# Supplementary material for: Metagenomic Analysis of Airborne Bacterial Community and Diversity in Seoul, Korea, during December 2014, Asian Dust Event
Source: PLoS One. 2017 Jan 25;12(1):e0170693. doi: 10.1371/journal.pone.0170693 (PMC5266312; doi:10.1371/journal.pone.0170693)
Supplement: S1 File — Files named by Nov 26 and Dec 3 are non-Asian events, and files named by Dec 1 and Dec 2 are Asian dust events. The files were submitted into the INSDC SRA (BioProject and SRA accession numbers are PRJNA360153 and SRP096119, respectively). (ZIP) [file pone.0170693.s001.zip › Dec 1.fasta]

>I6629V002B001B length=363 xy=0714_2797 region=2 run=R_2014_12_30_12_21_21_
GCGTAGGGCGCAAGCGTTATCCGGAATTATTGGGCGTAAAGAGCTCGTAGGCGGTTTGTC
GCGTCTGCTGTGAAAACCCGAGGCTCAACCTCGGGCCTGCAGTGGGTACGGGCAGACTAG
AGTGCGGTAGGGGAGATTGGAACTCCTGGTGTAGCGGTGGAATGCGCAGATATCAGGAAG
AACACCGATGGCGAAGGCAGATCTCTGGGCCGTAACTGACGCTGAGGAGCGAAAGGGTGG
GGAGCAAACAGGCTTAGATACCCTGGTAGTCCACCCCGTAAACGTTGGGAACTAGTTGTG
GGGTCCATTCCACGGATTCCGTGACGCAGCTAACGCATTAAGTTCCCCGCCTGGGGAGTA
CGG
>I6629V002B005A length=360 xy=0714_2940 region=2 run=R_2014_12_30_12_21_21_
GCGAAGGGGGCTAGCGTTGCTCGGAATCACTGGGCGTAAAGGGCGCGTAGGCGGCCGATT
AAGTCGGGGGTGAAAGCCTGTGGCTCAACCACAGAATTGCCTTCGATACTGGTTGGCTTG
AGACCGGAAGAGGACAGCGGAACTGCGAGTGTAGAGGTGAAATTCGTAGATATTCGCAAG
AACACCAGTGGCGAAGGCGGCTGTCTGGTCCAGTTCTGACGCTGAGGCGCGAAAGCGTGG
GGAGCAAACAGGATTAGATACCCTGGTAGTCCACGCCGTAAACGATGAATGCCAGCCGTT
GGCCTGCTTGCAGGTCAGTGGCGCCGCTAACGCATTAAGCATTCCGCCTGGGGAGTACGG
>I6629V002B007I length=361 xy=0714_3020 region=2 run=R_2014_12_30_12_21_21_
GCAGAGGGTGCAAGCGTTAATCGGAATTACTGGGCGTAAAGCGCGCGTAGGTGGTTTGTT
AAGTTGGACGTGAAAGCCCCGGGCTCAACCTGGGAACTGCATCCAAAACTGGCAAGCTAG
AGTACGGTAGAGGGTGGTGGAATTTCCTGTGTAGCGGTGAAATGCGTAGATATAGGAAGG
AACACCAGTGGCGAAGGCGACCACCTGGACTGATACTGACACTGAGGTGCGAAAGCGTGG
GGAGCAAACAGGGTTAGATACCCTGGTAGCCCACGCCGTAAACGATGTCAACTAGCCGTT
GGAATCCTTGAGATTTTAGTGGCGCAGCTAACGCATTAAGTTGACCGCCTGGGGAGTACG
G
>I6629V002B00BU length=361 xy=0714_1880 region=2 run=R_2014_12_30_12_21_21_
ACGAAGGGGGCTAGCGTTATTCGGAATTACCGGGCGTAAAGCGCACGTAGGCGGCTTTGT
AAGTTAGAGGTGAAAGCCTGGAGCTCAACTCCAGAATTGCCTTTAAGACTGCATCGCTTG
AATCCAGGAGAGGTGAGTGGAATTCCGAGTGTAGAGGTGAAATTCGTAGATATTCGGAAG
AACACCAGTGGCGAAGGCGGCTCACTGGACTGGTATTGACGCTGAGGTGCGAAAGCGTGG
GGAGCAAACAGGATTAGATACCCTGGTAGTCCACGCCGTAAACGATGATAACTAGCTGTC
GGGGCTCTTAGAGCTTCGGTGGCGCAGCTAACGCATTAAGTTATCCGCCTGGGGAGTACG
G
>I6629V002B00JS length=363 xy=0714_2166 region=2 run=R_2014_12_30_12_21_21_
ACGAAGGGGGCTAGCGTTGCTCGGAATCACTGGGCGTAAAGGGCGCGTAGGCGGCTGATT
TAGTCGAGGGTGAAAGCCCGTGGCTCAACCACGGAATGGCCTTCGATACTGGTTGGCTTG
AGACCGGAAGAGGACAGCGGAACTGCGAGTGTAGAGGTGAAATTCGTAGATATTCGCAAG
AACACCAGTGGCGAAGGCGGCTGTCTGGTCCGGTTCTGACGCTGAGGCGCGAAAGCGTGG
GGAGCAAACAGGATTAGATACCCTGGTAGTCCACGCCGTAAACGGTGGGCACTAGGTGTG
GGGGACATTCCACGTTCTCCGTGCCGCAGCTAACGCATTAAGTGCCCCGCCTGGGGAGTA
CGG
>I6629V002B00L9 length=361 xy=0714_2255 region=2 run=R_2014_12_30_12_21_21_
ACAGAGGGTGCGAGCGTTAATCGGATTTACTGGGCGTAAAGCGTGCGTAGGCGGCTTTTT
AAGTCGGATGTGAAATCCCTGAGCTTAACTTAGGAATTGCATTCGATACTGGGAAGCTAG
AGTATGGGAGAGGATGGTAGAATTCCAGGTGTAGCGGTGAAATGCGTAGAGATCTGGAGG
AATACCGATGGCGAAGGCAGCCGTCTGGCCTAATACTGACGCTGAGGTACGAAAGCATGG
GGAGCAAACAGGATTAGATACCCTGGTAGTCCATGCCGTAAACGATGTCTACTAGCCGTT
GGGGCCTTTGAGGCTTTAGTGGCGCAGCTAACGCGATAAGTAGACCGCCTGGGGAGTACG
G
>I6629V002B00M9 length=361 xy=0714_2291 region=2 run=R_2014_12_30_12_21_21_
ACGGAGGGGGCTAGCGTTGTTCGGAATTACTGGGCGTAAAGCGCACGTAGGCGGCTTTGT
AAGTTAGAGGTGAAAGCCCAGGGCTCAACCCTGGAATTGCCTTTAAGACTGCATCGCTTG
AATTGTGGAGAGGTAAGTGGAATTCCGAGTGTAGAGGTGAAATTCGTAGATATTCGGAAG
AACACCAGTGGCGAAGGCGACTTACTGGACACATATTGACGCTGAGGTGCGAAAGCGTGG
GGAGCAAACAGGATTAGATACCCTGGTAGTCCACGCCGTAAACGATGATGACTAGCTGTC
GGGGCGCTTGGCGTTTCGGTGGCGCAGCTAACGCGTTAAGTCATCCGCCTGGGGAGTACG
G
>I6629V002B00MD length=362 xy=0714_2259 region=2 run=R_2014_12_30_12_21_21_
GCGTAGGTGGCAAGCGTTGTCCGGAATTATTGGGCGTAAAGCGCGCGCAGGCGGTCCCTT
AAGTCTGATGTGAAAGCCCACGGCTCAACCGTGGAGGGTCATTGGAAACTGGGGGACTTG
AGTGCAGAAGAGGAAAGTGGAATTCCATGTGTAGCGGTGAAATGCGTAGAGATGTGGAGG
AACACCAGTGGCGAAGGCGACTTTCTGGCCTGTAACTGACGCTGAGGCGCGAAAGCGTGG
GGAGCAAACAGGATTAGATACCCTGGTAGTCCACGCCGTAAACGATGAGTGCTAAGTGTT
AGGGGGTTTCCGCCCCTTAGTGCTGCAGCTAACGCATTAAGCACTCCGCCTGGGGAGTAC
GG
>I6629V002B00OJ length=363 xy=0714_2337 region=2 run=R_2014_12_30_12_21_21_
ACGTAGGGCGCAAGCGTTATCCGGAATTATTGGGCGTAAAGAGCTCGTAGGCGGTTTGTC
GCGTCTGCTGTGAAAACCCGAGGCTCAACCTCGGGCCTGCAGTGGGTACGGGCAGACTAG
AGTGCGGTAGGGGAGATTGGAACTCCTGGTGTAGCGGTGGAATGCGCAGATATCAGGAAG
AACACCGATGGCGAAGGCAGATCTCTGGGCCGTAACTGACGCTGAGGAGCGAAAGGGTGG
GGAGCAAACAGGCTTAGATACCCTGGTAGTCCACCCCGTAAACGTTGGGAACTAGTTGTG
GGGTCCATTCCACGGATTCCGTGACGCAGCTAACGCATTAAGTTCCCCGCCTGGGGAGTA
CGG
>I6629V002B00QO length=24 xy=0714_2414 region=2 run=R_2014_12_30_12_21_21_
GAGATGGCCGCCTGGGGAGTACGG
>I6629V002B00R9 length=361 xy=0714_2471 region=2 run=R_2014_12_30_12_21_21_
GCAGAGGGTGCGAGCGTTAATCGGATTTACTGGGCGTAAAGCGTGCGTAGGCGGCTTCTT
AAGTCGGATGTGAAATCCCTGAGCTTAACTTAGGAATTGCATTCGATACTGGGAAGCTAG
AGTATGGGAGAGGATGGTAGAATTCCAGGTGTAGCGGTGAAATGCGTAGAGATCTGGAGG
AATACCGATGGCGAAGGCAGCCATCTGGCCTAATACTGACGCTGAGGTACGAAAGCATGG
GGAGCAAACAGGATTAGATACCCTGGTAGTCCATGCCGTAAACGATGTCTACTAGCCGTT
GGGGCCTTTGAGGCTTTAGTGGCGCAGCTAACGCGATAAGTAGACCGCCTGGGGAGTACG
G
>I6629V002B00VC length=24 xy=0714_2582 region=2 run=R_2014_12_30_12_21_21_
GAGATGGCCGCCTGGGGAGTACGG
>I6629V002B00ZU length=361 xy=0714_2744 region=2 run=R_2014_12_30_12_21_21_
ACGGAGGGGGCTAGCGTTGTTCGGAAATACTGGGCGTAAAGCGAACGTAGGCGGCTTAGC
AAGTCAGGGGTGAAATCCCAGAGCTCAACTCTGGAACTGCCTTTGAAACTGCTTCGCTTG
AATCCTGGAGAGGCGAGTGGAATTCCGAGTGTAGAGGTGAAATTCGTAGATATTCGGAAG
AACACCAGTGGCGAAGGCGACTCGCTGGACAGGTATTGACGCTGAGGTTCGAAAGCGTGG
GGAGCAAACAGGATTAGATACCCTGGTAGTCCACGCCGTAAACGATGAGAACTAGCTGTC
CGGGCACATGGTGCCTGGGTGGCGCAGCTAACGCATTAAGTTCTCCGCCTGGGGAGTACG
G
>I6629V002B013S length=358 xy=0715_0086 region=2 run=R_2014_12_30_12_21_21_
ACCAGCACCCCGAGTGGTCGGGACGTTTATTGGGCCTAAAGCATCCGTAGCCGGTTCTGC
AAGTCTTCCGTTAAATCCGCCTGCTTAACAGATGGGCTGCGGAAGATACTATAGAGCTAG
GAGGCGGGAGAGGCAAGCGGTACTCGATGGGTAGGGTAAAATCCGTTGATCCATTGAAGA
CCACCAGTGGCGAAGGCGGCTTGCCAGAACGCGCTCGACGGTGAGGGATGAAAGCTGGGG
GAGCAAACCGGATTAGATACCCGGGTAGTCCCAGCTGTAAACGATGCAGACTCGGTGATG
AATTGGCTTCATGCCAATTCAGTGCCGCAGGGAAGCCGTTAAGTTTGCCGCCTGGGGA
>I6629V002B0155 length=340 xy=0715_0171 region=2 run=R_2014_12_30_12_21_21_
ACGTAGGGTGCAAGCGTTAATCGGAATTACTGGGCGTAAAGCGTGCGCAGGCGGTTTTGT
AAGTACAGTGGTGAAATACCCCGGGCCTCAACCTGGGAACTGCCATTGTGACTGCAAGGC
TAGAGTGCGGCAGAGGGGGATGGAATTCCGCGTGTAGCAGTGAAATGCGTAGATATGCGG
AGGAACACCGATGGCGAAGGCAATCCCCTGGGCCTGCACTGACGCTCATGCACGAAAGCG
TGGGGAGCAAACAGGATTAGATACCCCTGGTAGTCCCACGCCCTAAACGATGTCAACTGG
TTGTTGGGGTCTTAACTGACTCAGTAACGAAGCTAACGCG
>I6629V002B0160 length=361 xy=0715_0202 region=2 run=R_2014_12_30_12_21_21_
ACAGAGGGTGCGAGCGTTAATCGGATTTACTGGGTGTAAAGCGTGCGTAGGCGGCTTCTT
AAGTCGGATGTGAAATCCCTGAGCTTAACTTAGGAATTGCATTCGATACTGGGAAGCTAG
AGTATGGGAGAGGATGGTAGAATTCCAGGTGTAGCGGTGAAATGCGTAGAGATCTGGAGG
AATACCGATGGCGAAGGCAGCCATCTGGCCTAATACTGACGCTGAGGTACGAAAGCATGG
GGAGCAAACAGGATTAGATACCCTGGTAGTCCATGCCGTAAACGATGTCTACTAGCCGTT
GGGGCCTTTGAGGCTTTAGTGGCGCAGCTAACGCGATAAGTAGACCGCCTGGGGAGTACG
G
>I6629V002B016I length=342 xy=0715_0184 region=2 run=R_2014_12_30_12_21_21_
GCGTAGGGTGCAAGCGTTGTCCGGAATTATTGGGCGTAAAGAGCTCGTAGGCGGTTTGTT
GCGTCGGCTGTGAAATCCCGAGGCTCAACCTCGGGTCTGCAGTCGATACGAGCAAACTAG
AGTGTTGCAGGGGAGACTGGAATTCCTGGTGTAGCGGTGAAATGCGCAGATATCAGGAGG
AACACCAGTGGCGAAGGCGGGTCTCTGGGCAACAACTGACGCTGAGGAGCGAAAGCGTGG
GGAGCGAACAGGATTAGATACCCTGGTAGTCCACGCCGTAAACGTTGGGCGCTAGGTGTG
GGGCTCATTCCACGAGTTCCGTGCCGCAGCTAACGCATTAAG
>I6629V002B017Y length=362 xy=0715_0236 region=2 run=R_2014_12_30_12_21_21_
ACGTAGGGTGCGAGCGTTGTCCGGAATTATTGGGCGTAAAGGGCTCGTAGGCGGTTTGTC
GCGTCGGGAGTGAAAACCAGGTGCTTAACACCTGGCTTGCTTTCGATACGGGCAGACTAG
AGGTATTCAGGGGAGAACGGAATTCCTGGTGTAGCGGTGAAATGCGCAGATATCAGGAGG
AACACCGGTGGCGAAAGGCGGTTCTCTGGGAATGACCTGACGCTGAGGAGCGAAAGTGTG
GGGAGCGAACAGGATTAGATACCCTGGTAGTCCACACCGTAAACGTTGGCGCTAGGCGTG
GGTCCATTCCACGGATTCCGTGCCGCAGCTAACGCATTAAGCGCCCCGCCTGGGGAGTAC
GG
>I6629V002B01AZ length=360 xy=0714_3145 region=2 run=R_2014_12_30_12_21_21_
GCAGAGGGTGCGAGGCGTTAATCGGATTTACTAGGGCGTCAAGCGTGCGTAGGCGGCTTC
TTAAGTCGGATGTGAAATCCCTGAGCTTAACTTAGGAATTGCATTCGATACTGGGAAGCT
AGAGTATGGGAGAGGATGGTAGAATTCCAGGTGTAGCGGTGAAATGCGTAGAGATCTGGA
GGAATACCGATGGCGAAGGCAGCCATCTGGCCTAATACTGACGCTGAGGTACGAAAGCAT
GGGGAGCAAACAGGATTAGATACCCTGGCAGTCCATGCCGTAAACGGATGTCTACTAGCC
GTTTGGGGCCTTTGAGGCTTTAGTGGCGCAGCTAACGCGATAAGTAGACCGCCTCGGGGA
>I6629V002B01GC length=361 xy=0714_3338 region=2 run=R_2014_12_30_12_21_21_
ACAGAGGGTGCGAGCGTTAATCGGATTTACTGGGCGTAAAGCGTGCGTAGGCGGCTTCTT
AAGTCGGATGTGAAATCCCTGAGCTTAACTTAGGAATTGCATTCGATACTGGGAAGCTAG
AGTATGGGAGAGGATGGTAGAATTCCAGGTGTAGCGGTGAAATGCGTAGAGATCTGGAGG
AATACCGATGGCGAAGGCAGCCATCTGGTCTAATACTGACGCTGAGGTACGAAAGCATGG
GGAGCAAACAGGATTAGATACCCTGGTAGTCCATGCCGTAAACGATGTCTACTAGCCGTT
GGGGCCTTTGAGGCTTTAGTGGCGCAGCTAACGCGATAAGTAGACCGCCTGGGGAGTACG
G
>I6629V002B01UK length=363 xy=0714_3850 region=2 run=R_2014_12_30_12_21_21_
ACGTAGGGTGCAAGCGTTGTCCGGAATTATTGGGCGTAAAGAGCTCGTAGGCGGTCTGTC
GCGTCGGCTGTGAAAACTCGGGGCTCAACCCCGAGCCTGCAGTCGATACGGGCAGACTAG
AGTGCTGTAGGGGAGACTGGAATTCCTGGTGTAGCGGTGAAATGCGCAGATATCAGGAGG
AACACCGGTGGCGAAGGCGGGTCTCTGGGCAGTAACTGACGCTGAGGAGCGAAAGCGTGG
GGAGCGAACAGGATTAGATACCCTGGTAGTCCACGCCGTAAACGGTGGGTGCTAGGTGTA
GGGGGTATTCCACGCCCTCTGCGCCGCAGCTAACGCATTAAGCACCCCGCCTGGGGAGTA
CGG
>I6629V002B01WX length=356 xy=0714_3935 region=2 run=R_2014_12_30_12_21_21_
ACAGAGGGTGCGAGCGTTAATCGGATTTACTGGGCGTAAAGCGTGCGTAGGCGGCTTCTT
AAGTCGGATGTGAAATCCCTGAGCTTAACTTAGGAATTGCATTCGATACTGGGAAGCTAG
AGTATGGGAGAGGATGGTAGAATTCCAGGTGTAGCGGTGAAATGCGTAGAGATCTGGAGG
AATACCGATGGCGAAGGCAGCCATCTGGCCTAATACTGACGCTGAGGTACGAAAGCATGG
GGAGCAAACAGGATTAGATACCCTGGTAGTCCATGCCGCAAACGATGTCTACTAGCCGTT
GGGGCCTTTGAGGCTTTAGTGGCGCGAGCTAACGCGATAAGTAGACCGCCTGGGGA
>I6629V002B0253 length=362 xy=0715_1465 region=2 run=R_2014_12_30_12_21_21_
ACGTAGGTGGCAAGCGTTGTCCGGAATTATTGGGCGTAAAGCGCGCGCAGGCGGTCCCTT
AAGTCTGATGTGAAAGCCCACGGCTCAACCGTGGAGGGTCATTGGAAACTGGGGGACTTG
AGTGCAGAAGAGGAAAGTGGAATTCCACGTGTAGCGGTGAAATGCGTAGAGATGTGGAGG
AACACCAGTGGCGAAGGCGACTTTCTGGTCTGTAACTGACGCTGAGGCGCGAAAGCGTGG
GGAGCAAACAGGATTAGATACCCTGGTAGTCCACGCCGTAAACGATGAGTGCTAAGTGTT
AGGGGGTTTCCGCCCCTTAGTGCTGCAGCTAACGCATTAAGCACGCCGCCTGGGGAGTAC
GG
>I6629V002B0289 length=357 xy=0715_1579 region=2 run=R_2014_12_30_12_21_21_
GCGTAGGTGGCAACGCGGTTGTCCGGAATTATTGGGCGTAAAGCGACGCGCAGGCGGGTC
CTTTAAGGTCTGATGTGAAAGCCCACGGCTCAACCGTGGAGGGTCATTGGAAACTGGGGG
GACTTGAGTACAGAAGAGAAGAGTGGAATTCCACGTGTAGCGGTGAAATGCGTAGAGATG
TGGAGGAACACCAGTGGCGAAGGCGACTCTTTGGTCTGTAACTGACGCTGAGGCGCGAAA
GCGTGGGGAGCAAACAGGATTAGATACCCTGGTAGTCCACGCTGTAAACGATGAGTGCTA
AGTGTTAGAGGGTTTCCGCCCTTTAGTGCTGCAGCTAACGCATTAAGCACTCCGCCT
>I6629V002B02AN length=347 xy=0715_0333 region=2 run=R_2014_12_30_12_21_21_
ACGGAGGGGCTAGCGTTGTTCGGAATTACTGGGCGTAAAGCGCGCGTAGGCGGACTTTGT
AAGTTAGAGGTGAAAGCCCGAAGCTCAACTTCGGAATTGCCTTTAAGACTGCAATCGCTA
GAATCATGGAGAGGTGAGTGGAATTCCGAGTGTAGAGGTGAAATTCGTAGATATTCGCAG
GAACACCAGTGGCGAAGGCCGGCTCAACTGGTCCTATACTGACGCTGAGGTGCGAAAGCG
TGGGGAGCAAACAGGATTAGATACCCTGGTAGTCCACGCCGTAAACGATGATGACTAGCT
GTCGAGGCGCTTGGCGTTTCGGTGGCGCAGCTAACGCGTTAAAGTCA
>I6629V002B02KP length=361 xy=0715_0695 region=2 run=R_2014_12_30_12_21_21_
ACAGAGGGTGCGAGCGTTAATCGGATTTACTGGGCGTAAAGCGTGCGTAGGCGGCTTCTT
AAGTCGGATGTGAAATCCCTGAGCTTAACTTAGGAATTGCATTCGATACTGGGAAGCTAG
AGTATGGGAGAGGATGGTAGAATTCCAGGTGTAGCGGTGAAATGCGTAGAGATCTGGAGG
AATACCGATGGCGAAGGCAGCCATCTGGCCTAATACTGACGCTGAGGTACGAAAGCATGG
GGAGCAAACAGGATTAGATACCCTGGTAGTCCATGCCGTAAACGATGTCTACTAGCCGTT
GGGGCCTTTGAGGCTTTAGTGGCGCAGCTAACGCGATAAGTAGACCGCCTGGGGAGTACG
G
>I6629V002B02NP length=357 xy=0715_0803 region=2 run=R_2014_12_30_12_21_21_
ACGTAGGGCGCAAGCGTTATCCGGAATTATTGGGCGTAAAGAGCTCGTAGGCGGTTTGTC
GCGTCTGCTGTGAAAACCCGAGGCTCAACCTCGGGCCTGCAGTGGGTACGGGCAGACTAG
AGTGCGGTAGGGGAGATTGGAACTCCTGGTGTAGCGGTGGAATGCGCAGATATCAGGAAG
AACACCGATGGCGAAGGCAGATCTCTGGGCCGTAACTGACGCTGAGGAGCGAAAGGGTGG
GGAGCAAACAGGCTTAGATACCCTGGTAGTCCACCCCGTAAACGTTGGGAACTAGTTGTG
GGGTCCATTCCACGGATTCCGTGACGCAGCTAACGCATTAAGTTCCCCGCCTGGGGA
>I6629V002B02WO length=361 xy=0715_1126 region=2 run=R_2014_12_30_12_21_21_
ACGTAGGGTGCGAGCGTTAATCGGAATTACTGGGCGTAAAGCGTGCGCAGGCGGTCTTGT
AAGACAGAGGTGAAATCCCCGGGCTCAACCTGGGAACTGCCTTTGTGACTGCAAGGCTAG
AGTACGGCAGAGGGGGATGGAATTCCGCGTGTAGCAGTGAAATGCGTAGATATGCGGAGG
AACACCGATGGCGAAGGCAATCCCCTGGGCCTGTACTGACGCTCATGCACGAAAGCGTGG
GGAGCAAACAGGATTAGATACCCTGGTAGTCCACGCCCTAAACGATGTCTACTAGCCGTT
GGGGCCTTTGAGGCTTTAGTGGCGCAGCTAACGCGATAAGTAGACCGCCTGGGGAGTACG
G
>I6629V002B036F length=24 xy=0715_2773 region=2 run=R_2014_12_30_12_21_21_
GAGATGGCCGCCTGGGGAGTACGG
>I6629V002B0394 length=361 xy=0715_2906 region=2 run=R_2014_12_30_12_21_21_
ACAGAGGGTGCGAGCGTTAATCGGATTTACTGGGCGTAAAGCGTGCGTAGGCGGCTTCCT
AAGTCGGATGTGAAATCCCTGAGCTTAACTTAGGAATTGCATTCGATACTGGGAAGCTAG
AGTATGGGAGAGGATGGTAGAATTCCAGGTGTAGCGGTGAAATGCGTAGAGATCTGGAGG
AATACCGATGGCGAAGGCAGCCATCTGGCCTAATACTGACGCTGAGGTACGAAAGCATGG
GGAGCAAACAGGATTAGATACCCTGGTAGTCCATGCCGTAAACGATGTCTACTAGCCGTT
GGGGCCTTTGAGGCTTTAGTGGCGCAGCTAACGCGATAAGTAGACCGCCTGGGGAGTACG
G
>I6629V002B03HI length=361 xy=0715_1876 region=2 run=R_2014_12_30_12_21_21_
GCGTAGGGTCGAGCGTTGTCCGGAGTTACTGGGCGTAAAGCGTGCGCAGGTGGCTCATCG
CGCTCGGCGTGAAAGCCCCCGGCTCAACCGGGGAGGGTCGTCGAGGACGGGTGAGCTTGA
GGGTATCAGGGGCTGGTGGAACTCCCGGTGTAGTGGTGAAATGCGTAGAGATCGGGAAGA
ACACCCGTGGCGAAGGCGGCCAGCAGGGATACACCTGACACTGAGGCACGAAGGCGTGGG
GAGCGAACGGGATTAGATACCCTGGTAGTCCACGCCGTAAACGATGAGTGCTAAGTGTTA
GAGGGTTTCCGCCCTTTAGTGCTGAAGTCAACGCATTAAGCACTCCGCCTGGGGAGTACG
G
>I6629V002B03HZ length=363 xy=0715_1893 region=2 run=R_2014_12_30_12_21_21_
ACGTAGGGTGCAAGCGTTGTCCGGAATTATTGGGCGTAAAGGGCTCGTAGGCGGTCCGTC
ACGTCGGGAGTGAAAACTTGGGGCTCAACCCCAAGACTGCTTCCGATACGGGCGGACTAG
AGGTAGGCAGGGGAGAACGGAATTCCTGGTGTAGCGGTGGAATGCGCAGATATCAGGAGG
AACACCGGTGGCGAAGGCGGTTCTCTGGGCCTTACCTGACGCTGAGGAGCGAAAGCGTGG
GGAGCGAACAGGATTAGATACCCTGGTAGTCCACGCCGTAAACGTTGGGCGCTAGGTGTG
GGACTCATTCCACGAGTTCCGTGCCGCAGCTAGCGCATTAAGCGCCCCGCCTGGGGAGTA
CGG
>I6629V002B03PQ length=24 xy=0715_2172 region=2 run=R_2014_12_30_12_21_21_
GAGATGGCCGCCTGGGGAGTACGG
>I6629V002B03QK length=361 xy=0715_2202 region=2 run=R_2014_12_30_12_21_21_
ACAGAGGGTGCGAGCGTTAATCGGATTTACTGGGCGTAAAGCGTGCGTAGGCGGCTTCTT
AAGTCGGATGTGAAATCCCTGAGCTTAACTTAGGAATTGCATTCGATACTGGGAAGCTAG
AGTATGGGAGAGGATGGTAGAATTCCAGGTGTAGCGGTGAAATGCGTAGAGATCTGGAGG
AATACCGATGGCGAAGGCAGCCATCTGGCCTAATACTGACGCTGAGGTACGAAAGCATGG
GGAGCAAACAGTATTAGATACCCTGGTAGTCCATGCCGTAAACGATGTCTACTAGCCGTT
GGGGCCTTTGAGGCTTTAGTGGCGCAGCTAACGCGATAAGTAGACCGCCTGGGGAGTACG
G
>I6629V002B03SL length=24 xy=0715_2275 region=2 run=R_2014_12_30_12_21_21_
GAGATGGCCGCCTGGGGAGTACGG
>I6629V002B03US length=24 xy=0715_2354 region=2 run=R_2014_12_30_12_21_21_
GAGATGGCCGCCTGGGGAGTACGG
>I6629V002B03WI length=24 xy=0715_2416 region=2 run=R_2014_12_30_12_21_21_
GAGATGGCCGCCTGGGGAGTACGG
>I6629V002B03X7 length=363 xy=0715_2477 region=2 run=R_2014_12_30_12_21_21_
ACGTAGGGCGCAAGCGTTATCCGGAATTATTGGGCGTAAAGAGCTCGTAGGCGGTTTGTC
GCGTCTGCTGTGAAAACCCGAGGCTCAACCTCGGGCCTGCAGTGGGTACGGGCAGACTAG
AGTGCGGTAGGGGAGATTGGAACTCCTGGTGTAGCGGTGGAATGCGCAGATATCAGGAAG
AACACCGATGGCGAAGGCAGATCTCTGGGCCGTAACTGACGCTGAGGAGCGAAAGGGTGG
GGAGCAAACAGGCTTAGATACCCTGGTAGTCCACCCCGTAAACGTTGGGAACTAGTTGTG
GGGTCCATTCCACGGATTCCGTGACGCAGCTAACGCATTAAGTTCCCCGCCTGGGGAGTA
CGG
>I6629V002B03Y1 length=360 xy=0715_2507 region=2 run=R_2014_12_30_12_21_21_
ACGTAGGGTGCAAGCGTTAATCGGAATTACTGGGCGTAAAGCGTGCGCAGGCGGTTGTGC
AAGACAGATGTGAAATCCCCGGGCTCAACCTGGGAATTGCATTTGTGACTGCACGGCTAG
AGTGTGTCAGAGGGGGGTAGAATTCCACGTGTAGCAGTGAAATGCGTAGAGGTGTGGAGG
AATACCGATGGCGAAGGCAGCCCCCTGGGATAACACTGACGCTCATGCACGAAAGCGTGG
GGAGCAAACAGGATTAGATACCCTGGTAGTCCACGCCCTAAACGATGTCAACTAGTTGTC
GGGTCTTAATTGACTTGGTAACGCAGCTAACGCGTGAAGTTGACCGCCTGGGGAGTACGG
>I6629V002B040B length=362 xy=0715_3849 region=2 run=R_2014_12_30_12_21_21_
ACGTAGGTGGCAAGCGTTGTCCGGAATTATTGGGCGTAAAGCGCGCGCAGGCGGTCCTTT
AAGTCTGATGTGAAAGCCCACGGCTCAACCGTGGAGGGTCATTGGAAACTGGGGGACTTG
AGTGCAGGAGAGAAGAGTGGAATTCCACGTGTAGCGGTGAAATGCGTAGAGATGTGGAGG
AACACCAGTGGCGAAGGCGACTCTTTGGCCTGTAACTGACGCTGAGGCGCGAAAGCGTGG
GGAGCAAACAGGATTAGATACCCTGGTAGTCCACGCCGTAAACGATGAGTGCTAAGTGTT
AGAGGGTTTCCGCCCTTTAGTGCTGCAGTAAACGCATTAAGCACTCCGCCTGGGGAGTAC
GG
>I6629V002B042V length=362 xy=0715_3941 region=2 run=R_2014_12_30_12_21_21_
ACGTAGGTGGCAAGCGTTGTCCGGATTTACTGGGCGTAAAGAGCGCGCAGGCGGTCGTGC
AAGTCGCGTGTGAAAGCCCCCGGCTCAACTGGGGAGGGTCACGCGATACTGCTCGACTCG
AAGGCAGGAGAGGGAAGTGGAATTCCCGGTGTAGTGGTGAAATGCGTAGATATCGGGAGG
AACACCAGTGGCGAAGGCGACTTCCTGGCCTGTTCTTGACGCTGAGGCGCGAAAGCTAGG
GTAGCAAACGGGATTAGATACCCCGGTAGTCCTAGCCGTAAACGATGGACACTAGGTGTT
GGTGGTATCAACCCCGCCAGTGCCGAAGCTAACGCATTAAGTGTCCCGCCTGGGGAGTAC
GG
>I6629V002B0485 length=24 xy=0716_0071 region=2 run=R_2014_12_30_12_21_21_
GAGATGGCCGCCTGGGGAGTACGG
>I6629V002B04E9 length=363 xy=0715_3091 region=2 run=R_2014_12_30_12_21_21_
GCGTAGGGCGCAAGCGTTATCCGGAATTATTGGGCGTAAAGAGCTCGTAGGCGGTCTGTC
GCGTCTGCTGTGAAAACCCGAGGCTCAACCTCGGGCCTGCAGTGGGTACGGGCAGACTAG
AGTGCGGTAGGGGAGATTGGAACTCCTGGTGTAGCGGTGGAATGCGCAGATATCAGGAAG
AACACCGATGGCGAAGGCAGATCTCTGGGCCGTAACTGACGCTGAGGAGCGAAAGGGTGG
GGAGCAAACAGGCTTAGATACCCTGGTAGTCCACCCCGTAAACGTTGGGAACTAGTTGTG
TGGTCCATTCCACGGATTCCGTGACGCAGCTAGCGCATTAAGTTCCCCGCCTGGGGAGTA
CGG
>I6629V002B04FD length=362 xy=0715_3095 region=2 run=R_2014_12_30_12_21_21_
ACAGAGGGTGCGAGCGTTAATCGGATTTACTGGGCGTAAAGCGTGCGTAGGCTGCTTTTT
AAGTCGGATGTGAAATCCCTGAGCTTAACTTAGGAATTGCATTCGATACTGGGAAGCTAG
AGTATGGGAGAGGATGGTAGAATTCCAGGTGTAGCGGTGGAATGCGTAGAGATCTGGAGG
AATACCGATGGCGAAGGCAGCCATCTGGCCTAATACTGACGCTGAGGTACGAAAGCGTGG
GGAGCAAACAGGATTAGATACCCTGGTAGTCCACGCCGTAAACGATGAGTGCTAAGTGTT
AGAGGGTTTCCGCCCTTTAGTGCTGCAGTAAACGCATTAAGCACTCCGCCTGGGGAGTAC
GG
>I6629V002B04JB length=361 xy=0715_3237 region=2 run=R_2014_12_30_12_21_21_
ACGGAGGGAGCTAGCGTTATTCGGAATTACTGGGCGTAAAGCGCACGTAGGCGGCTTTGT
AAGTTAGAGGTGAAAGCCTGGAGCTCAACTCCAGAATTGCCTTTAAGACTGCATCGCTTG
AATCCAGGAGAGGTGAGTGGAATTCCGAGTGTAGAGGTGAAATTCGTAGATATTCGGAAG
AACACCAGTGGCGAAGGCGGCTCACTGGACTGGTATTGACGCTGAGGTGCGAAAGCGTGG
GGAGCAAACAGGATTAGATACCCTGGTAGTCCACGCCGTAAACGATGATAACTAGCTGTC
GGGGCTCTTAGAGCTTCGGTGGCGCAGCTAACGCATTAAGTTATCCGCCTGGGGAGTACG
G
>I6629V002B04LO length=45 xy=0715_3322 region=2 run=R_2014_12_30_12_21_21_
GGGATGGCCATCTCATCCCTGCGTGTCTCCGCCTGAGGAGTACGG
>I6629V002B04MD length=362 xy=0715_3347 region=2 run=R_2014_12_30_12_21_21_
GCGTAGGTGGCAAGCGTTGTCCGGAATTATTGGGCGTAAAGCGCGCGCAGGCGGTCCTTT
AAGTCTGATGTGAAAGCCCACGGCTCAACCGTGGAGGGTCATTGGAAACTGGGGGACTTG
AGTGCAGGAGAGAAGAGTGGAATTCCACGTGTAGCGGTGAAATGCGTAGAGATGTGGAGG
AACACCAGTGGCGAAGGCGACTCTTTGGCCTGTAACTGACGCTGAGGCGCGAAAGCGTGG
GGAGCAAACAGGATTGGATACCCTGGTAGTCCACGCCGTAAACGATGAGTGCTAAGTGTT
AGAGGGTTTCCGCCCTTTAGTGCTGCAGTAAACGCATTAAGCACTCCGCCTGGGGAGTAC
GG
>I6629V002B04MJ length=80 xy=0715_3353 region=2 run=R_2014_12_30_12_21_21_
ACAGAGGGAGCTAGCGTTATTCGGAATTACTGGGCGTAAAGCGCACGTAGGCGGCTTTGT
AAGTTAGAGGTGAAAGCCGT
>I6629V002B04S1 length=360 xy=0715_3587 region=2 run=R_2014_12_30_12_21_21_
ACGTAGGGTGCGAGCGTTAATCGGAATTACTGGGCGTAAAGCGTGCGCAGGCGGTTTTGT
AAGTCTGTCGTGAAATCCCCGGGCTCAACCTGGGAATTGCGATGGAGACTGCAAGGCTGG
AGTCTGGCAGAGGGGGGTAGAATTCCACGTGTAGCAGTGAAATGCGTAGAGATGTGGAGG
AACACCGATGGCGAAGGCAGCCCCCTGGGTCAAGACTGACGCTCATGCACGAAAGCGTGG
GGAGCAAACAGGATTAGATACCCTGGTAGTCCACGCCCTAAACGATGTCTACTAGTTGTC
GGGTCTTAATTGACTTGGTAACGCAGCTAACGCGTGAAGTAGACCGCCTGGGGAGTACGG
>I6629V002B04UY length=24 xy=0715_3656 region=2 run=R_2014_12_30_12_21_21_
GAGATGGCCGCCTGGGGAGTACGG
>I6629V002B04XE length=361 xy=0715_3744 region=2 run=R_2014_12_30_12_21_21_
ACAGAGGGTGCGAGCGTTAATCGGATTTACTGGGCGTAAAGCGTGCGTAGGCGGCTTCTT
AAGTCGGATGTGAAATCCCTGAGCTTAACTTAGGAATTGCATTCGATACTGGGAAGCTAG
AGTATGGGAGAGGATGGTAGAATTCCAGGTGTAGCGGTGAAATGCGTAGAGATCTGGAGG
AATACCGATGGCGAAGGCAGCCATCTGGCCTAATACTGACGCTGAGGTACGAAAGCATGG
GGAGCAAACAGGATTAGATACCCTGGTAGTCCATGCCGTAAACGATGTCTACTAGCCGTT
GGGGCCTTTGAGGCTTTAGTGGCGCAGCTAACGCGATAAGTAGACCGCCTGGGGAGTACG
G
>I6629V002B04ZA length=345 xy=0715_3812 region=2 run=R_2014_12_30_12_21_21_
ACGTAGGGCGCAAGCGTTGTCCGGAATTATTGGGCGTAAAGAGCTCGTAGGCGGTTTGTC
GCGTCTGGTGTGAAAACTCAAGGCTCAACCTTGAGCTTGCACCGGGTTACGGGCAGACTA
GAGTGCGGTAGGGGTGACTGGAATTCCTGGTGTAGCGGTGGAATGCGCAGATATCAGGAG
GAACACCGATGGCGAAGGCAGGTCACTGGGCCGCAACTGACGCTGAGGAGCGAAAGCATG
GGGAGCGAACAGGATTAGATACCCTGGTAGTCCATGCCGTAAACGTTGGGCACTAGGTGT
GGGGCTCGATTCCACGAGTTCCGTGCCGCAGCAAACGCATTAAGT
>I6629V002B04ZE length=24 xy=0715_3816 region=2 run=R_2014_12_30_12_21_21_
GAGATGACCGCCTGGGGAGTACGG
>I6629V002B04ZL length=292 xy=0715_3823 region=2 run=R_2014_12_30_12_21_21_
ACAGAGGGTGCGAGCGTTAATCGGATTTACTGGGCGTAAAGCGTGCGTAGGCGGCTTTTT
AAGTCGGATGTGAAATCCCCGAGCTTAACTTGGGAATTGCATTCGATACTGGGAAGCTAG
AGTATGGGAGACGATGGTAGAATTCCAGGTATAGCGGTGAAATGCGTAGAGATCTGGAGG
AATACCGATGGCGAAGGCAGCCATCTGGCCTAATACTGACGCTGAGGTACGAAAGCATGG
GGAGCAAACAGGATTAGATACCCTGGTAGTCCATGCCGTAAACGATGTCTAC
>I6629V002B0554 length=363 xy=0716_1258 region=2 run=R_2014_12_30_12_21_21_
ACGTAGGGTGCGAGCGTTGTCCGGGATTATTGGGCGTAAAGAGCTTGTAGGCGGTTTGTC
GCGTCTGCTGTGAAAGCCCGGGGCTTAACCCCGGGTCTGCAGTGGGTACGGGCAGACTAG
AGTGTGGTAGGGGAGACTGGAATTCCTGGTGTAGCGGTGGAATGCGCAGATATCAGGAGG
AACACCGATGGCGAAGGCAGGTCTCTGGGCCACTACTGACGCTGAGAAGCGAAAGCGTGG
GGAGCGAACAGGATTAGATACCCTGGTAGTCCACGCCGTAAACGTTGGGCGCTAGGTGTG
GGTCCCATTCCACGGGGTCCGTGCCGCAGCTAACGCATTAAGCGCCCCGCCTGGGGAGTA
CGG
>I6629V002B05EY length=340 xy=0716_0280 region=2 run=R_2014_12_30_12_21_21_
ACGGAGGGAGCTAGCGTTATTCGGAATTACTGGGCGTAAAGCGCACGTAGGCGGCTTTGT
AAGTTAGAGGTGAAAGCCTGGAGCTCAACTCCAGAATTGCCTTTAAGACTGCATCGCTTG
AATCCAGGGAGAGGTGAGTGGAATTCCGAGTGTAGAGGTGAAATTCGTAGATATTCGGAA
GAACACCAGTGGCGAAGGCGGCTCACTGGACTGGTATTGACGCTGAGGTGCGAAAGCGTG
GGGAGCAAACAGGATTAGATACCCTGGTAGTCCACGCCGTAAACGATGATAACTAGCTGT
CGGGGCTCTTAGAGCTTCGGCGGCGCAGCTAACGCATTAA
>I6629V002B05IZ length=24 xy=0716_0425 region=2 run=R_2014_12_30_12_21_21_
GAGATGGCCGCCTGGGGAGTACGG
>I6629V002B05OO length=361 xy=0716_0630 region=2 run=R_2014_12_30_12_21_21_
ACAGGGGGTGCGAGCGTTAATCGGATTTACCGGGCGTAAAGCGTGCGTAGGCGGCTTTTT
AAGTCGGATGTGAAATCCCTGAGCTTAACTTAGGAATTGCATTCGATACTGGGAAGCTAG
AGTATGGGAGAGGATGGTAGAATTCCAGGTGTAGCGGTGAAATGCGTAGAGATCTGGAGG
AATACCGATGGCGAAGGCAGCCATCCGGCCTAATACTGACGCTGAGGTACGAAAGCATGG
GGAGCAAACAGGATTAGATACCCTGGTAGTCCATGCCGTAAACGATGTCTACTAGCCGTT
GGGGCCTTTGAGGCTTTAGTGGCGCAGCTAACGCGATAAGTAGGCCGCCTGGGGAGTACG
G
>I6629V002B05QQ length=360 xy=0716_0704 region=2 run=R_2014_12_30_12_21_21_
ACGAAGGGGGCTAGCGTTGCTCGGAATCACTGGGCGTAAAGCGCACGTAGGCGGATCCTT
AAGTCGGGGGTGAAATCCTGGAGCTCAACTCCAGAACTGCCTTCGATACTGAGGATCTCG
AGTCCGGGAGAGGTGAGTGGAACTGCGAGTGTAGAGGTGAAATTCGTAGATATTCGCAAG
AACACCAGTGGCGAAGGCGGCTCACTGGCCCGGTACTGACGCTGAGGTGCGAAAGCGTGG
GGAGCAAACAGGATTAGATACCCTGGTAGTCCACGCCGTAAACGATGGATGCTAGCCGTT
GGCGGGTTTACCCGTCAGTGGCGCAGCTAACGCCTTAAGCATCCCGCCTGGGGAGTACGG
>I6629V002B05VF length=24 xy=0716_0873 region=2 run=R_2014_12_30_12_21_21_
GAGATGGCCGCCTGGGGAGTACGG
>I6629V002B0688 length=369 xy=0716_2666 region=2 run=R_2014_12_30_12_21_21_
ACGTAGGGCGCAACGCGTTAGTCCGGAAGTTATTGGGCGTAAAGAGCCTACGTAGGCGGT
TTGTCGGCGTCTGCTGTGAAAACCCGAGGCTCAACCTCGGGCCTGCAGTGGGTACGGGCA
GACTAGAGTGCGGTAGGGGAGATTGGAACTCCTGGTGTAGCGGTGGAATGCGCAGATATC
AGGAAGAACACCGATGGCGAAGGCAGATCTCTGGGCCGTAACTGACGCTGAAGAGCGAAA
GGGTGGGGAGCAAACAGGCTTAGATACCCTGGTAGTCCACCCCGTAAACGTTGGGAACTA
GTTGTGGGGTCCATTCCACGGATTCCGTGACGCAGCTAACGCACTAAGTTCCCCGCCTGG
GGAGTACGG
>I6629V002B068F length=363 xy=0716_2637 region=2 run=R_2014_12_30_12_21_21_
ACGTAGGGTGGCAAGCGTTGTCCGGAATTATTGGGCGTAAAGCGCGCGCAGGTGGTTCGT
TTAAGTCTGATGTGAAAGCCCCCGGCTCAACCGGGGAGGGTCATTGGAAACTGGGGAACT
TGAGTGCAGAAGAGGATAGTGGAATTCCAAGTGTAGCGGTGAAATGCGTAGAGATTTGGA
GGAACACCAGTGGCGAAGGCGACTGTCTGGTCTGTAACTGACACTGAGGCGCGAAAGCGT
GGGGAAGCAAACAGGATTAGATACCCTGGTAGTCCACGCCGTAAACGATGAGTGCTAAGT
GTTGGGGGTTTCCGCCCTCAGTGCTGCAGCTAACGCATTAAGCACTCCGCCTGGGGAGTA
CGG
>I6629V002B06AH length=360 xy=0716_1415 region=2 run=R_2014_12_30_12_21_21_
ACGTAGGCAGCGAGCGTTGTTCGGAGTTACTGGGCGTAAAGAGTGCGTAGGCGGTGCGGT
AAGTCTGGTGTGAAATCTCCCGGCTCAACTGGGAGGGTGCGCTAGAAACTGCCGTGCTAG
AGTGTGGGAGAGGTAAGCGGAATTCCTGGTGTAGCGGTGAAATGCGTAGATATCAGGAGG
AACACCTGCGGTGTAGACAGCTTACTGGACCATAACTGACGCTGAGGCACGAAAGCGTGG
GTAGCAAACAGGATTAGATACCCTGGTAGTCCACGCCCTAAACGATGCATACTTGGTGTG
GGTGATTCATTTCATCCGTGCCGGAGCTAACGCGTTAAGTATGCCGCCTGGGGAGTACGG
>I6629V002B06KT length=24 xy=0716_1787 region=2 run=R_2014_12_30_12_21_21_
GAGATGGCCGCCTGGGGAGTACGG
>I6629V002B06VN length=363 xy=0716_2177 region=2 run=R_2014_12_30_12_21_21_
GCGTAGGGTGCGAGCGTTGTCCGGAAATATTGGGCGTAAAGAGCTCGTAGGCGGTCTGTC
GCGTCTGCTGTGAAAACCCGAGGCTCAACCTCGGGCCTGCAGTGGGTACGGGCAGACTAG
AGTGCGGTAGGGGAGAATGGAATTCCTGGTGTAGCGGTGGAATGCGCAGATATCAGGAGG
AACACCGATGGCGAAGGCAGTTCTCTGGGCCGTAACTGACGCTGAGGAGCGAAAGCGTGG
GGAGCGAACAGGATTAGATACCCTGGTAGTCCACGCCGTAAACGTTGGGCGCTAGATGTG
GGGACCATTCCACGGTTTCCGTGCCGCAGCTAACGCATTAAGCGCCCCGCCTGGGGAGTA
CGG
>I6629V002B06X8 length=360 xy=0716_2270 region=2 run=R_2014_12_30_12_21_21_
ACGAAGGGGGCTAGCGTTGTTCGGAATTACTGGGCGTAAAGCGCACGTAGGCGGATATTT
AAGTCAGGGGTGAAATCCCAGAGCTCAACTCTGGAACTGCCTTTGATACTGGGTATCTTG
AGTATGGAAGAGGTAAGTGGAATTGCGAGTGTAGAGGTGAAATTCGTAGATATTCGCAGG
AACACCAGTGGCGAAGGCGGCTTACTGGTCCATTACTGACGCTGAGGTGCGAAAGCGTGG
GGAGCAAACAGGATTAGATACCCTGGTAGTCCACGCCGTAAACGATGAATGTTAGCCGTC
GGGCAGTATACTGTTCGGTGGCGCAGCTAACGCATTAAACATTCCGCCTGGGGAGTACGG
>I6629V002B06XP length=360 xy=0716_2251 region=2 run=R_2014_12_30_12_21_21_
ACGAAGGGGGCTAGCGTTGCTCGGAATCACTGGGCGTAAAGGGCGCGTAGGCGGCTGATT
TAGTCGAGGGTGAAAGCCCGTGGCTCAACCACGGAATGGCCTTCGATACTGGTTGGCTTG
AGACCGGAAGAGGACAGCGGAACTGCGAGTGTAGAGGTGAAATTCGTAGATATTCGCAAG
AACACCAGTGGCGAAGGCGGCTGTCTGGTCCGGTTCTGACGCTGAGGCGCGAAAGCGTGG
GGAGCAAACAGGATTAGATACCCTGGTAGTCCACGCTGTAAACGATGAATGCTAGCCGTT
GGGGTGCATGCACCTCAGTGGCGCCGCTAACGCATTAAGCATTCCGCCTGGGGAGTACGG
>I6629V002B06ZW length=360 xy=0716_2330 region=2 run=R_2014_12_30_12_21_21_
ACGGAGGGGGCTAGCGTTGTTCGGAATTACTGGGCGTAAAGCGCACGTAGGCGGCTTTGT
AAGTTAGAGGTGAAAGACCAGAGCTCAACTCTGGAACTGCCTTTAAGACTGCATCGCTTG
AATTGTGGAGAGGTAAGTGGAATTCCGAGTGTAGAGGTGAAATTCGTAGATATTCGGAAG
AACACCAGTGGCGAGGGCGGCTGTCTGGTCCGGTTCTGACGCTGAGGCGCGAAAGCGTGG
GGAGCAAACAGGATTAGATACCCTGGTAGTCCACGCCGTAAACGATGAATGCCAGCCGTT
GGCCTGCTTGCAGGTCAGTGGCGCCGCTAACGCATTAAGCATTCCGCCTGGGGAGTACGG
>I6629V002B0728 length=361 xy=0716_3746 region=2 run=R_2014_12_30_12_21_21_
ACGAAGGGTGCAAGCGTTAATCGGAATTACTGGGCGTAAAGCGCGCGTAGGTGGTTTGAT
AAGTTGGATGTGAAAGCCCCGAGCTCAACCTGGGAATTGCATCCAAAACTGTCTGACTAG
AGTACGGTAGAGGGTAGTGGAATTTCCTGTGTAGCGGTGAAATGCGTAGATATAGGAAGG
AACACCAGTGGCGAAGGCGACTACCTGGACTGATACTGACACTGAGGTGCGAAAGCGTGG
GGAGCAAACAGGATTAGATACCCTGGTAGTCCACGCCGTAAACGATGTCAACTAGTTGTT
GGGTTCCTTGAGGACTTAGTAACGCAGCTAACGCATTAAGTTGACCGCCTGGGGAGTACG
G
>I6629V002B077H length=363 xy=0716_3899 region=2 run=R_2014_12_30_12_21_21_
ACGTAGGGTGCAAGCATTAATCGGAATTATTGGGCGTAAAGGGCGCGTAGGCGGATAATC
AAGTCTTGTGTGAAATTTCGGGGCTCAACCTCGAAGCGGCACAGGAAACTAGTTATCTAG
AGGGTAGACGGAGAGAATGGAATTCCACAAGTAGCGGTGAAATGCGTAGATATGTGGAAG
AACACCGGTGGCGAAGGCGATTCTCTAGTTTACTCCTGACGCTGAGGCGCGAAAGCAAGG
GGATCAAACAGGATTAGATACCCTGGTAGTCCTTGCCTTAAACTATGTATACTTGGTGTA
ACTGGACTCAACCCGTAGTTGTGCCGAAGCTAACGCGATAAGTATACCGCCTGGGGAGTA
CGG
>I6629V002B0790 length=362 xy=0716_3990 region=2 run=R_2014_12_30_12_21_21_
GCGTAGGGTGCAAGCATTAATCGGATTTATTGGGCGTAAAGGGTGCGTAGGCGGATTGGC
CAGTCAGTTGTGAAAGCCCCCAGCTCAACTGGGGAGTTGCAAATGATACTACCAAACTTG
AGGGTAGGCGGAGAGAACGGAATTCCACGTGTAGCGGTGAAATGCGTAGATATGTGGAAG
AACACCGGTGGCGAAAGCGGTTTTCTAGCTTATTCCTGACGCTGAGGCACGAAAGCAAGG
GGAGCAAACAGGATTAGATACCCTGGTAGTCCTTGCCGTAAACGGTGTATACTTGGTGTA
ACTGGACTCAACCCCAGTTGTACCGAAGCTAACGCGATAAGTATACCGCCTGGGGAGTAC
GG
>I6629V002B0797 length=360 xy=0716_3997 region=2 run=R_2014_12_30_12_21_21_
ACGTAGGTGGCAAGCGTTATCCGGAATTATTGGGCGTAAAGCGCGCGCAGGCGGTTTCTT
AAGTCTGATGTGAAAGCCCACGGCTCAACCGTGGAGGGTCATTGGAAACTGGGGAACTTG
AGTGCAGAAGAGAAAAGCGGAATTCCACGTGTAGCGGTGAAATGCGTAGAGATGTGGAGG
AACACCAGTGGCGAAGGCGGCTTTTTGGTCTGTAACTGACGCTGAGGCGCGAAAGCGTGG
GGAGCAAACAGGATTAGATACCCTGGTAGTCCACGCCGTAAACGATGAGTGCTAAGTGTT
AGAGGGTTTCCGCCCTTTAGTGCTGCAGCTAACGCATTAAGCACTCCGCCTGGGGAGTGG
>I6629V002B07B5 length=361 xy=0716_2771 region=2 run=R_2014_12_30_12_21_21_
GCAGAGGGTGCGAGCGTTAATCGGATTTACTGGGCGTAAAGCGTGCGTAGGCGGCTTCTT
AAGTCGGATGTGAAATCCCTGAGCTTAACTTAGGAATTGCATTCGATACTGGGAAGCTAG
AGTATGGGAGAGGATGGTAGAATTCCAGGTGTAGCGGTGAAATGCGTAGAGATCTGGAGG
AATACCGATGGCGAAGGCGGCCATCTGGCCTAATACTGTCGCTGAGGTACGAAAGCATGG
GGAGCAAACAGGATTAGATACCCTGGTAGTCCATGCCGTAAACGATGTCTACTAGCCGTT
GGGGCCTTTGAGGCTTTAGTGGCGCAGCTAACGCGATAAGTAGACCGCCTGGGGAGTACG
G
>I6629V002B07BG length=270 xy=0716_2746 region=2 run=R_2014_12_30_12_21_21_
ACAGAGGGTGCGAGCGTTAATCGGATTTACTGGGCGTAAAGCGTGCGTAGGCGGCTTTTT
AAGTCGGATGTGAAATCCCCGAGCTTAACTTGGGAATTGCATTCGATACTGGGAAGCTAG
AGTATGGGAGACGATGGTAGAATTCCAGGTATAGCGGTGAAATGCGTAGAGATCTGGAGG
AATACCGATGGCGAAGGCAGCCATCTGGCCTAATACTGACGCTGAGGTACGAAAGCATGG
GGAGCAAACAGGATTAGATACCCTGGTAGT
>I6629V002B07F9 length=362 xy=0716_2919 region=2 run=R_2014_12_30_12_21_21_
ACGTAGGTAGCAAGCGTTGTCCGGAATTATTGGGCGTAAAGCGCGCGCAGGCGGTCCTTT
AAGTCTGATGTGAAAGCCCACGGCTCAACCGTGGAGGGTCATTGGAAACTGGGGGACTTG
AGTACAGAAGAGGAAAGCGGAATTCCACGTGTAGCGGTGAAATGCGTAGAGATGTGGAGG
AGCACCAGTGGCGAAGGCGGCTTTCTGGTCTGTAACTGACGCTGAGGCGCGAAAGCGTGG
GGAGCAAACAGGATTAGATGCCCTGGTAGTCCACGCCGTAAACGATGAGTGCTAAGTGTT
AGAGGGTTTCCGCCCTTTAGTGCTGCAGCAAACGCATTAAGCACTCCGCCTGGGGAGTAC
GG
>I6629V002B07HL length=361 xy=0716_2967 region=2 run=R_2014_12_30_12_21_21_
ACAGAGGGTGCGAGCGTTAATCGGATTTACTGGGCGTAAAGCGTGCGTAGGCGGCTTCTT
AAGTCGGATGTGAAATCCCTGAGCTTAACTTAGGAATTGCATTCGATACTGGGAAGCTAG
AGTATGGGAGAGGATGGTAGAATTCCAGGTGTAGCGGTGAAATGCGTAGAGATCTGGAGG
AATACCGATGGCGAAGGCAGCCATCTGGCCTAATACTGACGCTGAGGTACGAAAGCATGG
GGAGCAAACAGGATTAGATACCCTGGTAGTCCATGCCGTAAACGATGTCTACTAGCCGTT
GGGGCCTTTGAGGCTTTAGTGGCGCAGCTAACGCGATAAGTAGACCGCCTGGGGAGTACG
G
>I6629V002B07MJ length=363 xy=0716_3145 region=2 run=R_2014_12_30_12_21_21_
GCGTAGGGGGCAAGCGTTGTCCGGATTTATTGGGCGTAAAGAGCGTGTAGGCGGCCAGAC
AGGTCCGTTGTGAAAACTAGAGGCTTAACCTCTAGACGTCGATGGAAACCGTCTGGCTAG
AGTCCGGAAGAGGAGAATGAAATTCCTGGTGTAGCGGTGAAATGCGCAGATATCAGGAAG
AACACCCGTGGCTAAGGCGGTTCTCTAGTACGGTACTGACGCTGAGACGCGAAAGCGTGG
GGAGCGAACAGGATTAGATACCCTGGTAGTCCTGGCCTTAAACGATGAATGCTTGGTGTC
TCGGGTTTTAAAGTCCCGGGGTGCCGTCGCTAACGCTTTTAGCATTCCGCCTGGGGAGTA
CGG
>I6629V002B07OX length=362 xy=0716_3231 region=2 run=R_2014_12_30_12_21_21_
ACGAAGGGGGCTAGCGTTGTTCGGATTTACTGGGCGTAAAGCGCACGTAGGCGGTTTGTT
AAGTCAGATGTGAAATCCCCGGGCTTAACCTGGGAACTGCATTTGAAACTGGCAGGCTTG
AGTCTTGTAGAGGGGGGTAGAATTCCAGGTGTAGCGGTGAAATGCGTAGAGATCTGGAGG
AATACCGGTGGCGAAGGCGGCCCCCCTGGACAAAGACTGACGCTCAGGTGCGAAAGCGTG
GGGAGCAAACAGGATTAGATACCCTGGTAGTCCACGCCGTAAACGATGTCGACTTGGAGG
TTGTTCCCTTGAGGAGTGGCTTCCGGAGCTAACGCGTTAAGTCGACCGCCTGGGGAGTAC
GG
>I6629V002B07S3 length=362 xy=0716_3381 region=2 run=R_2014_12_30_12_21_21_
ACGTAGGGCGCAAGCGTTATCCGGAATTATTGGGCGTGAAGTGTCTGTAGGTGGCTTTTC
AAGTCCGCCGTCAAATCCCAGGGCTCAACCCTGGACAGGCGGTGGAAACTACCAAGCTGG
AGTACGGTAGGGGCAGAGGGAATTTCCGGTGGAGCGGTGAAATGCATTGAGATCGGAAAG
AACACCAACGGCGAAAGCACTCTGCTGGGCCGACACTGACACTGAGAGACGAAAGCTAGG
GGAGCAAATGGGATTAGAGACCCCAGTAGTCCTAGCCGTAAACGATGGATACTAGGTGCT
GTGCGACTCGACCCGTGCAGTGCTGTAGCTAACGCGTTAAGTATCCCGCCTGGGGAGTAC
GG
>I6629V002B07WT length=363 xy=0716_3515 region=2 run=R_2014_12_30_12_21_21_
GCGTAGGGCGCAAGCGTTATCCGGAATTATTGGGCGTAAAGAGCTCGTAGGCGGTTTGTC
GCGTCTGCTGTGAAAACCCGGGGCTCAACCTCGGGCCTGCAGTGGGTACGGGCAGACTAG
AGTGCGGTAGGGGAGATTGGAACTCCTGGTGTAGCGGTGGAATGCGCAGATATCAGGAAG
AACACCGATGGCGAAGGCAGATCTCTGGGCCGTAACTGACGCTGAGGAGCGAAAGGGTGG
GGAGCAAACAGGCTTAGATACCCTGGTAGTCCACCCCGTAAACGTTGGGAACTAGTTGTG
GGGTCCATTCCACGGATTCCGTGACGCAGCTAACGCATTAAGTTCCCCGCCTGGGGAGTA
CGG
>I6629V002B07X7 length=215 xy=0716_3565 region=2 run=R_2014_12_30_12_21_21_
GCAGAGGTGCAAGCGTTGTTCGGAATTACTGGGCGTAAAGGCGCGTAGGCGGCCATTTAA
GTCAGGCGTGAAAGCCCCAGGCTTCAACCTGGGATGTGCGCTTGATACTGAAAGGCTTAG
AGTATGGGGAGAGGATAGCAGAATTCCTAGTGTAGAGGTGAAATTCGTAGATATTAGGAA
GAATACCGGTGGCCGAAGGCGGACTTTCTGGACCA
>I6629V002B086G length=360 xy=0717_1062 region=2 run=R_2014_12_30_12_21_21_
ACGAAGGGGGCTAGCGTTGCTCGGAATTACTGGGCGTAAAGGGCGCGTAGGCGGACAGTT
TAGTCAGAGGTGAAAGCCCAGGGCTCAACCTTGGAATTGCCTTTGATACTGGCTGTCTTG
AGTATGGAAGAGGTATGTGGAACTCCGAGTGTAGAGGTGAAATTCGTAGATATTCGGAAG
AACACCGGTGGCGAAGGCGACATACTGGTCCATTACTGACGCTGAGGCGCGAAAGCGTGG
GGAGCAAACAGGATTAGATACCCTGGTAGTCCACGCTGTAAACGATGAGTGCTAGTTGTC
GGCATGCATGCATGTCGGTGACGCAGCTAACGCATTAAGCACTCCGCCTGGGGAGTACGG
>I6629V002B087C length=362 xy=0717_1094 region=2 run=R_2014_12_30_12_21_21_
ACGTAGGGTGCAAGCGTTAATCGGAATTACTGGGCGTAAAGCGTGCGCAGGCGGTTGTGC
AAGACAGATGTGAAATCCCCGGGCTTAACCTGGGAATTGCATTTGTGACTGCACGGCTAG
AGTGTGTCAGAGGGGGGTAGAATTCCACGTGTAGCAGTGAAATGCGTAGAGATGTGGAGG
AATACCGATGGCGAAGGCAGCCCCCTGGGATAACACTGACGCTCATGCACGAAAGCGTGG
GGAGCAAACAGGATTAGATACCCCTGGTAGTCCATGCCGTAAACGATGTCTACTAGCCGT
TGGGGCCTTTGAGGCTTTAGTGGCGCAGCTAACGCGATAAGTAGACCGCCTGGGGAGTAC
GG
>I6629V002B08AB length=24 xy=0716_4001 region=2 run=R_2014_12_30_12_21_21_
GAGATGGCCGCCTGGGGAGTACGG
>I6629V002B08AK length=361 xy=0716_4010 region=2 run=R_2014_12_30_12_21_21_
ACGGAGGGAGCTAGCGTTATTCGGAATTACTGGGCGTAAAGCGCACGTAGGCGGCTTTGT
AAGTTAGAGGTGAAAGCCTGGAGCTCAACTCCAGAATTGCCTTTAAGACTGCATCGCTTG
AATCCAGGAGAGGTGAGTGGAATTCCGAGTGTAGAGGTGAAATTCGTAGATATTCGGAAG
AACACCAGTGGCGAAGGCGGCCCACTGGACTGGTATTGACGCTGAGGTGCGAAAGCGTGG
GGAGCAAACAGGATTAGATACCCTGGTAGTCCACGCCGTAAACGATGATAACTAGCTGTC
GGGGCTCTTAGAGCTTCGGTGGCGCAGCTAACGCATTAAGTTATCCGCCTGGGGAGTACG
G
>I6629V002B08BJ length=24 xy=0716_4045 region=2 run=R_2014_12_30_12_21_21_
GAGATGGCCGCCTGGGGAGTACGG
>I6629V002B08BN length=391 xy=0716_4049 region=2 run=R_2014_12_30_12_21_21_
GCGTAGGTGGCAAGCGTTGTCCGGAATTATTGGGCGTAAAGCGCGCGCAGGCGGTTCCTT
AAGTCTGATGTGAAAGCCCCCGGCTCAACCGGGGAGGGTCATTGGAAACTGGGGAACTTG
AGTGCAGAAGAGAAGAGCGGAATTCCACGTGTAGCGGTGAAATGCGTAGAGATGTGGAGG
AACACCAGTGGCGAAGGCGGCTCTTTGGTCTGTAACTGACGCTGAGGCGCGAAAGCGTGG
GGAGCAAACAGGATTAGATACCCTGGTAGTCCACGCCGTAAACGATGAGTGCTAAGTGTT
AGAGGGTTTCCGCCCTTTAGTGCTGCAGCTAACGCATTAAGCACTCCGCCTGGGGAGTAC
GGCTGAGACTCCCAAGGCACACAGGGGGATA
>I6629V002B08I2 length=362 xy=0717_0220 region=2 run=R_2014_12_30_12_21_21_
GCGTAGGTGGCAAGCGTTGTCCGGAATTATTGGGCGTAAAGCGCGCGCAGGCGGTCCCTT
AAGTCTGATGTGAAAGCCCACGGCTCAACCGTGGAGGGTCATTGGAAACTGGGGGACTTG
AGTGCAGAAGAGGAAAGTGGAATTCCATGTGTAGCGGTGAAATGCGTAGAGATGTGGAGG
AACACCAGTGGCGAAGGCGACTTTCTGGCCTGTAACTGACGCTGAGGCGCGAAAGCGTGG
GGAGCAAACAGGATTAGATACCCTGGTAGTCCACGCCGTAAACGATGAGTGCTAAGTGTT
AGGGGGTTTCCGCCCCTTAGTGCTGCAGCTAACGCATTAAGCACTCCGCCTGGGGAGTAC
GG
>I6629V002B08J0 length=362 xy=0717_0254 region=2 run=R_2014_12_30_12_21_21_
GCGTAGGGTGCGAGCGTTAATCGGAATTACTGGGCGTAAAGCGTGCGCAGGCGGTTGTGT
AAGACAGGCGTGAAATCCCCGGGCTCAACCTGGGAACTGCGCTTGTGACTGCACAGCTAG
AGTACGGCAGAGGGGGGTGGAATTCCACGTGTAGCAGTGAAATGCGTAGAGATGTGGAGG
AACACCGATGGCGAAGGCAGCCCCCTGGGCCGATACTGACGCTCATGCACGAAAGCGTGG
GTAGCAAACAGGATTAGATACCCTGGTAGTCCACGCCCTAAACGATGTCAACTAGGTGTT
GGGTGGGTAAAACCATTTAGTACCGTAGCTAACGCGTGAAGTTGACCGCCTGGGGAGTAC
GG
>I6629V002B08LY length=362 xy=0717_0324 region=2 run=R_2014_12_30_12_21_21_
ACGTAGGTGGCAAGCGTTGTCCGGAATTATTGGGCGTAAAGCGCGCGCAGGCGGCCTTTT
AAGTCTGATGTGAAAGCCCACGGCTTAACCGTGGAAGGTCATTGGAAACTGGAAGGCTTG
AGTACAGAAGAGGAAAGCGGAATTCCACGTGTAGCGGTGAAATGCGTAGAGATGTGGAGG
AACACCAGTGGCGAAGGCGGCTTTCTGGTCTGTAACTGACGCTGAGGCGCGAAAGCATGG
GGAGCAAACAGGATTAGATACCCTGGTAGTCCATGCCGTAAACGATGAGTGCTAAGTGTT
AGGGGGTTTCCGCCCCTTAGTGCTGGAGCAAACGCATTAAGCACTCCGCCTGGGGAGTAC
GG
>I6629V002B08M6 length=360 xy=0717_0368 region=2 run=R_2014_12_30_12_21_21_
GCGAAGGGGGCTAGCGTTGCTCGGAATTACTGGGCGTAAAGGGCGCGTAGGCGGATAGTT
TAGTCAGAGGTGAAAGCCCAGGGCTCAACCTTGGAACTGCCTTTGATACTGGCTATCTTG
AGTTCGGGAGAGGTGAGTGGAATGCCGAGTGTAGAGGTGAAATTCGTAGATATTCGGCGG
AACACCAGTGGCGAAGGCGACTCACTGGCCCGATACTGACGCTGAGGCGCGAAAGCGTGG
GGAGCAAACAGGATTAGATACCCTGGTAGTCCACGCCGTAAACGATGAGTGCTAGTTGTC
GGCATGCATGCATGTCGGTGACGCAGCTAACGCATTAAGCACTCCGCCTGGGGAGTACGG
>I6629V002B08SW length=363 xy=0717_0574 region=2 run=R_2014_12_30_12_21_21_
ACGTAGGGTGCAAGCGTTGTCCGGAATTATTGGGCGTAAAGAGCTCGTAGGCGGTTTGTC
GCGTCTGCTGTGAAAACCCGAGGCTCAACCTCGGGCCTGCAGTGGGTACGGGCAGACTAG
AGTGCGGTAGGGGAGATTGGAATTCCTGGTGTAGCGGTGGAATGCGCAGATATCAGGAGG
AACACCGATGGCGAAGGCAGATCTCTGGGCCGTTACTGACGCTGAGGAGCGAAAGGGTGG
GGAGCAAACAGGCTTAGATACCCTGGTAGTCCACCCCGTAAACGTTGGGAACTAGATGTG
GGGACCATTCCACGGTCTCCGTGTCGCAGCTAACGCATTAAGTTCCCCGCCTGGGGAGTA
CGG
>I6629V002B08T9 length=24 xy=0717_0623 region=2 run=R_2014_12_30_12_21_21_
GAGATGGCCGCCTGGGGAGTACGG
>I6629V002B08TR length=360 xy=0717_0605 region=2 run=R_2014_12_30_12_21_21_
GCGAAGGGGGCTAGCGTTGCTCGGAATCACTGGGCGTAAAGCGCACGTAGGCGGATCCTT
AAGTCGGGGGTGAAATCCTGGAGCTCAACTCCAGAACTGCCTTCGATACTGAGGATCTCG
AGTCCGGGAGAGGTGAGTGGAACTGCGAGTGTAGAGGTGAAATTCGTAGATATTCGCAAG
AACACCAGTGGCGAAGGCGGCTCACTGGCCCGGTACTGACGCTGAGGTGCGAAAGCGTGG
GGAGCAAACAGGATTAGATACCCTGGTAGTCCACGCCGTAAACGATGGATGCTAGCCGTT
GGCGGGTTTACCCGTCAGTGGCGCAGCTAACGCTTTAAGCATCCCGCCTGGGGAGTACGG
>I6629V002B08X9 length=361 xy=0717_0767 region=2 run=R_2014_12_30_12_21_21_
ACGGAGGGGGCTAGCGTTGTTCGGAATTACTGGGCGTAAAGCGCACGTAGGCGGCTTTGT
AAGTTAGAGGTGAAAGCCCGGGGCTCAACTCCGGAACTGCCTTTAAGACTGCATCGCTTG
AATCATGGAGAGGTTAGTGGAATTCCGAGTGTAGAGGTGAAATTCGTAGATATTCGGAAG
AACACCAGTGGCGAAGGCGACTAACTGGACATGTATTGACGCTGAGGTGCGAAAGCGTGG
GGAGCAAACAGGATTAGATACCCTGGTAGTCCACGCCGTAAACGATGATAACTAGTTGTC
AGGGCTCTTGGAGCTTTGGTGGCGCAGCTAACGCGTTAAGTTATCCGCCTGGGGAGTACG
G
>I6629V002B08XV length=361 xy=0717_0753 region=2 run=R_2014_12_30_12_21_21_
ACGGAGGGTGCAAGCGTTAATCGGAATTACTGGGCGTAAAGCGCACGCAGGCGGTCTGTC
AAGTCGGATGTGAAATCCCCGGGCTTAACCTGGGAACTGCATTTGAAACTGGCAGGCTAG
AGTCTTGTAGAGGGGGGTAGAATTCCAGGTGTAGCGGTGAAATGCGTAGAGATCTGGAGG
AATACCGGTGGCGAAGGCGGCCCCCTGGACAAAGACTGACGCTCAGGTGCGAAAGCGTGG
GGAGCAAACAGGATTAGATACCCTGGTAGTCCACGCCGTAAACGATGTCGACTTGGAGGC
TGTTCCCTTGAGGAGTGGCTTCCGGAGCTAACGCGTTAAGTCGACCGCCTGGGGAGTACG
G
>I6629V002B08Y8 length=362 xy=0717_0802 region=2 run=R_2014_12_30_12_21_21_
GCAGAGGGTGCGAGCGTTAATCGGATTTACTGGGCGTAAAGCGTGCGTAGGCGGCTTCTT
AAGTCGGATGTGAAATCCCTGAGCTTAACTTAGGAATTGCATTCGATACTGGGAAGCTAG
AGTATGGGAGAGGATGGTAGAATTCCAGGTGTAGCGGTGAAATGCGTAGAGACCTGGAGG
AATACCGATGGCGAAGGCAGCCATCTGGCCTAATACTGACGCTGAGGTACGAAAGCATGG
GGAGCAAACAGGATTAGATACCCTGGTAGTCCATGCCGTAAACGATGAGTGCTAAGTGTT
GGGGGGCTTCCGGCCCTCAGTGCTGCAGCTAACGCATTAAGCACTCCGCCTGGGGAGTAC
GG
>I6629V002B08ZF length=361 xy=0717_0809 region=2 run=R_2014_12_30_12_21_21_
ACAGAGGGTGCGAGCGTTAATCGGATTTACTGGGCGTAAAGCGTGCGTAGGCGGCTTTTT
AAGTCGGATGTGAAATCCCCGAGCTTAACTTGGGAATTGCATTCGATACTGGGAAGCTAG
AGTATGGGAGAGGATGGTAGAATTCCAGGTGTAGCGGTGAAATGCGTAGAGATCTGGAGG
AATACCGATGGCGAAGGCAGCCATCTGGCCTAATACTGACGCTGAGGTACGAAAGCATGG
GGAGCAAACAGGATTAGATACCCTGGTAGTCCATGCCGTAAACGATGTCTACTAGCCGTT
GGGGCCTTCGAGGCTTTAGTGGCGCAGCTAACGCGATAAGTAGACCGCCTGGGGAGTACG
G
>I6629V002B092N length=362 xy=0717_2221 region=2 run=R_2014_12_30_12_21_21_
ACAGAGGGGGCAAGCGTTGTTCGGAATTACTGGGCGTAAAGGGCGTGTAGGCGGCCTGTT
AAGTCGAACGTGAAATCCCCGGGCTCAACCCGGGAACTGCGTCCGATACTGGCAGGCTTG
AATTCGGGAGAGGGATGTGGAATTCCAGGTGTAGCGGTGAAATGCGTAGATATCTGGAGG
AACACCGGTGGCGAAGGCGGCATCCTGGACCGATATTGACGCTGAGGCGCGAAAGCCAGG
GGAGCAAACGGGATTAGATACCCCGGTAGTCCTGGCCCTAAACGATGAATGCTTGGTGTG
GCGGGTATCGATCCCTGCCGTGCCGAAGCTAACGCATTAAGCATTCCGCCTGGGGAGTAC
GG
>I6629V002B093G length=361 xy=0717_2250 region=2 run=R_2014_12_30_12_21_21_
ACAGAGGGTGCGAGCGTTAATCGGATTTACTGGGCGTAAAGCGTGCGTAGGCTGCTTTTC
AAGTCGGATGTGAAATCCCTGAGCTTAACTTAGGAATTGCATTCGATACTGGGAAGCTAG
AGTATGGGAGAGGATGGTAGAATTCCAGGTGTAGCGGTGAAATGCGTAGAGATCTGGAGG
AATACCGATGGCGAAGGCAGCCATCTGGCCTAATACTGACGCTGAGGTACGAAAGCATGG
GGAGCAAACAGGATTAGATACCCTGGTAGTCCATGCCGTAAACGATGTCTACTAGCCGTT
GGGGCCTTTGAGGCTTTAGTGGCGCAGCTAACGCGATAAGTAGACCGCCTGGGGAGTACG
G
>I6629V002B09J9 length=24 xy=0717_1559 region=2 run=R_2014_12_30_12_21_21_
GAGATGGCCGCCTGGGGAGTACGG
>I6629V002B09JJ length=381 xy=0717_1533 region=2 run=R_2014_12_30_12_21_21_
ACGTAGGGTGCAAGCGTTAATCGGAATTACTGGGCGTAAAGCGTGCGCAGGCGGTTGTGC
AAGACAGACGTGAAATCCCCGGGCTCAACCTGGGAATTGCATTTGTGACTGCACGGCTAG
AGTGTGTCAGAGGGGGGTAGAATTCCACGTGTAGCAGTGAAATGCGTAGAGATGTGGAGG
AATACCGATGGCGAAGGCAGCCCCCTGGGATAACACTGACGCTCATGCACGAAAGCGTGG
GGAGCAAACAGGATTAGATACCCTGGTAGTCCACGCCCTAAACGATGTCAACTAGTTGTC
GGGTCTTAATTGACTTGGTAACGCAGCTAACGCGTGAAGTTGACCGCCTGGGGAGTACGG
CTGAGACCGCCAAGGCACACA
>I6629V002B09PB length=24 xy=0717_1741 region=2 run=R_2014_12_30_12_21_21_
GAGATGGCCGCCTGGGGAGTACGG
>I6629V002B09TJ length=363 xy=0717_1893 region=2 run=R_2014_12_30_12_21_21_
ACGTAGGTGGCAAGCGTTGTCCGGAATTATTGGGCGTAAAGCGCGCGCAGGCGGTCCTTT
AAGTCTGATGTGAAAGCCCACGGCTCAACCGTGGAGGGTCATTGGAAACTGGGGGACTTG
AGTGCAGGAGAGAAGAGTGGAATTCCACGTGTAGCGGTGAAATGCGTAGAGATGTGGAGG
AACACCAGTGGCGAAGGCGACTCTTTGGCCTGTAACTGACGCTGAGGCGCGAAAGCGTGG
GGAGCGAAACAGGATTAGATACCCTGGTAGTCCACGCCGTAAACGATGAGTGCTAAGTGT
TAGAGGGTTTCCGCCCTTTAGTGCTGCAGTAAACGCATTAAGCACTCCGCCTGGGGAGTA
CGG
>I6629V002B09TU length=363 xy=0717_1904 region=2 run=R_2014_12_30_12_21_21_
ACGGGGGGAGCAAGCGTTGTTCGGATTTACTGGGCGTAAAGGGCGCGTAGGCGGCGCAAC
AAGTCACTTGTGAAATCTCCGGGCTTAACCCGGAGCGGCCAAGTGATACTGTCGTGCTAG
AGTGCGGAAGGGGCTACTGGAATTCTCGGTGTAGCGGTGAAATGCGTAGATATCGAGAGG
AACACCTGCGGCGAAGGCGGGTAGCTGGGCCGACACTGACGCTGAGGCGCGAAAGCCAGG
GGAGCGAACGGGATTAGATACCCCGGTAGTCCTGGCCTTAAACGATGGATACTTGGTGTC
CGGGGTTACATAGTCCCCGGGTGCCGGCGCTAACGCATTAAGTATCCCGCCTGGGGAGCA
CGG
>I6629V002B0A0L length=350 xy=0706_1843 region=2 run=R_2014_12_30_12_21_21_
ACGTAGGGCGCAAGCGTTATCCGGAATTATTGGGCGTAAAGAGCTCGTAGGCGGTTTGTC
GCGTCTGCTGTGAAAACCCGAGGCTCAACCTCGGGCCTGCAGTGGGTACGGGCAGACTAG
AGTGCGGTAGGGGAGATTGGAACTCCTGGTGCAGCGGTGGAATGCGCAGATATCAGGAAG
AACACCGATGGCGAAGGCAGATCACTGGGCCGTAACTGACGCTGAGGAGCGAAAAGGGTG
GGGGAGACAAACGAGGTCTTAGACTACCCGTGGTAGTCCCAACCCCGTAAACGGTTGGGA
ACTAGTTGGTCGGGGTCCATTCCGACGGTATTCCGTGACGCAGCTAACGC
>I6629V002B0A2U length=361 xy=0706_1924 region=2 run=R_2014_12_30_12_21_21_
ACGGAGGGGGCTAGCGTTGTTCGGAATTACTGGGCGTAAAGCGCACGTAGGCGGCTTTGT
AAGTTAGAGGTGAAAGCCTGGAGCTCAACTCCAGGACTGCCTTTAAGACTGCATCGCTTG
AATCCAGGAGAGGTGAGTGGAATTCCGAGTGTAGAGGTGAAATTCGTAGATATTCGGAAG
AACACCAGTGGCGAAGGCGGCTCACTGGACTGGTATTGACGCTGAGGTGCGAAAGCGTGG
GGAGCAAACAGGATTAGATACCCTGGTAGTCCACGCCGTAAACGATGATAACCAGCTGTC
GGGGCTCTTAGAGCTTCGGTGGCGCAGCTAACGCATTAAGTTATCCGCCTGGGGAGTACG
G
>I6629V002B0AEE length=361 xy=0706_1044 region=2 run=R_2014_12_30_12_21_21_
ACGGAGGGGGCTAGCGTTGTTCGGAATTACTGGGCGTAAAGCGCACGTAGGCGGCTTTGT
AAGTTAGAGGTGAAAGCCCGGAGCTCAACTCCGGAATTGCCTTTAAGACTGCATCGCTCG
AATCATGGAGAGGTGAGTGGAATTCCGAGTGTAAAGGTGAAATTCGTAGATATTCGGAAG
AACACCAGTGGCGAAGGCGACTCACTGGACATGTATTGACGCTGAGGTGCGAAAGCGTGG
GGAGCAAACAGGATTAGATACCCTGGTAGTCCACGCCGTAAACGATGATGACTAGCTGTC
GGGGCGCTTGGCGTTTCGGTGGCGCAGCTAACGCGTTAAGTCATCCGCCTGGGGAGTACG
G
>I6629V002B0AFU length=361 xy=0706_1096 region=2 run=R_2014_12_30_12_21_21_
ACGGAGGGGGCTAGCGTTGTTCGGAATTACTGGGCGTAAAGCGCGCGTAGGCGGCTTTGT
AAGTTAGAGGTGAAAGCCCGGAGCTCAACTTCGGAATTGCCTTTAAGACTGCATCGCTTG
AATCATGGAGAGGTCAGTGGAATTCCGAGTGTAGAGGTGAAATTCGTAGATATTCGGAAG
AACACCAGTGGCGAAGGCGACTGACTGGACATGTATTGACGCTGAGGTGCGAAAGCGTGG
GGAGCAAACAGGATTAGATACCCTGGTAGTCCACGCCGTAAACGATGATAACTAGCTGTC
GGGGTGCTTAGCACCTCGGTGGCGCAGCTAACGCGTTAAGTTATCCGCCTGGGGAGTACG
G
>I6629V002B0AJR length=364 xy=0706_1237 region=2 run=R_2014_12_30_12_21_21_
ACGGGGGGAGCAAGCGTTGTTCGGATTTACTGGGCGTAAAGGGCGCGTAGGCGGCCGCCG
CAAGTCAGTTGTGAGATCTCCGAGCTTAACTCGGAAAGGTCAACTGATACTGCGGGGCTA
GAGTGCGGAAGGGGCAACTGGAATTCTTGGTGTAGCGGTGAAATGCGTAGATATCAAGAG
GAACACCTGCGGCGAAGGCGGGTTGCTGGGCCGACACTGACGTTGAGGCGCGAAAGCTAG
GGGAGCGAACGGGATTAGATACCCCGGTAGTCCTAGCCTTAAACGATGAATGCTTGGTGT
CTGGGGTTATATAGTCCCCGGGTGCCGTCGCTAACGCTTTAAGCATTCCGCCTGGGGAGT
ACGG
>I6629V002B0AN5 length=24 xy=0706_1395 region=2 run=R_2014_12_30_12_21_21_
GAGATGGCCGCCTGGGGAGTACGG
>I6629V002B0AP2 length=361 xy=0706_1464 region=2 run=R_2014_12_30_12_21_21_
GCGTAGATGGCAAGCGTTGTCCGGATTTATTGGGCGTAAAGCGAGCGCAGGCGGTTCTTT
AAGTCTGATGTGAAAGCCCCTGGCTTAACCAGGGAAGGTCATTGGAAACTGGAGAACTTG
AGTGCAGAAGAGGAAAGTGGAATTCCATGTGTAGCGGTGAAATGCGTAGATATATGGAGG
AACACCAGTGGCGAAGGCGACTTTCTGGTCTGTAACTGACGCTGAGGCTCGAAAGCATGG
GGAGCAAACAGGATTAGATACCCTGGTAGTCCATGCCGTAAACGATGAGTGCTAAGTGTT
GGAGGGTTTCCGCCCTTCAGTGCTGCAGTTAACGCATTAAGCACTCCGCCTGGGGATACG
G
>I6629V002B0AQK length=360 xy=0706_1482 region=2 run=R_2014_12_30_12_21_21_
ACGTAGGGTGCAAGCGTTAATCGGAATTACTGGGCGTAAAGCGTGCGCAGGCGGCTTTGC
AAGACAGATGTGAAATCCCCGGGCTTAACCTGGGAACTGCATTTGTGACTGCATGGCTGG
AGCGCGGCAGAGGGGGATGGAATTCCGCGTGTAGCAGTGAAATGCGTAGATATGCGGAGG
AACACCGATGGCGAAGGCAATCCCCTGGGCCTGCACTGACGCTCATGCACGAAAGCGTGG
GGAGCAAACAGGATTAGATACCCTGGTAGTCCACGCCCTAAACGATGTCAACTGGTTGTT
GGACGGCTTGCTGTTCAGTAACGAAGCTAACGCGTGAAGTTGACCGCCTGGGGAGTACGG
>I6629V002B0ASF length=362 xy=0706_1549 region=2 run=R_2014_12_30_12_21_21_
ACGTAGGGTCCGAGCGTTGTCCGGAATCATTGGGCGTAAAGAGCGTGTAGGCGGCTTGGT
AGGTCCCGTGTTAAAGCCTGCGGCTCAACCGCAGAATCGCACGGGAAACCCCCTGGCTAG
AGTCCGGAAGAGGAGAGCGGAATTCCTGGTGTAGCGGTGAAATGCGCAGATATCAGGAAG
AACACCCGTGGCGAAGGCGGCCCTCTGGGACGGTACTGACGCTGAGACGCGAAAGCGTGG
GGAGCGAACAGGATTAGATACCCTGGTAGTCCACGCCGTAAACGATGGGCGCTAGGTGTG
GGAGGTGTCGACTCCTCCCGTGCCGAAGCTAACGCATTAAGCGCCCCGCCTGGGGAGTAC
GG
>I6629V002B0B5R length=363 xy=0706_3325 region=2 run=R_2014_12_30_12_21_21_
GCGTAGGGCGCAAGCGTTATCCGGAATTATTGGGCGCAAAGAGCTCGTAGGCGGTTTGTC
GCGTCTGCCGTGAAAGTCCGGGGCTCAACTCCGGATCTGCGGTGGGTACGGGCAGACTAG
AGTGATGTAGGGGAGACTGGAATTCCTGGTGTAGCGGTGAAATGCGCAGATATCAGGAGG
AACACCGATGGGGAAGGCAGGTCTCTGGGCATTAACTGACGCTGAGGAGCGAAAGCATGG
GGAGCGAACAGGATTAGATACCCTGGTAGTCCATGCCGTAAACGTTGGGCACTAGGTGTG
GGGGACATTCCACGTTTTCCGCGCCGTAGCTAACGCATTAAGTGCCCCGCCTGGGGAGTA
CGG
>I6629V002B0BJS length=361 xy=0706_2534 region=2 run=R_2014_12_30_12_21_21_
ACAGGGGGTGCGAGCGTTAATCGGATTTACTGGGCGTGAAGCGTGCGTAGGCGGCTTCTT
AAGTCGGATGTGAAATCCCTGAGCTTAGCTTAGGAATTGCATTCGATACTGGGAAGCTAG
AGTATGGGAGAGGATGGTAGAATTTCAGGTGTAGCGGTGAAATGCGTAGAGACCTGGAGG
AATACCGATGGCGAAGGCAGCCATCTGGCCTAATACTGACGCTGAGGTACGAAAGCATGG
GGAGCAAACAGGATTAGATACCCTGGTAGTCCATGCCGTAAACGATGTCTACTAGCCGTT
GGGGCCTTTGAGGCTTTAGTGGCGCAGCTAACGCGATAAGTAGACCGCCTGGGGAGTACG
G
>I6629V002B0BKS length=281 xy=0706_2570 region=2 run=R_2014_12_30_12_21_21_
ACGTAGGGCGCAAGCGTTATCCGGAATTATTGGGCGTAAAGAGCTCGTAGGCGGTTTGTC
GCGTCTGCTGTGAAAACCCGAGGCTCAACCTCGGGCCTGCAGTGGGTACGGGCAGACTAG
AGTGCGGTAGGGGAGATTGGAACTCCTGGTGCAGCGGTGGAATGCGCAGATATCAGGAAG
AACACCGATGGCGAAGGCAGATCACTGGGCCGTAACTGACGCTGAGGAGCGAAAAGGGTG
GGGGAGACAAACGAGGTCTTAGACTACCCGTGGTACGTCCC
>I6629V002B0BLB length=362 xy=0706_2589 region=2 run=R_2014_12_30_12_21_21_
ACGGAGGATGCAAGCGTTATCCGGAATTATTGGGCGTAAAGCGTCCGCAGGTGGGTTTAC
AAGTCTGCTGTCAAAGCGCAGAGCTTAACTCTGTACAGGCGGTGGAAACTGTAAGTCTTG
AGTATGGTAGGGGTAGAGGAAATTCCCGGTGTAGCGGTGAAATGCGTAGATATCGGGAAG
AACACCAGTGGCGAAAGCGCTCTACTGGGCCATAACTGACACTGAGGGACGAAAGCTAGG
GGAGCGAAAGGGATTAGATACCCCTGTAGTCCTAGCCGTAAACGATGGACACTAGGTGTT
GGCCGTATCGACCCGGTCAGTGCCGTAGCTAACGCGTTAAGTGTCCCGCCTGGGGAGTAC
GG
>I6629V002B0BLM length=361 xy=0706_2600 region=2 run=R_2014_12_30_12_21_21_
GCAGAGGGTGCAAGCGTTAATCGGAATTACTGGGCGTAAAGCGCGCGTAGGTGGTTTGTT
AAGTTGGATGTGAAATCCCCGGGCTCAACCTGGGAACTGCATCCAAAACTGGCAAGCTAG
AGTATGGTAGAGGGTGGTGGAATTTCCTGTGTAGCAGTGAAATGCGTAGATATAGGAAGG
AACACCAGTGGCGAAGGCGACCACCTGGACTGATACTGACACTGAGGTGCGAAAGCGTGG
GGAGCAAACAGGATTAGATACCCTGGTAGTCCACGCCGTAAACGATGTCAACTAGCCGTT
GGGAGCCTTGAGCTCTTAGTGGCGCAGCTAACGCATTAAGTTGACCGCCTGGGGAGTACG
G
>I6629V002B0BNP length=359 xy=0706_2675 region=2 run=R_2014_12_30_12_21_21_
ACGTAGGGGGCAAGCGTTGTCCGGAATTATTGGGCGTAAAGCGCGCGCAGGTGGTTCATT
AAGTTGGGTGTCAAAGGCAATGGCTCAACCATTGTACGCACCCAAAACTGGTGGACTTGA
GTGCAGGAGAGGAGAGTGGAATTCCCGGTGTAGCGGTGGAATGCGTAGATATCGGGAGGA
ACACCAGTGGCGAAGGCGGCTCTCTGGCCTGTAACTGACACTGAGGCGCGAAAGCGTGGG
GAGCAAACAGGATTAGATACCCTGGTAGTCCACGCCGTAAACGTTGAGTGCTAGGTGTTG
GGGGGTTCCACCCTCAGTGCCGAAGTTAACACATTAAGCACTCCGCCTGGGGAGTACGG
>I6629V002B0BW4 length=361 xy=0706_3014 region=2 run=R_2014_12_30_12_21_21_
ACGGAGGGAGCTAGCGTTATTCGGAATTACTGGGCGTAAAGCGCACGTAGGCGGCTTTGT
AAGTTAGAGGTGAAAGCCTGGAGCTCAACTCCAGAATTGCCTTTAAGACTGCATCGCTTG
AATCCAGGAGAGGTGAGTGGAATTCCGAGTGTAGAGGTGAAATTCGTAGATATTCGGAAG
AACACCAGTGGCGAAGGCGGCTCACTGGACTGGTATTGACGCTGAGGTGCGAAAGCGTGG
GGAGCAAACAGGATTAGATACCCTGGTAGTCCACGCCGTAAACGATGATAACTAGCTGTC
GGGGCTCTTAGAGCTTCGGTGGCGCAGCTAACGCATTAAGTTATCCGCCTGGGGAGTACG
G
>I6629V002B0BWA length=362 xy=0706_2984 region=2 run=R_2014_12_30_12_21_21_
ACGTAGGGTGCGAGCGTTGTCCGGAATTATTGGGCGTAAAGAGCTCGTAGGCGGTTTGTC
GCGTCGGCCGTGAAAACTTGGGGCTTAACCCCGAGCCTGCGGTCGATACGGGCAGACTTG
AGTTCGGCAGGGGAGACTGGAATTCCTGGTGTAGCGGTGAAATGCGCAGATATCAGGAGG
AACACCGGTGGCGAAGGCGGGTCTCTGGGCCGATACTGACGCTGAGGAGCGAAAGCGTGG
GGAGCGAACAGGATTAGATACCCTGGTAGTCCACGCCGTAAACGGTGGGTGCTAGGTGTG
GGGGACTTCCACGTCCTCCGTGCCGCAGCTAACGCATTAAGCACCCCGCCTGGGGAGTAC
GG
>I6629V002B0BYQ length=363 xy=0706_3072 region=2 run=R_2014_12_30_12_21_21_
ACGTAGGGCGCAAGCGTTATCCGGAATTATTGGGCGTAAAGAGCTCGTAGGCGGTTTGTC
GCGTCTGCTGTGAAAACCCGAGGCTCAACCTCGGGCCTGCAGTGGGTACGGGCAGACTAG
AGTGCGGTAGGGGAGATTGGAACTCCTGGTGTAGCGGTGGAATGCGCAGATATCAGGAAG
AACACCGATGGCGAAGGCAGATCTCTGGGCCGTAACTGACGCCGAGGAGCGAAAGGGTGG
GGAGCAAACAGGCTTAGATACCCTGGTAGTCCACCCCGTAAACGTTGGGAACTAGTTGTG
GGGTCCATTCCACGGATTCCGTGACGCAGCTAACGCATTAAGTTCCCCGCCTGGGGAGTA
CGG
>I6629V002B0C05 length=363 xy=0707_0359 region=2 run=R_2014_12_30_12_21_21_
ACGTAGGGTGCAAGCGTTGTCCGGAATTATTGGGCGTAAAGAGCTCGTAGGCGGTTTGTC
ACGTCTGCTGTGAAAACCCGAGGCTCAACCTCGGGCTTGCAGTGGGTACGGGCAGACTAG
AGTGCGGTAGGGGAGATTGGAATTCCTGGTGTAGCGGTGGAATGCGCAGATATCAGGAGG
AACACCGATGGCGAAGGCAGATCTCTGGGCCGTAACTGACGCTGAGGAGCGAAAGCATGG
GGAGCAAACAGGCTTAGATACCCTGGTAGTCCATGCCGTAAACGTTGGGAACTAGATGTG
GGGACCATTCCACGGTCTCCGTGTCGTAGCTAACGCATTAAGTTCCCCGCCTGGGGAGTA
CGG
>I6629V002B0C0G length=360 xy=0707_0334 region=2 run=R_2014_12_30_12_21_21_
ACGAAGGGGGCTAGCGTTGCTCGGAATCACTGGGCGTAAAGGGCGCGTAGGCGGACTTTT
AAGTCGGAGGTGAAAGCCCAGGGCTCAACCCTGGAATTGCCTTCGATACTGGGAGTCTTG
AGTTCGGAAGAGGTTGGTGGAACTGCGAGTGTAGAGGTGAAATTCGTAGATATTCGCAAG
AACACCAGTGGCGAAGGCGGCCAACTGGTCCGATACTGACGCTGAGGCGCGAAAGCGTGG
GGAGCAAACAGGATTAGATACCCTGGTAGTCCACGCCGTAAACGATGAATGCCAGCCGTT
GGGGAGCATGCTCTTCAGTGGCGCAGCTAACGCTTTAAGCATTCCGCCTGGGGAGTACGG
>I6629V002B0C4B length=360 xy=0707_0473 region=2 run=R_2014_12_30_12_21_21_
ACGTAGGGGGCAAGCGTTGTCCGGAATCACTGGGCGTAAAGCGCGCGCAGGCGGCTATCT
ACGTCCGGGGTGAAAGCCCAGAGCTCAGCTCTGAGATTGCCTTGGATACGGGATGGCTTG
AGGATCGGAGAGGCAAGGGGAATTCCACGTGTAGCGGTGAAATGCGTAGAGATGTGGAGG
AACACCTGTGGCGAAGGCGCCTTGCTGGCCGATTTCTGACGCTGAGGCGCGAAAGCGTGG
GGAGCAAACAGGATTAGATACCCTGGTAGTCCACGCCGTAAACGATGAGTGCTAGGTGTT
GGGGGGTACCACCCTCAGTGCCGAAGCTAACGCATTAAGCACTCCGCCTGGGGAGTACGG
>I6629V002B0C8O length=356 xy=0707_0630 region=2 run=R_2014_12_30_12_21_21_
ACGTAGGTGGCAAGCGTTGTCCGGAATTATTGGGCGTAAAGAGCTCGTAGGCGGTTTGTC
GCGTCTGCTGTGAAAACCCGAGGCTCAACCTCGGGCCTGCAGTGGGTACGGGCAGACTAG
AGTGCGGTAGGGGAGATTGGAACTCCTGGTGTAGCGGTGGAATGCGCAGATATCAGGAAG
AACACCGATGGCGAAGGCAGATCTCTGGGCCGTAACTGACGCTGAGGAACGAAAGGGTGG
GGAGCAAACAGGCTTAGATACCCTGGTAGTCCACCCCGTAAACGATGAGTGCTAAGTGTT
AGAGGGTTTCCGCCCTTTAGTGCTGCAGTAAACGCATTAAGCACTCCGCCTGGGGA
>I6629V002B0CG8 length=362 xy=0706_3738 region=2 run=R_2014_12_30_12_21_21_
ACGTAGGTGGCAAGCGTTGTCCGGAATTATTGGGCGTAAAGCGCGCGCAGGCGGTCCTTT
AAGTCTGATGTGAAAGCCCACGGCTCAACCGTGGAGGGTCATTGGAAACTGGAGGACTTG
AGTGCAGAAGAGGAAAGTGGAATTCCATGTGTAGCGGTGAAATGCGTAGAGATGTGGAGG
AACACCAGTGGCGAAGGCGACTTTCTGGTCTGTAACTGACGCTGAGGCGCGAAAGCGTGG
GGAGCAAACAGGATTAGATACCCTGGTAGTCCACGCCGTAAACGATGAGTGCTAAGTGTT
AGGGGGTTTCCGCCCCTTAGTGCTGCAGCTAACGCATTAAGCACTCCGCCTGGGGAGTAC
GG
>I6629V002B0CGM length=361 xy=0706_3716 region=2 run=R_2014_12_30_12_21_21_
ACGAAGGGGGCTAGCGTTGCTCGGAATCATTGGGCGTAAAGGGCGCGTAGGCGGCCAGAT
TTGTCAGGCGTGAAAATCCTGGGCTCAACCCAGGGACTGCGTTTGAAACGGTCTGGCTAG
AGGACGGAAGGGGCTCGTGGAATTCCCAGTGTAGAGGTGAAATTCGTAGATATTGGGAAG
AACACCGGTGGCGAAGGCGGCGAGCTGGTCCGTTCCTGACGCTGAGGCGCGACAGCGTGG
GGAGCAAACAGGATTAGATACCCTGGTAGTCCACGCCGTAAACGATGCGCGCTGGGTGTC
GGTGCCCCTAGGGCCTCGGTGCCGCAGCCAACGCGGTAAGCGCGCCGCCTGGGGAGTACG
G
>I6629V002B0CGX length=359 xy=0706_3727 region=2 run=R_2014_12_30_12_21_21_
ACGTAGGGTGCAAGCGTTAATCGGAATTACTGGGCGTAAGGCGTGCGCAGGCGGTTTTGT
AAGACAGTGGTGAAATCCCCGGGCTCAACCTGGGAACTGCCATTGTGACTGCAAGGCTGG
AGTGCGGCAGAGGGGGATGGAATTCCGCGTGTAGCAGTGAGATGCGTAGATATGCGGAGG
AACACCGATGGCGAAGGCATCCCCTGGGTCTGCACTGACGCTCATGCACGAAAGCGTGGG
GAGCAAACAGGATTAGATACCCTGGTAGTCCACGCCCTAAACGATGTCAACTGGTTGTTG
GGAATTTATTTTCTCAGTAACGAAGCTAACGCGTGAAGTTGACCGCCTGGGGAGTACGG
>I6629V002B0CSM length=361 xy=0707_0052 region=2 run=R_2014_12_30_12_21_21_
ACAGAGGGTGCGAGCGTTAATCGGATTTACTGGGCGTAAAGCGTGCGTAGGCGGCTTCTT
AAGTCGGATGTGAAATCCCTGAGCTTAACTTAGGAATTGCATTCGATACTGGGAAGCTAG
AGTATGGGAGAGGATGGTAGAATTCCAGGTGTAGCGGTGAAATGCGTAGAGATCTGGAGG
AATACCGATGGCGAAGGCAGCCATCTGGCCTAATACTGACGCTGAGGTACGAAAGCATGG
GGAGCAAACAGGATTAGATACTCTGGTAGTCCATGCCGTAAACGATGTCTACTAGCCGTT
GGGGCCTTTGAGGCTTTAGTGGCGCAGCTAACGCGATAAGTAGACCGCCTGGGGAGTACG
G
>I6629V002B0CSO length=287 xy=0707_0054 region=2 run=R_2014_12_30_12_21_21_
ACGGAGGGGGCTAGCGTTGTTCGGAATGACTGGGCGTAAAGCGCGCGTAGGCGGATTGGC
AAGTTGGGGGTGAAATCCCGGGGCTCAACCTCGGAATGGCCTTCAAGACTGCTGGTCTTG
AGTTCGAGAGAGGTGAGTGGAATTCCGAGTGTAGAGGTGAAATTCGTAGATATTCGGAGG
AACACCAGTGGCGAAGGCGGCTCACTGGCTCGACACTGACGCTGAGGTGCGAAAGCGTAG
GGGAGCGAAACAGGATTAGATACCCTGGTAGTCCACGCCGTAAACGA
>I6629V002B0CUO length=361 xy=0707_0126 region=2 run=R_2014_12_30_12_21_21_
ACGGAGGGAGCTAGCGTTGTTCGGAATTACTGGGCGTAAAGCGCACGTAGGCGGCTTTGT
AAGTTAGAGGTGAAAGCCTGGAGCTCAACTCCAGAATTGCCTTTAAGACTGCATCGCTTG
AATCCAGGAGAGGTGAGTGGAATTCCGAGTGTAGAGGTGAAATTCGTAGATATTCGGAAG
AACACCAGTGGCGAAGGCGGCTCACTGGACTGGTATTGACGCTGAGGTGCGAAAGCGTGG
GGAGCAAACAGGATTAGATACCCTGGTAGTCCACGCCGTAAACGATGATAACTAGCTGTC
CAGGGACTTGGTCTTTGGGTGGCGCAGCTAACGCATTAAGTTATCCGCCTGGGGAGTACG
G
>I6629V002B0CW1 length=362 xy=0707_0211 region=2 run=R_2014_12_30_12_21_21_
ACGTAGGTGGCAAGCGTTGTCCGGAATTATTGGGCGTAAAGCGCGCGCAGGTGGTTTCTT
AAGTCTGATGTGAAAGCCCACGGCTCAACCGTGGAGGGTCATTGGAAACTGGGGAACTTG
AGTGCAGGAGAGAAGAGTGGAATTCCACGTGTAGCGGTGAAATGCGTAGAGATGTGGAGG
AACACCAGTGGCGAAGGCGACTCTTTGGCCTGTAACTGACACTGAGGCGCGAAAGCGTGG
GGAGCAAACAGGATTAGATACCCTGGTAGTCCACGCCGTAAACGATGAGTGCTAAGTGTT
AGAGGGTTTCCGCCCTTTAGTGCTGCAGCAAACGCATTAAGCACTCCGCCTGGGGAGTAC
GG
>I6629V002B0D2O length=360 xy=0707_1710 region=2 run=R_2014_12_30_12_21_21_
ACGTAGGTGACAAATGTTATCCGGAATTACTGGGCGTAAAGGGTCTGTAGGCGGATGTTT
AGGTCTGATGTGACACCTCCCGGCTTAACTGGGAGTATGCATTGGAAACCGGACAACTAG
AATCACGTCGAGGTCGGTGGAATTCCCGGTGTAGTGGTGGAATGCGTAGAGATCGGGAGG
AACCTCGAAAGCGAAGGCAGCCGGCTAGACGATGATTGACGCTGAGGGACGATAGCGTGG
GGAGCAAACAGGATTAGATACCCTGGTAGCCCACGCCGTAAACGATGTGTGCTCGGTGTG
TGCGGGTAAAACCGTGCGCGCCTCAGCCAACGCGATAAGCACACCGCCTGGGGAGTACGG
>I6629V002B0DBF length=362 xy=0707_0729 region=2 run=R_2014_12_30_12_21_21_
ACGTAGGGAGCAAGCGTTGTTCGGATTTACTGGGCGTAAAGGGCGCGTAGGCGGCGTGTT
AAGTCAGCTGTGAAATCTCCAAGCTCAACTTGGAACGGCCAGCTGATACTGATGTGCTAG
AGTGCAGAAGGGGCAATCGGAATTCTTGGTGTAGCGGTGAAATGCGTAGATATCAAGAGG
AACACCTGAGGTGAAGACGGGTTGCTGGGCTGACACTGACGCTGAGGCGCGAAAGCCAGG
GGAGCAAACGGGATTAGATACCCCGGTAGTCCTGGCCCTAAACGATGAATACTTGGTGTC
TGGAGTTTCAATACTCCGGGTGCCGTCGCTAACGTTTTAAGTATTCCGCCTGGGGAGTAC
GG
>I6629V002B0DG6 length=362 xy=0707_0936 region=2 run=R_2014_12_30_12_21_21_
ACGTAGGGGGCAAGCGTTGTCCGGAATTATTGGGCGTAAAGCGCGCGCAGGCGGTCCTTT
AAGTCTGATGTGAAAGCCCACGGCTCAACCGTGGAGGGTCATTGGAAACTGGGGGACTTG
AGTACAGGAGAGAAGAGTGGAATTCCACGTGTAGCGGTGAAATGCGTAGAGATGTGGAGG
AACACCAGTGGCGAAGGCGACTCTTTGGCCCGTAACTGACGCTGAGGCGCGAAAGCGAGG
GGAGCAAACAGGATTAGATACCCTGGTAGTCCACGCCGTAAACGATGAGTGCTAAGTGTT
AGAGGGTTTCCGCCCTTTAGTGCTGCAGTAAACGCATTAAGCACTCCGCCTGGGGAGTAC
GG
>I6629V002B0DML length=24 xy=0707_1131 region=2 run=R_2014_12_30_12_21_21_
GAGATGGCCGCCTGGGGAGTACGG
>I6629V002B0DQ8 length=361 xy=0707_1298 region=2 run=R_2014_12_30_12_21_21_
ACAGAGGGTGCGAGCGTTAATCGGATTTACTGGGCGTAAAGCGCGCGTAGGCGGCTTTTT
AAGTCGGATGTGAAATCCCTGAGCTTAACTTAGGAATTGCATTCGATACTGGGAAGCTAG
AGTATGGGAGAGGATGGTAGAATTCCAGGTGTAGCGGTGAAATGCGTAGAGATCTGGAGG
AATACCGATGGCGAAGGCAGCCATCTGGCCTAATACTGACGCTGAGGTACGAAAGCATGG
GGAGCAAACAGGATTAGATACCCTGGTAGTCCATGCCGTAAACGATGTCTACTAGCCGTT
GGGGCCTTTGAGGCTTTAGTGGCGCAGCTAACGCGATAAGTAGACCGCCTGGGGAGTACG
G
>I6629V002B0DVA length=365 xy=0707_1444 region=2 run=R_2014_12_30_12_21_21_
GCGGGAGGGGCGAGCGTTATTCGGAATTAGTTGGGCGTAAAGGGCGCGTAGGCGGCCCGA
TAAGTCAAAGGTGAAATCCCTCGGCTCAACTGAGGAACTGCCTTTGAAACTGTCGGGCTT
GAGACCGGGAGGGGTGGCGGAATTCCCAGTGTAGCGGTGAAATGCGTAGATATTGGGAGG
AACACCAGTGGCGAAGGCGGCCACCTGGACCGGTTCTGACGCTGATGCGCGAAAGCGTGG
GTAGCAAACAGGGATTAGATACCCTGGTAGTCCACGCTGTAAACGATGGGTGCTCGGTGT
CGCGGGTATCGACCCCTGCCGGTGTCCTTAGCTAACGCGTTAAGCACCCCGCCTGGGGAG
TACGG
>I6629V002B0DVS length=362 xy=0707_1462 region=2 run=R_2014_12_30_12_21_21_
ACGAAGGGGGCTAGCGTTGCTCGGAATTACTGGGCGTAAAGGGCGCGTAGGCGGACAGTT
TAGTCAGAGGTGAAAGCCCAGGGCTCAACCTTGGAATTGCCTTTGATACTGGCTGTCTTG
AGTTCGGGAGAGGTGAGTGGAATGCCGAGTGTAGAGGTGAAATTCGTAGATACTCGGCGG
AACACCAGTGGCGAAGGCGACTCACTGGCCCGATACTGACGCTGAGGCGCGAAAGCGTGG
GGAGCAAACAGGATTAGATACCCTGGTAGTCCACGCTGTAAACGATGGGCACTAGACGCG
GGTGGGATCGACCCCTTCCGTGTCGCAGCTAACGCGCTAAGTGCCCCGCCTGGGGAGTAC
GG
>I6629V002B0DXW length=361 xy=0707_1538 region=2 run=R_2014_12_30_12_21_21_
GCGGAGGGTGCAAGCGTTAATCGGAATTACTGGGCGTAAAGCGCACGCAGGCGGTTGGAT
AAGTTAGATGTGAAAGCCCCGGGCTCAACCTGGGAATTGCATTTAAAACTGTCCAGCTAG
AGTCTTGTAGAGGGGGGTAGAATTCCAGGTGTAGCGGTGAAATGCGTAGAGATCTGGAGG
AATACCGGTGGCGAAGGCGGCCCCCTGGACAAAGACTGACGCTCAGGTGCGAAAGCGTGG
GGAGCAAACAGGATTAGATACCCTGGTAGTCCACGCCGTAAACGATGTCGATTTGGAGGC
TGTGTCCTTGAGACGTGGCTTCCGGAGCTAACGCGTTAAATCGACCGCCTGGGGAGTACG
G
>I6629V002B0E2Q length=361 xy=0707_3008 region=2 run=R_2014_12_30_12_21_21_
ACGGAGGGGGCTAGCGTTGTTCGGAATTACTGGGCGTAAAGCGCACGTAGGCGGCTTTGT
AAGTTAGAGGTGAAAGCCCGGGGCTCAACTCCGGAATTGCCTTTAAGACTGCATCGCTAG
AATTGTGGAGAGGTAAGTGGAATTCCGAGTGTAGAGGTGAAATTCGTAGATATTCGGAAG
AACACCAGTGGCGAAGGCGACTTACTGGACACATATTGACGCTGAGGTGCGAAAGCGTGG
GGAGCAAACAGGATTAGATACCCTGGTAGTCCACGCCGTAAACGATGATGACTAGCTGTC
TGGGCGCTTAGCGTTCAGGTGGCGCAGCTAACGCGTTAAGTCATCCGCCTGGGGAGTACG
G
>I6629V002B0E2Y length=360 xy=0707_3016 region=2 run=R_2014_12_30_12_21_21_
ACGGAGGGAGCTAGCGTTATTCGGAATTACTGGGCGTAAAGCGCACGTAGGCGGCTTCGT
AAGTTAGAGGTGAAAGCCTGGAGCTCAACTCCAGAATTGCCTTTAAGACTGCATCGCTTG
AATCCAGGAGAGGTGAGTGGAATTCCGAGTGTAGAGGTGAAATTCGTAGATATTCGGAAG
AACACCAGTGGCGAAGGCGGCTCACTGGACTGGTATTGACGCTGAGGTGCGAAAGCGTGG
GGAGCAAACAGGATTAGATACCCTGGTAGTCCACGCCGTAAACGATGATAACTAGCTGTC
GGGGCTCTTAGAGCTTAGGTGGCGCAGCTAACGCATTAAGTTATCCGCCTGGGGAGTACG
>I6629V002B0E5P length=325 xy=0707_3115 region=2 run=R_2014_12_30_12_21_21_
ACGGAGGGGGTTAGCGTTGTTCGGAATGACTGGGCGTAAAGCGCGCGTAGGCGGATCGGA
AGGTTGGGGGTGAAATCCCGGGGCTCAACCCCGGAATGGCCTTCAAAACTCCCGGTCTTG
AGGTTCGAGAGAGGTGAGTGGAATTCCGAGTGTAGAGGTGAAATTCGTAGATATTCGGAG
GAACACCAGTGGCGAAGGCGGCTCACTGGCTCGATACTGACGCTGAGGTGCGAAAGCGTG
GGGAGCAAACAGGATTAGATACCCTGGGTAGTCCACGCCGTAAACGATGAACTGCCAGAC
GTCGGGGGGCTTGCCCTTCGGTGTC
>I6629V002B0E63 length=361 xy=0707_3165 region=2 run=R_2014_12_30_12_21_21_
ACAGAGGGTGCGAGCGTTAATCGGATTTACTGGGCGTAAAGCGTGCGTAGGCTGCTTTTT
AAGTCGGATGTGAAATCCCTGAGCTTAACTTAGGAATTGCATTCGATACTGGGAAGCTAG
AGTATGGGAGAGGATGGTAGAATTCCAGGTGTAGCGGTGAAATGCGTAGAGATCTGGAGG
AATACCGATGGCGAAGGCAGCCATCTGGCCTAATACTGACGCTGAGGTACGAAAGCATGG
GGAGCAAACAGGATTAGATACCCTGGTAGTCCATGCCGTAAACGATGTCTACTAGCCGTT
GGGGCCTTTGAGGCTTTAGTGGCGCAGCTAACGCGATAAGTAGACCGCCTGGGGAGTACG
G
>I6629V002B0EAG length=362 xy=0707_1990 region=2 run=R_2014_12_30_12_21_21_
GCAGAGGGTGCGAGCGTTAATCGGATTTACTGGGCGTAAAGCGTGCGTAGGCGGCTTCTT
AAGTCGGATGTGAAATCCCGTGAGCTTAACTTAGGAATTGCATTCGATACTGGGAAGCTA
GAGTATGGGAGAGGATGGTAGAATTCCAGGTGTAGCGGTGAAATGCGTAGAGATCTGGAG
GAATACCGATGGCGAAGGCAGCCATCTGGCCTAATACTGACGCTGAGGTACGAAAGCATG
GGGAGCAAACAGGATTAGATACCCTGGTAGTCCATGCCGTAAACGATGTCTACTAGCCGT
TGGGGCCTTTGAGGCTTTAGTGGCGCAGCTAACGCGATAAGTAGACCGCCTGGGGAGTAC
GG
>I6629V002B0EDU length=167 xy=0707_2112 region=2 run=R_2014_12_30_12_21_21_
GCGGAGGGGCTAGCGTTGTTCGGAATTACTGGGCGTAAAGCGCACGTAGCGGCTTTGTAG
GTTAGAGGTGAAAGCCCGGGGACTCCGAACTCCGGAAACGTTGGCCTTTAAGACTAGCGA
ATCGCTAGAATTGTGGAGAAGGTAAGTGGAATTCCGAGTGTAGAGGT
>I6629V002B0EFS length=363 xy=0707_2182 region=2 run=R_2014_12_30_12_21_21_
ACGTAGGGTGCGAGCGTTGTCCGGAATTATTGGGCGTAAAGGGCTCGTAGGCGGTTTGTC
GCGTCGGGAGTGAAAACGCCGTGCTTAACACGGCGCTTGCTTTCGATACGGGCAGACTGG
AGGTATGCAGGGGAGAACGGAATTCCTAGTGTAGTGGTGAAATGCGCAGATATCAGGAGG
AACACCGGTGGCGAAGGCGGTTCTCTGGGCATTACCTGACGCTGAGGAGCGAAAGTGTGG
GGAGCGAACAGGATTAGATACCCTGGTAGTCCACACCGTAAACGTTGGGCGCTAGGTGTG
GGATCCATTCCACGGGTTCCGTGCCGCAGCTAACGCATTAAGCGCCCCGCCTGGGGAGTA
CGG
>I6629V002B0EFZ length=361 xy=0707_2189 region=2 run=R_2014_12_30_12_21_21_
ACGTAGGGGGCAAGCGTTGTCCGGAATTATTGGGCGTAAAGCGCGTGTAGGGGCTCGGTA
AGTCTGCTGTGAAAGTCCAGGGCTCAACCCTGGAATGCCGGTGGATACTGTCGAGCTCGA
GTCCGGAAGAGGCGAGTGGAATTCCTGGTGTAGCGGTGAAATGCGCAGATATCAGGAGGA
ACACCAATGGCGAAGGCAGCTCGCTGGGACGGTACTGACGCTGAGACGCGAAAGCGTGGG
GAGCAAACAGGATTAGATACCCTGGTAGTCCACGCCGTAAACGATGGGTACTAGGTGTAG
GGGGTGTCGACTCCCCCTGTGCCGACGCTAACGCATTAAGTACCCCGCCTGGGGAGTACG
G
>I6629V002B0EQS length=363 xy=0707_2578 region=2 run=R_2014_12_30_12_21_21_
ACGTAGGGCGCAAGCGTTATCCGGAATTATTGGGCGTAAAGAGCTCGTAGGCGGTTTGTC
GCGTCTGCTGTGAAAACCCGAGGCTCAACCTCGGGCCTGCAGTGGGTACGGGCAGACTAG
AGTGCGGTAGGGGAGATTGGAACTCCTGGTGTAGCGGTGGAATGCGCAGATATCAGGAAG
AACACCGATGGCGAAGGCAGATCTCTGGGCCGTAACTGACGCTGAGGAGCGAAAGGGTGG
GGAGCAAACAGGCTTAGATACCCTGGTAGTCCACCCCGTAAACGTTGGGAACTAGTTGTG
GGGTCCATTCCACGGATTCCGTGACGCAGCTAACGCATTAAGTTCCCCGCCTGGGGAGTA
CGG
>I6629V002B0EYL length=361 xy=0707_2859 region=2 run=R_2014_12_30_12_21_21_
GCGTAGGTGGCAAGCGTTGTCCGGAATCACTGGGCGCAAAGCGCGCGCAGGCGGCGATCT
ACGTCTGGGGTGAAAGCCCGGAGCTCAACTCCGGGACAGCCTTGGATACGGGATCGCCTG
AGAATTGGAGAGGCGAGGGGAATTCCACGTGTAGCGGTGGAGTGCGTAGAGATGTGGAGG
AACACCTGTGGCGAAGGCGCCTTGCTGGCCAATCTCTGACGCTGAGGCGCGAAAGCGTGG
GGAGCAAACAGGATTAGATACCCTGGTAGTCCACGCCGTAAACGATGAGTGCTAGGTGTT
GGGGGGTACCACCCGTCAGTGCCGAAGCTAACGCATTAAGCACTCCGCCTGGGGAGTACG
G
>I6629V002B0EZL length=390 xy=0707_2895 region=2 run=R_2014_12_30_12_21_21_
ACGGAGGGAGCTAGCGTTATTCGGAATTACTGGGCGTAAAGCGCACGTAGGCGGCTTTGT
AAGTTAGAGGTGAAAGCCTGGAGCCCAACTCCAGAATTGCCTTTAAGACTGCATCGCTTG
AATCCAGGAGAGGTGAGTGGAATTCCGAGTGTAGAGGTGAAATTCGTAGATATTCGGAAG
AACACCAGTGGCGAAGGCGGCTCACTGGACTGGTATTGACGCTGAGGTGCGAAAGCGTGG
GGAGCAAACAGGATTAGATACCCTGGTAGTCCACGCCGTAAACGATGATAACTAGCTGTC
GGGGCTCTTAGAGCTTCGGTGGCGCAGCTAACGCATTAAGTTATCCGCCTGGGGAGTACG
GCTGAGACTCCCAAGGCACACAGGGGGATA
>I6629V002B0F06 length=362 xy=0708_0152 region=2 run=R_2014_12_30_12_21_21_
ACGTAGGTGGCAAGCGTTGTCCGGAATTATTGGGCGTAAAGCGCGCGCAGGCGGTCCTTT
AAGTCTGATGTGAAAGCCCACGGCTCAACCGTGGAGGGTCATTGGAAACTGGGGGACTTG
AGTACAGAAGAGGAAAGTGGAATTCCACGTGTAGCGGTGAAATGCGTAGAGATGTGGAGG
AACACCAGTGGCGAAGGCGACTTTCTGGTCTGTAACTGACGCTGAGGCGCGAAAGCGTGG
GGAGCAAACAGGATTAGATACCCTGGTAGTCCACGCCGTAAACGATGAGTGCTAAGTGTT
AGGGGGTTTCCGCCCCTTAGTGCTGCAGCTAACGCATTAAGCACTCCGCCTGGGGAGTAC
GG
>I6629V002B0F39 length=357 xy=0708_0263 region=2 run=R_2014_12_30_12_21_21_
ACGTAGGTGGCAAGCGTTGTCCGGAATTATTGGGCGTAAAGCGCGCGCAGGCGGTCCTTT
AAGTCTGATGTGAAAGCCCACGGCTCAACCGTGGAGGGTCATTGGAAACTGGGGGACTTG
AGTGCAGAAGAGGAAAGTGGAATTCCATGTGTAGCGGTGAAATGCGTAGAGATGTGGAGG
AACACCAGTGGCGAAGGCGACTTTCTGGTCTGTAACTGACGTTGAGGCGCGAAAGCGTGG
GGAGCGAAACAGGATTAGATACCCTGGTAGTCCACGCCGTAAACGATGAGTGCTAAGTGT
TAGGGGGTTTCCGCCCCTTAGTGCTGCAGCTAACGCATTAAGCACTCCGCCTGGGGA
>I6629V002B0F5W length=12 xy=0708_0322 region=2 run=R_2014_12_30_12_21_21_
ACGGAGGGAGGC
>I6629V002B0FB7 length=360 xy=0707_3349 region=2 run=R_2014_12_30_12_21_21_
ACGGAGGGGGTTAGCGTTGTTCGGAATGACTGGGCGTAAAGCGCGCGTAGGCGGATCATC
AAGTCGGGGGTGAAATCCCGGGGCTCAACCCCGGAATGGCCTTCGAGACTGGTGGTCTTG
AGTTCGAGAGAGGTGAGTGGAATTCCGAGTGTAGAGGTGAAATTCGTAGATATTCGGAGG
AACACCAGTGGCGAAGGCGGCTCACTGGCTCGACACTGACGCTGAGGTGCGAAAGCGTGG
GGAGCAAACAGGATTAGATACCCTGGTAGTCCACGCCGTAAACGATGAATGCCAGACGTC
GGGGGGCTTGCTCTTCGGTGTCACACCTAACGGATTAAGCATTCCGCCTGGGGAGTACGG
>I6629V002B0FBD length=344 xy=0707_3319 region=2 run=R_2014_12_30_12_21_21_
GCAGAGGGTGCGAGCGTTAATCGGATTTACTGGGCGTAAAGCGTGCGTAGGCGGCTTTTT
AAGTCGGATGTGAAATCCCCGAGCTTAACTTGGGAATTGCATTCGATACTGGGAAGCTAG
AGTATGGGAGAGGATGATAGAATTCCAGGTGTAGCGGTGAAATTGCGTAGAGATCTGGAG
GAATACCGATGGCGAAGGCAGCCATCTGGCCTAATACTGACGCTGAGGTACGAAAGCATG
GGGAGCAAACAGGATTAGATACCCTAGTAGTCCATGACCGTAAACGATGTCTACTAGCCG
TTGGGGCCTTTGAGGCTTTAGTGGCGCAGCTAACGCGATAAGTA
>I6629V002B0FDM length=363 xy=0707_3400 region=2 run=R_2014_12_30_12_21_21_
ACGTAGGGCGCAAGCGTTATCCGGAATTATTGGGCGTAAAGAGCTCGTAGGCGGTTTGTC
GCGTCTGCTGTGAAAACCCGAGGCTCAACCTCGGGCCTGCAGTGGGTACGGGCAGACTAG
AGTGCGGTAGGGGAGATTGGAACTCCTGGTGTAGCGGTGGAATGCGCAGATATCAGGAAG
AACACCGATGGCGAAGGCAGATCTCTGGGCCGTAACTGACGCTGAGGAGCGAAAGGGTGG
GGAGCAAACAGGCTTAGACACCCTGGTAGTCCACCCCGTAAACGTTGGGAACTAGTTGTG
GGGTCCATTCCACGGATTCCGTGACGCAGCTAACGCATTAAGTTCCCCGCCTGGGGAGTA
CGG
>I6629V002B0FG8 length=362 xy=0707_3530 region=2 run=R_2014_12_30_12_21_21_
GCAGAGGGTGCGAGCGTTGTCCGGAATCACTGGGCGTAAAGGGCGCGTAGGCGGTCTGGT
AAGCGTGTGGTGAAAGCTCGGTGCTCAACCCCGAGTCGGCCGTGCGAACTGCTGGACTGG
AGCATGTCAGAGGCAGGCGGAATTCCGGGTGTAGCGGTGGAATGCGTAGAGATCCGGAAG
AACACCGGTGGCGAAGGCGGCCTGCTGGGACATGGCTGACGCTGAGGCGCGACAGCGTGG
GGAGCAAACAGGATTAGATACCCTGGTAGTCCACGCCGTAAACGATGGGCACTAGGTGCT
TGGGGGAGCGACCCCCTGAGTGCCGGCGCTAACGCATTAAGTGCCCCGCCTGGGGAGTAC
GG
>I6629V002B0FNZ length=366 xy=0707_3773 region=2 run=R_2014_12_30_12_21_21_
ACGTAGGGCGCAAGCGTTATCCGGAATTATTGGGCGTAAAGAGCTCGTAGGCGGTTTGTC
GCGTCTGCCGTGAAAGTCCGGGGCTCAACTCCGGATCTGCGGTGGGTACGGGCAGACTAG
AGTGATGTAGGGGAGACTGGAATTCTTGGTGTAGCGGTGAAATGCGCAGATATCAGGAGG
AACACCGATGGCGAAGGCAGGTCTCTGGGCATTAACTGACGCTGAGGAGCGAAAGCATGG
GGAGCGAACAGGATTAGATACCCTGGTAGTCCATGCCGTAAAACGTTGGGCACTAGGTGT
GGGGGACAGTTCCACGTTTTCCGCGCCCGTAGCTAACGCATTAAGTGCCCCGCCTGGGGA
GTACGG
>I6629V002B0FOV length=362 xy=0707_3805 region=2 run=R_2014_12_30_12_21_21_
ACGGAGGGTGCGAGCGTTGTCCGGAATCATTGGGCGTAAAGGGCGCGTAGGTGGCCCGGT
CAGTTCGTGGTGAAAGCGCGGGGCTCAACTCCGCGTCGGCCATGAATACTGCTGGGCTTG
AGCACTGCAGAGGCAGGCGGAATTCCGGGTGTAGCGGTGGAATGCGTAGAGATCCGGAAG
AACACCGGTGGCGAAGGCGGCCTGCTGGGCAGTGGCTGACACTGAGGCGCGACAGCGTGG
GGAGCAAACAGGATTAGATACCCTGGTAGTCCACGCCGTAAACGATGGGCACTAGGCGCT
TGGGGGAGCGACCCTCCGAGGGCCGGCGCTAACGCATTAAGTGCCCCGCCTGGGGAGTAC
GG
>I6629V002B0G1H length=361 xy=0708_1459 region=2 run=R_2014_12_30_12_21_21_
ACGGAGGGGGCTAGCGTTGTTCGGAATTACTGGGCGTAAAGCGCGCGTAGGCGGCTTTGT
AAGTTAGAGGTGAAAGCCCGGAGCTCAACTCCGGAATTGCCTTTAAGACTGCATCGCTAG
AATCATGGAGAGGTTAGTGGAATTCCGAGTGTAGAGGTGAAATTCGTAGATATTCGGAAG
AACACCAGTGGCGAAGGCGACTAACTGGACATGTATTGACGCTGAGGTGCGAAAGCGTGG
GGAGCAAACAGGATTAGATACCCTGGTAGTCCACGCCGTAAACGATGATGACTAGCTGTC
GGGGCTCTTGGAGTTTCGGTGGCGCAGCTAACGCGTTAAGTCATCCGCCTGGGGAGTACG
G
>I6629V002B0G3B length=361 xy=0708_1525 region=2 run=R_2014_12_30_12_21_21_
ACGGAGGGTGCAAGCGTTAATCGGAATTACTGGGCGTAAAGCGCACGCAGGCGGTCTGTT
AAGTCAGATGTGAAATCCCCGGGCTTAACCTGGGAACTGCATTTGAAACTGGCAGGCTTG
AGTCTTGTAAAGGGGGGTAGAATTCCAGGTGTAGCGGTGAAATGCGTAGAGATCTGGAGG
AATACCGGTGGCGAAGGCGGCCCCCTGGACAAAGACTGACGCTCAGGTGCGAAAGCGTGG
GGAGCAAACAGGATTAGATACCCTGGTAGTCCACGCCGTAAACGATGTCGACTTGGAGGT
TGTTCCCTTGAGGAGTGGCTTCCGGAGCTAACGCGTTAAGTCGACCGCCTGGGGAGTACG
G
>I6629V002B0G6S length=360 xy=0708_1650 region=2 run=R_2014_12_30_12_21_21_
ACGTAAGGTGCAGGCATTAATCGGAATTACTGGGCGTAAAGCGTGCGCAGGCGGCTCCTT
AAGTCAGACGTGAAAGCCCCGGGCTTAACCTGGGAACTGCGTTTGAAACTGGGGAGCTAG
AGTATGGAAGAGGGGGGTGGAATTCCAGGTGTAGCAGTGAAATGCGTAGAGATCTGGAGG
AACACCGATGGCGAAGGCAGCCCCCTGGGCTAACACTGACGCTCATGCACGAAAGCGTGA
GGAGCAAACAGGATTAGATACCCTAGTAGTCCACACCCTAAACGATGTCAACTGGTTGTC
GGGGAAGTAATTCCTTGGTAACGAAGCTAACGCGTGAAGTTGACCGCCTGGGGAGTACGG
>I6629V002B0G6Z length=361 xy=0708_1657 region=2 run=R_2014_12_30_12_21_21_
ACAGAGGGTGCGAGCGTTAATCGGATTTACTGGGCGTAAAGCGTGCGTAGGCGGCTTCTT
AAGTCGGATGTGAAATCCCTGAGCTTAACTTAGGAATTGCATTCGATACTGGGAAGCTAG
AGTATGGGAGAGGATGGTAGAATTCCAGGTGTAGCGGTGAAATGCGTAGGGATCTGGAGG
AATACCGATGGCGAAGGCAGCCATCTGGCCTAATACTGACGCTGAGGTACGAAAGCATGG
GGAGCAAACAGGATTAGATACCCTGGTAGTCCATGCCGTAAACGATGTCTACTAGCCGTT
GGGGCCTTTGAGGCTTTAGTGGCGCAGCTAACGCGATAAGTAGACCGCCTGGGGAGTACG
G
>I6629V002B0G75 length=91 xy=0708_1699 region=2 run=R_2014_12_30_12_21_21_
GCGAAGGGGGCTAGCGTTAGCTCGGAATCGACTAGGGCGTAAAGGGCGCGTAGGCGGTCC
GAATTAAGTCGGGGGTGAAAGACCTCGGTGG
>I6629V002B0GA3 length=361 xy=0708_0509 region=2 run=R_2014_12_30_12_21_21_
ACAGAGGGTGCGAGCGTTAATCGGATTTACTGGGCGTAAAGCGTGCGTAGGCGGCTTTTT
AAGTCGGATGTGAAATCCCCGAGCTTAACTTGGGAATTGCATTCGATACTGGGAAGCTAG
AGTATGGGAGAGGATGGTAGAATTCCAGGTGTAGCGGTGAAATGCGTAGAGATCTGGAGG
AATACCGATGGCGAAGGCAGCCATCTGGCCTAATACTGACGCTGAGGTACGAAAGCATGG
GGAGCAAACAGGATTAGATACCCTGGTAGCCCATGCCGTAAACGATGTCTACTAGCCGTT
GGGGCCTTTGAGGCTTTAGTGGCGCAGCTAACGCGATAAGTAGACCGCCTGGGGAGTACG
G
>I6629V002B0GAN length=373 xy=0708_0493 region=2 run=R_2014_12_30_12_21_21_
ACGTAGGGCGCAACGCCGTTAGTCCGGAAGTTATTGGGCGTAAAGAGCCTACGGTAGGCG
GTTTGTCGGCGTCGTGCTGTGAAAACCCCGAGGCTCAACCTCGGGCCTGCAGTGGGTACG
GGCAGACTAGAGTGCGGTAGGGGAGATTGGAACTCCTGGTGTAGCGGTGGAATGCGCAGA
TATCAGGAAGAACACCGATGGCGAAGGCAGATCTCTGGGCCGTAACTGACGCTGAGGAGC
GAAAGGGTGGGGAGCAAACAGGCTTAGATACCCTGGTAGTCCACCCCGTAAACGTTGGGA
ACTAGTTGTGGGGTCCATTCCACGGATTCCGTGACGCAGCTAACGCATTAAGTTCCCCGC
CTGGGGAGTACGG
>I6629V002B0GB6 length=361 xy=0708_0548 region=2 run=R_2014_12_30_12_21_21_
ACGAAGGGGGCTAGCGTTGCTCGGAATCACTGGGCGTAAAGGGCGCGTAGGCGGCCGATT
AAGTCGGGAGTGAAAGCCTGTGGCTCAACCACAGAATTGCCTTCGATACTGGTTGGCTTG
AGACCGGAAGAGGACAGCGGAACTGCGAGTGTAGAGGTGAAATTCGTAGATATTCGCAAG
AACACCAGTGGCGAAGGCGGCTGTCTGGTCCGGTTCTGACGCTGAGGCGCGAAAGCGTGG
GGAGCAAACAGGATTAGATACCCTGGTAGTCCATGCCGTAAACGATGTCTACTAGCCGTT
GGGGCCTTTGAGGCTTTAGTGGCGCAGCTAACGCGATAAGTAGACCGCCTGGGGAGTACG
G
>I6629V002B0GHM length=367 xy=0708_0744 region=2 run=R_2014_12_30_12_21_21_
GCGTAGGGCGCAAGCATTATCCGGAATTATTGGGCGTAAAGAGCTCGTAGGCGGTTTTGT
CGCGTCTGCTGTGAAAACCCGAGGCTCAACCTCGGGCCTGCAGTGGGGTACGGGCAGACT
AGAGTGCGGTAGGGGAGATTGGAACTCCTGGTGTAGCGGTGGAATGCGCAGATATCAGGA
AGAACACCGATGGCGAAGGCAGATCTCTGGGCCGTAACTGACGCTGAGGAGCGAAAGGGT
GGGGAGCAAACAGGCTTAGATACCCTGGTAGTCCACCCCGTAAAACGTTGGGAACTAGTT
GTGGGGTCCATTCCACGGGATTCCGTGACGCAGCTAACGCATTAAGTTTCCCGCCTGGGG
AGTACGG
>I6629V002B0GNS length=363 xy=0708_0966 region=2 run=R_2014_12_30_12_21_21_
ACGTAGGTGGCAAGCGTTGGTCCGGAATTATTGGGCGTAAAGCGCGCGCAGGCGGTCCGT
TTAAGTCTGATGTGAAATCACGTGGCTCAACCACGTGCGGTCATTGGAAACTGGAGGGCT
TGAGTGCAGAAGAGGAAAGTGGAATTCCAAGTGTGGCGGTGAAATGCGTAGAGATTTGGA
GGAACACCAGTGGCGAAGGCGACTTTCTGGTCTGTAACTGACGCTGAGGTGCGAAAGCGT
GGGGAGCGAACAGGATTAGATACCCTGGTAGTCCACGCCGTAAACGATGAGTGCTAAGTG
TTAGGGGGTTCCGCCCCTTAGTGCTGCAGCTAACGCATTAAGCACTCCGCCTGGGGAGTA
CGG
>I6629V002B0GPL length=361 xy=0708_1031 region=2 run=R_2014_12_30_12_21_21_
GCGGAGGGAGCTAGCGTTGTTCGGAATTACTGGGCGTAAAGCGCACGTAGGCGGCTTTGT
AAGTTAGAGGTGAAAGCCCGGAGCTCAACTCCGGGACTGCCTTTAAGACTGCATCGCTTG
AATCCAGGAGAGGTGAGTGGAATTCCGAGTGTAGAGGTGAAATTCGTAGATATTCGGAAG
AACACCAGTGGCGAAGGCGGCTCACTGGACTGGTATTGACGCTGAGGTGCGAAAGCGTGG
GGAGCAAACAGGATTAGATACCCTGGTAGTCCACGCCGTAAACGATGATAACTAGCTGTC
AGGGCCCTTAGGGTTTTGGTGGCGCAGCTAACGCATTAAGTTATCCGCCTGGGGAGTACG
G
>I6629V002B0GUL length=363 xy=0708_1211 region=2 run=R_2014_12_30_12_21_21_
GCGTAGGGCGCAAGCGTTATCCGGAATTATTGGGCGTAAAGAGCTCGTAGGCGGTTTGTC
GCGTCTGCTGTGAAAGACCGGGGCTCAACTCCGGTTCTGCAGTGGGTACGGGCAGACTAG
AGTGCAGTAGGGGAGACTGGAATTCCTGGTGTAGCGGTGAAATGCGCAGATATCAGGAGG
AACACCGATGGCGAAGGCAGGTCTCTGGGCTGTAACTGACGCTGAGGAGCGAAAGCATGG
GGAGCGAACAGGATTAGATACCCTGGTAGTCCATGCCGTAAACGTTGGGCACTAGGTGTG
GGGGACATTCCACGTTTTCCGCGCCGTAGCTAACGCATTAAGTGCCCCGCCTGGGGAGTA
CGG
>I6629V002B0GV0 length=361 xy=0708_1262 region=2 run=R_2014_12_30_12_21_21_
ACGGAGGGGGCTAGCGTTGTTCGGAATTACTGGGCGTAAAGCGCACGTAGGCGGCCATTC
AAGTCAGAGGTGAAAGCCCAGGGCTCAACCTTGGAACTGCCTTTGAAACTAGATGGCTAG
AATTCTGGAGAGGTCAGTGGAATTCCGAGTGTAGAGGTGAAATTCGTAGATATTCGGAAG
AACACCAGTGGCGAAGGCGACTGACTGGACAGATATTGACGCTGAGGTGCGAAAGCGTGG
GGAGCAAACAGGATTAGATACCCTGGTAGTCCACGCCGTAAACGATGATAACTAGCTGTC
CGGGCACTTGGTGCCTGGGTGGCGCAGCTAACGCATTAAGTTATCCGCCTGGGGAGTACG
G
>I6629V002B0H0R length=361 xy=0708_2729 region=2 run=R_2014_12_30_12_21_21_
ACAGAGGGTGCGAGCGTTAATCGGATTTACTGGGCGTAAAGCGTGCGTAGGCTGCTTTTT
AAGTCGGATGTGAAATCCCTGAGCTTAACTTAGGAATTGCATTCGATACTGGGAAGCTAG
AGTATGGGAGAGGATGGTAGAATTCCAGGTGTAGCGGTGAAATGCGTAGAAATCTGGAGG
AATACCGATGGCGAAGGCAGCCATCTGGCCTAATACTGACGCTGAGGTACGAAAGCATGG
GGAGCAAACAGGATTAGATACCCTGGTAGTCCATGCCGTAAACGATGTCTACTAGCCGTT
GGGGCCTTTGAGGCTTTAGTGGCGCAGCTAACGCGATAAGTAGACCGCCTGGGGAGTACG
G
>I6629V002B0H5M length=362 xy=0708_2904 region=2 run=R_2014_12_30_12_21_21_
GCGTAGGGGGCAAGCGTTGTCCGGAATCATTGGGCGTAAAGAGCGCGTAGGCGGCCCTGT
AAGTCCGCTGTGAAAGTCAAGGGCTCAACCCTTGAATGCCGGTGGATACTGCAGGGCTAG
AGTCCGGAAGAGGCGAGTGGAATTCCTGGTGTAGCGGTGAAATGCGCAGATATCAGGAGG
AACACCGATGGCGAAGGCAGCTCGCTGGGACGGTACTGACGCTGAGGCGCGAAAGCGTGG
GGAGCAAACAGGATTAGATACCCTGGTAGTCCACGCCGTAAACGATGGGCACTAGGTGTG
GGAGGTGTCGACTCCTCCCGTGCCGAAGCTAACGCATTAAGTGCCCCGCCTGGGGAGTAC
GG
>I6629V002B0HJF length=361 xy=0708_2105 region=2 run=R_2014_12_30_12_21_21_
ACGGAGGGAGCTAGCGTTATTCGGAATTACTGGGCGTAAAGCGCACGTAGGCGGCTTTGT
AAGTTAGAGGTGAAAGCCTGGAGCTCAACTCCAGAATTGCCTTTAAGACTGCATCGCTTG
AATCCAGGAGAGGTGAGTGGAATTCCGAGTGTAGAGGTGAAATTCGTAGATATTCGGAAG
AGCACCAGTGGCGAAGGCGGCTCACTGGACTGGTATTGACGCTGAGGTGCGAAAGCGTGG
GGAGCAAACAGGATTAGATACCCTGGTAGTCCACGCCGTAAACGATGATAACTAGCTGTC
GGGGCTCTTAGAGCTTCGGTGGCGCAGCTAACGCATTAAGTTATCCGCCTGGGGAGTACG
G
>I6629V002B0HL4 length=359 xy=0708_2202 region=2 run=R_2014_12_30_12_21_21_
GAGAGGGGGCTAGCGTTGCTCGGAATCACTGGGCGTAAAGGGCGCGTAGGCGGCCGATTA
AGTCGGGGGTGAAAGCCTGTGGCTCAACCACAGAATTGCCTTCGATACTGGTTGGCTTGA
GACCGGAAGAGGACAGCGGAACTGCGAGTGTAGAGGTGAAATTCGTAGATATTCGCAAGA
ACACCAGTGGCGAAGGCGGCTGTCTGGTCCGGTTCTGACGCTGAGGCGCGAAAGCGTGGG
GAGCAAACAGGATTAGATACCCTGGTAGTCCACGCCGTAAACGATGAATGCCAGCCGTTG
GCCTGCTTGCAGGTCAGTGGCGCCGCTAACGCATTAAGCATTCCGCCTGGGGAGTACGG
>I6629V002B0HQZ length=362 xy=0708_2377 region=2 run=R_2014_12_30_12_21_21_
ACGTAGGGGGCAAGCGTTGTCCGGAATCATTGGGCGTAAAGCGCGTGTAGGCGGTTCGGT
AAGTCTGCTGTGAAAGTCCAGGGCTCAACCCTGGGATGCCGGTGGATACTGTCGGACTAG
AGTACGGAAGAGGCGAGTGGAATTCCCGGTGTAGCGGTGAAATGCGCAGATATCGGGAGG
AACACCAATTGCGAAGGCAGCTCGCTGGGACGTTACTGACGCTGAGACGCGAAAGCGTGG
GGAGCAAACAGGATTAGATACCCTGGTAGTCCACGCCGTAAACGATGGGCACTAGGTGTG
GGGGGTGTCGACTCCCTCCGTGCCGAAGCTAACGCATTAAGTGCCCCGCCTGGGGAGTAC
GG
>I6629V002B0HR1 length=361 xy=0708_2415 region=2 run=R_2014_12_30_12_21_21_
ACGGAGGGGGCTAGCGTTGTTCGGAATTACTGGGCGTAAAGCGCACGTAGGCAGCTTTGT
AAGTTAGAGGTGAAAGCCCAGGGCTCAACCCTGGAATTGCCTTTAAGACTGCATCGCTTG
AATCATGGAGAGGTGAGTGGAATTCCGAGTGTAGAGGTGAAATTCGTAGATATTCGGAAG
AACACCAGTGGCGAAGGCGACTCACTGGACATGTATTGACGCTGAGGTGCGAAAGCGTGG
GGAGCAAACAGGATTAGATACCCTGGTAGTCCACGCCGTAAACGGTGATGACTAGCTGTC
GGGGCGCTTGGCGTTTCGGTGGCGCAGCTAACGCGTTAAGTCATCCGCCTGGGGAGTACG
G
>I6629V002B0HRE length=363 xy=0708_2392 region=2 run=R_2014_12_30_12_21_21_
GCGTAGGTGGCAAGCGTTGTCCGGAATTATTGGGCGTAAAGCGCGCGCAGGCGGTCTTTT
AAGTCTGATGTGAAAGCCCACGGCTCAACCGTGGAGGGTCATTGGAAACTGGAAGACTTG
AGTGCAGAAGAGAAGAGCGGAGTTCCACGTGTAGCGGTGAAATGCGTAGAGATGTGGAGG
AACACCAGTGGCGAAGGCGGCTCTTTGGTCTGTAACTGACGCTGAGGCGCGAAAGCGTGG
GGAGCAAACAGGATTAGATACCCTGGTAGTCCATGCCGTAAGCGTTGGGCACTAGGTGTG
GGGGACATTCCACGTTTCCCGCGCCGTAGCTAACGCATTAAGTGCCCCGCCTGGGGAGTA
CGG
>I6629V002B0HV1 length=370 xy=0708_2559 region=2 run=R_2014_12_30_12_21_21_
ACGGAGGAGGCAAGCGTTATCCGGAATTATTGGGCGTAAAGCGTCCGCAGGTGGCTCGCT
CAAGTCTGCTGTCAAAAGACCCGGGGCTTAACTCCGGAAAGGCAGTGGAAACTGACAAGC
TAGAGGGCTCTAGGGGTAGAGGGAATTCCCGGTGTAGCGGTGAAATGCGTAGAGATCGGG
AAGAACAGTCGGTGGCGAAAGCGCGTCGTACTGGACGAGCAACTGACACTCAGGTACGAA
AGCTAGGGGAGCGAAATGGGATTAGATACCCCAGTAGTCCTAGCCGTAAACGATGGATAC
TAGGCGTGGCTCGTATCGACCCGAGCCGTGCCGTAGCTAACGCGTTAAGTATCCCGCCTG
GGGAGTACGG
>I6629V002B0HVE length=361 xy=0708_2536 region=2 run=R_2014_12_30_12_21_21_
GCAGAGGGTGCGAGCGTTAATCGGATTTACTGGGCGTAAAGCGTGCGTAGGCTGCTTTTT
AAGTCGGATGTGAAATCCCTGAGCTTAACTTAGGAATTGCATTCGATACTGGGAAGCTAG
AGTACGGGAGAGGATGGTAGAATTCCAGGTGTAGCGGTGAAATGCGTAGAGATCTGGAGG
AATACCGATGGCGAAGGCAGCCATCTGGCCTAATACTGACGCTGAGGTACGAAAGCATGG
GAAGCAAACAGGATTAGATACCCTGGTAGTCCATGCCGTAAACGATGTCTACTAGCCGTT
GGGGCCTTTGAGGCTTTAGTGGCGCAGCTAACGCGATAAGTAGACCGCCTGGGGAGTACG
G
>I6629V002B0I72 length=24 xy=0709_0192 region=2 run=R_2014_12_30_12_21_21_
GAGATGGCCGCCTGGGGAGTACGG
>I6629V002B0I9K length=24 xy=0709_0246 region=2 run=R_2014_12_30_12_21_21_
GAGATGGCCGCCTGGGGAGTACGG
>I6629V002B0IBN length=361 xy=0708_3121 region=2 run=R_2014_12_30_12_21_21_
ACAGAGGGTGCGAGCGTTAATCGGATTTACTGGGCGTAAAGCGTGCGTAGGCGGCTTCTT
AAGTCGGATGTGAAATCCCTGAGCTTAACTTAGGAATTGCATTCGATACTGGGAAGCTAG
AGTATGGGAGAGGATGGTAGAATTCCAGGTGTAGCGGTGAAATGCGTAGAGATCTGGAGG
AATACCGATGGCGAAGGCAGCCATCTGGCCTAATACTGACGCTGAGGTACGAAAGCATGG
GGAGCAAACAGGATTAGATACCCTGGTAGTCCATGCCGTAAACGATGTCTACTAGCCGTT
GGGGCCTTTGAGGCTTTAGTGGCGCAGCTAACGCGATAAGTAGACCGCCTGGGGAGTACG
G
>I6629V002B0IDQ length=353 xy=0708_3196 region=2 run=R_2014_12_30_12_21_21_
ACAGAGGGTGCGAGCGTTAATCGGATTTACTGGGCGTAAAGCGCGCGTAGGCGGCTTTTT
AAGTCGGATGTGAAATCCCTGAGCTTAACTTAGGAATTGCATTCGATACTGGGGAAGCTA
GAGTATGGGGAGAGGATGGTAGAATTCCAGGTGTAGCGGTGAAATGCGTAGAGATCTGGA
GGAATACCGATGGCGAAGGCAGCCATCTGGCCTAATACTGACGCTGAGGTACGAAAGCAT
GGGGAGCAAACAGGATTAGATACCCTGGTAGTCCATGGCCGCAAACGATGTCTACTAGCC
GTTGGGGCCTTTGAGGCTTTAGTGGCGCGAGCTAACGCGATAAGTAGACCGCC
>I6629V002B0ILX length=361 xy=0708_3491 region=2 run=R_2014_12_30_12_21_21_
ACGGAGGGAGCTAGCGTTGTTCGGAATTACTGGGCGTAAAGCGCACGTAGGCGGCTTTGT
AAGTTAGAGGTGAAAGCCTGGAGCTCAACTCCAGAACTGCCTTTGATACTGCATGGCTTG
AATCCAGGAGAGGTGAGTGGAATTCCGAGTGTAGAGGTGAAATTCGTAGATATTCGGAAG
AACACCAGTGGCGAAGGCGGCTCACTGGACTGGTATTGACGCTGAGGTGCGAAAGCGTGG
GGAGCAAACAGGATTAGATACCCTGGTAGTCCACGCCGTAAACGATGATAACTAGCTGTC
CGGGCACTTGGTGCTTGGGTGGCGCAGCTAACGCATTAAGTTATCCGCCTGGGGAGTACG
G
>I6629V002B0IVH length=361 xy=0708_3835 region=2 run=R_2014_12_30_12_21_21_
GCGGAGGGGGCTAGCGTTGTTCGGAATTACTGGGCGTAAAGCGCACGAAGGCGGCTTTGT
AAGTTAGAGGTGAAAGCCCGGGGCTCAACTCCGGAATTGCCTTTAAGACTGCATCGCTAG
AATTGTGGAGAGGTAAGTGGAATTCCGAGTGTAGAGGTGAAATTCGTAGATATTCGGAAG
AACGCCAGTGGCGAAGGCGACTTACTGGACACATATTGACGCTGAGGTGCGAAAGCGTGG
GGAGCAAACAGGATTAGATACCCTGGTAGTCCACGCCGTAAACGATGATGACTAGCTGTC
CGGGCACTTAGTGCTTGGGTGGCGCAGCTAACGCGTTAAGTCATCCGCCTGGGGAGTACG
G
>I6629V002B0IY7 length=354 xy=0708_3969 region=2 run=R_2014_12_30_12_21_21_
ACGTAGGGTGCAAGCGTTAATCGGAATTACTGGGCGTAAAGCGTGCGCAGGCGGTTTTGT
AAGTCTGTCGTGAAAGCCCCGGGCTCAACCTGGGAATTGCGATGGAGACTGCAAGGCTTG
AATCTGGCAGAGGGGGGTAGAATTCCACGTGTAGCAGTGAAATGCGTAGAGATGTGGAGG
AACACCGATGGCGAAGGCAGCCCCCTGGGTCAAGATTGACGCTCATGCACGAAAGCGTGG
GGAGCAAACAGGATTAGATACCCTGGTAGTCCACGCCCTAAACGATGTCTACTAGTTGTC
GGGTTTTAATTAACTTGGTAACGCAGCTAACGCGTGAAGTAGACCGCCTGGGGA
>I6629V002B0J2I length=370 xy=0709_1288 region=2 run=R_2014_12_30_12_21_21_
ACGAAGGGGCTAGCCGTTCGCGTCGGTAAGTCACTGGGCGTTAAAGGGCCGACGTAGGCG
GCCGAAGTTAAGTCGGGGGTGAAAGCCTGTGGCTCAACCACAGAATTGCCTTCGATACTG
GTTGGCTTGAGACCGGAAGAGGACAGCGGAACTGCGAGTGTAGAGGTGAAATTCGTAGAT
ATTCGCAAGAACACCAGTGGCGAAGGCGGCTGTCTGGTCCGGTTCTGAACGCTGAGGCGC
GAAAGCGTGGGGAGCAAACAGGATTAGATACCCTGGTAGTCCACGCCGTAAACGATGAAT
GCCAGCCGTTGGCCTGCATGCAGGTCAGTGGTGCCGCTAACGTATTAAGCATTCCGCCTG
GGGAGTACGG
>I6629V002B0J6J length=359 xy=0709_1433 region=2 run=R_2014_12_30_12_21_21_
ACGTAGGGTGCGAGCGTTAATCGGAATTACTGGGCGTAAAGCGTGCGCAGGCGGTTGTGC
AAGACCGATGTGAAATCCCCGGGCTCAACCTGGGAATGGCATTGGTGACTGCACGGCTAG
AGTGTGTCAGAGGGGGGTAGAATTCCACGTGTAGCAGTGAAATGCGTAGAGATGTGGAGG
AACACCGATGGCGAAGGCAGCCCCTGGGTCAAGATTGACGCTCATGCACGAAAGCGTGGG
GAGCAAACAGGATTAGATACCCTGGTAGTCCACGCCCTAAACGATGTCTACTAGTTGTCG
GGTTTTAATTAACTTGGTAACGCAGCTAACGCGTGAAGTAGACCGCCTGGGGAGTACGG
>I6629V002B0J92 length=362 xy=0709_1560 region=2 run=R_2014_12_30_12_21_21_
ACAGAGGGTGCGAGCGTTAATCGGATTTGCTGGGCGTAAAGCGTGCGTAGGCGGCTTCTT
AAGTCGGATGTGAAATCCCTGAGCTTAACTTAGGAATTGCATTCGATACTGGGAAGCTAG
AGTATGGGAGAGGATGGTAGAATTCCAGGTGTAGCGGTGAAATGCGTAGAGATCTGGAGG
AATACCGATGGCGAAGGCAGCCATCTGGCCTAATACTGACGCTGAGGTACGAAAGCATGG
GGAGCAAACAGGATTAGATACCCTGGTAGTCCATGCCGTAAACGATGTCTACTAGCCGTT
GGGGCCTTTGAGGCTTTAGTGGCGCAGGCTAACGCGATAAGTAGACCGCCTGGGGAGTAC
GG
>I6629V002B0JC3 length=361 xy=0709_0373 region=2 run=R_2014_12_30_12_21_21_
ACAGAGGGTGCGAGCGTTAATCGGATTTACTGGGCGTAAAGCGTGCGTAGGCGGCTTCTT
AAGTCGGATGTGGAATCCCTGAGCTTAACTTAGGAATTGCATTCGATACTGGGAAGCTAG
AGTATGGGAGAGGATGGTAGAATTCCAGGTGTAGCGGTGAAATGCGTAGAGATCTGGAGG
AATACCGATGGCGAAGGCAGCCATCTGGCCTAATACTGACGCTGAGGTACGAAAGCATGG
GGAGCAAACAGGATTAGATACCCTGGTAGTCCATGCCGTAAACGATGTCTACTAGCCGTT
GGGGCCTTTGAGGCTTTAGTGGCGCAGCTAACGCGATAAGTAGACCGCCTGGGGAGTACG
G
>I6629V002B0JDR length=360 xy=0709_0397 region=2 run=R_2014_12_30_12_21_21_
GCAGAGGGTGCGAGCGTTAATCGGATTTACTGGGCGTAAAGCGTGCGTAGGCGGCTTCTT
AAGTCGGATGTGAAATCCCTGAGCTTAACTTAGGAATTGCATTCGATACTGGGAAGCTAG
AATATGGGAGAGGATGGTAGAATTCCAGGTGTAGCGGTGAAATGCGTAGAGATCTGGAGG
AATACCGATGGCGAAGGCAGCCATCTGGCCTAATACTGACGCTGAGGTACGAAAGCATGG
GGAGCAAACAGGATTAGATACCCTGGTAGTCCATGCCGTAAACGATGTCTACTAGCCGTT
GGGGCCTTTGAGGCTTTAGTGGCGCAGCTAACGCGATAAGTAGACCGCCTGGGGATACGG
>I6629V002B0JIB length=13 xy=0709_0561 region=2 run=R_2014_12_30_12_21_21_
ACGGGAAGGGGCT
>I6629V002B0JJB length=296 xy=0709_0597 region=2 run=R_2014_12_30_12_21_21_
GCGTAGGGGCAAGCGTTGTCCGGAATCATTGGGCGTAAAGCGCGTGTAGGCGGTTCGGTA
AGTCTGCTGTGAAAGTCCAGGGCTCAACCCTGGGATGCCGGTGGATACTGTCGGACTAGA
GTACGGAAGAGGCGAGTGGAATTCCCGGTGTAGCGGTGAAATGCGCAGATATCGGGAGGA
ACACCAATTGCGAAGGCAGCTCGCTGGGACGTCACTGACGCTGAGACGCGAAAGCGTGGG
GAGCAAACAGGATTAGATACCCTGGTAGTCCACGCCGTAAACGATGGGCACTAGGT
>I6629V002B0JNO length=361 xy=0709_0754 region=2 run=R_2014_12_30_12_21_21_
ACAGAGGGTGCGAGCGTTAATCGGATTTACTGGGCGTAAAGCGTGCGTAGGCGGCTTCTT
AAGTCGGATGTGAAATCCCTGAGCTTAACTTAGGAATTGCATTCGATACTGGGAAGCTAG
AGTATGGGAGAGGATGGTAGAATTCCAGGTGTAGTGGTGAAATGCGTAGAGATCTGGAGG
AATACCGATGGCGAAGGCAGCCATCTGGCCTAATACTGACGCTGAGGTACGAAAGCATGG
GGAGCAAACAGGATTAGATACCCTGGTAGTCCATGCCGTAAACGATGTCTACTAGCCGTT
GGGGCCTTTGAGGCTTTAGTGGCGCAGCTAACGCGATAAGTAGACCGCCTGGGGAGTACG
G
>I6629V002B0JW6 length=361 xy=0709_1096 region=2 run=R_2014_12_30_12_21_21_
ACGGAGGGAGCTAGCGTTGTTCGGAATTACTGGGCGTAAAGCGCGCGTAGGCGGCTTTGT
AAGTTAGAGGTGAAAGCCCGGGGCTCAACTCCGGAACTGCCTTTAAGACTGCATCGCTTG
AATCCAGGAGAGGTGAGTGGAATTCCGAGTGTAGAGGTGAAATTCGTAGATATTCGGAAG
AACACCAGTGGCGAAGGCGGCTCACTGGACTGGTATTGACGCTGAGGTGCGAAAGCGTGG
GGAGCAAACAGGATTAGATACCCTGGTAGTCCACGCCGTAAACGATGATGACTAGCTGTC
GGGGCCCTTAGGGTTTCGGTGGCGCAGCTAACGCATTAAGTCATCCGCCTGGGGAGTACG
G
>I6629V002B0JZ2 length=197 xy=0709_1200 region=2 run=R_2014_12_30_12_21_21_
ACGTAGGTGGCAAGCGTTGTCCGGAATTATTGGGCGTAAAGCGCGCGCAGGCGGTCCTTT
AAGTCTGATGTGAAAGCCCACGGCTCAACCGTGGAGGGTCATTGGAAACTGGGGGACTTG
AGTGCAGGAGAGAAGAGTGGAATTCCACGTGTAGCGGTGAAATGCGTAGAGATGTGGAGG
AACACCAGTGGCGAAGG
>I6629V002B0K7G length=363 xy=0709_2762 region=2 run=R_2014_12_30_12_21_21_
GCGTAGGGCGCAAGCGTTATCCGGAATTATTGGGCGTAAAGAGCTCGTAGGCGGTTTGTC
GCGTCTGCTGTGAAAACCCGAGGCTCAACCTCGGGCCTGCAGTGGGTACGGGCAGACTAG
AGTGCGGTAGGGGAGATTGGAACTCCTGGTGTAGCGGTGGAATGCGCAGATATCAGGAAG
AACACCGATGGCGAAGGCAGATCTCTGGGCCGTAACTGACGCTGAGGAGCGAAAGGGTGG
GGAGCAAACAGGCTTAGATACCCTGGTAGTCCACCCCGTAAACGGTGGGAACTAGTTGTG
GGGTCCATTCCACGGATTCCGTAACGCAGCTAACGCATTAAGTTCCCCGCCTGGGGAGTA
CGG
>I6629V002B0K8C length=361 xy=0709_2794 region=2 run=R_2014_12_30_12_21_21_
ACAGAGGGTGCGAGCGTTAATCGGATTTACTGGGCGTAAAGCGTGCGTAGGCGGCTTCTT
AAGTCGGATGTGAAATCCCTGAGCTTAACTTAGGAATTGCATTCGATACTGGGAAGCTAG
AGTATGGGAGAGGATGGTAGAATTCCAGGTGTAGCGGTGAAATGCGTAGAGATCTGGAGG
AATACCGATGGCGAAGGCAGCCATCTGGCCTAATACTGACGCTGAGGTACGAAAGCATGG
GGAGCAAACAGGATTAGATACCCTGGTAGTCCATGCCGTAAACGATATCTACTAGCCGTT
GGGGCCTTTGAGGCTTTAGTGGCGCAGCTAACGCGATAAGTAGACCGCCTGGGGAGTACG
G
>I6629V002B0KB7 length=363 xy=0709_1637 region=2 run=R_2014_12_30_12_21_21_
ACGGAGGGAGCTAGCGTTATTCGGAATTACTGGGCGTAAAGACGCACGTAGGCGGCTTTG
TAAGTTAGAGGTGAAAGCCTGGAGCTCAACTCCAGAATTGCCTTTAAGTACTGCATCGCT
TGAATCCAGGAGAGGTGAGTGGAATTCCGAGTGTAGAGGTGAAATTCGTAGATATTCGGA
AGAACACCAGTGGCGAAGGCGGCTCACTGGACTGGTATTGACGCTGAGGTGCGAAAGCGT
GGGGAGCAAACAGGATTAGATACCCTGGTAGTCCACGCCGTAAACGATGATAACTAGCTG
TCGGGGCTCTTAGAGCTTCGGTGGCGCAGCTAACGCATTAAGTTATCCGCCTGGGGAGTA
CGG
>I6629V002B0KG8 length=360 xy=0709_1818 region=2 run=R_2014_12_30_12_21_21_
ACGTAGGGCGCAAGCGTTAGTCCGGAATTATTGGGCGTAAAGAGCTCGTAGGCGGTTTGT
CGCGTCTGCTGTGAAAACCCGAGGCTCAACCTCGGGCCTGCAGTGGGTACGGGCAGACTA
GAGTGCAGTAGGGGAGATTGGAACTCCTGGTGTAGCGGTGGAATGCGCAGATATCAGGAA
GAACACCGATGGCGAAGGCAGATCTCTGGGCCGTAACTGACGCTGAGGAGCGAAAGGGTG
GGGAGCAAACAGGCTTAGATACCCTGGCAGTCCACGCCGTAAACGATGATAACTAGCTGT
CCGGGCACTTGGTGCTTGGGTGCGCAGCTAACGCATTAAGTTATCCGCCTGGGGATACGG
>I6629V002B0KLY length=348 xy=0709_1988 region=2 run=R_2014_12_30_12_21_21_
ACGTAGGGCGCAAGCGTTATCCGGAATTATTGGGCGTAAAGAGCTCGTAGGCGGTTTGTC
GCGTCTGCTGTGAAAACCCGAGGCTCAACCTCGGGCCTGCAGTGGGTACGGGCAGACTAG
AGTGCGGTAGGGGAGATTGGAACTCCTGATGTAGCGGTGGAATGCGCAGATATCAGGAAG
AACACCGATGGCGAAGGCAGATCTCTGGGCCGTAACTGACGCTGAGGAGCGAAAGGGTGG
GGAGCAAACAGGCTTAGATACCCTGGTAGTCCACCCCGTAAACGTTGGGAACTAGTTGTG
GGGTCCATTCCACGGATTCCGTGACGCAGCTAACGCATTAAGTCCCCG
>I6629V002B0KM0 length=360 xy=0709_2026 region=2 run=R_2014_12_30_12_21_21_
ACGGAGGGAGCTAGCGTTATTCGGAATTACTGGGCGTAAAGCGCACGTAGGCGGCTTTGT
AAGTTAGAGGTGAAAGCCTGGAGCTCAACTCCAGAATTGCCTTTAAGACTGCATCGCTTG
AATCCAGGAGAGGTGAGTGGAATTCCGAGTGTAGAGTGAAATTCGTAGATATTCGGAAGA
ACACCAGTGGCGAAGGCGGCTCACCGGACTGGTATTGACGCTGAGGTGCGAAAGCGTGGG
GAGCAAACAGGATTAGATACCCTGGTAGTCCACGCCGTAAACGATGATAACTAGCTGTCG
GGGCTCTTAGAGCTTCGGTGGCGCAGCTAACGCATTAAGTTATCCGCCTGGGGAGTACGG
>I6629V002B0KMX length=362 xy=0709_2023 region=2 run=R_2014_12_30_12_21_21_
GCGTAGGTGGCAAGCGTTGTCCGGAATTATTGGGCGTAAAGCGCGCGCAGGCGGTCCCTT
AAGTCTGATGTGAAAGCCCACGGCTCAACCGTGGAGGGTCATTGGAAACTGGGGGACTTG
AGTGCAGAAGAGGGAAGTGGAATTCCACGTGTAGCGGTGAAATGCGTAGAGATGTGGAGG
AACACCAGTGGCGAAGACGACTTTCTGGTCTGTAACTGACGCTGAGGCGCGAAAGCGTGG
GGAGCAAACAGGATTAGATACCCTGGTAGTCCACGCCGTAAACGATGAGTGCTAAGTGTT
AGGGGGTTTCCGCCCCTTAGTGCTGCAGCTAACGCATTAAGCACTCCGCCTGGGGAGTAC
GG
>I6629V002B0KQ5 length=363 xy=0709_2175 region=2 run=R_2014_12_30_12_21_21_
ACGTAGGGCGCAAGCGTTATCCGGAATTATTGGGCGTAAAGAGCTCGTAGGCGGTTTGTC
GCGTCTGCTGTGAAAACCCGAGGCTCAACCTCGGGCCTGCAGTGGGTACGGGCAGACTAG
AGTGCGGTAGGGGAGATTGGAATTCCTGGTGTAGCGGTGGAATGCGCAGATATCAGGAGG
AACACCGATGGCGAAGGCAGATCTCTGGGCCGTTACTGACGCTGAGGAGCGAAAGGGTGG
GGAGCAAACAGGCTTAGATACCCTGGTAGTCCACCCCGTAAACGTTGGGAACTAGATGTG
GGGACCATTCCACGGTCTCCGTGTCGCAGCTAACGCATTAAGTTCCCCGCCTGGGGAGTA
CGG
>I6629V002B0KUY length=362 xy=0709_2312 region=2 run=R_2014_12_30_12_21_21_
ACAGAGGGTGCGAGCGTTGTCCGGAATCACTGGGCGTAAAGGGCGCGTAGGCGGCCCGGT
CCGTAGGGGGTGAAATCTCGTGGCTCAACTGCGAGGCTGCCTCCTAAACTGCCGGGCTCG
AGCACAGTAGAGGCAGGTGGAATTCCCGGTGTAGCGGTGGAATGCGTAGAGATCGGGAAG
AACATCGGTGGCGAAGGCGGCCTGCTGGGCTGTTGCTGACGCTGAGGCGCGACAGCGTGG
GGAGCAAACAGGATTAGATACCCTGGTAGTCCACGCCGTAAACGATGGGCACTAGGCGCC
GGGGGGAGCGACCCTCTCGGTGCCGTCGCTAACGCAATAAGTGCCCCGCCTGGGGAGTAC
GG
>I6629V002B0KVN length=361 xy=0709_2337 region=2 run=R_2014_12_30_12_21_21_
ACAGAGGGTGCGAGCGTTAATCGGATTTACTGGGCGTAAAGCGTGCGTAGGCGGCTTTTT
AAGTCGGATGTGAAATCCCCGAGCTTAACTTGGGAATTGCATTCGATACTGGGAAGCTAG
AGTATGGGAGAGGATGGTAGAATTCCAGGTGTAGCGGTGAAATGCGTAGAGATCTGGAGG
AATACCGATGGCGAAGGCAGCCATCTGGCCTAATACTGACGCTGAGGTACGAAAGCATGG
GGAGCAAACAGGATTAGATACCCTGGTAGTCCATGCCGTAAACGATGTCTACTAGCCGTT
GGGGCCTTTGAGGCTTTAGTGGCGCAGCTAACGCGATAAGTAGACCGCCTGGGGAGTACG
G
>I6629V002B0KY1 length=363 xy=0709_2459 region=2 run=R_2014_12_30_12_21_21_
GCGTAGGGTGCGAGCATTGTCCGGAATTATTGGGCGTAAAGGGCTCGTAGGCGGTCTGTC
GCGTCGGGAGTGAAATCTCAGGGCTTAACCCTGAGCCTGCTTCCGATACGGGCAGACTAG
AGGTATGCAGGGGAGAACGGAATTCCTGGTGTAGCGGTGAAATGCGCAGATATCAGGAGG
AACACCGGTGGCGAAGGCGGTTCTCTGGGCATTACCTGACGCTGAGGAGCGAAAGTGTGG
GGAGCGAACAGGATTAGATACCCTGGTAGTCCACACCGTAAACGTTGGGCGCTAGGTGTG
GGGCTCATTCCACGAGTTCCGTGCCGCAGCTAACGCATTAAGCGCCCCGCCTGGGGAGTA
CGG
>I6629V002B0KZZ length=360 xy=0709_2493 region=2 run=R_2014_12_30_12_21_21_
GCAGAGGGTGCAAGCGTTAATCGGAATTACTGGGCGTAAAGCGCACGTAGGCGGTTTTTA
AGTCAGATGTGAAAGCCCCGGGCTCAACCTGGGAATTGCATTTGAAACTGGGGAACTAGA
GTGTGTGAGAGGGGGGTAGAATTCCAAGTGTAGCGGTGAAATGCGTAGAGATTTGGAGGA
ATACCAGTGGCGAAGGCGGCCCCCTGGCACAACACTGACGCTCAGGTGCGAAAGCGTGGG
GAGCAAACAGGATTAGATACCCTGGTAGTCCACGCCGTAAACGATGTCTACTAGCTGTTC
GTGGTCTTGTACTGTGAGTAGCGCAGCTAACGCACTAAGTAGACCGCCTGGGGAGTACGG
>I6629V002B0L17 length=362 xy=0709_3869 region=2 run=R_2014_12_30_12_21_21_
ACGTAGGGGGCAAGCGTTGTCCGGAATTATTGGGCGTAAAGCGCTCGCAGGCGGTCTTTT
AAGTCTGATGTGAAAGCCCACGGCTTAACCGTGGAGGGTCATTGGAAACTGGAGGACTTG
AGTGCAGAAGAGGAGAGTGGAATTCCACGTGTAGCGGTGAAATGCGTAGAGATGTGGAGG
AACACCAGTGGCGAAGGCGACTCTCTGGTCTGTAACTGACGCTGAGGAGCGAAAGCGTGG
GGAGCGAACAGGATTAGATACCCTGGTAGTCCACGCCGTAAACGATGAGTGCTAGGTGTT
AGGGGGTTTCCGCCCCTTAGTGCTGAAGTTAACGCATTAAGCACTCCGCCTGGGGAGTAC
GG
>I6629V002B0LA1 length=364 xy=0709_2891 region=2 run=R_2014_12_30_12_21_21_
ACGGGGGGAGCAAGCGTTGTTCGGATTTACTGGGCGTAAAGGGCGCGTAGGCGGCCAGCG
CAAGTCAGTTGTGAAATCCCCGAGCTTAACTCGGAAAGGTCAACTGATACTGCGCGGCTA
GAGTGCGGAAGGGGCAACTGGAATTCTCGGTGTAGCGGTGAAATGCGTAGATATCGAGAG
GAACACCTGCGGCGAAGGCGGGTTGCTGGGCCGACACTGACGCTGAGGCGCGAAAGCTAG
GGGAGCGAACGGGATTAGATACCCCGGTAGTCCTAGCCTTAAACGATGAATGCTTGGTGT
CTGGGGTTATATAGTCCCCGGGTGCCGTCGCTAACGCTTTAAGCATTCCGCCTGGGGAGT
ACGG
>I6629V002B0LH5 length=360 xy=0709_3147 region=2 run=R_2014_12_30_12_21_21_
GCGAAGGGGGCTACCGTTGCTCGGAATCACTGGGCGTAAAGGGTGCGTAGGCGGGTCTTT
AAGTCAGGGGTGAAATCCTGGAGCTCAACTCCAGAACTGCCTTTGATACTGAAGATCTTG
AGTTCGGGAGAGGTGAGTGGAACTGCGAGTGTAGAGGTGAAATTCGTAGATATTCGCAAG
AACACCAGTGGCGAAGGCGGCTCACTGGCCCGATACTGACGCTGAGGCACGAAAGCGTGG
GGAGCAAACAGGATTAGATACCCTGGTAGTCCACGCCGTAAACGATGAATGCCAGCCGTT
GGAAAGTTTACTTTTCAGTGGCGCAGCTAACGCTTTAAGCATTCCGCCTGGGGAGTACGG
>I6629V002B0LI3 length=363 xy=0709_3181 region=2 run=R_2014_12_30_12_21_21_
ACGTAGGGCGCAAGCGTTATCCGGAATTATTGGGCGTAAAGAGCTCGTAGGCGGTTTGTC
GCGTCTGCTGTGAAAGCCCGGGGCTCAACCCCGGGTCTGCAGTGGGTACGGGCAGACTAG
AGTGCAGTAGGGGAGACTGGAACTCCTGGTGTAGCGGTGAAATGCGCAGATATCAGGAGG
AACACCGATGGCGAAGGCAGGTCTCTGGGCTGTAACTGACGCTGAGGAGCGAAAGCATGG
GGAGCGAACAGGATTAGATACCCTGGTAGTCCATGCCGTAAACGTTGGGCACTAGGTGTG
GGGGACATTCCACGTTTTCCGCGCCGTAGCTAACGCATTAAGTGCCCCGCCTGGGGAGTA
CGG
>I6629V002B0LII length=361 xy=0709_3160 region=2 run=R_2014_12_30_12_21_21_
ACGGAGGGGGCTAGCGTTGTTCGGAATTACTGGGCGTAAAGCGTACGTAGGCGGCTTTGT
AAGTTAGAGGTGAAAGCCCGGGGCTCAACTCCGGAACTGCCTTTAAGACTGCATCGCTTG
AACGTCGGAGAGGTGAGTGGAATTCCGAGTGTAGAGGTGAAATTCGTAGATATTCGGAAG
AACACCAGAGGCGAAGGCGACTCACTGGACGACTGTTGACGCTGAGGTACGAAAGCGTGG
GGAGCAAACAGGATTAGATACCCTGGTAGTCCACGCCGTAAACGATGATAACTAGCTGTC
AGGGCTCTTAGAGCTTTGGTGGCGCAGCTAACGCGTTAAGTTATCCGCCTGGGGAGTACG
G
>I6629V002B0LPS length=361 xy=0709_3422 region=2 run=R_2014_12_30_12_21_21_
GCGTAGGGCGCAAGCGTTATCCGGAATTATTGGGCGTAAAGAGCTCGTAGGCGGTTTGTC
GCGTCTGCTGTGAAAACCCGAGGCTCAACCTCGGGCCTGCAGTGGGTACGGGCAGACTAG
AGTGCGGTAGGGGAGATTGGAACTCCTGGTGTAGCGGTGGAATGCGCAGATATCAGGAAG
AACACCGATGGCGAAGGCAGATCTCTGGGCCGTAACTGACGCTGGGGTACGAAAGCATGG
GGAGCAAACAGGATTAGATACCCTGGTAGTCCATGCCGTAAACGATGTCTATTAGCCGTT
GGGGCCTTTGAGGCTTTAGTGGCGCAGCTAACGCGATAAGTAGACCGCCTGGGGAGTACG
G
>I6629V002B0LZS length=349 xy=0709_3782 region=2 run=R_2014_12_30_12_21_21_
ACGAAGGGGGCTAGCGTTGCTCGGAATCACTGGGCGTAAAGGGCGCGTAGGCGGCCGATT
AAGTCGGGGGTGAAAGCCTGTGGCTCAGCCACAGAATTGCCTTCGATACTGGTTGGCTTG
AGACCGGAAGAGGACAGCGGAACTGCGAGTGTAGAGGTGAAATTCGTAGATATTCGCAAG
AACACCAGTGGCGAAGGCGGCTGTCTGGTCCGGTTCTGACGCTGAGGCGCGAAAGCGTGG
GGAGCAAACAGGATTAGATACCCTGGTAGTCCACGCCGTAAACGATGAATGCCAGCCGTT
GGCCTGCTTGCAGGTCAGTGGCGCCGCTAACGCATTAAGCATTCCGCCT
>I6629V002B0M3S length=362 xy=0710_1126 region=2 run=R_2014_12_30_12_21_21_
ACGTAGGTGGCGAGCGTTATCCGGAATTATTGGGCGTAAAGCGCGCGCAGGCGGTTTCTT
AAGTCTGATGTGAAAGCCCACGGCTCAACCGTGGAGGGTCATTGGAAACTGGGAAACTTG
AGTGCAGAAGAGGGAAGCGGAATTCCACGTGTAGCGGTGAAATGCGTAGAGATGTGGAGG
AACACCAGTGGCGAAGGCGGCTTTCTGGTCTGTAACCGACGCTGAGGCGCGAAAGCGTGG
GGAGCAAACAGGATTAGATACCCTGGTAGTCCACGCCGTAAACGATGAGTGCTAAGTGTT
AGAGGGTTTCCGCCCTTTAGTGCTGAAGTTAACGCATTAAGCACTCCGCCTGGGGAGTAC
GG
>I6629V002B0M67 length=361 xy=0710_1249 region=2 run=R_2014_12_30_12_21_21_
GCAGAGGGTGCAAACGTTGCTCGGAATTATTGGGCGTAAAGCGCGTGTAGGCGGCTTGTT
ATGTCGGTCGTGAAAGCCCACGGCTCAACCGTGGAAGTGCAACCGAAACTGGCAAGCTTG
AGTCCTGACGAGGATGGCGGAATTCCCAGTGTAGAGGTGAAATTCGTAGATATTGGGAGG
AACATCGGTGGCGAAGGCGGCCATCTGGGAAGCGACTGACGCTGAGACGCGAAAGCGTGG
GGATCAAACAGGATTAGATACCCTGGTAGTCCACGCTGTAAACGATGAACACTAGATGTT
GCGGGTATTGACCCCTGCAGTGTCGACGCTAACGCATTAAGTGTTCCGCCTGGGGATACG
G
>I6629V002B0M72 length=360 xy=0710_1280 region=2 run=R_2014_12_30_12_21_21_
ACGTAGGGTCCAAGCGTTAATCGGAATTACTGGGCGTAAAGCGTGCGCAGGCGGTTGTGC
AAGACCGATGTGAAATCCCCGGGCTTAACCTGGGGATTGCATTGGTGACTGCACGGCTAG
AGTGTGTCAGAGGGGGGTAGAATTCCACGTGTAGCAGTGAAATGCGTAGAGATGTGGAGG
AATACCGATGGCGAAGGCAGCCCCCTGGGATAACACTGACGCTCATGCACGAAAGCGTGG
GGAGCAAACAGGATTAGATACCCTGGTAGTCCACGCCCTAAACGATGTCAACTAGTTGTT
AGGGATTCATTTCCTTAGTAACGTAGCTAACGCGTGAAGTTGACCGCCTGGGGAGTACGG
>I6629V002B0MHH length=360 xy=0710_0323 region=2 run=R_2014_12_30_12_21_21_
ACGTAGGGTGCGAGCGTTAATCGGAATTACTGGGCGTAAAGCGTGCGCAGGCGGTTTTGT
AAGACAGAGGTGAAATCCCCGGGCTCAACCTGGGAACTGCCTTTGTGACTGCAAGGCTAG
AGTACGGCAGAGGGGGATGGAATTCCGCGTGTAGCAGTGAAATGCGTAGATATGCGGAGG
AACACCGATGGCGAAGGCAATCCCCTGGGCCTGTACTGACGCTCATGCACGAAAGCGTGG
GGAGCAAACAGGATTAGATACCCTGGTAGTCCACGCCCTAAACGATGTCAACTGGTTGTT
GGGTCTTAACTGACTCAGTAACGAAGCTAACGCGTGAAGTTGACCGCCTGGGGAGTACGG
>I6629V002B0MSK length=360 xy=0710_0722 region=2 run=R_2014_12_30_12_21_21_
GCGAAGGGTGCAAGCGTTAATCGGAATTACTGGGCGTAAAGCGCGCGTAGGTGGCTTGAT
AAGTTGGATGTGAAATCCCCGGGCTCAACCTGGGAACTGCATCCAAAACTGTCTGGCTAG
AGTGCGGTAGAGGGTAGTGGAATTTCCAGTGTAGCGGTGAAATGCGTAGATATTGGAAGG
AACACCAGTGGCGAAGGCGACTACCTGGACTGACACTGACACTGAGGTGCGAAAGCGTGG
GGAGCAAACAGGATTAGATACCCTGGTAGTCCACGCCGTAAACGATGTCAACTAGCCGTT
GGGATCCTTGAGATCTTAGTGGCGCAGCTAACGCATTAAGTTGACCGCCTGGGGAGTACG
>I6629V002B0MW8 length=312 xy=0710_0890 region=2 run=R_2014_12_30_12_21_21_
GCGGGAGGGAGCTAGCGTTGTTCGGAATTACGTGGGACGTAAAGCGCGCGTAGGCGGCCT
TGCAAGTTAGAGGTGAAAGCCCGGAGCTCAACTCCGGAACTGCCTTTAAAACTGCATAGC
TTGAATCCGGGAGAGGTGAGTGGAATTCCGAGTGTAGAGGTGAAATTCGTAGATATTCGG
AAGAACACCAGTGGCGAAGGCGGCTCACTGGACCGGTATTGACGTCTGAGGTGCGAAAGC
GTGGGGAGCAAACAGGATTAGATACCCTGGTAGTCCACGCCGTAAACGATGATAACTAGC
TGTCAGGGGCCA
>I6629V002B0MXK length=24 xy=0710_0902 region=2 run=R_2014_12_30_12_21_21_
GAGATGGCCGCCTGGGGAGTACGG
>I6629V002B0MY3 length=363 xy=0710_0957 region=2 run=R_2014_12_30_12_21_21_
ACGTAGGGCGCAAGCGTTATCCGGAATTATTGGGCGTAAAGAGCTCGTAGGCGGTTTGTC
GCGTCTGCTGTGAAAACCCGAGGCTCAACCTCGGGCCTGCAGTGGGTACGGGCAGACTAG
AGTGCGGTAGGGGAGATTGGAACTCCTGGTGTAGCGGTGGAATGCGCAGATATCAGGAAG
AACACCGATGGCGAAGGCAGATCTCTGGGCCGTAACTGACGCTGAGGAGCGAAAGGGTGG
GGAGCAAACAGGCTTAGATACCCTGGTAGTCCACCCCGTAAACGTTGGGAACTAGTTGTG
GGGTCCATTCCACGGATTCCGTGACGCAGCTAACGCATTAAGTTCCCCGCCTGGGGAGTA
CGG
>I6629V002B0MZH length=361 xy=0710_0971 region=2 run=R_2014_12_30_12_21_21_
ACAGAGGGTGCGAGCGTTAATCGGATTTACTGGGCGTAAAGCGTGCGTAGGCGGCTTTTT
AAGTCGGATGTGAAATCCCCGAGCTTAACTTGGGAATTGCATTCGATACTGGGAAGCTAG
AGTATGGGAGAGGATGGTAGAATTCCAGGTGTAGCGGTGAAATGCGTAGAGATCTGGAGG
AATACCGATGGCGAAGGCAGCCATCTGGCCTAATACTGACGCTGAGGTACGAAAGCATGG
GGAGCAAACAGGATTAGATACCCTGGTAGTCCATGCCGTAAACGATGTCTACTAGCCGTT
GGGGCCTTTGAGGCTTTAGTGGCGCAGCTAACGCGATAAGTAGACCGCCTGGGGAGTACG
G
>I6629V002B0N1S length=362 xy=0710_2350 region=2 run=R_2014_12_30_12_21_21_
ACGTAGGTGGCAAGCGCTGTCCGGAATTATTGGGCGTAAAGCGCGCGCGGCGGTCCTTTA
AGTCTGATGTGAAAGCCCACGGCTCAACCGTGGAGGGTCATTGGAAACTGGGGGACTTGA
GTACAGAAGAGGAAAGCGGAATTCCACGTGTAGCGGTGAAATGCGTAGAGATGTGGAGGA
ACACCAGTGGCGAAGGCGGCTTTCTGGTCTGTAACTGACGCTGAGGCGCGAAAGCGTGGG
GAGCAAACAGGATTAGATACCCTGGTAGTCCACGCCGTAAACGATGAGTGCTAAGTGTTA
GAGGGTTTCCGCCCTTTAGTGCTGCAGCTAACGCATTAAGCACTCCGCCGTGGGGAGTAC
GG
>I6629V002B0N4Y length=362 xy=0710_2464 region=2 run=R_2014_12_30_12_21_21_
GCAGAGGGTGCGAGCGTTAATCGGATTTACTGGGCGTAAAGCGTGCGTGGGCGGCTTCTT
AAGTCGGATGTGAAATCCCCAGGCTCAACTTGGGAACTGCATCCGATACTGGTTGGCTTG
AATCCGGGAGAGGGATGCAGAATTCCAGGTGTAGCGGTGAAATGCGTAGATATCTGGAGG
AACACCGGTGGCGAAGGCGGCATCCTGGACCGGCATTGACGCTGAGGAGCGAAAGCCAGG
GGAGCAAACGGGATTAGATACCCCGGTAGTCCTGGCCCTAAACGATGAATGTTTGGTGTG
ACGGGTATCGATCCCTGTCGTGCCGAAGCTAACGCATTAAACATTCCGCCTGGGGAGTAC
GG
>I6629V002B0NFI length=360 xy=0710_1548 region=2 run=R_2014_12_30_12_21_21_
GCAGAGGGTGCGAGCGTTAATCGGATTTACTAGGCGTAAAGCGTGCGTAGGCGGCTTCTT
AGGTCGGATGTGAAATCCCCTGAGCTTAACTTAGGAATTGCATTCGATACTGGGAAGCTA
GAGTATGGGAGAGGATGGTAGAATTCCAGGTGTGGCGGTGAAATGCGTAGAGATCTGGAG
GAATACCGATGGCGAAGGCAGCCATCTGGCCTAATACTGACGCGTGAGGTACGAAAGCAT
GGGGAGCAAACACGGATTAGATACCCTGGTAGTCCATGCCGTAAACGATGTCTACTAGCC
GTTGGGGCCTTTGAGGCTTTAGTGCGCAGCTAACGCGATAAGTAGACCGCCTGGGGATAC
>I6629V002B0NN8 length=360 xy=0710_1862 region=2 run=R_2014_12_30_12_21_21_
ACGTAGGGCGCAAGCGTTGTTCGGAATTACTGGGCGTAAAGGGCGCGTAGGCGGCCTGTT
AAGTCGAACGTGAAATCCCCGGGCTCAACCCGGGAACTGCGTCCGATACTGGCAGGCTTG
AATTCGGGAGAGGGATGTGGAATTCCAGGTGTAGCGGTGAAATGCGTAGATATCTGGAGG
AACACCGGTGGCGAAGGCGGCATCCTGGACCGATATTGACGCTGAGGCGCGAAAGCCAGG
GGAGCAAACGGGATTAGATATCCTGGTAGTCCACGCCGTAAACGATGAATGTTAGCCGTC
GGGCAGTTTACTGTTCGGTGGCGCAGCTAACGCATTAAACATTCCGCCTGGGGAGTACGG
>I6629V002B0NRK length=335 xy=0710_1982 region=2 run=R_2014_12_30_12_21_21_
ACGTAGGTGGCAAGCGTTGTCCGGAATTATTGGGCGTAAAGCGTGCGTAGGCGGCTTCTT
AAGTCGGATGTGAAATCCCTGAGCTTAACTTAGGAATTGCATTTCGATACTGGGAAGCTA
GAGTATGGGAGAGGATGGTAGAATTCCAGGTGTAGCGGTGAAATGCGTAGAGATCTGGAG
GAATACCGATGGCGAAGGCAGCCATCTGGCCTAATACTGACGCTGAGGTACGAAAGCGAT
GGGGAAGCAAGTCAGGACTTAGGATACCCTGGTAGTCCATGCCGTAAACGATGTCTACGT
AGCCGTTGGGGCCTTTGAGGCTTTAGTGGCGCAGC
>I6629V002B0NT0 length=24 xy=0710_2070 region=2 run=R_2014_12_30_12_21_21_
GAGATGGCCGCCTGGGGAGTACGG
>I6629V002B0NTA length=362 xy=0710_2044 region=2 run=R_2014_12_30_12_21_21_
ACGTAGGTGGCAAGCGTTATCCGGAGTTATTGGGCGTAAAGCGCGCGTAGGCGGTTTCTT
AAGTCTGATGTGAAAGCCCCCGGCTCAACCGGGGAGGGTCATTGGAAACTGGGGAACTTG
AGTGCAGAAGAGGAGAGTGGAATTCCATGTGTAGCGGTGAAATGCGCAGAGATATGGAGG
AACACCAGTGGCGAAGGCGGCTCTCTGGTCTGTAACTGACGCTGATGTGCGAAAGCGTGG
GGATCAAACAGGATTAGATACCCTGGTAGTCCACGCCGTAAACGATGAGTGCTAAGTGTT
AGGGGGTTTCCGCCCCTTAGTGCTGCAGCAAACGCATTAAGCACTCCGCCTGGGGAGTAC
GG
>I6629V002B0NYV length=362 xy=0710_2245 region=2 run=R_2014_12_30_12_21_21_
ACGTAGGTGGCAAGCGTTGTCCGGAATTATTGGGCGTAAAGCGCGCGCAGGCGGTCCTTT
AAGTCTGATGTGAAAGCCCACGGCTCAACCGTGGAGGGTCATTGGAAACTGGGGGACTTG
AGTGCAGGAGAGAAGAGTGGAATTCCACGTGTAGCGGTGAAATGCGTAGAGATGTGGAGG
AACACCAGTGGCAAAGGCGACTCTTTGGCCTGTAACTGACGCTGAGGCGCGAAAGCGTGG
GGAGCAAACAGGATTAGATACCCTGGTAGTCCACGCCGTAAACGATGAGTGCTAAGTGTT
AGAGGGTTTCCGCCCTTTAGTGCTGCAGTAAACGCATTAAGCACTCCGCCTGGGGAGTAC
GG
>I6629V002B0O50 length=364 xy=0710_3798 region=2 run=R_2014_12_30_12_21_21_
ACGTAGGGTGCGAGCGTTGTCCGGAATTATTGGGCGTAAAGAGCTCGTAGGCGGTGTGTC
GCGTCAGCCGTGAAAACCTGCAGCTTAACTGTGGGCTTGCGGTCGATACGGGCATCACTG
GAGTTCGGCAGGGGAGACTGGAATTCCTGGTGTAGCGGTGAAATGCGCAGATATCAGGAG
GAACACCGGTGGCGAAGGCGGGTCTCTGGGCCGATACTGACGCTGAGGAGCGAAAGCGTG
GGGAGCGAACAGGATTAGATACCCTGGTAGTCCACGCCGTAAACGTTGGGCGCTAGGTGT
GGGGGCCATTCCACGGTCTCTGTGCCGCAGCTAACGCATTAAGCGCCCCGCCTGGGGAGT
ACGG
>I6629V002B0OJ0 length=363 xy=0710_3006 region=2 run=R_2014_12_30_12_21_21_
GCGTAGGTGGCAAGCGGTTGTCCGGAATCACTGGGCGTAAACGCGCGCGCAGGGCGGCGA
TCTACGTCTGGGGTGAAAGCCCGGAGCTCAACTCCGGGACTGCCTTGGATACGGGATCGC
TTGAGAATTGGAGAGGCAAGGGGAATTCCACGTGTAGCGGTGAAATGCGTAGATATGTGG
AGGAACACCTGTGGCGAAGGCGCCTTGCTGGCCAATTTCTGACGCTGAGGCGCGAAAGCG
CGGGGAGCAAACAGGATTAGATACCCTGGTAGTCCACGCCGTAAACGATGAGTGCTAGGT
GTTGGGGGGTACCACCCTCAGTGCCGAAGCTAACGCATTAAGCACTCCGCCTGGTGAGTA
CGG
>I6629V002B0OM4 length=362 xy=0710_3118 region=2 run=R_2014_12_30_12_21_21_
GCGTAGGTGGCAAGCGTTGTCCGGATTTACTGGGCGTAAAGGGCGTGCAGGCGCTCTGTT
AAGTCTAGGGTGAAAGCTCCCGGCTCAACTGGGAGAGGTCCTTGGATACTGGCAGACTTG
AGGAGAGTAGAGGAGAGTGGAATTCCCGGTGTAGTGGTGATATGCGTAGATATCGGGAGG
AACACCAGTGGCGAAGGCGGCTCTCTGGGCTCTACCTGACGCTGAGACGCGAAAGCGTGG
GGAGCGAACCGGATTAGATACCCGGGTAGTCCACGCCGTAAACTATGGACACTAGGTGTG
GGGGGTATCGACCCCCTCCGTGCCGAAGCCAACGCAGTAAGTGTCCCGCCTGGGGAGTAC
GG
>I6629V002B0OOE length=24 xy=0710_3164 region=2 run=R_2014_12_30_12_21_21_
GAGATGGCCGCCTGGGGAGTACGG
>I6629V002B0ORH length=362 xy=0710_3275 region=2 run=R_2014_12_30_12_21_21_
ACGGGGGGGGCAAGCGTTGTTCGGAATTACTGGGCGTAAAGGGCTCGTAGGCGGCCAGCT
AAGTCAGACGTGAAATCCCTCGGCTTAACCGGGGAACTGCGTCTGATACTGGATGGCTTG
AGTGTGGGAGAGGGATGCGGAATTCCAGGTGTAGCGGTGAAACGCGTAGATATCTGGAGG
AACACCGGTGGCGAAGGCGGCATCCTGGACCACGACTGACGCTGAGGAGCGAAAGCCAGG
GGAGCAAACGGGATTAGATACCCCGGTAGTCCTGGCCCTAAACGATGAATGCTTGGTGTG
ACGGGTATCGATCCCTGTCGTGCCGAAGCTAACGCATTAAGCATTCCGCCTGGGGAGTAC
GG
>I6629V002B0ORL length=24 xy=0710_3279 region=2 run=R_2014_12_30_12_21_21_
GAGATGGCCGCCTGGGGAGTACGG
>I6629V002B0P8P length=363 xy=0711_1095 region=2 run=R_2014_12_30_12_21_21_
ACGGAGGAGGCAAGCGTTATCCGGAATTATTGGGCGTAAAGCGTCCGTAGGTGGGTGCAT
GTGTCAGTTGTTAAAGGATGGAGCTTAACTCCATAAGAGCAATTGAAACTGTGTATCTAG
AGTGCGATAGGGGCAAGGGGAATTCCCAGTGTAGCGGTGAAATACGTAGATATTGGGAAG
AACACCGGTGGCGAAAGCGCCTTGCTGGGTCTGCACTGACACTGAGGGGACGAAAGCTAG
GGGAGCGAAAGGGATTAGATACCCCTGTAGTCCTAGCTGTAAACGATGGGTACTAGGCGT
TGTCCGTATCGACCCGGGCAGTGCCGTAGCTAACGCGTTAAGTACCCCGCCTGGGGAGTA
CGG
>I6629V002B0PXE length=24 xy=0711_0688 region=2 run=R_2014_12_30_12_21_21_
GAGATGGCCGCCTGGGGAGTACGG
>I6629V002B0Q2C length=346 xy=0711_2162 region=2 run=R_2014_12_30_12_21_21_
GCGTAGGGTGCAAGCGTTAATCGGAATTACTGGGCGTAAAGCGTGCGCAGGCGGTTTTGT
AAGTCTGTCGTGAAATCCCCGGGCTCAACCTGGGAATTGCGATGGAGACTGCAAGGCTAG
AATCTGGCAGAGGGGGGTAGAATTCCACGTGTAGCAGTGAAATGCGTAGAGATGTGGAGG
AACACCGATGGCGAAGGCAGCCCCCTGGGTCAAGATTGACGCTCATGCACGAAAGCGTGG
GGAGCAAACAGGATTAGATACCCTGGTAGTCCACGCCCTAAACGATGTCTACTAGTTGTC
GGGTTTTAATTAACTTGGTAACGCAGCTAACGCGTGAAGTAGACCG
>I6629V002B0Q5C length=361 xy=0711_2270 region=2 run=R_2014_12_30_12_21_21_
ACAGAGGGTGCGAGCGTTAATCGGATTTACTGGGCGTAAAGCGTGCGTAGGCGGCTTTTT
AAGTCGGATGTGAAATCCCTGAGCTTAACTTAGGAATTGCATTCGATACTGGGAAGCTAG
AGTATGGGAGAGGATGGTAGAATTCCAGGTGTAGCGGTGAAATGCGTAGAGATCTGGAGG
AATACCGATGGCGAAGGCAGCCATCTGGCCTAATACTGACGCTGAGGTACGAAAGCATGG
GGAGCAAACAGGATTAGATACCCTGGTAGTCCATGCCGTAAACGATGTCTACTAGCCGTT
GGGGCCTTTGAGGCTTTAGTGGCGCAGCTAACGCGATAAGTAGACCGCCTGGGGAGTACG
G
>I6629V002B0QII length=361 xy=0711_1448 region=2 run=R_2014_12_30_12_21_21_
GCAGAGGGTGCGAGCGTTAATCGGATTTACTGGGCGTAAAGCGTGCGTAGGCGGCTTCTT
AAGTCGGATGTGAAATCCCTGAGCTTAACTTAGGAATTGCACTCGATACTGGGAAGCTAG
AGTATGGGAGAGGATGGTAGAATTCCAGGTGTAGCGGTGAAATGCGTAGAGATCTGGAGG
AATACCGATGGCGAAGGCAGACATCTGGCCTAATACTGACGCTGAGGTACGAAAGCATGG
GGAGCAAACAGGATCAGATACCCTGGTAGTCCATGCCGTAAACGATGTCTACTAGCCGTT
GGGGCCTTTGAGGCTTTAGTGGCGCAGCTAACGCGATAAGTAGACCGCCTGGGGAGTACG
G
>I6629V002B0QLM length=362 xy=0711_1560 region=2 run=R_2014_12_30_12_21_21_
ACGTAGGGGGCAAGCGTTGTCCGGATTCATTGGGCGTAAAGAGCGTGTAGGCGGCTTGGC
AAGTCCGTTGTGAAAACTGGAGGCTTAACCTCCAGACGTCGATGGAAACTGCCTGGCTAG
AGTCCGGAAGAGGAGAGTGGAATTCCTGGTGTAGCGGTGGAATGCGCAGATATCAGGAAG
AACGCCGATGGCGAAGGCAGATCTCTGGGCCGTAACTGACGCTGAGGAGCGAAAGGGTGG
GGAGCAAACAGGCTTAGATACCCTGGTAGTCCACCCCGTAAACGTTGGGAACTAGTTGTG
GGGTCCATTCCACGGATTCCGTGACGCAGCTAACGCATTAAGTTCCCCGCCTGGGGGGTA
CG
>I6629V002B0QM6 length=360 xy=0711_1616 region=2 run=R_2014_12_30_12_21_21_
ACGTAGGGTGCGAGCGTTAATCGGAATTACTGGGCGTAAAGCGTGCGCGGGCGGTTGTGT
AAGACAGTTGTGAAATCCCCGGGCTCAACCTGGGAATTGCATGTGTGACTGCACGGCTAG
AGTACGGTAGAGGGGGATGGAATTCCGCGTGTAGCAGTGAAATGCGTAGATATGCGGAGG
AACACCGATGGCGAAGGCAATCCCCTGGACCTGTACTGACGCTCATGCACGAAAGCGTGG
GGAGCAAACAGGATTAGATACCCTGGTAGTCCACGCCCTAAACGATGTCAACTGGTTGTT
GGGTGCATTAGTACTCAGTAACGAAGCTAACGCGTGAAGTTGACCGCCTGGGGAGTACGG
>I6629V002B0R0X length=381 xy=0711_3407 region=2 run=R_2014_12_30_12_21_21_
ACGTAGGCAGCGAGCGTTGTTCGGAGTTACTGGGCGTAAAGCGTGCGTAGGCGGCGGTCC
ATGTCTGGTGTGAAATCTCCCGGCTTAACTGGGAGGGTGCGCCGGAAACGGGGCTGCTGG
AGTGCGGGAGAGGTAAGCGGAATTCCCGGTGTAGCGGTGAAATGCGTAGATATCGGGAGG
AACACCTGCGGTGTAGACGGCTTACTGGACCGTGACTGACGCTGAGGCACGAAAGCGTGG
ATAGCAAACAGGATTAGATACCCTGGTAGTCCACGCCCTAAACGATGCATACTTGGTGTG
GGCAGTTCAGTCTGTCCGTGCCGAAGCTAACGCGATAAGTATGCCGCCGTGGGGAGTACG
GCTGAGACCGCCAAGGCACAC
>I6629V002B0R1G length=360 xy=0711_3426 region=2 run=R_2014_12_30_12_21_21_
GCGGAGGGGGCTAGCGTTGTTCGGAATTACTGGGCGTAAAGCGTGCGCAGGCGGTTGTGC
AAGACCGATGTGAAATCCCCGGGCTTAACCTGGGAATTGCATTGGTGACTGCACGGCTAG
AGTGTGTCAGAGGGGGGTAGAATTCCACGTGTAGCAGTGAAATGCGTAGAGATGTGGAGG
AATACCGATGGCGAAGGCAGCCCCCTGGGATAACACTGACGCTCATGCACGAAAGCGTGG
GGAGCAAACAGGATTAGATACCCTGGTAGTCCACGCCCTAAACGATGTCAACTAGTTGTT
GGGGATTCATTTCCTTAGTAACGTAGCTAACGCGTGAAGTTGACCGCCTGGGGAGTACGG
>I6629V002B0REM length=360 xy=0711_2604 region=2 run=R_2014_12_30_12_21_21_
ACGAAGGGGGCTAGCGTTGCTCGGAATTACTGGGCGTAAAGGGCGCGTAGGCGGACAGTT
TAGTCAGAGGTGAAAGCCCAGGGCTCAACCTTGGAATTGCCTTTGATACTGGCTGTCTTG
AGTACGGGAGAGGTGTGTGGAACTCCGAGTGTAGAGGTGAAATTCGTAGATATTCGGAAG
AACACCAGTGGCGAAGGCGACACACTGGCCCGTTACTGACGCTGAGGCGCGAAAGCGTGG
GGAGCAAACAGGATTAGATACCCTGGTAGTCCACGCCGTAAACGATGAGTGCTAGTTGTC
GGCATGCATGCATGTCGGTGACGCAGCTAACGCATTAAGCACGCCGCCTGGGGAGTACGG
>I6629V002B0RGB length=363 xy=0711_2665 region=2 run=R_2014_12_30_12_21_21_
ACGTAGGGCGCAAGCGTTATCCGGAATTATTGGGCGTAAGGAGCTCGTAGGCGGTTTGTC
GCGTCTGCTGTGAAAACCCGAGGCTCAACCTCGGGCCTGCAGTGGGTACAGGCAGACTAG
AGTGCGGTAGGGGAGATTGGAACTCCTGGTGTAGCGGTGGAATGCGCAGATATCAGGAAG
AACACCGATGGCGAAGGCAGATCTCTGGGCCGTAACTGACGCTGAGGAGCGAAAGGGTGG
GGAGCAAACAGGCTTAGATACCCTGGTAGTCCACCCCGTAAACGTTGGGAACTAGTTGTG
GGGTCCATTCCACGGATTCCGTGACGCAGCTAACGCATTAAGTTCCCCGCCTGGGGAGTA
CGG
>I6629V002B0RGF length=23 xy=0711_2669 region=2 run=R_2014_12_30_12_21_21_
GAGATGGCCGCCTGGGAGTACGG
>I6629V002B0RHC length=361 xy=0711_2702 region=2 run=R_2014_12_30_12_21_21_
GCGGAGGGAGCCAGCGTTATTCGGAATTACTGGGCGTAAAGCGCACGTAGGCGGCTTTGT
AAGTTAGAGGTGAAAGCCTGGAGCTCAACTCCAGAATTGCCTTTAAGACTGCATCGCTTG
AATCCAGGAGAGGTGAGTGGAATTCCGAGTGTAGAGGTGAAATTCGTAGATATTCGGAAG
AACACCAGTGGCGAAGGCGGCTCACTGGACTGGTATTGACGCTGAGGTGCGAAAGCGTGG
GGAGCAAACAGGATTAGATACCCTGGTAGTCCACGCCGTAAACGATGATAACTAGCTGTC
GGGGCTCTTAGAGCTTCGGTGGCGCAGCTAACGCATTAAGTTATCCGCCTGGGGAGTACG
G
>I6629V002B0RIZ length=360 xy=0711_2761 region=2 run=R_2014_12_30_12_21_21_
GCGAAGGGGGCTAGCGTTGCTCGGAATCACTGGGCGTAAAGGGCGCGTAGGCGGCCTTGT
AAGTTGGGGGTGAAAGCCCGTGGCTCAACCACGGAATTGCCTTCGATACTGCTTGGCTTG
AGTGTGGTAGAGGTTGGTGGAACTGCGAGTGTAGAGGTGAAATTCGTAGATATTCGCAAG
AACACCGGTGGCGAAGGCAGCCAACTGGACCATCACTGACGCTGAGGCGCGAAAGCGTGG
GGAGCAAACAGGATTAGATACCCTGGTAGTCCACGCCGTAAACGATGAATGCCAGCTGTT
GGGATGCTTGCATCTCAGTAGCGCAGCTAACGCTTTGAGCATTCCGCCTGGGGAGTACGG
>I6629V002B0RL0 length=363 xy=0711_2870 region=2 run=R_2014_12_30_12_21_21_
ACGTAGGGCGCAAGCGTTATCCGGAATTATTGGGCGTAAAGAGCTCGTAGGCGGTTTGTC
GCGTCTGCTGTGAAAACCCGAGGCTCAACCTCGGGCCTGCAGTGGGTACGGGCAGACTAG
AGTGCGGTAGGGGAGATTGGAACTCCTGGTGTAGCGGTGGAATGCGCAGATATCAGGAAG
AACACCGATGGCGAAGGCAGATCTCTGGGCCGTAACTGACGCTGAGGAGCGAAAGGGTGG
GGAGCAAACAGGCTTAGATACCCTGGTAGTCCACCCCATAAACGTTGGGAACTAGTTGTG
GGGTCCATTCCACGGATTCCGTGACGCAGCTAACGCATTAAGTTCCCCGCCTGGGGAGTA
CGG
>I6629V002B0RLX length=24 xy=0711_2867 region=2 run=R_2014_12_30_12_21_21_
GAGATGGCCGCCTGGGGAGTACGG
>I6629V002B0RQ3 length=360 xy=0711_3053 region=2 run=R_2014_12_30_12_21_21_
ACGGAGGGGGTTAGCGTTGTTCGGAGTGACTGGGCGTAAAGCGCGCGTAGGCGGATCGGT
AAGTCGGGGGTGAAATCCCGGGGCTCAACCCCGGAATGGCCTTCGAGACTCCCGGTCTGG
AGTTCGAGAGAGGTGGGTGGAATTCCGAGTGTAGAGGTGAAATTCGTAGATATTCGGAGG
AACATCAGTGGCGAAGGCGGCCCACTGGCTCGACACTGACGCTGAGGCGCGAAAGCGTGG
GGAGCAAACAGGATTAGATACCCTGGTAGTCCACGCCGTAAACGATGAATGCCAGACGTT
GGGGGGCTTGCCCCTCGGTGTCACACCTAACGGATTAAGCATTCCGCCTGGGGAGTACGG
>I6629V002B0RQZ length=361 xy=0711_3049 region=2 run=R_2014_12_30_12_21_21_
GCGGAGGGGGCTAGCGTTGTTCGGAATTACTGGGCGTAAAGCGCGCGTAGGCGGCTTTGT
AAGTTAGAGGTGAAAGCCCGGAGCTCAACTCCGGAATTGCCTTTAAGACTGCATCGCTAG
AATCGTGGAGAGGTGAGTGGAATTCCGAGTGTAGAGGTGAAATTCGTAGATATTCGGAAG
AACACCAGTGGCGAAGGCGACTCACTGGACACGTATTGACGCTGAGGTGCGAAAGCGTGG
GGAGCAAACAGGATTAGATACCCTGGTAGTCCACGCCGTAAACGATGATGACTAGCTGTC
GGAGCGCTTAGCGTTTCGGTGGCGCAGCTAACGCATTAAGTCATCCGCCTGGGGAGTACG
G
>I6629V002B0RRY length=362 xy=0711_3084 region=2 run=R_2014_12_30_12_21_21_
GCGTAGGTGGCAAGCGTTGTCCGGAATTATTGGGCGTAAAGCGCGCGCAGGCGGTCCTTT
AAGTCTGATGTGAAAGCCCACGGCTCAACCGTGGAGGGTCATTGGAAACTGGGGGACTTG
AGTGCAGGAGAGAAGAATGGAATTCCACGTGTAGCGGTGAAATGCGTAGAGATGTGGAGG
AACACCAGTGGCGAAGGCGACTCTTTGGCCTGTAACTGACGCTGAGGCGCGAAAGCGTGG
GGAGCAAACAGGATTAGATACCCCGGTAGTCCACGCCGTAAACGATGAGTGCTAAGTGTT
AGAGGGTTTCCGCCCTTTAGTGCTGCAGTAAACGCATTAAGCACTCCGCCTGGGGAGTAC
GG
>I6629V002B0RSH length=362 xy=0711_3103 region=2 run=R_2014_12_30_12_21_21_
ACGTAGGTGGCAAGCGTTGTCCGGAATTATTGGGCGTAAAGCGCGCGCAGGTGGTTTCTT
AAGTCTGATGTGAAAGCCCACGGCTCAACCGTGGAGGGTCATTGGAAACTGGGGAACTTG
AGTGCAGGAGAGAAGAGTGGAATTCCACGTGTAGCGGTGAAATGCGTAGAGATGTGGAGG
AACACCAGTGGCGAAGGCGGCTCTTTGGCCTGTAACTGACACTGAGGCGCGAAAGCGTGG
GGAGCAAACAGGATTAGATACCCTGGTAGTCCACGCCGTAAACGATGAGTGCTAAGTGTT
AGAGGGTTTCCGCCCTTTAGTGCTGCAGCAAACGCATTAAGCACTCCGCCTGGGGAGTAC
GG
>I6629V002B0S0I length=354 xy=0712_0592 region=2 run=R_2014_12_30_12_21_21_
ACGTAGGGCGCAAGCGTTATCCGGAATTATTGGGCGTAAAGAGCTCGTAGGCGGTTTGTC
GCGTCTGCTGTGAAAACCCGAGGCTCAACCTCGGGCCTGCAGTGGGTACGGGCAGACTAG
AGTGCGGTAAGGGAGATTGGAATTCCTGGTGTAGCGGTGGAATGCGCAGATATCAGGAGG
AACACCGATGGCGAAGGCAGACCTCTGGGCCGTAACTGACGCTGAGGAGCGAAAAGGGTG
GGAGGCAAACAAGGCGTTAGATACCCTCGGTAGGTCCACCCCGTAAACCGTTAGGGTAAC
GTAGTTGTGGGACCGATTCCACGGTCGTCCGTGACGCAGCTAACGCATTAAGTT
>I6629V002B0S38 length=24 xy=0712_0726 region=2 run=R_2014_12_30_12_21_21_
GAGATGGCCGCCTGGGGAGTACGG
>I6629V002B0S5D length=363 xy=0712_0767 region=2 run=R_2014_12_30_12_21_21_
ACGTAGGGCGCAAGCGTTATCCGGAATTATTGGGCGTAAAGAGCTCGTAGGCGGTTTGTC
GCGTCTGCTGTGAAAACCCGAGGCTCAACCTCGGGCCTGCAGTGGGTACGGGCAGACTAG
AGTGCGGTAGGGGAGATTGGAACTCCTGGTGTAGCGGTGGAATGCGCAGATATCAGGAAG
AACACCGATGGCGAAGGCAGATCTCTGGGCCGTAACTGACGCTGAGGAGCGAAAGGGTGG
GGAGCAAACAGGCTTAGATACCCTGGTAGTCCACCCCGTAAACGTTGGGAACTAGTTGTG
GGGTCCATTCCACGGATTCCGTGACGCAGCTAACGCATTAAGTTCCCCGCCTGGGGAGTA
CGG
>I6629V002B0S6B length=363 xy=0712_0801 region=2 run=R_2014_12_30_12_21_21_
ACGTGGGGCGCAAGCGTTATCCGGAATTATTGGGCGTAAAGAGCTCGTAGGCGGTTTGTC
GCGTCTGCTGTGAAAACCCGAGGCTCAACCTCGGGCCTGCAGTGGGTACGGGCAGACTAG
AGTGCGGTAGGGGAGATTGGAACTCCTGGTGTAGCGGTGGAATGCGCAGATATCAGGAAG
AACACCGATGGCGAAGGCAGATCTCTGGGCCGTAACTGACGCTGAGGAGCGAAAGGGTGG
GGAGCAAACAGGCTTAGATACCCTGGTAGTCCACCCCGTAAACGTTGGGAACTAGTTGTG
GGGTCCATTCCACGGATTCCGTGACGCAGCTAACGCATTAAGTTCCCCGCCTGGGGAGTA
CGG
>I6629V002B0SAF length=360 xy=0711_3749 region=2 run=R_2014_12_30_12_21_21_
GCGTAGGGTGCGAGCGTTGTCCGGAATTATTGGGCGTAAAGGGCTCGTAGGCGGCTTCTT
AAGTCGGATGTGAAATTCCTGAGCTTAACTAGGAATTGCATTCGATACTGGGAAGCTAGA
GTATGGGAGAGGATGGTAGAATTCCAGGTGTAGCGGTGAAATGCGTAGAGATCTGGAGGA
ATACCGATGGCGAAGGCAGCCATCTGGCCTAATACTGACGCTGAGGTACGAAAGCATGGG
GAGCAAACAGGATTAGATACCCTGGTAGTCCATGCCGTAAACGATGTCTACTAGCCGTTG
GGGCCTTTGAGGCTTTAGTGGCGCAGCTAACGCGATAAGTAGACCGCCTGGGGAGTACGG
>I6629V002B0SC3 length=24 xy=0711_3845 region=2 run=R_2014_12_30_12_21_21_
GAGATGGCCGCCTGGGGAGTACGG
>I6629V002B0SCJ length=360 xy=0711_3825 region=2 run=R_2014_12_30_12_21_21_
ACGGAGGGAGCTAGCGTTGTTCGGAATTACTGGGCGTAAAGCGCACGTAGGCGGCTTTGT
AAGTTAGAGGTGAAAGCCCGGGGCTCAACCCCGGAATTGCCTTTAAGACTGCATCGCTTG
AATCCGGGAGAGGTGAGTGGAATTCCGAGTGTAGAGGTGAAATTCGTAGATATTCGGAGG
AACACCAGTGGCGAAGGCGGCTCACTGGTCCGGTACTGACGCTGAGGTGCGAAAGCGTGG
GGAGCAAACAGGATTAGATACCCTGGTAGTCCACGCTGTAAACGATGGAAGCTAGCCGTT
GGCAGGTTTACCTGTCGGTGGCGCAGCTAACGCATTAAGCTTCCCGCCTGGGGAGTACGG
>I6629V002B0SCM length=360 xy=0711_3828 region=2 run=R_2014_12_30_12_21_21_
ACGAAGGGGGCTAGCGTTGCTCGGAATCACTGGGCGTAAAGCGCACGTAGGCGGATCCTT
AAGTCGGGGGTGAAATCCTGGAGCTCAACTCCAGAACTGCCTTCGATACTGAGGATCTCG
AGTCCGGGAGAGGTGAGTGGAACTGCGAGTGTAGAGGTGAAATTCGTAGATATTCGCAAG
AACACCAGTGGCGAAGGCGGCTCACTGGCCCGGTACTGACGCTGAGGTGCGAAAGCGTGG
GGAGCAGACAGGATTAGATACCCTGGTAGTCCACGCCGTAAACGATGGATGCTAGCCGTT
GGCGGGTTTACCCGTCAGTGGCGCAGCTAACGCTTTAAGCATCCCGCCTGGGGAGTACGG
>I6629V002B0SD5 length=360 xy=0711_3883 region=2 run=R_2014_12_30_12_21_21_
ACAAAGGGGGCTAGCGTTGCTCGGAATCACTGGGCGTAAAGGGCGCGTAGGCGGCCGATT
AAGTCGGGGGTGAAAGCCTGTGGCTCAACCACAGAATTGCCTTCGATACTGGTTGGCTTG
AGACCGGAAGAGGACAGCGGAACTGCGAGTGTAGAGGTGAAATTCGTAGATATTCGCAAG
AACACCAGTGGCGAAGGCGGCTGTCTGGTCCGGTTCTGACGCTGAGGCGCGAAAGCGTGG
GGAGCAAACAGGATTAGATACCCTGGTAGTCCACGCCGTAAACGATGAATGCCAGCCGTT
GGCCTGCTTGCAGGTCAGTGGCGCCGCTAACGCATTAAGCATTCCGCCTGGGGAGTACGG
>I6629V002B0SDX length=361 xy=0711_3875 region=2 run=R_2014_12_30_12_21_21_
GCAGAGGGTGCGAGCGTTAATCGGATTTACTGGGCGTAAAGCGTGCGTAGGCGGCTTTTT
AAGTCGGATGTGAAATCCCTGAGCTTAACTTAGGAATTGCATTCGATACTGGGAAGCTAG
AGTATGGGAGAGGATGGTAGAATTCCAGGTGTAGCGGTGAAATGCGTAGAGATCTGGAGG
AATACCGATGGCGAAGGCAGCCATCTGGCCTAATACTGACGCTGAGGTACGAAAGCATGG
GGAGCAAACAGGATTAGATACCCTGGTAGTCCATGCCGTAAACGATGTCTACTAGCCGTT
GGGGCCTTTGAGGCTTTAGTGGCGCAGCTAACGCGATAAGTAGACCGCCTGGGGAGTACG
G
>I6629V002B0SFT length=361 xy=0711_3943 region=2 run=R_2014_12_30_12_21_21_
ACGAAGGGGGCTAGCGTTGTTCGGAATTACTGGGCGTAAAGCGCACGTAGGCGGATATTT
AAGTCAGGGGTGAAATCCCGGGGCTCAACCCCGGAACTGCCTTTGATACTGGGTATCTGG
AGTATGGAAGAGGTGAGTGGAATTCCGAGTGTAGAGGTGAAATTCGTAGATATTCGGAGG
AACACCAGTGGCGAAGGCGGCTCACTGGTCCATTACTGACGCTGAGGTGCGAAAGCGTGG
GGAGCAAACAGGATTAGAGTACCCTGGTAGTCCACGCCGTAAACGATGAATGTTAGCCGT
CGGGCAGTTTACTGTTCGGTGGCGCAGCTAACGCATTAAACATTCCGCCTGGGGAGTACG
G
>I6629V002B0SG0 length=361 xy=0711_3986 region=2 run=R_2014_12_30_12_21_21_
ACGAAGGGGGCTAGCGTTGTTCGGAATTACTGGGCGTAAAGCGCACGTAGGCGGATATTT
AAGTCAGGGGTAAAATCCCGGGGCTCAACCCCGGAACTGCCTCTGATACTGGGTATCTTG
AGTTCGGAAGAGGTGAGTGGAATTGCGAGTGTAGAGGTGAAATTCGTAGATATTCGCAGG
AACACCGGTGGCGAAGGCGGCTCACTGGTCCGATACTGACGCTGAGGTGCGAAAGCGTGG
GGAGCAAACAGGACTAGATACCCTGGTAGTCCACGCCGTAAACGATGGAAGCTAGCCGTC
GGGGGGTTTACCTTTCGGTGGCGCAGCGAAACGCATTAAGCTTCCCGCCTGGGGAGTACG
G
>I6629V002B0SI0 length=360 xy=0711_4058 region=2 run=R_2014_12_30_12_21_21_
ACGGAGGGGGCTAGCGTTGTTCGGAATTACTGGGCGTAAAGCGCACGTAGGCGGACCGGA
AAGTCAGAGGTGAAATCCCAGGGCTCAACCTTGGAACTGCCTTTGAAACTCCTGGTCTTG
AGGTCGAGAGAGGTGAGTGGAATTCCGAGTGTAGAGGTGAAATTCGTAGATATTCGGAGG
AACACCAGTGGCGAAGGCGGCTCACTGGCTCGATACTGACGCTGAGGTGCGAAAGCGTGG
GGAGCAAACAGGATTAGATACCCTGGTAGTCCACGCCGTAAACGATGAATGCCAGACGTC
GGGTAGCATGCTATTCGGTGTCACACCTAACGGATTAAGCATTCCGCCTGGGGAGTACGG
>I6629V002B0SLD length=360 xy=0712_0047 region=2 run=R_2014_12_30_12_21_21_
ACGAAGGGGGCTAGCGTTGCTCGGAATCACTGGGCGTAAAGGGCGCGTAGGCGGCCGATT
AAGTCGGGGGTGAAAGCCTGTGGCTCAACCACAGAATTGCCTTCGATACTGGTTGGCTTG
AGACCGGAAGAGGACAGCGGAACTGCGAGTGTAGAGGTGAAATTCGTAGATATTCGCAAG
AACACCAGTGGCGAAGGCGGCTGTCTGGTCCGGTTCTGACGCTGAGGCGCGAAAGCGTGG
GGAGCAAACAGGATTAGATACCCTGGTAGTCCACGCCGTAAACGATGAATGCCAGCCGTT
GGTCTGCTTGCAGGTCAGTGGCGCCGCTAACGCATTAAGCATTCCGCCTGGGGAGTACGG
>I6629V002B0SOE length=24 xy=0712_0156 region=2 run=R_2014_12_30_12_21_21_
GAGATGGCCGCCTGGGGAGTACGG
>I6629V002B0SPX length=361 xy=0712_0211 region=2 run=R_2014_12_30_12_21_21_
GCGGAGGGGGCTAGCGTTGTTCGGAATTACTGGGCGTAAAGCGCACGTAGGCGGCTTTGT
AAGTTAGAGGTGAAAGCCCGGAGCTCAACTCCGGAATTGCCTTTAAGACTGCATCGCTCG
AATCATGGAGAGGTGAGTGGAATTCCGAGTGTAGAGGTGAAATTCGTAGATATTCGGAAG
AACACCAGTGGCGAAGGCGACTCACTGGACATGTATTGACGCTGAGGTGCGAAAGCGTGG
GGAGCAAACAGGATTAGATACCCTGGTAGTCCACGCCGTAAACGATGATGACTAGCTGTC
GGGGCGCTTGGCGTTTCGGTGGCGCAGCTAACGCGTTAAGTCATCCGCCTGGGGAGTACG
G
>I6629V002B0SRM length=362 xy=0712_0272 region=2 run=R_2014_12_30_12_21_21_
ACAGAGGGTGCGAGCGTTAATCGGATTTACTGGGCGTAAAGCGTGCGTAGGCGGCTTTTT
AAGTCGGATGTGAAATCCCTGAGCTTAACTTAGGAATTGCATTCGATACTGGGAAGCTAG
AGTATGGGAGAGGATGGTAGAATTCCAGGTGTAGCGGTGAAATGCGTAGAGATCTGGAGG
AATACCGATGGCGCAGGCAGCCACCTGGCCTAATACTGACGCTGAGGTACGAAAGCATGG
GGAGCAAACAGGATTAGATACCCTGGTAGTCCATGCCGTAAACGATGTCAACTAGCCGTT
GGGGCCTTTGAGGCTTTAGTGGCGCAGCTAACGCGATAAGTAGACCGCCTGGGGGAGTAC
GG
>I6629V002B0SW7 length=307 xy=0712_0473 region=2 run=R_2014_12_30_12_21_21_
GCGAAGGGGGCTAGCGTTGCTCGGAATCACTGGGCGTAAAGGGCGCGTAGGCGGTCCGAT
TAAGTCGGGGGTGAAAGCCTCGTGGCTCAACCATAGAATTGCCTTCGATACTGGTTGGCT
TGAGACTGGAAGAGGGACAGCGGAACTGCGAGTGTAGAGGTGAAATTCGTAGATATTCGC
AAGAACACCAGTGGCGAAGGCGGCCTGGTCTGGTCCGGTTCTGACGCTGAGGCGCGAAAA
GCGGGGGGAGCAAACAGGATTAGATACCCTGGTAGTCCACGCCGTAAACGATGATGACTA
GCTGTTC
>I6629V002B0SY2 length=361 xy=0712_0540 region=2 run=R_2014_12_30_12_21_21_
ACGGAGGGGGCTAGCGTTGTTCGGAATTACTGGGCGTAAAGCGCACGTAGGCAGCTTTGT
AAGTTAGAGGTGAAAGCCCAGGGCTCAACCCTGGAATTGCCTTTAAGACTGCATCGCTTG
AATCATGGAGAGGTGAGTGGAATTCCGAGTGTAGAGGTGAAATTCGTAGATATTCGGAAG
AACACCAGTGGCGAAGGCGACTCACTGGACATGTATTGACGCTGAGGTGCGAAAGCGTGG
GGAGCAAACAGGATTAGATACCCTGGTAGTCCACGCCGTAAACGGTGATGACTAGCTGTC
GGGGCGCTTGGCGTTTCGGTGGCGCAGCTAACGCGTTAAGTCATCCGCCTGGGGAGTACG
G
>I6629V002B0SZC length=360 xy=0712_0550 region=2 run=R_2014_12_30_12_21_21_
ACGTAGGGTGCAAGCGTTAATCGGAATTACTGGGCGTAAAGCGTGCGCAGGCGGTGATGC
AAGACAGATGTGAAATCCCCGGGCTCAACCTGGGAACTGCATTTGTGACTGCATCGCTGG
AGTGCGGCAGAGGGGGATGGAATTCCGCGTGTAGCAGTGAAATGCGTAGATATGCGGAGG
AACACCGATGGCGAAGGCAATCCCCTGGGCCTGCACTGACGCTCATGCACGAAAGCGTGG
GGAGCAAACAGGATTAGATACCCTGGTAGTCCACGCCCTAAACGATGTCAACTGGTTGTT
GGACGGCTTGCTGTTCAGTAACGAAGCTAACGCGTGAAGTTGACCGCCTGGGGAGTACGG
>I6629V002B0SZI length=362 xy=0712_0556 region=2 run=R_2014_12_30_12_21_21_
ACGTAGGTGGCAAGCGTTGGCCGGAATTATTGGGCGTAAAGCGCGCGCAGGCGGTCCCTT
AAGTCTGATGTGAAAGCCCACGGCTCAACCGTGGAGGGTCATTGGAAACTGGGGGACTTG
AGTGCAGAAGAGGAAAGTGGAATTCCACGTGTAGCGGTGAAATGCGTAGAGATGTGGAGG
AACACCAGTGGCGAAGGCGACTTTCTGGTCTGTAACTGACGCTGAGGCGCGAAAGCGTGG
GGAGCAAACAGGATTAGATACCCTGGTAGTCCACGCCGTAAACGACGAGTGCTAAGTGTT
AGGGGGTTTCCGCCCCTTAGTGCTGCAGCTAACGCATTAAGCACTCCGCCTGGGGAGTAC
GG
>I6629V002B0T0H length=359 xy=0712_1887 region=2 run=R_2014_12_30_12_21_21_
ACGAAGGGGGCTAGCGTTGCTCGGAATCACTGGGCGTAAAGGGCGCGTAGGCGGCCGATT
AAGTCGGGGGTGAAAGCCTGTGGCTCAACCACAGAATTGCCTTCGATACTGGTTGGCTTG
AGACCGGAAGAGGACAGCGGAACTGCGAGTGTAGAGGTGAAATTCGTAGATATTCGCAAG
AACACCAGTGGCGAAGGCGGCTGTCTGGTCCGGTTCTGACGCTGAGGCGCGAAAGCGTGG
GGAGCAAACAGGATTAGATACCCTGGTAGTCCACGCCGTAAACGATGAATGCCAGCCGTT
GGCCTGCATGCAGGTCAGTGGTGCCGCTAACGTATTAAGCATTCCGCCTGGGGATACGG
>I6629V002B0T35 length=24 xy=0712_2019 region=2 run=R_2014_12_30_12_21_21_
GAGATGGCCGCCTGGGGAGTACGG
>I6629V002B0T7P length=231 xy=0712_2147 region=2 run=R_2014_12_30_12_21_21_
ACGTAGGGCGCAAGCGTTATCCGGAATTATTGGGCGTAAAGAGCTCGTAGGCGGTTTGTC
GCGTCTGCTGTGAAAACCCGAGGCTCAACCTCGGGCCTGCAGTGGGTACGGGCAGACTAG
AGTGCGGTAGGGGAGATTGGAACTCCTGGTGCAGCGGTGGAATGCGCAGATATCAGGAAG
AACACCGATGGCGAAGGCAGATCACTGGGCCGTAACTGACGCTGAGGAGCG
>I6629V002B0T93 length=361 xy=0712_2233 region=2 run=R_2014_12_30_12_21_21_
ACAGAGGGTGCGAGCGTTAATCGGATTTACTGGGCGTAAAGCGTGCGTAGGCGGCTTCTT
AAGTCGGATGTGAAATCCCTGAGCTTAACTTAGGAATTGCATTCAATACTGGGAAGCTAG
AGTATGGGAGAGGATGGTAGAATTCCAGGTGTAGCGGTGAAATGCGTAGAGATCTGGAGG
AATACCGATGGCGAAGGCAGCCATCTGGCCTAATACTGACGCTGAGGTACGAAAGCATGG
GGAGCAAACAGGATTAGATACCCTGGTAGTCCATGCCGTAAACGATGTCTACTAGCCGTT
GGGGCCTTTGAGGCTTTAGTGGCGCAGCTAACGCGATAAGTAGACCGCCTCGGGAGTACG
G
>I6629V002B0TAS length=363 xy=0712_0962 region=2 run=R_2014_12_30_12_21_21_
GCGTAGGGCGCGAGCGTTATCCGGAATTATTGGGCGTAAAGAGCTCGTAGGCGGTTTGCC
ACGTCTGCTGTGGAAGCCCGGGGCTCAACCTCGGGTGTGCAGTGGGTACGGGTAGGCTGG
AGTGCAGTAGGGGAGACTGGAATTCCTGGTGTAGCGGTGAAATGCGCAGATATCAGGAGG
AACACCGATGGCGAAGGCAGGTCTCTGGGCTGTTACTGACGCTGAGGAGCGAAAGCATGG
GGAGCGAACAGGATTAGATACCCTGGTAGTCCATGCCGTAAACGTTGGGCACTAGGTGTG
GGGGACATTCCACGTTTTCCGCGCCGTAGCTAACGCATTAAGTGCCCCGCCTGGGGAGTA
CGG
>I6629V002B0TIO length=263 xy=0712_1246 region=2 run=R_2014_12_30_12_21_21_
ACGTAGGGTGCGAGCGTTGATCGGAATTACTGGGACGTAAAGCGTGCGCAGGCGGTTGTG
TAAGACAGGCGTGAAAATCCCCCGGGCTCAACCTGGGAACTGCGCTTAGTGACTGCACAG
CTAGAGTACGGCAGAGGGGGGTGAATTCCACGTGTAGCAAGTGAAATGCGTAGAGATGTG
GAGGAACACCGGATGGCGAAGGCAGCCCCCTGGGCCGATACTGACGCTCATGCACGGAAA
GCGTAGGGTAGCAAACAGGATTA
>I6629V002B0TLM length=361 xy=0712_1352 region=2 run=R_2014_12_30_12_21_21_
ACGGAGGGGGCTAGCGTTGTTCGGAATTACTGGGCGTAAAGCGCACGTAGGCGGCTTTGT
AAGTTAGAGGTGAAAGCCCGGAGCTCAACTCCGGAACTGCCTTTAAGACTGCATCGCTTG
AATCATGGAGAGGTTAGTGGAATTCCGAGTGTAGAGGTGAAATTCGTAGATATTCGGAAG
AACACCAGTGGCGAAGGCGACTAACTGGACATGTATTGACGCTGAGGTGCGAAAGCGTGG
GGAGCAAACAGGATTAGATACCCTGGTAGTCCACGCCGTAAACGATGATAACTAGCTGTC
AGGGCTCTTGGAGCTTTGGTGGCGCAGCTAACGCGTTAAGTTATCCGCCTGGGGAGTACG
G
>I6629V002B0TNA length=362 xy=0712_1412 region=2 run=R_2014_12_30_12_21_21_
ACGTAGGTGGCAAGCGTTGTCCGGAATTATTGGGCGTAAAGCGCGCGCAGGCGGTCCTTT
AAGTCTGATGTGAAAGCCCACGGCTCAACCGTGGAGGGTCATTGGAAACTGGAGGACTTG
AGTGCAGAAGAGGAAAGTGGAATTCCATGTGTAGCGGTGAAATGCGTAGAGATGTGGAGG
AACACCAGTGGCGAAGGCGACTTTCTGGTCTGTAACTGACGCTGAGGCGCGAAAGCGTGG
GGAGCAAACAGGATTAGATACCCTGGTAGTCCACGCCGTAAACGATGAGTGCTAAGTGTT
AGGGGGTTTCCGCCCCTTAGTGCTGCAGCTAACGCATTAAGCACTCCGCCTGGGGAGTAC
GG
>I6629V002B0TNC length=361 xy=0712_1414 region=2 run=R_2014_12_30_12_21_21_
ACGGAGGGAGCTAGCGTTGTTCGGAATTACTGGGCGTAAAGCGCACGTAGGCGGCTTTGT
AAGTTAGAGGTGAAAGCCCGGGGCTCAACTCCGGAACTGCCTTTAAGACTGCATCGCTTG
AATCCAGGAGAGGTGAGTGGAATTCCGAGTGTAGAGGTGAAATTCGTAGATATTCGGAAG
AACACCAGTGGCGAAGGCGGCTCACTGGACTGGTATTGACGCTGAGGTGCGAAAGCGTGG
GGAGCAAACAGGATTAGATACCCTGGTAGTCCACGCCGTAAACGATGATAACTAGCTGTC
GGGGGCCTTAGGCTTTCGGTGGCGCAGCTAACGCATTAAGTTATCCGCCTGGGGAGTACG
G
>I6629V002B0TPH length=363 xy=0712_1491 region=2 run=R_2014_12_30_12_21_21_
GCGTAGGGCGCAAGCGTTATCCGGAATTATTGGGCGTAAAGAGCTCGTAGGCGGTTTGTC
GCGTCTGCTGTGAAAACCCGAGGCTCAACCTCGGGCCTGCAGTGGGTACGGGCAGACTAG
AGTGCGGTAGGGGAGATTGGAACTCCTGGTGTAGCGGTGGAATGCGCAGATATCAGGAAG
AACACCAATGGCGAAGGCAGATCTCTGGGCCGTAACTGACGCTGAGGAGCGAAAGGGTGG
GGAGCAAACAGGCTTAGATACCCTGGTAGTCCACCCCGTAAACGTTGGGAACTAGTTGTG
GGGTCCATTCCACGGATTCCGTGACGCAGCTAACGCATTAAGTTCCCCGCCTGGGGAGTA
CGG
>I6629V002B0TUP length=361 xy=0712_1679 region=2 run=R_2014_12_30_12_21_21_
ACGGAGGGAGCTAGCGTTATTCGGAATTACTGGGCGTAAAGCGCACGTAGGCGGCTTTGT
AAGTTAGAGGTGAAAGCCTGGAGCTCAACTCCAGAATTGCCTTTAAGACTGCATCGCTTG
AATCCAGGAGAGGTGAGTGGAATTCCGAGTGTAGAGGTGAAATTCGTAGATATTCGGAAG
AACACCAGTGGCGAAGGCGGCTCACTGGACTGGTATTGACGCTGAGGTGCGAAAGCGTGG
GGAGCAAACAGGATTAGATACCCTGGTAGTCCACGCCGTAAAGGATGATAACTAGCTGTC
GGGGCTCTTAGAGCTTCGGTGGCGCAGCTAACGCATTAAGTTATCCGCCTGGGGAGTACG
G
>I6629V002B0U3N length=362 xy=0712_3297 region=2 run=R_2014_12_30_12_21_21_
GCGGAGGGTGCGAGCGTTGTCCGGAATCACTGGGCGTAAAGGGCGCGTAGGCGGCCTGAT
AAGTAGGGGGTGAAATCTTGCAGCTTAACCGCAAGGCTGCCTTCTAAACTGTCGGGCTCG
AGCACAGTAGAGGCAGGTGGAATTCCCGGTGTAGCGGTGGAATGCGTAGAGATCGGGAAG
AACATCAGTGGCGAAGGCGGCCTGCTGGGCTGTTGCTGACGCTGAGGCGCGACAGCGTGG
GGAGCAAACAGGATTAGATACCCTGGTAGTCCACGCCGTAAACGATGGGCACTAGGCGTC
GGGGGGAGCGACCCTCCCGGTGCCGTCGCTAACGCAGTAAGTGCCCCGCCTGGGGAGTAC
GG
>I6629V002B0U4Y length=361 xy=0712_3344 region=2 run=R_2014_12_30_12_21_21_
GCAGAGGGTGCGAGCGTTAATCGGATTTACTGGGCGTAAAGCGTGCGTAGGCGGCTTTTT
AAGTCGGATGTGAAATCCCTGAGCTTAACTTAGGAATTGCATTCGATACTGGGAAGCTAG
AGTATGGGAGAGGATGGTAGAATTCCAGGTGTAGCGGTGAAATGCGTAGAGATCTGGAGG
AATACCGATGGCGAAGGCAGCCATCTGGCCTAATACTGACGCTGAGGTACGAAAGCATGG
GGAGCAAACAGGATTAGATACCCTGGTAGTCCATGCCGTAAACGATGTCTACTAGCCGTT
GGGGCCTTTGAGGCTTTAGTGGCGCAGCTAACGCGATAAGTAGACCGCCTGGGGAGTACG
G
>I6629V002B0U5G length=362 xy=0712_3362 region=2 run=R_2014_12_30_12_21_21_
ACGTAGGTGGCAAGCGTTGTCCGGAATTATTGGGCGTAAAGCGCGCGCAGGCGGTCCTTT
AAGTCTGATGTGAAAGCCCACGGCTCAACCGTGGAGGGTCATTGGAAACTGGGGGACTTG
AGTGCAGAAGAGGAGAGTGGAATTCCACGTGTAGCGGTGAAATGCGTAGAGATGTGGAGG
AACACCAGTGGCGAAGGCGACTCTCTGGTCTGTAACTGACGCTGAGGCGCGAAAGCGTGG
GGAGCAAACAGGATTAGATACCCTGGTAGTCCACGCCGTAAACGATGAGTGCTAAGTGTT
AGAGGGTTTCCGCCCTTTAGTGCTGCAGCTAACGCATTAAGCACTCCGCCTGGGGAGTAC
GG
>I6629V002B0UCG length=363 xy=0712_2318 region=2 run=R_2014_12_30_12_21_21_
GCGTAGGGCGCAAGCGTTATCCGGAATTATTGGGCGTAAAGAGCTCGTAGGCGGTTTGTC
GCGTCTGCTGTGAAATCCCGAGGCTCAACCTCGGGTCTGCAGTGGGTACGGGCAGACTAG
AGTGCGGTAGGGGAGATTGGAATTCCTGGTGTAGCGGTGGAATGCGCAGATATCAGGAGG
AACACCGATGGCGAAGGCAGATCTCTGGGCCGTTACTGACGCTGAGGAGCGAAAGGGTGG
GGAGCAAACAGGCTTAGATACCCTGGTAGTCCACCCCGTAAACGTTGGGAACTAGTTGTG
GGGTCCATTCCACGGATTCCGTGACGCAGCTAACGCATTAAGTTCCCCGCCTGGGGAGTA
CGG
>I6629V002B0UEP length=362 xy=0712_2399 region=2 run=R_2014_12_30_12_21_21_
GCGTAGGGTGCAAGCGTTGTCCGGAATTATTGGGCGTAAAGAGCTCGTAGGCGGTTCGTC
GCGTCGGCTGTGAAACCCGGAGCTCAACTCCGGGCCTGCAGTCGATACGGGCGGACTAGA
GTGTTGCAGGGGAGACTGGAATTCCTGGTGTAGCGGTGAAATGCGCAGATATCAGGAGGA
ACACCGGTGGCGAAGGCGGGTCTCTGGGCAACTACTGACGCTGAGGAGCGAAAGCGTGGG
GAGCGAACAGGATTAGATACCCTGGTAGTCCACGCCGTAAACGTTGGGCGCTAGGTGTGG
GGCTCATTCCACGAGTTCCGTGCCGCAGCTAACGCATTAAGCGCCCCGCCTGGGGAGTAC
GG
>I6629V002B0UJF length=51 xy=0712_2569 region=2 run=R_2014_12_30_12_21_21_
GAGATGCCGCCTGGGGAGTACGGCTGAGACCGCCAAGGCACACAGGGGATA
>I6629V002B0UWM length=355 xy=0712_3044 region=2 run=R_2014_12_30_12_21_21_
GCAGAGGGTGCAAGCGTTAATCGGAATTACTGGGCGTAAAGCGCGCGTAGGTGGTTTGTT
AAGTTGGATGTGAAATCCCCGGGCTCAACCTGGGAACTGCATCCAAAACTGGCAAGCTAG
AGTATGGTAGAGGGTGGTGGAATTTCCTGTGTAGCGGTGAAATGCGTAGATATAGGAAGG
AACACCAGTGGCGAAGGCGACCACCTGGACTGATACTGACACTGAGGTGCGAAAGCGTGG
GGAGCAAACAGGATTAGATACCCTGGTAGTCCACGCCGTAAACGATGTCAACTAGCCGTT
GGGAGCCTTGAGCTCTTAGTGGCGCAGCTAACGCATTAAGTTGACCGCCTGGGGA
>I6629V002B0V4D length=361 xy=0713_0523 region=2 run=R_2014_12_30_12_21_21_
ACGGAGGGAGCTAGCGTTATTCGGAATTACTGGGCGTAAAGCGCACGTAGGCGGCTTTGT
AAGTTAGAGGTGAAAGCCTGGAGCTCAACTCCAGAATTGCCTTTAAGACTGCATCGCTTG
AATCCAGGAGAGGTGAGTGGAATTCCGAGTGTAGGGGTGAAATTCGTAGATATTCGGAAG
AACACCAGTGGCGAAGGCGGCTCACTGGACTGGTATTGACGCTGAGGTGCGAAAGCGTGG
GGAGCAAACAGGATTAGATACCCTGGTAGTCCACGCCGTAAACGATGATAACTAGCTGTC
GGGGCTCTTAGAGCTTCGGTGGCGCAGCTAACGCATTAAGTTATCCGCCTGGGGAGTACG
G
>I6629V002B0V4Z length=355 xy=0713_0545 region=2 run=R_2014_12_30_12_21_21_
ACAGAGGGTGCGAGCGTTAATCGGATTTACTGGGCGTAAAGCGTGCGTAGGCGACTTCTT
AAGTCGGATGTGAAATCCCTGAGCTTAACTTAGGAATTGCATTCGATACTGGGAAGCTAG
AGTATGGGAGAGGATGGTAGAATTCCAGGTGTAGCAGTGAAATGCGTAGAGATCTGGAGG
AATACCGATGGCGAAGGCAGCCATCTGGCCTAATACTGACGCTGAGGTACGAAAGCATGG
GGAGCAAACAGGATTAGATACCCTGGTAGTCCATGCCGTAAACGATGTCTACTAGCCGTT
GGGGCCTTTGAGGCTTTAGTGGCGCAGCTAACGCGATAAGTAGACCGCCTGGGGA
>I6629V002B0V5M length=363 xy=0713_0568 region=2 run=R_2014_12_30_12_21_21_
GCGTAGGGTGCAAGCGTTAATCGGAATTACTGGGCGTAAAGCGTGCGCAGGCGGCTTTGC
AAGACAGATGTGAAATCCCGAGGCTCAACCTCGGGCCTGCAGTGGGTACGGGCAGACTAG
AGTGCGGTAGGGGAGATTGGAATTCCTGGTGTAGCGGTGGAATGCGCAGATATCAGGAGG
AACACCGATGGCGAAGGCAGATCTCTGGGCCGTAACTGACGCTGAGGAGCGAAAGGGTGG
GGAGCAAACAGGCTTAGATACCCTGGTAGTCCACCCCGTAAACGTTGGAAACTAGTTGTG
GGGACCATTCCACGGTTTCCGTGACGCAGCTAACGCATTAAGTTCCCCGCCTGGGGAGTA
CGG
>I6629V002B0V67 length=363 xy=0713_0625 region=2 run=R_2014_12_30_12_21_21_
ACGTAGGGTGCGAGCGTTGTCCGGAATTATTGGGCGTAAAGAGCTTGTAGGCGGTTTGTC
GCGTCTGCTGTGAAAATCCGAGGCTCAACCTCGGACTTGCAGTGGGTACGGGCAGACTAG
AGTGTGGTAGGGGAGACTGGAATTCCTGGTGTAGCGGTGAAATGCGCAGATATCAGGAGG
AACACCGATGGCGAAGGCAGGTCTCTGGGCCACTACTGACGCTGAGAAGCGAAAGCATGG
GGAGCGAACAGGATTAGATACCCTGGTAGTCCATGCCGTAAACGTTGGGAACTAGGTGTG
GGTCTCATTCCACGAGATCCGTGCCGCAGCTAACGCATTAAGTTCCCCGCCTGGGGAGTA
CGG
>I6629V002B0VCB length=361 xy=0712_3609 region=2 run=R_2014_12_30_12_21_21_
ACGGAGGGAGCTAGCGTTGTTCGGAATTACTGGGCGTAAAGCACACGTAGGCGGCTTTGT
AAGTTAGAGGTGAAAGCCCGGGGCTCAACTCCGGAACTGCCTTTAAGACTGCATCGCTTG
AATCCAGGAGAGGTGAGTGGAATTCCGAGTGTAGAGGTGAAATTCGTAGATATTCGGAAG
AACACCAGTGGCGAAGGCGGCTCACTGGACTGGTATTGACGCTGAGGTGCGAAAGCGTGG
GGAGCAAACAGGATTAGATACCCTGGTAGTCCACGCCGTAAACGATGATAACTAGCTGTC
GGGGGCCTTAGGCTTTCGGTGGCGCAGCTAACGCATTAAGTTATCCGCCTGGGGAGTACG
G
>I6629V002B0VHB length=356 xy=0712_3789 region=2 run=R_2014_12_30_12_21_21_
ACAGAGGATGTAAGCGTTATCCGGAATGATTGGGCGTAAAGAGTCCGTAGGTGGCTCGTC
AAGTCGATTGTCAAAGAGCGAGGCTTAACTTCGCTAAGGCCGTCGAAACTGAGGAGCTTG
AGAGCAGTAGGGGCAGAAGGAATTCCTGGTGTAGCGGTGAAATGCGTAGAGATCAGGAAG
AACACCGGTGGCGAAAGCGTTCTGCTGGGCTGCGACTGACACTGAGGGACGAAAGCTAGG
GGAGCGAATGGGATTAGATACCCCAGTAGTCCTAGCCGTAAACGATGGAAACTAGGTGTT
GAGAGTATCGACCCTCTCAGTGCCGAAGCCAACGCATTAAGTTTCCCGCCTGGGGA
>I6629V002B0VSD length=361 xy=0713_0091 region=2 run=R_2014_12_30_12_21_21_
ACGTAGGGTGCAAGCGTTAATCGGAATTACTGGGCGTAAAGCGTGCGCAGGCGGTTTTGT
AAGTCTGTCGTGAAATCCCCGGGCTCAACCTGGGAATTGCGATGGAGACTGCAAGGCTAG
AATCTGGCAGAGGGGGGTAGAATTCCACGTGTAGCAGTGAAATGCGTAGAGATGTGGAGG
AACACCGATGGCGAAGGCAGCCCCCTGGGTCAAGATTGACGCTCATGCACGAAAGCGTGG
GGAGCAAACAGGATTAGATACCCTGGTAGTCCACGCCCTAAACGATGTCTACTAGTTGTC
GGGGTTTTAATTAACTTGGTAACGCAGCTAACGCGTGAAGTAGACCGCCTGGGGAGTACG
G
>I6629V002B0VTV length=362 xy=0713_0145 region=2 run=R_2014_12_30_12_21_21_
ACAGAGGGGGCAAGCGTTGTTCGGAATTACTGGGCGTAAAGGGCGCGTAGGCGGCCTGTT
AAGTCGAACGTGAAATCCCCGGGCTCAACCCGGGAACTGCGTCCGATACTGGCAGGCTTG
AATCCGGGAGAGGGATGTGGAATTCCAGGTGTAGCGGTGAAATGCGTAGATATCTGGAGG
AACACCGGTGGCGAAGGCGGCATCCTGGACCGGTATTGACGCTGAGGCGCGAAAGCCAGG
GGAGCAAACGGGATTAGATACCCCGGTAGTCCTGGCCCTAAACGATGAATGCTTGGTGTG
GCGGGTATCGATCCCTGCCGTGCCGAAGCTAACGCATTAAGCATGCCGCCTGGGGAGTAC
GG
>I6629V002B0VY7 length=360 xy=0713_0337 region=2 run=R_2014_12_30_12_21_21_
GCGTAGGGTGCAAGCGTTAATCGGAATTACTGGGCGTAAAGCGTGCGCAGGCGGTTTTGT
AAGTTTGTCGTGAAATCCCCGGGCTCAACCTGGGAATTGCGATGAAGACTGCAAGGCTAG
AATCTGGCAGAGGGGGGTAGAATTCCACGTGTAGCAGTGAAATGCGTAGAGATGTGGAGG
AACACCGATGGCGAAGGCAGCCCCCTGGGTCAAGATTGACGCTCATGCACGAAAGCGTGG
GGAGCAAACAGGATTAGATACCCTGGTAGTCCACGCCCTAAACGATGTCTACTAGTTGTC
GGGTTTTAATTAACTTGGTAACGCAGCTAACGCGTGAAGTAGACCGCCTGGGGAGTACGG
>I6629V002B0W05 length=362 xy=0713_1703 region=2 run=R_2014_12_30_12_21_21_
ACGTAGGTGGCAAGCGTTGTCCGGAATTATTGGGCGTAAAGCGCGCGCAGGCGGTTCCTT
AAGTCTGATGTGAAAGCCCCCGGCTCAACCGGGGAGGGTCATTGGAAACTGGGGAACTTG
AGTACTGAAGAGGAAAGCGGAATTCCACGTGTAGCGGTGAAATGCGTAGAGATGTGGAGG
AACACCAGTGGCGAAGGCGGCTTTCTGGTCAGTAACTGACGCTGAGGCGCGAAAGCGTGG
GGAGCAAACAGGATTAGATACCCTGGTAGTCCACGCCGTAAACGATGAGTGCTAAGTGTT
AGAGGGTTTCCGCCCTTTAGTGCTGCAGCAAACGCATTAAGCACTCCGCCTGGGGAGTAC
GG
>I6629V002B0W2T length=361 xy=0713_1763 region=2 run=R_2014_12_30_12_21_21_
ACAGAGGGTGCGAGCGTTAATCGGATTTACTGGGCGTAAAGCGTGCGTAGGCGGCTTCTT
AAGTCGGATGTGAAATCCCTGAGCTTAACTTAGGAATTGCATTCGATACTGGGAAGCTAG
AGTATGGGAGAGGATGGTAGAATTCCAGGTGTAGCGGTGAAATGCGTAGAGATCTGGAGG
AATACCGATGGCGAAGGCAGCCATCTGGCCTAATACTGACGCTGAGGTACGGAAGCATGG
GGAGCAAACAGGATTAGATACCCTGGTAGTCCATGCCGTAAACGATGTCTACTAGCCGTT
GGGGCCTTTGAGGCTTTAGTGGCGCAGCTAACGCGATAAGTAGACCGCCTGGGGAGTACG
G
>I6629V002B0W5N length=15 xy=0713_1865 region=2 run=R_2014_12_30_12_21_21_
GAGGGATGGCCGTCT
>I6629V002B0WDQ length=359 xy=0713_0860 region=2 run=R_2014_12_30_12_21_21_
ACGTAGGGTGCGAGCGCTAATCGGAATTACTGGGCGTAAAGCGTGCGCAGGCGGTTTTGC
AAGTCAGATGTGAAAGCCCCGGGCTCAACCTGGGAACTGCGTTTGAAACTGCAAGGCTAG
AGTGTAGCAGAGGGGGGTAGAATTCCACGTGTAGCAGTGAAATGCGTAGAGATGTGGAGG
AATACCAATGGCGAAGGCAGCCCCCTGGGTTAACACTGACGCTCATGCACGAAAGCGTGG
GGAGCAAACAGGATTAGATACCCTGGTAGTCCACGCCCTAAACGATGTCTACTAGTTGTT
GGGAGAGTAAAATCTCTTAGTAACGCAGCTAACGCGTGAAGTAGACCGCCTGGGGAGTA
>I6629V002B0WFC length=356 xy=0713_0918 region=2 run=R_2014_12_30_12_21_21_
ACAGAGGGTGCGAGCGTTAATCGGATTTACTGGGCGTAAAGCGTGCGTAGGCTGCTTTTT
AAGTCGGATGTGAAATCCCTGAGCTTAACTTAGGAATTGCATTCGATACTGGGAAGCTAG
AGTATGGGAGAGGATGGTAGAATTCCAGGTGTAGCGGTGAAATGCGTAGAGATCTGGAGG
AATACCGATGGCGAAGGCAGCCATCTGGCCTAATACTGGATGCTGAGGTACGAAAGCATG
GGGAGCAAACAGGATTAGATACCCTGGTAGTCCATGCCGTAAACGATGTCTACTAGCCGT
TGGGGCCTTTGAGGCTTTAGTGGCGCAGCTAACGTGATAAGTAGACCGCCTGGGGA
>I6629V002B0WGD length=359 xy=0713_0955 region=2 run=R_2014_12_30_12_21_21_
GCGTAGGGTGCAAGCGTTAATCGGAATTACTGGGCGTAAAGCGTGCGCAGGCGGTTTTGT
AAGTCTGACGTGAAATCCCCGGGCTTAACCTGGGAATTGCGTTGGAGACTGCAAGGCTAG
AGTCTGGCAGAGGGGGGTAGAATTCCACGTGTAGCAGTGAAATGCGTAGAGATGTGGAGG
AACACCGATGGCGAAGGCAGCCCCCTGGGTCAAGACTGACGCTCATGCACGAAAGCGTGG
GGAGCAAACAGGATTAGATACCCTGGTAGTCCACGCCCTAAACGATGTCTACTAGTTGTC
GGGTTTTAATTAACTTGGTAACGCAGCTAACGCGTGAAGTAGACCGCCTGGGGATACGG
>I6629V002B0WLR length=363 xy=0713_1149 region=2 run=R_2014_12_30_12_21_21_
GCGTAGGGCGCAAGCGTTATCCGGAATTATTGGGCGTAAAGAGCTCGTAGGCGGTTTGTC
GCGTCTGCCGTGAAAGTCCGGGGCTCAACTCCGGATCTGCGGTGGGTACGGGCAGGCTAG
AGTGATGTAGGGGAGACTGGAATTCCTGGTGTAGCGGTGAAATGCGCAGATATCAGGAGG
AACACCGATGGCGAAGGCAGGTCTCTGGGCATTAACTGACGCTGAGGAGCGAAAGCATGG
GGAGCGAACAGGATTAGATACCCTGGTAGTCCATGCCGTAAACGTTGGGCACTAGGTGTG
GGGGACATTCCACGTTTTCCGCGCCGTAGCTAACGCATTAAGTGCCCCGCCTGGGGAGTA
CCG
>I6629V002B0WPX length=336 xy=0713_1299 region=2 run=R_2014_12_30_12_21_21_
ACAGAGGGTGCGAGCGTTAATCGGATTTACTGGGCGTAAAGCGTGCGTAGGCGGCTTCTT
AAGTCGGATGTGAAATCCCTGAGCTTAACTTAGGAATTGCATTCGATACTGGGAAGCTAG
AGTATGGGAGAGGATGGTAGAATTCCAGGTGTAGCGGTGAAATGCGTAGAGATCTGGAGG
AATACCGATGACGAAGGCAGCCATCTGGCCTAATACTGACGCTGAGGTACGAAAGCATGG
GGAGCAAACAGGATTAGATACCCTGGTAGTCCATGCCGTAAACGATGTCTACTAGCCGTT
GGGGCCTTTGAGGCTTTAGTGGCGCAGCTAACGCGA
>I6629V002B0WQX length=312 xy=0713_1335 region=2 run=R_2014_12_30_12_21_21_
ACGGAGGGAGCTAGCGTTAGTTACGGTAATTACGTGGGACGTAAAGCGCACGGTAGGCGG
TCTTTAGTTAAGTTAGGAGGTAGAAACGCCGTGGAGCTCAACTCCAGAATTGCCTTTAAG
ACTGCATCGCTTGAATCCAGGAGAGGTGAGTGGAATTCCGAGTGTAGAGGTGAAATTCGT
AGATATTCGGAAGAACACCAGTGGCGAAGGCGGCTCACTGGACTGGTATTGACGCTGAGG
TGCGAAAGCGTGGGGAGCAAACAGGATTAGATACCCTGGTAGTCCACGCCGTAAACGATG
ATAACTAGCTGT
>I6629V002B0WTZ length=360 xy=0713_1445 region=2 run=R_2014_12_30_12_21_21_
GCGAAGGGGGCTAGCGTTGTTCGGATTTACTGGGCGTAAAGCGCACGTAGGCGGATTGTT
AAGTGAGGGGTGAAATCCCAGGGCTCAACCCTGGAACTGCCTTTCATACTGGCAATCTTG
AGTCCGGAAGAGGTGAGTGGAACTCCTAGTGTAGAGGTGGAATTCGTAGATATTAGGAAG
AACACCAGTGGCGAAGGCGGCTCACTGGTCCGGTACTGACGCTGAGGTGCGAAAGCGTGG
GGAGCAAACAGGATTAGATACCCTGGTAGTCCACGCCGTAAACTATGAGAGCTAGCCGTT
GGAGGGTTTACCCTTCAGTGGCGCAGCTAACGCATTAAGCTCTCCGCCTGGGGAGTACGG
>I6629V002B0WYN length=351 xy=0713_1613 region=2 run=R_2014_12_30_12_21_21_
GCGGAGGGAGCTAGCGTTATTCGGAATTGCTGGGCGTAAAGCGCACGTAGGCGGCTTTGT
AAGTTAGAGGTGAAAGCCTGGAGCTCAACTCCAGAATTGCCTTTAAGACTGCATCGCTTG
AATCCAGGAGAGGTGAGTGGAATTCCGAGTGTAGAGGTGAAATTCGTAGATATTCGGAAG
AACACCAGTGGCGAAGGCGACTAACTGGACATGTATTGACGCTGAGGTACGAAAGCGTGG
GGAGCAAACAGGATTAGATACCCTGGTAGTCCACGCCGTAAACGATGATGACTAGCTGTC
GGGGCGCTTAGCGTTTCGGTGGCGCAGCTAACGCGTTAAGTCGATCCGCCT
>I6629V002B0WYV length=361 xy=0713_1621 region=2 run=R_2014_12_30_12_21_21_
GCGGAGGGTGCAAGCGTTAATCGGAATTACTGGGCGTAAAGCGCACGCAGGCGGTCTGTT
AAGTCAGATGTGAAATCCCCGGGCTTAACCTGGGAACTGCATTTGAAACTGTCAGGCTTG
AGTCTTGTAGAGGGGGGTAGAATTCCAGGTGTAGCGGTGAAATGCGTAGAGATCTGGAGG
AATACCGGTGGCGAAGGCGGCCCCCTGGACAAAGACTGACGCTCAGGTGCGAAAGCGTGG
GGAGCAAACAGGATTAGATACCCTGGTAGTCCACGCCGTAAACGATGTCGACTTGGAGGT
TGTTCCCTTGAGGAGTGGCTTCCGGAGCTAACGCGTTAAGTCGACCGCCTGGGGAGTACG
G
>I6629V002B0X0Q length=361 xy=0713_2984 region=2 run=R_2014_12_30_12_21_21_
GCGGAGGGAGCTAGCGTTGTTCGGAATTACTGGGCGTAAAGCGCACGTAGGCGGCTTTGT
AAGTTAGAGGTGAAAGCCCGGGGCTCAACTCCGGAACTGCCTTTAAGACTGCATCGCTTG
AATCCAGGAGAGGTGAGTGGAATTCCGAGTGTAGAGGTGAAATTCGTAGATATTCGGAAG
AACACCAGTGGCGAAGGCGGCTCACTGGACTGGTATTGACGCTGAGGTGCGAAAGCGTGG
GGAGCAAACAGGATTAGATACCCCGGTAGTCCACGCCGTAAACGATGATAACTAGCTGTC
AGGGCCCATAGGGTTTTGGTGGCGCAGCTAACGCATTAAGTTATCCGCCTGGGGAGTACG
G
>I6629V002B0XE0 length=24 xy=0713_2202 region=2 run=R_2014_12_30_12_21_21_
GAGATGGCCGCCTGGGGAGTACGG
>I6629V002B0XNQ length=362 xy=0713_2516 region=2 run=R_2014_12_30_12_21_21_
ACGTAGGTGGCAAGCGTTGTCCGGAATTATTGGGCGTAAAGCGCGCGCAGGCGGTCCCTT
AAGTCTGATGTGAAAGCCCACGGCTCAACCGTGGAGGGTCATTGGAAACTGGGGGACTTG
AGTGCAGAAGAGGAAAGTGGAATTCCACGTGTAGCGGTGAAATGCGTAGAGATGTGGAGG
AACACCAGTGGCGAAGGCGACTTTCTGGTCTGTAACTGACGCTGAGGCGCGAAAGCGTGG
GGAGCAAACAGGATTAGATACCCTGGTAGTCCACGCCGTAAACGATGAGTGCTAAGTGTT
AGGGGGTTTCCGCCCCTTAGTGCTGCAGCTAACGCATTAAGCACGCCGCCTGGGGAGTAC
GG
>I6629V002B0XSO length=360 xy=0713_2694 region=2 run=R_2014_12_30_12_21_21_
ACGAAGGGGGCTAGCGTTGCTCGGAATCACTGGGCGTAAAGCGCACGTAGGCGGATCCTT
AAGTCGGGGGTGAAATCCTGGAGCTCAACTCCAGAACTGCCTTCGATACTGAGGATCTCG
AGTCCGGGAGAGGTGAGTGGAACTGCGAGTGTAGAGGTGAAATTCGTAGATATTCGCAAG
AACACCAGTGGCGAAGGCGGCTCACTGGCCCGGTACTGACGCTGAGGTGCGAAAGCGTGG
GGAGCAGACAGGATTAGATACCCTGGTAGTCCACGCCGTAAACGATGGATGCTAGCCGTT
GGCGGGTTTACCCGTCAGTGGCGCAGCTAACGCTTTAAGCATCCCGCCTGGGGAGTACGG
>I6629V002B0XTG length=360 xy=0713_2722 region=2 run=R_2014_12_30_12_21_21_
ACGTAGGGTGCGAGCGTTAATCGGAATTACTGGGCGTAAAGCGTGCGCAGGCGGTTTTGT
AAGACAGAGGTGAAATCCCCGGGCTCAACCTGGGAACTGCCTTTGTGACTGCAAGGCTAG
AGTACGGCAGAGGGGGATGGAATTCCGCGTGTAGCAGTGAAATGCGTAGATATGCGGAGG
AACACCGATGGCGAAGGCAATCCCCTGGGCCTGTACTGACGCTCATGCACGAAAGCGTGG
GGAGCAAACAGGATTAGATACCCTGGTAGTCCACGCCCTAAACGATGTCAACTGGTTGTT
GGGTCTTAACTGACTCAGTAACGAAGCTAACGCGTGAAGTTGACCGCCTGGGGAGTACGG
>I6629V002B0XW4 length=354 xy=0713_2854 region=2 run=R_2014_12_30_12_21_21_
ACGTAGGGCGCAAGCGTTACCCGGAATTATTGGGCGTAAAGAGCTCGTAGGCGGTTTGTC
GCGTCTGCTGTGAAAACCCGAGGCTCAACCTCGGGCCTGCAGTGGGTACGGGCAGACTAG
AGTGCGGTAGGGGAGATTGGAACTCCTGGTGTAGCGGTGGAATGCGCAGATATCAGGAAG
AACACCGATGGCGAAGGCAGATCTCTGGGCCGTAACTGACGCTGAGGAGCGAAAGGGTGG
GGAGCAAACGAGGCTTAGATACCCTGGTAGTCCACCCCGTAAACGTTGGGAACTAGTTGT
GGGGTCCATTCCACGGATTCCGTGACGCAGCTAACGCATTAAGTTCCCCGCCGT
>I6629V002B0XYT length=389 xy=0713_2915 region=2 run=R_2014_12_30_12_21_21_
GCGAAGGGGGCTAGCGTTGTTCGGAATTACTGGGCGTAAAGCGCGCGTAGGCGGATTTGC
CAGTCAGGGGTGAAATGCCGAGGCTCAACCTCGGAACTGCCTTTGATACTGCAAGTCTGG
AGTACGGGGGAGGTGAGTGGAATTCCGAGTGTAGAGGTGAAATTCGTAGATATTCGGAGG
AACACCAGAAGCGAAGGCGGCTCACTGGCCCGATACTGACGCTGAGGCGCGAAAGCGTGG
GGAGCAAACAGGATTAGATACCCTGGTAGTCCACGCCGTAAACGATGAATGCCAGCCGTT
GGGGAGCATGCTCTTCGGTGGCGCAGCTAACGCATTAAGCATTCCGCCTGGGGAGTACGG
CTGAGACTCCCAAGGCACACAGGGGGATA
>I6629V002B0XZK length=361 xy=0713_2942 region=2 run=R_2014_12_30_12_21_21_
ATAGAGGGTGCGAGCGTTAATCGGATTTACTGGGCGTAAAGCGTGCGTAGGCGGCTTTTT
AAGTCGGATGTGAAATCCCTGAGCTTGACTTAGGAATTGCATTCGATACTGGGAAGCTAG
AGTATGGGAGAGGATGGTAGAATTCCAGGTGTAGCGGTGAAATGCGTAGAGATCTGGAGG
AATACCGATGGCGAAGGCAGCCATCTGGCCTAATACTGACGCTGAGGTACGAAAGCATGG
GGAGCAAACAGGATTAGATACCCTGGTAGTCCATGCCGTAAACGATGTCTACTAGCCGTT
GGGGCCTTTGAGGCTTTAGTGGCGCAGCTAACGCGATAAGTAGACCGCCTGGGGAGTACG
G
>I6629V002B0Y5D length=361 xy=0714_0351 region=2 run=R_2014_12_30_12_21_21_
GCAGAGGGTGCGAGCGTTAATCGGATTTACTGGGCGTAAAGCGTGCGTAGGCGGCTTCTT
AAGTCGGATGTGAAATCCCTGAGCTTAACTTAGGAGTTGCATTCGATACTGGGAAGCTAG
AGTATGGGAGAGGATGGTAGAATTCCAGGTGTAGCGGTGAAATGCGTAGAGATCTGGAGG
AATACCGATGGCGAAGGCAGCCATCTGGCCTAATACTGACGCTGAGGTACGAAAGCATGG
GGAGCAAACAGGATTAGATACCCTGGTAGTCCATGCCGTAAACGATGTCTACTAGCCGTT
GGGGCCTTTGAGGCTTTAGTGGCGCAGCTAACGCGATAAGTAGACCGCCTGGGGAGTACG
G
>I6629V002B0Y9R length=365 xy=0714_0509 region=2 run=R_2014_12_30_12_21_21_
ACGTAGGGTGCGAGCGTTGTCCGGAATTATTGGGCGTAAAGGGCTCGTAGGCGGTTTGTC
GCGTCGGGAGTGAAAACCTCGGGCTTAACTCGGGGCTTGCTTTCGATACGGGCAGACTAG
AGGTATGCAGGGGAGAACGGAATTCCTGGTGTAGCGGTGAAATGCGCAGATATCAGGAGG
AACACCGGTGGCGAAGGCGGTTCTCTGGGCATGATCTGACGCTGAGGAGCGGAAGTGTGG
GGAGCGAACAGGATTAGATACCCTGGTAGTCCACACCGTAAACGTTGGGCGCTAGGTGTG
GGATCCGATTCCACGGGTTCCGTGCCGGCAGCTAACGCATTAAGCGCCCCGCCTGGGGAG
TACGG
>I6629V002B0YAZ length=361 xy=0713_3353 region=2 run=R_2014_12_30_12_21_21_
GCGGAGGGAGCTAGCGTTGTTCGGAATTACTGGGCGTAAAGCGCGCGTAGGCGGCTTTGT
AAGTTAGAGGTGAAAGCCCGGGGCTCAACTCCGGAATAGCCTTTAAGACTGCATCGCTAG
AATCCGGGAGAGGTGGGTGGAATTCCGAGTGTAGAGGTGAAATTCGTAGATATTCGGAAG
AACACCAGTGGCGAAGGCGGCTCACTGGACCGGTATTGACGCTGAGGTGCGAAAGCGTGG
GGAGCAAACAGGATTAGATACCCTGGTAGTCCACGCCGTAAACGATGATGACTAGCTGCC
GGGGGCCTTAGGCTTTCGGTGGCGCAGCTAACGCATTAAGTCATCCGCCTGGGGAGTACG
G
>I6629V002B0Z68 length=360 xy=0714_1714 region=2 run=R_2014_12_30_12_21_21_
GCGTAGGGTGCAAGCGTTAATCGGAATTACTGGGCGTAAAGCGTGCGCAGGCGGTTATGT
AAGACAGTTGTGAAATCCCCGGGCTCAACCTGGGAATTGCATCTGTGACTGCATAGCTAG
AGTACGGTAGAGGGGGATGGAATTCCGCGTGTAGCAGTGAAATGCGTAGATATGCGGAGG
GACACCGATGGCGAAGGCAATCCCCTGGACCTGTACTGACGCTCATGCACGAAAGCGTGG
GGAGCAAACAGGATTAGATACCCTGGTAGTCCACGCCCTAAACGATGTCAACTGGTTGTT
GGGTCTTCACTGACTCAGTAACGAAGCTAACGCGTGAAGTTGACCGCCTGGGGAGTACGG
>I6629V002B0Z77 length=362 xy=0714_1749 region=2 run=R_2014_12_30_12_21_21_
ACGTAGGTGGCAAGCGTTGTCCGGAATTATTGGGCGTAAAGCGCGCGCAGGCGGCCTTTT
AGGTCTGATGTGAAAGCCCCCGGCTCAACCGGGGAGGGCCATTGGAAACTGGAAGGCTTG
AGTACAGAAGAGAAGAGTGGAATTCCACGTGTAGCGGTGAAATGCGTAGAGATGTGGAGG
AACACCAGTGGCGAAGGCGACTCTTTGGTCTGTAACTGACGCTGAGGCGCGAAAGCGTGG
GGAGCAAACAGGATTAGATACCCTGGTAGTCCACGCCGTAAACGATGAGTGCTAGGTGTT
GGGGGGTTTCCGCCCCTCAGTGCTGAAGCTAACGCATTAAGCACGCCGCCTGGGGAGTAC
GG
>I6629V002B0ZA6 length=360 xy=0714_0560 region=2 run=R_2014_12_30_12_21_21_
ACGAAGGGGGCTAGCGTTGTTCGGATTCACTGGGCGTAAAGCGCACGTAGGCGGTTTGTT
AAGTCAGGGGTGAAATCCCGGAGCTCAACTCCGGAACTGCCTTTGATACTGGCAAGCTAG
AGTCCGGAAGAGGTAAGTGGAACTCCTAGTGTAGAGGTGGAATTCGTAGATATTAGGAAG
AACACCAGTGGCGAAGGCGGCTTACTGGTCCGGAACTGACGCTGAGGTGCGAAAGCGTGG
GGAGCAAACAGGATTAGATACCCTGGTAGTCCACGCCGTAAACTATGAGAGCTAGCCGTT
GGAAGGTTTACCTTTCAGTGGCGCAGCTAACGCATTAAGCTCTCCGCCTGGGGAGTACGG
>I6629V002B0ZAL length=24 xy=0714_0539 region=2 run=R_2014_12_30_12_21_21_
GAGATGGCCGCCTGGGGAGTACGG
>I6629V002B0ZBY length=361 xy=0714_0588 region=2 run=R_2014_12_30_12_21_21_
ACGTAGGTGGCAAGCGTTGTCCGGATTTACTGGGCGTAAAGAGCGCGCAGGCGGCTGGTC
AAGCCCGATGTGAAAATCTCCCGGCTCCAACTGGGAAACTGCATCGGAAACTGATCGGCT
TGAAGGTGGGAGAGGGTAGTGGAATTCCCGGTGTAGTGGTGAAATGCGTAGATATCGGGA
GGAACACCAGTGGCGAAGGCGACTACCTGGCCCCATTCTTGACGCTGAGGCGCGAAAGCT
AGGGGAGCGAACGGGATTAGATACCCCGGTAGTCCCTAGCCGTAAACGATGAACACTAGG
CGTAGTCGGTAGTCGACCCCGGCTGTGCCGTAGCTAACGCATTAAGTGTTCCGCCTGGGG
A
>I6629V002B0ZEH length=360 xy=0714_0679 region=2 run=R_2014_12_30_12_21_21_
ACGTAGGTGGCAAGCGTTGTCCGGAATCACTGGGCGTAAAGCGCGCGCAGGCGGCGATCT
ACGTCTGGGGTGAAAGCCCGGGGCTCAACCTCGGGACTGCCTTGGATACGGGATCGCTTG
AGAATCGGAGAGGCAAGGGGAATTCCACGTGTAGCGGTGAAATGCGTAGAGATGTGGAGG
AACACCTGTGGCGAAGGCGCCTTGCTGGCCGATCTCTGACGCTGAGGCGCGAAAGCGTGG
GGAGCAAACAGGATTAGATACCCTGGTAGTCCACGCCGTAAACGATGAGTGCTAGGTGTT
GGGGGGTACCACCCTCAGTGCCGAAGCTAACGCATTAAGCACTCCGCCTGGGGAGTACGG
>I6629V002B0ZFQ length=361 xy=0714_0724 region=2 run=R_2014_12_30_12_21_21_
ACGGAGGGAGCTAGCGTTATTCGGAATTACTGGGCGTAAAGCGCACGTAGGCGGCTTTGT
AAGTTAGAGGTGAAAGCCTGGAGCTCAACTCCAGAATTGCCTTTAAGACTGCATCGCTTG
AATCCAGGAGAGGTGAGTGGAATTCCGAGTGTAGAGGTGAAATTCGTAGATATTCGGAAG
AACACCAGTGGCGAAGGCGGCCCACTGGACTGGTGTTGACGCTGAGGTGCGAAAGCGTGG
GGAGCAAACAGGATTAGATACCCTGGTAGTCCACGCCGTAAACGATGATAACTAGCTGTC
GGGGCTCTTAGAGCTTCGGTGGCGCAGCTAACGCATAAAGTTATCCGCCTGGGGAGTACG
G
>I6629V002B0ZH9 length=13 xy=0714_0815 region=2 run=R_2014_12_30_12_21_21_
ACGAAGGGGCTAG
>I6629V002B0ZHK length=349 xy=0714_0790 region=2 run=R_2014_12_30_12_21_21_
GCGTAGGGCGCAAGCGGTTATCCGGAATTATTGGGCGTAAAGACGCGTCGTAGGCGGTTT
GGTACGCGGTCTGCTGTGAAAACCCGAGGCTCAACCTCGGGCCTGCAAGTGGGTACGGGC
AGACTAGAGTGCGGTAGGGGAGATTGGAACTCCTGGTGTAGCGGTGGAATGCGCAGATAT
CAGGAAGAACACCGATGGCGAAGGCAGATCTCTGGGCCGTAACTGACGCTGAGGAGCGAA
AGGGTGGGGAGCAAACAGGCTTAGATACCCTGGTAGTCCACCCCGTAAACGTTGGGAACT
AGTTGTGGGGTCCATTCCACGGATTCCGTGACGCAGCTAACGCATTAAG
>I6629V002B0ZJV length=360 xy=0714_0873 region=2 run=R_2014_12_30_12_21_21_
ACGTAGGGTGCAAGCGTTAATCGGAATTACTGGGCGTAAAGCGTGCGCAGGCGGTTTTGT
AAGACAGTGGTGAAATCCCCGGGCTCAACCTGGGAACTGCCATTGTGACTGCAAGGCTAG
AGTGCGGCAGAGGGGGATGGAATTCCGCGTGTAGCAGTGAAATGCGTAGATATGCGGAGG
AACACCGATGGCGAAGGCAATCCCCTGGGCCTGCACTGACGCTCATGCACGAAAGCGTGG
GGAGCAAACAGGATTAGATACCCTGGTAGTCCACGCCCTAAACGATGTCAACTGGTTGTT
GGGTCTTAACTGACTCAGTAACGAAGCTAACGCGTGAAGTTGACCGCCTGGGGAGTACGG
>I6629V002B0ZKJ length=24 xy=0714_0897 region=2 run=R_2014_12_30_12_21_21_
GAGATGGCCGCCTGGGGAGTACGG
>I6629V002B0ZNW length=24 xy=0714_1018 region=2 run=R_2014_12_30_12_21_21_
GAGATGGCCGCCTGGGGAGTACGG
>I6629V002B0ZSX length=360 xy=0714_1199 region=2 run=R_2014_12_30_12_21_21_
GCGGAGGGGGCTAGCGTTGTTCGGAATTACTGGGCGTAAAGCGCACGTAGGCGGACCGGA
AAGTTGGGGGTGAAATCCCGGGGCTCAACCTCGGAACTGCCTTCAAAACTATTGGTCTTG
AGTTCGAGAGAGGTGAGTGGAATTCCGAGTGTAGAGGTGAAATTCGTAGGTATTCGGAGG
AACACCAGTGGCGAAGGCGGCTCACTGGCTCGATACTGACGCTGAGGTGCGAAAGCGTGG
GGAGCAAACAGGATTAGATACCCTGGTAGTCCACGCCGTAAACGATGAATGCCAGTCGTC
GGGTTGCATGCAATTCGGTGACACACCTAACGGATTAAGCATTCCGCCTGGGGAGTACGG
>I6629V002B0ZT6 length=361 xy=0714_1244 region=2 run=R_2014_12_30_12_21_21_
ACGGAGGGGGTTAGCGTTGTTCGGAATGACTGGGCGTAAAGCGCGCGTAGGCGGATCATG
CAAGTCGGGGGTGAAATCCCGGGGCTCAACCCCGGAATGGCCTTCGAGACTGCTGGTCTT
GAGTTCGAGAGAGGTGAGTGGAATTCCGAGTGTAGAGGTGAAATTCGTAGATATTCGGAG
GAACACCAGTGGCGAAGGCGGCTCACTGGCTCGACACTGACGCTGAGGTGCGAAAGCGTG
GGGAGCAAACAGGATTAGATACCCTGGTAGTCCACGCCGTAAACGATGAATGCCAGACGT
CGGGGGGCTTGCCCTTCGGTGTCACACCTAACGGATTAAGCATTCCGCCTGGGGAGTACG
G
>I6629V002B0ZTM length=24 xy=0714_1224 region=2 run=R_2014_12_30_12_21_21_
GAGATGGCCGCCTGGGGAGTACGG
>I6629V002B0ZYU length=24 xy=0714_1412 region=2 run=R_2014_12_30_12_21_21_
GAGATGGCCGCCTGGGGAGTACGG
>I6629V002B102J length=360 xy=0726_0345 region=2 run=R_2014_12_30_12_21_21_
ACGGAGGGGGCTAGCGTTGTTCGGAATTACTGGGCGTAAAGCGCACGTAGGCGGCTTTGT
AAGTCAGAGGTGAAAGCCTGGAGCTCAACTCCAGAACTGCCTTTGAGACTGCATCGCTTG
AATCCAGGAGAGGTCAGTGGAATTCCGAGTGTAGAGGTGAAATTCGTAGATATTCGGAAG
AACACCAGTGGCGAAGGCGGCTGACTGGACTGGTATTGACGCTGAGGTGCGAAAGCGTGG
GGAACAAACAGGATTAGATACCCTGGTAGTCCACGCCGTAAACGATGATACTAGCTGTCC
GGGCACTTGGTGCTTGGGTGGCGCAGCTAACGCATTAAGTTATCCGCCTGGGGAGTACGG
>I6629V002B1069 length=35 xy=0726_0515 region=2 run=R_2014_12_30_12_21_21_
GCGGGGGAGCAAGCGTTAGTTCGGATTTACTGGGC
>I6629V002B1092 length=362 xy=0726_0616 region=2 run=R_2014_12_30_12_21_21_
ACGTAGGTGGCAAGCGTTGTCCGGAATTATTGGGCGTAAAGCGCGCGCAGGCGGTCTTTT
AAGTCTGATGTGAAAGCCCACGGCTCAACCGTGGAAGGTCATTGGAAACTGGAAGGCTTG
AGTGCAGAAGAGAAGAGCGGAATTCCACGTGTAGCGGTGAAATGCGTAGAGATGTGGAGG
AACACCAGTGGCGAAGGCGGCTCTTTGGTCTGTAACTGACGCTGAGGCGCGAAAGCGTGG
GGAGCAAACAGGATTAGATACCCTGGTAGTCCACGCCGTAAACGATGAGTGCTAAGTGTT
GGGGGGTTTCCGCCCCTCAGTGCTGCAGCTAACGCATTAAGCACTCCGCCTGGGGAGTAC
GG
>I6629V002B10AG length=360 xy=0725_3430 region=2 run=R_2014_12_30_12_21_21_
ACGTAGGGTGCAAGCGTTAATCGGAATTACTGGGCGTAAAGCGTGCGCAGGCGGTTTTGT
AAGACAGTGGTGAAATCCCCGGGCTCAACCTGGGAACTGCCATTGTGACTGCAAGGCTGG
AGTGCGGCAGAGGGGGATGGAATTCCGCGTGTAGCAGTGAAATGCGTAGATATGCGGAGG
AACACCGATGGCGAAGGCAATCCCCTGGGCCTGCACTGACGCTCATGCACGAAAGCGTGG
GGAGCAAACAGGATTAGATACCCTGGTAGTCCACGCCCTAAACGATGTCAACTGGTTGTT
GGGAATTTATTTTCTCAGTAACGAAGCTAACGCGTGAAGTTGACCGCCTGGGGAGTACGG
>I6629V002B10IH length=55 xy=0725_3719 region=2 run=R_2014_12_30_12_21_21_
ACGTAGGGTGCGAGCGTTGTCCGGAATTATTGGGCGTAAAGAGCTTGTAGGCGGC
>I6629V002B10K4 length=364 xy=0725_3814 region=2 run=R_2014_12_30_12_21_21_
GCGAAGGGTGCAAGCGTTAATCGGAATTACTGGGCGTAAAGCGCGCGTAGGTGGTTTGGT
AAGATGGATGTGAAATCCCCGGGCTCAACCTGGGAACTGCATCCATAACTGCCTGACTAG
AGTACGGTAGAGGGTGGTGGAATTTCCTGGTGTAGCGGTGAAATGCGTAGATATAGGAAG
GAACACCAGTGGCGAAGGCGACCACCTGGACTGATACTTGACACTGAGGTGCGAAAGTGT
AGGGGAGCAAACAGGGATTAGATACCCTGGTAGTCCACGCCGTAAACGATGTCGACTAGC
CGTTGGAATCCTTGAGATTTTAGNGGCGCAGCTAACGCGATAAGTCGACCGCCTGGGGAT
ACGG
>I6629V002B10LR length=360 xy=0725_3837 region=2 run=R_2014_12_30_12_21_21_
ACAGAGGGTGCAAGCGTTAATCGGAATTACTGGGCGTAAAGCGCGCGTAGGTGGTTTGTT
AAGTTGGATGTGAAATCCCCGGGCTCAACCTGGGAACTGCATCCAAAACTGGCAAGCTAG
AGTATGGTAGAGGGTGGTGGAATTCCCTGTGTAGCGGTGAAATGCGTAGATATAGGAAGG
AACACCAGTGGCGAAGGCGACACCTGGACTGATACTGACACTGAGGTGCGAAAGCGTGGG
GAGCAAACAGGATTAGATACCCTGGTAGTCCACGCCGTAAACGATGTCAACTAGCCGTTG
GGAGCCTTGAGCTCTTAGTGGCGCAGCTAACGCATTAAGTTGACCGCCTGGGGAGTACGG
>I6629V002B10O0 length=362 xy=0725_3954 region=2 run=R_2014_12_30_12_21_21_
GCGTAGGGCGCAAGCGTTATCCGGAATTATTGGGCGTAAAGAGCTCGTAGGCGGTCTGTC
GCGTCTGCCGTGAAAGTCCGGGGCTCAACTCCGGATCTGCGGTGGGTACGGGCAGACTTG
AGTGATGTAGGGGTGACTGGAATTCCTGGTGTAGCGGTGAAATGCGCAGATATCAGGAGG
AACACCGATGGCGAAGGCAGGTCTCTGGGCATTAACTGACGCTGAGGAGCGAAAGCATGG
GGAGCGAACAGGATTAGATACCCTGGTAGTCCACGCCGTAAACGATGAGTGCTAAGTGTT
AGAGGGTTTCCGCCCTTTAGTGCTGCAGCAAACGCATTAAGCACTCCGCCTGGGGAGTAC
GG
>I6629V002B10P5 length=361 xy=0725_3995 region=2 run=R_2014_12_30_12_21_21_
ACAGAGGGTGCGAGCGTTAATCGGATTTACTGGGCGTAAAGCGTGCGTAGGCGGCTTTTT
AAGTCGGATGTGAAATCCCTGAGCTTAACTTAGGAATTGCATTCGATACTGGGAAGCTAG
AGTATGGGAGAGGATGGTAGAATTCCAGGTGTAGCGGTGATATGCGTAGAGATCTGGAGG
AATACCGATGGCGAAGGCAGCCATCTGGCCTAATACTGACGCTGAGGTACGAAAGCATGG
GGAGCAAACAGGATTAGATACCCTGGTAGTCTATGCCGTAAACGATGTCTACTAGCCGTT
GGGGCCTTTGAGGCTTTAGTGGCGCAGCTAACGCGATAAGTAGACCGCCTGGGGAGTACG
G
>I6629V002B10PR length=63 xy=0725_3981 region=2 run=R_2014_12_30_12_21_21_
ACAGAGGGTGCGAGCGTTAATCGGATTTACTGGGCGTAAAGCGTGCGTGGCGGCTTTTTA
AGT
>I6629V002B10UV length=363 xy=0726_0069 region=2 run=R_2014_12_30_12_21_21_
GCGTAGGGCGCAAGCGTTATCCGGAATTATTGGGCGTAAAGAGCTCGTAGGCGGTTTGTC
GCGTCTGCTGTGAAAACCCGAGGCTCAACCTCGGGCCTGCAGTGGGTACGGGCAGACTAG
AGTGCGGTAGGGGAGATTGGAACTCCTGGTGTAGCGGTGGAATGCGCAGATATCAGGAAG
AACACCGATGGCGAAGGCAGATCTCTGGGCCGTAACTGACGCTGAGGAGCGAAAGGGTGG
GGAGCAAACAGGCTTAGATACCCTGGTAGTCCACCCCGTAAACGTTGGGAACTAGTTGTG
GGGTCCATTCCACGGATTCCGTGACGCAGCTAACGCATTAAGTTCCCCGCCTGGGGAGTA
CGG
>I6629V002B10X2 length=360 xy=0726_0184 region=2 run=R_2014_12_30_12_21_21_
ACGAAGGGGGCTAGCGTTGTTCGGAATCACTGGGCGTAAAGGGCGCGTAGGCGGCTTGAT
AAGTCGGGGGTGAAAGCCTGTGGCTCAACCACAGAATTGCCTTCGATGCTGTCTGGCTTG
AGACCGGAAGAGGTAAGTGGAACTGCGAGTGTAGAGGTGAAATTCGTAGATATTCGCAAG
AACACCAGTGGCGAAGGCGGCTTACTGGTCCGGTTCTGACGCTGAGGCGCGAAGGCGTGG
GGAGCAAACAGGATTAGATACCCTGGTAGTCCACGCCGTAAACGATGAATGCCAGCCGTT
GGCGAGCTTGCTCGTCAGTGGCGCAGCTAACGCTTTAAGCATTCCGCCTGGGGAGTACGG
>I6629V002B10ZQ length=363 xy=0726_0244 region=2 run=R_2014_12_30_12_21_21_
ACGTAGGGCGCAAGCGTTATCCGGAATTATTGGGCGTAAAGAGCTCGTAGGCGGTTTGTC
GCGTCTGCTGTGAAAACCCGAGGCTCAACCTCGGGCCTGCAGTGGGTACGGGCAGACTAG
AGTGCGGTAGGGGAGATTGGAACTCCTGGTGTAGCGGTGGAATGCGCAGATATCAAGAAG
AACACCGATGGCGAAGGCAGATCTCTGGGCCGTAACTGACGCTGAGGAGCGAAAGGGTGG
GGAGCAAACAGGCTTAGATACCCTGGTAGTCCACCCCGTAAACGTTGGGAACTAGTTGTG
GGGTCCATTCCACGGATTCCGTGACGCAGCTAACGCATTAAGTTCCCCGCCTGGGGAGTA
CGG
>I6629V002B118N length=360 xy=0726_1861 region=2 run=R_2014_12_30_12_21_21_
GCGTAGGGCGCAAGCGTTGTCCGGAATTATTGGGCGTAAAGAGCTCGTAGGCGGTTTGTC
GCGTCTGCTGTGAAAACGCGAGGCTCAACCTCGCGCCTGCAGTGGGTACGGGCAGACTAG
AGTGCGGTAGGGGAGACTGGAATTCCTGGTGTAGCGGTGGAATGCGCAGATATCAGGAGG
AACACCGGTGGCGAAGGCGGGTCTCTGGGCCGTTACTGACGCTGAGGAGCGAAAGCATGG
GGAGCGAACAGGATTAGATACCCTGGTAGTCCACGCCCTAAACGATGTCAACTGGTTGTT
GGGAATTTATTTTCTCAGTAACGAAGCTAACGCGTGAAGTTGACCGCCTGGGGAGTACGG
>I6629V002B118Y length=363 xy=0726_1872 region=2 run=R_2014_12_30_12_21_21_
ACGTAGGGTGCAAGCGTTGTCCGGAATTATTGGGCGTAAAGAGCTCGTAGGCGGTCTGTC
GCGTCGGCTGTGAAAACCCGAGGCTCAACCTCGGGCCTGCAGTCGATACGGGCAAACTGG
AGTACTGCAGGGGAGACTGGAATTCCTGGTGTAGCGGTGAAATGCGCAGATATCAGGAGG
AACACCGGTGGCGAAGGCGGGTCTCTGGGCAGTAACTGACGCTGAGGAGCGAAAGCGTGG
GGAGCGAACAGGATTAGATACCCTGGTAGTCCACGCCGTAAACGTTGGGCGCTAGGTGTG
GGGGCCATTCCACGGTCTCCGTGCCGCAGCTAACGCATTAAGCGCCCCGCCTGGGGAGTA
CGG
>I6629V002B1192 length=24 xy=0726_1912 region=2 run=R_2014_12_30_12_21_21_
GAGATGGCCGCCTGGGGAGTACGG
>I6629V002B11SL length=355 xy=0726_1283 region=2 run=R_2014_12_30_12_21_21_
GCAGAGGGTGCGAGCGTTAATCGGATTTACTGGGCGTAAAGCGTGCGTAGGCGGCTTCTT
AAGTCGGATGTGAAATCCCTGAGCTTAACTTTGGAATTGCATTCGATACTGGGAAGCTAG
AGTATGGGAGAGGATGGTAGAATTCCAGGTGTAGCGGTGAAATGCGTAGAGATCTGGAGG
AATACCGATGGCGAAGGCAGCCATCTGGCCTAATACTGACGCTGAGGTACGAAAGCATGG
GGAGCAAACAGGATTAGATACCCTGGTAGTCCATGCCGTAAACGATGTCTACTAGCCGTT
GGGGCCTTTGAGGCTTTAGTGGCGCAGCTAACGCGATAAGTAGACCGCCTGGGGA
>I6629V002B11SY length=363 xy=0726_1296 region=2 run=R_2014_12_30_12_21_21_
ACGTAGGGCGCAAGCGTTATCCGGAATTATTGGGCGTAAAGAGCTCGTAGGCGGTTTGTC
GCGTCTGCTGTGAAAACCCGAGGCTCAACCTCGGGCCTGCAGTGGGTACGGGCAGACTAA
AGTGCGGTAGGGGAGATTGGAACTCCTGGTGTAGCGGTGGAATGCGCAGATATCAGGAAG
AACACCGATGGCGAAGGCAGATCTCTGGGCCGTAACTGACGCTGAGGAGCGAAAGGGTGG
GGAGCAAACAGGCTTAGATACCCTGGTAGTCCACCCCGTAAACGTTGGGAACTAGTTGTG
GGGTCCATTCCACGGATTCCGTGACGCAGCTAACGCATTAAGTTCCCCGCCTGGGGAGTA
CGG
>I6629V002B11TB length=363 xy=0726_1309 region=2 run=R_2014_12_30_12_21_21_
ACGTAGGGCGCAAGCGTTATCCGGAATTATTGGGCGTAAAGAGCTCGTAGGCGGTTTGTC
GCGTCTGCTGTGAAAACCCGAGGCTCAACCTCGGGCCTGCAGTGGGTACGGGCAGACTAG
AGTGCGGTAGGGGAGATTGGAACTCCTGGTGTAGCGGTGGAATGCGCAGATATCAGGAAG
AACACCGATGGCGAAGGCAGATCTCTGGGCCGTAACTGACGCTGAGGAGCGAAAGGGTGG
GGAGCAAACAGGCTTAGATACCCTGGTAGTCCACCCCGTAAACGTTGGGAACTAGTTGTG
GGGTCCATTCCACGGATTCCGTGACGCAGCTAACGCATTAAGTTCCCCGCCTGGGGAGTA
CGG
>I6629V002B129L length=363 xy=0726_3191 region=2 run=R_2014_12_30_12_21_21_
GCGTAGGGCGCAAGCGTTATCCGGAATTATTGGGCGTAAAGAGCTCGTAGGCGGTTTGTC
GCGTCTGCTGTGAAAACCCGAGGCTCAACCTCGGGCCTGCAGTGGGTACGGGCAGACTAG
AGTGCGGTAGGGGAGATTGGAACCCCTGGTGTAGCGGTGGAATGCGCAGATATCAGGAAG
AACACCGATGGCGAAGGCAGATCTCTGGGCCGTAACTGACGCTGAGGAGCGAAAGGGTGG
GGAGCAAACAGGCTTAGATACCCTGGTAGTCCACCCCGTAAACGTTGGGAACTAGTTGTG
GGGTCCATTCCACGGATTCCGTGACGCAGCTAACGCATTAAGTTCCCCGCCTGGGGAGTA
CGG
>I6629V002B12DP length=363 xy=0726_2043 region=2 run=R_2014_12_30_12_21_21_
ACGTAGGGCGCAAGCGTTATCCGGAATTATTGGGCGTAAAGAGCTCGTAGGCGGTTTGTC
GCGTCTGCTGTGAAAACCCGAGGCTCAACCTCGGGCCTGCAGTGGGTACGGGCAGACTAG
AGTGCGGTAGGGGAGATTGGAACTCCTGGTGTAGCGGTGGAATGCGCAGATATCAGGAAG
AACACCGATGGCGAAGGCAGATCTCTGGGCCGTAACTGACGCTGAGGAGCGAAAGGGTGG
GGAGCAGACAGGCTTAGATACCCTGGTAGTCCACCCCGTAAACGTTGGGAACTAGTTGTG
GGGTCCATTCCACGGATTCCGTGACGCAGCTAACGCATTAAGTTCCCCGCCTGGGGAGTA
CGG
>I6629V002B12FB length=363 xy=0726_2101 region=2 run=R_2014_12_30_12_21_21_
ACGTAGGGCGCGAGCGTTATCCGGAATTATTGGGCGTAAAGAGCTCGTAGGCGGTTTGCC
ACGTCTGCTGTGAAAGCCCGGGGCTCAACCTCGGGTGTGCAGTGGGTACGGGTAGGCTGG
AGTGCAGTAGGGGAGACTGGAATTCCTGGTGTAGCGGTGAAATGCGCAGATATCAGGAGG
AACACCGATGGCGAAGGCAGGTCTCTGGGCTGTTACTGACGCTGAGGAGCGAAAGCATGG
GGAGCGAACAGGATTAGATACCCTGGTAGTCCATGCCGTAAACGTTGGGCACTAGGTGTG
GGGGACATTCCACGTTTTCCGCGCCGTAGCTAACGCATTAAGTGCCCCGCCTGGGGAGTA
CGG
>I6629V002B12G1 length=363 xy=0726_2163 region=2 run=R_2014_12_30_12_21_21_
ACGTAGGGCGCAAGCGTTATCCGGAATTATTGGGCGTAAAGAGCTCGTAGGCGGTTTGTC
GCGTCTGCTGTGAAAACCCGAGGCTCAACCTCGGGCCTGCAGTGGGTACGGGCAGACTAG
AGTGCGGTAGGGGAGATTGGAACTCCTGGTGTAGCGGTGGAATGCGCAGATATCAGGAAG
AACACCGATGGCGAAGGCAGATCTCTGGGCCGTAACTGACGCTGAGGAGCGAAAGGGTGG
GGAGCAAACAGGCTTAGATACCCTGGTAGTCCACCCCGTAAACGTTGGGAACTAGTTGTG
GGGTCCATTCCACGGATTCCGTGACGCAGCTAACGCATTAAGTTCCCCGCCTGGGGAGTA
CGG
>I6629V002B12H9 length=24 xy=0726_2207 region=2 run=R_2014_12_30_12_21_21_
GAGATGGCCGCCTGGGGAGTACGG
>I6629V002B12HT length=363 xy=0726_2191 region=2 run=R_2014_12_30_12_21_21_
GCGTAGGGTGCAAGCGTTGTCCGGAATTATTGGGCGTAAAGAGCTCGTAGGCGGTCTGTC
GCGTCGGCTGTGAAAACTCGGGGCTCAACCCCGAGCCTGCAGTCGATACGGGCAGACTAG
AGTGCGGTAGGGGAGACTGGAATTCCTGGTGTAGCGGTGAAATGCGCAGATATCAGGAGG
AACACCGGTGGCGAAGGCGGGTCTCTGGGCCGTAACTGACGCTGAGGAGCGAAAGCGTGG
GGAGCAAACAGGATTAGATACCCTGGTAGTCCACGCCGTAAACGGTGGGTGCTAGGTGTG
AGCGGTATTCCACGCCGTTCGTGCCGCAGCTAACGCATTAAGCACCCCGCCTGGGGAGTA
CGG
>I6629V002B12NM length=24 xy=0726_2400 region=2 run=R_2014_12_30_12_21_21_
GAGATGGCCGCCTGGGGAGTACGG
>I6629V002B12OM length=196 xy=0726_2436 region=2 run=R_2014_12_30_12_21_21_
ACGTAGGGTGCGAGCGTTGTCCGGAATTATTGGGCGTAAAGGGACTCGTAGGCGGTCTGT
CGCGTCGGGAGTGAAAACTCAGGGCTTAAACCCTCGGAGCCCGTGCTTCCGATACGGGGC
AGACTAGAGGTATGCAGGGGAGAACGGAATTCCTGGTGTAGCGGTGAAATGCGCAGATAT
CAGGAGGAACACCGGT
>I6629V002B12UJ length=364 xy=0726_2649 region=2 run=R_2014_12_30_12_21_21_
GCGTAGGGTGCGAGTGTTATCCGGAATTATTGGGCGTAAAGAGCTCGTAGGCGGTTTGTC
ACGTCTGCTGTGAAAGCTCGGGGCTTAACCTCGAGTTTGCAGTGGGTACGGGCAGGCTAG
AGTGCAGTAGGGGAGACTGGAATTCCTGGTGTAGCGGTGAAATGCGCAGATATCAGGAGG
AACACCGATGGCGAAGGCAGGTCTCTGGGCTGTTACTGACGCTGAGGAGCGAAAGCATGG
GGAGCGAACAGGATTAGATACCCTGGTAGTCCATGCCGTAAACGTTGGGCACTAGGTGTG
GGGAACATTTCCACGTTTTCCGCGCCGTAGCTAACGCATTAAGTGCCCCGCCTGGGGAGT
ACGG
>I6629V002B12WU length=362 xy=0726_2732 region=2 run=R_2014_12_30_12_21_21_
ACGAAGGGTGCAAGCGTTAGTCGGAATTACTGGGCGTAAAGCGTGCGTAGGTGGTCTCTT
AAGTCCGTTGTGAAAGCCCTGGGCTCAACCTGGGAACTGCAGTGGATACTGAGAAGCTAG
AGTGTGTCAGAGGATGGTGGAATTCCCGGTGTAGCGGTGAAATGCGTAGAGATCGGGAGG
AACATCAGTGGCGAAGGCGGCCATCTGGGACAACACTGACGCTGAGGCACGAAAGCGTGG
GGAGCAAACAGGATTAGATACCCTGGTAGTCCACGCCCTAAACGATGCGAACTGGATGTT
GGGCTCAACTCGGAGCTCAGTGTCGAAGCTAACGCGTTAAGCTCGCCGCCTGGGGAGTAC
GG
>I6629V002B130G length=361 xy=0727_0062 region=2 run=R_2014_12_30_12_21_21_
ACAGAGGGTGCGAGCGTTAATCGGATTTACTGGGCGTAAAGCGTGCGTAGGCGGCTTTTT
AAGTCGGATGTGAAATCCCTGAGCTTAACTTAGGAATTGCACTCGATACTGGGAAGCTTG
AGTATGGGAGAGGATGGTAGAATTCCAGGTGTAGCGGTGAAATGCGTAGAGATCTGGAGG
AATACCGATGGCGAAGGCAGCCATCTGGCCTAATACTGACGCTGAGGTACGAAAGCATGA
GGAGCAAACAGGATTAGATACCCTGGTAGTCCATGCCGTAAACGATGTCTACTAGCCGTT
GGGGCCTTTGAGGCTTTAGTGGCGCAGCTAACGCGATAAGTAGACCGCCTGGGGAGTACG
G
>I6629V002B130L length=362 xy=0727_0067 region=2 run=R_2014_12_30_12_21_21_
ACGTAGGTGGCAAGCGTTGTCCGGAATTATTGGGCGTAAAGCGCGCGCAGGCGGTCCCTT
AAGTCTGATGTGAAAGCCCACGGCTCAACCGTGGAGGGTCATTGGAAACTGGGGGACTTG
AGTGCAGAAGAGGAAAGTGGAATTCCACGTGTAGCGGTGAAATGCGTAGAGATGTGGAGG
AACACCAGTGGCGAAGGCGACTTTCTGGTCTGTAACTGACGCTGAGGCGCGAAAGCGTGG
GGAGCAAACAGGATTAGATACCCTGGTAGTCCACGCCGTAAACGATGAGTGCTAAGTGTT
AGGGGGTTTCCGCCCCTTAGTGCTGCAGCTAACGCATTAAGCACGCCGCCTGGGGAGTAC
GG
>I6629V002B134K length=360 xy=0727_0210 region=2 run=R_2014_12_30_12_21_21_
ACGGAGGGGGCTAGCGTTGTTCGGAATTACTGGGCGTAAAGCGCACGTAGGCGGCTTTGT
AAGTTAGAGGTGAAAGCCCGGGGCTCAACTCCGGAATTGCCTTTAAGACCGCATCGCTAG
AATTGTGGAGAGGTAAGTGGAATTCCGAGTGTAGAGGTGAAATTCGTAGATATTCGGAAG
AACACCAGTGGCGAAGGCGACTTACTGGACACATATTGACGCTGAGGTGCGAAAGCGTGG
GGAGCAAACAGGATTAGATACCCTGGTAGTCCACGCCGTAAACGATGAATGTTAGCCGTC
GGGCAGTTTACTGTTCGGTGGCGCAGCTAACGCATTAAACATTCCGCCTGGGGAGTACGG
>I6629V002B136W length=360 xy=0727_0294 region=2 run=R_2014_12_30_12_21_21_
ACGTAGGGTGCAAGCGTCAATCGGAATTACTGGGCGTAAAGCGTGCGCAGGCGGTGATGT
AAGACAGTTGTGAAATCCCCGGGCTCAACCTGGGAACTGCATCTGTGACTGCATCGCTGG
AGTACGGTAGAGGGGGATGGAATTCCGCGTGTAGCAGTGAAATGCGTAGATATGCGGAGG
AACACCGATGGCGAAGGCAATCCCCTGGACCTGTACTGACGCTCATGCACGAAAGCGTGG
GGAGCAAACAGGATTAGATACCCTGGTAGTCCACGCCCTAAACGATGTCAACTGGTTGTT
GGGTCTTCACTGACTCAGTAACGAAGCTAACGCGTGAAGTTGACCGCCTGGGGAGTACGG
>I6629V002B139I length=361 xy=0727_0388 region=2 run=R_2014_12_30_12_21_21_
ACAGAGGGTGCGAGCGTTAATCGGATTTACTGGGCGTAAAGCGTGCGTAGGCGGCTTCTT
AAGTCGGATGTGAAATCCCTGAGCTTAACTTAGGAATTGCATTCGATACTGGGAAGCTAG
AGTATGGGAGAGGATGGTAGAATTCCAGGTGTAGCGGTGAAATGCGTAGAGATCTGGAGG
AATACCGATGGCGAAGGCAGCCATCTGGCCTAATACTGACGCTGAGGTACGAAAGCATGG
GGAGCAAACAGGATTAGATACCCTGGTAGTCCATGCCGCAAACGATGTCTACTAGCCGTT
GGGGCCTTTGAGGCTTTAGTGGCGCAGCTAACGCGATAAGTAGACCGCCTGGGGAGTACG
G
>I6629V002B13NF length=360 xy=0726_3689 region=2 run=R_2014_12_30_12_21_21_
ACGTAGGTGGCAAGCGTTGTCCGGATTTGTTGGGCGTAAAGCGAGCGCAGGCGGTTCCTT
AAGTCTGATGTGAAAGCCCACGGCTCAACCGTGGAAGGTCATTGGAAACTGGGGAACTTG
AGTGCAGAAGAGGAGAGTGGAATTCCATGTGTAGCGGTGAAATGCGCAGAGATATGGAGG
AACACCAGTGGCGAAGGCGGCTCTCTGGTCTGCAACTGACGCTGATGTGCGAAAGCGTGG
GGATCAAACAGGATTAGATACCCTGGTAGTCCACGCCCTAAACGATGTCAACTAGTTGTC
GGGTCTTAATTGACTTGGTAACGCAGCTAACGCGTGAAGTTGACCGCCTGGGGAGTACGG
>I6629V002B13S0 length=361 xy=0726_3890 region=2 run=R_2014_12_30_12_21_21_
ACGGAGGGAGCTAGCGTTGTTCGGAATTACTGGGCGTAAAGCGCGCGTAGGCGGCTATTC
AAGTCAGAGGTGAAAGCCCGGGGCTCAACCCCGGAACTGCCTTTGAAACTAGGTAGCTAG
AATCTTGGAGAGGTCAGTGGAATTCCGAGTGTAGAGGTGAAATTCGTAGATATTCGGAAG
AACACCAGTGGCGAAGGCGACTGACTGGACAAGTATTGACGCTGAGGTGCGAAAGCGTGG
GGAGCAAACAGGATTAGATACCCTGGTAGTCCACGCCGTAAACGATGATAACTAGCTGTC
CGGGCACTTGGTGTTTGGGTGGCGCAGCTAACGCATTAAGTTATCCGCCTGGGGAGTACG
G
>I6629V002B13S4 length=185 xy=0726_3894 region=2 run=R_2014_12_30_12_21_21_
ACGGAGGGGGCTAGCGTTGTTCGGAATTACTGGGCGTAAAGCGCACGTAGGCGGCTTTGT
AAGTTAGAGGTGAAAGCCCAGGGCTCAACCCTGGAATTGCCTTTAAGACTGCATCGCTTG
AATCATGGAGAGGTGAGTGGAATTCCGAGTGTAGAGGTGAAATTCGTAGGTATTCGGTAG
GAACG
>I6629V002B149V length=24 xy=0727_1697 region=2 run=R_2014_12_30_12_21_21_
GAGATGGCCGCCTGGGGAGTACGG
>I6629V002B14AF length=362 xy=0727_0421 region=2 run=R_2014_12_30_12_21_21_
ACGTAGGGGGCGAGCGTTGTCCGGAATTATTGGGCGTAAAGAGCGTGTAGGCGGTTCGGT
AAGTCTGCCGTGAAAACCCAGGGCTCAACCCTGGGCGTGCGGTGGATACTGCCGGGCTAG
AGGGTGGTAGAGGCGAGTGGAATTCCCGGTGTAGCGGTGAAATGCGCAGATATCGGGAGG
AACACCAGTAGCGAAGGCGGCTCGCTGGGCCATACCTGACGCTGAGACGCGAAAGCGTGG
GGAGCAAACAGGATTAGATACCCTGGTAGTCCACGCCGTAAACGATGAACACTAGGTGTG
GGGGGAGTCGAATCCCTCTGTGCCGCAGCCAACGCGATAGGTGTTCCGCCTGGGGAGTAC
GG
>I6629V002B14AU length=360 xy=0727_0436 region=2 run=R_2014_12_30_12_21_21_
ACAAAGGGGGCTAGCGTTGCTCGGAATCACTGGGCGTAAAGGGCGCGTAGGCGGCCGATT
AAGTCGGGGGTGAAAGCCTGTGGCTCAACCACAGAATTGCCTTCGATACTGGTTGGCTTG
AGACCGGAAGAGGACAGCGGAACTGCGAGTGTAGAGGTGAAATTCGTAGATATTCGCAAG
AACACCAGTGGCGAAGGCGGCTGTCTGGTCCGGTTCTGACGCTGAGGCGCGAAAGCGTGG
GGAGCAAACAGGATTAGATACCCTGGTAGTCCACGCCGTAAACGATGAATGCCAGCCGTT
GGCCTGCTTGCAGGTCAGTGGCGCCGCTAACGCATTAAGCATTCCGCCTGGGGAGTACGG
>I6629V002B14B5 length=360 xy=0727_0483 region=2 run=R_2014_12_30_12_21_21_
ACGTAGGGTGCAAGCGTTAATCGGAATTACTGGGCGTAAAGCGTGCGCAGGCGGTTGTGC
AAGACCGATGTGAAATCCCCGGGCTTAACCTGGGAATGGCATTGGTGACTGCACGGCTAG
AGTGTGTCAGAGGGGGGTAGAATTCCACGTGTAGCAGTGAAATGCGTAGAGATGTGGAGG
AATACCGATGGCGAAGGCAGCCCCCTGGGATAACACTGACGCTCATGCACGAAAGCGTGG
GGAGCAAACAGGATTAGATACCCTGGTAGTCCACGCCCTAAACGATGTCAACTAGTTGTC
GGGTCTTAATTGACTTGGTAACGCAGCTAACGCGTGAAGTTGACCGCCTGGGGAGTACGG
>I6629V002B14D3 length=293 xy=0727_0553 region=2 run=R_2014_12_30_12_21_21_
ACAGAGGGTGCGAGCGTTAATCGGATTTACTGGGCGTAAAGCGTGCGTAGGCGGCTTTTT
AAGTCGGATGTGAAATCCCCGAGCTTAACTTGGGAATTGCATTCGATACTGGGAAGCTAG
AGTATGGGAGACGATGGTAGAATTCCAGGTATAGCGGTGAAATGCGTAGAGATCTGGAGG
AATACCGATGGCGAAGGCAGCCATCTGGCCTAATACTGACGCTGAGGTACGAAAGCATGG
GGAGCAAACAGGATTAGATACCCTGGTAGTCCATGCCGTAAACGATGTCTACG
>I6629V002B14G4 length=361 xy=0727_0662 region=2 run=R_2014_12_30_12_21_21_
ACGAAGGGTGCAAGCGTTAATCGGAATTACTGGGCGTAAAGCGCGCGTAGGTGGCTTGAT
AAGTTGGATGTGAAATCCCCGGGCTCAACCTGGGAACTGCATCCAAAACTGTCTGGCTAG
AGTGCGGTAGAGGGTAGTGGAATTTCCAGTGTAGCGGTGAAATGCGTAGATATTGGAAGG
AACACCAGTGGCGAAGGCGACTACCTGGACTGACACTGACACTGAGGTGCGAAAGCGTGG
GGAGCAAACAGGATTAGATACCCTGGTAGTCCACGCCGTAAACGATGTCAACTAGCCGTT
GGGATCCTTGAGATCTTAGTGGCGCAGCTAACGCATTAAGTTGACCGCCTGGGGAGTACG
G
>I6629V002B14NP length=360 xy=0727_0899 region=2 run=R_2014_12_30_12_21_21_
ACGTAGGCAGCGAGCGTTGTTCGGAGTTACTGGGCGTAAAGCGTGCGTAGGCGGTCCCAC
AAGTCTGTTGTGAAATCTCCCGGCTCAACTGGGAGGGTGCGGTGGAAACTGTGGGGCTGG
AGTGTGGGAGAGGTAGGCGGAATTCCTGGTGTAGCGGTGAAATGCGTAGATATCAGGAGG
AACACCTGCGGTGTAGACGGCTTACTGGACCACTACTGACGCTGAGGCACGAAAGCGTGG
GGAGCAAACAGGATTAGATACCCTGGTAGTCCACGCCCTAAACGATGCATACTTGGTGTG
GGCAATTCATTTTGTCCGTGCCGGAGCTAACGCGTTAAGTATGCCGCCTGGGGAGTACGG
>I6629V002B1506 length=362 xy=0727_2680 region=2 run=R_2014_12_30_12_21_21_
GCGTAGGTGGCAAGCGTTGTCCGGAATTATTGGGCGTAAAGCGCGCGCAGGCGGTCCTTT
AAGTCTGATGTGAAAGCCCCCGGCTCAACCGGGGAGGGTCATTGGAAACTGGGGGACTTG
AGTGCAGAAGAGGAGAGTGGAATTCCACGTGTAGCGGTGAAATGCGTAGAGATGTGGAGG
AACACCAGTGGCGAAGGCGACTCTCTGGTCTGTAACTGACGCTGAGGCGCGAAAGCGTGG
GTAGCGAACAGGATTAGATACCCTGGTAGTCCACGCCGTAAACGATGAGTGCTAAGTGTT
AGAGGGTTTCCGCCCTTTAGTGCTGCAGCAAACGCATTAAGCACTCCGCCTGGGGAGTAC
GG
>I6629V002B151P length=342 xy=0727_2699 region=2 run=R_2014_12_30_12_21_21_
GCGGGGGGTGCGAGCGTTGTCCGGATTCACTGGGCGTAAAGGGCGCGTAGGCGGCTTACT
CAGTCCGGTCTTCAAGCGCGGGGCTTACCCCCGCGAAGGGCCGGGGACGGGTGGGCTGGG
GGCCGGTCGAGGGATGCGGAATGCCGGGCGTAGTGGTGAAATGCGTAGAGATCCGGCGGA
ACACCGGTGGTGGAGGCGGCATCCTGGGCCGGAACCGACGCTGAGGCGCGAGAGCGCGGG
GAGCGAACCGGATTAGATACCCGGGTAGTCCGCGCCGTAAACGGTGGGCACTAGGTGTGG
GGGGTATCGACCCCCTCCGCGCCGGCGCGAACGCAGTAAGTG
>I6629V002B155P length=363 xy=0727_2843 region=2 run=R_2014_12_30_12_21_21_
ACGTAGGGTGCAAGCGTTGTCCGGAATTATTGGGCGTAAAGAGCTCGTAGGCGGTCTGTC
GCGTCGGCTGTGAAAACCCGAGGCTCAACCTCGGGCCTGCAGTCGATACGGGCAAACTGG
AGTACTGCAGGGGAGACTGGAATTCCTGGTGTAGCGGTGAAATGCGCAGATATCAGGAGG
AACACCGGTGGCGAAGGCGGGTCTCTGGGCAGTAACTGACGCTGAGGAGCGAAAGCGTGG
GGAGCGAACAGGATTAGATACCCTGGTAGTCCACGCCGTAAACGTTGGGCGCTAGGTGTG
GGGGCCATTCCACGGTCTCCGTGCCGCAGCTAACGCATTAAGCGCCCCGCCTGGGGAGTA
CGG
>I6629V002B158C length=360 xy=0727_2938 region=2 run=R_2014_12_30_12_21_21_
ACGTAGGGTGCAAGCGTTAATCGGAATTACTGGGCGTAAAGCGTGCGCAGGCGGTTTTGT
AAGTCTGACGTGAAATCCCCGGGCTCAACCTGGGAATTGCGTTGGAGACTGCAAGGCTAG
AATCTGGCAGAGGGGGGTAGAATTCCACGTGTAGCAGTGAAATGCGTAGAGATGTGGAGG
AACACCGATGGCGAAGGCAGCCCCCTGGGTCAAGATTGACGCTCATGCACGAAAGCGTGG
GGAGCAAACAGGATTAGATACCCTGGTAGTCCACGCCCTAAACGATGTCTACTAGTTGTC
GGGTTTTAATTAACTTGGTAACGCAGCTAACGCGTGAAGTAGACCGCCTGGGGAGTACGG
>I6629V002B15GK length=360 xy=0727_1938 region=2 run=R_2014_12_30_12_21_21_
ACGTAGGGTGCAAGCGTTAATCGGAATTACTGGGCGTAAAGCGTGCGCAGGCGGTTTTGT
AAGACAGAGGTGAAATCCCCGGGCTCAACCTGGGAACTGCCTTTGTGACTGCAAGGCTGG
AGTGCGGCAGAGGGGGATGGAATTCCGCGTGTAGCAGTGAAATGCGTAGATATGCGGAGG
AACACCGATGGCGAAGGCAATCCCCTGGGCCTGCACTGACGCTCATGCACGAAAGCGTGG
GGAGCAAACAGGATTAGATACCCTGGTAGTCCACGCCCTAAACGATGTCAACTGGTTGTT
GGGTCTTCACTGACTCAGTAACGAAGCTAACGCGTGAAGTTGACCGCCTGGGGAGTACGG
>I6629V002B15LQ length=361 xy=0727_2124 region=2 run=R_2014_12_30_12_21_21_
ACGAAGGGGGCTAGCGTTGCTCGGAATCACTGGGCGTAAAGGGCGCGTAGGCGGCCGATT
AAGTCGGGGGTGAAAGCCTGTGGCTCAACCACAGAATTGCCTTCGATACTGGTTGGCTTG
AGACCGGAAGAGGACAGCGGAACTGCGAGTGTAGAGGTGAAATTCGTAGATATTCGCAAG
AACACCAGTGGCGAAGGCGGCTGTCTGGTCCGGTTCTGACGCTGAGGCGCGAAAGCGTGG
GGAGCAAACAGGATTAGATACCCTGGTAGTCCACGCCGTAAACGATGATGACTAGCTGTC
GGGGCTCTTGGAGTTTCGGTGGCGCAGCTAACGCGTTAAGTCATCCGCCTGGGGAGTACG
G
>I6629V002B15U7 length=390 xy=0727_2465 region=2 run=R_2014_12_30_12_21_21_
ACAGAGGTGCGAGCGTTAATCGGATTTACTGGGCGTAAAGCGTGCGTAGGCGGCTTCTTA
AGTCGGATGTGAAATCCCTGAGCTTAAACTTAGGAATTGCATTCGATACTGGGAAGCTAG
AGTATGGGAGAGGATGGTAGAATTCCAGGTGTAGCGGTGAAATGCGTAGAGATCTGGAGG
AATACCGATGGCGAAGGCAGCCATCTGGCCTAATACGTGGCGCTGAGGTACGAAAGCATG
GGGAGCAAACAGGATTAGATACCCTGGTAGTCCATGCCGTAAACGATGTCTACTAGCCGT
TGGGGCCTTTGAGGCTTTAGTGGCGCAGCTAACGCAATAAGTAGACCGCCTGGGGAGTAC
GGCTGAGACTCCCAAGGCACACAGGGGATA
>I6629V002B15WA length=360 xy=0727_2504 region=2 run=R_2014_12_30_12_21_21_
ACGTAGGGTGCAAGCGTTAATCGGAATTACTGGGCGTAAGGCGTGCGCAGGCGGTTATAT
AAGACAGATGTGAAATCCCCGGGCTCAACCTGGGAACTGCATTTGTGACTGTATAGCTAG
AGTACGGCAGAGGGGGATGGAATTCCGCGTGTAGCAGTGAAATGCGTAGATATGCGGAGG
AACACCGATGGCGAAGGCAATCCCCTGGGCCTGTACTGACGCTCATGCACGAAAGCGTGG
GGAGCAAACAGGATTAGATACCCTGGTAGTCCACGCCCTAAACGATGTCAACTGGTTGTT
GGGTCTTCACTGACTCAGTAACGAAGCTAACGCGTGAAGTTGACCGCCTGGGGAGTACGG
>I6629V002B15YF length=23 xy=0727_2581 region=2 run=R_2014_12_30_12_21_21_
GGATGGCCGCCTGGGGAGTACGG
>I6629V002B163J length=360 xy=0727_4061 region=2 run=R_2014_12_30_12_21_21_
ACGTAGGTGGCAAGCGTTGTCCGGAATTATTGGGCGTAAAGCGCGCGCAGGCGGTCCTTT
AAGTCTGATGTGAAAGCCCACGGCTCAACCGTGGAGGGTCATTGGAAACTGGGGGACTTG
AGTGCAGGAGAGAAGAGTGGAATTCCACGTGTAGCGGTGAAATGCGTAGAGATGTGGAGG
AACACCAGTGGCGAAGGCGACTCTTTGGCCTGTAACTGACGCTGAGGCGCGAAAGCGTGG
GGAGCAAACAGGATTAGATACCCTGGTAGTCCACGCCGTAAACGATGTCTACTAGTTGTC
GGGTCTTAATTGACTTGGTAACGCAGCTAACGCGTGAAGTAGACCGCCTGGGGAGTACGG
>I6629V002B165R length=362 xy=0728_0045 region=2 run=R_2014_12_30_12_21_21_
ACGAGGGGGCAAGCGTTGTTCGGAATTATTGGGCGTAAAGGGTGCGTAGGCGGTTTGATA
AGTCGTTGTGTGAAATCTATGGGCTCAACCCATAGTCTGCACAGGAAACTGTCGGGCTTG
AGAGTGGGAGAGGTGAGTGGAATTTCCGGTGTAGCGGTGAAATGCGTAGATATCGGAAGG
AACACCTGTGGCGAAAGCGGCTCACTGGACCATTTCTGACGCTGATGCACGAAAGCTAGG
GGAGCAAACAGGATTAGATACCCTGGTAGTCCTAGCCCTAAACGATGATTGCTTGATGTG
GTGGGTACCCAATCCTGCCGTGTCGAAGCTAACGCGATAAGCAATCCGCCTGGGGAGTAC
GG
>I6629V002B16AS length=361 xy=0727_3026 region=2 run=R_2014_12_30_12_21_21_
ACAGAGGGTGCGAGCGTTAATCGGATTTACTGGGCGTAAAGCGTGCGTAGGCGGCTTCTT
AAGTCGGATGTGAAATCCCTGAGCTTAACTTAGGAATTGCATTCGATACTGGGAAGCTAG
AGTATGGGAGAGGATGGTAGAATTCCAGGTGTAGCGGTGAAATGCGTAGAGATCTGGAGG
AATACCGATGGCGAAGGCAGCCATCTGGCCTAATACTGACGCTGAGGTACGAAAGCATGG
GGAGCAAACAGGATTAGATACCCTGGTAGTCCATGCCGTAAACGATGTCTACTAGCCGTT
GGGGCCTTTGAGGCTTTAGTGGCGCAGCTAACGCGATAAGTAGGCCGCCTGGGGAGTACG
G
>I6629V002B16L1 length=363 xy=0727_3431 region=2 run=R_2014_12_30_12_21_21_
GAGAGGGTGCGAGCGTTAATCGGATTTACTGGGACGTAAAGCGTGCGTAGGCGGCTTTTT
AAGTCGGATGTGAAATCCCCGTGAGCTTAACTTAGGAATTGCATTCGATACTGGGAAGCT
AGAGTATGGGAGAGGATGGTAGAATTCCAGGTGTAGCGGTGAAATGCGTAGAGATCTGGA
GGAATACCGATGGCGAAGGCAGCCATCTGGCCTAATACTGACGCTGAGGTACGAAAGCAT
GGGGAGCAAACAGGATTAGATACCCTGGTAGTCCATGCCGTAAACGATGTCTACTAGCCG
TTGGGGCCTTTGAGGTCTTTAGTGGCGCAGCTAACGCGATAAGTAGACCGCCTGGGGATA
CGG
>I6629V002B16N6 length=363 xy=0727_3508 region=2 run=R_2014_12_30_12_21_21_
ACGTAGGGCGCAAGCGTTATCCGGAATTATTGGGCGTAAAGAGCTCGTAGGCGGTTTGTC
GCGTCTGCTGTGAAAACCCGAGGCTCAACCTCGGGCCTGCAGTGGGTACGGGCAGACTAG
AGTGCGGTAGGGGAGATTGGAACTCCTGGTGTAGCGGTGGAATGCGCAGATATCCGGAAG
AACACCGATGGCGAAGGCAGATCTCTGGGCCGTAACTGACGCTGAGGAGCGAAAGGGTGG
GGAGCAAACAGGCTTAGATACCCTGGTAGTCCACCCCGTAAACGTTGGGAACTAGTTGTG
GGGTCCATTCCACGGATTCCGTGACGCAGCTAACGCATTAAGTTCCCCGCCTGGGGAGTA
CGG
>I6629V002B16UZ length=362 xy=0727_3753 region=2 run=R_2014_12_30_12_21_21_
ACGTAGGGCGCAAGCGTTGTCCGGAATTATTGGGCGTAAAGAGCTCGTAGGCGGCTTGTC
GCGTCGGATGTGAAAGCCCGGGGCTTAACCCCGGGTCTGCATTCGATACGGGCAGGCTAG
AGTTCGGTAGGGGAGATCGGAATTCCTGGTGTAGCGGTGAAATGCGCAGATATCAGGAGG
AACACCGTGGCGAAGGCGGATCTCTGGGCCGATACTGACGCTGAGAAGCAAAAGCGTGGG
GAGCGAACAGGATTAGATACCCTGGTAGTCCACGCCGTAAACGTTGGGAACTAGGTGTGG
GCGACATTCCACGTCGTCCGTGCCGCAGCTAACGCATTAAGTTCCCCGCCTGGGGAGTAC
GG
>I6629V002B16X9 length=362 xy=0727_3871 region=2 run=R_2014_12_30_12_21_21_
GCAGAGGGTGCAAGCGTTGTTCGGAATTACTGGGCGTAAAGCGCGCGCAGGCGGGCATGC
AAGTCGGAAGTGAAATTCCGGGGCTCAACCCCGGAGCTGCTCCCGAAACTGTACGTCTGG
AGACCGGTAGAGGCTGGTGGAATTCCCGGTGTAGCGGTGGAATGCGTAGATATCGGGAAG
AACACCCGTGGCGAAGGCGGCCAGCTGGGCCGGTTCTGACGCTGAGGCGCGAAAGCGTGG
GGAGCAAACAGGATTAGATACCCTGGTAGTCCACGCTGTAAACGATGGGCACTAGGTGCC
GGGGGGAGCGACCCCTTCGGTGCCGCAGCTAACGCGTTAAGTGCCCCGCCTGGGGAGTAC
GG
>I6629V002B16XF length=363 xy=0727_3841 region=2 run=R_2014_12_30_12_21_21_
ACGTAGGGCGCAAGCGTTATCCGGAATTATTGGGCGTAAAGAGCTCGTAGGCGGTTTGTC
GCGTCTGCTGTGAAAACCCGAGGCTCAACCTCGGGCCTGCAGTGGGTACGGGCAGACTAG
AGTGCGGTAGGGGAGATTGGAACTCCTGGTGTAGCGGTGGAATGCGCAGATATCAGGAAG
AACACCGATGGCGAAGGCAGATCTCTGGGCCGTAACTGACGCTGAGGAGCGAAAGGGTGG
GGAGCAAACAGGCTTAGATACCCTGGTAGTCCACCCCGTAAACGTTGGGAACTAGTTGTG
GGGTCCATTCCACGGATTCCGTGACGCAGCTAACGCATTAAGTTCCCCGCCTGGGGAGTA
CGG
>I6629V002B1718 length=360 xy=0728_1214 region=2 run=R_2014_12_30_12_21_21_
GCGTAGGGTGCGAGCGTTGTCCGGAATTATTGGGCGTAAAGGGCTCGTAGGCGGCTTCTT
AAGTCGGATGTGAAATTCCTGAGCTTAACTAGGAATTGCATTCGATACTGGGAAGCTAGA
GTATGGGAGAGGATGGTAGAATTCCAGGTGTAGCGGTGAAATGCGTAGAGATCTGGAGGA
ATACCGATGGCGAAGGCAGCCATCTGGCCTAATACTGACGCTGAGGTACGAAAGCATGGG
GAGCAAACAGGATTAGATACCCTGGTAGTCCATGCCGTAAACGATGTCTACTAGCCGTTG
GGGCCTTTGAGGCTTTAGTGGCGCAGCTAACGCGATAAGTAGACCGCCTGGGGAGTACGG
>I6629V002B171O length=361 xy=0728_1194 region=2 run=R_2014_12_30_12_21_21_
ACGGAGGGGGCTAGCGTTGTTCGGAATTACTGGGCGTAAAGCGCGCGTAGGCGGCTTTGT
AAGTTAGAGGTGAAAGCCCGGAGCTCAACTCCGGAATTGCCTTTAAGACTGCATCGCTTG
AATCATGGAGAGGTGAGTGGAATTCCGAGTGTAGAGGTGAAATTCGTAGATATTCGGAAG
AACACCAGTGGTGAAGGCGACTCACTGGACATGTATTGACGCTGAGGTGCGAAAGCGTGG
GGAGCAAACAGGATTAGATACCCTGGTAGTCCACGCCGTAAACGATGATGACTAGCTGTC
GGGGCGCTTAGCGTTTCGGTGGCGCAGCTAACGCGTTAAGTCAGCCGCCTGGGGAGTACG
G
>I6629V002B171V length=24 xy=0728_1201 region=2 run=R_2014_12_30_12_21_21_
GAGATGGCCGCCTGGGGAGTACGG
>I6629V002B177E length=361 xy=0728_1400 region=2 run=R_2014_12_30_12_21_21_
ACAGAGGGTGCAAGCGTTAATCGGAATTACTGGGCGTAAAGCGCGCGTAGGTGGTTTGTT
AAGTTGGATGTGAAATCCCCGGGCTCAACCTGGGAACTGCATTCAAAACTGACTGACTAG
AGTATGGTAGAGGGTGGTGGAATTTCCTGTGTAGCGGTGAAATGCGTAGATATAGGAAGG
AACACCAGTGGCGAAGGCGACCACTTGGACTAATACTGACACTGAGGTGCGAAAGCGTGG
GGAGCAAACAGGATTAGATACCCTGGTAGTCCACGCCGTAAACGATGTCAACTAGCCGTT
GGAAGCCTTGAGCTTTTAGTGGCGCAGCTAACGCATTAAGTTGACCGCCTGGGGAGTACG
G
>I6629V002B177N length=363 xy=0728_1409 region=2 run=R_2014_12_30_12_21_21_
GCGTAGGGTGCGAGCGTTGTCCGGAATTATTGGGCGTAAAGAGCTTGTAGGCGGCTTGTC
GCGTCTGCTGTGAAATCCCGGGGCTTAACCCCGGGCTTGCAGTGGGTACGGGCAGGCTAG
AGTGTGGTAGGGGAGACTGGAATTCCTGGTGTAGCGGTGGAATGCGCAGATATCAGGAGG
AACACCGATGGCGAAGGCAGGTCTCTGGGCCATTACTGACGCTGAGAAGCGAAAGCGTGG
GGAGCAAACAGGATTAGATACCCTGGTAGTCCACGCCGTAAACGTTGGGCGCTAGGTGTG
GGTCCCATTCCACGGGGTCCGTGCCGCAGCTAACGCATTAAGCGCCCCGCCTGGGGAGTA
CGG
>I6629V002B17BC length=372 xy=0728_0246 region=2 run=R_2014_12_30_12_21_21_
ACGTAGGTGGCAAGCGTTGTCCGGATTTACTGGGCGTAAAGAGTATGTAGGCGGATGTTT
AAGTAGAAAGTGAAAGGTTGGAGCTTAACTCCAACACTGCTTCCTATACTGGATATCTTG
AGTGCCGGAGAGGAAAGCGGAACGACACGTGTAGCGGTGAAATGCGTTGATATGTGTCGG
AACACCAATGGCGAAGGCAGCTTTCTGGACGGAGCCGCAAGGCTTAAAACTGACGCTGAG
ATACGAAAGCCGAGGGAGCGAACAGGATTAGATACCCTGGTAGTCTCGGCCCTAAACGAT
GTTCACTAGGTGTCGGGGGGTAACCTCCGGTGCCGCAGCTAACGCATTAAGTGAACCGCC
TGGGGAGTACGG
>I6629V002B17CQ length=360 xy=0728_0296 region=2 run=R_2014_12_30_12_21_21_
ACGGAGGGTGCAAGCGTTAATCGGAATTACTGGGCGTAAAGCGCACGCAGGCGGTCTGTC
AAGTCGGATGTGAAATCCCCGGGCTCAACCTGGGAACTGCATCCGAAACTGGCAGGCTTG
AGTCTCGTAGAGGGGGGTAGAATTCCAGGTGTAGCGGTGAAATGCGTAGAGATGTGGAGG
AACACCTGTGGCGAAGGCGCCTTGCTGGCCAATTTCTGACGCTGAGGCGCGAAAGCGTGG
GGAGCAAACAGGATTAGATACCCTGGTAGTCCACGCCGTAAACGATGAGTGCTAGGTGTT
GGGGGGTACCACCCTCAGTGCCGAAGCTAACGCATTAAGCACTCCGCCTGGGGAGTACGG
>I6629V002B17HM length=363 xy=0728_0472 region=2 run=R_2014_12_30_12_21_21_
ACGTAGGGCGCAAGCGTTATCCGGAATTATTGGGCGTAAAGAGCTCGTAGGCGGTTTGTC
GCGTCTGCTGTGAAAACCCGAGGCTCAACCTCGGGCCTGCAGTGGGTACGGGCAGACTAG
AGTGCGGTAGGGGAGATTGGAACTCCTGGTGTAGCGGTGGAATGCGCAGATATCAGGAAG
AACACCGATGGCGAAGGCAGATCTCTGGGCCGTAACTGACGCTGAGGAGCGAAAGGGTGG
GGAGCAAACAGGCTTAGATACCCTGGTAGTCCACCCCGTAAACGTTGGGAACTAGTTGTG
GGGTCCATTCCACGGATTCCGTGACGCAGCTAACGCATTAAGTTCCCCGCCTGGGGAGTA
CGG
>I6629V002B17JE length=348 xy=0728_0536 region=2 run=R_2014_12_30_12_21_21_
ACGGAGGGAGGCAAGCGTTATCCGGAATTATTGGGCGTAAAGCGTCCGCAGGTGGCACTT
CAAGTCTGTCGTCAAAGACTGGGGCTTAACCCTGGAAAGGCGGTGGAAACTGAAGCGCTA
GAGTGTGGTAGGGGTAGAGGGAATTCCCGGTGTAGCGGTGAAATGCGTAGAGATCGGGAA
GAACATCGGTGGCGAAGGCGCTCTACTGGGACCACAACTGACACTCAGGGACGAAAGCTA
GGGGAGCGAATGGGGATTAGATACCCCAGTAGTCCCTAGCCGTAAACGATGGATACTAGG
TGTGGCTCGTATCGACCCGAGCCGTGCCGTAGCTAACGCGCTAAGTAT
>I6629V002B17MC length=361 xy=0728_0642 region=2 run=R_2014_12_30_12_21_21_
GCAGAGGGTGCGAGCGTTAATCGGATTTACTGGGCGTAAAGCGTGCGTAGGCGGCTTCTT
AAGTCGGATGTGAAATCCCTGAGCTTAACTTAGGAATTGCATTCGATACTGGGAAGCTAG
AGTATGGGAGAGGATGGTAGAATTCCAGGTGTAGCGGTGAAATGCGTAGAGATCTGGAGG
AATACCGATGGCGAAGGCAGCCATCTGGCCTAATACTGACGCTGAGGTACGAAAGCATGG
GGAGCAAACAGGATTAGATACCCTGGTAGTCCATGCCGTAAACGATGTCTACTAGCCGTT
GGGGCCTTTGAGGCTTTAGTGGCGCAGCTAACGCGATAAGTAGACCGCCTGGGGAGTACG
G
>I6629V002B17SH length=361 xy=0728_0863 region=2 run=R_2014_12_30_12_21_21_
GCGGAGGGAGCTAGCGTTATTCGGAATTACTGGGCGTAAAGCGCACGTAGGCGGCTTTGT
AAGTTAGAGGTGAAAGCCTGGAGCTCAACTCCAGAATTGCCTTTAAGACTGCATCGCTTG
AATCCAGGAGAGGTGAGTGGAATTCCGAGTGTAGAGGTGAAATTCGTAGATATTCGGAAG
AACACCAGTGGCGAAGGCGGCTCACTGGACTGGTATTGACGCTGAGGTGCGAAAGCGTGG
GGAGCAAACAGGATTAGATACCCTGGTAGTCCACGCCGTAAACGATGATAACTAGCTGTC
GGGGCTCTTAGAGCTTCGGTGGCGCAGCTAACGCATTAAGTTAGCCGCCTGGGGAGTACG
G
>I6629V002B181L length=363 xy=0728_2487 region=2 run=R_2014_12_30_12_21_21_
ACGTAGGGCGCAAGCGTTATCCGGAATTATTGGGCGTAAAGAGCTCGTAGGCGGTTTGTC
GCGTCTGCTGTGAAAACCCGAGGCTCAACCTCGGGCCTGCAGTGAGTACGGGCAGACTAG
AGTGCGGTAGGGGAGATTGGAACTCCTGGTGTAGCGGTGGAATGCGCAGATATCAGGAAG
AACACCGATGGCGAAGGCAGATCTCTGGGCCGTAACTGACGCTGAGGAGCGAAAGGGTGG
GGAGCAAACAGGCTTAGATACCCTGGTAGTCCACCCCGTAAACGTTGGGAACTAGTTGTG
GGGTCCATTCCACGGATTCCGTGACGCAGCTAACGCATTAAGTTCCCCGCCTGGGGAGTA
CGG
>I6629V002B18AR length=24 xy=0728_1521 region=2 run=R_2014_12_30_12_21_21_
GAGATGGCCGCCTGGGGAGTACGG
>I6629V002B18DG length=360 xy=0728_1618 region=2 run=R_2014_12_30_12_21_21_
GCGAAGGGGGCAAGCGTTGTTCGGAATTACTGGGCGTAAAGGGCGCGTAGGCGGCTTATC
AAGTCAGGCGTGAAATTCCCGGGCTCAACCTGGGGGCTGCGCTTGATACTGATGAGCTTG
AATGCGGGAGAGGATAGTGGAATTCCCAGTGTAGAGGTGAAATTCGTAGATATTGGAAAG
AACACCGGTGGCGAAGGCGGCTATCTGGCCCGTGATTGACGCTGAGGCGCGAAAGCGTGG
GGAGCAAACAGGATTAGATACCCTGGTAGTCCACGCCGTAAACGATGAATGCTAGACGTT
GGCGAGCATGCTCGTCAGTGTCGGAGCTAACGCATTAAGCATTCCGCCTGGGGAGTACGG
>I6629V002B18JN length=362 xy=0728_1841 region=2 run=R_2014_12_30_12_21_21_
ACGTAGGTGGCAAGCGTTATCCGGAATTATTGGGCGTAAAGCGCGCGCAGGCGGTTTCTT
AAGTCTGATGTGAAAGCCCACGGCTCAACCGTGGAGGGTCATTGGAAACTGGGGAACTTG
AGTGCAGAAGAGAAAAGCGGAATTCCACGTGTAGCGGTGAAATGCGTAGAGATGTGGAGG
AACACCAGTGGCGAAGGCGGCTTTTTGGTCTGTAACTGACGCTGAGGCGCGAAAGCGTGG
GGAGCAAACAGGATTAGATACCCTGGTAGTCCACGCCGTAAACGATGAGTGCTAAGTGTT
AGAGGGTTTCCGCCCTTTAGTGCTGCAGCTAACGCATTAAGCACTCCGCCTGGGGAGTAC
GG
>I6629V002B18KS length=360 xy=0728_1882 region=2 run=R_2014_12_30_12_21_21_
ACGAAGGGGGCTAGCGTTGCTCGGAATCACTGGGCGTAAAGGGCGCGTAGGCAGCCGATT
AAGTCGGGGGTGAAAGCCTGTGGCTCAACCACAGAATTGCCTTCGATACTGGTTGGCTTG
AGACCGGAAGAGGACAGCGGAACTGCGAGCGTAGAGGTGAAATTCGTAGATATTCGCAAG
AACACCAGTGGCGAAGGCGGCTGTCTGGTCCGGTTCTGACGCTGAGGCGCGAAAGCGTGG
GGAGCAAACAGGATTAGATACCCTGGTAGTCCACACCGTAAACGTTGGGCGCTAGGTGTG
GGACTCATTCCACGAGTTCCGTGCCGCAGCTAACGCATTAAGCGCCCCGCCTGGGGAGTA
>I6629V002B18M2 length=361 xy=0728_1964 region=2 run=R_2014_12_30_12_21_21_
ACAGAGGGTGCGAGCGTTAATCGGATTTACTGGGCGTAAAGCGTGCGTAGGCGGCTTCTT
AAGTCGGATGTGAAATCCCTGAGCTTAACTTAGGAATTGCATTCGATACTGGGAAGCTAG
AGTATGGGAGAGGATGGTAGAATTCCAGGTGTAGCGGTGAAATGCGTAGAGATCTGGAGG
AATACCGATGGCGAAGGCAGCCATCTGGCCTAATACTGACGCTGAGGTACGAAAGCATGG
GGAGCAAACAGGATTAGATACCCTGGTAGTCCATGCCGTAAACGATGTCTACTAGCCGTT
GGGGCCTTTGAGGCTTTAGTGGCGCAGCTAACGCGATAAGTAGACCGCCTGGGGAGTACG
G
>I6629V002B18MN length=360 xy=0728_1949 region=2 run=R_2014_12_30_12_21_21_
ACGTAGGGTGCAAGCGTTAATCGGAATTACTGGGCGTAAAGCGTGCGCAGGCGGTTTTGT
AAGACAGTGGTGAAATCCCCGGGCTCAACCTGGGAACTGCCATTGTGACTGCAAGGCTGA
GGTGCGGCAGAGGGGGATGGAATTCCGCGTGTAGCAGTGAAATGCGTAGATATGCGGAGG
AACACCGATGGCGAAGGCAATCCCCTGGGCCTGCACTGACGCTCATGCACGAAAGCGTGG
GGAGCAAACAGGATTAGATACCCTGGTAGTGCACGCCCTAAACGATGTCAACTGGTTGTT
GGGAATTTATTTTCTCAGTAACGAAGCTAACGCGTGAAGTTGACCGCCTGGGGAGTACGG
>I6629V002B18YP length=23 xy=0728_2383 region=2 run=R_2014_12_30_12_21_21_
GAGATGCCGCCTCGGGAGTACGG
>I6629V002B190F length=361 xy=0728_3741 region=2 run=R_2014_12_30_12_21_21_
ACGTAGGTGGCAAGCGTTGTCCGGAATTATTGGGCGTAAAGCGCGCGCAGGTGGTTTCTT
AAGTCTGATGTGAAAGCCCACGGCTCAACCGTGGAGGGTCATTGGAAACTGGGGAACTTG
AGTGCAGAAGAGGAAAGTGGAATTCCACGTGTAGCGGTGAAATGCGTAGAGATGTGGAGG
AACACCAGTGGCGAAGGCGACTTTCTGGTCTGTAACTGACACTGAGGCGCGAAAGCGTGG
GGAGCAAACAGGATTAGATACCCTGGTAGTCCACGCCGTAAACGATGAGTGCTAAGTGTA
GAGGGTTTCCGCCCTTTAGTGCTGCAGCTAACGCATTAAGCACTCCGCCTGGGGAGTACG
G
>I6629V002B192K length=24 xy=0728_3818 region=2 run=R_2014_12_30_12_21_21_
GAGATGGCCGCCTGGGGAGTACGG
>I6629V002B1989 length=24 xy=0728_4059 region=2 run=R_2014_12_30_12_21_21_
GAGATGGCCGCCTGGGGAGTACGG
>I6629V002B19A5 length=371 xy=0728_2831 region=2 run=R_2014_12_30_12_21_21_
ACGGAGGGGGCTAGCGTTGTTCGAAGTAACTGGCGGTAAAGACGCACGTAGGCGGCGCCG
CAAGTCAGGGGTGGAAATACCCGGGGCCGTCAACCCCGGAACCTGCCCTTCGAAACTAGC
AGTGCTAGAATCTTGGAGAGGCGAGTGGAATTCCGAGTGTAGAGGTGAAATTACGTAGAT
ATTCGGAAGAACACCAGTGGCGAAGGCGACTCGCTGGACAAGTATTGACGCTGAGGTGCG
AAAGCGTGGGGAGGCAAACAGGATTAGATACCCTGGTAGTCCACGCCGTAAACGATGATA
ACTAGCTATTGGGGCACATGGTGCTTCGGTGGCGCAGCTAACGCATTAAGTTATCCGCCT
GGGGAGTACGG
>I6629V002B19S0 length=363 xy=0728_3474 region=2 run=R_2014_12_30_12_21_21_
ACGTAGGGCGCAAGTGTTATCCGGAATTATTGGGCGTAAAGAGCTCGTAGGCGGTTTGTC
GCGTCTGCTGTGAAAACCCGAGGCTCAACCTCGGGCCTGCAGTGGGTACGGGCAGACTAG
AGTGCGGTAGGGGAGATTGGAACTCCTGGTGTAGCGGTGGAATGCGCAGATATCAGGAAG
AACACCGATGGCGAAGGCAGATCTCTGGGCCGTAACTGACGCTGAGGAGCGAAAGGGTGG
GGAGCAAACAGGCTTAGATACCCTGGTAGTCCACCCCGTAAACGTTGGGAACTAGTTGTG
GGGTCCATTCCACGGATTCCGTGACGCAGCTAACGCATTAAGTTCCCCGCCTGGGGAGTA
CGG
>I6629V002B19UG length=360 xy=0728_3526 region=2 run=R_2014_12_30_12_21_21_
ACGAAGGGGGCTAGCGTTGCTCGGAATCACTGGGCGTAAAGGGCGCGTAGGCGGCCGATT
AAGTCGGGGGTGAAAGCCTGTGGCTCAACCACAGAATTGCCTTCGATACTGGTTGGCTTG
AGACCGGAAGAGGACAGCGGAACTGCGAGTGTAGAGGTGAAGTTCGTAGATATTCGCAAG
AACACCAGTGGCGAAGGCGGCTGTCTGGTCCGGTTCTGACGCTGAGGCGCGAAAGCGTGG
GGAGCAAACAGGATTAGATACCCTGGTAGTCCACGCCGTAAACGATGAATGCCAGCCGTT
GGCCTGCTTGCAGGTCAGTGGCGCCGCTAACGCATTAAGCATTCCGCCTGGGGAGTACGG
>I6629V002B1A0Z length=363 xy=0717_3457 region=2 run=R_2014_12_30_12_21_21_
ACGTAGGGTGCAAGCGTTAATCGGAATTACTGGGCGTAAAGAGCTCGTAGGCGGTTTGTC
GCGTCTGCTGTGAAAACCCGAGGCTCAACTTCGGGCCTGCAGTGGGTACGGGCAGACTAG
AGTGCGGTAGGGGAGATTGGAACTCCTGGTGTAGCGGTGGAATGCGCAGATATCAGGAAG
AACACCGATGGCGAAGGCAGATCTCTGGGCCGTAACTGACGCTGAGGAGCGAAAGGGTGG
GGAGCAAACAGGCTTAGATACCCTGGTAGTCCACCCCGTAAACGTTGGGAACTAGTTGTG
GGGTCCATTCCACGGATTCCGTGACGCAGCTAACGCATTAAGTTCCCCGCCTGGGGAGTA
CGG
>I6629V002B1AIA length=64 xy=0717_2784 region=2 run=R_2014_12_30_12_21_21_
ACAGAGGGTGCGAGCGTTAATCGGATTTACTGGGCGTAAAGCGTGCGTGGCGGCGTTTTT
AAGT
>I6629V002B1AII length=358 xy=0717_2792 region=2 run=R_2014_12_30_12_21_21_
ACGGAGGGGGCTAGCGTTGTCCGGAATTACTGGGCGTAAAGCGCGCGTAGGCGGCTTTGT
AAGTTTAGAGGTGAAAGCCCGAAGCTCAACTTCGGAATTGCCTTTAAGACTGCATCGCTA
GAATCGTGGAGAGGTGAGTGGAATTCCGAGTGTAGAGGTGAAATTCGTAGATATTCGGAA
GAACACCAGTGGCGAAGGCGACTCACTGGACACGTATTGACGCTGAGGTGCGAAAGCGTG
GGGAGCAAACAGGGATTAGATACCCTGGTAGTCCACGCCGTAAACGATGATGACTAGCTG
TCGGGGCGCTTAGGCGTTTCGGTGGCGCAGCTAACGCGATAAGTCATCCGCCTGGGGA
>I6629V002B1ALS length=362 xy=0717_2910 region=2 run=R_2014_12_30_12_21_21_
GCGAAGGGTGCAAGCGTTAATCGGAATTACTGGGCGTAAAGCGCGCGTAGGTGGCTTGAT
AAGTTGGATGTGAAATCCCCGGGCTCAACCTGGGAACTGCATCCAAAACTGTCTGGCTAG
AGTGCGGTAGAGGGTAGTGGAATTTCCAGTGTAGCGGTGAAATGCGTAGATATTGGAAGG
AACACCAGTGGCGAAGGCGACTACCTGGACTGACACTGACACTGAGGTGCGAAAGCGTGG
GGAGCAAACAGGATTAGATACCCTGGTAGTCCACGCCCTAAACGATGTCAACTAGTTGTT
GGTGGAGTAAAATCCATTAGTAACGCAGCTAACGCGTGGAGTTGACCGCCTGGGGAGTAC
GG
>I6629V002B1AO1 length=361 xy=0717_3027 region=2 run=R_2014_12_30_12_21_21_
GCGTAGGTGGCAAGCGTTGTCCGGAATTATTGGGCGTAAAGCGCGCGCAGGTGGTTCCTT
AAGTCTGATGTGAAAGCCCACGGCTCAACCGTGGAGGGTCATTGGAAACTGGGGAACTTG
AGTGCAGGAGAGAAGAGTGGAATTCCACGTGTAGCGGTGAAATGCGTAGAGATGTGGAGG
AACACCAGTGGCGAAGGCGACTCTTTGGCCTGTAACTGACGCTGAGGCGCGAAAGCGTGG
GGAGCAAACAGGATTAGATACCCTGGTAGTCCACGCCGTAAACGATGAGTGCTAAGTGTT
AGAGGGTTTCCGCCCTTTAGTGCTGCAGTAAACGCATTAAGCACTCCGCCTGGGAGTACG
G
>I6629V002B1AQQ length=364 xy=0717_3088 region=2 run=R_2014_12_30_12_21_21_
ACGTAGGTGGCAAGCGTTAGTCCGGAATTATTGGGCGTAAAGCGCGCGTAGGCGGTAAAA
TAAGGTCTGATGTGAAAGCCCCCGGCTCAACCGGGGAGGGTCATTGGAAACTGTTTTACT
TGAGTACAGAAGAGGAGAGTGGAATTCCATGTGTAGCGGTGAAATGCGCAGAGATATGGA
GGAACACCAGTGGCGAAGGCGGCTCTCTGGTCTGTTACTGACGCTGAGGTGCGAAAGCGT
GGGGATCAAACAGGATTAGATACCCTGGTAGTCCACGCCGTAAACGATGAGTGCTAAGTG
TTGGGGGGTTTCCGCCCCCCAGTGCTGCAGCTAACGCATTAAGCACTCCGCCTGGGGAGT
ACGG
>I6629V002B1AW9 length=384 xy=0717_3323 region=2 run=R_2014_12_30_12_21_21_
ACGACGACGGTGGGCGTACGGCGTTAAGTCGGACTTTACGTCGGGACGGTAAACGCCGTA
CGACGGGTAAGGACGTGCTTTTTAAAATCGGATGTGAAATCCCTGAGCTTAACTTAGGAA
TTGCATTCGATACTGGGAAGCTAGAGTATGGGAGAGGATGGTAGAATTCCAGGTGTAGCG
GTGAAATGCGTAGAGATCTGGAGGAATACCGATGGCGAAGGCAGCCATCTGGCCTAATAC
TGACGCTGAGGTACGAAAGCATGGGGAGCAAACAGGATTAGATACCCTGGTAGTCCATGC
CGTAAACGATGTCTACTAGCCGTTGGGGCCTTTGAGGCTTTAGTGGCGCAGCTAACGCGA
TAAGTGACCGCCTGGGGAGTACGG
>I6629V002B1AYC length=24 xy=0717_3362 region=2 run=R_2014_12_30_12_21_21_
GAGATGGCCGCCTGGGGAGTACGG
>I6629V002B1AZC length=363 xy=0717_3398 region=2 run=R_2014_12_30_12_21_21_
ACGTAGGGTGCGAGCGTTGTCCGGAATTATTGGGCGTAAAGAGCTCGTAGGCGGTCTGTC
GCGTCTGCTGTGAAAACCCGAGGCTCAACCTCGGGCCTGCAGTGGGTACGGGCAGACTAG
AGTGCGGTAGGGGAGAATGGAATTCCTGGTGTAGCGGTGGAATGCGCAGATATCAGGAGG
AACACCGATGGCGAAGGCAGTTCTCTGGGCCGTAACTGACGCTGAGGAGCGAAAGCGTGG
GGAGCGAACAGGATTAGATACCCTGGTAGTCCACGCCGTAAACGTTGGGCGCTAGATGTG
GGGACCATTCCACGGTTTCCGTGTCGCAGCTAACGCATTAAGCGCCCCGCCTGGGGAGTA
CGG
>I6629V002B1BAY length=360 xy=0717_3816 region=2 run=R_2014_12_30_12_21_21_
ACAGAGGGTGCGAGCGTTAATCGGATTTACTGGGCGTAAAGCGTGCGTAGGCGGCTTCTT
AAGTCGGATGTGGAATCCCTGAGCTTAACTTAGGAATTGCATTCGATACTGGGAAGCTAG
AGTATGGAAGAGGATGGTAGAATCCCAGGTGTAGCGGTGAAATGCGTAGAGATCTGGAGG
AATACCGATGGCGAAGGCAGCCATCTGGCCTAATACTGACGCTGAGGTACGAAAGCATGG
GGAGCAAACAGGATTAGATACCCTGGTAGTCCATGCCGTAAACGATGTCTACTGGTTGTT
GGGTCTTCACTGACTCAGTAACGAAGCTAACGCGTGAAGTTGACCGCCTGGGGAGTACGG
>I6629V002B1BBD length=361 xy=0717_3831 region=2 run=R_2014_12_30_12_21_21_
ACGGAGGGAGCTAGCGTTGTTCGGAATTACTGGGCGTAAAGCGGGCGTAGGCGGCTACTC
AAGTCAGGGGTGAAAGCCCGGGGCTCAACCCCGGAACTGCCTTTGAAACTAGGTAGCTAG
AATCTTGGAGAGGTCAGTGGAATTCCGAGTGTAGAGGTGAAATTCGTAGATATTCGGAAG
AACACCAGTGGCGAAGGCGACTGACTGGACAAGTATTGACGCTGAGGTGCGAAAGCGTGG
GGAGCAAACAGGATTAGATACCCTGGTAGTCCACGCCGTAAACGATGATAACTAGCTGTC
CGGGCACTTGGTGCTTGGGTGGCGCAGCTAACGCATTAAGTTAGCCGCCTGGGGAGTACG
G
>I6629V002B1BBR length=349 xy=0717_3845 region=2 run=R_2014_12_30_12_21_21_
ACGTAGGGCGCAAGCGTTATCCGGAATTATTGGGCGTAAAGAGCTCGTAGGCGGTTTGTC
GCGTCTGCTGTGAAAACCCGAGGCTCAACCTCGGGCCTGCAGTGGGTACGGGCAGACTAG
AGTGCGGTAGGGGAGATTGGAACTCCTGGTGTAGCGGTGGAATGCGCAGATATCAGGAAG
AACACCGATGGCGAAGGCAGATCTCTGGGCCGTAACTGACGCTGAGGAGCGAAAGGGTGG
GGAGCAAACAGGCTTAGATACCCTGGTAGTCCACCCCGTAAACGTTGGGAACTAGTTGTG
GGGTCCATTCCACGGATTCCGTGACGCAGCTAACGCATTAAGTTCCCCG
>I6629V002B1BED length=363 xy=0717_3939 region=2 run=R_2014_12_30_12_21_21_
ACGGAGGGTGCAAGCGTTAATCGGAATTACTGGGCGTAAAGCGCGCGTAGGCGGCTATTT
AAGCTAGATGTGAAAGCCCAGGGCTTAACCTTGGAACTGCATTTAGAACTGGGTAGCTAG
AGTACAGCAGAGGATAGGTGGAATTTCAGGTGTAGCGGTGAAATGCGTAGAGATCTGAAG
GAACATCAGTGGCGAAGGCGACTGTCTGGGCTGATACTGACGCTGAGGGTGCGAAAGCGT
GGGGAGCAAACAGGATTAGATACCCTGGTAGTCCACGCCGTAAACGATGTCTACTAGCCG
TTGGGATCCTTGAGGTCTTAGTGGCGCAGCTAACGCGATAAGTAGACCGCCTGGGGAGTA
CGG
>I6629V002B1BFQ length=362 xy=0717_3988 region=2 run=R_2014_12_30_12_21_21_
ACTTAGGTGGCAAGCGTTGTTCGGAATTATTGGGCGTAAAGCGCGCGCAGGCGGTCTTTT
AAGTCTGATGTGAAAGCCCACGGCTCAACCGTGGAGGGTCATTGGAAACTGGGAGACTTG
AGTGCAGAAGAGAAGAGTGGAATTCCACGTGTAGCGGTGAAATGCGTAGAGATGTGGAGG
AACACCAGTGGCGAAGGCGTCTCTTTGGTCTGTAACTGACGCTGAGGCGCGAAAGCGTGG
GGAGCAAACAGGATTAGATACCCTGGTAGTCCACGCCGTAAACGATGAGTGCTAAGTGTT
AGAGGGTTTCCGCCCTTTAGTGCTGAAGTCAACGCATTAAGCACTCCGCCTGGGGAGTAC
GG
>I6629V002B1BUC length=363 xy=0718_0418 region=2 run=R_2014_12_30_12_21_21_
ACGTAGGGCGCAAGCGTTATCCGGAATTATTGGGCGTAAAGAGCTCGTAGGCGGTTTGTC
GCGTCTGCCGTGAAAGTCCGGGGCTTAACCCCGGATCTGCGGTGGGTACGGGCAGACTTG
AGTGATGTAGGGGAGACTGGAATTCCTGGTGTAGCGGTGAAATGCGCAGATATCAGGAGG
AACACCGATGGCGAAGGCAGGTCTCTGGGCATTAACTGACGCTGAGGAGCGAAAGCATGG
GGAGCGAACAGGATTAGATACCCTGGTAGTCCATGCCGTAAACGTTGGGCACTAGGTGTG
GGGGACATTCCACGTTTTCCGCGCCGTAGCTAACGCATTAAGTGCCCCGCCTGGGGAGTA
CGG
>I6629V002B1BXS length=360 xy=0718_0542 region=2 run=R_2014_12_30_12_21_21_
ACGTAGGGTGCGAGCGTTAATCGGAATTACTGGGCGTAAAGCGTGCGCAGGCGGTTTTGT
AAGACAGAGGTGAAATCCCCGGGCTCAACCTGGGAACTGCCTTTGTGACTGCAAGGCTAG
AGTACGGCAGAGGGGGATGGAATTCCGCGTGTAGCAGTGAAATGCGTAGATATGCGGAGG
AACACCGATGGCGAAGGCAATCCCCTGGGCCTGTACTGACGCTCATGCACGAAAGCGTGG
GGAGCAAACAGGATTAGATACCCTGGTAGTCCACGCCCTAAACGATGTCAACTGGTTGTT
GGGTCTTAACTGACTCAGTAACGAAGCTAACGCGTGAAGTTGGCCGCCTGGGGAGTACGG
>I6629V002B1BY1 length=362 xy=0718_0587 region=2 run=R_2014_12_30_12_21_21_
GCGTAGGTGGCAAGCGTTGTCCGGAATTATTGGGCGTAAAGCGCGCGCAGGCGGTTCCTT
AAGTCTGATGTGAAAGCCCACGGCTCAACCGTGGAGGGTCATTGGAAACTGGGGAACTTG
AGTGCAGAAGAGGAGAGTGGAATTCCACGTGTAGCGGTGAAATGCGTAGAGATGTGGAGG
AACACCAGTGGCGAAGGCGACTCTCTGGTCTGTAACTGACGCTGAGGCGCGAAAGCGTGG
GGAGCAAACAGGATTAGATACCCTGGTAGTCCACGCCGTAAACGATGAGTGCTAAGTGTT
AGGGGGTTTCCGCCCCTTAGTGCTGCAGCTAACGCATTAAGCACTCCGCCTGGGGAGTAC
GG
>I6629V002B1C7Q length=25 xy=0718_2196 region=2 run=R_2014_12_30_12_21_21_
GAAGATGGCCGCCTGGGGAGTACGG
>I6629V002B1CGO length=356 xy=0718_1222 region=2 run=R_2014_12_30_12_21_21_
ACGTAGGGGGCAAGCGTTGTCCGGATTTACTGGGCGTAAAGAGCGCGTAGGCGGACGTTT
AAGTGTGGTCTGAAAGCCCCCGGCTCAACCGGGGATGCGGATTGCATACTGGACGTCTTG
AGGGGGATAGAGGAAGGTGGAATTCCTGGTGTAGCGGTGAAATGCGTAGAGATCAGGAGG
AACACCCGTGGCGAAGGCGGCCTTCTGGGTCCGCCCTGACGCTGAGGCGCGAAAGCGTGG
GGAGCGAACGGGATTAGATACCCCGGTAGTCCACGCCGTAAACGATGATCACTAGGTGTG
TGCGGTATCGACCCCGCACGTGCCGCAGCTAACGCAATAAGTGATCCGCCTGGGGA
>I6629V002B1CGU length=364 xy=0718_1228 region=2 run=R_2014_12_30_12_21_21_
ACGTAGGGGGCGAGCGTTGTCCGGATTTATTGGGCGTAAAGAGCTCGTAGGCGGTTTGGC
AAGTCGGGTGTGAAAACTCCGGGCTCAACTCGGAGACGCCACTCGATACTGCCATGACTC
GAGTCCGGTAGGGGAGTGCGGAATTCCTGGTGTAGCGGTGAAATGCGCAGATATCAGGAG
GAACACCGGTGGCGAAGGCGGCACTCTGGGCCGGTACTGACGCTGAGGAGCGAAAGCGTG
GGGAGCGAACAGGATTAGATACCCTGGTAGTCCACGCCGTAAACGTTGGGCACTAGGTGT
GGGGCTCGATCGACGGGCTCCGTGCCGTAGCTAACGCATTAAGTGCCCCGCCTGGGGAGT
ACGG
>I6629V002B1CGX length=360 xy=0718_1231 region=2 run=R_2014_12_30_12_21_21_
ACGGAGGGGGCTAGCGTTGTTCGGAATTACTGGGCGTAAAGCGCGCGTAGGCGGCTTTGT
AAGTTAGAGGTGAAAGCCCGGAGCTCAACTCCGGAATTGCCCTTAAGACTGCATCGCTAG
AATCATGGAGAGGTGAGTGGAATTCCGAGTGTAGAGGTGAAATTCGTAGATATTCGGAAG
AACACCAGTGGCGAAGGCGACTCACTGGACATGTATTGACGCTGAGGTGCGAAAGCGTGG
GGAGCAAACAGGATTAGATACCCTGTAGTCCACGCCGTAAACGATGATGACTAGCTGTCG
GGGCTCATGGAGTTTCGGTGGCGCAGCTAACGCGTTAAGTCATCCGCCTGGGGAGTACGG
>I6629V002B1CL5 length=24 xy=0718_1419 region=2 run=R_2014_12_30_12_21_21_
GAGATGGCCGCCTGGGGAGTACGG
>I6629V002B1CMV length=361 xy=0718_1445 region=2 run=R_2014_12_30_12_21_21_
GCAGAGGGTGCGAGCGTTAATCGGATTTACTGGGCGTAAAGCGTGCGTAGGCGGCTTTTT
AAGTCGGATGTGAAATCCCTGAGCTTAACTTAGGAATTGCATTCGATACTGGGAAGCTAG
AGTATGGGAGAGGATGGTAGAATTCCAGGTGTAGCGGTGAAATGCGTAGAGATCTGGAGG
AATACCGATGGCGAAGGCAGCCATCTGGCCTAATACTGACGCTGAGGTACGAAAGCATGG
GGAGCAAACAGGATTAGATACCCTGGTAGTCCATGCCGTAAACGATGTCTACTAGCCGTT
GGGGCCTTTGAGGCTTTAGTGGCGCAGCTAACGCGATAAGTAGACCGCCTGGGGAGTACG
G
>I6629V002B1CRZ length=360 xy=0718_1629 region=2 run=R_2014_12_30_12_21_21_
GCGAAGGGGGCTAGCGTTGCTCGGAATCACTGGGCGTAAAGGGCGCGTAGGCGGCCGATT
AAGTCGGGGGTGAAAGCCTGTGGCTCAACCACAGAATTGCCTTCGATACTGGTTGGCTTG
AGACCGGAAGAGGACAGCGGAACTGCGAGTGTAGAGGTGAAATTCGTAGATATTCGCAAG
AACACCAGTGGCGAAGGCGGCTGTCTGGTCCGGTTCTGACGCTGAGGCGCGAAAGCGTGG
GGAGCAAACAGGATTAGATACCCTGGTAGTCCACGCCGTAAACGATGAATGCCAGCCGTT
GGCCTGCTTGCAGGTCAGTGGCGCCGCTAACGCATTAAGCATTCCGCCTGGGGAGTACGG
>I6629V002B1CWZ length=24 xy=0718_1809 region=2 run=R_2014_12_30_12_21_21_
GAGATGGCCGCCTGGGGAGTACGG
>I6629V002B1CXG length=360 xy=0718_1826 region=2 run=R_2014_12_30_12_21_21_
ACGAAGGGGGCTAGCGTTGTTCGGAATTACTGGGCGTAAAGCGCACGTAGGCGGATACTT
AAGTCAGGGGTGAAATCCCGGGGCTCAACCCCGGAACTGCCTTTGATACTGGGTATCTCG
AGTCCGGAAGAGGTGAGTGGAATTCCGAGTGTAGAGGTGAAATTCGTAGATATTCGGAGG
AACACCAGTGGCGAAGGCGGCTCACTGGTCCGGTACTGACGCTGAGGTGCGAAAGCGTGG
GGAGCAAACAGGATTAGATACCCTGGTAGTCCACGCCGTAAACGATGGAAGCCAGCTGTC
GGCAAGTTTACTTGTCGGTGCGCAGGCTAACGCATTAAGCTTCCCGCCTGGGGAGTACGG
>I6629V002B1CXN length=363 xy=0718_1833 region=2 run=R_2014_12_30_12_21_21_
ACGTAGGGCGCAAGCGTTATCCGGAATTACTGGGCGTAAAGAGCTCGTAGGCGGCTTGTC
GCGTCTGCTGTGAAAACCCGAGGCTCAACCTCGGGCCTGCAGTGGGTACGGGCAGACTAG
AGTGCGGTAGGGGAGATTGGAACTCCTGGTGTAGCGGTGGAATGCGCAGATATCGGGAAG
AACACCGATGGCGAAGGCAGATCTCTGGGCCGTAACTGACGCTGAGGAGCGAAAGGGTGG
GGAGCAAACAGGCTTAGATACCCTGGTAGTCCACCCCGTAAACGTTGGGAACTAGTTGTG
GGGTCCATTCCACGGATTCCGTGACGCAGCTAACGCATTAAGTTCCCCGCCTGGGGAGTA
CGG
>I6629V002B1CYG length=361 xy=0718_1862 region=2 run=R_2014_12_30_12_21_21_
GCAGAGGGTGCGAGCGTTAATCGGATTTACTGGGCGTAAAGCGTGCGTAGGCGGCTTCTT
AAGTCGGATGTGAAATCCCTGAGCTTAACTTAGGAATTGCATTCGATACTGGGAAGCTAG
AGTATGGGAGAGGATGGTAGAATTCCAGGTGTAGCGGTGAAATGCGTAGAGATCTGGAGG
AATACCGATGGCGAAGGCAGCCATCTGGCCTAATACTGACGCTGAGGTACGAAAGCATGG
GGAGCAAACAGGATTAGATACCCTGGTAGTCCATGCCGTAAACGATGTCTACTAGCCGTT
GGGGCCTTTGAGGCTTTAGTGGCGCAGCTAACGCGATAAGTAGACCGCCTGGGGAGTACG
G
>I6629V002B1CZ6 length=361 xy=0718_1924 region=2 run=R_2014_12_30_12_21_21_
GCAGAGGGTGCGAGCGTTAATCGGATTTACTGGGCGTAAAGCGTGCGTAGGCGGCTTCTT
AAGTCGGATGTGAAATCCCTGAGCTTAACTTAGGAATTGCATTCGATACTGGGAAGCTAG
AGTATGGGAGAGGATGGTAGAATTCCAGGTGTAGCGGTGAAATGCGTAGAGATCTGGAGG
AATACCGATGGCGAAGGCAGCCATCTGGCCTAATACTGACGCTGAGGTACGAAAGCATGG
GGAGCAAACAGGATTAGATACCCTGGTAGTCCATGCCGTAAACGATGTCTACTAGCCGTT
GGGGCCTTTGAGGCTTTAGTGGCGCAGCTAACGCGATAAGTAGACCGCCTGGGGAGTACG
G
>I6629V002B1D2B length=362 xy=0718_3297 region=2 run=R_2014_12_30_12_21_21_
ACGGAGGGTGCGAGCGTTGTCCGGAATCATTGGGCGTAAAGGGCGCGTAGGTGGCCCGGT
CAGTTCGTGGTGAAAGCGCGGGGCTCAACTCCGCGTCGGCCATGAATACTGCTGGGCTTG
AGCACTGCAGAGGCAGGCGGAATTCCGGGTGTAGCGGTGGAATGCGTAGAGATCCGGAAG
AACACCGGTGGCGAAGGCGGCCTGCTGGGCAGTGGCTGACACTGAGGCGCGACAGCGTGG
GGAGCAAACAGGATTAGATACCCTGGTAGTCCACGCCGTAAACGATGGGCACTAGGCGCT
TGGGGGAGCGACCCTCCGAGGGCCGGCGCTAACGCATTAAGTGCCCCGCCTGGGGAGTAC
GG
>I6629V002B1D2M length=364 xy=0718_3308 region=2 run=R_2014_12_30_12_21_21_
ACGTAGGGCGCAAGCGTTATCCGGAATTATTGGGCGTAAAGAGCTCGTAGGCGGTTTGTC
GCGTCTGCTGTGAAAACCCGAGGCTCAACCTCGGGCCTGCAGTGGGTACGGGCAGACTAG
AGTGCGGTAGGGGAGATTGGAACTCCTGGTGTAGCGGTGGAATGCGCAGATATCAGGAAG
AACACCGATGGCGAAGGCAGATCTCTGGGCCGTAACTGACGCTGAGGAGCGAAAGGGTGG
GGAGCGAAACAGGCTTAGATACCCTGGTAGTCCACCCCGTAAACGTTGGGAACTAGTTGT
GGGGTCCATTCCACGGATTCCGTGACGCAGCTAACGCATTAAGTTCCCCGCCTGGGGAGT
ACGG
>I6629V002B1D7I length=362 xy=0718_3484 region=2 run=R_2014_12_30_12_21_21_
ACGTAGGTGGCAAGCGTTATCCGGAATTATTGGGCGTAAAGCGCGCGCAGGCGGTTTCTT
AAGTCTGATGTGAAAGCCCACGGCTCAACCGTGGAGGGTCATTGGAAACTGGGGAACTTG
AGTGCAGAAGAGAAAAGCGGAATTCCACGTGTAGCGGTGAAATGCGTAGAGATGTGGAGG
AACACCAGTGGCGAAGGCGGCTTTTTGGTCTGTAACTGACGCTGAGGCGCGAAAGCGTGG
GGAGCAAACAGGATTAGATACCCTGGTAGTCCACGCCGTAAACGATGAGTGCTAAGTGTT
AGAGGGTTTCCGCCCTTTAGTGCTGCAGCTAACGCATTAAGCACTCCGCCTGGGGAGTAC
GG
>I6629V002B1DIN length=360 xy=0718_2589 region=2 run=R_2014_12_30_12_21_21_
GCGAAGGGGGCTAGCGTTGTTCGGATTTACTGGGCGTAAAGCGCACGTAGGCGGACTATT
AAGTCAGGGGTGAAATCCCGGGGCTCAACCCCGGAACTGCCTTTGATACTGGTAGTCTTG
AGTCCGGAAGAGGTGAGTGGAATTCCGAGTGTAGAGGTGAAATTCGTAGATATTCGGAGG
AACACCAGTGGCGAAGGCGGCTCACTGGTCCGGTACTGACGCTGAGGTGCGAAAGCGTGG
GGAGCAAACAGGATTAGATACCCTGGTAGTCCACGCTGTAAACGATGGAAGCTAGCCGTT
GGCAGGTTTACCTGTCGGTGGCGCAGCTAACGCATTAAGCTTCCCGCCTGGGGAGTACGG
>I6629V002B1DW8 length=361 xy=0718_3114 region=2 run=R_2014_12_30_12_21_21_
ACGGAGGGGGCTAGCGTTGTTCGGAATTACTGGGCGTAAAGCGCACGTAGGCGGCTTTGT
AAGTTAGAGGTGAAAGCCCGGGGCTCAACTCCGGAATTGCCTTTAAGACTGCATCGCTAG
AATTGTGGAGAGGTAAGTGGAATTCCGAGTGTAGAGGTGAAATTCGTAGATATTCGGAAG
AACACCAGTGGCGAAGGCGACTTACTGGACACATATTGACGCTGAGGTGCGAAAGCGTGG
GGAGCAAACAGGATTAGATACCCTGGTAGTCCACGCCGTAAACGATGATGACTAGCTGTC
CGGGCACTTAGTGCTTGGGTGGCGCAGCTAACGCGTTAAGTTATCCGCCTGGGGAGTACG
G
>I6629V002B1DY7 length=360 xy=0718_3185 region=2 run=R_2014_12_30_12_21_21_
ACGTAGGGCGCAAGCGTTATCCGGAATTATTGGGCGTAAAGAGCTCGTAGGCGGTTTGTC
GCGTCTGCTGTGAAAACCCGAGGCTCAACCTCGGGCCTGCAGTGGGTACGGGCAGACTAG
AGTGCGGTAGGGGAGATTGGAACTCCTGGTGTAGCGGTGGCATGCGCAGATACCAGGAAG
AACACCGATGGCGAAGGCAGATCTCTGGGCCGTAACTGACGCTGAGGAGCGAAAGGGTGG
GGAGCAAACAGGCTTAGATACCCTGGTAGTCCACGCCCTAAACGATGTCAACTGGTTGTT
GGGAATTTATTTTCTCAGTAACGAAGCTAACGCGTGAAGTTGACCGCCTGGGGAGTACGG
>I6629V002B1DZX length=361 xy=0718_3211 region=2 run=R_2014_12_30_12_21_21_
ACGGAGGGAGCTAGCGTTGTTCGGAATTACTGGGCGTAAAGCGCACGTAGGCGGCTTTGT
AAGTTAGAGGTGAAAGCCCGGGGCTCAACTCCGGAACTGCCTTTAAGACTGCATCGCTTG
AATCCAGGAGAGGTGAGTGGAATTCCGAGTGTAGAGGTGAAATTCGTAGATATTCGGAAG
AACACCAGTGGCGAAGGCGGCTCACTGGACTGGTATTGACGCTGAGGTGCGAAAGCGTGG
GGAGCAAACAGGATTAGATACCCTGGTAGTCCACGCCGTAAACGATGATAACTAGCTGTC
AGGGGCCTTAGGCTTTTGGTGGCGCAGCTAACGCATTAAGTTAGCCGCCTGGGGAGTACG
G
>I6629V002B1E71 length=360 xy=0719_0703 region=2 run=R_2014_12_30_12_21_21_
ACGAAGGGGGCTAGCGTTGCTCGGAATCACTGGGCGTAAAGCGCACGTAGGCGGATCCTT
AAGTCGGGGGTGAAATCCTGGAGCTCAACTCCAGAACTGCCTTCGATACTGAGGATCTCG
AGTCCGGGAGAGGTGAGTGGAACTGCGAGTGTAGAGGTGAAATTCGTAGATATTCGCAAG
AACACCAGTGGCGAAGGCGGCTCACTGGCCCGGTACTGACGCTGAGGTGCGAAAGCGTGG
GGAGCAAACAGGATTAGATACCCTGGTAGTCCACGCCGTAAACGATGGATGCTAGCCGTT
GGCGGGTTTACCCGTCAGTGGCGCAGCTAACGCCTTAAGCATCCCGCCTGGGGAGTACGG
>I6629V002B1EEL length=362 xy=0718_3739 region=2 run=R_2014_12_30_12_21_21_
GCGTAGGTGGCAAGCGTTGTCCGGAATTATTGGGCGTAAAGCGCGCGCAGGCGGTCCTTT
AAGTCTGATGTGAAAGCCCACGGCTCAACCGTGGAGGGTCATTGGAAACTGGGGGACTTG
AGTACAGAAGAGAAGAGTGGAATTCCACGTGTAGCGGTGAAATGCGTAGAGATGTGGAGG
AGCACCAGTGGCAAAGGCGACTCTTTGGTCTGTAACTGACGCTGAGGCGCGAAAGCGTGG
GGAGCAAACAGGATTAGATACCCTGGTAGTCCACGCCGTAAACGATGAGTGCTAAGTGTT
AGAGGGTTTCCGCCCTTTAGTGCTGCAGCAAACGCATTAAGCACTCCGCCTGGGGAGTAC
GG
>I6629V002B1EFS length=363 xy=0718_3782 region=2 run=R_2014_12_30_12_21_21_
ACGTAGGGTGCGAGCGTTGTCCGGAATTACTGGGCGTAAAGAGCTCGTAGGTGGTTTGTC
GCGTCGTCTGTGAAATTCCGGGGCTTAACTCCGGGCGTGCAGGCGATACGGGCATAACTT
GAGTGCTGTAGGGGAGACTGGAATTCCTGGTGTAGCGGTGATATGCGCAGATATCAGGAG
GAACACCAATGGCGAAGGCAGGTCTCTGGGCAGTAACTGACGCTGAGGAGCGAAAGCATG
GGTAGCGAACAGGATTAGATACCCTGGTAGTCCATGCCGTAAACGGTGGGCGCTAGGTGT
AGGGGACTTCCACGTCTTCTGTGCCGTAGCTAACGCATTAAGCGCCCCGCCTGGGGAGTA
CGG
>I6629V002B1EG1 length=256 xy=0718_3827 region=2 run=R_2014_12_30_12_21_21_
ACGTAGGCAGCGAGCGTTGTTCGGAGTTACTGGGCGTAAAGCGTGCGTAGGCGGTGGTCC
AAGTCTGGTGTGAAATCTCCCGGCTCAACCGGGAGGGTGCGCCGGAAACTGGGCCGCTGG
AGTGCCGGAGAGGTAAGCGGAATTCCTGGTGTAGCGGTGAAATGCGTAGATATCAGGAGG
AACACCGTGGTGTAGACGGCTTACGTGGACGGCGACTGACGCTGAGGCAACGAAAGCGGT
AGGGAGACAAACGAGG
>I6629V002B1ELU length=360 xy=0718_4000 region=2 run=R_2014_12_30_12_21_21_
ACGTAGGGTGCAAGCGTTAATCGGAATTACTGGGCGTAAAGCGTGCGCAGGCGGTTGTGC
AAGACCGATGTGAAATCCCCGGGCTTAACCTGGGAATGGCATGGTGACTGCACGGCTAGA
GTGTGTCAGAGGGGGGTAGAATTCCACGTGTAGCAGTGAAATGCGTAGAGATGTGGAGGA
ATACCGATGGCGAAGGCAGCCCCCTGGGATAACACTGACGCTCATGACACGAAAGCGTGG
GGAGCAAACAGGATTACGATACCCTGGTAGTCCACGCCCTAAACGATGTCAACTAGTTGT
CGGTCTTAATTGACTTGGTAACGCAGCTAACGCGTGAAGTTGACCGCCTGGGGAGTACGG
>I6629V002B1EMK length=361 xy=0718_4026 region=2 run=R_2014_12_30_12_21_21_
ACAGAGGGTGCGAACGTTAATCGGATTTACTGGGCGTAAAGCGTGCGTAGGCGGCTTTTT
AAGTCGGATGTGAAATCCCCGAGCTTAACTTGGGAATTGCATTCGATACTGGGAAGCTAG
AGTATGGGAGAGGATGGTAGAATTCCAGGTGTAGCGGTGAAATGCGTAGAGATCTGGAGG
AATACCGATGGCGAAGGCAGCCATCTGGCCTAATACTGACGCTGAGGTACGAAAGCATGG
GGAGCAAACAGGATTAGATACCCTGGTAGTCCATGCCGTAAGCGATGTCTACTAGCCGTT
GGGGCCTTTGAGGCTTTAGTGGCGCAGCTAACGCGATAAGTAGACCGCCTGGGGAGTACG
G
>I6629V002B1EPV length=362 xy=0719_0049 region=2 run=R_2014_12_30_12_21_21_
ACAGAGGGGGCAAGCGTTATTCGGAATTATTGGGCGTAAAGGGCGCGTAGGCGGCTATCC
AAGTGGCGGGTGAAATCCCTCGGCTTAACCGAGGAACTGCCTGCCAGACTGAATGGCTTG
AGACCGGGAGAGGTGAGTGGAATTCCCAGTGTAGCGGTGAAATGCGTAGATATTGGGAGG
AACACCAGTGGCGAAGGCGGCTCACTGGACCGGTACTGACGCTGAGGCGCGAAAGCGTGG
GGAGCAAACAGGATTAGATACCCTGGTAGTCCACGCCGTAAACGATGAGTGCTTGGTGTA
GCGGGTATCGACCCCTGCTGTGCCGACGTCAACACATTAAGCACTCCGCCTGGGGAGTAC
CG
>I6629V002B1ERL length=360 xy=0719_0111 region=2 run=R_2014_12_30_12_21_21_
ACGTAGGGTGCAAGCGTTAATCGGAATTACTGGGCGTAAAGCGTGCGCAGGCGGTTGTGC
AAGACAGATGTGAAATCCCCGGGCTCAACCTGGGAACTGCATTTGTGACTGCACGGCTAG
AGTGTGTCAGAGGGGGGTAGAATTCCACGTGTAGCAGTGAAATGCGTAGAGATGTGGAGG
AATACCGATGGCGAAGGCAGCCCCCTGGGATAACACTGACGCTCATGCACGAAAGCGTGG
GGAGCAAACAGGATTAGATACCCTGGTAGTCCACGCCCTAAACGATGTCGACTAGTTGTC
GGGTCTTAATTGACTTGGTAACGCAGCTAACGCGTGAAGTCGACCGCCTGGGGAGTACGG
>I6629V002B1EVG length=24 xy=0719_0250 region=2 run=R_2014_12_30_12_21_21_
GAGATGGCCGCCTGGGGAGTACGG
>I6629V002B1EWM length=347 xy=0719_0292 region=2 run=R_2014_12_30_12_21_21_
ACGTAGGGTGCGAGCGTTGTCCGGATTTATTGGGCGTAAAGAGCTCGTAGGCGGTTTGTC
GCGTCGGCCGTGAAATCTCCACGCTTAACGTGGAGCGTGCGGTCGATACGGGCAGACTTG
AGTTCGGTAGGGGAGACTGGGAATTCCTGGCGTAGCGGTGAAATGCGACAGATATCAGGA
GGAACACCGGTGGCGAAGGCGGGTCTCTGGGCCGATACTGACGCTGAGGAGCGAAAGCGT
GGGGAGCGGAACAGGATTAGATACCCTGGTAGTCCACGCTGTAAACGTTGGGCGCTAGGT
GAGGGCGACATCCGACGTTGTCCGTGCCGTAGCTAACGCATTAAGCG
>I6629V002B1F1R length=18 xy=0719_1773 region=2 run=R_2014_12_30_12_21_21_
GAGATGGCCGCCTGGGGA
>I6629V002B1F3S length=361 xy=0719_1846 region=2 run=R_2014_12_30_12_21_21_
GCGGAGGGAGCTAGCGTTATTCGGAATTACTGGGCGTAAAGCGCACGTAGGCGGCTTTGT
AAGTTAGAGGTGAAAGCCTGGAGCTCAACTCCAGAATTGCCTTTAAGACTGCATCGCTTG
AATCCAGGAGAGGTGAGTGGAATTCCGAGTGTAGAGGTGAAATTCGTAGATATTCGGAAG
AACACCAGTGGCGAAGGCGGCTCACTGGACTGGTATTGACGCTGAGGTGCGAAAGCGTGG
GGAGCAAACAGGATTAGATACCCTGGTAGTCCACGCCGTAAACGATGATAACTAGCTGTC
GGGGCTCTTAGAGCTTCGGTGGCGCAGCTAACGCATTAAGTTAGCCGCCTGGGGAGTACG
G
>I6629V002B1F6Z length=363 xy=0719_1961 region=2 run=R_2014_12_30_12_21_21_
GCGTAGGGACCGAGCGTTGTCCGGATTCATTGGGCGTAAAGAGCTCGTAGGTGGCTGTTC
AAGTCGAATGTGAAAACTCGGGGCTTAACCTCGAGCCTGCATTCGATACTGGACGGCTAG
AGTCTGGTAGGGGGATCTGGAATTCCTGGTGTAGCGGTGGAATGCGCAGATATCAGGAGG
AACACCGGTGGCGAAGGCGGGATCCTGGGCCAGTACTGACACTGAGGAGCGAAAGCGTGG
GGAGCAAACAGGATTAGATACCCTGGTAGTCCACGCCGTAAACGATGGGCGCTAGGTGTG
GGAGGTCATCGACTCCTTCCGTGCCGCAGCTAACGCATTAAGCGCCCCGCCTGGGGAGTA
CGG
>I6629V002B1F7S length=360 xy=0719_1990 region=2 run=R_2014_12_30_12_21_21_
ACGTAGGGTGCAAGCGTTAATCGGAATTACTGGGCGTAAAGCGTGCGCAGGCGGTTTTGT
AAGTCTGTCGTGAAAGCCCCGGGCTCAACCTGGGAATTGCGATGGAGACTGCAAGGCTTG
AATCTGGCAGAGGGGGGTAGAATTCCACGTGTAGCAGTGAAATGCGTAGAGATGTGGAGG
AACACCGATGGCGAAGGCAGCCCCCTGGGTCAAGATTGACGCTCATGCACGAAAGCGTGG
GGAGCAAACAGGATTAGATACCCTGGTAGTCCACGCCCTAAACGATGTCTACTAGTTGTC
GGGTCTTAATTAACTTGGTAACGCAGCTAACGCGTGAAGTAGACCGCCTGGGGAGTACGG
>I6629V002B1FCO length=365 xy=0719_0870 region=2 run=R_2014_12_30_12_21_21_
ACGGAGGGGGCGAGCGTTGTCCGAAGTTACTGGGCGTAAAGCGCGCGTAGGCGGGTCAGC
AAGTCCGCTGTGAAAGCCCGAGGCTCAACCTCGGCGGGCCGGTGGATACTGTTGGTCTTG
AAGGTGCTAGGGGGGAGATGGAATTACCGGTGTAGCGGTGAAATGCGTAGATATCGGTAG
GAACACCAGTGGCGAAGGCGGTCTCCTGGGGCAGTTCTTGACGCTGATGCGCGAAAGCTG
GGGGAGCGAACGGGATTAGATACCCCGGTAGTCCCAGCCCTAAACGACTGGATACTAGGT
GTCGGGGGTATCGGACCCCTCCGGTGCCGCCGCTAACGCAGTAAGTATCCCGCCTGGGGA
TACGG
>I6629V002B1FFN length=362 xy=0719_0977 region=2 run=R_2014_12_30_12_21_21_
ACGCAGGGTGCGAGCGTTAATCGGAATTACTGGGCGTAAAGCGTGCGCAGGCGGTTGTGT
AAGACAGGCGTGAAATCCCCGGGCTCAACCTGGGAACTGCGCTTGTGACTGCACAGCTAG
AGTACGGCAGAGGGGGGTGGAATTCCACGTGTAGCAGTGAAATGCGTAGAGATGTGGAGG
AACACCGATGGCGAAAGCAGCCCCCTGGGCCGATACTGACGCTCATGCACGAAAGCGTGG
GTAGCAAACAGGATTAGATACCCTGGTAGTCCACGCCCTAAACGATGTCAACTAGGTGTT
GGGTGGGTAAAACCATTTAGTACCGTAGCTAACGCGTGAAGTTGACCGCCTGGGGAGTAC
GG
>I6629V002B1FKB length=360 xy=0719_1145 region=2 run=R_2014_12_30_12_21_21_
ACAGAGGGTGCGAGCGTTAATCGGAATAACTGGGCGTAAAGGGCGCGTAGGCGGTGAGAT
AAGCTGGTTGTGAAAGAATTGGGCTTAACCTAATAAAGCAAACAGGACTGTCAAACTAGA
GATAAGGAGAGGTGAGAAGAATTTCCGGAGTAGCGGTGAAATGCGTAGATACCGGAAAGA
ATACCAGAAGCGAAGGCGACTCACTGGACTTAGACTGACGCTGAGGCGCGAAAGCGTGGG
GAGCAAACAGGATTAGATACCCTGGTAGTCCACGCTGTAAACGATGAGGACTAGATGTTT
ATGAGCAAAAGCTCATGGGTGTCGAAGCAAACGCGATAAGTTCTCCGCCTGGGGAGACGG
>I6629V002B1FLC length=337 xy=0719_1182 region=2 run=R_2014_12_30_12_21_21_
ACGGAGGGAGCTAGCGTTGTTCGGAATTACTGGGCGTAAAGCGCGCGTAGGCGGCTGTTT
AAGTCAGAGGTGAAAGCCTGGAGCTCAACTCCAGAACTGCCTTTGAGACTGGACAGCTAG
AAGTCCTGGAGAGGTGAGTGGAATTCCGAGTGTAGAGGTGAAATTCGTAGATATTCGGAA
GAACACCAGTGGCGAAGGCGGCTCACTGGACAGGTATTGACGCTGAGGTGCGAAAGCGTG
GGGAGCAAACAGGATTAGATACCCTGGTAGTACCACGCCGTAAACGATGATAACTAGCTG
TCCGGGTTCATGGAATTTGGGTGGCGCAGCTAACGCA
>I6629V002B1FMV length=363 xy=0719_1237 region=2 run=R_2014_12_30_12_21_21_
GCGTAGGGCGCAAGCGTTATCCGGAATTATTGGGCGTAAAGAGCTCGTAGGCGGTTTGTC
GCGTCTGCTGTGAAAACCCGAGGCTCAACCTCGGGCCTGCAGTGGGTACGGGCAGACTAG
AGTGCGGTAGGGGAGATTGGAACTCCTGGTGTAGCGGTGGAATGCGCAGATATCAGGAAG
AACACCGATGGCGAAGGCAGATCTCTGGGCCGTAACTGACGCTGAGGAGCGAAAGGGTGG
GGAGCAAACAGGCTTAGATACCCTGGTAGTCCACCCCGTAAACGTTGGGAATTAGTTGTG
GGGTCCATTCCACGGATTCCGTGACGCAGCTAACGCATTAAGTTCCCCGCCTGGGGAGTA
CGG
>I6629V002B1FN5 length=362 xy=0719_1283 region=2 run=R_2014_12_30_12_21_21_
ACAGAGGGTGCGAGCGTTAATCGGACTTACTGGGCGTAAAGCGTGCGTAGGCGGCTTTTT
AAGTCGGATGTGAAATCCCTGAGCTTAACTTAGGAATTGCATTCGATACTGGGAAGCTAG
AGTATGGGAGAGGATGGTAGAATTCCAGGTGTAGCGGTGAAATGCGTAGAGATCTGGAGG
AATACCGATGGCGAAGGCAGCCATCTGGCCTAATACTGACGCTGAGGTACGAAAGCATGG
GGAGCAAACAGGATTAGATACCCTGGTAGTCCATGCCGTAAACGATGTCTACTAGCCGTT
GGGGCCTTTGAGGCTTTAGTGGCGCAGCTAACGCGATAAGTAGACCGCCTGAGGAGTACC
GG
>I6629V002B1FQO length=361 xy=0719_1374 region=2 run=R_2014_12_30_12_21_21_
ACGGAGGGGGCTAGCGTTGTTCGGAATTACTGGGCGTAAAGCGCACGTAGGCGGCTTTGT
AAGTTAGAGGTGAAAGCCCGGGGCTCAACTCCGGAATTGCCTTTAAGACTGCATCGCTAG
AATTGTGGAGAGGTAAGTGGAATTCCGAGTGTAGAGGTGAAATTCGTAGATATTCGGAAG
AACACCAGTGGCGAAGGCGACTTACTGGACACATATTGACGCTGAGGTGCGAAAGCGTGG
GGAGCAAACAGGATTAGATACCCTGGTAGTCCACGCCGTAAACGATGATGACTAGCTGTC
TGGGCGCTTAGCGTTCAGGTGGCGCAGCTAACGCGTTAAGTCATCCGCCTGGGGAGTACG
G
>I6629V002B1FSL length=361 xy=0719_1443 region=2 run=R_2014_12_30_12_21_21_
ACAGAGGGTGCAAGCGTTAATCGGAATTACTGGGCGTAAAGCGCGCGTAGGTGGTTTGTT
AAGTTGGATGTGAAAGCCCCGGGCTCAACCTGGGAACTGCATTCAAAACTGACAAGCTAG
AGTATGGTAGAGGGTGGTGGAATTTCCTGTGTAGCGGTGAAATGCGTAGATATAGGAAGG
AACACCAGTGGCGAAGGCGACCACCTGGACTGATACTGACACTGAGGTGCGAAAGCGTGG
GGAGCAAACAGGATTAGATACCCTGGTAGTCCACGCCGTAAACGATGTCAACTAGCCGTT
GGGAGCCTTGAGCTCTTAGTGGCGCAGCTAACGCATTAAGTTGACCGCCTGGGGAGTACG
G
>I6629V002B1G0P length=360 xy=0719_3031 region=2 run=R_2014_12_30_12_21_21_
GCGTAGGGTGCAAGCGTTAATCGGAATTACTGGGCGTAAAGCGTGCGCAGGCGGTTATAT
AAGACAGATGTGAAATCCCCGGGCTCAACCTGGGAACTGCATTTGTGACTGTATAGCTAG
AGTACGGCAGAGGGGGATGGAATTCCGCGTGTAGCAGTGAAATGCGTAGATATGCGGAGG
AACACCGATGGCGAAGGCAATCCCCTGGGCCTGTACTGACGCTCATGCACGAAAGCGTGG
GGAGCAAACAGGATTAGATACCCTGGTAGTCCACGCCCTAAACGATGTCAACTGGTTGTT
GGGTCTTCACTGACTCAGTAACGAAGCTAACGCGTGAAGTTGACCGCCTGGGGAGTACGG
>I6629V002B1G22 length=361 xy=0719_3116 region=2 run=R_2014_12_30_12_21_21_
ACGGAGGGAGCTAGCGTTGTTCGGAATTACTGGGCGTAAAGCGCACGTAGGCGGCTTTGT
AAGTTAGAGGTGAAAGCCCGGGGCTCAACTCCGGAACTGCCTTTAAGACTGCATCGCTTG
AATCCAGGAGAGGTGAGTGGAATTCCGAGTGTAGAGGTGAAATTCGTAGATATTCGGAAG
AACACCAGTGGCGAAGGCGGCTCACTGGACTGGTATTGACGCTGAGGTGCGAAAGCGTGG
GGAGCAAACAGGATTAGATACCCTGGTAGTCCACGCCGTAAACGATGATAACTAGCTGTC
GGGGGCCTTAGGCTTTCGGTGGCGCAGCTAACGCATTAAGTTATCCGCCTGGGGAGTACG
G
>I6629V002B1G9W length=52 xy=0719_3362 region=2 run=R_2014_12_30_12_21_21_
GAGATGGCCGCCTGGGGAGTACGGCTGAGACTCCCAAGGCACACAGGGGATA
>I6629V002B1GCU length=364 xy=0719_2172 region=2 run=R_2014_12_30_12_21_21_
GCGTAGGTGGCAAGCGTTGTCCGGAATTATTGGGCGTAAAGCGCGCGCAGGTGGTTTCTT
AAGTCTGATGTGAAAGCCCACGGCTCAACCGTGGAGGGTCATTGGAAACTGGGGAACTTG
AGTGCAGGAGAGAAGAGTGGAATTCCACGTGTAGCGGTGAAATGCGTAGAGATGTGGAGG
AACACCAGTGGCGAAGGCGACTCTTTGGCCTGTAACTGACACTGAGGCGCGAAAGCGTGG
GGAGCAAACAGGATTAGATACCCCTGGTAGTCCACGCCGTAAACGATGAGTGCTAAGTGT
TAGAGGGTTTCCGCCCTTTTAGTGCTGCAGCAAACGCATTAAGCACTCCGCCTGGGGAGT
ACGG
>I6629V002B1GI6 length=362 xy=0719_2400 region=2 run=R_2014_12_30_12_21_21_
ACGTAGGTGGCAAGCGTTGTCCGGAATTATTGGGCGTAAAGCGCGCGCAGGCGGTCCCTT
AAGTCTGATGTGAAAGCCCACGGCTCAACCGTGGAGGGTCATTGGAAACTGGGGGACTTG
AGTGCAGAAGAGGAAAGTGGAATTCCACGTGTAGCGGTGAAATGCGTAGAGATGTGGAGG
AACACCAGTGGCGAAGGCGACTTTCTGGTCTGTAACTGACGCTGAGGCGCGAAAGCGTGG
GGAGCAAACAGGATTAGATACCCTGGTAGTCCACGCCGTAAACGATGAGTGCTAAGTGTT
AGGGGGTTTCCGCCCCTTAGTGCTGCAGCTAACGCATTAAGCACTCCGCCTGGGGAGTAC
CG
>I6629V002B1GI9 length=24 xy=0719_2403 region=2 run=R_2014_12_30_12_21_21_
GCGATGGCCGCCTGGGGAGTACGG
>I6629V002B1GKY length=360 xy=0719_2464 region=2 run=R_2014_12_30_12_21_21_
ACGGAGGGTGCAAGCGTTAATCGGAATTACTGGGCGTAAAGCGCACGCAGGCGGTTGTGC
AAGACCGATGTGAAATCCCCGGGCTTAACCTGGGAATGGCATTGGTGACTGCACGGCTAG
AGTGTGTCAGAGGGGGGTAGAATTCCACGTGTAGCAGTGAAATGCGTAGAGATGTGGAGG
AATACCGATGGCGAAGGCAGCCCCCTGGGATAACACTGACGCTCATGCACGAAAGCGTGG
GGAGCAAACAGGATTAGATACCCTGGTAGTCCACGCCCTAAACGATGTCAACTAGTTGTC
GGGTCTTAATTGACTTGGTAACGCAGCTAACGCGTGAAGTTGACCGCCTGGGGAGTACGG
>I6629V002B1GLL length=363 xy=0719_2487 region=2 run=R_2014_12_30_12_21_21_
ACGTAGGGACCAAGCGTTGTTCGGATTTACTGGGCGTAAAGGGCGCGTAGGCGGCATGAC
AAGTCACTTGTGAAATCTCCGGGCTTAACTCGGAACGGCCAAGTGATACTGTCACGCTAG
AGTGCAGAAGGGGCAATCGGAATTCTTGGTGTAGCGGTGAAATGCGTAGATATCAAGAGG
AACACCTGAGGTGAAGACGGGTTGCTGGGCTGACACTGACGCTGAGGCGCGAAAGCCAGG
GGAGCAAACGGGATTAGATACCCCGGTAGTCCTGGCCCTAAACGATGAATACTTGGTGTC
TGGAGTTATATGTGCTCCGGGTGCCGTCGCTAACGTTTTTAGTATTCCGCCTGGGGAGTA
CGG
>I6629V002B1GN3 length=363 xy=0719_2577 region=2 run=R_2014_12_30_12_21_21_
ACGTAGGGTGCGAGCGTTGTCCGGAATTATTGGGCGTAAAGGGCTAGTAGGCGGTTTGTC
GCGTCGGGAGTGAAAACACTGGGCTTAACCGAGTGCTTGCTTCCGATAGGGGCAGACTTG
AGGCATTGAGGGGAGAACGGAATTCCTGGTGTAGCGGTGAAATGCGCAGATATCAGGAGG
AACACCGGTGGCGAAGGCGGTTCTCTGGCAATGTTCTGACGCTGAGGAGCGAAAGTGTGG
GGAGCGAACAGGATTAGATACCCTGGTAGTCCACACCGTAAACGTTGGGCGCTAGGTGTG
GGGCCTATTCCATGGGTTCCGTGCCGCAGCTAACGCATTAAGCGCCCCGCCTGGGGAGTA
CGG
>I6629V002B1GPQ length=363 xy=0719_2636 region=2 run=R_2014_12_30_12_21_21_
ACGTAGGGCGCAAGCGTTATCCGGAATTATTGGGCGTAAAGAGCTCGTAGGCGGTTTGTC
GCGTCTGCTGTGAAATCCCGAGGCTCAACCTCGGGCCTGCAGTGGGTACGGGCAGACTAG
AGTGCGGTAGGGGAGATTGGAATTCCTGGTGTAGCGGTGGAATGCGCAGATATCAGGAGG
AACACCGATGGCGAAGGCAGATCTCTGGGCCGTAACTGACGCTGAGGAGCGAAAGGGTGG
GGAGCAAACAGGCTTAGATACCCTGGTAGTCCACCCCGTAAACGTTGGGAACTAGTTGTG
GGGACCATTCCACGGTTTCCGTGACGCAGCTAACGCATTAAGTTCCCCGCCTGGGGAGTA
CGG
>I6629V002B1GPU length=362 xy=0719_2640 region=2 run=R_2014_12_30_12_21_21_
ACGTAGGTGGCGAGCGTTATCCGGAATTATTGGGCGTAAAGCGCGCGCAGGCGGTTTCTT
AAGTCTGATGTGAAAGCCCACGGCTCAACCGTGGAGGGTCATTGGAAACTGGGAAACTTG
AGTGCAGAAGAGGGAAGCGGAATTCCACGTGTAGCGGTGAAATGCGTAGAGATGTGGAGG
AACACCAGTGGCGAAGGCGGCTTTCTGGTCTGTAACCGACGCTGAGGCGCGAAAGCGTGG
GGAGCAAACAGGATTAGATACCCTGGTAGTCCACGCCGTAAACGATGAGTGCTAAGTGTT
AGAGGGTTTCCGCCCTTTAGTGCTGAAGTTAACGCATTAAGCACTCCGCCTGGGGAGTAC
GG
>I6629V002B1GU0 length=361 xy=0719_2826 region=2 run=R_2014_12_30_12_21_21_
ACAGAGGGTGCGAGCGTTAATCGGATTTACTGGGCGTAAAGCGTGCGTAGGCGGCTTTTT
AAGTCGGATGTGAAATCCCTGAGCTTAACTTAGGAATTGCATTCGATACTGGGAAGCTAG
AGTATGGGAGAGGATGGTAGAATTCCAGGTGTAGCGGTGAAATGCGTAGAGATCTGGAGG
AATACCGATGGCGAAGGCAGCCATCTGGCCTAATACTGACGCTGAGGTACGAAAGCATGG
GGAGCAAACAGGATTAGATACCCTGGTAGTCCATGCCGTAAACGATGTCTACTAGCCGTT
GGGGCCTTTGAGGCTTTAGTGGCGCAGCTAACGCGATAAGTAGACCGCCTGGGGAGTACG
G
>I6629V002B1GUM length=24 xy=0719_2812 region=2 run=R_2014_12_30_12_21_21_
GAGATGGCCGCCTGGGGAGTACGG
>I6629V002B1H3T length=360 xy=0720_0343 region=2 run=R_2014_12_30_12_21_21_
GCGTAGGCAGCGAGCGTTGTTCGGAGTTACTGGGCGTAAAGCGTGCGTAGGCGGCGCTTC
AAGTCTGTTGTGAAATCTCCCGGCTTAACCGGGAGGGTGCGGCGGAAACTGGGGTGCTTG
AGTGCGGGAGAGGTAAGCGGAATTCCCGGTGTAGCGGTGAAATGCGTAGATATCGGGAGG
AACACCTGCGGTGCAGACGGCTTACTGGACCGTAACTGACGCTGAGGCACGAAAGCGTGG
GGAGCAAACAGGATTAGATACCCTGGTAGTCCACGCCCTAAACGATGCATACTTGGTGTG
GGCAGTTCAGTCTGTCCGTGCCGAAGCTAACGCGATAAGTATGCCGCCTGGGGAGTACGG
>I6629V002B1H5B length=359 xy=0720_0397 region=2 run=R_2014_12_30_12_21_21_
ACGTAGGGTGCAAGCGTTAATCGGAATTATTGGGCGTAAAGCGAGTGCAGACGGTTACTT
AAGCCAGATGTGAAATCCCCAAGCTTAACTTGGGACGTGCATTGGAACTGGGTGACTAGA
GTGTGTCAGAGGGAGGTAGAATTCCACATGTAGCGGTGGAATGCGTAGAGATGTGGAGGA
ATACCGATGGCGAAGGCAGCCTCCTGGGATAACACTGACGTTGAGGCTCGAAAGCGTGGG
GAGCAAACAGGATTAGATACCCTGGTAGTCCACGCCCTAAACGATGACAATTAGCTGTTG
GGCTTTGAAAGGCTTAGTAGCGAAGCTAACGCGAGAAATTGTCCGCCTGGGGAGTACGG
>I6629V002B1HA4 length=362 xy=0719_3406 region=2 run=R_2014_12_30_12_21_21_
ACAGAGGGTGCGAGCGTTGTTCGGAATTACTGGGCGTAAAGCGCGCGCAGGCGGCTCCTT
AAGTCCGTCGGTGAAAGACCGGGGCTCAACCCCGCGTCAGCCATGGATACTGGGGAGCTG
GAGACAGGTAGAGGCAAGCGGAATTCCGGGTGTAGCGGTGGAATGCGTTGAGATCCGGAA
GAACACCGGAGGCGAAGGCGGCTTGCTGGACCTGGTCTGACGCTGAGGCGCGAAAGCGTG
GGGAGCGAACAGGATTAGATACCCTGGTAGTCCATGCCGTAAACGATGTCTACTAGCCGT
TGGGGCCTTTGAGGCTTTAGTGGCGCAGCTAACGCGATAAGTAGACCGCCTGGGGAGTAC
GG
>I6629V002B1HD9 length=338 xy=0719_3519 region=2 run=R_2014_12_30_12_21_21_
GCGTAGGGCGCAAGCGTTATCCGGAATTATTGGGCGTAAAGAGCTCGTAGGCGGTTTGTC
GCGTCTGCTGTGGAAACCCGAGGCTCAACCTCGGGCCTGCAGTGGGTACGGGCAGACTAG
AGTGCGGTAGGGGAGATTGGAACTCCTGGTGTAGCGGTGGAATGCGCAGATATCAGGAAG
AACACCGATGGCGAAGGCAGATCTCTGGGCCGTAACTGACGCTGAGGAGCGAAAGGGTGG
GGAGCAAACNGGCTTAGATACCCTGGTAGTCCCACCCCGTAAACGTTGGGAACTAGTTGT
GGGGTCCATTCCACGGTATTCCGTGACGCAGCTAACGC
>I6629V002B1HE0 length=361 xy=0719_3546 region=2 run=R_2014_12_30_12_21_21_
ACGGAGGGAGCTAGCGTTGTTCGGAATTACTGGGCGTAAAGCGCACGTAGGCGGCTTTGT
AAGTTAGAGGTGAAAGCCCGGGGCTCAACTCCGGAATTGCCTTTAAGACTGCATCGCTTG
AATCCGGGAGAGGTGAGTGGAATCCCGAGTGTAGAGGTGAAATTCGTAGATATTCGGAAG
AACACCAGTGGCGAAGGCGGCTCACTGGACCGGTATTGACGCTGAGGTGCGAAAGCGTGG
GGAGCAAACAGGATTAGATACCCTGGTAGTCCACGCCGTAAACGATAATAACTAGCTGTC
AGGGCCCTTAGGGTTTTGGTGGCGCAGCTAACGCATTAAGTTATCCGCCTGGGGAGTACG
G
>I6629V002B1HLR length=357 xy=0719_3789 region=2 run=R_2014_12_30_12_21_21_
ACGTAGGGTGCGAGCGTTGTCCGGAATTATTGGGCGTAAAGAGCTTGTAGGCGGTTTGTC
GCGTCTGCTGTGAAAATCCGAGGCTCAACCTCGGACTTGCAGTGGGTACGGGCAGACTAG
AGTGTGGTAGGGGAGACTGGAATTCCTGGTGTAGCGGTGAAATGCGCAGATATCAGGAGG
AACACCGATGGCGAAGGCAGGTCTCTGGGCCACTACTGACGCTGAGAAGCGAAAGCATGG
GGAGCGAACAGGATTAGATACCCTGGTAGTCCATGCCGTAAACGTTGGGAACTAGGTGTG
GGTCTCATTCCACGAGATCCGTGCCGCAGCTAACGCATTAAGTTCCCCGCCTGGGGA
>I6629V002B1HRJ length=324 xy=0719_3997 region=2 run=R_2014_12_30_12_21_21_
ACAGAGGGTGCGAGCGTTAATCGGATTTACTGGGCGTAAAGCGTGCGTAGGCGGCTTCTT
AAGTCGGATGTGAAATCCCTGAGCTTAACTTAGGAATTGCATTCGATACTGGGAAGCTAG
AGTATGGGAGAGGATGGTAGAATTCCAGGTGTAGCGGTGAAATGCGTAGAGATCTGGAGG
AATACCGATGGCGAAGGCAGCCATCTGGCCTAATACTGACGCTGAGGTACGAAAGCATGG
GGAGCAAACAGGATTAGATACCCTGGTAGTCCATGCCGTAAACGATGTCTACTAGCCGTT
GGGGCCTTTGAGGCTTTAGTGGCG
>I6629V002B1HVJ length=361 xy=0720_0045 region=2 run=R_2014_12_30_12_21_21_
ACGAAGGGGGCTAGCGTTGCTCGGAATCACTGGGCGTAAAGGGCGCGTAGGCGGCCGATT
AAGTCGGGGGTGAAAGCCTGTGGCTCAACCACAGAATTGCCTTCGATACTGGTTGGCTTG
AGACCGGAAGAGGACAGCGGAACTGCGAGTGTAGAGGTGAAATTCGTAGATATTCGCAAG
AACACCAGTGGCGAAGGCGGCTGTCTGGTCCGGTTCTGACGCTGAGGCGCGAAAGCGTGG
GGAGCAAACAGGATTAGATACCCTGGTAGTCCACGCCGTAAACGATGAATGCCAGCCGTT
GGCCTTGCTTGCAGGTCAGTGGCGCCGCTAACGCATTAAGCATTCCGCCTGGGGAGTACG
G
>I6629V002B1HZG length=24 xy=0720_0186 region=2 run=R_2014_12_30_12_21_21_
GAGATGGCCGCCTGGGGAGTACGG
>I6629V002B1I2R length=361 xy=0720_1601 region=2 run=R_2014_12_30_12_21_21_
ACGAAGGGTGCAAGCGTTAATCGGAATTACTGGGCGTAAAGCGCGCGTAGGTGGCTTGAT
AAGTTGGATGTGAAATCCCCGGGCTCAACCTGGGAACTGCATCCAAAACTGTCTGGCTAG
AGTGTGGTAGAGGGTAGTGGAATTTCCAGTGTAGCGGTGAAATGCGTAGATATTGGAAGG
AACACCAGTGGCGAAGGCGACTACCTGGACTAACACTGACACTGAGGTGCGAAAGCGTGG
GGAGCAAGCAGGATTAGATACCCTGGTAGTCCACGCCGTAAACGATGTCAACTAGCTGTT
GGGATCCTTGAGATCTTAGTGGCGCAGCTAACGCATTAAGTTGACCGCCTGGGGAGTACG
G
>I6629V002B1I6K length=361 xy=0720_1738 region=2 run=R_2014_12_30_12_21_21_
ACGGAGGGTGCAAGCGTTAATCGGAATTACTGGGCGTAAAGCGCACGCAGGCGGTCTGTT
AAGTCAGATGTGAAATCCCCGGGCTTAACCTGGGAACTGCATTTGAAACTGGCAGGCTTG
AGTCTTGTAGAGGGGGGTAGAATTCCAGGTGTAGCGGTGAAATGCGTAGAGATCTGGAGG
AATACCGGTGGCGAAGGCGGCCCCCTGGACAAAGACTGACGCTCAGGTGCGAAAGCGTGG
GGAGCAAACAGGATTAGATACCCTGGTAGTCCACGCCGTAAACGATGTCGACTTGGAGGT
TGTTCCCTTGAGGAGTGGCTTCCGGAGCTAACGCGTTAAGTCGACCGCCTGGGGAGTACG
G
>I6629V002B1IC0 length=355 xy=0720_0674 region=2 run=R_2014_12_30_12_21_21_
GCGTAGGTGGCAAGCGTTATCCGGAATTATTGGGCGTAAAGCGCGCGCAGGCGGTTTCTT
AAGTCTGATGTGAAAGCCCACGGCTCAACCGTGGAGGGTCATTGGAAACTGGGGAACTTG
AGTGCAGAAGAGAAAAGCGGAATTCCACGTGTAGCGGTGAAATGCGTAGAGATGTGGAGG
AACACCAGTGGCGAAGGCGGCTTTTTGGCTGTAACTGACGCTGAGGCGCGAAAGCGTGGG
GAGCAAACAGGATTAGATACCCTGGTAGTCCACGCCGTAAACGATGAGTGCTAAGTGTTA
GAGGGTTTCCGCCCTTTAGTGCTGCAGCTAACGCATTAAGCACTCCGCCTGGGGA
>I6629V002B1IFC length=361 xy=0720_0758 region=2 run=R_2014_12_30_12_21_21_
ACAGAGGGTGCGAGCGTTAATCGGATTTACTGGGCGTAAAGCGTGCGTAGGCGGCTTCTT
AAGTCGGATGTGAAATCCCTGAGCTTAACTTAGGAATTGCATTCGATACTGGGAAGCTAG
AGTATGGGAGAGGATGGTAGAATTCCAGGTGTAGCGGTGAAATGCGTAGAGATCTGGAGG
AATACCGATGGCGAAGGCAGCCATCTGGCCTAATACTGACGCTGAGGTACGAAAGCATGG
GGAGCAAACAGGATTAGGTACCCTGGTAGTCCATGCCGTAAACGATGTCTACTAGCCGTT
GGGGCCTTTGAGGCTTTAGTGGCGCAGCTAACGCGATAAGTAGACCGCCTGGGGAGTACG
G
>I6629V002B1ILH length=360 xy=0720_0979 region=2 run=R_2014_12_30_12_21_21_
GCGTAGGGTGCAAGCGTTAATCGGAATTACTGGGCGTAAAGCGTGCGCAGGCGGTTGTGC
AAGACCGATGTGAAATCCCCGGGCTTAACCTGGGAATGGCATTGGTGACTGCACGGCTAG
AGTGTGTCAGAGGGGGGTAGAATTCCACGTGTAGCAGTGAAATGCGTAGAGATGTGGAGG
AATACCGATGGCGAAGGCAGCCCCCTGGGATAACACTGACGCTCATGCACGAAAGCGTGG
GGAGCAAACAGGATTAGATACCCTGGTAGTCCACGCCCTAAACGATGTCAACTAGTTGTC
GGGTCTTAATTGACTTGGTAACGCAGCTAACGCGTGAAGTTGACCGCCTGGGGAGTACGG
>I6629V002B1J2C length=361 xy=0720_2882 region=2 run=R_2014_12_30_12_21_21_
ACAGAGGGTGCGAGCGCTAATCGGATTTACTGGGCGTAAAGCGTGCGTAGGCGGCTTCTT
AAGTCGGATGTGAAATCCCTGAGCTTAACTTAGGAATTGCATTCGATACTGGGAAGCTAG
AGTATGGGAGAGGATGGTAGAATTCCAGGTGTAGCGGTGAAATGCGTAGAGATCTGGAGG
AATACCGATGGCGAAGGCAGCCATCTGGCCTAATACTGACGCTGAGGTACGAAAGCATGG
GGAGCAAACAGGATTAGATACCCTGGTAGTCCATGCCGTAAACGATGTCTACTAGCCGTT
GGGGCCTTTGAGGCTTTAGTGGCGCAGCTAATGCGATAAGTAGACCGCCTGGGGAGTACG
G
>I6629V002B1J30 length=361 xy=0720_2942 region=2 run=R_2014_12_30_12_21_21_
ACGTAGGTGGCAAGCGTTGTCCGGAATCACTGGGCGTAAAGCGCGCGCAGGCGGCGATCT
ACGTCTGGGGTGAAAGCCCGGGGCTCAACCTCGGGACTGCCTTGGATACGGGATCGCTTG
AGAATCGGAGAGGCAAGGGGAATTCCACGTGTAGCGGTGAAATGCGTAGAGATGTGGAGG
AACACCTGTGGCGAAGGCGTCTTGCTGGCCGATTTCTGACGCTGAAGCGCGAAAGCGTGG
GGAGCAAACAGGATTAGATACCCTGGTAGTCCACGCCGTAAACGATGAGTGCTAGGTGTT
GGGGGGTACCACCCGTCAGTGCCGAAGCTAACGCATTAAGCACTCCGCCTGGGGAGTACG
G
>I6629V002B1J7Y length=362 xy=0720_3084 region=2 run=R_2014_12_30_12_21_21_
GCGTAGGTGGCAAGCGTTATCCGGAATTATTGGGCGTAAAGCGCGCGCAGGTGGTTTCTT
AAGTCTGATGTGAAAGCCCACGGCTCAACCGTGGAGGGTCATTGGAAACTGGGAGACTTG
AGTGCAGAAGAGGAAAGTGGAATTCCATGTGTAGCGGTGAAATGCGTAGAGATATGGAGG
AACACCAGTGGCGAAGGCGACTTTCTGGTCTGTAACTGACACTGAGGCGCGAAAGCGTGG
GGAGCAAACAGGATTAGATACCCTGGTAGTCCACGCCGTAAACGATGAGTGCTAAGTGTT
AGAGGGTTTCCGCCCTTTAGTGCTGAAGTTAACGCATTAAGCACTCCGCCTGGGGAGTAC
GG
>I6629V002B1J95 length=362 xy=0720_3163 region=2 run=R_2014_12_30_12_21_21_
ACGTAGGGAGCAAGCGTTGTTCGGATTTACTGGGCGTAAAGGGCGCGTAGGCGGCGTGTT
AAGTCAGCTGTGAAATCTCCAAGCTCAACTTGGAACGGCCAGCTGATACTGATGTGCTAG
AGTGCAGAAGGGGCAATCGGAATTCTTGGTGTAGCGGTGAAATGCGTAGATATCAAGAGG
AACACCTGAGGTGAAGACGGGTTGCTGGGCTGACACTGACGCTGAGGCGCGAAAGCCAGG
GGAGCAAACGGGATTAGATACCCCGGTAGTCCTGGCCCTAAACGATGAATACTTGGTGTC
TGGAGTTTCAATACTCCGGGTGCCGTCGCTAACGTTTTAAGTATTCCGCCTGGGGAGTAC
GG
>I6629V002B1JAK length=363 xy=0720_1882 region=2 run=R_2014_12_30_12_21_21_
ACGTAGGGCGCAAGCGTTGTCCGGAATTATTGGGCGTAAAGAGCTCGTAGGCGGTTTGTC
GCGTCTGCTGTGAAAACCTAAGGCTCAACCTTGGGCTTGCAGTGGGTACGGGCAGACTAG
AGTGCGGTAGGGGTGACTGGAATTCCTGGTGTAGCGGTGGAATGCGCAGATATCAGGAGG
AACACCGATGGCGAAGGCAGGTCACTGGGCCGCAACTGACGCTGAGGAGCGAAAGCATGG
GGAGCGAACAGGATTAGATACCCTGGTAGTCCATGCCGTAAACGTTGGGCACTAGGTGTG
GGGCTCATTCCACGAGTTCCGTGCCGCGGCAAACGCATTAAGTGCCCCGCCTGGGGAGTA
CGG
>I6629V002B1JCT length=356 xy=0720_1963 region=2 run=R_2014_12_30_12_21_21_
ACGTAGGTGGCAAGCGTTGTCCGGAATTATTGGGCGTAAAGCGCGCGCAGGCGGTCCTTT
AAGTCTGATGTGAAAGCCCACAGCTCAGCCGTGGAGGGTCATTGGAAACTGGAGGACTTG
AGTGCAGAAGAGGAAAGTGGAATTCCATGTGTAGCGGTGAAATGCGTAGAGATGTGGAGG
AACACCAGTGGCGAAGGCGACTTTCTGGTCTGTAACTGACGCTGAGGCGCGAAAGCGTGG
GGAGCAAACAGGATTAGGTACCCTGGTAGTCCACGCCGTAAACGATGAGTGCTAAGTGTT
AGGGGGTTTCCGCCCCTTAGTGCTGCAGCTAACGCATTAAGCACTCCGCCTGGGGA
>I6629V002B1JIZ length=189 xy=0720_2185 region=2 run=R_2014_12_30_12_21_21_
ACGTAGGTGGCAAGCGTTGTCCCGGAATTATTGGGCGTAAAGACGCGCGCAGGCGGTCCC
TTAAAGTCTGTAATGTGAAAGCCCACGGCTCAACCGGTGGAGGGTCATTGGAAACTGGGG
GACTTGAGTGCAGAAGAGGAAAGTGGAATTCCATGTGTAGCGGTGAAATGCGTAGAGATG
TGGAGGAAC
>I6629V002B1JND length=360 xy=0720_2343 region=2 run=R_2014_12_30_12_21_21_
ACGAAGGGGGCTAGCGTTGCTCGGAATCACTGGGCGTAAAGGGCGCGTAGGCGGCCGATT
AAGTCGGGGGTGAAAGCCTGTGGCTCAACCACAGAATTGCCTTCGATACTGGTTGGCTTG
AGACCGGAAGAGGACAGCGGAACTGCGAGTGTAGAGGTGAAATTCGTAGATATTCGCAAG
AACACCAGTGGCGAAGGCGGCTGTCTGGTCCGGTTCTGACGCTGAGGCGCGAAAGCGTGG
GGGGCAAACAGGATTAGATACCCTGGTAGTCCACGCCGTGAGCGATGAATGCCAGCCGTT
GGCCTGCTTGCAGGTCAGTGGCGCCGCTAACGCATTAAGCATGCCGCCTGGGGAGTACGG
>I6629V002B1JQA length=364 xy=0720_2448 region=2 run=R_2014_12_30_12_21_21_
GCGTAGGGTGCGAGCGTTAATCGGAATTACTGGGCGTAAAGCGTGCGCAGGCGATTGTGT
AAGACAGGCGTGAAATCCCCGGGCTCAACCTGGGAACTGCGCTTGTGACTGCACAGCTAG
AGTACGGCAGAGGGGGGTGGAATTCCACGTGTAGCAGTGAAATGCGTAGAGATGTGGAGG
AACACCGATGGCGAAGGCAGCCCCCTGGGCCGATACTGACGCTCATGCACGAAAGCGTGG
GTAGCCAAACAGGATTAGATACCCTGGTAGTCCACGCCCTAAACGATGTCGAACTAGGTG
TTGGGTGGGTAAAACCATTTAGTACCGTAGCTAACGCGTGAAGTTGACCGCCTGGGGAGT
ACGG
>I6629V002B1JVO length=361 xy=0720_2642 region=2 run=R_2014_12_30_12_21_21_
ACAGAGGGTGCGAGCGTTAATCGGATTTACTGGGCGTAAAGCGTGCGTAGGCGGCTTCTT
AAGTCGGATGTGAAATCCCTGAGCTTAACTTAGGAATTGCATTCGATACTGGGAAGCTAG
AGTATGGGAGAGGATGGTAGAATTCCAGGTGTAGCGGTGAAATGCGTAGAGATCTGGAGG
AATACCGATGGCGAAGGCAGCCATCTGGCCTAATACTGACGCTGAGGTACGAAAGCATGG
GGAGCAAACAGGATTAGATACCCTGGTAGTCCATGCCGTAAACGATGTCTACTAGCCGTT
GGGGCCTTTGAGGCTTTAGTGGCGCAGCTAACGCGATAAGTAGACCGCCTGGGGAGTACG
G
>I6629V002B1JZZ length=362 xy=0720_2797 region=2 run=R_2014_12_30_12_21_21_
ACGGAGGGGGCTAGCGTTGTTCGGAATTACTGGGCGTAAAGCGCGCGTAGGCGGCTTTGT
AAGTTAGAGGTGAAAGCCCCGGGCTCAACCTGGGAACTGCGTTTGAAACTACAAGGCTAG
AGTGTAGCAGAGGGGGGTAGAATTCCACGTGTAGCAGTGAAATGCGTAGAGATGTGGAGG
AATACCAATGGCGAAGGCAGCCCCCTGGGTTAACACTGACGCTCATGCACGAAAGCGTGG
GGAGCAAACAGGATTAGATACCCTGGTAGTCCACGCCCTAAACGATGTCTACTAGTTGTT
GGTGGAGTAAAATCCATTAGTAACGCAGCTAACGCGTGAAGTAGACCGCCTGGGGAGTAC
GG
>I6629V002B1K1V length=357 xy=0721_0065 region=2 run=R_2014_12_30_12_21_21_
ACGGAGGGGGCTAGCGTTGTTCGGAATTACTGGGCGTAAAGCGCGACGTAGGCGGCGTTT
GTAAGTTAGAGGTGAAAGCCCAGGGCTCAACCCTGGAATTGCCTTTAAGACTGCATCGCT
TGAATTGTGGAGAGGTAAGTGGAATTCCGAGTGTAGAGGTGAAATTCGTAGATATTCGGA
AGAACACCAGTGGCGAAGGCGACTTACTGGGACACATATTGACGCTGAGGTGCGAAAGCG
TGGGGAGCAAACAGGATTAGATACCCTGGTAGTCCACGCCGTAAACGATGATGACTAGCT
GTCGGGCGCTTGGCGTTTCGGTGGCGCAGCTAACGCGTTAAGTCATCCGCCTGGGGA
>I6629V002B1K7B length=361 xy=0721_0261 region=2 run=R_2014_12_30_12_21_21_
ACGGAGGGAGCTAGCGTTGTTCGGAATTACTGGGCGTAAAGCGCACGTAGGCGGCTTTGT
AAGTTAGAGGTGAAAGCCTGGAGCTCAACTCCAGAACTGCCTTTGATACTGCATGGCTTG
AATCCAGGAGAGGTGAGTGGAATTCCGAGTGTAGAGGTGAAATTCGTAGATATTCGGAAG
AACACCAGTGGCGAAGGCGGCTCACTGGACTGGTATTGACGCTGAGGTGCGAAAGCGTGG
GGAGCAAACAGGATTAGATACCCTGGTAGTCCACGCCGTAAACGATGATAACTAGCTGTC
CGGGCACTTGGTGCTTGGGTGGCGCAGCTAACGCATTAAGTTATCCGCCTGGGGAGTACG
G
>I6629V002B1KCZ length=363 xy=0720_3265 region=2 run=R_2014_12_30_12_21_21_
ACGTAGGGGGCGAGCGTTGTCCGGAATTATTGGGCGTAAAGAGCTCGTAGGCGGTCCTTT
AAGTCGGATGTGAAATCTCAGGGCTTAACCCTGAAACTGCATCTGATACTGGGGGACTTG
AGGTAGGTAGGGGAAGGTGGAATTCCTGGTGTAGCGGTGAAATGCGCAGATATCAGGAGG
AACACCCGTGGCGAAGGCGGCCTTCTGGGCCTTACCTGACGCTGAGGAGCGAAAGCGTGG
GGAGCGAACAGGATTAGATACCCTGGTAGTCCACGCCGTAAACGATGGGTGCTAGGTGTG
GGGGGTTATCCACTCCCTCCGTGCCGCAGCTAACGCATTAAGCACCCCGCCTGGGGAGTA
CGG
>I6629V002B1KDZ length=367 xy=0720_3301 region=2 run=R_2014_12_30_12_21_21_
ACGTAGGGCGCAAGCGGTTATCCGGAATTATTGGGCGTAAAGAGCTCGTAGGCGGTTTGG
TCGCGTCTGCTGTGAAAAACCCGAGGCTCAACCTCGGGCCTGCAGTGGGTACGGGCAGAC
TAGAGTGCGGTAGGGGAGATTGGAACTCCTGGTGTAGCGGTGGAATGCGCAGATATCAGG
AAGAACACCGATGGCGAAGGCAGATCTCTGGGCCGTAACTGACGCTGAGGAGCGAAAAGG
GTGGGGAGCAAACAGGCTTAGATACCCTGGTAGTCCACCCCGTAAACGTTGGGAACTAGT
TGTGGGGTCCATTCCACGGATTCCGTGACGCAGCTAACGCATTAAGTTCCCCGCCTGGGG
AGTACGG
>I6629V002B1KQF length=363 xy=0720_3749 region=2 run=R_2014_12_30_12_21_21_
GCGTAGGGCGCAAGCGTTATCCGGAATTATTGGGCGTAAAGAGCTCGTAGGCGGTTTGTC
GCGTCTGCTGTGAAAACCCGAGGCTCAACCTCGGGCCTGCAGTGGGTACGGGCAGACTAG
AGTGCGGTAGGGGAGATTGGAACTCCTGGTGTAGCGGTGGAATGCGCAGATATCAGGAAG
AACACCGATGGCGAAGGCAGATCTCTGGGCCGTAACTGACGCTGAGGAGCGAAAGGGTGG
GGAGCAAACAGGCTTAGATACCCTGGTAGTCCACCCCGTAAACGTTGGGAACTAGTTGTG
GGGTCCATTCCACGGATTCCGTGACGCAGCTAACGCATTAAGTTCCCCGCCTGGGGAGTA
CGG
>I6629V002B1KR4 length=357 xy=0720_3810 region=2 run=R_2014_12_30_12_21_21_
ACGTAGGGCGCAAGCGTTATCCGGAATTATTGGGCGTAAAGAGCTCGTAGGCGGTTTGTC
GCGTCTGCTGTGAAAACCCGAGGCTCAACCTCGGGCCTGCAGTGGGTACGGGCAGACTAG
AGTGCGGTAGGGGAGATTGGAACTCCTGGTGTAGCGGTGGAATGCGCAGATATCAGGAAG
AACACCGATGGCGAAGGCAGATCTCTGGGCCGTAACTGACGCTGAGGAGCGAAAGGGTGG
GGAGCAAACAGGCTTAGATACCCTGGTAGTCCACCCCGTAAACGTTGGGAACTAGTTGTG
GGGTCCATTCCACGGATTCCGTGACGCAGCTAACGCATTAAGTTCCCCGCCTGGGGA
>I6629V002B1KS6 length=362 xy=0720_3848 region=2 run=R_2014_12_30_12_21_21_
GCGGAGGGGGCTAGCGTTATTCGGAATTATTGGGCGTAAAGGGCGCGTAGGCGGCCCGGT
AAGTCAAAGGTGAAATCCCTCGGCTCAACTGAGGAACTGCCTTTGAAACTGTCGGGCTTG
AGGCCGGGAGGGGGTAGCGGAATTCCCAGTGTAGCGGTGAAATGCGTAGATATTGGGAGG
AACACCGGTGGCGAAGGCGGCTACCTGGACCGGTTCTGACGCTGATGCGCGAAAGCGTGG
GTAGCAAACAGGATTAGATACCCTGGTAGTCCACGCTGTAAACGATGAGTGCTCGGTGTC
GCGGGTATCGACCCCTGCGGTGCCTTAGCTAACGCGTTAAGCACTCCGCCTGGGGAGTAC
GG
>I6629V002B1KUI length=362 xy=0720_3896 region=2 run=R_2014_12_30_12_21_21_
ACGTAGGTGGCAAGCGTTGTCCGGAATTATTGGGCGTAAAGCGCGCGCAGGCGGTCCTTT
AAGTCTGATGTGAAAGCCCACGGCTCAACCGTGGAGGGTCATTGGAAACTGGGGGACTTG
AGTACAGAAGAGAAGAGTGGAATTCCACGTGTAGCGGTGAAATGCGTAGAGATGTGGAGG
AACACCAGTGGCGAAGGCGACTCTTTGGTCTGTAACTGACGCTGAGGCGCGAAAGCGTGG
GGAGCAAACAGGATTAGATACCCTGGTAGTCCACGCTGTAAACGATGAGTGCTAAGTGTT
AGAGGGTTTCCGCCCTTTAGTGCTGCAGCTAACGCATTAAGCACTCCGCCTGGGGAGTAC
GG
>I6629V002B1LCN length=363 xy=0721_0453 region=2 run=R_2014_12_30_12_21_21_
ACGTAGGGCGCAAGCGTTATCCGGAATTATTGGGCGTAAAGAGCTCGTAGGCGGTTTGTC
GCGTCTGCTGTGAAAACCCGAGGCTCAACCTCGGGCCTGCAGTGGGTACGGGCAGACTAG
AGTGCGGTAGGGGAGATTGGAACTCCTGGTGTAGCGGTGGAATGCGCAGATATCAGGAAG
AACACCGGTGACGAAGGCAGATCTCTGGGCCGTAACTGACGCTAAGGAGCGAAAGGGTGG
GGAGCAAACAGGCTTAGATACCCTGGTAGTCCACCCCGTAAACGTTGGGAACTAGTTGTG
GGGTCCATTCCACGGATTCCGTGACGCAGCTAACGCATTAAGTTCCCCGCCTGGGGAGTA
CGG
>I6629V002B1LID length=360 xy=0721_0659 region=2 run=R_2014_12_30_12_21_21_
ACGTAGGGTGCAAGCGTTAATCGGAATTATTGGGTGTAAAGCGAGTGCAGACGGTTACTT
AAGCCAGATGTGAAATCCCCAAGCTTAACTTGGGACGTGCATTTGGAACTGGGTGACTAG
AGTGTGTCAGAGGGAGGTAGAATGCCACATGTAGCGGTGGAATGCGTAGAGATGTGGAGG
AATACCGATGGCGAAGGCAGCCTCCTGGGATAACACTGACGTTGAGGCTCGAAAGCGTGG
GGAGCAAACAGGATTAGATACCCTGGTAGTCCACGCCCTAAACGATGACAATTAGCTGTT
GGGCTTTGAAAGGCTTAGTAGCGAAGCTAACGCGAGAAATTGTCCGCCTGGGGAGTACGG
>I6629V002B1LLL length=363 xy=0721_0775 region=2 run=R_2014_12_30_12_21_21_
ACGTAGGGTGCGAGCGTTATCCGGAATTATTGGGCGTAAAGAGCTCGTAGGCGGTTTGTC
GCGTCTGTCGTGAAAGTCCGGGGCTTAACCCCGGATCTGCGGTGGGTACGGGCAGACTAG
AGTGCAGTAGGGGAGACTGGAATTCCTGGTGTAGCGGTGGAATGCGCAGATATCAGGAGG
AACACCGATGGCGAAGGCAGGTCTCTGGGCTGTAACTGACGCTGGGGAGCGAAAGCATGG
GGAGCGAACAGGATTAGATACCCTGGTAGTCCATGCCGTAAACGTTGGGCACTAGGTGTG
GGGACCATTCCACGGTTTCCGCGCCGCAGCTAACGCATTAAGTGCCCCGCCTGGGGAGTA
CGG
>I6629V002B1LM1 length=361 xy=0721_0827 region=2 run=R_2014_12_30_12_21_21_
ACGAAGGGGGCTAGCGTTGCTCGGAATTACTGGGCGTAAAGGGCACGTAGGCGGACAGTT
AAGTTGGGGGTGAAAGCCCGGGGCTCAACCTCGGAATTGCCTTCAATACTGGCTGTCTTG
AGTACGGGAGAGGTGAGTGGAACTCCGAGTGTAGAGGTGAAATTCGTAGATATTCGGAAG
AACACCAGTGGCGAAGGCGACTCACTGGCCCGTTACTGACGCTGAGGCGCGAAAGCGTGG
GGAGCAAACAGGATTAGATACCCTGGTAGTCCACGCCGTAAACGATGAGTGCTAGTTGTC
GGCATGCATGCATGTCGGTGACGCAGCTAACGCATTAAGCACTCCGCGTGGGGGAGTACG
G
>I6629V002B1LO3 length=361 xy=0721_0901 region=2 run=R_2014_12_30_12_21_21_
ACGGAGGGAGCTAGCGTTGTTCGGAATTACTGGGCGTAAAGCGCGCGTAGGCGGCTTTGT
AAGTTAGAGGTGAAAGCCCGGGGCTCAACTCCGGAACTGCCTTTAAGACTGCATCGCTAG
AATCCAGGAGAGGTGAGTGGAATTCCGAGTGTAGGGGTGAAATTCGTAGATATTCGGAAG
AACACCAGTGGCGAAGGCGGCTCACTGGACTGGTATTGACGCTGAGGTGCGAAAGCGTGG
GGAGCAAACAGGATTAGATACCCTGGTAGTCCACGCCGTAAACGATGATAACTAGCTGTC
AGGGCCCTTAGGGTTTTGGTGGCGCAGCTAACGCATTAAGTTATCCGCCTGGGGAGTACG
G
>I6629V002B1LPU length=23 xy=0721_0928 region=2 run=R_2014_12_30_12_21_21_
GAGATGCCGCCTGGGGAGTACGG
>I6629V002B1M7L length=362 xy=0721_2863 region=2 run=R_2014_12_30_12_21_21_
ACGGGGGGGGCAAGCGTTGTTCGGAATTACTGGGCGTAAAGGGCTCGTAGGCGGCCAACT
AAGTCAGACGTGAAATCCCCAGGCTCAACCTGGGAACTGCGTCTGATACTGGATGGCTTG
AATCCGGGAGAGGGATGCAGAATTCCAGGTGTAGCGGTGAAATGCGTAGATATCTGGAGG
AATACCGGTGGCGAAGGCGGCATCCTGGACCGGCATTGACGCTGAGGAGCGAAAGCTAGG
GGAGCAAACGGGATTAGATACCCCGGTAGTCCTAGCCCTAAACGATGAATGCTTGGTGTA
ACGGGTATCGATCCCTGTTGTGCCGAAGCTAACGCATTAAGCATTCCGCCTGGGGAGTAC
GG
>I6629V002B1MBV length=360 xy=0721_1721 region=2 run=R_2014_12_30_12_21_21_
ACGTAGGGTGCAAGCGTTAATCGGAATTACTGGGCGTAAAGCGTGCGCAGGCGGTTATAT
AAGACAGATGTGAAATCCCCGGGCTCAACCTGGGAACTGCATTTGTGACTGTATAGCTAG
AGTACGGCAGAGGGGGGTGGAATTCCGCGTGTAGCAGTGAAATGCGTAGATATGCGGAGG
AACACCGATGGCGAAGGCAATCCCCTGGGCCTGTACTGACGCTCATGCACGAAAGCGTGG
GGAGCAAACAGGATTAGATACCCTGGTAGTCCACGCCCTAAACGATGTCAACTGGCTGTT
GGGTCTTCACTGACTCAGTAACGAAGCTAACGCGTGAAGTTGACCGCCTGGGGAGTACGG
>I6629V002B1ME7 length=24 xy=0721_1841 region=2 run=R_2014_12_30_12_21_21_
GAGATGGCCGCCTGGGGAGTACGG
>I6629V002B1MG0 length=361 xy=0721_1906 region=2 run=R_2014_12_30_12_21_21_
ACGTGGGGTGCAAGCGTTAATCGGAATTACTGGGCGTAAAGCGTGCGCAGGCGGTTTTGT
AAGACAGTGGTGAAATCCCCGGGCTCAACCTGGGAACTGCCATTGTGACTGCAAGGCTGG
AGTGCGGCAGAGGGGGATGGAATTCCGCGTGTAGCAGTGAAATGCGTAGATATGCGGAGG
GACACCGATGGCGAAGGCAATCCCCTGGGCCTGCACTGACGCTCATGCACGAAGGCGTGG
GGAGCAAACAGGATTAGATACCCTGGTAGTCCACGCCCTAAACGATGATAACTAGCTGTC
AGGGTGCTTAGCACTTTGGTGGCGCAGCTAACGCGTTAAGTTATCCGCCTGGGGAGTACG
G
>I6629V002B1MGV length=361 xy=0721_1901 region=2 run=R_2014_12_30_12_21_21_
GCGGAGGGGGCTAGCGTTGTTCGGAATTACTGGGCGTAAAGCGCACGTAGGCGGCTTTGT
AAGTTAGAGGTGAAAGCCCGGGGCTCAACTCCGGAACTGCCATTAAGACTGCATCGCTTG
AATCATGGAGAGGTTAGTGGAATTCCGAGTGTAGAGGTGAAATTCGTAGATATTCGGAAG
AACACCAGTGGCGAAGGCGACTAACTGGACATGTATTGACGCTGAGGTGCGAAAGCGTGG
GGAGCAAACAGGATTAGATACCCTGGTAGTCCACGCCGTAAACGATGATAACTAGCTGTC
AGGGCTCTTAGAGCTTTGGTGGCGCAGCTAACGCGTTAAGTTATCCGCCTGGGGAGTACG
G
>I6629V002B1MNQ length=360 xy=0721_2148 region=2 run=R_2014_12_30_12_21_21_
GAGATGGGGGGCTAGCGTCGCTCGGAATCACTGGGCGTAAAGCGCACGTAGGCGGACTCT
TAAGTCGGTGGTGAAATCCTGGAGCTCAACTCCAGAACTGCCTTCGATACTGGGAGTCTC
GAGTTCGGGAGAGGTGAGTGGAACTGCGAGTGTAGAGGTGAAATTCGTAGATATTCGCAA
GAACACCAGTGGCGAAGGCGGCTCACTGGCCCGATACTGACGCTGAGGTGCGAAAGCGTG
GGGAGCAAACAGGATTAGATACCCTGGTAGTCCACGCCGTAAACGATGAATGCTAGCCGT
TGGTGGGTTTACCCTTCAGTGGCGCAGCTAACGCTTTAGGCATTCCGCCTGGGGATACGG
>I6629V002B1MR0 length=363 xy=0721_2302 region=2 run=R_2014_12_30_12_21_21_
GCGTAGGGCGCAAGCGTTATCCGGAATTATTGGGCGTAAAGAGCTCGTAGGCGGTTTGTC
GCGTCTGCTGTGAAAACCCAAGGCTCAACCTCGGGCCTGCAGTGGGTACGGGCAGACTAG
AGTGCGGTAGGGGAGATTGGAACTCCTGGTGTAGCGGTGGAATGCGCAGATATCAGGAAG
AACACCGATGGCGAAGGCAGATCTCTGGGCCGTAACTGACGCTGAGGAGCGAAAGGGTGG
GGAGCAAACAGGCTTAGATACCCTGGTAGTCCACCCCGTAAACGTTGGGAACTAGTTGTG
GGGTCCATTCCACGGATTCCGTGACGCAGCTAACGCATTAAGTTCCCCGCCTGGGGAGTA
CGG
>I6629V002B1MT9 length=51 xy=0721_2383 region=2 run=R_2014_12_30_12_21_21_
GAGATGCCGCCTGGGGAGTACGGCTGAGACCGCCAAGGCACACAGGGGATA
>I6629V002B1N0K length=346 xy=0721_3906 region=2 run=R_2014_12_30_12_21_21_
ACGTAGGGTGCGAGCGTTGTCCGGAATTATTGGGCGTAAAGAGCTCGTAGGCGGCTTGTC
ACGTCGGATGTGAAAGCCCGGGGCTTAACCCCGGGTCTGCATTCGATACGGGCAGGCTAG
AGTTCGGTAGGGAGATCGGAATTCCTGGTGTAGCGGTGAAATGCGCAGATATCAGGAGGA
ACGACCGGTGGCGAAGGCGGATCTCTCGGGCCGATGCTGACGCTGAGGAGCGAAAGCGTG
GGGAGGCGAACAGGATTAGATACCCTGGTAGTCCACGCCGTAAACGTTGGGAACTAGGTG
TGGGCGACATTCCACGTCGTCCGTGCCGCAGCTAACGCATTAAGTT
>I6629V002B1N13 length=379 xy=0721_3961 region=2 run=R_2014_12_30_12_21_21_
ACGTAGGGTGCAAGCGTTAATCGGAATTACTGGGCGTAAAGCGTGCGCAGGCGGTTTTGT
AAGTCTGTCGTGAAAGCCCCGGGCTCAACCTGGGAATTGCGATGGAGACTGCAAGGCTTG
AATCTGGCAGAGGGGGGTAGAATTCCACATGTAGCAGTGAAATGCGTAGAGATGTGGAGG
AACACCGATGGCGAAGGCAGCCCCCTGGGTCAAGATTGACGCTCATGCACGAAAGCGTGG
GGAGCAAACAGGATTAGATACCCTGGTAGTCCACGCCCTAAACGATGTCTACTAGCCGTT
GGGGCCTTTGAGGCTTTAGTGGCGCAGCTAACGCGATAGGTAGACCGCCTGGGGAGCACG
GCTGAGACCCCCAAGGCAC
>I6629V002B1N3U length=24 xy=0721_4024 region=2 run=R_2014_12_30_12_21_21_
GAGATGGCCGCCTGGGGAGTACGG
>I6629V002B1NA8 length=363 xy=0721_2994 region=2 run=R_2014_12_30_12_21_21_
ACGTAGGGCGCAAGCGTTGTCCGGAATTATTGGGCGTAAAGAGCTCGTAGGCGGTTTGTC
GCGTCTGCTGTGAAAACGCGAGGCTCAACCTCGCGCCTGCAGTGGGTACGGGCAGACTAG
AGTGCGGTAGGGGAGACTGGAATTCCTGGTGTAGCGGTGGAATGCGCAGATATCAGGAGG
AACACCGGTGGCGAAGGCGGGTCTCTGGGCCGTTACTGACGCTGAGGAGCGAAAGCATGG
GGAGCGAACAGGATTAGATACCCTGGTAGTCCATGCCGTAAACGTTGGGCACTAGGTGTG
GGACCCATTCCACGGGTTCCGTGCCGCAGCTAACGCATTAAGTGCCCCGCCTGGGGAGTA
CGG
>I6629V002B1NAC length=268 xy=0721_2962 region=2 run=R_2014_12_30_12_21_21_
ACGTAGGTGGCAAGCGCTGTCCGGAATTATTGGGCGTAAAGCGCGCGCAGGCGGTCTTTT
AAGTTGATGTGAAAGCCCCCGGCTCAACCGGGGAGGGTCATTGGAAACTGGAAGACTTGA
GTACTGAAGAGGAGAGTGGAATTCCACGTGTAGCGGTGAAATGCGTAGAGATGTGGAGGA
ACACCAGTGGCGAAGGCGACTCTCTGGTCAGTAACTGACGCTGAGGCGCGAAAGCGTGGG
GAGCGAAACAGGATTAGATACCCTGGTA
>I6629V002B1NCV length=354 xy=0721_3053 region=2 run=R_2014_12_30_12_21_21_
ACGAAGGGGGCTAGCGTTGCTCGGAATCACTGGGCGTAAAGCGCACGTAGGCGGACTCTT
AAGTCGGTGGTGAAATCCTGGAGCTCAACTCCAGAACTGCCTTCGATACTGGGAGTCTTG
AGTCCGGGAGAGGTGAGTGGAACTGCGAGTGTAGAGGTGAAATTCGTAGATATTCGCAAG
AACACCAGTGGCGAAGGCGGCTCACTGGCCCGGTACTGACGCTGAGGTGCGAAAGCGTGG
GGAGCAAACAGGATTAGATACCCTGGTAGTCCACGCCGTAAACGATGGATGCTAGCCGTT
GGCAGGCTTGCCTGTCAGTGGCGCAGCTAACGCATTAAGCATCCCGCCTGGGGA
>I6629V002B1NH3 length=13 xy=0721_3241 region=2 run=R_2014_12_30_12_21_21_
ACGAGGAGGTGCG
>I6629V002B1NHB length=351 xy=0721_3213 region=2 run=R_2014_12_30_12_21_21_
ACGTAGGGCGCAAGCGTTATCCGGAATTATTGGGCGTAAAGAGCTCGTAGGCGGTTTGTC
GCGTCTGCTGTGAAAACCCGAGGCTCAACCTCGGGCCTGCAGTGGGTACGGGCAGACTAG
AGTGCGGTAGGGGAGATTGGAACTCCTGGTGTAGCGGTGGAATGCGCAGATATCAGGAAG
AACACCGATGGCGAAGGCAGATCTCTGGGCCGTAACTGACGCTGAGGAGCGAAAGGGTGG
GGAGCAAACAGGCTTAGATACCCTGGTAGTCCACCCCGTAAACGTTGGGAACTAGTTGTG
GGGTCCATTCCACGGATTCCGTGACGCAGCTAACGCATTAAGTTCCCCGCC
>I6629V002B1NLO length=362 xy=0721_3370 region=2 run=R_2014_12_30_12_21_21_
GCGTAGGGGGCGAGCGTTGTCCGGAATTATTGGGCGTAAAGAGCGTGTAGGCGGTTCGGT
AAGTCTGCCGTGAAAACCCAGGGCTCAACCCTGGGCGTGCGGTGGATACTGCCGGGCTAG
AGGGTGGTAGAGGCGAGTGGAATTCCCGGTGTAGCGGTGAAATGCGCAGATATCGGGAGG
AACACCAGTAGCGAAGGCGGCTCGCTGGGCCATACCTGACGCTGAGACGCGAAAGCGTGG
GGAGCAAACAGGATTAGATACCCTGGTAGTCCACGCCGTAAACGACGAACACTAGGTGTG
GGCGGAGTCGAATCTGTCTGTGCCGCAGCCAACGCGATAAGTGTTCCGCCTGGGGAGTAC
GG
>I6629V002B1NLR length=360 xy=0721_3373 region=2 run=R_2014_12_30_12_21_21_
ACGGAGGGTGCAAGCGTTAATCGGAATTACTGGGCGTAAAGCGCACGCAGGCGGTCTGTT
AAGTCAGATGTGAAATCCCCGGGCTTAACCTGGGAACTGCATTTGAAACTGGCAGGCTTG
AGTCTTGTAGAGGGGGGTAGAATTCCAGGTGTAGCGGTGAAATGCGTAGATATTGGAAGG
AACACCAGTGGCGAAGGCGACTACCTGGACTGACACTGACACTGAGGTGCGAAAGCGTGG
GGAGCAAACAGGATTAGATACCCTGGTAGTCCACGCCGTAAACGATGTCAACTAGCCGTT
GGGATCCTTGAGATCTTAGTGGCGCAGCTAACGCATTAAGTTGACCGCCTGGGGAGTACG
>I6629V002B1NRN length=362 xy=0721_3585 region=2 run=R_2014_12_30_12_21_21_
ACAGAGGGTGCGAGCGTTGTCCGGAATCACTGGGCGTAAAGGGCGCGTAGGTGGCGGGGT
AAGCGTGTGGTGAAAGTTCGGGGCTCAACTCCGAATCGGCCATGCGAACTGCTTCGCTCG
AGCACTGTAGAGGCAGATGGAATTCCGGGTGTAGCGGTGGAATGCGTAGAGATCCGGAAG
AACGCCGGTGGCGAAGGCGGTCTGCTGGGCAGTGGCTGACACTGAGGCGCGACAGCGTGG
GGAGCAAACAGGATTAGATACCCTGGTAGTCCACGCCGTAAACGATGGGCACTAGATGCT
TGGGGGAGCGACCCTCTGAGTGTCGGCGCTAACGCATTAAGTGCCCCGCCTGGGGAGTAC
GG
>I6629V002B1NUO length=361 xy=0721_3694 region=2 run=R_2014_12_30_12_21_21_
GCGAAGGGTGCAAGCGTTAATCGGAATTACTGGGCGTAAAGCGCGCGTAGGTGGTTTGTT
AAGTTGGATGTGAAATCCCCGGGCTCAACCTGGGAACTGCATCCAAAACTGGCAAGCTAG
AGTATGGTAGAGGGTGGTGGAATTTCCTGTGTAGCGGTGAAATGCGTAGATATAGGAAGG
AACACCAGTGGCGAAGGCGACCACCTGGACTGATACTGACACTGAGGTGCGAAAGCGTGG
GGAGCAAACAGGGTTAGATACCCTGGTAGTCCACGCCGTAAACGATGTCAACTAGCCGTT
GGGAGCCTTGAGCTCTTAGTGGCGCAGCTAACGCATTAAGTTGGCCGCCTGGGGAGTACG
G
>I6629V002B1NYT length=357 xy=0721_3843 region=2 run=R_2014_12_30_12_21_21_
ACGTAGGGCGCAAGCGTTATCCGGAATTATTGGGCGTAAAGAGCTCGTAGGCGGTTTGTC
GCGTCTGCTGTGAAAACCCGAGGCTCAACCTCGGGCCTGCAGTGGGTACGGGCAGACTAG
AGTGCGGTAGGGGGGATTGGAACTCCTGGTGTAGCGGTGGAATGCGCAGATATCAGGAAG
AACACCGATGGCGAAGGCAGATCTCTGGGCCGTAACTGACGCTGAGGAGCGAAAGGATGG
GGAGCAAACAGGCTTAGATACCCTGGTAGTCCACCCCGTAAACGTTGGGAACTAGTTGTG
GGGTCCATTCCACGGATTCCGTGACGCAGCTAACGCATTAAGTTCCCCGCCTGGGGA
>I6629V002B1O34 length=23 xy=0722_1234 region=2 run=R_2014_12_30_12_21_21_
GAGATGGCCGCCTGGGGAGTACG
>I6629V002B1O3S length=363 xy=0722_1222 region=2 run=R_2014_12_30_12_21_21_
ACGTAGGGCGCAAGCGTTATCCGGAATTATTGGGCGTAAAGAGCTCGTAGGCGGTTTGTC
GCGTCTGCTGTGAAAACCCGAGGCTCAACCTCGGGCCTGCAGTGGGTACGGGCAGACTAG
AGTGCGGTAGGGGAGATTGGAACTCCTGGTGTAGCGGTGGAATGCGCAGATATCAGGAAG
AACACCGATGGCGAAGGCAGATCTCTGGGCCGTAACTGACGCTGAGGAGCGAAAGGGTGG
GGAGCAAACAGGCTTAGATACCCTGGTAGTCCACCCCGTAAACGTTGGGAACTAGTTGTG
GGGTCCATTCCACGGATTCCGTGACGCAGCTAACGCATTAAGTTCCCCGCCTGGGGAGTA
CGG
>I6629V002B1OBO length=361 xy=0722_0210 region=2 run=R_2014_12_30_12_21_21_
ACGGAGGGTGCAAGCGTTAATCGGAATTACTGGGCGTAAAGCGCACGCAGGCGGTCTGTT
AAGTCAGATGTGAAACCCCCGGGCTTAACCTGGGAACTGCATTTGAAACTGGCAGGCTTG
AGTCTTGTAGAGGGGGGTAGAATTCCAGGTGTAGCGGTGAAATGCGTAGAGATCTGGAGG
AATACCGGTGGCGAAGGCGGCCCCCTGGACAAAGACTGACGCTCAGGTGCGAAAGCGTGG
GGAGCAAACAGGATTAGATACCCTGGTAGTCCACGCCGTAAACGATGTCGACTTGGAGGT
TGTTCCCTTGAGGAGTGGCTTCCGGAGCTAACGCGTCAAGTCGACCGCCTGGGGAGTACG
G
>I6629V002B1OFK length=378 xy=0722_0350 region=2 run=R_2014_12_30_12_21_21_
ACGAGAGGTGGCCGACGTCGGGTTAAGTCGGGATTTACGTGGGCCGTAAAGCCGTAGGCC
GTAAGGACCGGACGGTTACTTAAAGGTCGGATGTGAAATCCCTGAGCTTAACTTAGGAAT
TGCATTCGATACTGGGAAGCTAGAGTATGGGAGAGGATGGTAGAATTCCAGGTGTAGCGG
TGAAATGCGTAGAGATCTGGAGGAATACCGATGGCGAAGGCAGCCATCTGGCCTAATACT
GACGCTGAGGTACGAAAGCATGGGGAGCAAACAGGATTAGATACCCTGGTAGTCCATGCC
GTAAACGATGTCTACTAGCCGTTGGGGCCTTTGAGGCTTTAGTGGCGCAGCTAACGCGAT
AAGTAGACCGCCTGGGGA
>I6629V002B1OG4 length=362 xy=0722_0406 region=2 run=R_2014_12_30_12_21_21_
GCAGAGGGTGCGAGCGTTAATCGGATTTACTGGGCGTAAAGCGTGCGTAGGCGGCTTCTT
AAGTCGGATGTGAAATCCCTGAGCTTAACTTAGGAATTGCATTCGATACTGGGAAGCTAG
AGTATGGGAGAGGATGGTAGAATTCCAGGTGTAGCGGTGAAATGCGTAGAGACCTGGAGG
AATACCGATGGCGAAGGCAGCCATCTGGCCTAATACTGACGCTGAGGTACGAAAGCATGG
GGAGCAAACAGGATTAGATACCCTGGTAGTCCATGCCGTAAACGATGAGTGCTAAGTGTT
GGGGGGCTTCCGCCCCTCAGTGCTGCAGCTAACGCATTAAGCACTCCGCCTGGGGAGTAC
GG
>I6629V002B1OV2 length=363 xy=0722_0944 region=2 run=R_2014_12_30_12_21_21_
ACGTAGGGCGCGAGCGTTATCCGGAATTATTGGGCGTAAAGAGCTCGTAGGCGGTTTGTC
GCGTCTGCTGTGAAAACCCGAGGCTCAACCTCGGGCCTGCAGTGGGTACGGGCAGACTAG
AGTGCGGTAGGGGAGATTGGAACTCCTGGTGTAGCGGTGGAATGCGCAGATATCAGGAAG
AACACCGATGGCGAAGGCAGATCTCTGGGCCGTAACTGACGCTGAGGAGCGAAAGGGTGG
GGAGCAAACAGGCTTAGATACCCTGGTAGTCCACCCCGTAAACGTTGGGAACTAGTTGTG
GGGTCCATTCCACGGATTCCGTGACGCAGCTAACGCATTAAATTCCCCGCCTGGGGAGTA
CGG
>I6629V002B1OVK length=363 xy=0722_0926 region=2 run=R_2014_12_30_12_21_21_
ACGTAGGGCGCAAGCGTTATCCGGAATTATTGGGCGTAAAGAGCTCGTAGGCGGTTTGTC
GCGTCTGCTGTGAAAACCCGAGGCTCAACCTCGGGCCTGCAGTGGGTACGGGCAGACTAG
AGTGCGGTAGGGGAGGTTGGAACTCCTGGTGTAGCGGTGGAATGCGCAGATATCAGGAAG
AACACCGATGGCGAAGGCAGATCTCTGGGCCGTAACTGACGCTGAGGAGCGAAAGGGTGG
GGAGCAAACAGGCTTAGATACCCTGGTAGTCCACCCCGTAAACGTTGGGAACTAGTTGTG
GGGTCCATTCCACGGATTCCGTGACGCAGCTAACGCATTAAGTTCCCCGCCTGGGGAGTA
CGG
>I6629V002B1OXR length=357 xy=0722_1005 region=2 run=R_2014_12_30_12_21_21_
ACGTAGGGCGCAAGCGTTATCCGGAATTATTGGGCGTAAAGAGCTCGTAGGCGGTTTGTC
GCGTCTGCTGTGAAAACCCGAGGCTCAACCTCGGGCCTGCAGTGGGTACGGGCAGGCTAG
AGTGCGGTAGGGGAGATTGGAACTCCTGGTGTAGCGGTGGAATGCGCAGATATCAGGAAG
AACACCGATGGCGAAGGCAGATCTCTGGGCCGTAACTGACGCTGAGGAGCGAAAGGGTGG
GGAGCAAACAGGCTTAGATACCCTGGTAGTCCACCCCGTAAACGTTGGGAACTAGTTGTG
GGGTCCATTCCACGGATTCCGTGACGCAGCTAACGCATTAAGTTCCCCGCCTGGGGA
>I6629V002B1OXU length=356 xy=0722_1008 region=2 run=R_2014_12_30_12_21_21_
ACGTAGGTGGCAAGCGTTATCCGGAATTATTGGGCGTAAAGCGCGCGCAGGCGGTTTCTT
AAGTCTGATGTGAAAGCCCACGGCTCAACCGTGGAGGGTCATTGGAAACTGGGGAACTTG
AGTGCAGAAGAGAAAAGCGGAATTCCACGTGTAGCGGTGAAATGCGTAGAGATGTGGAGG
AACACCAGTGGCGAAGGCGGCTTTTTGGTCTGTAACTGACGCTGAGGCGCGAAAGCGTGG
GGAGCAAACAGGATTAGATACCCTGGTAGTCCACGCCGTAAACGATGAGTGCTAAGTGTT
AGAGGGTTTCCGCCCTTTAGTGCTGCAGCTAACGCATTAAGCACGCCGCCTGGGGA
>I6629V002B1P06 length=362 xy=0722_2424 region=2 run=R_2014_12_30_12_21_21_
ACGTAGGTGGCAAGCGTTGTCCGGAATTATTGGGCGTAAAGCGCGCGCAGGCGGTCCTTT
AAGTCTGATGTGAAAGCCCACGGCTCAACCGTGGAGGGTCATTGGAAACTGGAGGACTTG
AGTGCAGAAGAGGAAAGTGGAATTCCATGTGTAGCGGTGAAATGCGTAGAGATGTGGAGG
AACACCAGTGGCGAAGGCGACTTTCTGGTCTGTAACTGACGCTGAGGCGCGAAAGCGTGG
GGAGCAAACAGGATTAGATACCCTGGTAGTCCACGCCGTAAACGATGAGTGCTAAGTGTT
AGGGGGTTTCCGCCCCTTAGTGCTGCAGCTAACGCATTAAGCACTCCGCCTGGGGAGTAC
GG
>I6629V002B1P9B length=24 xy=0722_2717 region=2 run=R_2014_12_30_12_21_21_
GAGATGGCCGCCTGGGGAGTACGG
>I6629V002B1P9F length=363 xy=0722_2721 region=2 run=R_2014_12_30_12_21_21_
ACGTAGGGTGCAAGCGTTGTCCGGAATTATTGGGCGTAAAGAGCTCGTAGGCGGTTTGTC
GCGTCTGCTGTGAAAACCCGAGGCTCAACCTCGGGCCTGCAGTGGGTACGGGCAGACTAG
AGTGCGGTAGGGGAGATTGGAATTCCTGGTGTAGCGGTGGAATGCGCAGATATCAGGAGG
AACACCGATGGCGAAGGCAGGTCTCTGGGCATTAACTGACGCTGAGGAGCGAAAGCATGG
GGAGCGAACAGGATTAGATACCCTGGTAGTCCATGCCGTAAACGTTGGGCACTAGGTGTG
GGGGACATTCCACGTTTTCCGCGCCGTAGCTAACGCATTAAGTGCCCCGCCTGGGGAGTA
CGG
>I6629V002B1P9H length=360 xy=0722_2723 region=2 run=R_2014_12_30_12_21_21_
GCGAAGGGGGCTAGCGTTGCTCGGAATCACTGGGCGTAAAGGGCGCGTAGGCGGCCGATT
AAGTCGGGGGTGAAAGCCTGTGGCTCAACCACAGAATTGCCTTCGATACTGGTTGGCTTG
AGACCGGAAGAGGACAGCGGAACTGCGAGTGTAGAGGTGAAATTCGTAGATATTCGCAAG
AACACCAGTGGCGAAGGCGGCTGTCTGGTCCGGTTCTGACGCTGAGGCGCGAAAGCGTGG
GGAGCAAACAGGATTAGATACCCTGGTAGTCCACGCCGTAAACGATGAATGCCAGCCGTT
GGCCTGCTTGCAGGTCAGTGGCGCCGCTAACGCATTAAGCATTCCGCCTGGGGAGTACGG
>I6629V002B1PA3 length=355 xy=0722_1485 region=2 run=R_2014_12_30_12_21_21_
ACAGAGGGTGCGAGCGTTAATCGGATTTACTGGGCGTAAAGCGTGCGTAGGCGGCTTTTT
AAGTCGGATGTGAAATCCCCGAGCTTAACTTGGGAATTGCATTCGATACTGGGAAGCTAG
AGTATGGGAGAGGATGGTAGAATTCCAGGTGTAGCGGTGAAATGCGTAGAGATCTGGAGG
AATACCGATGGCGAAGGCAGCCATCTGGCCTAATACTGACGCTGAGGTACGAAAGCATGG
GGAGCAAACAGGATTAGATACCCTGGTAGTCCATGCCGTAAACGATGTCTACTAGCTGTT
GGGGCCTTTGAGGCTTTAGTGGCGCAGCTAACGCGATAAGTAGACCGCCTGGGGA
>I6629V002B1PFJ length=360 xy=0722_1645 region=2 run=R_2014_12_30_12_21_21_
TCGAAGGGGGCTAGCGTTGCTCGGAATCACTGGGCGTAAAGGGCGCGTAGGCGGACATTT
AAGTCGGGGGTGAAAGCCCGGGGCTCAACCCCGGAATTGCCTCCGATACTGGATGTCTCG
AGACCGGAAGAGGTAAGTGGAACTGCGAGTGTAGAGGTGAAATTCGTAGATATTCACAAG
AACACCAGTGGCGAAGGCGGCTTACTGGTCCGGATCTGACGCTGAGGCGCGAAAGCGTGG
GGAGCAAACAGGATTAGATACCCTGGTAGTCCACGCCGTAAACGATGAATGCCAGCTGTT
GGCGGGCTTGCCCGTCAGTGGCGCAGTTAACGCTTTGAGCATTCCGCCTGGGGAGTACGG
>I6629V002B1PIW length=363 xy=0722_1766 region=2 run=R_2014_12_30_12_21_21_
ACGTAGGGCGCAAGCGTTATCCGGAATTATTGGGCGTAAAGAGCTCGTAGGCGGTTTGTC
GCGTCTGCTGTGAAAACCCGAGGCTCAACCTCGGGCCTGCAGTGGGTACGGGCAGACTAG
AGTGCGGTAGGGGAGATTGGAACTCCTGGTGTAGCGGTGGAATGCGCAGATATCAGGAAG
AACACCGATGGCGGAGGCAGATCTCTGGGCCGTAACTGACGCTGAGGAGCGAAAGGGTGG
GGAGCAAACAGGCTTAGATACCCTGGTAGTCCACCCCGTAAACGTTGGGAACTAGTTGTG
GGGTCCATTCCACGGATTCCGTGACGCAGCTAACGCATTAAGTTCCCCGCCTGGGGAGTA
CGG
>I6629V002B1PJ9 length=361 xy=0722_1815 region=2 run=R_2014_12_30_12_21_21_
ACGGAGGGGGCTAGCGTTGTTCGGAATTACTGGGCGTAAAGCGCACGTAGGCAGCTTTGT
AAGTTAGAGGTGAAAGCCCAGGGCTCAACCCTGGAATTGCCTTTAAGACTGCATCGCTTG
AATCATGGAGAGGTGAGTGGAATTCCGAGTGTAGAGGTGAAATTCGTAGATATTCGGAAG
AACACCAGTGGCGAAGGCGACTCACTGGACATGTATTGACGCTGAGGTGCGAAAGCGTGG
GGAGCAAACAGGATTAGATACCCTGGTAGTCCACGCCGTAAACGGTGATGACTAGCTGTC
GGGGCGCTTGGCGTTTCGGTGGCGCAGCTAACGCGTTAAGTCATCCGCCTGGGGAGTACG
G
>I6629V002B1PJV length=361 xy=0722_1801 region=2 run=R_2014_12_30_12_21_21_
ACAGAGGGTGCGAGCGTTAATCGGATTTACTGGGCGTAAAGCGTGCGTAGGCGGCTTTTT
AAGTCGGATGTGAAATCCCCGAGCTTAACTTGGGAATTGCATTCGATACTGGGAAGCTAG
AGTATGGGAGAGGATGGTAGAATTCCAGGTGTAGCGGTGAAATGCGTAGAGATCTGGAGG
AATACCGATGGCGAAGGCAGCCATCTGGCCTAATACTGACGCTGAGGTACGAAAGCATGG
GGAGCAAACAGGGTTAGATACCCTGGTAGTCCATGCCGTAAACGATGTCTACTAGCCGTT
GGGGCCTTTGAGGCTTTAGTGGCGCAGCTAACGCGATAAGTAGACCGCCTGGGGAGTACG
G
>I6629V002B1PWR length=360 xy=0722_2265 region=2 run=R_2014_12_30_12_21_21_
GCGTAGGGTGCAAGCGTTAATCGGAATTACTGGGCGTAAAGCGTGCGCAGGCGGTTTTGT
AAGTCTGACGTGAAATCCCCGGGCTTAACCTGGGAATTGCGTTGGAGACTGCAAGGCTAG
AGTCTGGCAGAGGGGGGTAGAATTCCACGTGTAGCAGTGAAATGCGTAGAGATGTGGAGG
AACACCGATGGCGAAGGCAGCCCCCTGGGTCAAGACTGACGCTCATGCACGAAAGCGTGG
GGAGCAAACAGGATTAGATACCCTGGTAGTCCACGCCCTAAACGATGTCTACTAGTTGTC
GGGTTTTAATTAACTTGGTAACGCAGCTAACGCGTGAAGTAGACCGCCTGGGGAGTACGG
>I6629V002B1PYB length=363 xy=0722_2321 region=2 run=R_2014_12_30_12_21_21_
ACAGAGGGTGCGAGCGTTAATCGGATTTACTGGGCGTAAAGCGTGCGTAGGCGGCTTCTT
AAGTCGGATAGTGAAATCCCTGAGCTTAACTTAGGAATTGCATTCGATACTGGGAAGCTA
GAGTATGGGAGAGGATGGTAGAATTCCAGGTGTAGCGGTGAAATGTGTAGAGATCTGGAG
GAATACCGGATGGCGAAGGCAGCCATCTGGCCTAATACTGACGCTGAGGTACGAAAGCAT
GGGGAGCAAACAGGATTAGATACCCTGGTAGTCCATGCCGTAAACGATGTCTACTAGCCG
TTGGGGCCTTTGAGGCTTTAGTGTCGCAGCTAACGCGATAAGTAGACCGCCTGGGGAGTA
CGG
>I6629V002B1PYX length=356 xy=0722_2343 region=2 run=R_2014_12_30_12_21_21_
ACAGAGGGGGCAAGCGTTATTCGGAATTATTGGGCGTAAAGGGCGCGTAGGCGGCAGGAC
AAGTGGAAGGTGAAATCCCTCGGCTCAGCTGAGGAACTGCCTTCCAGACTGTTTTGCTTG
AGGCCGGGAGAGGCGAGTGGAATTCCCAGTGTAGCGGTGAAATGCGTAGATATTGGGAGG
AACACCAGTGGCGAAGGCGACTCGCTGGACCGGTTCTGACGCTGAGGCGCGAAAGCGTGG
GGAGCAAACAGGATTAGATACCCTGGTAGTCCACGCCGTAAACGATGAGTGCTGGGTGTC
GCGGGTATCGACCCCTGCGGTGCCGAAGTCAACACATTAAGCACTCCGCCTGGGGA
>I6629V002B1Q09 length=24 xy=0722_3723 region=2 run=R_2014_12_30_12_21_21_
GAGATGGCCGCCTGGGGAGTACGG
>I6629V002B1Q1L length=24 xy=0722_3735 region=2 run=R_2014_12_30_12_21_21_
GAGATGGCCGCCTGGGGAGTACGG
>I6629V002B1Q31 length=23 xy=0722_3823 region=2 run=R_2014_12_30_12_21_21_
GAGATGCCGCCTGGGGAGTACGG
>I6629V002B1Q3J length=354 xy=0722_3805 region=2 run=R_2014_12_30_12_21_21_
ACGTAGGGTGCAAGCGTTAATCGGAATTACTGGGCGTAAAGCGTGCGCAGGCGGTTATAT
AAGACAGATGTGAAATCCCCGGGCTCAACCTGGGAACTGCATTTGTGACTGTATAGCTAG
AGTACGATAGAGGGGGATGGAATTCCGCGTGTAGCAGTGAAATGCGTAGATATGCGGAGG
AACACCGATGGCGAAGGCAATCCCCTGGACCTGTACTGACGCTCATGCACGAAAGCGTGG
GGAGCAAACAGGATTAGATACCCTGGTAGTCCACGCCCTAAACGATGTCAACTGGTTGTT
GGGTCTTCACTGACTCAGTAACGAAGCTAACGCGTGAAGTTGACCGCCTGGGGA
>I6629V002B1Q60 length=356 xy=0722_3930 region=2 run=R_2014_12_30_12_21_21_
ACGTAGGTGGCAAGCGTTGTCCGGAATTATTGGGCGTAAAGCGCGCGCAGGCGGTCCTTT
AAGTCTGATGTGAAAGCCCACGGCTCAACCGTGGAGGGTCATTGGAAACTGGGGGACTTG
AGTACAGAAGAGAAGAGTGGAATTCCACGTGTAGCGGTGAAATGCGTAGAGATGTGGAGG
AACACCAGTGGCGAAGGCGACTCTTTGGTCTGTAACTGACGCTGAGGCGCGAAAGCGTGG
GGAGCAAACAGGATTAGATACCCTGGTAGTCCACGCTGTAAACGATGAGTGCTAAGTGTT
AGAGGGTTTCCGCCCTTTAGTGCTGCAGCTAACGCATTAAGCACTCCGCCTGGGGA
>I6629V002B1Q74 length=362 xy=0722_3970 region=2 run=R_2014_12_30_12_21_21_
ACAGAGGGGGCAAGCGTTGTTCGGAATTACTGGGCGTAAAGGGCGCGTAGGCAGCCTGTT
AAGTCGAACGTGAAATCCCTGGGCTCAACCCAGGAACTGCGTCCGATACTGGCAGGCTCG
AATCCGGGAGAGGGATGTGGAATTCCAGGTGTAGCGGTGAAATGCGTAGATATCTGGAGG
AACACCGGTGGCGAAGGCGGCATCCTGGACCGGTATTGACGCTGAGGCGCGAAAGCCAGG
GGAGCAAACGGGATTAGATACCCCGGTAGTCCTGGCCCTAAACGATGAATGCTTGGTGTG
GCGGGTATCGATCCCTGCCGTGCCGAAGCTAACGCATTAAGCATTCCGCCTGGGGAGTAC
GG
>I6629V002B1Q9V length=361 xy=0722_4033 region=2 run=R_2014_12_30_12_21_21_
GCGTAGGTGGCAAGCGTTGTCCGGAATTATTGGGCGTAAAGCGCGCGCAGGCGGTCCCTT
AAGTCTGATGTGAAAGCCCACGGCTCAACCGTGGAGGGTCATTGGAAACTGGGGGACTTG
AGTGCAGAAGAGGAAAGTGGAATTCCATGTGTAGCGGTGAAATGCGTAGAGATGTGGAGG
AACACCAGTGGCGAAGGCGACTTTCTGGCCTGTAACTGACGCTGAGGCGCGAAAGCGTGG
GGAGCAAACAGGATTAGATACCCTGGTAGTCCACGCCGTAAACGATGAGTGCTAAGTGTT
AGGGGGTTTCCGCCCTTAGTGCTGCAGCTAACGCATTAAGCACTCCGCCTGGGGAGTACG
G
>I6629V002B1QA4 length=360 xy=0722_2782 region=2 run=R_2014_12_30_12_21_21_
GCGAAGGGGGCTAGCGTTGCTCGGAATTACTGGGCGTAAAGGGCGCGTAGGCGGACGGCT
TAGTCAGAGGTGAAAGCCCAGGGCTCAACCTTGGAATTGCCTTTGATACTGGCCATCTTG
AGTACGGGAGAGGTGTGTGGAACTCCGAGTGTAGAGGTGAAATTCGTAGATATTCGGAAG
AACACCAGTGGCGAAGGCGACACACTGGCCCGTTACTGACGCTGAGGCGCGAAAGCGTGG
GGAGCAAACAGGATTAGATACCCTGGTAGTCCACGCCGTAAACGATGAGTGCTAGTTGTC
GGCATGCATGCATGTCGGTGACGCAGCTAACGCATTAAGCACTCCGCCTGGGGAGTACGG
>I6629V002B1QK7 length=362 xy=0722_3145 region=2 run=R_2014_12_30_12_21_21_
ACGTAGGTGGCAAGCGTTGTCCGGAATTATTGGGCGTAAAGCGCGCGCAGGCGGTCCTTT
AAGTCTGATGTGAAAGCCCACGGCTCAACCGTGGAGGGTCATTGGAAACTGGGGGACTTG
AGTGCAGGAGAGAAGAGTGGAATTCCACGTGTAGCGGTGAAATGCGTAGAGATGTGGAGG
AACACCAGTGGCGAAGGCGACTCTTTGGCCTGTAACTGACGCTGAGGCGCGAAAGCGTGG
GGAGCGAAACAGGATTAGATACCCTGGTAGTCCACGCCGTAAACGATGAGTGCTAAGTGT
TGGGGGGTTTCCGCCCCGTCAGTGCTGCAGCTAACGCATTAAGCACTCCGCCTGGGGAGT
AC
>I6629V002B1QR8 length=362 xy=0722_3398 region=2 run=R_2014_12_30_12_21_21_
GCGGAGGGAGCTAGCGATTATTCGGAATTACTGGGCGTAAAGCGCACGTAGGCGGCTTTG
TAAGTTAGAGGTGAAAGCCTGGAGCTCAACTCCAGAATTGCCTTTAAGACTGCATCGCTT
GAATCCAGGAGAGGTGAGTGGAATTCCGAGTGTAGAGGAGAAATTCGTAGATATTCGGAA
GAACACCAGTGGCGAAGGCGGCTCACTGGACTGGTATTGACGCTGAGGTGCGAAAGCGTG
GGGAGCAAACAGGATTAGATACCCTGGTAGTCCACGCCGTAAACGATGATAACTAGCTGT
CGGGGCTCTTAGAGCTTCGGTGGCGCAGCTAACGCACTAAGTTATCCGCCTGGGGAGTAC
GG
>I6629V002B1QUZ length=362 xy=0722_3497 region=2 run=R_2014_12_30_12_21_21_
ACGTAGGTGGCAAGCGTTGTCCGGAATTATTGGGCGTAAAGCGCGCGCAGGCGGTCCCTT
AAGTCTGATGTGAAAGCCCACGGCTCAACCGTGGAGGGTCATTGGAAACTGGGGGACTTG
AGTGCAGAAGAGGAAAGTGGAATTCCATGTGTAGCGGTGAAATGCGTAGAGATGTGGAGG
AACACCAGTGGCGAAGGCGACTTTCTGGTCTGTAACTAACGCTGAGGCGCGAAAGCGTGG
GGAGCAAACAGGATTAGATACCCTGGTAGTCCACGCCGTAAACGATGAGTGCTAAGTGTT
AGGGGGTTTCCGCCCCTTAGTGCTGCAGCTAACGCATTAAGCACTCCGCCTGGGGAGTAC
GG
>I6629V002B1QXA length=24 xy=0722_3580 region=2 run=R_2014_12_30_12_21_21_
GAGATGGCCGCCTCGGGAGTACGG
>I6629V002B1R9Q length=361 xy=0723_1228 region=2 run=R_2014_12_30_12_21_21_
GCGGAGGGGGCTAGCGTTGTTCGGAATTACTGGGCGTAAAGCGCACGTAGGCGGCTTTGT
AGGTTAGAGGTGAAAGCCCGGGGCTCAACTCCGGAATTGCCTTTAAGACTGCATCGCTAG
AATTGTGGAGAGGTAAGTGGAATTCCGAGTGTAGAGGTGAAATTCGTAGATATTCGGAAG
AACACCAGTGGCGAAGGCGACTTACTGGACACATATTGACGCTGAGGTGCGAAAGCGTGG
GGAGCAAACAGGATTAGATACCCTGGTAGTCCACGCCGTAAACGATGATGACTAGCTGTC
AGGGCCCTTAGGGTTTTGGTGGCGCAGCTAACGCGTTAAGTCATCCGCCTGGGGAGTACG
G
>I6629V002B1RAR length=341 xy=0722_4065 region=2 run=R_2014_12_30_12_21_21_
ACGAAGGGGGCTAGCGTTGTTCGGATTTACTGGGCGTAAAGCGCACGTAGGCGGACTATT
AAGTCAGGGGTGAAATCCCGGGGCTCAACCCCGGAACTGCCTTTGATACTGGTAGTCTCG
AGTCCGGAAGAGGTGAGTGGAATTCCGAGTGTAGAGGTGAAATTCGTAGATATTCGGAGG
AACACCAGTGGCGAAGGCGGCTCACTGGTCCGGTACTGACGCTGAGGTGCGAAAGCGTGG
GGAGCAAACAGGATTAGATACCCTGGTAGTCCACGCTGTAAACGATGGAGCTAGCCGTTG
GCAGGTTTACCTGTCGGTGGCGCAGCTAACGCATTAAGCTT
>I6629V002B1RHC length=357 xy=0723_0206 region=2 run=R_2014_12_30_12_21_21_
ACAGAGGGTGCGAGCGTTAATCGGATTTACTGGGCGTAAAGCGTGCGTAGGCGGCTTCTT
AAGTCGGATGTGAAATCCCTGAGCTTAACTTAGGAATTGCATTCGATACTGGGAAGCTAG
AGTATGGGAGAGGATGGTAGAATTCCAGGTGTAGCGGTGAAATGCGTAGAGATCTGGAGG
AATACCGATGGCGAAGGCAGCCATCTGGCCTAATACTGACGCTGAGGTACGAAAGCATGG
GGAGCAAACAGGATTAGATACCCTGGTAGTCCATGCCGTAAACGATGTCTACTAGCCGTT
GGGGCCTTTGAGGCTTTAGTGGCGCAGCTAACGCGATAAGTAGACCGCCTGGGGAGT
>I6629V002B1RJE length=361 xy=0723_0280 region=2 run=R_2014_12_30_12_21_21_
ACGGAGGGTGCAAGCGTTAATCGGAATTACTGGGCGTAAAGCGCACGCAGGCGGTTTGTT
AAGTCAGATGTGAAATCCCCGGGCTCAACCTGAGAACTGCATCTGATACTGGCAAGCTTG
AGTCTCGTAGAGGGGGGTGGAATTCCAGGTGTAGCGGTGAAATGCGTAGAGATCTGGAGG
AATACCGGTGGCGAAGGCGGCCCCCTGGACGAAGACTGACGCTCAGGTGCGAAAGCGTGG
GGAGCAAACAGGATTAGATACCCTGGTAGTCCACGCCGTAAACGATGTCGACTTGGAGGT
TGTGCCCTTGTGGCGTGGCTTCCGGAGCTAACGCGTTAAGTCGACCGCCTGGGGAATACG
G
>I6629V002B1RPA length=363 xy=0723_0492 region=2 run=R_2014_12_30_12_21_21_
ACGTAGGGCGCAAGCGTTATCCGGAATTATTGGGCGTAAAGAGCTCGTAGGCGGTTTGTC
GCGTCTGCTGTGAAAACTGGAGGCTCAACCTCCAGCCTGCAGTGGGTACGGGCAGACTAG
AGTGCGGTAGGGGAGATTGGAATTCCTGGTGTAGCGGTGGAATGCGCAGATATCAGGAGG
AACACCGATGGCGAAGGCAGATCTCTGGGCCGTAACTGACGCTGAGGAGCGAAAGGGTGG
GGAGCAAACAGGCTTAGATACCCTGGTAGTCCACCCCGTAAACGTTGGGAACTAGTTGTG
GGGGCCATTCCACGGTCTCCGTGACGCAGCTAACGCATTAAGTTCCCCGCCTGGGGAGTA
CGG
>I6629V002B1RQH length=361 xy=0723_0535 region=2 run=R_2014_12_30_12_21_21_
ACAGAGGGTGCGAGCGTTAATCGGATTTACTGGGCGTAAAGCGTGCGTAGGCGGCTTCTT
AAGTCGGATGTGAAATCCCTGAGCTTAACTTAGGAATTGCATTCGATACTGGGAAGCTAG
AGTATGGGAGAGGATGGTAGAATTCCAGGTGTAGCGGTGAAATGCGTAGAGATCTGGAGG
AATACCGATGGCGAAGGCAGCCATCTGGCCTAATACTGACGCTGAGGTACGAAAGCATGG
GGAGCAAACAGGATTAGATACCCTGGTAGTCCATGCCGTAAACGATGTCTACTAGCCGTT
GGGGCCTTTGAGGCTTTAGTGGCGCAGCTAACGCGATAAGTAGACCGCCTGGGGAGTACG
G
>I6629V002B1RQM length=362 xy=0723_0540 region=2 run=R_2014_12_30_12_21_21_
GCAGAGGGTGCGAGCGTTAATCGGATTTACTGGGCGTAAAGCGTGCGTAGGCGGCTTCTT
AAGTCGGATGTGAAATCCCTGAGCTTAACTTAGGAATTGCATTCGATACTGGGAAGCTAG
AGTACTGGGAGAGGATGGTAGAATTCCAGGTGTAGCGGTGAAATGCGTAGAGATCTGGAG
GAATACCGATGGCGAAGGCAGCCATCTGGCCTAATACTGACGCTGAGGTACGAAAGCATG
GGGAGCAAACAGGATTAGATACCCTGGTAGTCCATGCCGTAAACGATGTCTACTAGCCGT
TGGGGCCTTTGAGGCTTTAGTGGCGCAGCTAACGCGATAAGTAGACCGCCTGGGGAGTAC
GG
>I6629V002B1RTC length=361 xy=0723_0638 region=2 run=R_2014_12_30_12_21_21_
ACGGAGGGTGCGAGCGTTAATCGGATTTACTGGGCGTAAAGCGTGCGTAGGCGGCTTCTT
AAGTCGGATGTGAAATCCCTGAGCTTAACTTAGGAATTGCATTCGATACTGGGAAGCTAG
AGTATGGGAGAGGATGGTAGAATTCCAGGTGTAGCGGTGAAATGCGTAGAGATCTGGAGG
AATACCGATGGCGAAGGCAGCCATCTGGCCTAATACTGACGCTGAGGTACGAAAGCATGG
GGAGCAAACAGGATTAGATACCCTGGTAGTCCATGCCGTAAACGATGTCTACTAGCCGTT
GGGGCCTTTGAGGCTTTAGTGGCGCAGCTAACGCGATAAGTAGACCGCCTGGGGAGTACG
G
>I6629V002B1RUJ length=362 xy=0723_0681 region=2 run=R_2014_12_30_12_21_21_
ACGGAGGGTGCGAGCGTTATTCGGATTCACTGGGCGTAAAGAGCACGTAGGCGGTTTGGT
AAGTCTGATGTGAAAGCCCTCGACTTAATCGAGGAAGTGCATTGGATACTGCCAAACTAG
AGTACAGGAGAGGAAGATGGAATTCCCGGTGTAGAGGTGAAATTCGTAGATATCGGGAGG
AACAACAGAGGCGAAGGCGATCTTCTGGACTGTAACTGACGCTGAGGTGCGAAAGCGTGG
GTAGCAAACAGGATTAGATACCCTGGTAGTCCACGCCGTAAACTTTGGATACTAGGTGTT
GGGGGACCTTGTCCCTTCAGCGCCGCAGCCAACGCATTAAGTATTCCGCCTGGGGAGTAC
GG
>I6629V002B1RVH length=343 xy=0723_0715 region=2 run=R_2014_12_30_12_21_21_
ACCAGCACCCCGAGTGGTCGGGACGATTATTGGGCCTAAAGCATCCGTAGCCGGTTCTGC
AAGTCTTCCGTTAAATCCAGCTGCTTAACAGATGGGCTGCGGGGGATACTACAGAGCTAG
GAGGCGGGAGAGGCAAGCGGTACTCAGTGGGTAGGGGTAAAATCCGTTGATCCATTGAAG
ACCACCAGTGGCGAAGGCGGCTTGCCAGAACGCACTCGACGGTGAGGGATGAAAGCTGGG
GGAGCAAACCGGATTAGATACCCGGGTAGTCCCGAGCTGTAAACCGATGCAGACTCGGTG
ATGGATTAGCTTATTGCTAATCCAGTGCCGCAGGGAAACCGTT
>I6629V002B1S4E length=24 xy=0723_2332 region=2 run=R_2014_12_30_12_21_21_
GAGATGGCCGCCTGGGGAGTACGG
>I6629V002B1SGI length=361 xy=0723_1472 region=2 run=R_2014_12_30_12_21_21_
ACGGAGGGGGCTAGCGTTGTTCGGAATTACTGGGCGTAAAGCGCGCGTAGGCGGCTTTGT
AAGTTAGAGGTGAAAGCCCGGGGCTCAACCCCGGAATTGCCTTTAAGGCTGCATCGCTAG
AATCATGGAGAGGTTAGTGGAATTCCGAGTGTAGAGGTGAAATTCGTAGATATTCGGAAG
AACACCAGTGGCGAAGGCGACTAACTGGACATGTATTGACGCTGAGGTGCGAAAGCGTGG
GGAGCAAACAGGATTAGATACCCTGGTAGTCCACGCCGTAAACGATGATGACTAGCTGTC
GGGGCGCTTAGCGTTTCGGTGGCGCAGCTAACGCGTTAAGTCATCCGCCTGGGGAGTACG
G
>I6629V002B1SGX length=361 xy=0723_1487 region=2 run=R_2014_12_30_12_21_21_
ACAGAGGGTGCGAACGTTAATCGGATTTACTGGGCGTAAAGCGTGCGTAGGCGGCTTTTT
AAGTCGGATGTGAAATCCCCGAGCTTAACTTGGGAATTGCATTCGATACTGGGAAGCTAG
AGTATGGGAGAGGATGGTAGAATTCCAGGTGTAGCGGTGAAATGCGTAGAGATCTGGAGG
AATACCGATGGCGAAGGCAGCCATCTGGCCTAATACTGACGCTGAGGTACGAAAGCATGG
GGAGCAAACAGGATTAGATACCCTGGTAGTCCATGCCGTAAACGATGTCTACTAGCCGTT
GGGGCCTTTGAGGCTTTAGTGGCGCAGCTAACGCGATAAGTAGACCGCCTGGGGAGTACG
G
>I6629V002B1SK2 length=361 xy=0723_1636 region=2 run=R_2014_12_30_12_21_21_
GCAGAGGGGGCTAGCGTTGTTCGGAATTACTGGGCGTAAAGCGTACGTAGGCGGCTTTGT
AAGTTAGAGGTGAAAGCCCAGAGCTCAACTCTGGAATCGCCTTTAAGACTGCATCGCTTG
AATCGTGGAGAGGTTAGTGGAATTCCGAGTGTAGAGGTGAAATTCGTAGATATTCGGAAG
AACACCAGTGGCGAAGGCGACTAACTGGACACGTATTGACGCTGAGGTACGAAAGCGTGG
GGAGCAAACAGGATTAGATACCCTGGTAGTCCACGCCGTAAACGATGATGACTAGCTGTC
GGGGCGCTTAGCGTTTCGGTGGCGCAGCTAACGCGTTAAGTCATCCGCCTGGGGAGTACG
G
>I6629V002B1SKY length=24 xy=0723_1632 region=2 run=R_2014_12_30_12_21_21_
GAGATGGCCGCCTGGGGAGTACGG
>I6629V002B1SL8 length=24 xy=0723_1678 region=2 run=R_2014_12_30_12_21_21_
GAGATGGCCGCCTGGGGAGTACGG
>I6629V002B1SMC length=363 xy=0723_1682 region=2 run=R_2014_12_30_12_21_21_
GCGTAGGGCGCAAGCGTTATCCGGAATTATTGGGCGTAAAGAGCTCGTAGGCGGTTTGTC
GCGTCTGCCGTGAAAGTCCGGGGCTCAACTCCGGATCTGCGGTGGGTACGGGCAGACTAG
AGTGATGTAGGGGAGACTGGAATTCCTGGTGTAGCGGTGAAATGCGCAGATATCAGGAGG
AACACCGATGGCGAAGGCAGGTCTCTGGGCATTAACTGACGCTGAGGAGCGAAAGCATGG
GGAGCGAACAGGATTAGATACCCTGGTAGTCCATGCCGTAAGCGTTGGGCACTAGGTGTG
GGGGACATTCCACGTTTTCCGCGCCGTAGCTAACGCATTAAGTGCCCCGCCTGGGGAGTA
CGG
>I6629V002B1SRT length=362 xy=0723_1879 region=2 run=R_2014_12_30_12_21_21_
ACAGAGGGTGCAAGCGTTGCTCGGAATCATTGGGCGTAAAGGGCGTGTAGGCGGTTTGCT
AAGTCATGTGTGAAAGCCCTCGGCTCAACCGAGGAACGACGCATGAAACTGGCAAGCTAG
AGTACCAGAGAGGGGGGTGGAATTCCCGGTGTAGCGGTGAAATGCGTAGATATCGGGAGG
AACACCGGTGGCGAAGGCGGCCCCCTGGCTGGATACTGACGCTGAGACGCGAAAGCGTGG
GGAGCAAACAGGATTAGATACCCTGGTAGTCCACGCCGTAAACGATGAGTGCTAAGTGTT
AGGGGGTTTCCGCCCCTTAGTGCTGCAGCTAACGCATTAAGCACTCCGCCTGGGGAGTAC
GG
>I6629V002B1SYP length=345 xy=0723_2127 region=2 run=R_2014_12_30_12_21_21_
ACGTAGGGTGCAAGCGTTAATCGGAATTACTGGGCGTAAAGCGTGCGCAGGCGGTGATGT
AAGACAGATGTGAAATCCCCGGGCTCAACCTGGGAACTGCATTTGTGACTGCATCGCTGG
AGTGCGGCAGAGGGGGATGGAATTCCGCGTGTAGCAGTGAAGTGCGTAGATATGCGGAGG
AACACCGATGGCGAAGGCAATCCCCTGGGCCTGCACTGACGCTCATGCACGAAAGCGTGG
GGAGCAAACAGGATTAGATACCCTGGTAGTCCACGCCCTAAACGATGTCAGCTGGTTGTT
GGTCCTTCACTGGATCAGTAACGAAGCTAACGCGTGAAGTTGACC
>I6629V002B1T04 length=24 xy=0723_3510 region=2 run=R_2014_12_30_12_21_21_
GAGATGGCCGCCTGGGGAGTACGG
>I6629V002B1T31 length=361 xy=0723_3615 region=2 run=R_2014_12_30_12_21_21_
ACGTAGGGCGCAAGCGTTATCCGGAATTATTGGGCGTAAAGAGCTCGTAGGCGGTTTGTC
GCGTCTGCCGTGAAAGTCCGGGGCTCAACTCCGGATCTGCGGTGGGTACGGGCAGACTAG
AGTGATGTAGGGGAGACTGGAATTCCTGGTGTAGCGGTGAAATGCGCAGATATCAGGAGG
AACACCGATGGCGAAGGCAGGTCTCTGGGCATTAACTGACGCTGAGGAGCGAAAGCATGG
GGAGCGAACAGGATTAGATACCCTGGTAGTCCATGCCGTAAACGATGTCTACTAGCCGTT
GGGGCCTTTGAGGCTTTAGTGGCGCAGCTAACGCGATAAGTAGACCGCCTGGGGAGTACG
G
>I6629V002B1TBC length=24 xy=0723_2582 region=2 run=R_2014_12_30_12_21_21_
GAGATGGCCGCCTGGGGAGTACGG
>I6629V002B1TD0 length=361 xy=0723_2678 region=2 run=R_2014_12_30_12_21_21_
ACGTAGGGCGCAAGCGTTATCCGGAATTATTGGGCGTAAAGAGCTCGTAGGCGGTTTGTC
GCGTCTGCTGTGAAAACCCGAGGCTCAACCTCGGGCCTGCAGTGGGTACGGGCAGACTAG
AGCGCGGTAGGGGAGATTGGAACTCCTGGTGTAGCGGTGGAATGCGCAGATATCAGGAAG
AACACCGATGGCGAAGGCAGATCTCTGGGCCGTAACTGACGCTGAGGAGCGAAAGGGTGG
GGAGCAAACAGGCTTAGATACCCTGGTAGTCCACCCCGTAAACGATGTCTACTAGTCGTT
GGGTCCCTTGAGGACTTAGTGACGCAGCTAACGCAATAAGTAGACCGCCTGGGGAGTACG
G
>I6629V002B1TDP length=361 xy=0723_2667 region=2 run=R_2014_12_30_12_21_21_
ACAGAGGGTGCGAGCGTTAATCGGATTTACTGGGCGTAAAGCGTGCGTAGGCGGCTTCTT
AAGTCGGATGTGAAATCCCTGAGCTTAACTTAGGAATTGCATTCGATACTGGGAAGCTAG
AGTATGGGAGAGGATGGTAGAATTCCAGGTGTAGCGGTGAAATGCGTAGAGATCTGGAGG
AATACCGATGGCGAAGGCAGCCATCTGGCCTAATACTGACGCTGAGGTATGAAAGCATGG
GGAGCAAACAGGATTAGATACCCTGGTAGTCCATGCCGTAAACGATGTCTACTAGCCGTT
GGGGCCTTTGAGGCTTTAGTGGCGCAGCTAACGCGATAAGTAGACCGCCTGGGGAGTACG
G
>I6629V002B1TIF length=363 xy=0723_2837 region=2 run=R_2014_12_30_12_21_21_
ACGTAGGGCGCAAGCGTTATCCGGAATTATTGGGCGTAAAGAGCTCGTAGGCGGTTTGTC
GCGTCTGCTGTGAAAACCCGAGGCTCAACCTCGGGCCTGCAGTGGGTACGGGCAGACTAG
AGTGCGGTAGGGGAGATTGGAACTCCTGGTGTAGCGGTGGAATGCGCAGATATCAGGAAG
AACACCGATGGCGAAGGCAGATCTCTGGGCCGTAACTGACGCTGAGGAGCGAAAGGGTGG
GGAGCAAACAGGCTTAGATACCCTGGTAGTCCACCCCGTAAACGTTGGGAACTAGTTGTG
GGGTCCATTCCACGGATTCCGTGACGCAGCTAACGCATTAAGTTCCCCGCCTGGGGAGTA
CGG
>I6629V002B1TM3 length=274 xy=0723_3005 region=2 run=R_2014_12_30_12_21_21_
ACAGAGGGTGCGAGCGTTAATCGGATTTACTGGGCGTAAAGCGTGCGTAGGCGGCTTCTT
AAGTCGGATGTGAAATCCCTGAGCTTAACTTAGGAATTGCATTTCGATACTGGGAAGCTA
GAGTATGGGAGAGGATGGTAGAATTCCAGGTGTAGCGGTGAAATGCGTAGAGATCTGGAG
GAATACCGATGGCGAAGGCAGCCATCTGGCCTAATACTGACGCTGAGGTACGAAAGCGAT
GGGGAGCAAACAGTATTAGATACCCTGGTAGTCC
>I6629V002B1TMD length=362 xy=0723_2979 region=2 run=R_2014_12_30_12_21_21_
GCGTAGGTGGCAAGCGTTGTCCGGAATTATTGGGCGTAAAGCGCGCGCAGGCGGTCCTTT
AAGTCTGATGTGAAAGCCCACGGCTCAACCGTGGAGGGTCATTGGAAACTGGGGGACTTG
AGTGCAGGAGAGAAGAGTGGAATTCCACGTGTAGCGGTGAAATGCGTAGAGATGTGGAGG
AACACCAGTGGCGAAGGCGACCCTTTGGCCTGTAACTGACGCTGAGGCGCGAAAGCGTGG
GGAGCAAACAGGATTAGATGCCCTGGTAGTCCACGCCGTAAACGATGAGTGCTAAGTGTT
AGAGGGTTTCCGCCCTTTAGTGCTGCAGTAAACGCATTAAGCACTCCGCCTGGGGAGTAC
GG
>I6629V002B1TNV length=362 xy=0723_3033 region=2 run=R_2014_12_30_12_21_21_
ACGTAGGTGGCAAGCGTTGTCCGGAATTATTGGGCGTAAAGCGCGCGCAGGCGGTTTCTT
AAGTCTGATGTGAAAGCCCACGGCTCAACCGTGGAGGGTCATTGGAAACTGGGAAACTTG
AGTGCAGGAGAGAAGAGTGGAATTCCACGTGTAGCGGTGAAATGCGTAGAGATGTGGAGG
AACACCAGTGGCGAAGGCGACTCTTTGGCCTGTAACTGACGCTGAGGCGCGAAAGCGTGG
GGAGCAAACAGGATTAGATACCCTGGTAGTCCACGCCGTAAACGATGAGTGCTAAGTGTT
AGAGGGTTTCCGCCCTTTAGTGCTGCAGCAAACGCATTAAGCACTCCGCCTGGGGAGTAC
GG
>I6629V002B1TNZ length=24 xy=0723_3037 region=2 run=R_2014_12_30_12_21_21_
GAGATGGCCGCCTGGGGAGTACGG
>I6629V002B1TSV length=362 xy=0723_3213 region=2 run=R_2014_12_30_12_21_21_
ACGTAGGGACCAAGCGTTGTTCGGATTTACTGGACGTAAAGGGCGCGTAGGCGGCGTGTT
AAGTCAGCTGTGAAATCTCCAAGCTTAACTTGGAACGGTCAGCTGATACTGATGTGCTAG
AGTGCAGAAGGGGCAATCGGAATTCTTGGTGTAGCGGTGAAATGCGTAGATATCAAGAGG
AACACCTGAGGTGAAGACGGGTTGCTGGGCTGACACTGACGCTGAGGCGCGAAAGCTAGG
GTAGCAAACGGGATTAGATACCCCGGTAGTCCTAGCCCTAAACGATGAATACTTGGTGTC
TGGAGTTTTAATTCTCCGGGTGCCGTCGCTAACGTTTTTAGTATTCCGCCTGGGGAGTAC
GG
>I6629V002B1TVS length=360 xy=0723_3318 region=2 run=R_2014_12_30_12_21_21_
ACGAAGGGGGCTAGCGTTGCTCGGAATCACTGGGCGTAAAGCGCACGTAGGCGGACTCTT
AAGTCGGTGGTGAAATCCTGGAGCTCAACTCCAGAACTGCCTTCGATACTGAGAGTCTTG
AGTCCGGGAGAGGTGAGTGGAACTGCGAGTGTAGAGGTGAAATTCGTAGATATTCGCAAG
AACACCAGTGGCGAAGGCGGCTCACTGGCCCGGTACTGACGCTGAGGTGCGAAAGCGTGG
GGAGCAAACAGGATTAGATACCCTGGTAGTCCACGCCGTAAACGATGGATGCTAGCCGTT
GGCAGGCTTGCCTGTCAGTGGCGCAGCTAACGCATTAAGCATCCCGCCTGGGGAGTACGG
>I6629V002B1TYL length=24 xy=0723_3419 region=2 run=R_2014_12_30_12_21_21_
GAGATGGCCGCCTGGGGAGTACGG
>I6629V002B1U01 length=362 xy=0724_0707 region=2 run=R_2014_12_30_12_21_21_
GCGTAGGGGGCAAGCGTTGTCCGGAATGATTGGGCGGAAAGGGCGCGTAGGCGGCCCGTT
AAGTCTGGAGTGAAAGTCCTGCTTTCAAGGTGGGAATTGCTTTGGATACTGACGGGCTTG
AGTACAGGAGAGGAAAGCGGAATTACCGGTGTAGCGGTGAAATGCGTAGAGATCGGTAGG
AACACCAGTGGCGAAGGCGGCTTTCTGGACTGAAACTGACGCTGAGGCGCGAAAGCGTGG
GGAGCGAACAGGATTAGATACCCTGGTAGTCCACGCGGTAAACGATGAGTGCTAGGTGTA
GGAGGTATCGACCCCTTCTGTGCCGCAGTAAACACAATAAGCACTCCGCCTGGGGAGTAC
GG
>I6629V002B1U25 length=363 xy=0724_0783 region=2 run=R_2014_12_30_12_21_21_
ACGTAGGGCGCAAGCGTTATCCGGAATTATTGGGCGTAAAGAGCTCGTAGGCGGTTTGTC
GCGTCTGCTGTGAAAACCCGAGGCTCAACCTCGGGCCTGCAGTGGGTACGGGCAGACTAG
AGTGCGGTAGGGGAGATTGGAACTCCTGGTGTAGCGGTGGAATGCGCAGATATCAGGAAG
AACACCGATGGCGAAGGCAGATCTCTGGGCCGTAACTGACGCTGAGGAGCGAAAGGGTGG
GGAGCAAACAGGCTTAGATACCCTGGTAGTCCACCCCGTAAACGTTGGGAACTAGTTGTG
GGGTCCATTCCACGGATTCCGTGACGCAGCTAACGCATTAAGTTCCCCGCCTGGGGAGTA
CGG
>I6629V002B1U2M length=359 xy=0724_0764 region=2 run=R_2014_12_30_12_21_21_
ACGTAGGGGGCAAGCGTTGTCCGGAATTATTGGGCGTAAAGCGCGCGCAGGTGGTTCATT
AAGTTGGGTGTCAAAGGCAATGGCTCAACCATTGTACGCACCCAAAACTGGTGGACTTGA
GTGCAGGAGAGGAGAGTGGAATTCCCGGTGTAGCGGTGGAATGCGTAGATATCGGGAGGA
ACACCAGTGGCGAAGGCGGCTCTCTGGCCTGTAACTGACACTGAGGCGCGAAAGCGTGGG
GAGCAAACAGGATTAGATACCCTGGTAGTCCACGCCGTAAACGTTGAGTGCTAGGTGTTG
GGGGGTTCCACCCTCAGTGCCGAAGTTAACACATTAAGCACTCCGCCTGGGGAGTACGG
>I6629V002B1U2V length=360 xy=0724_0773 region=2 run=R_2014_12_30_12_21_21_
ACGGAGGGAGCTAGCGTTGTTCGGAATTACTGGGCGTAAAGCGCGCGTAGGCGGCTTTGT
AAGTTAGAGGTGAAAGCCCGGGGCTCAACTCCGGAATAGCCTTTAAGACTGCATCGCTAG
AATCCGGGAGAGGTGAGTGGAATTCCGAGTGTAGAGGTGAAATTCGTAGATATTCGGAAG
AACACCAGTGGCGAAGGCGGCTCACTGGACCGGTATTGACGCTGAGGTGCGAAAGCGTGG
GGAGCAAACAGGATTAGATACCCTGGTAGTCACGCCGTAAACGATGATGACTAGCTGTCG
GGGGCCTTAGGCTTTCGGTGGCGCAGCTAACGCATTAAGTCATCCGCCTGGGGAGTACGG
>I6629V002B1U3G length=362 xy=0724_0794 region=2 run=R_2014_12_30_12_21_21_
ACGGAGGATGCAAGCGTTATCCGGAATGATTGGGCGTAAAGAGTCCGTAGGTGGTGATTC
AAGTCGATTGTTAAAGAGCGAGGCTTAACCTCGTAAAAGCAGTGGAAACTGAATCGCTAG
AGAGAGGTAGGGGTAGAGGGAATTCCCGGTGTAGCGGTGAAATGCGTAGAGATCGGGAAG
AACACCAGTGGCGAAGGCGCTCTACTGGACCTCATCTGACACTGAGGGACGAAAGCTAGG
GGAGCGAAAGGGATTAGATACCCCTGTAGTCCTAGCCGTAAACGATGGATACTAGGTGTT
GTCTGTATCGACCCGGACAGTGCCGTAGCTAACGCGTTAAGTATCCCGCCTGGGGAGTAC
GG
>I6629V002B1U58 length=361 xy=0724_0894 region=2 run=R_2014_12_30_12_21_21_
ACGGAGGGAGCTAGCGTTATTCGGAATTACTGGGCGTAAAGCGCACGTAGGCGGCTTTGT
AAGTTAGAGGTGAAAGCCTGGAGCTCAACTCCAGAATTGCCTTTAAGACTGCATCGCTTG
AATCCAGGAGAGGTGAGTGGAATTCCGAGTGTAGAGGTGAAATTCGTAGATATTCGGAAG
AACACCAGTGGCGAAGGCGGCTCACTGGACTGGTATTGACGCTGAGGTGCGAAAGCGTGG
GGAGCAAACAGGATTAGATACCCTGGTAGTCCACGCCGTAAACGATGATAACTAGCTGTC
GGGGCTCTTAGAGCTTCGGTGGCGCAGCTAACGCATTAAGTTATCCGCCTGGGGAGTACG
G
>I6629V002B1U9M length=361 xy=0724_1016 region=2 run=R_2014_12_30_12_21_21_
ACAGAGGGTGCGAGCGTTAATCGGATTTACTGGGCGTAAAGCGTGCGTAGGCGGCTTTTT
AAGTCGGATGTGAAATCCCTGAGCTTAACTTAGGAATTGCATTCGATACTGGGAAGCTAG
AGTATGGGAGAGGATGGTAGAATTCCAGGTGTAGCGGTGAAATGCGTAGAGATCTGGAGG
AATACCGATGGCGAAGGCAGCCATCTGGCCTAATACTGACGCTGAGGTGCGAAAGCATGG
GGAGCAAACAGGATTAGATACCCTGGTAGTCCATGCCGTAAACGATGTCTACTAGCCGTT
GGGGCCTTTGAGGCTTTAGTGGCGCAGCTAACGCGATAAGTAGACCGCCTGGGGAGTACG
G
>I6629V002B1UAH length=349 xy=0723_3847 region=2 run=R_2014_12_30_12_21_21_
ACAGAGGGTGCGAGCGTTAATCGGATTTACTGGGCGTAAAGCGTGCGTAGGCGGCTTTTT
AAGTCGGATGTGAAATCCCCGAGCTTAACTTGGGAATTGCATTCGATACTGGGAAGCTAG
AGTATAGGAGAGGATGGTAGAATTCCAGGTGTAGCGGTGAAATGCGTAGAGATCTGGAGG
AATACCGATGGCGAAGGCAGCCATCTGGCCTAATACTGACGCTGAGGTACGAAAGCATGG
GGAGCAAACAGGATTAGATACCCTGGTAGTCCATGCCGTAAACGATGTCTACTAGCCGTT
GGGGCCTTTGAGGCTTTAGTGGCGCAGCTAACGCGATAAGTAGACCGCC
>I6629V002B1UEG length=364 xy=0723_3990 region=2 run=R_2014_12_30_12_21_21_
ACGTAGGTGGCAAGCGTTGGTCCGGAATTATTGGGCGTAAAGCGCGCGCAGGCGGTTCCG
TTAAGTCTGATGTGAAAGCCCCCGGCTCAACCGGGGAGGGTCATTGGAAACTGGGGAACT
TGAGTACTGAAGAGGAAAGCGGAATTCCACGTGTAGCGGTGAAATGCGTAGAGATGTGGA
GGAACACCAGTGGCGAAGGCGGCTTTCTGGTCAGTAACTGACGCTGAGGCGCGTAAGCGT
GGGGAGCAAACAGGATTAGATACCCTGGTAGTCCACGCCGTAAACGATGAGTGCTAAGTG
TTAGAGGGTTTCCGCCCTTTAGTGCTGCAGCAAACGCATTAAGCACTCCGCCTGGGGAGT
ATGG
>I6629V002B1UKC length=367 xy=0724_0106 region=2 run=R_2014_12_30_12_21_21_
ACAGGAGGGTGCGAGCGTTAATCGGATTTACTGGGACGTAAAGCGTGCGTAGGCGGCTTT
TTAAGTCGGATGTGAAATCCCCGAGCTTAACTTGGGAATTGCATTCGATACTGGGAAGCT
AGAGTATGGGAGAGGATGGTAGAATTCCAGGTGTAGCGGTGAAAATGCGTAGAGATCTGG
AGGAATACCGATGGGCGAAGGCAGCCATCTGGCCTAATACTGACGCTGAGGTACGAAAGG
CATGGGGAGCAAACAGGATTAGATACCCTGGTAGTCCAATGCCGTAAACGATGTCTACTA
GCCGTTGGGGCCTTTGAGGCTTTAGTGGCGCAGCTAACGCGATAAGTAGACCGCCTGGGG
AGTACGG
>I6629V002B1ULM length=361 xy=0724_0152 region=2 run=R_2014_12_30_12_21_21_
ACAGAGGGTGCGAGCGTTAATCGGATTTACTGGGCGTAAAGCGTGCGTAGGCGGCTTCTT
AAGTCGGATGTGAAATCCCTGAGCTTAACTTAGGAATTGCATTCGATACTGGGAAGCTAG
AGTATGGGAGAGGATGGTAGAATTCCAGGTGTAGCGGTGAAATGCGTAGAGATCTGGAGG
AATACCGATGGCGAAGGCAGCCATCTGGCCTAATACTGACGCTGAGGTACGAAAGCATGG
GGAGCAAACAGGATTAGATACCCTGGTAGTCCATGCCGTAAACGATGTCTACTAGCCGTT
GGGGCCTTTGAGGCTTTAGTGGCGCAGCTAACGCGATAAGTAGACCGCCTGGGGAGTACG
G
>I6629V002B1UNF length=24 xy=0724_0217 region=2 run=R_2014_12_30_12_21_21_
GAGATGGCCGCCTGGGGAGTACGG
>I6629V002B1UO1 length=24 xy=0724_0275 region=2 run=R_2014_12_30_12_21_21_
CTCATCCCCGCCTGGGGAGTACGG
>I6629V002B1UVV length=74 xy=0724_0521 region=2 run=R_2014_12_30_12_21_21_
ACGTAGGGCGCAAGCGTTATCCGGAATTATTGGGCGTAAAGAGCTCGTAGGCGGTTGTTC
GACGTCTGCTAGTG
>I6629V002B1UYB length=24 xy=0724_0609 region=2 run=R_2014_12_30_12_21_21_
GAGTGGCCGCCCTGGGGAGTACGG
>I6629V002B1V28 length=363 xy=0724_2082 region=2 run=R_2014_12_30_12_21_21_
ACGTAGGGCGCAAGCGTTATCCGGAATTATTGGGCGTAAAGAGCTCGTAGGCGGTTTGTC
GCGTCTGCTGTGAAAACCCGAGGCTCAACCTCGGGCCTGCAGTGGGTACGGGCAGACTAG
AGTGCGGTAGGGGAGATTGGAACTCCTGGTGTAGCGGTGGAATGCGCAGATATCAGGAAG
AACACCGATGGCGAAGGCAGATCTCTGGGCCGTAACTGACGCTGAGGAGCGAAAGGGTGG
GGAGCAAACAGGCATAGATACCCTGGTAGTCCACCCCGTAAACGTTGGGAACTAGTTGTG
GGGTCCATTCCACGGATTCCGTGACGCAGCTAACGCATTAAGTTCCCCGCCTGGGGAGTA
CGG
>I6629V002B1V3R length=362 xy=0724_2101 region=2 run=R_2014_12_30_12_21_21_
GCGGAGGAGGCAAGCGTTATCCGGAATTATTGGGCGTAAAGCGTCCGTAGATGGTTTTGT
CAGTCTGCTGTCAAAGCACAGGGCTTAACCCTGTAAAGGCAGTGGAAACTACGAGACTAG
AGTGCAGTAGGGGCAGAGGGAATTCCCAGTGTAGCGGTGAAATGCGTAGAGATTGGGAAG
AACATCCGTGGCGAAAGCGCTCTGCTGGACTGCAACTGACATTGAGGGACGAAAGCTAGG
GGAGCGAATGGGATTAGATACCCCAGTAGTCCTAGCCGTAAACGATGGATACTAGATGTT
GTCTGTATCGACCCAGACAGTGTCGTAGCTAACGCGTTAAGTATCCCGCCTGGGGAGTAC
GG
>I6629V002B1V55 length=363 xy=0724_2187 region=2 run=R_2014_12_30_12_21_21_
ACGTAGGGCGCAAGCGTTATCCGGAATTATTGGGCGTAAAGAGCTCGTAGGCGGTCTGTC
GCGTCGGCTGTGAAAACCCGAGGCTCAACCTCGGGCCTGCAGTCGATACGGGCAAACTAG
AGTACTGCAGGGGAGACTGGAATTCCTGGTGTAGCGGTGAAATGCGCAGATATCAGGAGG
AACACCGGTGGCGAAGGCGGGTCTCTGGGCAGTAACTGACGCTGAGGAGCGAAAGCGTGG
GGAGCGAACAGGATTAGATACCCTGGTAGTCCACGCCGTAAACGTTGGGCGCTAGGTGTG
GGGGCCATTCCACGGTCTCCGTGCCGCAGCTAACGCATTAAGCGCCCCGCCTGGGGAGTA
CGG
>I6629V002B1V7Y length=362 xy=0724_2252 region=2 run=R_2014_12_30_12_21_21_
ACGTAGGGACCAAGCGTTGTTCGGATTTACTGGGCGTAAAGGGCGCGTAGGCGGCATGAC
AAGTCACTTGTGAAATCTCCGGGCTTAACTCGGAACGGCCAAGTGATACTGTCGCGTTAG
AGTGCAGAAGGGGCAATCGGAATTCTTGGTGTAGCGGTGAAATGCGTAGATATCAAGAGG
AACACCTGAGGTGAAGACGGGTTGCTGGGCTGACACTGACGCTGAGGCGCGAAAGCTAGG
GTAGCAAACGGGATTAGATACCCCGGTAGTCCTAGCCCTAAACGATGAATACTTGGTGTC
TGGAGTTTTTATCCTCCGGGTGCCGTCGCTAACGTTTTAAGTATTCCGCCTGGGGAGTAC
GG
>I6629V002B1VA8 length=363 xy=0724_1074 region=2 run=R_2014_12_30_12_21_21_
ACGTAGGGCGCAAGCGTTATCCGGAATTATTGGGCGTAAAGAGCTCGTAGGCGGTTTGTC
GCGTCTGCTGTGAAAACCCGAGGCTCAACCTCGGGCCTGCAGTGGGTACGGGCAGACTAG
AGTGCGGTAGGGGAGATTGGAACTCCTGGTGTAGCGGTGGAATGCGCAGATATCAGGAAG
AACACCGATGGCGAAGGCAGATCTCTGGGCCGTAACTGACGCTGAGGAGCGAAAGGGTGG
GGAGCAAACAGGCTTAGATACCCTGGTAGTCCACCCCGTAAACGTTGGGAACTAGTTGTG
GGGTCCATTCCACGGATTCCGTGACGCAGCTAACGCATTAAGTTCCCCGCCTGGGGAGTA
CGG
>I6629V002B1VBV length=362 xy=0724_1097 region=2 run=R_2014_12_30_12_21_21_
ACGTAGGGTGCAAGCGTTAATCGGAATTACTGGGCGTAAAGCGTGCGCAGGCGGTTTTGT
AAGTCAGATGTGAAATCCCCGGGCTTAACCTGGGAACTGCGTTTGAAACTACAAGGCTAG
AGTGTGGCAGAGGGGGGGTGGAATTCCACGTGTAGCAGTGAAATGCGTAGAGATGTGGAG
GAACACCGATGGCGAAGGCAGCCCCCTGGGTTAACACTGACGCTGAGGTACGAAAGCATG
GGGAGCAAACAGGATTAGATACCCTGGTAGTCCATGCCGTAAACGATGTCTACTAGCCGT
TGGGGCCTTTGAGGCTTTAGTGGCGCAGCTAACGCGATAAGTAGACCGCCTGGGGAGTAC
GG
>I6629V002B1VIX length=24 xy=0724_1351 region=2 run=R_2014_12_30_12_21_21_
GAGATGGCCGCCTGGGGAGTACGG
>I6629V002B1VJK length=360 xy=0724_1374 region=2 run=R_2014_12_30_12_21_21_
GCAGAGGGTGCGAGCGTTAATCGGATTTACTGGGCGTAAAGCGTGCGTAGGCGGCTTCTT
AAGTCGGATGTGAAATCCCTGAGCTTAACTTAGGAATTGCATTCGATACTGGGAAGCTAG
AGTATGGGAGAGGATGGTAGAATTCCAGGTGTAGCGGTGAAATGCGTAGAGATCTGGAGG
AATACCGATGGCGAAGGCAGCCATCTGGCCTAATACTGACGCTGAGGTACGAAAGCATGG
GGAGCAAACAGGATTAGATTCCCTGGTAGTCCATGCCGTAAACGATGTCTACTAGCCGTT
GGGGCCTTTGAGGCTTTAGTGGCGCAGCTAACGCGATAAGTGGCCGCCTGGGGAGTACGG
>I6629V002B1VLJ length=24 xy=0724_1445 region=2 run=R_2014_12_30_12_21_21_
GAGATGGCCGCCTGGGGAGTACGG
>I6629V002B1VP6 length=361 xy=0724_1612 region=2 run=R_2014_12_30_12_21_21_
ACGGAGGGGGCTAGCGTTGTTCGGAATTACTGGGCGTAAAGCGCACGTAGGCGGCTTTGT
AAGTTAGAGGTGAAAGCCCAGGGCTCAACCCTGGAATTGCCTTTAAGACTGCATCGCTTG
AATCATGGAGAGGTGAGTGGAATTCCGAGTGTAGAGGTGAAATTCGTAGATATTCGGAAG
AACACCAGTGGCGAAGGCGACTCACTGGACATGTATTGACGCTGAGGTGCGAAAGCGTGG
GGAGCAAACAGGATTAGATACCCTGGTAGTCCACGCCGTAAACGATGATGACTAGCTGTC
GGGGCGCTTGGCGTTTCGGTGGCGCAGCTAACGCGTTAAGTCATCCGCCTGGGGAGTACG
G
>I6629V002B1VQH length=362 xy=0724_1623 region=2 run=R_2014_12_30_12_21_21_
ACGAAGGGTGCAAGCGTTACTCGGAATTACTGGGCGTAAAGCGTGCGTAGGCGGTTCGTT
AAGTCTGATGTGAAAGCCCTGGGCTCAACCTGGGAATGGCATTGGAAACTGGCGACCTAG
AGTGCGGTAGAGGGTAGTGGAATTCCCGGTGTAGCAGTGAAATGCGTAGAGATCGGGGGG
AACATCTGTGGCGAAGGCGACTGCCTGGACCAGCACTGACACTGAGGCACGAAAGCGTGG
GGAGCAAACAGGATTAGATACCCTGGTAGTCCACGCCCTAAACGATGCGAACTGGATGTT
GGGTGCAACTAGGCACTCAGTATCGAAGCTAACGCGTTAAGTTCGCCGCCTGGGGAGTAC
GG
>I6629V002B1VS1 length=363 xy=0724_1715 region=2 run=R_2014_12_30_12_21_21_
ACGTAGGGACCGAGCGTTGTCCGGATTTATTGGGCGTAAAGAGCTCGTAGGCGGCCACTC
AAGTCGAACGTGAAAACTCGGGGCTCAACCCCGAGCCCGCGTTCGATACTGGGCGGCTAG
AGTCTGGTAGGGGGATCTGGAATTCCTGGTGTAGCGGTGGAATGCGCAGATATCAGGAGG
AACACCGGTGGCGAAGGCGGGATCCTGGGCCAGTACTGACGCTGAGGAGCGAAAGCGTGG
GGAGCAAACAGGATTAGATACCCTGGTAGTCCACGCCGTAAACGATGGGCGCTAGGTGTG
GGAGGTCATCGACTCCTTCCGTGCCGCAGCTAACGCATTAAGCGCCCCGCCTGGGGAGTA
CGG
>I6629V002B1VSD length=363 xy=0724_1691 region=2 run=R_2014_12_30_12_21_21_
ACGTAGGGCGCAAGCGTTATCCGGAATTATTGGGCGTAAAGAGCTCGTAGGCGGTTTGTC
GCGTCTGCTGTGAAAACCCGAGGCTCAACCTCGGGCCTGCAGTGGGTACGGGCAGACTAG
AGTGCGGTAGGGGAGATTGGAACTCCTGGTGTAGCGGTGGAATGCGCAGATATCAGGAAG
AACACCGATGGCGAAGGTAGATCTCTGGGCCGTAACTGACGCTGAGGAGCGAAAGGGTGG
GGAGCAAACAGGCTTAGATACCCTGGTAGTCCACCCCGTAAACGTTGGGAACTAGTTGTG
GGGTCCATTCCACGGATTCCGTGACGCAGCTAACGCATTAAGTTCCCCGCCTGGGGAGTA
CGG
>I6629V002B1VUG length=363 xy=0724_1766 region=2 run=R_2014_12_30_12_21_21_
ACGTAGGGTGCAAGCGTTGTCCGGAATTATTGGGCGTAAAGAGCTCGTAGGCGGTCTGTC
GCGTCTGCTGTGAAAACCTAGGGCTTAACTCTGGGCGTGCAGTGGGTACGGGCAGGCTAG
AGTGCGGTAGGGGAGACTGGAATTCCTGGTGTAGCGGTGAAATGCGCAGATATCAGGAGG
AACACCGGTGGCGAAGGCGGGTCTCTGGGCCGTAACTGACGCTGAGGAGCGAAAGCATGG
GGAGCGAACAGGATTAGATACCCTGGTAGTCCATGCCGTAAACGTTGGGCGCTAGGTGTG
GGGCTCATTCCACGAGTTCTGCGCCGCAGCTAACGCATTAAGCGCCCCGCCTGGGGAGTA
CGG
>I6629V002B1VWO length=361 xy=0724_1846 region=2 run=R_2014_12_30_12_21_21_
GCGAAGGGGGCTAGCGTTGCTCGGAATTACTGGGCGTAAAGGGCGCGTAGGCGGCGCTGC
AAGTCAGGCGTGAAATTCCTGGGCTTAGCCTGGGGGCTGCGCTTGAGACTGTGGTGCTAG
AGGATGGAAGAGGGTCGTGGAATTCCCAGTGTAGAGGTGAAATTCGTAGATATTGGGAAG
AACACCGGTGGCGAAGGCGGCGACCTGGTCCATTACTGACGCTGAGGCGCGACAGCGTGG
GGAGCAAACAGGATTAGATACCCTGGTAGTCCACGCCGTAAACGATGTGCGCTGGATGTT
GGGGCCCCTAGGGCTTCAGTGTCGTAGCTAACGCGGTAAGCGCACCGCCTGGGGAGTACG
G
>I6629V002B1VXJ length=362 xy=0724_1877 region=2 run=R_2014_12_30_12_21_21_
ACGGAGGGTGCGAGCGTTGTCCGGAATCACTGGGCGTAAAGGGCGCGTAGGTGGCTCGGT
AAGTAGGGGGTGAAATCTTGCGGCTCAACCGCAAGGCTGCCTTCTAAACTGCCAGGCTTG
AGCACAGTAGAGGCAGGTGGAATTCCCGGTGTAGCGGTGGAATGCGTAGAGATCGGGAAG
AACATCGGTGGCGAAGGCGGCCTGCTGGGCTGTTGCTGACACTGAGGCGCGACAGCGTGG
GGAGCAAACAGGATTAGATACCCTGGTAGTCCACGCCGTAAACGATGGGCACTAGGCGTC
GGGGGGAGCGACCCTCCCGGTGCCGTCGCTAACGCAGTAAGTGCCCCGCCTGGGGAGTAC
GG
>I6629V002B1W24 length=361 xy=0724_3374 region=2 run=R_2014_12_30_12_21_21_
ACGGAGGGAGCTAGCGTTGTTCGGAATTACTGGGCGTAAAGCGCGCGTAGGCGGTTACTC
AAGTCAGAGGTGAAAGCCCGGGGCTCAACCCCGGAACTGCCTTTGAAACTAGGTAGCTAG
AATCTTGGAGAGGTCAGTGGAATTCCGAGTGTAGAGGTGAAATTCGTAGATATTCGGAAG
AACACCAGTGGCGAAGGCGACTGACTGGACAAGTATTGACGCTGAGGTGCGAAAGCGTGG
GGAGCAAACAGGATTAGATACCCCGGTAGTCCACGCCGTAAACGATGATAACTAGCTGTC
CGGGCACTTGGTGCTTGGGTGGCGCAGCTAACGCATTAAGTTCTCCGCCTGGGGAGTACG
G
>I6629V002B1WA0 length=24 xy=0724_2362 region=2 run=R_2014_12_30_12_21_21_
GAGATGGCCGCCTGGGGAGTACGG
>I6629V002B1WIM length=359 xy=0724_2636 region=2 run=R_2014_12_30_12_21_21_
ACGTAGGGTGCAAGCGTTAATCGGAATTACTGGGCGTAAAGCGTGCGCAGGCGGTTTTGT
AAGTCTGTCGTGAAAGCCCCGGGCTCAACCTGGGAATTGCGATGGAGACTGTAAGGCTTG
AATCTGGCAGAGGGGGGTAGAATTCCACGTGTAGCAGTGAAATGCGTAGAGATGTGGAGG
AACACCGATGGCGAAGGCAGCCCCCTGGGTCAAGATTGACGCTCATGCACGAAAGCGTGG
GGAGCAAACAGGATTAGATACCCTGGTAGTCCGCGCCCTAAACGATGTCTACTAGTTGTC
GGGTTTTAATAACTTGGTAACGCAGCTAACGCGTGAAGTAGACCGCCTGGGGAGTACGG
>I6629V002B1WJ9 length=363 xy=0724_2695 region=2 run=R_2014_12_30_12_21_21_
GCGTAGGGTGCAAGCGTTGTCCGGAATTATTGGGCGTAAAGAGCTCGTAGGCGGTCTGTC
GCGTCGGCTGTGAAAACTCGGGGCTCAACCCCGAGCCTGCAGTCGATACGGGCAGACTAG
AGTGCGGTAGGGGAGACTGGAATTCCTGGTGTAGCGGTGAAATGCGCAGATATCAGGAGG
AACACCGGTGGCGAAGGCGGGTCTCTGGGCCGTAACTGACGCTGAGGAGCGAAAGCGTGG
GGAGCAAACAGGATTAGATACCCTGGTAGTCCACGCCGTAAACGGTGGGTGCTAGGTGTG
AGCGGTATTCCACGCCGTTCGTGCCGCAGCTAACGCATTAAGCACCCCGCCTGGGGAGTA
CGG
>I6629V002B1WK2 length=360 xy=0724_2724 region=2 run=R_2014_12_30_12_21_21_
ACGAAGGGGGCTAGCGTTGTTCGGATTCACTGGGCGTAAAGCGCACGTAGGCGGTTTGTT
AAGTCAGGGGTGAAATCCCGGAGCTCAACTCCGGAACTGCCTTTGATACTGGCAAGCTAG
AGTCCGGAAGAGGTAAGTGGAACTCCTAGTGTAGAGGTGGAATTCGTAGATATTAGGAAG
AACACCAGTGGCGAAGGCGGCTTACTGGTCCGGAACTGACGCTGAGGTGCGAAAGCGTGG
GGAGCAAACAGGATTAGATACCCTGGTAGTCCACGCCGTAAACTATGAGAGCTAGCCGTT
GGAAGGTTTACCTTTCAGTGGCGCAGCTAACGCATTAAGCTCTCCGCCTGGGGAGTACGG
>I6629V002B1WLJ length=362 xy=0724_2741 region=2 run=R_2014_12_30_12_21_21_
ACGTAGGTGGCAAGCGTTGTCCGGAATTATTGGGCGTAAAGCGCGCGCAGGCGGTCCCTT
AAGTCTGATGTGAAAGCCCACGGCTCAACCGTGGAGGGTCATTGGAAACTGGGGGACTTG
AGTGCAGAAGAGGAAAGTGGAATTCCACGCGTAGCGGTGAAATGCGTAGAGATGTGGAGG
AACACCAGTGGCGAAGGCGACTTTCTGGTCTGTAACTGACGCTGAGGCGCGAAAGCGTGG
GGAGCAAACAGGATTAGATACCCTGGTAGTCCACGCCGTAAACGATGAGTGCTAAGTGTT
AGGGGGTTTCCGCCCCTTAGTGCTGCAGCTAACGCATTAAGCACTCCGCCTGGGGAGTAC
GG
>I6629V002B1WPE length=363 xy=0724_2880 region=2 run=R_2014_12_30_12_21_21_
GCGGGGGAGCAAGCGTTGTTCGGATTTACTGGGCGTAAAGGGCGCGTAGGCGGCCACCGC
AAGTCGACTGTGAAATCTCCGGGCTTAACCCGGAACGGTCAGCCGATACTGCGGGGCTAG
AGTGCAGAAGGGGCAACTGGAATTCTCGGTGTAGCGGTGAAATGCGTAGATATCGAGAGG
AACACCTGCGGCGAAGGCGGGTTGCTGGGCTGACACTGACGCTGAGGCGCGAAAGCTAGG
GGAGCGAACGGGATTAGATACCCCGGTAGTCCTAGCCTTAAACGATGAATGCTTGGTGTC
TGGGGTTTTATAGTCCCCGGGTGCCGTCGCTAACGCTTTAAGCATTCCGCCTGGGGAGTA
CGG
>I6629V002B1WQC length=361 xy=0724_2914 region=2 run=R_2014_12_30_12_21_21_
ACAGAGGGTGCGAGCGTTAATCGGATTTACTGGGCGTAAAGCGTGCGTAGGCGGCTTCTT
AAGTCGGATGTGAAATCCCTGAGCTTAACTTAGGAATTGCATTCGATACTGGGAAGCTAG
AGTATGGGAGAGGATGGTAGAATCCCAGGTGTAGCGGTGAAATGCGTAGAGATCTGGAGG
AATACCGATGGCGAAGGCAGCCATCTGGCCTAATACTGACGCTGAGGTACGAAAGCATGG
GGAGCAAACAGGATTAGATACCCTGGTAGTCCATGCCGTAAACGATGTCTACTAGCCGTT
GGGGCCTTTGAGGCTTTAGTGGCGCAGCTAACGCGATAAGTAGACCGCCTGGGGAGTACG
G
>I6629V002B1WUT length=361 xy=0724_3075 region=2 run=R_2014_12_30_12_21_21_
GCAGAGGGTGCGAGCGTTAATCGGATTTACTGGGCGTAAAGCGTGCGTAGGCGGCTTTTT
AAGTCGGATGTGAAATCCCCGAGCTTAACTTGGGAATTGCATTCGATACTGGGAAGCTAG
AGTATGGGAGAGGATGGTAGAATTCCAGGTGTAGCGGTGAAATGCGTAGAGATCTGGAGG
AATACCGATGGCGAAGGCAGCCATCTGGCCTAATACTGACGCTGAGGTACGAAAGCATGG
GGAGCAAACAGGATTAGATACCCTGGTAGTCCATGCCGTAAACGATGTCTACTAGCCGTT
GGGGCCTTTGAGGCTTTAGTGGCGCAGCTAACGCGATAAGTAGGCCGCCTGGGGAGTACG
G
>I6629V002B1X0H length=363 xy=0725_0479 region=2 run=R_2014_12_30_12_21_21_
ACGTAGGGCGCAAGCGTTGTCCGGAATTATTGGGCGTAAAGAGCTTGTAGGTGGCTTGTC
GCGTCTGCCGTGAAAACCCGAGGCTCAACCTCGGGCGTGCGGTGGGTACGGGCAGGCTAG
AGTGTGGTAGGGGAGACTGGAACTCCTGGTGTAGCGGTGAAATGCGCAGATATCAGGAAG
AACACCGATGGCGAAGGCAGGTCTCTGGGCCATTACTGACACTGAGAAGCGAAAGCATGG
GTAGCGAACAGGATTAGATACCCTGGTAGTCCATGCCGTAAACGTTGGGCACTAGGTGTG
GGGGACATTCCACGTTTTCCGCGCCGTAGCTAACGCATTAAGTGCCCCGCCTGAGGAGTA
CGG
>I6629V002B1X0Q length=73 xy=0725_0488 region=2 run=R_2014_12_30_12_21_21_
ACGGAGGGTGCGAGCGTTAGTCGGAATTACGTGGGCGTAAAGCGCGCGTAGGCGGCCAAA
TCAGCCGGTTGTG
>I6629V002B1XAR length=361 xy=0724_3649 region=2 run=R_2014_12_30_12_21_21_
ACAGAGGGTGCGAGCGTTAATCGGATTTACTGGGCGTAAAGCGTGCGTAGGCGGCTTCTT
AAGTCGGATGTGAAATCCCTAAGCTTAACTTAGGAATTGCATTCGATACTGGGAAGCTAG
AGTATGGGAGAGGATGGTAGAATTCCAGGTGTAGCGGTGAAATGCGTAGAGATCTGGAGG
AATACCGATGGCGAAGGCAGCCATCTGGCTTAATACTGACGCTGAGGTACGAAAGCATGG
GGAGCAAACAGGATTAGATACCCTGGTAGTCCATGCCGTAAACGATGTCTACTAGCCGTT
GGGGCCTTTGAGGCTTTAGTGGCGCAGCTAACGCGATAAGTAGACCGCCTGGGGAGTACG
G
>I6629V002B1XMD length=361 xy=0724_4067 region=2 run=R_2014_12_30_12_21_21_
ACGGAGGGAGCTAGCGTTATTCGGAATTACTGGGCGTAAAGCGCACGTAGGCGGCTTTGT
AAGTTAGAGGTGAAAGCCTGGAGCTCAACTCCAGAATTGCCTTTAAGACTGCATCGCTTG
AATCCAGGAGAGGTGAGTGGAATTCCGAGTGTAGAGGTGAAATTCGTAGATATTCGGAAG
AACACCAGTGGCGAAGGCGGCTCACTGGACTGGTATTGACGCTGAGGTGCGAAAGCGTGG
GGAGCAAACAGGATTAGATACCCTGGTAGTCCACGCCGTAAACGATGATAACTAGCTGTC
GGGGCTCTTAGAGCTTCGGTGGCGCAGCTAACGCATTAAGTTATCCGCCTGGGGAGTACG
G
>I6629V002B1XOY length=24 xy=0725_0064 region=2 run=R_2014_12_30_12_21_21_
GAGATGGCCGCCTGGGGAGTACGG
>I6629V002B1XVN length=24 xy=0725_0305 region=2 run=R_2014_12_30_12_21_21_
GAGATGGCCGCCTGGGGAGTACGG
>I6629V002B1XZE length=361 xy=0725_0440 region=2 run=R_2014_12_30_12_21_21_
GCGGAGGGAGCTAGCGTTATTCGGAATTACTGGGCGTAAAGCGCACGTAGGCGGCTTTGT
AAGTTAGAGGTGAAAGCCTGGAGCTCAACTCCAGAACTGCCTTTAAGACTGCATCGCTTG
AATCCAGGAGAGGTGAGTGGAATTCCGAGTGTAGAGGTGAAATTCGTAGATATTCGGAAG
AACACCAGTGGCGAAGGCGGCTCACTGGACTGGTATTGACGCTGAGGTGCGAAAGCGTGG
GGAGCAAACAGGATTAGATACCCTGGTAGTCCACGCCGTAAACGATGATAACTAGCTGTC
GGGGCTCTTAGAGCTTCGGTGGCGCAGCTAACGCATTAAGTTATCCGCCTGGGGAGTACG
G
>I6629V002B1XZI length=24 xy=0725_0444 region=2 run=R_2014_12_30_12_21_21_
GAGATGGCCGCCTGGGGAGTACGG
>I6629V002B1Y51 length=361 xy=0725_1975 region=2 run=R_2014_12_30_12_21_21_
ACGAAGGGTGCAAGCGTTAATCGGAATTACTGGGCGTAAAGCGCGCGTAGGTGGTTTGGT
AAGGTGGATGTGAAATCCCCGGGCTCAACCTGGGAACTGCATCCATAACTGCCTGACTAG
AGTACGGTAGAGGGTGGTGGAATTTCCTGTGTAGCGGTGAAATGCGTAGATATAGGAAGG
AACACCAGTGGCGAAGGCGACCACCTGGACTGATACTGACACTGAGGTGCGAAAGCGTGG
GGAGCAAACAGGATTAGATACCCTGGTAGTCCACGCCGTAAACGATGTCGACTAGCCGTT
GGGATCCTTGAGATCTTAGTGGCGCAGCTAACGCGATAAGTCGACCGCCTGGGGAGTACG
G
>I6629V002B1Y99 length=20 xy=0725_2127 region=2 run=R_2014_12_30_12_21_21_
GAGATGGCCGCCTGGGGAGT
>I6629V002B1YE8 length=24 xy=0725_1010 region=2 run=R_2014_12_30_12_21_21_
GAGATGGCCGCCTGGGGAGTACGG
>I6629V002B1YOC length=24 xy=0725_1338 region=2 run=R_2014_12_30_12_21_21_
GAGATGGCCGCCTGGGGAGTACGG
>I6629V002B1YQX length=363 xy=0725_1431 region=2 run=R_2014_12_30_12_21_21_
GCGTAGGGCGCAAGCGTTATCCGGAATTATTGGGCGTAAAGAGCTCGTAGGCGGTTTGTC
GCGTCTGCTGTGAAAACCCGAGGCTCAACCTCGGGCCTGCAGTGGGTACGGGCAGACTAG
AGTGCGGTAGGGGAGATTGGAACTCCTGGTGTAGCGGTGGAATGCGCAGATATCAGGAAG
AACACCGATGGCGAAGGCAGATCTCTGGGCCGTAACTGACGCTGAGGAGCGAAAGGGTGG
GGAGCAAACAGGCTTAGATACCCTGGTAGTCCACCCCGTAAACGTTGGGAACTAGTTGTG
GGGTCCATTCCACGGATTCCGTGACGCAGCTAACGCATTAAGTTCCCCGCCTGGGGAGTA
CGG
>I6629V002B1YXJ length=361 xy=0725_1669 region=2 run=R_2014_12_30_12_21_21_
ACGTAGGGTGCAAGCGTTAATCGGAATTACTGGGCGTAAAGCGTGCGCAGGCGGTTTTGT
AAGTCTGTCGTGAAAGCCCCGGGCTCAACCTGGGAATTGCGATGGAGACTGCAAGGCTTG
AATCTGGCAGAGGGGGGGTAGAATTCCACGTGTAGCAGTGAAATGCGTAGAGATGTGGAG
GAACACCGATGGCGAAGGCAGCCCCCTGGGTCAAGATTGACGCTCATGCACGAAAGCGTG
GGGAGCAAACAGGATTAGATACCCTGGTAGTCCACGCCCTAAACGATGTCTACTAGTTGT
CGGGTTTTAATTAACTTGGTAACGCAGCTAACGCGTGAAGTAGACCGCCTGGGGAGTACG
G
>I6629V002B1YXM length=362 xy=0725_1672 region=2 run=R_2014_12_30_12_21_21_
ACGTAGGGCGCAAGCGTTATCCGGAATTATTGGGCGTAAAGAGCTCGTAGGCGGTTTGTC
GCGTCTGCTGTGAAAACCCGAGGCTCAACCTCGGGCCTGCAGTGGGTACGGGCAGACTAG
AGTGCGGTAGGGGAGATTGGAACTCCTGGTGTAGCGGTGGAATGCGCAAATATCAGGAAG
AACACCGATGGCGAAGGCAGATCTCTGGGCCGTAACTGACGCTGAGGAGCGAAAGGGTGG
GGAGCAAACAGGCTTAGATACCCTGGTAGTCCACCCCGTAAACGTTGGGAACTAGTTGTG
GGGTCCATTCCACGGATTCCGTGACGCAGCTAACGCATTAAGTTCCCCGCTGGGGAGTAC
GG
>I6629V002B1YYH length=362 xy=0725_1703 region=2 run=R_2014_12_30_12_21_21_
ACGAAGGGTGCAAGCGTTAATCGGAATTACTGGGCGTAAAGCGCGCGTAGGTGGTTTGAT
AAGTTGGATGTGAAAGCCCCGAGCTCAACCTGGGAATTGCATCCAAAACTGTCTGACTAG
AGTACGGTAGAGGGTAGTGGAATTTCCTGTGTAGCGGTGAAATGCGTAGATATAGGAAGG
AACACCAGTGGCGAAGGCGACTACCTGGACTGATACTGACACTGAGGTGCGAAAGCGTGG
GGAGCGAAACAGGATTAGATACCCTGGTAGTCCACGCCGTAAACGATGTCAACTAGTTGT
TGGGTTCCTTGAGGACTTAGTAACGCAGCTAACGCATTAAGTTGACCGCCTGGGGAGTAC
GG
>I6629V002B1Z74 length=362 xy=0725_3346 region=2 run=R_2014_12_30_12_21_21_
GCGTAGGTGGCAAGCGTTATCCGGAATTATTGGGCGTAAAGCGCTCGCAGGCGGTCTTTT
AAGTCTGATGTGAAAGCCCACGGCTCAACCGTGGAGGGTCATTGGAAACTGGGAGACTTG
AGTGCAGAAGAGGAGAGTGGAATTCCACGTGTAGCGGTGAAATGCGTAGAGATGTGGAGG
AACACCAGTGGCGAAGGCGACTCTCTGGTCTGTAACTGACGCTGAGGAGCGAAAGCGTGG
GGAGCGAACAGGATTAGATACCCTGGTAGTCCACGCCGTAAACGATGAGTGCTAAGTGTT
AGAGGGTTTCCGCCCTTTAGTGCTGCAGCTAACGCATTAAGCACTCCGCCTGGGGAGTAC
GG
>I6629V002B1Z7C length=360 xy=0725_3318 region=2 run=R_2014_12_30_12_21_21_
GCGTAGGGGGCGAGCGTTGTCCGGATTTATTGGGCGTAAAGCGCGCGTAGGCGGTTCGTT
AAGTCGGGTGTGAAAACCCGGGGCTCAACCCCGGGCCTGCATCCGATACTGGCGGACTCG
AGGCAGACAGGGGAGAGTGGAATTCCCGGTGTAGCGGTGAAATGCGCAGATATCGGGAGG
AACACCGGTGGCGAAGGCGGCTCTCTGGGTCTGTCCTGACGCTCAGGCGCGAAAGCTAGG
GGAGCAAACAGGATTAGATACCCTGGTAGTCCACGCCGTAAACGATGAGCGCTAGGTGTT
GGGGGGTACCACCCTCAGTGCCGAAGCTAACGCATTAAGCACTCCGCCTGGGGAGTACGG
>I6629V002B1ZBO length=362 xy=0725_2178 region=2 run=R_2014_12_30_12_21_21_
ACGTAGGTGGCAAGCGTTGTCCGGAATTATTGGGCGTAAAGCGCGCGCAGGCGGTTTCTT
AAGTCTGATGTGAAAGCCCACGGCTCAACCGTGGAGGGTCATTGGAAACTGGGAAACTTG
AGTGCAGGAGAGAAGAGTGGAATTCCACGTGTAGCGGTGAAATGCGTAGAGATGTGGAGG
AACACCAGTGGCGAAGGCGACTCTTTGGCCTGTAACTGACGCTGAGGCGCGAAAGCGTGG
GGAGCAAACAGGATTAGATACCCTGGTAGTCCACGCCGTAAACGATGAGTGCTAAGTGTT
AGAGGGTTTCCGCCCTTTAGTGCTGCAGCAAACGCATTAAGCACTCCGCCTGGGGAGTAC
GG
>I6629V002B1ZD9 length=361 xy=0725_2271 region=2 run=R_2014_12_30_12_21_21_
ACGGAGGGAGCTAGCGTTATTCGGAATTACTGGGCGTAAAGCGCACGTAGGCGGCTTTGT
AAGTTAGAGGTGAAAGCCTGGAGCTCAACTCCAGAATTGCCTTTAAGACTGCATCGCTTG
AATCCAGGAGAGGTGAGTGGAATTCCGAGTGTAGAGGTGAAATTCGTAGATATTCGGAAG
AACACCAGTGGCGAAGGCGGCTCACTGGACTGGTATTGACGCTGAGGTGCGAAAGCGTGG
GGAGCAAACAGGATTAGATACCCTGGTAGTCCACGCCGTAAACGATGATAACTAGCAGTC
AGGTCTCATAGAGATTTGGTGGCGCAGCTAACGCATTAAGTTATCCGCCTGGGGAGTACG
G
>I6629V002B1ZJZ length=362 xy=0725_2477 region=2 run=R_2014_12_30_12_21_21_
GCAGAGTGGGCAAGCGTTATTCGGAATTATTGGGCGTAAAGGGCGCGTAGGTGGTGGGAC
AAGTGGAAGGTGAAATCCCTCGGCTCAACCGAGGAACTGCCCTCCAAACTGTTTCACTTG
AGTCCGGGAGAGGTGAGTGGAATTCCCAGTGTAGCGGTGAAATGCGTAGATATTGGGAGG
AACACCAGTGGCGAAGGCGGCTCACTGGACCGGAACTGACGCTGAGGCGCGAAAGCGTGG
GGAGCAAACAGGATTAGATACCCTGGTAGTCCACGCCGTAAACGATGAGTGCTTGGTGTA
GCGGGTATCGACCCCTGCTGTGCCGAAGTTAACACATTAAGCACTCCGCCTGGGGAGTAC
GG
>I6629V002B1ZRH length=362 xy=0725_2747 region=2 run=R_2014_12_30_12_21_21_
GCGTAGGTGGCAAGCGTTGTCCGGAATTATTGGGCGTAAAGCGCGCGCAGGCGGTCCTTT
AAGTCTGATGTGAAAGCCCACGGCTCAACCGTGGAGGGTCATTGGAAACTGGAGGACTTG
AGTACAGAAGAGGAAAGCGGAATTCCACGTGTAGCGGTGAAATGCGTAGAGATGTGGAGG
AACACCAGTGGCGAAGGCGGCTTTCTGGTCTGTAACTGACGCTGAGGCGCGAAAGCGTGG
GGAGCAAACAGGGTTAGATACCCTGGTAGTCCACGCCGTAAACGATGAGTGCTAAGTGTT
AGGGGGTTTCCGCCCCTTAGCGCTGCAGCTAACGCATTAAGCACTCCGCCTGGGGAGTAC
GG
>I6629V002B1ZX1 length=25 xy=0725_2983 region=2 run=R_2014_12_30_12_21_21_
GAGATGGGCCGCCTGGGGAGTACGG
>I6629V002B1ZZF length=24 xy=0725_3033 region=2 run=R_2014_12_30_12_21_21_
GAGATGGCCGCCTGGGGAGTACGG
>I6629V002B2027 length=361 xy=0737_1969 region=2 run=R_2014_12_30_12_21_21_
GCGGAGGGTGCAAGCGTTAATTGGAATTACTGGGCGTAAAGCGCACGCAGGCGGTCTGTC
AAGTCGGATGTGAAATCCCCGGGCTCAACCTGGGAACTGCATTCGAAACTGGCAGGCTGG
AGTCCTGTAGAGGGGGGTAGAATTCCAGGTGTAGCGGTGAAATGCGTAGAGATCTGGAGG
AATACCGGTGGCGAAGGCGGCCCCCTGGACAAAGACTGACGCTCAGGTGCGAAAGCGTGG
GGAGCAAACAGGATTAGATACCCTGGTAGTCCACGCCGTAAACGATGTCGATTTGGAGGT
TGTGCCCTTGAGGCGTGGCTTCCGGAGCTAACGCGTTAAATCGACCGCCTGGGGAGTACG
G
>I6629V002B203Z length=24 xy=0737_1997 region=2 run=R_2014_12_30_12_21_21_
GAGATGGCCGCCTGGGGAGTACGG
>I6629V002B204X length=350 xy=0737_2031 region=2 run=R_2014_12_30_12_21_21_
ACGTAGGGGGCGAGCGTTGTCCGAAGTTACTGGGCGTAAAGCGCGCGTAGGCGGCTCTTC
AAGTCCGGGGTGAAAGGTTCAAGCGCTCAACGCGAACAGTGCCTTGGAGACTGTGGAGCT
TGAGTCCGGGAGGGGGCAGTGGAATTCCTGGTGTAGCGGTGAAATGCGTAGATATCAGGA
GGAACACCGATGGCGAAGGCGGCTGCCTGGCCCCAGGGACTGACGCTGAGGTGCGAAAGC
GTAGGGGAGCGGAACGGGATTAGATACCCCGGTAGTCCACGCCGTAAACGATGAGTGCCA
GGTNTCGGGGGTATTGACCCCCCGGTGCCGTCGCTAACGCATTAAGCACT
>I6629V002B2071 length=362 xy=0737_2143 region=2 run=R_2014_12_30_12_21_21_
ACGTAGGTGGCAAGCGTTGTCCGGAATTATTGGGCGTAAAGCGCGCGCAGGCGGTTTCTT
AAGTCTGATGTGAAAGCCCACGGCTCAACCGTGGAGGGTCATTGGAAACTGGGAAACTTG
AGTGCAGGAGAGAAGAGTGGAATTCCACGTGTAGCGGTGAAATGCGTAGAGATGTGGAGG
AACACCAGTGGCGAAGGCGACTCTTTGGCCTGTAACTGACGCTGAGGCGCGAAAGCGTGG
GGAGCAAACAGGATTAGATACCCTGGTAGTCCACGCCGTAAACGATGAGTGCTAAGTGTT
AGAGGGTTTCCGCCCTTTAGTGCTGCAGCAAACGCATTAAGCACTCCGCCTGGGGAGTAC
GG
>I6629V002B20A1 length=363 xy=0737_0955 region=2 run=R_2014_12_30_12_21_21_
GCGTAGGGCGCAAGCGTTATCCGGAATTATTGGGCGTAAAGAGCTCGTAGGCGGTTTGTC
GCGTCTGCTGTGAAAACCCGAGGCTCAACCTCGGGCCTGCAGTGGGTACGGGCAGACTAG
AGTGCGGTAGGGGAGATTGGAACTCCTGGTGTAGCGGTGGAATGCGCAGATATCAGGAAG
AACACCGATGGCGAAGGCAGATCTCTGGGCCGTAACTGACGCTGAGGAGCGAAAGGGTGG
GGAGCAAACAGGCTTAGATACCCTGGTAGTCCACCCCGTAAACGTTGGGAACTAGTTGTG
GGGTCCATTCCACGGATTCCATGACGCAGCTAACGCATTAAGTTCCCCGCCTGGGGAGTA
CGG
>I6629V002B20E9 length=363 xy=0737_1107 region=2 run=R_2014_12_30_12_21_21_
ACGTAGGGCGCAAGCGTTATCCGGAATTATTGGGCGTAAAGAGCTCGTAGGCGGTTTGTC
GCGTCTGCTGTGAAAACCCGAGGCTCAACCTCGGGCCTGCAGTGGGTACGGGCAGACTAG
AGTGCGGTAGGGGAGATTGGAACTCCTGGTGTAGCGGTGGAATGCGCAGATATCAGGAAG
AACACCGATGGCGAAGGCAGATCTCTGGGCCGTAACTGACGCTGAGGAGCGAAAGGGTGG
GGAGCAAACAGGCTTAGATACCCTGGTAGTCCACCCCGTAAACGTTGGGAACTAGTTGTG
GGGTCCATTCCACGGATTCCGTGACGCAGCTAACGCATTAAGTTCCCCGCCTGGGGAGTA
CGG
>I6629V002B20F1 length=362 xy=0737_1135 region=2 run=R_2014_12_30_12_21_21_
ACGTAGGGTGCGAGCGTTGTCCGGAATTACTGGGCGTAAAGAGCTCGTAGGTGGTTTGTC
GCGTCGTCTGTGAAAGTCCAGCGCTTAACGCTGGGATTGCAGGCGATACGGGCTTACTTG
AGTGCTGTAGGGGAGACTGGAATTCCTGGTGTAGCGGTGAAATGCGCAGATATCAGGAGG
AACACCAATGGCGAAGGCAGGTCTCTGGGCAGTCACTGACACTGAGGAGCGAAAGCATGG
GTAGCCAACAGGATTAGATACCCTGGTAGTCCATGCCGTAAACGGTGGGCGCTAGGTGTG
GGGACCTTCCACGGTTCCTGCGCCGTAGCTAACGCATTAAGCGCCCCGCCTGGGGAGTAC
GG
>I6629V002B20G9 length=363 xy=0737_1179 region=2 run=R_2014_12_30_12_21_21_
ACGTAGGGCGCAAGCGTTATCCGGAATTATTGGGCGTAAAGAGCTCGTAGGCGGTTTGTC
GCGTCTGCTGTGAAAACCCAAGGCTCAACCTCGGGCCTGCAGTGGGTACGGGCAGACTAG
AGTGCGGTAGGGGAGATTGGAACTCCTGGTGTAGCGGTGAGATGCGCAGATATCAGGAAG
AACACCGATGGCGAAGGCAGATCTCTGGGCCGTAACTGACGCTGAGGAGCGAAAGGGTGG
GGAGCAAACAGGCTTAGATACCCTGGTAGTCCACCCCGTAAACGTTGGGAACTAGTTGTG
GGGTCCATTCCACGGATTCCGTGACGCAGCTAACGCATTAAGTTCCCCGCCTGGGGAGTA
CGG
>I6629V002B20GQ length=361 xy=0737_1160 region=2 run=R_2014_12_30_12_21_21_
GCAGAGGGTGCGAGCGTTAATCGGATTTACTGGGCGTAAAGCGTGCGTAGGCGGCTTTTT
AAGTCGGATGTGAAATCCCTGAGCTTAACTTAGGAATTGCATTCGATACTGGGAAGCTAG
AGTATGGGAGAGGATGGTAGAATTCCAGGTGTAGCGGTGAAATGCGTAGAGATCTGGAGG
AATACCGATGGCGAAGGCAGCCATCTGGCCTAATACTGACGCTGAGGTACGAAAGCATGG
GGAGCAAACAGGATTAGATACCCTGGTAGTCCATGCCGTAAACGATGTCTACTAGCCGTT
GGGGCCTTTGAGGCTTTAGTGGCGCAGCTAACGCGATAAGTAGACCGCCTGGGGAGTACG
G
>I6629V002B20JX length=364 xy=0737_1275 region=2 run=R_2014_12_30_12_21_21_
ACGGGGGGAGCAAGCGTTGTTCGGATTTACTGGGCGTAAAGGGCGCGTAGGCGGCCAGCG
CAAGTCAGTTGTGAAATCTCCGAGCTTAACTCGGAAAGGTCTACTGATACTGCGCGGCTA
GAGTGCGGAAGGGGCAACTGGAATTCTTGGTGTAGCGGTGAAATGCGTAGATATCAAGAG
GAACACCTGCGGCGAAGGCGGGTTGCTGGGCCGACACTGACGCTGAGGCGCGAAAGCCAG
GGGAGCGAACGGGATTAGATACCCCGGTAGTCCTGGCCTTAAACGATGAATGCTTGGTGT
CTGGGGTTACATAGTCCCCGGGTGCCGTCGCTAACGCTTTAAACATTCCGCCTGGGGAGT
ACGG
>I6629V002B20KI length=351 xy=0737_1296 region=2 run=R_2014_12_30_12_21_21_
ACAGAGGGGGCAAGCGTTGTTCGGAATTACTGGGCGTAAAGGGCGCGTAGGCGGCCTTCT
AAGTCAGACGTGAAATCCCTCGGCTCAACCGGGGAACTGCGTCTGAGACTGGAGGGCTTG
AATCCGGGAGAGGGATGTGGAATTCCAGGTGTAGCGGTGAAATGCGTAGATATCTGGAGG
AACACCGGTGGCGAAGGCGGCATCCTGGACCGGTATTGACGCTGAGGCGCGAAAGCCAGG
GGAGCAAACGGGATTAGATACCCCGGTAGTCCTGGCCCTAAACGATGAATGCTTGGTGTG
GCGGGTATCGATCCCTGCCGTGCCGAAGCTAACGCATTAAGCATTCCGCCT
>I6629V002B20ML length=360 xy=0737_1371 region=2 run=R_2014_12_30_12_21_21_
GCGTAGGGTGCAAGCGATAATCGGAATTACTGGGCGTAAAGCGTGCGCAGGCGGTTGTGC
AAGACAGATGTGAAATCCCCGGGCTTAACCTGGGAACTGCATTTGTGACTGCACGGCTAG
AGTGTGTCAGAGGGGGGTAGAATTCCACGTGTAGCAGTGAAATGCGTAGAGATGTGGAGG
AACACCGACGGCGAAGGCAGCCCCCTGGGATAACACTGACGCTCATGCACGAAAGCGTGG
GGAGCAAACAGGATTAGATACACTGGTAGTCCACGCCCTAAACGATGTCAACTAGTTGTC
GGGTCTTAATTGACTTGGTAACGCAGCTAACGCGTGAAGTTGACCGCCTGGGGAGTACGG
>I6629V002B20P8 length=362 xy=0737_1502 region=2 run=R_2014_12_30_12_21_21_
ACGAAGGGGGCTAGCGTTGCTCGGAATTACTGGGCGTAAAGGGCGCGTAGGCGGACAGTT
TAGTCAGAGGTGAAAGCCCAGGGCTCAACCTTGGAATTGCCTTTGATACTGGCTGTCTTG
AGTTCGGGAGAGGTGAGTGGAATGCCGAGTGTAGAGGTGAAATTCGTAGATACTCGGCGG
AACACCAGTGGCGAAGGCGACTCACTGGCCCGATACTGACGCTGAGGCGCGAAAGCGTGG
GGAGCAAACAGGATTAGATACCCTGGTAGTCCACGCTGTAAACGATGGGCACTAGACGCG
GGTGGGATCGACCCCTTCCGTGTCGCAGCTAACGCGCTAAGTGCCCCGCCTGGGGAGTAC
GG
>I6629V002B20QV length=360 xy=0737_1525 region=2 run=R_2014_12_30_12_21_21_
ACGAAGGGGGCTAGCGTTGCTCGGAATCACTGGGCGTAAAGGGCGCGTAGGCGGCCGATT
AAGTCGGGGGTGAAAGCCTGTGGCTCAACCACAGAATTGCCTTCGATACTGGTTGGCTTG
AGACCGGAAGAGGACAGCGGAACTGCGAGTGTAGAGGTGAAATTCGTAGATATTCGCAAG
AACACCAGTGGCGAAGGCGGCTGTCTGGTCCGGTTCTGACGCTGAGGCGCGAAAGCGTGG
GGAGCAAACAGGATTAGATACCCTGGTAGTCCACGCCGTAAACGATGAATGCCAGCCGTT
GGCCTGCTTGCAGGTCAGTGGCGCCGCTAACGCATTAAGCATTCCGCCTGGGGAGTACGG
>I6629V002B20X9 length=363 xy=0737_1791 region=2 run=R_2014_12_30_12_21_21_
ACGTAGGGCGCAAGCGTTATCCGGAATTATTGGGCGTAAAGAGCTCGTAGGCGGTTTGTC
GCGTCTGCCGTGAAAGTCCGGGGCTCAACTCCGGATCTGCGGTGGGTACGGGCAGACTAG
AGTGATGTAGGGGAGACTGGAATTCCTGGTGTAGCGGTGAAATGCGCAGATATCAGGAGG
AACACCGATGGCGAAGGCAGGTCTCTGGGCATTAACTGACGCTGAGGAGCGAAAGCATGG
GGAGCGAACAGGATTAGATACCCTGGTAGTCCATGCCGTAAACGTTGGGCACTAGGTGTG
GGGGACATTCCACGTTCTCCGCGCCGTAGCTAACGCATTAAGTGCCCCGCCTGGGGAGTA
CGG
>I6629V002B212I length=344 xy=0737_3240 region=2 run=R_2014_12_30_12_21_21_
ACGTAGGGCGCGAGCGTTGTCCGGAATTATTGGGCGTAAAGAGCTCGTAGGCGGTTTGTC
ACGTCGGTTGTGAAAGCCCGGGGCTTAACCCCGGGTCTGCAGTCGATACGGGCAGGCTAG
GGTTCGGTAGGGGAGATCGGAACTCCTGGTGTAGCGGTGAAATGCGCAGATATCAGGAGG
AACACCGGTGGCGAAGGCGGATCTCTGGGCCGATACTGACGCTGAGGAGCGAAAGCGTGG
GGAGCGAACAGGATTAGATACCCTGGTAGTCCACGCCGTAAACGGTGGGCACTAGGTGTG
GGCAACATTCCACGTTGTCCGTGCCGCAGCTAACGCATTAAGTG
>I6629V002B2164 length=363 xy=0737_3406 region=2 run=R_2014_12_30_12_21_21_
ACAGAGGGTGCGAGCGTTAATCGGATTTACTGGGCGTAAAGCGTGCGTAGGCTGCTTTTT
AAGTCGGATGTGAAATCCCCGAGCTTAACTTAGGAATTGCATTCGATACTGGGAAGCTAG
AGTATGGGAGAGGATGGTAGAATTCCAGGTGTAGCGGTGAAATGCGTAGAGATCTGGAGG
AATACCGATGGCGAAGGCAGCCATCTGGCCTAATACTGACGCTGAGGTACGAAAGCATGG
GGAGCAAACAGGATTAGATACCCTGGTAGTCCATGCCGTAAACGTTGGGCGCTAGGTGTG
GGACTCATTCCACGAGTTCCGTGCCGCAGCTAACGCATTAAGCGCCCCGCCTGGGGAGTA
CGG
>I6629V002B21AR length=363 xy=0737_2241 region=2 run=R_2014_12_30_12_21_21_
ACGTAGGGCGCAAGCGTTATCCGGAATTATTGGGCGTAAAGAGCTCGTAGGCGGTTTGTC
GCGTCTGCTGTGAAAACCCGAGGCTCAACCTCGGGCCTGCAGTGGGTACGGGCAGACTAG
AGTGCGGTAGGGGAGATTGGAACTCCTGGTGTAGCGGTGGAATGCGCAGATATCAGGAAG
AACACCGATGGCGAAGGCAGATCTCTGGGCCGTAACTGACGCTGAGGAGCGAAAGGGTGG
GGAGCAAACAGGCTTAGATACCCTGGTAGTCCACCCCGTAAACGTTGGGAACTAGTTGTG
GGGTCCATTCCACGGATTCCGTGACGCAGCTAACGCATTAAGTTCCCCGCCTGGGGAGTA
CGG
>I6629V002B21D7 length=360 xy=0737_2365 region=2 run=R_2014_12_30_12_21_21_
ACGAAGGGGGCTAGCGTTGTTCGGATTTGCTGGGCGTAGAGCGCACGTAGGCGGACTATT
AAGTCAGGGGTGAAATCCCGGGGCTCAACCCCGGAACTGCCTTTGATACTGGTAGTTTCG
AGTCCGGAAGAGGTGAGTGGAATTCCGAGTGTAGAGGTGAAATTCGTAGATATTCGGAGG
AACACCAGTGGCGAAGGCGGCTCACTGGTCCGGTACTGACGCTGAGGTGCGAAAGCGTGG
GGAGCAAACAGGATTAGATACCCTGGTAGTCCACGCTGTAAACGATGGAAGCTAGCCGTT
GGCAGGTTTACCTGTCGGTGGCGCAGCTAACGCATTAAGCTTCCCGCCTGGGGAGTACGG
>I6629V002B21FM length=363 xy=0737_2416 region=2 run=R_2014_12_30_12_21_21_
ACGTAGGGCGCAAGCGTTATCCGGAATTATTGGGCGTAAAGAGCTCGTAGGCGGTTTGTC
GCGTCTGCTGTGAAAACCCGAGGCTCAACCTCGGGCCTGCAGTGGGTACGGGCAGACTAG
AGTGCGGTAGGGGAGATTGGAACTCCTGGTGTAGCGGTGGAATGCGCAGATATCAGGAAG
AACACCGATGGCGAAGGCAGATCTCTGGGCCGTAACTGACGCTGAGGAGCGAAAGGGTGG
GGAGCAAACAGGCTTAGATACCCTGGTAGTCCACCCCGTAAACGTTGGGAACTAGTTGTG
GGGTCCATTCCACGGATTCCGTGACGCAGCTAACGCATTAAGTTCCCCGCCTGGGGAGTA
CGG
>I6629V002B21LA length=24 xy=0737_2620 region=2 run=R_2014_12_30_12_21_21_
GAGATGGCCGCCTGGGGAGTACGG
>I6629V002B21LE length=363 xy=0737_2624 region=2 run=R_2014_12_30_12_21_21_
ACGTAGGGCGCAAGCGTTATCCGGAATTATTGGGCGTAAAGAGCTCGTAGGCGGTTTGTC
GCGTCTGCTGTGAAAACCCGAGGCTCAACCTCGGGCCTGCAGTGGGTACGGGCAGACTAG
AGTGCGGTAGGGGAGATTGGAACTCCTGGTGTAGCGGTGGAATGCGCAGATATCAGGAAG
AACACCGATGGCGAAGGCAGATCTCTGGGCCGTAACTGACGCTGAGGAGCGAAAGGGTGG
GGAGCAAACAGGCTTAGATACCCTGGTAGTCCACCCCGTAAACGTTGGGAACTAGTTGTG
GGGTCCATTCCACGGATTCCGTGACGCAGCTAACGCATTAAGTTCCCCGCCTGGGGAGTA
CGG
>I6629V002B21NF length=355 xy=0737_2697 region=2 run=R_2014_12_30_12_21_21_
ACAGAGGGTGCGAGCGTTAATCGGATTTACTGGGCGTAAAGCGTGCGTAGGCGGCTTCTT
AAGTCGGATGTGAAATCCCTGAGCTTAACTTAGGAATTGCATTCGATACTGGGAAGCTAG
AGTATGGGAGAGGATGGTAGAATTCCAGGTGTAGCGGTGAAATGCGTAGAGATCTGGAGG
AATACCGATGGCGAAGGCAGCCATCTGGCCTAATACTGACGCTGAGGTACGAAAGCATGG
GGAGCAAACAGGATTAGATACCCCGGTAGTCCATGCCGTAAACGATGTCTACTAGCCGTT
GGGGCCTTTGAGGCTTTAGTGGCGCAGCTAACGCGATAAGTAGACCGCCTGGGGA
>I6629V002B21OY length=361 xy=0737_2752 region=2 run=R_2014_12_30_12_21_21_
ACGGAGGGGGCTAGCGTTGTTCGGAATTACTGGGCGTAAAGCGCACGTAGGCGGCTTTGT
AAGTTAGAGGTGAAAGCCCGGGGCTCAACTCCGGAACTGCCTTTAAGACTGCATCGCTTG
AATCATGGAGAGGTTAGTGGAATTCCGAGTGTAGAGGTGAAATTCGTAGATATTCGGAAG
AACACCAGTGGCGAAGGCGACTAACTGGACATGTATTGACGCTGAGGTGCGAAAGCGTGG
GGAGCAAACAGGATTAGATACCCTGGTAGTCCACGCCGTAAACGATGATAACTAGCTGTC
AGGGCTCTTGGAGCTTTGGTGGCGCAGCTAACGCGTTAAGTTATCCGCCTGGGGAGTACG
G
>I6629V002B21SH length=355 xy=0737_2879 region=2 run=R_2014_12_30_12_21_21_
ACAGAGGGTGCGAGCGTTAATCGGATTTACTGGGCGTAAAGTGTGCGTAGGCGGCTTCTT
AAGTCGGATGTGAAATCCCTGAGCTTAACTTAGGAATTGCATTCGATACTGGGAAGCTAG
AGTATGGGAGAGGATGGTAGAATTCCAGGTGTAGCGGTGAAATGCGTAGAGATCTGGAGG
AATACCGATGGCGAAGGCAGCCATCTGGCCTAATACTGACGCTGAGGTACGAAAGCATGG
GGAGCAAACAGGATTAGATACCCTGGTAGTCCATGCCGTAAACGATGTCTACTAGCCGTT
GGGGCCTTTGAGGCTTTAGTGGCGCAGCTAACGTGATAAGTAGACCGCCTGGGGA
>I6629V002B21VB length=24 xy=0737_2981 region=2 run=R_2014_12_30_12_21_21_
GAGATAGCCGCCTGGGGAGTACGG
>I6629V002B2235 length=24 xy=0738_0499 region=2 run=R_2014_12_30_12_21_21_
GAGATGGCCGCCTGGGGAGTACGG
>I6629V002B22AF length=360 xy=0737_3525 region=2 run=R_2014_12_30_12_21_21_
GCGTAGGGTGCAAGCGTTAATCGGAATTACTGGGCGTAAAGCGTGCGCAGGCGGTTATAT
AAGACAGATGTGAAATCCCCGGGCTCAACCTGGGAACTGCATTTGTGACTGTATAGCTAG
AGTACGGCAGAGGGGGATGGAATTCCGCGTGTAGCAGTGAAATGCGTAGATATGCGGAGG
AACACCGATGGCGAGGGCAATCCCCTGGGCCTGTACTGACGCTCATGCACGAAAGCGTGG
GGAGCAAACAGGATTAGATACCCTGGTAGTCCACGCCCTAAACGATGTCAACTGGTTGTT
GGGTCTTCACTGACTCAGTAACGAAGCTAACGCGTGAAGTTGACCGCCTGGGGAGTACGG
>I6629V002B22B4 length=360 xy=0737_3586 region=2 run=R_2014_12_30_12_21_21_
ACGTAGGTGGCAAGCGTTGTCCGGAATCACTGGGCGTAAAGCGCGCGCAGGCGGCGATCT
ACGTCTGGGGTGAAAGCCCGGAGCTCAACTCCGGGACTGCCTTGGATACGGGATCGCTTG
AGAATTGGAGAGGCAAGGGGAATTCCACGTGTAGCGGTGAAATGCGTAGAGATGTGGAGG
AACACCTGTGGCGAAGGCGCCTTGCTGGCCAATTTCTGACGCTGAGGCGCGAAAGCGTGG
GGAGCAAACAGGATTAGATACCCTGGTAGTCCACGCCGTAAACGATGAGTGCTAGGTGTT
GGGGGGTACCACCCTCAGTGCCGAAGCTAACGCATTAAGCACTCCGCCTGGGGAGTACGG
>I6629V002B22JP length=363 xy=0737_3859 region=2 run=R_2014_12_30_12_21_21_
ACGTAGGGTGCAAGCGTTATCCGGAATTATTGGGCGTAAAGAGCTCGTAGGCGGTTTGTC
GCGTCTGCTGTGAAAACTGGAGGCTCAACCTCCGGCCTGCAGTGGGTACGGGCAGACTAG
AGTGCGGTAGGGGAGATTGGAATTCCTGGTGTAGCGGTGGAATGCGCAGATATCAGGAGG
AACACCGATGGCGAAGGCAGATCACTGGGCCGTAACTGACGCTGAGGAGCGAAAGCATGG
GGAGCGAACAGGATTAGATACCCTGGTAGTCCATGCCGTAAACGTTGGGAACTAGATGTA
GGGACCATTCCACGGTTTCTGTGTCGCAGCTAACGCATTAAGTTCCCCGCCTGGGGAGTA
CGG
>I6629V002B22LD length=362 xy=0737_3919 region=2 run=R_2014_12_30_12_21_21_
GCGTAGGTGGCAAGCGTTGTCCGGAATTATTGGGCGTAAAGCGCGCGCAGGCGGTCCTTT
AAGTCTGATGTGAAAGCCCACGGCTCAACCGTGGAGGGTCATTGGAAACTGGGGGACTTG
AGTGCAGGAGAGAAGAGTGGAATTCCACGTGTAGCGGTGAAATGCGTAGAGATGTGGAGG
AACACCAGTGGCGAAGGCGACTCTTTGGCCTGTAACTGACGCTGAGGCGCGAAAGCGTGG
GGAGCAAACAGGATTAGATACCCTGGTAGTCCACGCCGTAAACGATGAGTGCTAAGTGTT
AGAGGGTTTCCGCCCTTTAGTGCTGCAGTAAACGCATTAAGCACTCCGCCTGGGGAGTAC
GG
>I6629V002B22LJ length=363 xy=0737_3925 region=2 run=R_2014_12_30_12_21_21_
GCGTAGGTGGCAAGCGTTGTCCGGAATTATTGGGCGTAAAGCGCGCGCAGGCGGTCCTTT
AAGTCTGATGTGAAAGCCCACGGCTCAACCGTGGAGGGTCATTGGAAACTGGGGGACTTG
AGTGCAGGAGAGGAAGAGTGGAATTCCACGTGTAGCGGTGAAATGCGTAGAGATGTGGAG
GAACACCAGTGGCGAAGGCGACTCTTTGGCCTGTAACTGACGCTGAGGCGCGAAAGCGTG
GGGAGCAAACAGGATTAGATACCCTGGTAGTCCACGCCGTAAACGATGAGTGCTAAGTGT
TAGAGGGTTTCCGCCCTTTAGTGCTGCAGCAAACGCATTAAGCACTCCGCCTGGGGAGTA
CGG
>I6629V002B22O7 length=24 xy=0737_4057 region=2 run=R_2014_12_30_12_21_21_
GAGATGGCCGCCTGGGGAGTACGG
>I6629V002B22R7 length=363 xy=0738_0069 region=2 run=R_2014_12_30_12_21_21_
ACGTAGGGTGCAAGCGTTGTCCGGAATTATTGGGCGTAAAGAGCTCGTAGGCGGTTCGTC
GCGTCGGCTGTGAAAACCCGGAGCTCAACTCCGGGCCTGCAGTCGATACGGGCGGACTTG
AGTTCGGCAGGGGAGACTGGAATTCCTGGTGTAGCGGTGAAATGCGCAGATATCAGGGGG
AACACCGGTGGCGAAGGCGGGTCTCTGGGCCGATACTGACGCTGAGGAGCGAAAGCGTGG
GGAGCGAACAGGATTAGATACCCTGGTAGTCCACGCCGTAAACGTTGGGCGCTAGGTGTG
GGGGCCATTCCACGGTCTCCGTGCCGCAGCTAACGCATTAAGCGCCCCGCCTGGGGAGTA
CGG
>I6629V002B22RW length=363 xy=0738_0058 region=2 run=R_2014_12_30_12_21_21_
ACGTAGGGCGCAAGCGTTATCCGGAATTATTGGGCGTAAAGAGCTCGTAGGCGGTTTGTC
GCGTCTGCTGTGAAAACCCGAGGCTCAACCTCGGGCCTGCAGTGGGTACGGGCAGACTAG
AGTGCGGTAGGGGAGATTGGAACTCCTGGTGTAGCGGTGGAATGCGCAGATATCAGGAAG
AACACCGATGGCGAAGGCAGATCTCTGGGCCGTAACTGACGCTGAGGAGCGAAAGGGTGG
GGAGCAAACAGGCTTAGATACCCTGGTAGTCCACCCCGTAAACGTTGGGAACTAGTTGTG
GGGTCCATTCCACGGATTCCGTGACGCAGCTAACGCATTAAGTTCCCCGCCTGGGGAGTA
CGG
>I6629V002B22TK length=362 xy=0738_0118 region=2 run=R_2014_12_30_12_21_21_
ACGTAGGATGCAAGCGTTGTCCGGATTTACTGGGCGTAAAGAGCGCGCAGGCGGCACCTC
AAGTACCCTGTGAAATCTCCCTGCTCAACGGGGAGGGTGCAGGGTAGACTGAGGAGCTAG
AGAGCGGTAGAGGGGGGTAGAATTGCTGGTGTAGCGGTGAAATGCGTAGAGATCAGCAGG
AATACCCGTGGCGAAGGCGGCCCCCTGGGCCGTATCTGACGCCGAGGCGCGAAGGCTAGG
GGAGCGAACGGGATTAGATACCCCGGTAGTCCTAGCAGTAAACGATGACCACTAGGTGTG
GGGGGTGTTGACCCCTTCCGTGCCGAAGCTAACGCATTAAGTGGTCCGCCTGGGGAGTAC
GG
>I6629V002B22UN length=361 xy=0738_0157 region=2 run=R_2014_12_30_12_21_21_
ACGTAGGGTGCAAGCGTTAATCGGAATTACTGGGCGTAAAGCGTGCGCAGGCGGTTTTGT
AAGACAGTGGTGAAATCCCCGGGCTCAACCTGGGGACTGCCATTGTGACTGCAAGGCTAG
AGTGCGGCAGAGGGGGATGGAATTCCGCGTGTAGCAGTGAAATGCGTAGATATGCGGAGG
AACACCGATGGCGAAGGCAATCCCCTGGGCCTGCACTGACGCTCATGCACGAAAGCGTGG
GGAGCAAACAGGATTAGATACCCCTGGTAGTCCACGCCCTAAACGATGTCAACTGGTTGT
TGGGTCTTAACTGACTCAGTAACGAAGCTAACGCGTGAAGTTGACCGCCTGGGGAGTACG
G
>I6629V002B23B9 length=362 xy=0738_0791 region=2 run=R_2014_12_30_12_21_21_
ACGTAGGTGGCAAGCGTTGTCCGGAATTATTGGGCGTAAAGCGCGCGCAGGCGGTCCTTT
AAGTCTGATGTGAAAGCCCACGGCTCAACCGTGGAGGGTCATTGGAAACTGGGGGACTTG
AGTGCAGGAGAGAAGAGTGGAATTCCACGTGTAGCGGTGAAATGCGTAGAGATGTGGAGG
AACACCAGTGGCAAAGGCGACTCTTTGGCCTGTAACTGACGCTGAGGCGCGAAAGCGTGG
GGAGCAAACAGGATTAGATACCCTGGTAGTCCACGCCGTAAACGATGAGTGCTAAGTGTT
AGAGGGTTTCCGCCCTTTAGTGCTGCAGTAAACGCATTAAGCACTCCGCCTGGGGAGTAC
GG
>I6629V002B23FW length=363 xy=0738_0922 region=2 run=R_2014_12_30_12_21_21_
ACGTAGGGCGCAAGCGTTATCCGGAATTATTGGGCGTAAAGAGCTCGTAGGCGGTTTGTC
GCGTCTGCTGTGAAAACCCGAGGCTCAACCTCGGGCCTGCAGTGGGTACGGGCAGACTAG
AGTGCGGTAGGGGAGATTGGAACTCCTGGTGTAGCGGTGGAATGCGCAGATATCAGGAAG
AACACCGATGGCGAAGGCAGATCTCTGGGCCGTAACTGACGCTGAGGAGCGAAAGGGTGG
GGAGCAAACAGGCTTAGATACCCTGGTAGTCCACCCCGTAAACGTTGGGAACTAGTTGTG
GGGTCCATTCCACGGATTCCGTGACGCAGCTAACGCATTAAGTTCCCTGCCTGGGGAGTA
CGG
>I6629V002B23KZ length=361 xy=0738_1105 region=2 run=R_2014_12_30_12_21_21_
GCGGAGGGGGCTAGCGTTGTTCGGAATTACTGGGCGTAAAGCGCACGTAGGCGGCTTTGT
AAGTTAGAGGTGAAAGCCCGGGGCTCAACTCCGGAACTGCCTTTAAGACTGCATCGCTTG
AATCATGGAGAGGTTAGTGGAATTCCGAGTGTAGAGGTGAAATTCGTAGATATTCGGAAG
AACACCAGTGGCGAAGGCGACTAACTGGACGTGTATTGACGCTGAGGTGCGAAAGCGTGG
GGAGCAAACAGGATTAGATACCCTGGTAGTCCACGCCGTAAACGATGATAACTAGCTGTC
AGGGCTCTTAGAGCTTTGGTGGCGCAGCTAACGCGTTAAGTTATCCGCCTGGGGAGTACG
G
>I6629V002B23N4 length=361 xy=0738_1218 region=2 run=R_2014_12_30_12_21_21_
GCAGAGGGTGCGAGCGTTAATCGGATTTACTGGGCGTAAAGCGTGCGTAGGCGGCTTCTT
AAGTCGGATGTGAAATCCCCGAGCTTAACTTAGGAGTTGCATTCGATACTGGGAAGCTAG
AGTATGGGAGAGGATGGTAGAATTCCAGGTGTAGCGGTGAAATGCGTAGAGATCTGGAGG
AATACCGATGGCGAAGGCAGCCATCTGGCCTAATACTGACGCTGAGGTACGAAAGCATGG
GGAGCAAACAGGATTAGATACCCTGGTAGTCCATGCCGTAAACGATGTCTACTAGCCGTT
GGGGCCTTTGAGGCTTTAGTGGCGCAGCTAACGCGATAAGTAGACCGCCTGGGGAGTACG
G
>I6629V002B23PN length=142 xy=0738_1273 region=2 run=R_2014_12_30_12_21_21_
ACGAAGGGGGCTAGCGTTGCTCGGAATCACTGGGCGTAAAGGGCGCGTAGGCGGCCGATT
AAGTCGGGGGTGAAAGCCTGTGGCTCAACCACAGAATTGCCTTCGATACTGGTTGGCTTG
AGACCGGAAGGAGGACAGACGG
>I6629V002B23TN length=362 xy=0738_1417 region=2 run=R_2014_12_30_12_21_21_
GCGGAGGGAGCTAGCGTTATTCGGAATTACTGGGCGTAAAGCGCACGTAGGCGGCTTTGT
AAGTTAGAGGTGAAAGCCCGGTGCTCAACACCGGAACTGCCTTTAAGACTGCATCGCTAG
AATCCGGGAGAGGTGAGTGGAATTCCGAGTGTAGAGGTGAAATTCGTAGATATTCGGAAG
AACACCAGTGGCGAAGGCGGCTCACTGGACCGGCATTGACGCTGAGGTACGAAAGCGTGG
GGAGCAAACAGGATTAGATACCCTGGTAGTCCACGACCGTAAACGATGAGAACTAGCTGT
CGGGGCCCTTAGGGTTTCGGTGGCGCAGCTAACGCATTAAGTTCTCCGCCTGGGGAGTAC
GG
>I6629V002B23W9 length=362 xy=0738_1547 region=2 run=R_2014_12_30_12_21_21_
GCGTAGGTGGCAAGCGTTGTCCGGAATTATTGGGCGTAAAGCGCGCGCAGGCGGTCCTTT
AAGTCTGATGTGAAAGCCCACGGCTCAACCGTGGAGGGTCATTGCAAACTGGAGGACTTG
AGTGCAGAAGAGGAAAGTGGAATTCCATGTGTAGCGGTGAAATGCGTAGAGATGCGGAGG
AACACCAGTGGCGAAGGCGACTTTCTGGTCTGTAACTGACGCTGAGGCGCGAAAGCGTGG
GGAGCAAACAGGATTAGATACCCTGGTAGTCCACGCCGTAAACGATGAGTGCTAAGTGTT
AGGGGGTTTCCGCCCCTTAGTGCTGCAGCTAACGCATTAAGCACTCCGCCTGGGGAGTAC
GG
>I6629V002B23XV length=362 xy=0738_1569 region=2 run=R_2014_12_30_12_21_21_
GCGTAGGTGGCAAGCGTTGTCCGGAATTATTGGGCGTAAAGCGCGCGCAGGCGGTCCCTT
AAGTCTGATGTGAAAGCCCACGGCTCAACCGTGGAGGGTCATTGGAAACTGGGGGGCTTG
AGTGCAGAAGAGGAAAGTGGAATTCCACGTGTAGCGGTGAAATGCGTAGAGATGTGGAGG
AACACCAGTGGCGAAGGCGACTTTCTGGTCTGTAACTGACGCTGAGGCGCGAAAGCGTGG
GGAGCAAACAGGATTAGATACCCTGGTAGTCCACGCCGTAAACGATGAGTGCTAAGTGTT
AGGGGGTTTCCGCCCCTTAGTGCTGCAGCTAACGCATTAAGCACTCCGCCTGGGGAGTAC
GG
>I6629V002B23Z7 length=360 xy=0738_1653 region=2 run=R_2014_12_30_12_21_21_
GCGAAGGGGGCTAGCGTTGCTCGGAATCACTGGGCGTAAAGGGCGCGTAGGCGGCGTTTT
AAGTCGGGGGTGAAAGCCTGTGGCTCAACCACAGAATGGCCTTCGATACTGGGACGCTTG
AGTATGGTAGAGGTTGGTGGAACTGCGAGTGTAGAGGTGAAATTCGTAGATATTCGCAAG
AACACCGGTGGCGAAGGCGGCCAACTGGACCATTACTGACGCTGAGGCGCGAAAGCGTGG
GGAGCAAACAGGATTAGATACCCTGGTAGTCCACGCCGTAAACGATGAATGCCAGCTGTT
GGGGTGCTTGCACCGCAGTAGCGCAGCTAACGCTTTGAGCATTCCGCCTGGGGAGTACGG
>I6629V002B241A length=360 xy=0738_2988 region=2 run=R_2014_12_30_12_21_21_
GCGAAGGGGGCTAGCGTTGCTCGGAATCACTGGGCGTAAAGGGCGCGTAGGCGGCCGATT
AAGTCGGGGGTGAAAGCCTGTGGCTCAACCACAGAATTGCCTTCGATACTGGTTGGCTTG
AGACCGGAAGAGGACAGCGGAACTGCGAGTGTAGAGGTGAAATTCGTAGATATTCGCAAG
AACACCAGTGGCGAAGGCGGTTGTCTGGTCCGGTTCTGACGCTGAGGCGCGAAAGCGTGG
GGAGCAAACAGGATTAGATACCCTGGTAGTCCACGCCGTAAACGATGAATGCCAGCCGTT
GGCCTGCTTGCAGGTCAGTGGCGCCGCTAACGCATTAAGCATTCCGCCTGGGGAGTACGG
>I6629V002B24BY length=360 xy=0738_2076 region=2 run=R_2014_12_30_12_21_21_
ACAAAGGGGGCTAGCGTTGCTCGGAATCACTGGGCGTAAAGGGCGCGTAGGCGGCCGATT
AAGTCGGGGGTGAAAGCCTGTGGCTCAACCACAGAATTGCCTTCGATACTGGTTGGCTTG
AGACCGGAAGAGGACAGCGGAACTGCGAGTGTAGAGGTGAAATTCGTAGATATTCGCAAG
AACACCAGTGGCGAAGGCGGCTGTCTGGTCCGGTTCTGACGCTGAGGCGCGAAAGCGTGG
GGAGCAAACAGGATTAGATACCCTGGTAGTCCACGCCGTAAACGATGAATGCCAGCCGTT
GGCCTGCTTGCAGGTCAGTGGCGCCGCTAACGCATTAAGCATTCCGCCTGGGGAGTACGG
>I6629V002B24FP length=24 xy=0738_2211 region=2 run=R_2014_12_30_12_21_21_
GAGATGGCCGCCTGGGGAGTACGG
>I6629V002B24IP length=355 xy=0738_2319 region=2 run=R_2014_12_30_12_21_21_
ACAGAGGGTGCGAGCGTTAATCGGATTTACTGGGCGTAAAGCGTGCGTAGGCGGCTTCTT
AAGTCGGATGTGAAATCCCTGAGCTTAACTTAGGAATTGCATTCGATACTGGGAAGCTAG
AGTATGGGAGAGGATGGCAGAATTCCAGGTGTAGCGGTGAAATGCGTAGAGATCTGGAGG
AATACCGATGGCGAAGGCAGCCATCTGGCCTAATACTGACGCTGAGGTACGAAAGCATGG
GGAGCAAACAGGATTAGATACCCTGGTAGTCCATGCCGTAAACGATGTCTACTAGCCGTT
GGGGCCTTTGAGGCTTTAGTGGCGCAGCTAACGCGATAAGTAGACCGCCTGGGGA
>I6629V002B24M8 length=361 xy=0738_2482 region=2 run=R_2014_12_30_12_21_21_
ACGTAGGTGGCAAGCGTTGTCCGGAATTATTGGGCGTAAAGCGCGCGCAGGCGGTCCTTT
AAGTCTGATGTGAAAGCCCACGGCTCAACCGTGGAGGGTCATTGGAAACTGGGGGACTTG
AGTGCAGGAGAGAAGGAGTGGAATTCCACGTGTAGCGGTGAAATGCGTAGAGATGTGGAG
GAACACCAGTGGCGAACGGCGACTCTTTGGCCTGTAACTGACGCTGAAGGCGCGGAAAGC
GTGGGGAGCAAACAGGATTAGATACCCTGGTAGTCCACGCCGTAAACGATGAGTGCTAAG
TGTTAGAGGGTTTCCGCCCCTTAGTGCTGAAGTCAACGCAGTTAAGCACTCCGCCTGGGG
A
>I6629V002B24MY length=362 xy=0738_2472 region=2 run=R_2014_12_30_12_21_21_
ACAGAGGGGGCAAGCGTTGTTCGGAATTACTGGGCGTAAAGGGCGCGTAGGCGGCCTTCT
AAGTCAGACGTGAAATCCCTCGGCTCAACCGGGGAACTGCGTCTGAGACTGGAGGGCTTG
AATCCGGGAGAGGGATGTGGAATTCCAGGTGTAGCGGTGAAATGCGTAGATATCTGGAGG
AACACCGGTGGCGAAGGCGGCATCCTGGACCGGTATTGACGCTGAGGCGCGAAAGCCAGG
GGAGCAAACGGGATTAGATACCCCGGTAGTCCTGGCCCTAAACGATGAATGCTTGGTGTG
GCGGGTATCGATCCCTGCCGTGCCGAAGCTAACGCATTAAGCATTCCGCCTGGGGAGTAC
GG
>I6629V002B24PD length=360 xy=0738_2559 region=2 run=R_2014_12_30_12_21_21_
ACAGAGGGTGCGAGCGTTAATCGGATTTACTGGGCGTAAAGCGTGCGTAGGCGGCTTCTT
AAGTCGGATGTGAAATCTCTGAGCTTAACTTAGGAATTGCATTCGATACTGGGAAGCTAG
AGTATGGGAGAGGATGGTAGAATTCCAGGTGTAGCGGTGAAATGCGTAGAGATCTGGAGG
AATACCGATGGCGAAGGCAGCCATCTGGCCTAATACTGACGCTGAGGTACGAAAGCATGG
GGAGCAAACAGGATTAGATACCCTGGTAGTCCATGCCGTAAACGATGTCTACTAGCCGTT
GGGGCCTTTGAGGCTTTAGTGGCGCAGCTAACGCGATAAGTAGACCGCCTGGGGATACGG
>I6629V002B24R2 length=362 xy=0738_2656 region=2 run=R_2014_12_30_12_21_21_
ACGTAGGTGGCAAGCGTTGTCCGGAATTATTGGGCGTAAAGCGCGCGCAGGCGGCCTTTT
AAGTCTGATGTGAAAGCCCCCGGCTCAACCGGGGAAGGTCATTGGAAACCGAAGGGCTTG
AGTACAGAAGAGGAAAGCGGAATTCCACGTGTAGCGGTGAAATGCGTAGAGATGTGGAGG
AACACCAGTGGCGAAGGCGGCTTTCTGGTCTGTAACTGACGCTGAGGCGCGAAAGCGTGG
GGAGCAAACAGGATTAGATACCCTGGTAGTCCACGCCGTAAACGATGAGTGCTAAGTGTT
AGGGGGTTTCCGCCCCTTAGTGCTGGAGCAAACGCATTAAGCACTCCGCCTGGGGAGTAC
GG
>I6629V002B24W1 length=363 xy=0738_2835 region=2 run=R_2014_12_30_12_21_21_
ACGTAGGGCGCAAGCGTTATCCGGAATTATTGGGCGTAAAGAGCTCGTAGGCGGTTTGTC
GCGTCTGCTGTGAAAACCCCGAGGCTCAACCTCGGGCCTGCAGTGGGTACGGGCAGACTA
GAGTGCGGTAGGGGAGATTGGGAACTCCTGGTGTAGCGGTGGAATGCGCAGATATCCGGA
AGAACACCGATGGCGAAGGCAGATCTCTGGGCCGTAACTGACGCTGAGGAGCGAAAGGGT
GGGGAGCAAACAGGCTTAGGATACCCCTGGTAGTCCACCCCGTAAACGTTGGGAACTAGT
TGTGGGGTCCCAATTCCACGGATTCCGTGACGCAGCTAACGCATTAAGTTCCCCGCCTGG
GGA
>I6629V002B24YL length=363 xy=0738_2891 region=2 run=R_2014_12_30_12_21_21_
ACGTAAGGCGCAAGTGTTATCCGGAATTATTGGGCGTAAAGAGCTCGTAGGCGGTTTGTC
GCGTCTGCCGTGAAAGTCCGGGGCTCAACTCCGGATCTGCGGTGGGTACGGGCAGACTAG
AGTGATGTAGAGGAGACTGGAATTCCTGGTGTAGCGGTGAAATGCGCAGATATCAGGAGG
AACACCGGTGGCGAAGGCGGGTCTCTGGGCAACAACTGACGCTGAGGAGCGAAAGCGTGG
GGAGCGAACAGGATTAGATACCCTGGTAGTCCACGCCGTAAACGTTGGGCGCTAGGTGTG
GGGCTCATTCCACGAGTTCCGCGCCGCAGCTAACGCATTAAGCGCCCCGCCTGGGGAGTA
CGG
>I6629V002B2532 length=24 xy=0739_0288 region=2 run=R_2014_12_30_12_21_21_
GAGATGGCCGCCTGGGGAGTACGG
>I6629V002B2547 length=362 xy=0739_0329 region=2 run=R_2014_12_30_12_21_21_
ACAGAGGGTGCGAGCGTTAATCGGATTTACTGGGCGTAAAGCGTGCGTAGACGGCTTCTT
AAGTCGGATGTGAAATCCCTGAGCTTAACTTAGGAATTGCATTCGATACTGGGAAGCTAG
AGTATGGGAGAGGATGGTAGAATTCCAGGTGTAGCGGTGAAATGCGTAGAGATCTGGAGG
AATACCGATGGCGAAGGCAGCCATCTGGCCTAATACTGACGCTGAGGTACGAAAGCATGG
GGAGCAAACAGGATTAGATACCCTGGTAGTCCATGCCGTAGACGATGTCTACTAGCCGTT
GGGGCCTTTGAGGCTTTAGTGGCGCGAGCTAACGCGATAAGTAGACCGCCTGGGGAGTAC
GG
>I6629V002B256H length=365 xy=0739_0375 region=2 run=R_2014_12_30_12_21_21_
ACGTAGGGGGCGTAGCGTTGTCCGGAATCATTGGGCGTAAAGACGCGTGTAGGCGGTTCG
ATAAGTCCGCTTGTAAAAGTCGGGGCTCAACCCTCGAAAGCCGGTGGATACTGCCGGGCT
AGAGTGCGGAAGAGGCGAGTGGAATTCCTGGTGTAGCGGTGAAATGCGCAGATATCAGGA
GGAACACCTATTGCGAAGGCAGCTCGCTGGGACGTTACTGACGCTGAGACGCGAAAGCGT
GGGGAGCGAACAGGATTAGATACCCTGGTAGTCCACGCCGTAAACGATGGGCACTAGGTG
TGGGGGGTGTCGACTCCCCCGTGTGCCGAAGCTAACGCATTAAGTGCCCCGCCTGGGGAG
TACGG
>I6629V002B257Z length=363 xy=0739_0429 region=2 run=R_2014_12_30_12_21_21_
GCGTAGGGTGCAAGCGTTGTCCGGAATTATTGGGCGTAAAGAGCTCGTAGGCGGTCTGTC
GCGTCGGCTGTGAAAACTCGGGGCTCAACCCCGAGCCTGCAGTCGATACGGGCAGACTTG
AGTGCTGTAGGGGAGACTGGAATTCCTGGTGTAGCGGTGAAATGCGCAGATATCAGGAGG
AACACCGGTGGCGAAGGCGGGTCTCTGGGCAGTAACTGACGCTGAGGAGCGAAAGCGTGG
GGAGCGAACAGGATTAGATACCCTGGTAGTCCACGCCGTAAACGGTGGGTGCTAGGTGTG
AGCGGTATTCCACGCCGTTCGTGCCGCAGCTAACGCATTAAGCACCCCGCCTGGGGAGTA
CGG
>I6629V002B258B length=360 xy=0739_0441 region=2 run=R_2014_12_30_12_21_21_
ACGGAGGGGGTTAGCGTTGTTCGGAATGACTGGGCGTAAAGCGCGCGTAGGCGGATCAGG
AAGTTGGGGGTGAAATCCCGGGGCTCAACCCCGGAATGGCCTTCAAAACTCCTGGTCTTG
AGTTCGAGAGAGGTGAGTGGAATTCCGAGTGTAGAGGTGAAATTCGTAGATATTCGGAGG
AACACCAGTGGCGAAGGCGGCTCACTGGCTCGACACTGACGCTGAGGTGCGAAAGCGTGG
GGAGCAAACAGGATTAGATACCCTGGTAGTCCACGCCGTAAACGATGAATGCCAGACGTC
GGGGGGCTTGCCCTTCGGTGTCACACCTAACGGATTAAGCATTCCGCCTGGGGAGTACGG
>I6629V002B259H length=363 xy=0739_0483 region=2 run=R_2014_12_30_12_21_21_
ACGTAGGGCGCAAGCGTTATCCGGAATTATTGGGCGTAAAGAGCTCGTAAGCGGTTTGTC
GCGTCTGCTGTGAAATCCCGAGGCTCAACCTCGGGCCTGCAGTGGGTACGGGCAGACTAG
AGTGCGGTAGGGGAGATTGGAATTCCTGGTGTAGCGGTGGAATGCGCAGATATCAGGAGG
AACACCGATGGCGAAGGCAGATCTCTGGGCCGTAACTGACGCTGAGGAGCGAAAGGGTGG
GGAGCAAACAGGCTTAGATACCCTGGTAGTCCACCCCGTAAACGTTGGGAACTAGTTGTG
GGGACCATTCCACGGTTTCCGTGACGCAGCTAACGCATTAAGTTCCCCGCCTGGGGAGTA
CGG
>I6629V002B25FP length=362 xy=0738_3507 region=2 run=R_2014_12_30_12_21_21_
ACGTAGGGGGCGAGCGTTGTCCGGATTTATTGGGCGTAAAGAGCGTGTAGGCTGTTCGGT
AAGTCTGCCGTGAAAACCTGAGGCTCAACCTCGGGCGTGCGGTGGATACTGCCGGGCTAG
AGGACGGTAGAGGCGAGTGGAATTCCCGGTGTAGCGGTGAAATGCGCAGATATCGGGAGG
AACACCAGTAGCGAAGGCGGCTCGCTGGGCCGTTCCTGACGCTGAGACGCGAAAGCTAGG
GGAGCGAACAGGATTAGATACCCTGGTAGTCCTAGCTGTAAACGATGGACACCAGGTGTG
GGGGGAGTCGAATCCCTCTGTGCCGCGGCTAACGCGTTAAGTGTCCCGCCTGGGGAGTAC
GG
>I6629V002B25KI length=361 xy=0738_3680 region=2 run=R_2014_12_30_12_21_21_
ACGGAGGGAGCTAGCGTTATTCGGAATTACTGGGCGTAAAGCGCACGTAGGCGGCTTTGT
AAGTTAGAGGTGAAAGCCTGGAGCTCAACTCCAGAATTGCCTTTAAGACTGCATCGCTTG
AATCCAGGAGAGGTGAGTGGAATTCCGAGTGTAGAGGTGAAATTCGTAGATATTCGGAAG
AACACCAGTGGCGAAGGCGGCTCACTGGACTGGTATTGACGCTGAGGTGCGAAAGCGTGG
GGAGCAAACAGGATTAGATACCCTGGTAGTCCACGCCGTAAACGATGATTACTAGCTGTC
GGGGCTCTTAGAGCTTCGGTGGCGCAGCTAACGCATTAAGTTATCCGCCTGGGGAGTACG
G
>I6629V002B25NA length=363 xy=0738_3780 region=2 run=R_2014_12_30_12_21_21_
ACGTAGGGCGCAAGCGTTATCCGGAATTATTGGGCGTAAAGAGCTCGTAGGCGGTTTGTC
GCGTCTGCTGTGAAATCCCGAGGCTCAACCTCGGGCCTGCAGTGGGTACGGGCAGACTAG
AGTGCGGTAGGGGAGATTGGAATTCCTGGTGTAGCGGTGGAATGCGCAGATATCAGGAGG
AACGCCGATGGCGAAGGCAGATCTCTGGGCCGTAACTGACGCTGAGGAGCGAAAGGGTGG
GGAGCAAACAGGCTTAGATACCCTGGTAGTCCACCCCGTAAACGTTGGGAAGTAGTTGTG
GGGACCATTCCACGGTTTCCGTGACGCAGCTAACGCATTAAGTTCCCCGCCTGGGGAGTA
CGG
>I6629V002B2687 length=351 xy=0739_1769 region=2 run=R_2014_12_30_12_21_21_
ACGAAGGGGGCTAGCGTTGCTCGGAATTACTGGGCGTAAAGGGCGCGTAGGCGGACAGTT
TAGTCAGAGGTGAAAGCCCAGGGCTCAACCTTGGAATTGCCTTTGATACTGGCTGTCTTG
AGTTCGGGAGAGGTGAGTGGAATGCCGAGTGTAGAGGTGAAATTCGTAGATACTCGGCGG
AACACCAGTGGCGAAGGCGACTCACTGGCCCGATACTGACGCTGAGGCGCGAAAGCGTGG
GGAGCAAACAGGATTAGATACCCTGGTAGTCCACGCTGTAAACGATGGGCACTAGACGCG
GGTGGGATCGACCCCTTCCGTGTCGCAGCTAACGCGCTAAGTGCCCCGCCT
>I6629V002B26VS length=361 xy=0739_1286 region=2 run=R_2014_12_30_12_21_21_
ACAGAGGGTGCGAGCGTTAATCGGATTTACTGGGCGTAAAGCGTGCGTAGGCGGCTTCTT
AAGTCGGATGTGAAATCCCTGAGCTTAACTTAGGAATTGCATTCGATACTGGGAAGCTAG
AGTATGGGAGAGGATGGTAGAATTCCAGGTGTAGCGGTGAAATGCGTAGAGATCTGGAGG
AATACCGATGGCGAAGGCAGCCATCTGGCCTAATACTGACGCTGAGGTACGAAAGCATGG
GGAGCAAACAGGATTAGATACCCTGGTAGTCCATGCCGTAAACGATGTCTACTAGCCGTT
GGGGCCTTTGAGGCTTTAGTGGCGCAGCTAACGCGATAAGTAGACCGCCTGGGGAGTACG
G
>I6629V002B26YT length=24 xy=0739_1395 region=2 run=R_2014_12_30_12_21_21_
GAGATGGCCGCCTGGGGAGTACGG
>I6629V002B2767 length=24 xy=0739_2993 region=2 run=R_2014_12_30_12_21_21_
GAGATGGCCGCCTGGGGAGTACGG
>I6629V002B277P length=363 xy=0739_3011 region=2 run=R_2014_12_30_12_21_21_
ACGTAGGGCGCAAGCGTTATCCGGAATTATTGGGCGTAAAGAGCTCGTAGGCGGTTTGTC
GCGTCTGCTGTGAAAACCCGAGGCTCAACCTCGGGCCTGCAGTGGGTACGGGCAGACTAG
AGTGCGGTAGGGGAGGTTGGAACTCCTGGTGTAGCGGTGGAATGCGCAGATATCAGGAAG
AACACCGATGGCGAAGGCAGATCTCTGGGCCGTAACTGACGCTGAGGAGCGAAAGGGTGG
GGAGCAAACAGGCTTAGATACCCTGGTAGTCCACCCCGTAAACGTTGGGAACTAGTTGTG
GGGTCCATTCCACGGATTCCGTGACGCAGCTAACGCATTAAGTTCCCCGCCTGGGGAGTA
CGG
>I6629V002B2792 length=24 xy=0739_3096 region=2 run=R_2014_12_30_12_21_21_
GAGATGGCCGCCTGGGGAGTACGG
>I6629V002B2796 length=360 xy=0739_3100 region=2 run=R_2014_12_30_12_21_21_
GCGAAGGGGGCTAGCGTTGCTCGGAATCACTGGGCGTAAAGGGCGCGTAGGCGGCCGATT
AAGTCGGGGGTGAAAGCCTGTGGCTCAACCACAGAATTGCCTTCGATACTGGTTGGCTTG
AGACCGGAAGAGGACAGCGGAACTGCGAGTGTAGAGGTGAAATTCGTAGATATTCGCAAG
AACACCAGTGGCGAAGGCGGCTGTCTGGTCCGGTTCTGACGCTGAGGCGCGAAAGCGTGG
GGAGCAAACAGGATTAGATACCCTGGTAGTCCACGCCGTAAACGATGAACGCCAGCCGTT
GGCCTGCTTGCAGGTCAGTGGCGCCGCTAACGCATTAAGCATTCCGCCTGGGGAGTACGG
>I6629V002B27B9 length=360 xy=0739_1879 region=2 run=R_2014_12_30_12_21_21_
GCGAAGGGGGCTAGCGTTGTTCGGATTTACTGGGCGTAAAGCGCACGTAGGCGGTTTGTT
AAGTCAGAGGTGAAATCCCGGAGCTCAACTCCGGAACTGCCTTTGATACTGGCAAGCTAG
AGTCCGGAAGAGGTAAGTGGAACTCCTAGTGTAGAGGTGGAATTCGTAGATATTAGGAAG
AACACCAGTGGCGAAGGCGGCTTACTGGTCCGGAACTGACGCTGAGGTGCGAAAGCGTGG
GGAGCAAACAGGATTAGATACCCTGGTAGTCCACGCCGTAGACTATGAGAGCTAGCCGTT
GGAAGGTTTACCTTTCAGTGGCGCAGCTAACGCATTAAGCTCTCCGCCTGGGGAGTACGG
>I6629V002B27BN length=362 xy=0739_1857 region=2 run=R_2014_12_30_12_21_21_
ACGAAGGGGGCTAGCGTTGCTCGGAATTACTGGGCGTAAAGGGCGCGTAGGCGGACAGTT
TAGTCAGAGGTGAAAGCCCAGGGCTCAACCTTGGAATTGCCTTTGATACTGGCTGTCTTG
AGTTCGGGAGAGGTGAGTGGAATGCCGAGTGTAGAGGTGAAATTCGTAGATACTCGGCGG
AACACCAGTGGCGAAGGCGACTCACTGGCCCGATACTGACGCTGAGGCGCGAAAGCGTGG
GGAGCAAACAGGATTAGATACCCTGGTAGTCCACGCTGTAAACGATGGGCACTAGACGCG
GGTGGGATCGACCCCTTCCGTGTCGCAGCTAACGCGCTAAGTGCCCCGCCTGGGGAGTAC
GG
>I6629V002B27G9 length=361 xy=0739_2059 region=2 run=R_2014_12_30_12_21_21_
GCAGAGGGTGCGAGCGTTAATCGGATTTACTGGGCGTAAAGCGTGCGTAGGCGGCTTCTT
AAGTCGGATGTGAAATCCCTAAGCTTAACTTAGGAATTGCATTCGATACTGGGAAGCTAG
AGTATGGGAGAGGATGGTAGAATTCCAGGTGTAGCGGTGAAATGCGTAGAGATCTGGAGG
AATACCGATGGCGAAGGCAGCCATCTGGCCTAATACTGACGCTGAGGTACGAAAGCATGG
GGAGCAAACAGGATTAGATACCCTGGTAGTCCATGCCGTAAACGATGTCTACTAGCCGTT
GGGGCCTTTGAGGCTTTAGTGGCGCAGCTAACGCGATAAGTAGACCGCCTGGGGAGTACG
G
>I6629V002B27JA length=362 xy=0739_2132 region=2 run=R_2014_12_30_12_21_21_
ACAGAGGGTGCGAGCGTTAATCGGATTTACTGGGCGTAAAGCGTGCGTAGGCGGCTTCTT
AAGTCGGATGTGAAATCCCTGAGCTTAACTTAGGAATTGCATTCGATACTGGGAAGCTAG
AGTATGGGAGAGGGTAGTGGAATTCCCGGTGTAGTGGTGAAATGCGTAGATATCGGGAGG
AACACCAGTGGCGAAGGCGACTACCTGGCCCATTCTTGACGCTGAGGCGCGAAAGCTAGG
GGAGCGAACGGGATTAGATACCCCGGTAGTCCTAGCCGTAAACGATGAACACTAGGCGTA
GTCGGTATCGACCCCGGCTGTGCCGTAGCTAACGCATTAAGTGTTCCGCCTGGGGAGTAC
GG
>I6629V002B27QL length=362 xy=0739_2395 region=2 run=R_2014_12_30_12_21_21_
ACGTAGGTGGCAAGCGTTGTCCGGATTTATTGGGCGTAAAGCGAGCGCAGGCGGTCCCTT
AAGTCTGATGTGAAAGCCCACGGCTCAACCGTGGAGGGTCATTGGAAACTGGGGGACTTG
AGTGCAGAAGAGGAGAGTGGAATTCCATGTGTAGCGGTGAAATGCGTAGATATATGGAGG
AACACCAGTGGCGAAGGCGACTCTCTGGTCTGTAACTGACGCTGAGGCTCGAGAGCGTGG
GGAGCAAACAGGATTAGATACCCTGGTAGTCCACGCCGTAAACGATGAGTGCTAAGTGTT
GGGGGGGTTCCACCCCTCAGTGCTGCAGTTAACGCATTAAGCACTCCGCCTGGGGAGTAC
GG
>I6629V002B27XY length=24 xy=0739_2660 region=2 run=R_2014_12_30_12_21_21_
GAGATGGCCGCCTGGGGAGTACGG
>I6629V002B27Z7 length=361 xy=0739_2741 region=2 run=R_2014_12_30_12_21_21_
ACAGAGGGTGCGAGCGTTAATCGGATTTACTGGGCGTAAAGCGTGCGTAGGCGGCTTTTT
AAGTCGGATGTGAAATCCCCGAGCTTAACTTGGGAATTGCATTCGATACTGGGAAGCTAG
AGTATGGGAGAGGATGGTAGAATTCCAGGTGTAGCGGTGAAATGCGTAGAGATCTGGAGG
AATACCGATGGCGAAGGCAGCCATCTGGCCTAATACTGACGCTGAGGTACGAAAGCATGG
GGAGCAAACAGGATTAGATACCCTGGTAGTCCATGCCGTAAACGATGTCTACTAGCCGTT
GGGGCCTTTGAGGCTTTAGTGGCGCAGCTAACGCGATAAGTAGACCGCCTGGGGAGTACG
G
>I6629V002B282T length=345 xy=0740_0035 region=2 run=R_2014_12_30_12_21_21_
ACGTAGGGCGCAAGCGTTATCCGGAATTATTGGGCGTAAAGAGCTCGTAGGCGGTTTGTC
GCGTCTGCCGTGAAAGTCCGGGGCTTAACTCCGGATCTGCGGTGGGTACGGGCAGACTTG
AGTGATGTAGGGGAGACTGGAATTCCTGGTGTAGCGGTGAAATGCGCAGATATCAGGAGG
AACACCGATGGCGAAGGCAGGTCTCTGGGCATTAACTGACGCTGAGGAGCGAAAGCATGG
GGAGCGAACAGGATTAGATACCCTGGTAGTCCATGCCGTAAACGTTGGGCACTAGGTGTG
GGGGACAGTTCCACGTTTTCCGCGCCGTAGCTAACGCATTAAGTG
>I6629V002B287J length=322 xy=0740_0205 region=2 run=R_2014_12_30_12_21_21_
GCGGAGGGTGCAAGCGTTAATCGGAATTACTGGGCGTAAAGCGCACGCAGGCGGTCTGTT
AAGTCAGATGTGAAAATCCCCGGGGCTTAACCTGGGAACTGCATTTGAAACTGGCAGGCT
TGAGTCTCGTAGAGGGGGGTAGGAATTCCAGGTGTAGCGGTGAAATGCGTAGAGATCTGG
AGGAATACCGGTGGCGAAGGCGGCCCCCTCGGACGAAGACTGACGCTCAGGTGCGAAAGC
GTGGGGAGCAAACAGGATTAGATACCCTGGTAGTCCACGCCGTAAACGATGTCGACTTGG
AGGTTGTTCCCTTGACGGTAGT
>I6629V002B288E length=24 xy=0740_0236 region=2 run=R_2014_12_30_12_21_21_
GAGATGGCCGCCTGGGGAGTACGG
>I6629V002B288H length=360 xy=0740_0239 region=2 run=R_2014_12_30_12_21_21_
GCGGAGGGGGTTAGCGTTGTTCGGAATGACTGGGCGTAAAGCGCGCGTAGGCGGATCAGG
AAGTTGGGGGTGAAATCCCGGGGCTCAACCCCGGAATGGCCTTCAAAACTCCTGGTCTTG
AGTTCGAGAGAGGTGAGTGGAATTCCGAGTGTAGAGGTGAAATTCGTAGATATTCGGAGG
AACACCAGTGGCGAAGGCGGCTCACTGGCTCGACACTGACGCTGAGGTGCGAAAGCGTGG
GGAGCAAACAGGATTAGATACCCTGGTAGTCCACGCCGTAAACGATGAATGCCAGACGTC
GGGGGGCTTGCCCTTCGGTGTCACACCTAACGGATTAAGCATTCCGCCTGGGGAGTACGG
>I6629V002B28ED length=361 xy=0739_3251 region=2 run=R_2014_12_30_12_21_21_
ACAGAGGGTGCGAGCGTTAATCGGATTTACTGGGCGTAAAGCGTGCGTAGGCGGCTTCTT
AAGTCGGATGTGAAGTCCCTGAGCTTAACTTAGGAATTGCATTCGATACTGGGAAGCTAG
AGTATGGGAGAGGATGGTAGAATTCCAGGTGTAGCGGTGAAATGCGTAGAGATCTGGAGG
AATACCGATGGCGAAGGCAGCCATCTGGCCTAATACTGACGCTGAGGTACGAAAGCATGG
GGAGCAAACAGGATTAGATACCCTGGTAGTCCATGCCGTAAACGATGTCTACTAGCCGTT
GGGGCCTTTGAGGCTTTAGTGGCGCAGCTAACGCGATAAGTAGGCCGCCTGGGGAGTACG
G
>I6629V002B28HC length=336 xy=0739_3358 region=2 run=R_2014_12_30_12_21_21_
ACAGAGGGTGCGAGCGTTAATCGGATTTACTGGGCGTAAAGCGTGCGTAGGCGGCTTCTT
AAGTCGGATGTGAAATTCCTGAGCTTAACTTAGGAATTGCATTCGATACTGGGAAGCTAG
AGTATGGGGAGAGGATGGTAGAATTCCAGGTGTAGCGGTGAAATGCGTAGAGATCTGGAG
GAATACCGATGGCGAAGGCAGCCATCTGGCCTAATACTGACGCTGAGGTACGAAAGCATG
GGGAGCAAACAGGATTAGATACCCTGGTAGTCCATGCCGTAAACGATGTCTACTAGCCGT
TGGGGCCTTTGAGGCTTTAGTGGCGCAGCTAACGCG
>I6629V002B28PQ length=363 xy=0739_3660 region=2 run=R_2014_12_30_12_21_21_
ACGTAGGGCGCAAGCGTTATCCGGAATTATTGGGCGTAAAGAGCTCGTAGGCGGTTTGTC
GCGTCTGCTGTGAAAACCCGAGGCTCAACCTCGGGCCTGCAGTGGGTACGGGCAGACTAG
AGTGCGGTAGGGGAGATTGGAACTCCTGGTGTAGCGGTGGAATGCGCAGATATCAGGAAG
AACACCGATGGCGAAGGCAGATCTCTGGGCCGTAACTGGCGCTGAGGAGCGAAAGGGTGG
GGAGCAAACAGGCTTAGATACCCTGGTAGTCCACCCCGTAAACGTTGGGAACTAGTTGTG
GGGTCCATTCCACGGATTTCGTGACGCAGCTAACGCATTAAGTTCCCCGCCTGGGGAGTA
CGG
>I6629V002B28T2 length=363 xy=0739_3816 region=2 run=R_2014_12_30_12_21_21_
ACGTAGGGCGCAAGCGTTATCCGGAATTATTGGGCGTAAAGAGCTCGTAGGCGGTTTGTC
GCGTCTGCTGTGAAAACCCGAGGCTCAACCTCGGGCCTGCAGTGGGTACGGGCAGACTAG
AGTGCGGTAGGGGAGATTGGAACTCCTGGTGTAGCGGTGGAATGCGCAGATATCAGGAAG
AACACCGATGGCGAAGGCGGATCTCTGGGCCGTAACTGACGCTGAGGAGCGAAAGGGTGG
GGAGCAAACAGGCTTAGATACCCTGGTAGTCCACCCCGTAAACGTTGGGAACTAGTTGTG
GGGTCCATTCCACGGATTCCGTGACGCAGCTAACGCATTAAGTTCCCCGCCTGGGGAGTA
CGG
>I6629V002B28T6 length=362 xy=0739_3820 region=2 run=R_2014_12_30_12_21_21_
ACGTAGGTGGCAAGCGTTGTCCGGAATTATTGGGCGTAAAGCGCGCGCAGGCGGTCCTTT
AAGTCTGATGTGAAAGCCCACGGCTCAACCGTGGAGGGTCATTGGAAACTGGGGGACTTG
AGTGCAGGAGAGAAGAGTGGAATTCCACGTGTAGCGGTGAAATGCGTAGAGATGTGGAGG
AACACCAGTGGCGAAGGCGACTCTTTGGCCTGTAACTGACGCTGAGGCGCGAAAGCGTGG
GGAGCAAACAGGATTAGATACCCTGGTAGTCCACGCCGTAAACGATGAGTGCTAAGTGTT
AGAGGGTTTCCGCCCTTTAGTGCTGCAGTAAACGCATTAAGCACTCCGCCTGGGGAGTAC
GG
>I6629V002B28TR length=361 xy=0739_3805 region=2 run=R_2014_12_30_12_21_21_
ACGGAGGGAGCTAGCGTTATTCGGAATTACTGGGCGTAAAGCGCACGTAGGCGGCTTTGT
AAGTTAGAGGTGAAAGCCTGGAGCTCAACTCCAGAATTGCCTTTAAGACTGCGTCGCTTG
AATCCAGGAGAGGTGAGTGGAATTCCGAGTGTAGAGGTGAAATTCGTAGATATTCGGAAG
AGCACCAGTGGCGAAGGCGGCCCACTGGACTGGTATTGGCGCTGAGGTGCGAAAGCGTGG
GGAGCAAACAGGATTAGATACCCTGGTAGTCCACGCCCTAGACGATGATAACTAGCTGTC
GGGGCTCTTAGAGCTTCGGTGGCGCAGCTAACGCATTAAGTTAGCCGCCTGGGGAGTACG
G
>I6629V002B28U1 length=382 xy=0739_3851 region=2 run=R_2014_12_30_12_21_21_
ACAGAGGGTGCGAGCGTTAATCGGATTTACTGGGCGTAAAGCGTGCGTAGGCGGCTTCTT
AAGTCGGATGTGAAATCCCTGAGCTTAACTTAGGAATTGCATTCGATACTGGGAAGCTAG
AGTATGGGAGAGGATGGTAGAATTCCAGGTGTAGCGGTGAAATGCGTAGAGATCTGGAGG
AATACCGATGGCGAAGGCAGCCATCTGGCCTAATACTGACGCTGAGGTACGAAAGCATGG
GGAGCAAACAGGATTAGATACCCTGGTAGTCCATGCTGTAAACGATGTCTACTAGCCGTT
GGGGCCTTTGAGGCTTTAGTGGCGCAGCTAACGCGATAAGTAGACCGCCTGAGGAGTACG
GCTGAGACCGACAAGGCACACA
>I6629V002B28VH length=351 xy=0739_3867 region=2 run=R_2014_12_30_12_21_21_
ACGTAGGCAGCAAGCGTTGTTCGGAGTTACTGGGCGTAAAGAGTACGTAGGCGGTGCCGC
AAGTCCGGTGTGAAATCTCCTGGCTCAACTGGGGAGGGTGCGCTGGAAACTGCGGTGCTA
GAGTGCGGGAGAGGAAAGCGGAATTCCTGGTGTAGCGGTGAAATGCGTAGAGATCAGGAG
GAACACCTGTGGTGTAGACGGCTTTCTGGACCGTGACTGACGCTGAGGTACGAAAGCGTG
GGGAGCAAACAGGATTAGATACCCTGGTAGTCCACGCCCTAAACGATGCATGCTTGGTGT
GAGCCATTCAGTTGGTTCGTGCCGGAGCTAACGCGTTAAGCATGCCGCCGT
>I6629V002B294B length=363 xy=0740_1385 region=2 run=R_2014_12_30_12_21_21_
ACGTAGGGTGCGAGCGTTGTCCGGAATTATTGGGCGTAAAGGGCTCGTAGGCGGTTTGTC
GCGTCGGGAGTGAAAACGCCGTGCTTAACACGGCGCTTGCTTTCGATACGGGCAGACTGG
AGGTATGCAGGGGAGAACGGAATTCCTAGTGTAGTGGTGAAATGCGCAGATATCAGGAGG
AACACCGGTGGCGAAGGCGGTTCTCTGGGCATTACCTGACGCTGAGGAGCGAAAGTGTGG
GGAGCGAACAGGATTAGATACCCTGGTAGTCCACACCGTAAACGTTGGGCGCTAGGTGTG
GGATCCATTCCACGGGTTCCGTGCCGCAGCTAACGCATTAAGCGCCCCGCCTGGGGAGTA
CGG
>I6629V002B29CZ length=364 xy=0740_0401 region=2 run=R_2014_12_30_12_21_21_
ACGTAGGGTGCAAGCGTTGTCCGGAATTATTGGGCGTAAAGAGCTCGTAGGCGGTCTGTC
GCGTCGGCTGTGAAAACTCGGGGCTCAACCCCGAGCCTGCAGTCGATACGGGCAGACTAG
AGTTCGGTAGGGGAGACTGGAATTCCTGGTGTAGCGGTGAAATGCGCAGATATCAGGAGG
AACACCGGTGGCGAAGGCGGGTCTCTGGGCCGAAACTGACGCTGAGGAGCGAAAGCGTGG
GGAGCGAACAGGATTAGATACCCTGGTAGTCCACGCCGTAAACGTTGGGCGCTAGGTGTG
GGGGGTATTCCGACTCCCTCCGTGCCGCAGCTAACGCATTAAGCGCCCCGCCTGGGGAGT
ACGG
>I6629V002B29L2 length=354 xy=0740_0728 region=2 run=R_2014_12_30_12_21_21_
GCGAAGGGGGCTAGCGTTGCTCGGAATCACTGGGCGTAAAGGGCGCGTAGGCGGCCTTGT
AAGTTGGGGGTGAAAGCCCGTGGCTCAACCACGGAATTGCCTTCGATACTGCTTGGCTTG
AGTGTGGTAGAGGTTGGTGGAACTGCGAGTGTAGAGGTGAGATTCGTAGATATTCGCAAG
AACACCGGTGGCGAAGGCGGCCAACTGGACCATCACTAACGCTGAGGCGCGAAAGCGTGG
GGAGCAAACAGGATTAGATACCCTGGTAGTCCACGCCGTAAACGATGAATGCCAGCTGTT
GGGATGCTTGCATCTCAGTAGCGCAGCTAACGCTTTGAGCATTCCGCCTGGGGA
>I6629V002B29Q3 length=360 xy=0740_0909 region=2 run=R_2014_12_30_12_21_21_
ACAGAGGGTGCGAGCGTTAATCGGATTTACTGGGCGTAAAGCGTGCGTAGGCGGCTTCTT
AAGTCGGATGTGAAATCCCTGAGCTTAACTTAGGAATTGCATTCGATACTGGGAAGCTAG
AGTATGGGAGAGGATGGTAGAATTCCAGGTGTAGCGGTGAAATGCGTAGAGATCTGGAGG
AATACCGATGGCGAAGGCAGCCATCTGGCCTAATACTGACGCTGAGGTACGAAAGCATGG
GGAGCAAACAGGATTAGATACCCTGGTAGTCCATGCCGTAAACGATGTCTACTAGCCGTT
GGGGCCTTTGAGGCTTTAGTGGCGCAGCTAACGCGATAGTAGACCGCCTGGGGAGTACGG
>I6629V002B2A8A length=367 xy=0729_1224 region=2 run=R_2014_12_30_12_21_21_
GCGTAGGGCGCAAGCGTTATCCGGAATTATTGGGCGTAAAGAGCTCGTAGGCGGTTTGTC
GCGTCTGCTGTGGAAACCCGAGGCTCAACCTCGGGCCTGCAGTGGGTACGGGCAGACTAG
AGTGCGGTAGGGGAGATTGGAACTCCTGGTGTAGCGGTGGAATGCGCAGATATCAGGAAG
AACACCGATGGCGAAGGCAGATCTCTGGGCCGTAACTGACGCTGAGGAGCGAAAGGGGTG
GGGAGCAAACAGGCTTAGATACCCTGGTAGTCCCACCCCGTAAACGTTGGGAACTAGTTG
TGGGGTCCATTCCACGGATTCCGTGACGCAGCTAACGCATTAACGTTCCCCGCCGTGGGG
AGTACGG
>I6629V002B2A8O length=362 xy=0729_1238 region=2 run=R_2014_12_30_12_21_21_
ACGTAGGGGGCGAGCGTTGTCCGGAATCATTGGGCGTAAAGCGCGTGTAGGCGGCTTGGT
AAGTCTGGTGTGAAAACTTGGGGCTCAACCCCAAGCCTGCACTGGATACTGCCTCGCTGG
AGTCCGGGAGGGGAGAGCGGAATTCCTAGTGTAGCGGTGAAATGCGCAGATATTAGGAAG
AACACCGGTGGCGAAGGCGGCTCTCTGGAACGGTACTGACGCTGAGACGCGAAAGCGTGG
GGAGCAAACAGGATTAGATACCCTGGTAGTCCACGCCGTAAACGATGGGCACTAGATGTG
GGCGGTGTCGACTCCGTCCGTGTCGAAGCTAACGCATTAAGTGCCCCGCCTGGGGAGTAC
GG
>I6629V002B2AJA length=361 xy=0729_0324 region=2 run=R_2014_12_30_12_21_21_
GCGGAGGGAGCTAGCGTTGTTCGGAATTACTGGGCGTAAAGCGCACGTAGGCGGCTTTGT
AAGTTAGAGGTGAAAGTCTGGAGCTCAACTCCAGAACTGCCTTTGATACTGCATGGCTTG
AATCCAGGAGAGGTGAGTGGAATTCCGAGTGTAGAGGTGAAATTCGTAGATATTCGGAAG
AACACCAGTGGCGAAGGCGGCTCACTGGACTGGTATTGACGCTGAGGTGCGAAAGCGTGG
GGAGCAAACAGGATTAGATACCCTGGTAGTCCACGCCGTAAACGATGATAACTAGCTGTC
CGGGCACTTGGTGCTTGGGTGGCGCAGCTAACGCATTAAGTTATCCGCCTGGGGAGTACG
G
>I6629V002B2AT1 length=362 xy=0729_0711 region=2 run=R_2014_12_30_12_21_21_
GCGGGGGGAGCAAGCGTTGTTCGGATTTACTGGGCGTAAAGGGCGCGTAGGCGGCATGAC
AAGTCGCTTGTGAAATCTTGAGGCTCAACCCAAGCGGCCAAGTTATACTGTCGAGCTAGA
GTGCAGAGGGGGCAACTGGAATTCTCGGTGTAGCGGTGAAATGCGTAGATATCGAGAGGA
ACACCTGCGGCGAAGGCGGGTTGCTGGGCTGACACTGACGCTGAGGCGCGAAAGCTAGGG
GAGCGAACGGGATTAGATACCCCGGTAGTCCTAGCCTTAAACGATGTATGCTTGGTGTCT
CGGGTTTTACAGTCCCGGGGTGCCGGAACTAACGCGTTAAGCATACCGCCTGGGGAGTAC
GG
>I6629V002B2B1M length=362 xy=0729_2280 region=2 run=R_2014_12_30_12_21_21_
ACGTAGGGAGCAAGCGTTGTTCGGATTTACTGGGCGTAAAGGGCGCGTAGGCGGCGTGTT
AAGTCAGCTGTGAAATCTCCAAGCTCAACTTGGAACGGCCAGCTGATACTGATGTGCTAG
AGTGCAGAAGGGGCAATCGGAATTCTTGGTGTAGCGGTGAAATGCGTAGATATCAAGAGG
AACACCTGAGGTGAAGACGGGTTGCTGGGCTGACACTGACGCTGAGGCGCGAAAGCCAGG
GGAGCAAACGGGATTAGATACCCCGGTAGTCCTGGCCCTAAACGATGAATACTTGGTGTC
TGGAGTTTCAATACTCCGGGTGCCGTCGCTAACGTTTTAAGTATTCCGCCTGGGGAGTAC
GG
>I6629V002B2B1Q length=362 xy=0729_2284 region=2 run=R_2014_12_30_12_21_21_
ACGTAGGTGGCAAGCGTTGTCCGGAATTATTGGGCGTAAAGCGCGCGCAGGCGGTCCTTT
AAGTCTGATGTGAAAGCCCACGGCTCAACCGTGGAGGGTCATTGGAAACTGGAGGACTTG
AGTGCAGGAGAGAAGAGTGGAATTCCACGTGTAGCGGTGAAATGCGTAGAGATGTGGAGG
AACACCAGTGGCGAAGGCGACTCTTTGGCCTGTAACTGACGCTGAGGCGCGAAAGCGTGG
GGAGCAAACAGGATTAGATACCCTGGTAGTCCACGCCGTAAACGATGAGTGCTAAGTGTT
AGAGGGTTTCCGCCCTTTAGTGCTGCAGTAAACGCATTAAGCACTCCGCCTGGGGAGTAC
GG
>I6629V002B2B6O length=361 xy=0729_2462 region=2 run=R_2014_12_30_12_21_21_
ACGGAGGGAGCTAGCGTTGTTCGGAATTACTGGGCGTAAAGCGCACGTAGGCGGCTTTGT
AAGTTAGAGGTGAAAGCCCGGGGCTCAACTCCGGAATTGCCTTTAAGACTGCATCGCTTG
AATCCGGGAGAGGTGAGTGGAATCCCGAGTGTAGAGGTGAAATTCGTAGATATTCGGAAG
AACACCAGTGGCGAAGGCGGCTCACTGGACCGGTATTGACGCTGAGGTGCGAAAGCGTGG
GGAGCAAACAGGATTAGATACCCTGGTAGTCCACGCCGTAAACGATAATAACTAGCTGTC
AGGGCCCTTAGGGTTTTGGTGGCGCAGCTAACGCATTAAGTTATCCGCCTGGGGAGTACG
G
>I6629V002B2BA0 length=360 xy=0729_1322 region=2 run=R_2014_12_30_12_21_21_
ACGGAGGGGGCTAGCGTTGTTCGGAATTACTGGGCGTAAAGCGTACGTAGGCGGCTTTGT
AAGTTAGAGGTGAAAGCCCGGGGCTCAACCCCGGAATTGCCTTTAAGACTGCATCGCTTG
AACGTCGGAGAGGTGAGTGGAATTCCGAGTGTAGAGGTGAAATTCGTAGATATTCGGAAG
AACACCAGTGGCGAAGGCAATCCCCTGGGCCTGTACTGACGCTCATGCACGAAAGCGTGG
GGAGCAAACAGGATTAGATACCCTGGTAGTCCACGCCCTAAACGATGTCAACTGGTTGTT
GGGGATTCACTTCCTCAGTAACGAAGCTAACGCGTGAAGTTGACCGCCTGGGGAGTACGG
>I6629V002B2BC0 length=339 xy=0729_1394 region=2 run=R_2014_12_30_12_21_21_
ACGTAGGTGGCAAGCGTTGTCCGGAATTATTGGGCGTAAAGCGCGCGCAGGCGGTCCTTT
AAGTCTGATGTGAAAGCCCTCGGCTCAACCGAGGAGGGTCATTGGAAACTGGAGGACTTG
AGTGCAGAAGAGGAAAGTGGAATTCCAAGTGTAGCGGTGAAATGCGTAGAGATTTGGAGG
AGCACCAGTGGCGAAGGCGACTTTCTGGTCTGTAACTGACGCTGAGGCGCGAAAGCGTGG
GGAGCAAACAGGATTAGATACCCTGGTAGTCCACGCCGTAAACGATGAGTGCTAAGTGTT
AGGGGGTTCCGCCCCTTAGTGCTGCAGCTAACGCATTAA
>I6629V002B2BJV length=361 xy=0729_1641 region=2 run=R_2014_12_30_12_21_21_
ACAGAGGGTGCGAGCGTTAATCGGATTTACTGGGCGTAAAGCGTGCGTAGGCGGCTTCTT
AAGTCGGATGTGAAATCCCTGAGCTTAACTTAGAAATTGCATTCGATACTGGGAAGCTAG
AGTATGGGAGAGGATGGTAGAATTCCAGGTGTAGCGGCGAAATGCGTAGAGATCTGGAGG
AATACCGATGGCGAAGGCAGCCATCTGGCCTAATACTGACGCTGAGGTACGAAAGCATGG
GGAGCAAACAGGATTAGATACCCTGGTAGTCCATGCCGTAAACGATGTCTACTAGCCGTT
GGGGCCTTTGAGGCTTTAGTGGCGCAGCTAACGCGATAAGTAGACCGCCTGGGGAGTACG
G
>I6629V002B2BSH length=362 xy=0729_1951 region=2 run=R_2014_12_30_12_21_21_
ACGTAGGGAGCAAGCGTTGTTCGGATTTACTGGGCGTAAAGGGCGCGTAGGCGGCGTGTT
AAGTCAGCTGTGAAATCTCCAAGCTCAACTTGGAACGGCCAGCTGATACTGATGTGCTAG
AGTGCAGAAGGGGCAATCGGAATTCTTGGTGTAGCGGTGAAATGCGTAGATATCAAGAGG
AACACCTGAGGTGAAGACGGGTTGCTGGGCTGACACTGACGCTGAGGCGCGAAAGCCAGG
GGAGCAAACGGGATTAGATACCCCGGTAGTCCTGGCCCTAAACGATGAATACTTGGTGTC
TGGAGTTTCAATACTCCGGGTGCCGTCGCTAACGTTTTAAGTATTCCGCCTGGGGAGTAC
GG
>I6629V002B2BTZ length=361 xy=0729_2005 region=2 run=R_2014_12_30_12_21_21_
GCGGAGGGGGCTAGCGTTGTTCGGAATTACTGGGCGTAAAGCGCACGTAGGCGGCTTTGT
AAGTTAGAGGTGAAAGCCTGGAGCTTAACTCCAGAACTGCCTTTAAAACTGCATCGCTTG
AATCCGGGAGAGGTGAGTGGAATTCCGAGTGTAGAGGTGAAATTCGTAGATATTCGGAAG
AACACCAGTGGCGAAGGCGGCTCACTGGACCGGTATTGACGCTGAGGTGCGAAAGCGTGG
GGAGCAAACAGGATTAGATACCCTGGTAGTCCACGCCGTAAACGATGATAACTAGCTGTC
CGGGGACTTGGTCTTTGGGTGGCGCAGCTAACGCATTAAGTTATCCGCCTGGGGAGTACG
G
>I6629V002B2C03 length=362 xy=0729_3557 region=2 run=R_2014_12_30_12_21_21_
ACGTAGGGACCAAGCGTTGTTCGGATTTACTGGGCGTAAAGGGCGCGTAGGCGGCGTGTT
AAGTCAGCTGTGAAATCTCCGAGCTTAACTCGGAACGGTCAGCTGATACTGATGTGCTAG
AGTGCAGAAGGGGCAATCGGAATTCTTGGTGTAGCGGTGAAATGCGTAGATATCAAGAGG
AACACCCGAGGTGAAGACGGGTTGCTGGGCTGACACTGACGCTGAGGCGCGAAAGCTAGG
GTAGCAAACGGGATTAGATACCCCGGTAGTCCTAGCCCTAAACGATGAATACTTGGTGTC
TGGAGTAATTTAATTCTCCGGGTGCCGTCGCTAACGTTTTAAGTATTCCGCCTGGGGGGT
AC
>I6629V002B2C3C length=362 xy=0729_3638 region=2 run=R_2014_12_30_12_21_21_
ACGTAGGGATCGAGCGTTATCCGGAATTACTGGGCGTAAAGGGCGTGCAGGCGGCATGTC
AAGTCGGACGTAAAAGCTCCCGGCCCAACTGGGAGAGGCCGTTCGAAACTGACAAGCTAG
AGGCTAGTAGAGGCAAGTGGAATTCCCGGTGTAGTGGTGAAATGCGTAGATATCGGGAGG
AAGACCAGAGGCGAAGGCGGCTTGCTGGGCTAGACCTGACGCTGAGACGCGAAAGCCAGG
GGAGAGAACGGGATTAGAAACCCCGGTATTCCTGGCAGTAAACGATGTCAACTAGGTGCG
TGGGGTAACCAATCCTTGCGTGCTGCCGCAAACGCAGTAAGTTGACCGCCTGGGGAGTAC
GG
>I6629V002B2CBS length=360 xy=0729_2646 region=2 run=R_2014_12_30_12_21_21_
ACGTAGGTGGCAAGCGTTGTCCGGAATTATTGGGCGTAAAGCGCGCGCAGGCGGTCTTTT
AAGTCTGATGTGAAAGCCCCCGGCTCAACCGGGGAGGGCCATTGGGAACTGGGAGACTTG
AGTACAGAAGAGGAGAGTGGAATTCCACGTGTAGCGGTGAAATGCGTAGATATGTGGAGG
AACACCAGTGGCGAAGGCGACTCTCTGGTCTGTAACTGACGCTGAGGCGCGAAAGCGTGG
GGAGCAAACAGGATTAGATACCCTGGTAGTCCACGCCCTAAACGATGTCAACTGGTTGTT
GGGAGGGTTTCTTCTCAGTAACGAAGCTAACGCGTGAAGTTGACCGCCTGGGGAGTACGG
>I6629V002B2CDR length=15 xy=0729_2717 region=2 run=R_2014_12_30_12_21_21_
GCGAAGGGGCTAGCG
>I6629V002B2CG8 length=361 xy=0729_2842 region=2 run=R_2014_12_30_12_21_21_
ACGGAGGGGGCTAGCGTTGTTCGGAATTACTGGGCGTAAAGCGCACGTAGGCGGCTTTGT
AAGTTAGAGGTGAAAGCCCGGGGCTCAACTCCGGAATTGCCTTTAAGACTGCATCGCTAG
AATTGTGGAGAGGTAAGTGGAATTCCGAGTGTAGAGGTGAAATTCGTAGATATTCGGAAG
AACACCAGTGGCGAAGGCGACTTACTGGACACATATTGACGCTGAGGTGCGAAAGCGTGG
GGAGCAAACAGGATTAGATACCCTGGTAGTCCACGCCGTAAACGATGATGACTAGCTGTC
GGGGCGCTTAGCGTTCCGGTGGCGCAGCTAACGCGTTAAGTCATCCGCCTGGGGAGTACG
G
>I6629V002B2CH3 length=354 xy=0729_2873 region=2 run=R_2014_12_30_12_21_21_
GCGAAGGGGGCTAGCGTTGTTCGGAATTACTGGGCGTAAAGCGCACGTAGGCGGATATTT
AGGTCAGGGGTGAAATCCCAGAGCTCAACTCTGGAACTGCCTTTGATACTGGGTATCTTG
AGTATGGAAGAGGTAAGTGGAATTGCGAGTGTAGAGGTGAAATTCGTAGATATTCGCAGG
AACACCAGTGGCGGAGGCGGCTTACTGGTCCATAACTGACGCTGAGGTGCGAAAGCGTGG
GGAGCAAACAGGATTAGATACCCTGGTAGTCCACGCCGTAAACGATGAATGTTAGCCGTC
GGGCAGTTTACTGTTCGGTGGCGCAGCTAACGCATTAAACATTCCGCCTGGGGA
>I6629V002B2CMM length=365 xy=0729_3036 region=2 run=R_2014_12_30_12_21_21_
ACGTAGGTGACAAGCGTTGTCCGGAATTATTGGGCGTAAAGGGAGCGCGAGGCGGTTGGA
AAAGGCCTGGATGTGAAAGCCCACGGCTTAACCGTGGAAGGTCATTGGAAACTGTCCAAC
TTGAATGCAGAAGAGGTGAGTGGAATTCCATGTGTAGCGGTGAAGTGCGTAGATATATGG
AGGAACACCAGTGGCGAAGGCGACTTACTGGTCTGTGATTGACGCTGAGGCTCGAAAGCG
TGGGTAGCGAACAGGATTAGATACCCTGGTAGTCCACGCCGTAAACGATGAGTGCTAAGT
GTCGGAGGGTTTCCGCCCTTCAGTGCTGGAGTTAACGCATTAAGCACTCCGCCTGGGGAG
TACGG
>I6629V002B2CPY length=361 xy=0729_3156 region=2 run=R_2014_12_30_12_21_21_
ACAGAGGGTGCGAGCGTTAATCGGATTTACTGGGCGTAAAGCGTGCGTAGGCGGCTTTTT
AAGTCGGATGTGAAATCCCCGAGCTTAACTTGGGAATTGCATTCGATACTGGGAAGCTAG
AGTATGGGAGAGGATGGTAGAATTCCAGGTGTAGCGGTGAAATGCGTAGAGATCTGGAGG
AATACCGATGGTGAAGGCAGCCATCTGGCCTAATACTGACGCTGAGGTACGAAAGCATGG
GGAGCAAACAGGATTAGATACCCTGGTAGTCCATGCCGTAAACGATGTCTACTAGCCGTT
GGGGCCTTTGAGGCTTTAGTGGCGCAGCTAACGCGATAAGTAGACCGCCTGGGGAGTACG
G
>I6629V002B2CQT length=364 xy=0729_3187 region=2 run=R_2014_12_30_12_21_21_
ACGGGGGGAGCAAGCGTTGTTCGGATTTACTGGGCGTAAAGGGCGCGTAGGCGGCCAGCG
CAAGTCAGTTGTGAAATCTCCGAGCTTAACTCGGAAAGGTCAACTGATACTGCGCGGCTA
GAGTGCGGAAGGGGCAACTGGAATTCTTGGTGTAGCGGTGAAATGCGTAGATATCAAGAG
GAACACCTGCGGCGAAGGCGGGTTGCTGGGCCGACACTGACGCTGAGGCGCGAAAGCCAG
GGGAGCGAACGGGATTAGATACCCCGGTAGTCCTGGCCTTAAACGATGAATGCTTGGTGT
CTGGGGTTACAAAGTCCCCGGGTGCCGTCGCTAACGCTTTAAGCATTCCGCCTGGGGAGT
ACGG
>I6629V002B2CR4 length=364 xy=0729_3234 region=2 run=R_2014_12_30_12_21_21_
GCGTAGGGTGCAAGCGTTAATCGGAATTACTGGGCGTAAAGCGTGCGCAGGCGGTTTTGT
AAGTCTGTCGTCGAAAGCCCCGGGCTCAACCTGGGAATTGCGATGGAGACTGCTAGGGCT
TGAATCTGGCAGAGGGGGGTAGAATTCCACGTGTAGCAGTGAAATGCGTTAAAGATGTGG
AGGAACACCGATGGCGAAGGCAGCCCCCTGGGTCAAGATTGACGCTCATGCACGAAAGCG
TAGGGGAGCAAACAGGATTAGATACCCCTGGTAGTCCACGCCCTAAACGATGTCTACTAG
TTGTCGGGTTTTAATTAACTTGGTAACGCAGCTAACGCGTGAAGTAGACCGCCTGGGGAT
ACGG
>I6629V002B2CV4 length=24 xy=0729_3378 region=2 run=R_2014_12_30_12_21_21_
GAGATGGCCGCCTGGGGAGTACGG
>I6629V002B2D9C length=363 xy=0730_1054 region=2 run=R_2014_12_30_12_21_21_
ACGTAGGGCGCAAGCGTTATCCGGAATTATTGGGCGTAAAGAGCTCGTAGGCGGTTTGTC
GCGTCTGCTGTGAAATCCCGAGGCTCAACCTCGGGCCTGCAGTGGGTACGGGCAGACTAG
AGTGCGGTAGGGGAGATTGGAATTCCTGGTGTAGCGGTGGAATGCGCAGATATCAGGAGG
AACACCGATGGCGAAGGCAGATCTCTGGGCCGTAACTGACACTGAGGAGCGAAAGGGTGG
GGAGCAAACAGGCTTAGATACCCTGGTAGTCCACCCCGTAAACGTTGGGAACTAGTTGTG
GGGACCATTCCACGGTTTCCGTGACGCAGCTAACGCATTAAGTTCCCCGCCTGGGGAGTA
CGG
>I6629V002B2DBE length=363 xy=0729_3928 region=2 run=R_2014_12_30_12_21_21_
GCGAGAGGGTGCGAGCGTTAATCGGATTTACGTGGGACGTAAAGCGTGCGTAGGCGGCTT
CTTAAGTCGGATGTGAAATCCCTGAGCTTAACTTAGGAATTGCATTCGATACTGGGGAGC
TAGAGTATGGGAGAGGATGGTAGAATTCCAGGTGTAGCGGTGAAATGCGTAGAGATCTGG
AGGAATACCGATGGCGAAGGCAGCCATCTGGCCGTAATACTGACGCTGAGGCGCGAAAGC
ATGGGGAGCAAACNGGATTAGATACCCTGGTAGTCCGATGCCGTAAACGATGTCTACTAG
CCGTTGGGGCCTTTGAGGCTTTAGTGGCGCAGCTAACGCGATAAGTAGACCGCCTGGGGA
GTA
>I6629V002B2DIU length=237 xy=0730_0100 region=2 run=R_2014_12_30_12_21_21_
ACAGAGGGTGCGACGTCGTTAATCGGATTTACTGGGACGTAAAGCGTGGCGTAGGCGGCT
TCTTAAGTCGGAGTGTGAAATCCCTGAAGCCTTAACTTAGGAATTGCATTCGATAACTGG
GAAGCTAGAGTATGGGAGAGGATAGGTAGAATTCCAGGTGTAGCGGTGAAATGCGTAGAG
ATACTGGAGGAATACCGATGGCGAAGGCAGGCCCATCTGGCCTAAGTACGTGACGCT
>I6629V002B2DJ8 length=362 xy=0730_0150 region=2 run=R_2014_12_30_12_21_21_
ACGTAGGTGGCAAGCGTTGTCCGGAATTATTGGGCGTAAAGCGCGCGCAGGCGGTCCTTT
AAGTCTGATGTGAAAGCCCACGGCTCAACCGTGGAGGGTCATTGGAAACTGGGGGACTTG
AGTGCAGAAGAGGAGAGTGGAATTCCACGTGTAGCGGTGAAATGCGTAGAGATGTGGAGG
AACACCAGTGGCGAAGGCGACTCTCTGGTCTGTAACTGACGCTGAGGCGCGAAAGCGTGG
GGAGCAAACAGGATTAGATACCCTGGTAGTCCACGCCGTAAACGATGAGTGCTAAGTGTT
AGAGGGTTTCCGCCCTTTAGTGCTGCAGCTAACGCATTAAGCACTCCGCCTGGGGAGTAC
GG
>I6629V002B2DS6 length=361 xy=0730_0472 region=2 run=R_2014_12_30_12_21_21_
ACGGAGGGTGCAAGCGTTAATCGGAATTACTGGGCGTAAAGCGCGCGTAGGCGGCTATTT
AAGCTAGATGTGAAAGCCCAGGGCTTAACCTTGGAACTGCATTTAGAACTGGGTAGCTAG
AGTACAGCAGAGGATAGTGGAATTTCAGGTGTAGCGGTGAAATGCGTAGAGATCTGAAGG
AACATCAGTGGCGAAGGCGACTGTCTGGGCTGATACTGACGCTGAGGTGCGAAAGCGTGG
GGAGCAAACAGGATTAGATACCCTGGTAGTCCACGCCGTAAACGATGTCTACTAGCCGTT
GGGATCCTTGAGGTCTTAGTGGCGCAGCTAACGCGATAAGTAGACCGCCTGGGGAGTACG
G
>I6629V002B2DUX length=360 xy=0730_0535 region=2 run=R_2014_12_30_12_21_21_
GCGAAGGGGGCTAGCGTTGTTCGGAATCACTGGGCGTAAAGCGCACGTAGGCGGATTGTT
AAGTCAGGGGTGAAAGCCTGGAGCTCAACTCCAGAACTGCCCTTGATACTGGCAATCTCG
AGTCCGGAAGAGGTAAGTGGAACTCCGAGTGTAGAGGTGAAATTCGTAGATATTCGGAAG
AACACCAGTGGCGAAGGCGGCTTACTGGTCCGGTACTGACGCTGAGGTGCGAAAGCGTGG
GGAGCAAACAGGATTAGATACCCTGGTAGTCCACGCCGTAAACGATGAATGTTAGCCGTC
GGCAAGTTTACTTGTCGGTGGCGCAGCTAACGCATTAAACATTCCGCCTGGGGAGTACGG
>I6629V002B2DV2 length=363 xy=0730_0576 region=2 run=R_2014_12_30_12_21_21_
ACGTAGGGCGCAAGCGTTATCCGGAATTATTGGGCGTAAAGAGCTCGTAGGCGGTTTGTC
GCGTCTGCTGTGAAAACCCGAGGCTCAACCTCGGGCCTGCAGTGGGTACGGGCAGACTAG
AGTGCGGTAGGGGAGATTGGAACTCCTGGTGTAGCGGTGGAATGCGCAGATATCAGGAAG
AACACCGATGGCGAAGGCAGATCTCTGGGCCGTAACTGACGCTGAGGAGCGAAAGGGTGG
GGAGCAAACAGGCTTAGATACCCTGGTAGTCCACCCCGTAAACGTTGGGAACTAGTTGTG
GGGTCCATTCCACGGATTCCGTGACGCAGCTAACGCATTAAGTTCCCCGCCTGGGGAGTA
CGG
>I6629V002B2DZC length=363 xy=0730_0694 region=2 run=R_2014_12_30_12_21_21_
GCGTAGGGTGCAAGCGTTGTCCGGAATTATTGGGCGTAAAGAGCTCGTAGGCGGCCTGTC
GCGTCGGCTGTGAAAACTTGGGGCTCAACCCCAAGCCTGCAGTCGATACGGGCAGACTGG
AGTGCGGTAGGGGAGACTGGAATTCCTGGTGTAGCGGTGAAATGCGCAGATATCAGGAGG
AACACCGGTGGCGAAGGCGGGTCTCTGGGCCGTAACTGACGCTGAGGAGCGAAAGCGTGG
GGAGCGAACAGGATTAGATACCCTGGTAGTCCACGCCGTAAACGGTGGGTGCTAGGTGTG
AGCGGTATTCCACGCCGTTCGTGCCGCAGCTAACGCATTAAGCACCCCGCCTGGGGAGTA
CGG
>I6629V002B2E4K length=363 xy=0730_2178 region=2 run=R_2014_12_30_12_21_21_
GCGTAGGGCGCAAGCGTTATCCGGAATTATTGGGCGTAAAGAGCTCGTAGGCGGTTTGTC
GCGTCTGCCGTGAAAGTCCGGGGCTCAACTCCGGATCTGCGGTGGGTACGGGCAGACTAG
AGTGATGTAGGGGAGACTGGAATTCCTGGTGTAGCGGTGAAATGCGCAGATATCAGGAGG
AACACCGATGGCGAAGGCAGGTCTCTGGGCATTAACTGACGCTGAGGAGCGAAAGCATGG
GGAGCGAACAGGATTAGATACCCTGGTAGTCCATGCCGTAAACGTTGGGCACTAGGTGTG
GGGGACATTCCACGTTTTCCGCGCCGTAGCTAACGCATTAAGTGCCCCGCCTGGGGAGTA
CGG
>I6629V002B2E7O length=363 xy=0730_2290 region=2 run=R_2014_12_30_12_21_21_
GCGGAGGGTGCGAGCGTTATTCGGATTCACTGGGCGTAAAGAGCACGTAGGCGGTTTGGT
AAGTCTGATGTGAAAGCCCTCGACTTAATCGAGGAAGTGCATTGGATACTGCCAAACTAG
AGTACAGGAGAGGAAGATGGAATTCCCGGTGTAGAGGTGAAATTCGTAGATATCGGGAGG
AACAACAGAGGCGAAGGCGATCTTCTGGACTGTAACTGACGCTGAGGTGCGAAAGCGTGG
GTAGCAAACAGGATTAGATACCCTGGTAGTCCACGCCGTAAACTTTGGATACTAGGTGTT
GGGGGACCTTGTCCCGTTCAGCGCCGCAGCTAACGCATTAAGTATCCCGCCTGGGGAGTA
CGG
>I6629V002B2EAE length=23 xy=0730_1092 region=2 run=R_2014_12_30_12_21_21_
GAGATGCCGCCTGGGGAGTACGG
>I6629V002B2EDA length=360 xy=0730_1196 region=2 run=R_2014_12_30_12_21_21_
ACGAAGGGGGCTAGCGTTGCTCGGAATTACTGGGCGTAAAGGGCGCGTAGGCGGACAGTT
TAGTCAGAGGTGAAAGCCCAGGGCTCGACCTTGGAATTGCCTTTGATACTGGCTGTCTTG
AGTATGGAAGAGGTATGTGGAACTCCGAGTGTAGAGGTGAAATTCGTAGATATTCGGAAG
AACACCAGTGGCGAAGGCGACATACTGGTCCATTACTGACGCTGAGGCGCGAAAGCGTGG
GGAGCAAACAGGATTAGATACCCTGGTAGTCCACGCTGTAAACGATGAGTGCTAGTTGTC
GGCATGCATGCATGTCGGTGACGCAGCTAACGCATTAAGCACTCCGCCTGGGGAGTACGG
>I6629V002B2EFI length=361 xy=0730_1276 region=2 run=R_2014_12_30_12_21_21_
ACGGAGGGGGCTAGCGTTGTTCGGAATTACTGGGCGTAAAGCGCACGTAGGCGGCTTTGT
AAGTTAGAGGTGAAAGCCCGGAGCTCAACTCCGGAATTGCCTTTAAGACTGCATCGCTCG
AATCATGGAGAGGTGAGTGGAATTCCGAGTGTAGAGGTGAAATTCGTAGATATTCGGAAG
AACACCAGTGGCGAAGGCGACTCACTGGACATGTATTGACGCTGAGGTGCGAAAGCGTGG
GGAGCAAACAGGATTAGATACCCTGGTAGTCCACGCCGTAAACGATGATGACTAGCTGTC
GGGGCGCTTGGCGTTTCGGTGGCGCAGCTAACGCGTTAAGTCATCCGCCTGGGGAGTACG
G
>I6629V002B2ELZ length=360 xy=0730_1509 region=2 run=R_2014_12_30_12_21_21_
ACGGAGGGGGTTAGCGTTGTTCGGAATGACTGGGCGTAAAGCGCGCGTAGGCGGGCTGGA
AAGTTGGGGGTGAAATCCCGGGGCTCAACCCCGGAATGGCCTTCAAAACTCCCAGCCTAG
AGTTCGAGAGAGGTGAGTGGAATTCCGAGTATAGAGGTGAAATTCGTAGATATTCGGAGG
AACACCAGTGGCGAAGGCGGCTCACTGGCTCGACACTGACGCTGAGGTGCGAAAGCGTGG
GGAGCAAACAGGATTAGATACCCTGGTAGTCCACGCCGTAAACGATGAATGCCAGACGTC
GGGGGGCTTGCCCTTCGGTGTCACACCTAACGGATTAAGCATTCCGCCTGGGGAGTACGG
>I6629V002B2EQP length=365 xy=0730_1679 region=2 run=R_2014_12_30_12_21_21_
ACGGGGGGAGCAAGCGTTGTTCGGATTTACTGGGCGTAAAGGGCGCGTAGGCGGCCACAA
CAAGTCACTTGTGAAATCTCCGGGCTTAACCCGGTAGCGGCCAAGTGATACTGTTGGGCT
AGAGTGCGGAAGGGGCAACTGGAATTCTCGGTGTAGCGGTGAAATGCGTAGATATCGAGA
GGAACACCTGCGGCGAAGGCGGGTTGCTGGGCCGACACTGACGCTGAGGCGCGAAAGCTA
GGGGAGCGAACGGGATTAGATACCCCGGTAGTCCTAGCCTTAAACGATGGATGCTTGGTG
TCTGGGGTGATAAAGTCCCCGGGTGCCGTCGCTAACGCTTTTAGCATCCCGCCTGGGGAG
TACGG
>I6629V002B2ETP length=360 xy=0730_1787 region=2 run=R_2014_12_30_12_21_21_
ACGAAGGGGGCTAGCGTTGCTCGGAATCACTGGGCGTAAAGGGCGCGTAGGCGGCCGATT
AAGTCGGGGGTGAAAGCCTGTGGCTCAACCACAGAATTGCCTTCGATACTGGTTGGCTTG
AGACCGGAAGAGGACAGCGGAACTGCGAGTGTAGAGGTGAAATTCGTAGATATTCGCAAG
AACACCAGTGGCGAAGGCGGCTGTCTGGTCCGGTTCTGACGCTGAGGCGCGAAAGCGTGG
GGAGCAAACAGGATTAGATACCCTGGTAGTCCACGCCGTAAACGATGAATGCCAGCCGTT
GGCCTGCTTGCAGGTCAGTGGCGCCGCTAACGCATTAAGCATTCCGCCTGGGGAGTACGG
>I6629V002B2EV4 length=349 xy=0730_1874 region=2 run=R_2014_12_30_12_21_21_
ACGTAGGGTGCAAGCGTTAATCGGAATTACTGGGCGTAAAGCGTGCGCAGGCGGTTGTGC
AAGACAGATGTGAAATCCCCGGGCTCAACCTGGGAATTGCATTTGTGACTGCACGGCTAG
AGTGTGTCAGAGGGGGGTAGAATTCCACGTGTAGCAGTGAAATGCGTAGAGATGTGGAGG
AATACCGATGGCGAAGGCAGCCCCCTGGGATAACACTGACGCTCATGCACGAAAGCGTGG
GGAGCAAACAGGATTAGATACCCTGGTAGTCCACGCCCTAAACGATGTCTACTAGTTGTC
GGGTCTTAATTGACTTGGTAACGCAGCTAACGCGTGAAGTAGACCGCCT
>I6629V002B2EVE length=362 xy=0730_1848 region=2 run=R_2014_12_30_12_21_21_
ACAGAGGTCTCAAGCGTTGTTCGGATTCATTGGGCGTAAAGGGTGCGTAGGCGGCGGGGC
AAGTCTGGTGTGAGGTCCCGGGGCTCAACTCCGGAACTGCACTGGATACTGCTTTGCTAG
AGTACTGGAGAGGGAACTGGAATTTACGGTGTAGCAGTGAAATGCGTAGATATCGTAAGG
AAGACCAGCGGCGAAGGCGAGTTCCTGGACAGTAACTGACGCTGAGGCACGAAGGCCAGG
GGAGCAAACGGGATTAGATACCCCGGTAGTCCTGGCAGTAAACGGTGTGCGTTTGGTGTG
GGAGGATTCGACCCCTTCCGTGCCGGAGCTAACGCGTTAAACGCACCGCCTGGGGAGTAC
GG
>I6629V002B2EVZ length=334 xy=0730_1869 region=2 run=R_2014_12_30_12_21_21_
ACGTAGGGTGCAAGCGTTAATCGGAATTACTGGGCGTAAAGCGTGCGCAGGCGGTTGTGC
AAGACAGATGTGAAATCCCCGGGCTCAACCTGGGAATTGCATTTGTGACTGCACGGCTAG
AGTGTGTCAGAGGGGGGTAGAATTCCACGTGTAGCAGTGAAATGCGTAGAGATGTGGAGG
AGTACCGATGGCGAAGGCAGCCCCCTGGGATAACACTGACGCTCATGCACGAAAGCGTGG
GGAGCAAACAGGATTAGATACCCTGGTAGTCCACGCCCTAAACGATGTCAACTAGTTGTC
GGGTCTTAATTGACTTGGTAACGCAGCTAACGCG
>I6629V002B2EXP length=24 xy=0730_1931 region=2 run=R_2014_12_30_12_21_21_
GAGATGGCCGCCTGGGGAGTACGG
>I6629V002B2F2D length=362 xy=0730_3395 region=2 run=R_2014_12_30_12_21_21_
ACAGAGGGTGCAAGCGTTAATCGGAGTTACTGGGCGTAAAGGGCGCGTAGGCGGTTTTGT
AAGTAAGGTGTGAAATCCCTGGGCTTAACCTAGGAATGGCATTTTAGACTACAAGGCTAG
AGGACAGTAGAGGGTGGTGGAATTTCCGGTGTAGCGGTGAAATGCGTAGAGATCGGAAGG
AACATCAGTGGCGAAGGCGACCACCTGGACTGTAACTGACGCTGAGGCGCGAAAGCGTGG
GGATCAAACAGGATTAGATACCCTGGTAGTCCACGCTGTAAACGATGAGAACTAGATGTT
GGTCCGCGCGAGCGGATTGGTATCGAAGCTAACGCGATAAGTTCTCCGCCTGGGGAGTAC
GG
>I6629V002B2F45 length=354 xy=0730_3495 region=2 run=R_2014_12_30_12_21_21_
ACGTAGGGCGCAAGCGTTATCCGGAATTATTGGGCGTAAAGAGCTCGTAGGCGGTTTGTC
GCGTCTGCTGTGAAAACCCGAGGCTCAACCTCGGGCCTGCAGTAGGGTACGGGCAGACTA
GAGTGCGGTAGGGGAGATTGGAACTCCTGGTGTAGCGGTGGAATGCGCAGATATCAAGAA
GAACACCGATGGCCGAAGGCAAGATCTCTGGGCCGTAACTGACGCTGAGGAGCGAAAGGG
TGGGGAGCAAACAGGCTTAGATACCCTGGTAGTCCACCCCGTAAACGTTGGGAACTAGTT
GTGGGGTCCATTCCACGGATTCCGTGACGCAGCTAACGCATTAAGTTCCCCGCC
>I6629V002B2F5N length=244 xy=0730_3513 region=2 run=R_2014_12_30_12_21_21_
ACGTAGGTGGCAAGCGTTGTCCGGAATTATTGGGCGTAAAAGCGCGCGCAGGCGGTTCCT
TTAAGTCTGATAGTGAAAGGCCCACGGCTCAACCGTGGAGGGCCTAATTGGAAACTGGGG
GACTTGAGTGCAGGAGAGAAGAGTGGAATTCCACGTGTAGCGGTGAAATAGCGTAGAGAT
GTAGGAGGAACACCAGTGGACGAAGGCGACTCTTTGGCCTGTAACTGACGCTGAGGCGCG
AAAG
>I6629V002B2F7K length=197 xy=0730_3582 region=2 run=R_2014_12_30_12_21_21_
ACAGAGGTCTCAAGCGTTGTTCGGATTCATTGGGCGTAAAGGGTGCGTAGGTGGCGCCGT
AAGTCAGGTGTGAAATTTCGGAGCTTAACTCCGAAACTGCATTTGATACTGCGGTGCTTG
AGGACTGGAGAGGAGACTGGAATTTACGGTGTAGCAGTGAAATGCGTAGAGATCGTAAGG
AAGACCGAGTGGACGAA
>I6629V002B2FB5 length=24 xy=0730_2451 region=2 run=R_2014_12_30_12_21_21_
GAGATGGCCGCCTGGGGAGTACGG
>I6629V002B2FFI length=24 xy=0730_2572 region=2 run=R_2014_12_30_12_21_21_
GAGATAGCCGCCTGGGGAGTACGG
>I6629V002B2FJI length=24 xy=0730_2716 region=2 run=R_2014_12_30_12_21_21_
GAGATGGCCGCCTGGGGAGTACGG
>I6629V002B2FN8 length=361 xy=0730_2886 region=2 run=R_2014_12_30_12_21_21_
ACGGAGGGGGCTAGCGTTGTTCGGAATTACTGGGCGTAAAGCGCACGTAGGCGGCTTTGT
AAGTTAGAGGTGAAAGCCCGGGGCTCAACTCCGGAATTGCCTTTAAGACTGCATCGCTAG
AATCATGGAGAGGTGAGTGGAATTCCGAGTGTAGAGGTGAAATTCGTAGATATTCGGAAG
AACACCAGTGGCGAAGGCGACTCACTGGACATGTATTGACGCTGAGGTGCGAAAGCGTGG
GGAGCAAACAGGATTAGATACCCTGGTAGTCCACGCCGTAAACGATGATGACTAGCTGTC
GGGGCGCTTAGCGTTTCGGTGGCGCAGCTAACGCGTTAAGTCATCCGCCTGGGGAGTACG
G
>I6629V002B2FOR length=361 xy=0730_2905 region=2 run=R_2014_12_30_12_21_21_
GCGGAGGGAGCTAGCGTTGTTCGGAATTACTGGGCGTAAAGCGCGCGTAGGCGGCTATTC
AAGTCAGAGGTGAAAGCCCGGGGCTCAACCCCGGAACTGCCTTTGAAACTAGGTAGCTAG
AATCTTGGAGAGGTCAGTGGAATTCCGAGTGTAGAGGTGAAATTCGTAGATATTCGGAAG
AGCACCAGTGGCGAAGGCGACTGACTGGACAAGTATTGACGCTGAGGTGCGAAAGCGTGG
GGAGCAAACAGGATTAGATACCCTGGTAGTCCACGCCGTAAACGATGATAACTAGCTGTC
CGGGCACTTGGTGTTTGGGTGGCGCAGCTAACGCATTAAGTTATCCGCCTGGGGAGTACG
G
>I6629V002B2G3D length=361 xy=0731_0631 region=2 run=R_2014_12_30_12_21_21_
GCAGAGGGTGCGAGCGTTAATCGGATTTACTGGGCGTAAAGCGTGCGTAGGCGGCTTCTT
AAGTCGGATGTGAAATCCCTGAGCTTAACTTAGGAATTGCATTCGATACTGGGCAGCTAG
AGTATGGGAGAGGATGGTAGAATTCCAGGTGTAGCGGTGAAATGCGTAGAGATCTGGAGG
AGTACCGATGGCGAAGGCAGCCATCTGGCCTAATACTGACGCTGAGGTACGAAAGCATGG
GGAGCAAACAGGATTAGATACCCTGGTAGTCCATGCCGTAAACGATGTCTACTAGCCGTT
GGGGCCTTTGAGGCTTTAGTGGCGCAGCTAACGCGATAAGTAGACCGCCTGGGGAGTACG
G
>I6629V002B2G4X length=360 xy=0731_0687 region=2 run=R_2014_12_30_12_21_21_
ACGAAGGGGGCAAGCGTTGTTCGGAATGACTGGGCGTAAAGGGCGCGTAGGCGGTTCGTT
GCGTCAGATGTGAAAGCCCCGGGCTCAACCTGGGAACTGCATTTGATACGGGCGAGCTTG
AATCCAAGAGAGGGTGGTGGAATTCCCAGTGTAGAGGTGAAATTCGTAGATATTGGGAAG
AACACCAGTGGCGAAGGCGGCCACCTGGCTTGGTATTGACGCTGAGGCGCGAAAGCGTGG
GGAGCAAACAGGATTAGATACCCTGGTAGTCCACGCCGTAAACGATGTGTGCTAGCCGTC
GGGCAGCTTGCTGTTCGGTGGCGCAGCTAACGCGATAAGCACACCGCCTGGGGAGTACGG
>I6629V002B2GEF length=350 xy=0730_3829 region=2 run=R_2014_12_30_12_21_21_
ACGTAGGTGGCAAGCGTTGTCCGGAATTATCGGGCGTAAAGCGCGCGCAGGCGGTCCTTT
AAGTCTGATGTGAAAGCCCACGGCTCAACCGTGGAGGGTCATTGGAAACTGGGGGACTTG
AGTGCAGGAGAGGAGAGTGGAATTCCACGTGTAGCGGTGAAATGCGTAGAGATGTGGAGG
AACACCAGTGGCGAAGGCGACTCTTTGGCCTGTAACTGACGCTGAGGCGCGAAAGCGTGG
GGAGCAAACAGGATTAGATACCCTGGTAGTCCACGCCGTAAACGATGTCAACTAGCCGTT
GGGAGCCTTGAGCTCTTAGTGGCGCAGCTAACGCATTAAGTTGACCGCCT
>I6629V002B2GFK length=247 xy=0730_3870 region=2 run=R_2014_12_30_12_21_21_
ACGTAGGGCGCAAGCGTTGTCCGGAATTATTGGGCGTAAAGAGCTCGTAGGCGGCTTGTC
ACGTCGGGTGTGAAAGCCCGGGGCTTAACCCCGGGTCTGCATTCGATACGGGCTAGCTAG
AGTGTGGTAGGGGAGATCGGAATTCCTGGTGTAGCGGTGAAATGCGCAGATATCAGGAGG
AACACCGGTGGCGAAGGCGGGTCTCTGGGCCATTACTGACGCTGAGGAGCGAAAGCGTGG
GGGAGCG
>I6629V002B2GGN length=354 xy=0730_3909 region=2 run=R_2014_12_30_12_21_21_
ACGTAGGGCGCGAAGCGTTATCCGGAATTATTGGGCGTAAAGAGCTCGTAGGGCGGTTTG
GTCGCGTCTGCTGTGAAAACTGGAGGCTCAACCTCCAGCCTGCAGTGGGTACGGGCAGAC
TAGAGTGCGGTAGGGGAGATTGGAATTCCTGGTGTAGCGGTGGAATGCGCAGATATCAGG
AGGAACACCGATGGCGAAGGCAGATCTCTGGGCCGTAACTGACGCTGAGGAGCGAAAGGG
TGGGGAGCAAACAGGCTTAGATACCCTGGTAGTCCACCCCGTAAACGTTGGGAACTAGTT
GTGGGGGCCATTCCACGGTCTCCGTGACGCAGCTAACGCATTAAGTTCCCCGCC
>I6629V002B2GQV length=361 xy=0731_0181 region=2 run=R_2014_12_30_12_21_21_
ACGAAGGGGGCTAGCGTTACTCGGAATTACTGGGCGTAAAGGGCGCGTAGGCGGCGCTCC
AAGTTAGGCGTGAAAGTCCTGGGCTCAACCTGGGAACTGCGCTTAAGACTGGAGTGCTTG
AGGATGGAAGAGGGTCGTGGAATTCCCAGTGTAGAGGTGAAATTCGTAGATATTGGGAAG
AACACCGGTGGCGAAGGCGGCGACCTGGTCCATTACTGACGCTGAGGCGCGACAGCGTGG
GGAGCAAACAGGATTAGATACCCTGGTAGTCCACGCCGTAAACGATGTGCGCTGGATGTT
GGGTGCCCTAGTCACTCAGTGTCGTAGCTAACGCGATAAGCGCACCGCCTGGGGAGTACG
G
>I6629V002B2GSD length=363 xy=0731_0235 region=2 run=R_2014_12_30_12_21_21_
GCGTAGGGAGCAAGCGTTGTCCGGAATCATTGGGCGTAAAGCGCGCGTAGGTGGCCTCAT
AAGTCCGCTGTGAAAGTCAAAGGCTCAACCTTTGAAAGCCGGTGGATACTGTGAGGCTAG
AGTACGGAAGAGGCGAGTGGAATTCCTGGTGTAGCGGTGGAATGCGCAGATATCAGGAAG
AACACCGATGGCGAAGGCAGGTCTCTGGGCATTAACTGACGCTGAGGAGCGAAAGCATGG
GGAGCGAACAGGATTAGATACCCTGGTAGTCCATGCCGTAAACGTTGGGCACTAGGTGTG
GGGGACATTCCACGTTTTCCGCGCCGTAGCTAACGCATTAAGTGCCCCGCCTGGGGAGTA
CGG
>I6629V002B2GV6 length=358 xy=0731_0372 region=2 run=R_2014_12_30_12_21_21_
ACGTAGGTGGCAAGCGTTGTCCGGAATTATTGGGCGTAAAGCGCGCGCAGGCGGTTTCTT
AAGTCTGATGTGAAAGCCCACGGCTCAACCGTGGAGGGTCATTGGAAACTGGGAAACTTG
AGTGCAGGAGAGAAGAGTGGAATTCCACGTGTAGCGGTGAAATGCGTGGAGATGTGGAGG
AACACCAGTGGCGAAGGCGACTCTTTGGCCTGTAACTGACGCTGAGGCGCGAAAGCGTGG
GGAGCAAACAGGATTAGATACCCTGGTAGTCCACGCCGTAAACGATGAGTGCTAAGTGTT
AGAGGGTTTCCGCCCTTTAGTGCTGCAGCAAACGCATTAAGCACTCCGCCTGGGGAGT
>I6629V002B2GXU length=362 xy=0731_0432 region=2 run=R_2014_12_30_12_21_21_
GCGTAGGGGGCAAGCGTTGTCCGGATTTATTGGGCGTAAAGAGCGTGTAGGCGGCCAGAC
AGGTCCGTTGTGAAAACTAGAGGCTTAACCTCTAGACGTCGATGGAAACCGTCTGGCTAG
AGTCCGGAAGAGGAGAATGGAATTCCTGGTGTAGCGGTGAAATGCGCAGATATCAGGAAG
AACACCCGTGGCTAAGGCGGTTCTCTAGTACGGTACTGACGCTGAGACGCGAAAGCGTGG
GGAGCGAACAGGATTAGATACCCTGGTAGTCCACGCCGTAAACGATGGGTGCTAGGTGTG
GGGGGTGTCGACTCCCTCCGTGCCGAAGCTAACGCATTAAGCACCCCGCCTGGGGAGTAC
GG
>I6629V002B2GYN length=361 xy=0731_0461 region=2 run=R_2014_12_30_12_21_21_
ACGGAGGGAGCTAGCGTTATTCGGAATTACTGGGCGTAAAGCGCACGTAGGCGGCTTTGT
AAGTTAGAGGTGAAAGCCTGGAGCTCAACTCCAGAATTGCCTTTAAGACTGCATCGCTTG
AATCCAGGAGAGGTGAGTGGAATTCCGAGTGTAGAGGTGAAATTCGTAGGTATTCGGAAG
AACACCAGTGGCGAAGGCGGCTCACTGGACTGGTATTGACGCTGAGGTGCGAAAGCGTGG
GGAGCAAACAGGATTAGATACCCTGGTAGTCCACGCCGTAAACGATGATAACTAGCTGTC
GGGGCTCTTAGAGCTTCGGTGGCGCAGCTAACGCATTAAGTTATCCGCCTGGGGAGTACG
G
>I6629V002B2H7S length=360 xy=0731_2086 region=2 run=R_2014_12_30_12_21_21_
ACGTAGGTGGCAAGCGCTGTCCGGAATTATTGGGCGTAAAGCGCGCGCAGGCGGTCTTTT
AAGTTTGATGTGAAAGCCCCCGGCTCAACCGGGGAGGGTCATTGGAAACTGGAAGACTTG
AGTACTGAAGAGGAGAGTGGAATTCCACGTGTAGCGGTGAAATGCGTAGAGATGTGGAGG
AACACCAGTGGCGAAGGCGACTCTCTGGTCAGTAACTGACGCTGAGGCGCGAAAGCGTGG
GGAGCAAACAGGATTAGATACCCTGGTAGTCCACGCCGTAAACGATGAGTGCTAGGTGTT
AGGGGGTCCAACCCTTAGTGCCGAAGTTAACACATTAAGCACTCCGCCTGGGGAGTACGG
>I6629V002B2H8W length=362 xy=0731_2126 region=2 run=R_2014_12_30_12_21_21_
ACGTAGGGGGCGAGCGTTGTCCGGAATTATTGGGCGTAAAGAGCGTGTAGGCGGTTCGGT
AAGTCTGCCGTGAAAACCCAGGGCTCAACCCTGGGCGTGCGGTGGATACTGCCGGGCTAG
AGGGTGGTAGAGGCGAGTGGAATTCCCGGTGTAGCGGTGAAATGCGCAGATATCGGGAGG
AACACCAGTAGCGAAGGCGGCTCGCTGGGCCATACCTGACGCTGAGACGCGAAAGCGTGG
GGAGCAAACAGGATTAGATACCCTGGTAGTCCACGCCGTAAACGATGAACACTAGGTGTG
GGGGGAGTCGAATCCCTCTGTGCCGCAGCCAACGCGATAGGTGTTCCGCCTGGGGAGTAC
GG
>I6629V002B2HGV length=377 xy=0731_1117 region=2 run=R_2014_12_30_12_21_21_
ACGTAGGGCGCAAGCGTTAATCCGGAATTATTGGGCGTAAAAGAGCTCGTAGGCGGTTTG
TTCGCGTCTTGCCGTGAAAGTCCGGGCCTCAACTCCGGATCTGCGGTGGTACGGGCAGAC
TAGAGTGATGTAGGGGAGACTGGAAGTTCCTGGTGTAGCGGTGAAATGCGCAGATATCAG
GAGGAACACCGATCGGCGAAGGCAGGTCTCTCGGGCATTAACTGACGCTGAGGAAGCGAA
AGGCAATGGGGAGCGAACACGGATTAGATACCCTACGGTAGTCCACTGCCGTAAACGTTG
GGCACTAGGTGTGGGGGACAGTTCCACGTTCTCCGCGCCGTAGCTAACGCGATTAAGTGC
CCGCCTCGGGAGTACGG
>I6629V002B2HHQ length=338 xy=0731_1148 region=2 run=R_2014_12_30_12_21_21_
ACGTAGGGTGCAAGCGTTGTCCGGAATTATTGGGCGTAAAGAGCTCGTAGGCGGTTTGTT
GCGTCGGCTGTGAAAACCTGAGGCTCAACCTCAGGCCTGCAGTCGATACGAGCAGACTAG
AGTGTTGCAGGGGAGACTGGAATTCCTGGTGTAGCGGTGAAATGCGCAGATATCAGGAGG
AACACCGGTGGCCGAAGGCGGGTCTCTGGGCAACAACTGACGCTGAGGAGCGAAAGCGTG
GGGAGCGAACAGGATTAGATACCCTGGTAGTCCACGCCGTAAACGTTGGGCGCTAGGTGT
GGGGCTCATTCCACGAGTTCCGTGCCGCAGCTAACGCA
>I6629V002B2HOJ length=357 xy=0731_1393 region=2 run=R_2014_12_30_12_21_21_
GCGTAGGGCGCAAGCGTTATCCGGAATTATTGGGCGTAAAGAGCTCGTAGGCGGTTTGTC
GCGTCAGCTGTGAAAACCCGAGGCTCAACCTCGGGCCTGCAGTGGGTACGGGCAGACTAG
AGTGCGGTAGGGGAGATTGGAGTTCCTGGTGTAGCGGTGGAATGCGCAGATATCAGGAAG
AACACCGGTGGCGAAGGCAGATCTCTGGGCCGTAACTGACGCTGAGGAGCGAAAGGGTGG
GGAGCAAACAGGCTTAGATACCCTGGTAGTCCACCCCGTAAACGTTGGGAACTAGTTGTG
GGGTCCATTCCACGGATTCCGTGACGCAGCTAACGCATTAAGTTCCCCGCCTGGGGA
>I6629V002B2HQI length=24 xy=0731_1464 region=2 run=R_2014_12_30_12_21_21_
GAGATGGCCGCCTGGGGAGTACGG
>I6629V002B2HRE length=361 xy=0731_1496 region=2 run=R_2014_12_30_12_21_21_
ACGGAGGGGGCTAGCGTTGTTCGGAATTACTGGGCGTAAAGCGCACGTAGGCGGCTTTGT
AAGTTAGAGGTGAAAGCCCGGAGCTCAACTCCGGAATTGCCTTTAAGACTGCATCGCTCG
AATCATGGAGAGGTGAGTGGAATTCCGAGTGTAGAGGTGAAATTCGTAGATATTCGGAAG
AACACCAGTGGCGAAGGCGACTCACTGGACATGTATTGACGCTGAGGTGCGAAAGCGTGG
GGAGCAAACAGGATTAGATACCCTGGTAGTCCACGCCGTAAACGATGATGACTAGCTGTC
GGGGCGCTTGGCGTTTCGGTGGCGCAGCTAACGCGTTAAGTCATCCGCCTGGGGAGTACG
G
>I6629V002B2HRI length=361 xy=0731_1500 region=2 run=R_2014_12_30_12_21_21_
GCGAAGGGGGCGAGCGTTGTTCGGATTTACTGGGCGTAAAGGGCGCGCAGGCGGCTACAT
TTGTCAGGCGTGAAAGCCCCGGGCTTAACCTGGGAACTGCGTTTGATACGGTGTGGCTAG
AGTTCGGGAGAGGAGCGTGGAATTCCCAGTGTAGAGGTGAAATTCGTAGATATTGGGAAG
AACACCGGTGGCGAAGGCGGCGCTCTGGACCGAGACTGACGCTGAGGCGCGAAAGCGTGG
GGAGCAAACAGGATTAGATACCCTGGTAGTCCATGCCGTAAACGATGTTTACTAGCCGTT
GGGGCCTTTGAGGCTTTAGTGGCGCAGCTAACGCGATAAGTAGACCGCCTGGGGAGTACG
G
>I6629V002B2HRL length=360 xy=0731_1503 region=2 run=R_2014_12_30_12_21_21_
ACGTAGGGTGCAAGCGTTAATCGGAATTACTGGGCGTAAAGCGTGCGCAGGCGGTTTTGT
AAGACAGAGGTGAAATCCCCGGGCTCAACCTGGGAACTGCCTTTGTGACTGCAAGGCTGG
AGTGCGGCAGAGGGGGATGGAATTCCGCGTGTAGCAGTGAAATGCGTAGATATGCGGAGG
AACACCGATGGCGAAGGCAATCCCCTGGGCCTGCACTGACGCTCATGCACGAAAGCGTGG
GGAGCAAACAGGATTAGATACCCTGGTAGTCCACGCCCTAAACGATGTCAACTGGTTGTT
GGGTCTTCACTGACTCAGTAACGAAGCTAACGCGTGAAGTTGACCGCCTGGGGAGTACGG
>I6629V002B2HYC length=24 xy=0731_1746 region=2 run=R_2014_12_30_12_21_21_
GAGATGGCCGCCTGGGGAGTACGG
>I6629V002B2I9H length=362 xy=0731_3443 region=2 run=R_2014_12_30_12_21_21_
ACAGAGGGTGCGAGCGTTAATCGGATTTACTGGGCGTAAAGCGTGCGTAGGCGGCTTCTT
AAGTCGGATGTGAAATCCCTGGGCTTAACTTAGGAATTGCATACGATACTGGGAAGCTAG
AGTATGGGAGAGGATGGTAGAATTCCAGGTGTAGCGGTGAAATGCGTAGAGATCTGGAGG
AATACCGATGGCGAAGGCAGCCATCTGGCCTAATACTGACGCTGAGGTACGAAAGCATGG
GGAGCAAACAGGATTAGATACCCTGGTAGTCCATGCCGTAAACGATGTCTACTAGCCGTT
GGGGCCTTTGAGGCTTTAGTGGCGCAGCTAACGCGATAAGTAGACCGCCGTGGGGAGTAC
GG
>I6629V002B2IBS length=356 xy=0731_2230 region=2 run=R_2014_12_30_12_21_21_
ACGAAGGGGGCTAGCGTTGCTCGGAATCACTGGGCGTAAAGGGCGCGTAGGCGGCCGATT
AAGTCGGGGGTGAAAGCCTGTGGCTCAACCACAGAATTGCCTTCGATACTGGTTGGCTTG
AGACCGGAAGAGGACAGCGGAACTGCGAGTGTAGAGGTGAAATTCGTAGATATTCGCAAG
AACACCAGTGGCGAAGGCGGCTGTCTGGTCCGGTTCTGACGCTGAGGCGCGAAAGCGTGG
GGAGCAAACAGGATTAGATACCCTGGTAGTCCACGCCGTAAACGATGAGTGCTAAGTGTT
GGAGGGTTTCCGCCCTTCAGTGCTGCAGCTAACGCATTAAGCACTCCGCCTGGGGA
>I6629V002B2IC6 length=363 xy=0731_2280 region=2 run=R_2014_12_30_12_21_21_
GCAGAGGGTGCGAGCGTTGTTCGGAATTACTGGGCGTAAAGCGCGCGCAGGCGGCCTTTT
AAGTCCGACGGTGAAATGCCGGGGCTCAACCCCGTGCCCGCCGCGGATACTGGGAGGCTG
GAGACGAGTAGAGGCAAGCGGAATTCCGGGTGTAGCGGTGGAATGCGTAGAGATCCGGAA
GAACACCGGAGGCGAAGGCGGCTTGCTGGGCTCGGTCTGACGCTGAGGCGCGAAAGCGTG
GGGAGCGAACAGGATTAGATACCCTGGTAGTCCACGCCGTAAACGATGGGCACTAGACGC
TGGTGGGATCGACCCCTTCGGTGTCGCAGCTAACGCGATAAGTGCCCCGCCTGGGGAGTA
CGG
>I6629V002B2IJ1 length=360 xy=0731_2527 region=2 run=R_2014_12_30_12_21_21_
ACGTAGGGTGCAGGCGTTAATCGGAATTACTGGGCGTAAAGCGTGCGCAGGCGGTTTTGT
AAGACAGTGGTGAAATCCCCGGGCTCAACCTGGGAACTGCCATTGTGACTGCAAGGCTGG
AGTGCGGCAGAGGGGGATGGAATTCCGCGTGTAGCAGTGAAATGCGTAGATATGCGGAGG
AACACCGATGGCGAAGGCAATCCCCTGGGCCTGCACTGACGCTCATGCACGAAAGCGTGG
GGAGCAAACAGGATTAGATACCCTGGTAGTCCACGCCCTAAACGATGTCAACTGGTTGTT
GGGTCTTAATTGACTTGGTAACGCAGCTAACGCGTGAAGTTGACCGCCTGGGGAGTACGG
>I6629V002B2ILY length=362 xy=0731_2596 region=2 run=R_2014_12_30_12_21_21_
ACAGAGGGGGCAAGCGTTGTTCGGAATTACTGGGCGTAAAGGGCGCGTAGGCGGCCTGTT
AAGTCGAACGTGAAATCCCCGGGCTCAACCCGGGAACTGCGTCCGATACTGGCAGGCTTG
AATCCGGGAGAGGGATGCGGAATTCCAGGTGTAGCGGTGAAATGCGCAGATATCTGGAGG
AACACCGGTGGCGAAGGCGGCATCCTGGACCGGCATTGACGCTGAGGCGCGAAAGCCAGG
GGAGCAAACGGGATTAGATACCCCGGTAGTCCTGGCCCTAAACGATGAATGCTTGGTGTG
GCGGGTATCGATCCCTGCCGTGCCGAAGCTAACGCATTAAGCATTCCGCCTGGGGAGTAC
GG
>I6629V002B2INQ length=360 xy=0731_2660 region=2 run=R_2014_12_30_12_21_21_
ACGTAGGGGGCTAGCGTTGTTCGGAATTACTGGGCGTAAAGCGCACGTAGGCGGATTGGA
AAGTTGGGGGTGAAATCCCGGGGCTCAACCCCGGAACTGCCTCCAAAACTATCAGTCTGG
AGTTCGAGAGAGGTGAGTGGAATTCCGAGTGTAGAGGTGAAATTCGTAGATATTCGGAGG
AACACCAGTGGCGAAGGCGGCTCACTGGCTCGATACTGACGCTGAGGTGCGAAAGCGTGG
GGAGCAAACAGGATTAGATACCCTGGTAGTCCACGCCGTAAACGATGAATGCCAGACGTC
GGGCAGCATGCTGTTCGGTGTCACACCTAACGGATTAAGCATTCCGCCTGGGGAGTACGG
>I6629V002B2IOT length=361 xy=0731_2699 region=2 run=R_2014_12_30_12_21_21_
GCAGAGGGTGCGAGCGTTAATCGGATTTACTGGGCGTAAAGCGTGCGTAGGCGGCTTTTT
AAGTCGGATGTGAAATCCCTGAGCTTAACTTAGGAATTGCATTCGATACTGGGAAGCTAG
AGTATGGGAGAGGATGGTAGAATTCCAGGTGTAGCGGTGAAATGCGTAGAGATCTGGAGG
AATACCGATGGCGAAGGCAGCCATCTGGCCTAATACTGACGCTGAGGTACGAAAGCATGG
GGAGCAAACAGGATTAGATACCCTGGTAGTCCATGCCGTAAACGATGTCTACTAGCCGTT
GGGGCCTTTGAGGCTTTAGTGGCGCAGCTAACGCGATAAGTAGACCGCCTGGGGAGTACG
G
>I6629V002B2IPW length=360 xy=0731_2738 region=2 run=R_2014_12_30_12_21_21_
ACAGAGGGTGCGAGCGTTAATCGGATTTACTGGGCGTAAAGCGTGCGTAGGCGGCTTCTT
AAGTCGGATGTGAAATCCCTGAGCTTAACTTAGGAATTGCATTCGATACTGGGAAGCTAG
AGTATGGGAGAGGATGGTAGAATTCCAGGTGTAGCGGTGAAATGCGTAGAGATCTGGAGG
AATACCGATGGCGAAGGCAGCCATCTGGCCTAATACTGACGCTGAGGTACGAAAGCAGTG
GGGAGACAAACAGGATTAGATACCCTGGTACGTCCATGCCGCAAACGATGTCTACTAGCC
GTTGGGGCCTTTGAGGCTTTAGTGGCGCGAGCTAACGCGATAAGTAGACCGCCGTGGGGA
>I6629V002B2IZW length=363 xy=0731_3098 region=2 run=R_2014_12_30_12_21_21_
ACGTAGGGCGCAAGCGTTATCCGGAATTATTGGGCGTAAAGAGCTCGTAGGCGGTTTGTC
GCGTCTGCTGTGAAATCCCGAGGCTCAACCCCGGGTCTGCAGTGGGTACGGGCAGACTAG
AGTGCGGTAGGGGAGATTGGAATTCCTGGTGTAGCGGTGGAATGCGCAGATATCAGGAGG
AACACCGATGGCGAAGGCAGATCTCTGGGCCGTTACTGACGCTGAGGAGCGAAAGGGTGG
GGAGCAAACAGGCTTAGATACCCTGGTAGTCCACCCCGTAAACGTTGGGAACTAGTTGTG
GGGTCCATTCCACGGATTCCGTGACGCAGCTAACGCATTAAGTTCCCCGCCTGGGGAGTA
CGG
>I6629V002B2IZZ length=364 xy=0731_3101 region=2 run=R_2014_12_30_12_21_21_
ACGTAGGGACCGAGCGTTGTCCGGATTTATTGGGCGTAAAGCGCGCGTAGGCGGCTGTCC
ACGTCGGATGTGAAAGCTCGGAGCTCAACTCTGAGAGGCCATTCGATACGGGACAGCTAG
AGGCAGCTAGGGGAGAGTGGAATACCTGGTGTAGCGGTGAAATGCGCAGATATCAGGTGG
AACACCGGTGGCGAAGGCGGCTCTCTGGGGCTGTTCTGACGCTGAGGCGCGAAAGCTGGG
GTAGCAAACAGGATTAGATACCCTGGTAGTCCCAGCCGTAAACGTTGGGTGCTAGGTGTG
GGGAGGCCTTCAACCCTTTCCGTGCCGAAGCTAACGCATTAAGCACCCCGCCTGGGGAGT
ACGG
>I6629V002B2J1I length=24 xy=0732_0356 region=2 run=R_2014_12_30_12_21_21_
GAGATGGCCGCCTGGGGAGTACGG
>I6629V002B2JIU length=363 xy=0731_3780 region=2 run=R_2014_12_30_12_21_21_
ACGTAGGGTGCGAGCGTTGTCCGGAATTATTGGGCGTAAAGGGCTCGTAGGCGGTTTGTC
GCGTCGGGAGTGAAAACTCAGGGCTTAACCCTGAGCCTGCTTCCGATACGGGCAGACTAG
AGGTATGCAGGGGAGAACGGAATTCCTGGTGTAGCGGTGAAATGCGCAGATATCAGGAGG
AACACCGGTGGCGAAGGCGGTTCTCTGGGCATTACCTGACGCTGAGGAGCGAAAGTGTGG
GGAGCGAACAGGATTAGATACCCTGGTAGTCCACACCGTAAACGTTGGGCGCTAGGTGTG
GGACTCATTCCACGAGTTCCGTGCCGCAGCTAACGCATTAAGCGCCCCGCCTGGGGAGTA
CGG
>I6629V002B2JP9 length=84 xy=0731_4047 region=2 run=R_2014_12_30_12_21_21_
ACGTAGAGTGGCAAGCGTTAGTCCGGATTATTGGGCGTAAAGCGAGCGCAGGCGGTTCTT
AAGTCTAGAGTGTGAAAGCCCCGT
>I6629V002B2JVI length=361 xy=0732_0140 region=2 run=R_2014_12_30_12_21_21_
ACGAAGGGGGCTAGCGTTGCTCGGGATTACTGGGCGTAAAGGGCGCGTAGGCGGCTCAGT
TAGTCAGGCGTGAAATTCCTGGGCTTAACCTGGGGACTGCGCTTGAGACGGCTGGGCTTG
AGGATGGAAGAGGCTCGCGGAATTCCCAGTGTAGAGGTGAAATTCGTAGATATTGGGAAG
AACACCGGTGGCGAAGGCGGCGAGCTGGTCCATTACTGACGCTGAGGCGCGACAGCGTGG
GGAGCAAACAGGATTAGATACCCTGGTAGTCCACGCCGTAAACGATGTGCGCTGGATGTT
GGGCGGCCTAGCCGTTCAGTGTCGTAGCCAACGCGGTAAGCGCACCGCCTGGGGAGTACG
G
>I6629V002B2K3Y length=361 xy=0732_1740 region=2 run=R_2014_12_30_12_21_21_
ACGGAGGGTGCAAGCGTTAACCGGAATTACTGGGCGTAAAGCGCACGCAGGCGGTCTGTT
AAGTCAGATGTGAAATCCCCGGGCTTAACCTGGGAACTGCATTTGAAACTGGCAGGCTTG
AGTCTCGTAGAGGGGGGTAGAATTCCAGGTGTAGCGGTGAAATGCGTAGAGATCTGGAGG
AATACCGGTGGCGAAGGCGGCCCCCTGGACGAAGACTGACGCTCAGGTGCGAAAGCGTGG
GGAGCAAACAGGACTAGATACCCTGGTAGTCCACGCCGTAAACGATGTCGACTTAGAGGT
TGTTCCCTTGAGGAGTGGCTTCCGGAGCTAACGCGTTAAGTCGGCCGCCTGGGGAGTACG
G
>I6629V002B2K5K length=360 xy=0732_1798 region=2 run=R_2014_12_30_12_21_21_
ACGTAGGGTGCGAGCGTTAATCGGAATTACTGGGCGTAAAGCGTGCGCAGGCGGTTCGCC
GTGTCCTGTGTGAGAGCCCCGGGCTCAACCTGGGAATGGCATGGGAAACTGGCGGGCTGG
AGTGTGGCAGAGGGGGGTGGAATTCCGCGTGTAGCAGTGAAATGCGTAGAGATGCGGAGG
AACACCGATGGCGAAGGCAGCCCCCTGGGCCAACACTGACGCTCAGGCACGAAAGCGTGG
GGAGCAAACAGGATTAGATACCCTGGTAGTCCACGCCCTAAACGATGTCGACTAGGTGTT
GGGGAAGCGATTCCTTGGTACCGTAGCTAACGCGTGAAGTCGACCGCCTGGGGAGTACGG
>I6629V002B2K5S length=363 xy=0732_1806 region=2 run=R_2014_12_30_12_21_21_
ACGTAGGGCGCAAGCGTTATCCGGAATTATTGGGCGTAAAGAGCTCGTAGGCGGTTTGTC
GCGTCTGCTGTGAAAACCCGAGGCTCAACCTCGGGCCTGCAGTGGGTACGGGCAGACTAG
AGTGCGGTAGGGGAGATTGGAGCTCCTGGTGTAGCGGTGGAATGCGCAGATATCAGGAAG
AACACCGATGGCGAAGGCAGATCTCTGGGCCGTAACTGACGCTGAGGAGCGAAAGGGTGG
GGAGCAAACAGGCTTAGATACCCTGGTAGTCCACCCCGTAAACGTTGGGAACTAGTTGTG
GGGTCCATTCCACGGATTCCGTGACGCAGCTAACGCATTAAGTTCCCCGCCTGGGGAGTA
CGG
>I6629V002B2K7I length=363 xy=0732_1868 region=2 run=R_2014_12_30_12_21_21_
GCGTAGGGCGCAAGCGTTATCCGGAATTATTGGGCGTAAAGAGCTCGTAGGCGGTTTGTC
GCGTCTGCTGTGAAAACCCGAGGCTCAACCTCGGGCCTGCAGTGGGTACGGGCAGACTAG
AGTGCGGTAGGGGAGATTGGAACTCCTGGTGTAGCGGTGGAATGCGCAGATATCAGGAAG
AACACCGATGGCGAAGGCAGATCTCTGGGCCGTAACTGACGCTGAGGAGCGAAAGGGTGG
GGAGCAAACAGGCTTAGATACCCTGGTAGTCCACCCCGTAAACGTTGGGAATTAGTTGTG
GGGTCCATTCCACGGATTCCGTGACGCAGCTAACGCATTAAGTTCCCCGCCTGGGGAGTA
CGG
>I6629V002B2KP9 length=24 xy=0732_1247 region=2 run=R_2014_12_30_12_21_21_
GAGATGGCCGCCTGGGGAGTACGG
>I6629V002B2KUQ length=365 xy=0732_1408 region=2 run=R_2014_12_30_12_21_21_
GCGTAGGGTGCTAGCGTTGTCCGGATTTATTGGGCGTAAAGGGCTCGTAGGCGGCGTGTC
GCGTCGGGAGTGAAAGCCCGCTGCTTAACGGCGGGTTGGCTTCCGGTACGGGCATCGCTG
GAGTGCGGCAGGGGAGACTGGAATTCCTGGTGTAGCGGTGGAATGCGCAGATATCAGGAG
GAACACCGGTGGCGAAGGCGGGTCTCTGGGCCGTTACTGACGCTGAGGAGCGAAAGCGTG
GGGAGCGAACAGGATTAGATACCCTGGTAGTCCACGCCGTAAACGTTGGGCGCTAGGTGT
GGGGCCTGTTTCCACGGGCTCCGTGCCGCAGCTAACGCATTAAGCGCCCCGCCTGGGGAG
TACGG
>I6629V002B2KXQ length=360 xy=0732_1516 region=2 run=R_2014_12_30_12_21_21_
ACGTAGGGTGCAAGCGTTAATCGGAATTACTGGGCGTAAAGCGTGCGCAGGCGGTTGTGC
AAGACAGACGTGAAATCCCCGGGCTCAACCTGGGAATTGCATTTGTGACTGCACGGCTAG
AGTGTGTCAGAGGGGGGTAGAATTCCACGTGTAGCAGTGAAATGCGTAGAGATGTGGAGG
AATACCGATGGCGAAGGCAGCCCCCTGGGATAACACTGACGCTCATGCACGAAAGCGTGG
GGAGCAAACAGGATTAGATACCCTGGTAGTCCACGCCCTAAACGACGTCAACTAGTTGTC
GGGTCCTAATTGACTTGGTAACGCAGCTAACGCGTGAAGTTGACCGCCTGGGGAGTACGG
>I6629V002B2KYC length=391 xy=0732_1538 region=2 run=R_2014_12_30_12_21_21_
ACGTAGGTGGCAAGCGTTGTCCGGAATTATTGGGCGTAAAGCGCGCGCAGGCGGTCCTTT
AAGTCTGATGTGAAAGCCCACGGCTCAACCGTGGAGGGTCATTGGAAACTGGAGGACTTG
AGTACAGAAGAGGAAAGCGGAATTCCACGTGTAGCGGTGAAATGCGTAGAGATGTGGAGG
AACACCAGTGGCGAAGGCGGCTTTCTGGTCTGTAACTGACGCTGAGGCGCGAAAGCGTGG
GGAGCAAACAGGATTAGATACCCTGGTAGTCCACGCCGTAAACGATGAGTGCTAAGTGTT
AGGGGGTTTCCGCCCCTTAGTGCTGCAGCTAACGCATTAAGCACTCCGCCTGGGGAGTAC
GGCTGAGACCGCCAAGGCACACAGGGGGATA
>I6629V002B2KYQ length=361 xy=0732_1552 region=2 run=R_2014_12_30_12_21_21_
ACGGAGGGGGCTAGCGCTGTTCGGAATTACTGGGCGTAAAGCGCACGTAGGCGGCTTTGT
AAGTTAGAGGTGAAAGCCCGGAGCTCAACCCCGGAATTGCCTTTAAGACTGCATCGCTAG
AATTGTGGAGAGGTAAGTGGAATTCCGAGTGTAGAGGTGAAATTCGTAGATATTCGGAAG
AACACCAGTGGCGAAGGCGACTTACTGGACACATATTGACGCTGAGGTGCGAAAGCGTGG
GGAGCAAACAGGATTAGATACCCTGGTAGTCCACGCCGTAAACGATGATGACTAGCTGTC
CGGGCACTTAGTGCTTGGGTGGCGCAGCTAACGCGTTAAGTCATCCGCCTGGGGAGTACG
G
>I6629V002B2LBA length=362 xy=0732_2004 region=2 run=R_2014_12_30_12_21_21_
ACGTAGGTGGCGAGCGTTATCCGGAATTATTGGGCGTAAAGCGCGCGCAGGCGGTTTCTT
AAGTCTGATGTGAAAGCCCACGGCTCAACCGTGGAGGGTCATTGGAAACTGGGAAACTTG
AGTGCAGAAGAGGAAAGCGGAATTCCACGTGTAGCGGTGAAATGCGTAGAGATGTGGAGG
AACACCAGTGGCGAAGGCGGCTTTCTGGTCTGTAACTGACGCTGAGGCGCGAAAGCGTGG
GGAGCAAACAGGATTAGATACCCTGGTAGTCCACGCCGTAAACGATGAGTGCTAAGTGTT
AGAGGGTTTCCGCCCTTTAGTGCTGAAGTTAACGCATTAAGCACTCCGCCTGGGGAGTAC
GG
>I6629V002B2LGQ length=363 xy=0732_2200 region=2 run=R_2014_12_30_12_21_21_
ACGTAGGGCGCAAGCGTTATCCGGAATTATTGGGCGTAAAGAGCTCGTAGGCGGTTTGTC
GCGTCTGCTGTGAAAACCCGAGGCTCAACCTCGGGCCTGCAGTGGGTACGGGCAGACTAG
AGTGCGGTAGGGGAGATTGGAACTCCTGGTGTAGCGGTGGAATGCGCAGATATCAGGAAG
AACACCGATGGCGAAGGCAGATCTCTGGGCCGTAACTGACGCTGAGGAGCGAAAGGGTGG
GGAGCAAACAGGCTTAGATACCCTGGTAGTCCACCCCGTAAACGTTGGGAACTAGTTGTG
GGGTCCATTCCACGGATTCCGTGACGCAGCTAACGCATTAAGTTCCCCGCCTGGGGAGTA
CGG
>I6629V002B2LI4 length=361 xy=0732_2286 region=2 run=R_2014_12_30_12_21_21_
ACAGAGGGTGCGAGCGTTAATCGGATTTACTGGGCGTAAAGCGTGCGTAGGCGGCTTTTT
AAGTCGGATGTGAAATCCCCGAGCTTAACTTGGGAATTGCATTCGATACTGGGAAGCTAG
AGTATGGGAGAGGATGGTAGAATTCCAGGTGTAGCGGTGAAATGCGTAGAGATCTGGAGG
AATACCGATGGCGAAGGCAGCCATCTGGCCTAATACTGACGCTGAGGTACGAAAGCATGG
GGAGCAAACAGGATTAGATACCCTGGTAGTCCATGCCGTAAACGATGTCTACTAGCCGTT
GGGGCCTTTGAGGCTTTAGTGGCGCAGCTAACGCGATAAGTAGACCGCCTGGGGAGTACG
G
>I6629V002B2LLK length=360 xy=0732_2374 region=2 run=R_2014_12_30_12_21_21_
ACGTAGGGTGCAAGCGTTAATCGGAATTACTGGGCGTAAAGCGTGCGCAGGCGGTTGTGC
AAGACCGATGTGAAATCCACGGGCTTAACCTGGGAATGGCATTGGTGACTGCACGGCTAG
AGTGTGTCAGAGGGGGGTAGAATTCCACGTGTAGCAGTGAAATGCGTAGAGATGTGGAGG
AATACCGATGGCGAAGGCAGCCCCCTGGGATAACACTGACGCTCATGCACGAAAGCGTGG
GGAGCAAACAGGATTAGATACCCTGGTAGTCCACGCCCTAAACGATGTCAACTAGTTGTC
GGGTCTTAATTGACTTGGTAACGCAGCTAACGCGTGAAGTTGACCGCCTGGGGAGTACGG
>I6629V002B2LLM length=363 xy=0732_2376 region=2 run=R_2014_12_30_12_21_21_
ACGTAGGGACCAAGCGTTGTTCGGATTTACTGGGCGTAAAGGGCGCGTAGGCGGCGTGGT
AAGCCACTTGTGAAATCTCTGAGCTTAACTCAGAACGGCCAAGTGATACTGCTGTGCTAG
AGTGCAGAAGGGGCAATCGGAATTCTTGGTGTAGCGGTGAAATGCGTAGATATCAAGAGG
AACACCTGAGGTGAAGACGGGTTGCTGGGCTGACACTGACGCTGAGGCGCGAAAGCCAGG
GGAGCAAACGGGATTAGATACCCCGGTAGTCCTGGCCCTAAACGATGAATACTTGGTGTC
TGGAGTTATTATTGCTCCGGGTGCCGTCGCTAACGTTTTAAGTATTCCGCCTGGGGAGTA
CGG
>I6629V002B2LNI length=354 xy=0732_2444 region=2 run=R_2014_12_30_12_21_21_
GCAGAGGGTGCGAGCGTTAATCGGATTTACTGGGCGTAAAGCGTGCGTAGGCGGCTTCTT
AAGTCGGATGTGAAATCCCTGAGCTTAACTTAGGAATTGCATTCGATACTGGGAAGCTAG
AGTATGGGAGAGGATGGTAGAATTCCAGGTGTAGCGGTGAAATGCGTAGAGATCTGGAGG
AATACCGATGGCGAAGGCAGCCATCTGGCCTAATACTGACGCTGAGGTACGAAAGCATGG
GGAGCAAACAGGATTAGATTCCCTGGTAGTCCATGCCGTAAACGATGTCTACTAGCCGTT
GGGGCCTTTGAGGCTTTAGTGGCGCAGCTAACGCGATAAGTGGCCGCCTGGGGA
>I6629V002B2LQY length=360 xy=0732_2568 region=2 run=R_2014_12_30_12_21_21_
ACGTAGGGTGCAAGCGTTAATCGGAATTACTGGGCGTAAAGCGTGCGCAGGCGGTTATGC
AAGACAGAGGTGAAATCCCCGGGCTCAACCTGGGAACTGCCTTTGTGACTGCATAGCTAG
AGTACGGTAGAGGGGGATGGAATTCCGCGTGTAGCAGTGAAATGCGTAGATATGCGGAGG
AACACCGATGGCGAAGGCAATCCCCTGGACCTGTACTGACGCTCATGCACGAAAGCGTGG
GGAGCAAACAGGATTAGATACCCTGGTAGTCCACGCCCTAAACGATGTCAACTGGTTGTT
GGGAGGGTTTCTTCTCAGTAACGTAGCTAACGCGTGAAGTTGACCGCCTGGGGAGTACGG
>I6629V002B2LSR length=376 xy=0732_2633 region=2 run=R_2014_12_30_12_21_21_
GCGGGGGGGGCGAAGCGTTGTTCGGTAAGTTAACTTGGGCGGTAAAGGGACGTCGTAGGC
GGCCGAACTAAGTTCGGACGTGAAATCCCCAGGCTCAACCTGGGAACTGCGTCCGATACT
GATTGGCTTGGATCCGGGAGAGGGATGCTGAATTCCAGGTGTAGCGGTGAAGTGCGTAGA
TATCTGGAGGAATACCGGTGGCGAAGGCGGGCATCCTGGACCGGCATTGACGCTGATGAG
CGAAAGCTAGGGGAGCAAACGGGATTAGATACCCCGGTAGTCCTAGCCCTAAACGATGAA
CTGCTTGGTGTGACGGGTATCGAGTCCCTGTCGTTGCCGAAGCTAACGCATTAAGCATTC
CGCCTGGGGAGTACGG
>I6629V002B2LY8 length=363 xy=0732_2866 region=2 run=R_2014_12_30_12_21_21_
ACGTAGGGCGCAAGCGTTATCCGGAATTATTGGGCGTAAAGAGCTCGTAGGCGGTTTGTC
GCGTCTGCTGTGAAAACCCGAGGCTCAACCTCGGGCCTGCAGTGGGTACGGGCAGACTAG
AGTGCGGTAGGGGAGATTGGAACTCCTGGTGTAGCGGTGGAATGCGCAGATATCAGGAAG
AACACCGATGGCGAAGGCAGATCTCTGGGCCGTAACTGACGCTGAGGAGCGAAAGGGTGG
GGAGCAAACAGGCTTAGATACCCTGGTAGTCCACCCCGTAAACGTTGGGAACTAGTTGTG
GGGTCCATTCCACGGATTCCGTGACGCAGCTAACGCATTAAGTTCCCCGCCTGGGGAGTA
CGG
>I6629V002B2M0V length=362 xy=0733_0125 region=2 run=R_2014_12_30_12_21_21_
ACGTAGGTGGCAAGCGTTGTCCGGAATTATTGGGCGTAAAGCGCGCGCAGGCGGTCCTTT
AAGTCTGATGTGAAAGCCCACGGCTCAACCGTGGAGGGTCGTTGGAAACTGGGGGACTTG
AGTACAGAAGAGAAGAGTGGAATTCCACGTGTAGCGGTGAAATGCGTAGAGATGTGGAGG
AACACCAGTGGCGAAGGCGACTCTTTGGTCTGTAACTGACGCTGAGGCGCGAAAGCGTGG
GGAGCAAACAGGATTAGATACCCTGGTAGTCCACGCTGTAAACGATGAGTGCTAAGTGTT
AGAGGGTTTCCGCCCTTTAGTGCTGCAGCTAACGCATTAAGCACTCCGCCTGGGGAGTAC
GG
>I6629V002B2M5I length=362 xy=0733_0292 region=2 run=R_2014_12_30_12_21_21_
GCGTAGGTGGCAAGCGTTATCCGGAATTACTGGGCGTAAAGCGCACGCAGGCGGCGCATC
AAGTTCGACGTGAAAGCTCCCGGCTCAACTGGGAGAGGTCGTTGAAGACTGATGTGCTTG
AGGCAATGAGAGGGGTGTAGAATTCCCGGTGTAGTGGTGGAATGCGTAGATATCGGGGGG
AATACCAGTGGCGAAAGCGGCACCCTAGCATTAGCCTGACGCTCATGTGCGAAAGCGTGG
GGAGCGAACGGGATTAGATACCCCGGTAGTCCACGCCGTAAACGATGAACACTAGGTGTA
GGTGATGTGAAAGTCATCTGTGCCGAAGCCAACGCGTTAAGTGTTCCGCCTGGGGAGTAC
GG
>I6629V002B2MCZ length=342 xy=0732_3361 region=2 run=R_2014_12_30_12_21_21_
ACGTAGGTGGCAAGCGTTGTCCGGAGTTATTGGGCGTAAAGCGCGCGCAGGTGGGTTTCT
TAAGTCTGATGTGAAAGCCCACGGCTCAACCGTGGAGGGTCATTGGAAACTGGGGAACTT
GAGTGCAGGAGAGAAGAGTGGAATTCCACGTGTAGCGGTGAAATGCGTAGAGATGAGGAG
GAACACCAGTGGCGAAGGCGACTCTTTGGCCTGTAACTGACACTGAGGCGCGAAAGCGTG
GGGAGCAAACAGGATTAGATACCCTGGTAGTCCACGCCGTAAACGATGAGTGCTAAGTGT
TAGAGGGTTTCCGCCTTTAGTGCTGCAGCAAACGCATTAAGC
>I6629V002B2MK3 length=362 xy=0732_3653 region=2 run=R_2014_12_30_12_21_21_
GCGTAGGTGGCAAGCGTTGTCCGGAATTATTGGGCGTAAAGCGCGCGCAGGCGGCCTCCT
AAGTCTGATGTGAAAGCCCACGGCTCAACCGTGGAGGGTCATTGGAAACTGGGGGACTTG
AGTGCAGGAGAGAAGAGTGGAATTCCACGTGTAGCGGTGAAATGCGTAGAGATGTGGAGG
AACACCAGTGGCGAAGGCGACTCTTTGGCCTGTAACTGACGCTGAGGCGCGAAAGCGTGG
GGAGCAAACAGGATTAGATACCCTGGTAGTCCACGCCGTAAACGATGAGTGCTAAGTGTT
AGAGGGTTTCCGCCCTTTAGTGCTGCGGTAAACGCATTAAGCACTCCGCCTGGGGAGTAC
GG
>I6629V002B2MOB length=360 xy=0732_3769 region=2 run=R_2014_12_30_12_21_21_
GCGGAGGGGGCTAGCGTTGTTCGGAATTACTGGGCGTAAAGCGCACGTAGGCGGATTGGA
AAGTCAGAGGTGAAATCCCAGGGCTCAACCTTGGAACTGCCTTTGAAGCTCCCAGTCTTG
AGTTCGAGAGAGGTGAGTGGAATTCCGAGTGTAGAGGTGAAATTCGTAGATATTCGGAGG
AACACCAGTGGCGAAGGCGGCTCACTGGCTCGATACTGACGCTGAGGTGCGAAAGCGTGG
GGACCAAACAGGATTAGATACCCTGGTAGTCCACGCCCTAAACGATGTCAACTAGTTGTT
GGGGATTCATTTCCTTAGTAACGTAGCTAACGCGTGAAGTTGACCGCCTGGGGAGTACGG
>I6629V002B2MPF length=361 xy=0732_3809 region=2 run=R_2014_12_30_12_21_21_
ACGTAGGTGGCAAGCGTTATCCGGAATTATTGGGCGTAAAGCGAGTGCAGACGGTTACTT
AAGCCAGATGTGAAATCCCCAAGCTTAACTTGGGACGTGCATTTGGAACTGGGTGACTAG
AGTGTGTCAGAGGGAGGTAGAATTCCACATGTAGCGGTGGAATGCGTAGAGATGTGGAGG
AATACCGATGGCGAAGGCAGCCTCCTGGGATAACACTGACGTTGGGGCTCGAAAGCGTGG
GGAGCAAACAGGATTAGATACCCTGGTAGTCCACGCCCTAAACGATGACAATTAGCTGTT
GGGGCTCTTAGAGCTTCGGTGGCGCAGCTAACGCATTAAGTTAGCCGCCTGGGGAGTACG
G
>I6629V002B2MPK length=361 xy=0732_3814 region=2 run=R_2014_12_30_12_21_21_
ACGGAGGGAGCTAGCGTTGTTCGGAATTACTGGGCGTAAAGCGCACGTAGGCGGCTTTGT
AAGTTAGAGGTGAAAGCCTGGAGCTCAACTCCAGAACTGCCTTTGATACTGCATGGCTTG
AATCCAGGAGAGGTGAGTGGAATTCCGAGTGTAGAGGTGAAATTCGTAGATATTCGGAAG
AACACCAGTGGCGAAGGCGGCTCACTGGACTGGTATTGACGCTGAGGTGCGAAAGCGTGG
GGAGCAAACAGGATTAGATACCCTGGTAGTCCACGCCGTAAACGATGATAACTAGCTGTC
CGGGCACTTGGTGCTTGGGTGGCGCAGCTAACGCATTAAGTTAGCCGCCTGGGGAGTACG
G
>I6629V002B2MVY length=362 xy=0732_4044 region=2 run=R_2014_12_30_12_21_21_
GCGTAGGTGGCAAGCGTTGTCCGGAATTATTGGGCGTAAAGCGCGCGCAGGCGGTCCCTT
AAGTCTGATGTGAAAGCCCACGGCTCAACCGTGGAGGGTCATTGGAAACTGGGGGACTTG
AGTGCAGAAGAGGAAAGTGGAATTCCATGTGTAGCGGTGAAATGCGCAGAGATGTGGAGG
AACACCAGTGGCGAAGGCGACTTTCTGGTCTGTAACCGACGCTGAGGCGCGAAAGCGTGG
GGAGCAAACAGGATTAGATACCCTGGTAGTCCACGCCGTAAACGATGAGTGCTAAGTGTT
AGGGGGTTTCCGCCCCTTAGTGCTGCAGCTAACGCATTAAGCACGCCGCCTGGGGAGTAC
GG
>I6629V002B2MZT length=366 xy=0733_0087 region=2 run=R_2014_12_30_12_21_21_
ACGGAGGGAGCTAGCGTTATTCGGAATTACTGGGCGTAAAGCGCACGTAGGCGGCTTTTG
TAAGTTAGAGGTGAAAGCCTCGGAGCTCAACTCCAGAATTTGCCTTTAAGACTGCATCGC
TTGAATCCAGGGAGAGGTGAGTGGAATTCCGAGTGTAGAGGTGAAATTCGTAGTTATTCG
GAAGAACACCAGTGGCGAAGGCGGCTCACTGGACTGGTATTGACGCTGAGGTGCGAAAGC
GTGGGGAGCAAACAGGATTAGATACCCTGGTAGTCCACGCCGTAAACCGATGATAACTAG
CTGTCGGGGCTCTTAGAGCTTCGGTGGCGCAGCTAACGCATTAAGTTATCCGCCTGGGGA
GTACGG
>I6629V002B2N16 length=24 xy=0733_1468 region=2 run=R_2014_12_30_12_21_21_
GAGATGGCCGCCTGGGGAGTACGG
>I6629V002B2N7X length=363 xy=0733_1675 region=2 run=R_2014_12_30_12_21_21_
ACGTAGGGCGCAAGCGTTATCCGGAATTATTGGGCGTAAAGAGCTCGTAGGCGGTTTGTC
GCGTCTGCTGTGAAAACCCGAGGCTCAACCTCGGGCCTGCAGTGGGTACGGGCAGACTAG
AGTGCGGTAGGGGAGATTGGAACTCCTGGTGTAGCGGTGGAATGCGCAGATATCAGGAAG
AACACCGATGGCGAAGGCAGATCTCTGGGCCGCAACTGACGCTGAGGAGCGAAAGGGTGG
GGAGCAAACAGGCTTAGATACCCTGGTAGTCCACCCCGTAAACGTTGGGAACTAGTTGTG
GGGTCCATTCCACGGATTCCGTGACGCAGCTAACGCATTAAGTTCCCCGCCTGGGGAGTA
CGG
>I6629V002B2NAN length=362 xy=0733_0477 region=2 run=R_2014_12_30_12_21_21_
ACGTAGGGACCAAGCGTTGTTCGGATTTACTGGGCGTAAAGGGCGCGTAGGCGGCAATTC
AAGTCAGCTGTGAAATCTCCGGGCTTAACTCGGAACGGTCAGCTGATACTGCTTTGCTAG
AGTGCAGAAGGGGCAATCGGAATTCTTGGTGTAGCGGTGAAATGCGTAGATATCAAGAGG
AACACCTGAGGTGAAGACGGGTTGCTGGGCTGACACTGACGCTGAGGCGCGAAAGCTAGG
GTAGCAAACGGGATTAGATACCCCGGTAGTCCTAGCCCTAAACGATGAATACTTGGTGTC
TGGAGTTTTTATCCTCCGGGTGCCGTCGCTAACGTTTTAAGTATTCCGCCTGGGGAGTAC
GG
>I6629V002B2NE8 length=24 xy=0733_0642 region=2 run=R_2014_12_30_12_21_21_
GAGATGACCGCCTGGGGAGTACGG
>I6629V002B2NP7 length=25 xy=0733_1037 region=2 run=R_2014_12_30_12_21_21_
GAGGATGGCCGCCTGGGGAGTACGG
>I6629V002B2NTM length=360 xy=0733_1160 region=2 run=R_2014_12_30_12_21_21_
ACGAAGGGGGCTAGCGTTGCTCGGAATCACTGGGCGTAAAGGGCGCGTAGGCGGCCGATT
AAGTCGGGGGTGAAAGCCTGTGGCTCAACCACAGAATTGCCTTCGATACTGGTTGGCTTG
AGACCGGAAGAGGACAGCGGAACTGCGAGTGTAGAGGTGAAATTCGTAGATATTCGCAAG
AACACCAGTGGCGAAGGCGGCTGTCTGGTCCGGTTCTGACGCTGAGGCGCGAAAGCGTGG
GGAGCAAACAGGATTAGATACCCTGGTAGTCCACGCCGTAAACGATGAATGCCAGCCGTT
GGCCTGCTTGCAGGTCAGTGGCGCCGCTAACGCATTAAGCATTCCGCCTGGGGAGTACGG
>I6629V002B2NWA length=357 xy=0733_1256 region=2 run=R_2014_12_30_12_21_21_
ACGTAGGGCGCAAGCGTTATCCGGAATTATTGGGCGTAAAGAGCTCGTAGGCGGTTTGTC
GCGTCTGCTGTGAAAACCCGAGGCTCAACCTCGGGCCTGCAGTGGGTACGGGCAGACTAG
AGTGCGGTAGGGGAGATTGGAACTCCTGGTGTAGCGGTGGAATGCGCAGATATCAGGAAG
AACACCGATGGCGAAGGCAGATCTCTGGGCCGTAACTGACGCTGAGGAGCGAAAGGGTGG
GGAGCAAACAGGCTTAGATACCCTGGTAGTCCACCCCGTAAACGTTGGGAACTAGTTGTG
GGGTCCATTCCACGGATTCCGTGACGCAGCTAACGCATTAAGTTCCCCGCCTGGGGA
>I6629V002B2NYE length=362 xy=0733_1332 region=2 run=R_2014_12_30_12_21_21_
ACGTAGGTGGCAAGCGTTGTCCGGAATTATTGGGCGTAAAGCGCGCGCAGGCGGTCCTTT
AAGTCTGATGTGAAAGCCCACGGCTCAACCGTGGAGGGTCATTGGAAACTGGGGGACTTG
AGTGCAGGAGAGAAGAGTGGAATTCCACGTGTAGCGGTGAAATGCGTAGAGATGTGGAGG
AACACCAGTGGCGAAGGCGACTCTTTGGCCTGTAACTGACGCTGAGGCGCGAAAGCGTGG
GGAGCAAACAGGATTAGATACCCTGGTAGTCCACGCCGTAAACGATGAGTGCTAAGTGTT
AGAGGGTTTCCGCCCTTTAGTGCTGCAGTAAACGCATTAAGCACTCCGCCTGGGGAGTAC
GG
>I6629V002B2O8H length=361 xy=0733_2991 region=2 run=R_2014_12_30_12_21_21_
ACGGAGGGGGCTAGCGTTGTTCGGAATTACTGGGCGTAAAGCGCACGTAGGCGGCTTTGT
AAGTTAGAGGTGAAAGCCCGGGGCTCAACTCCGGAATTGCCTTTAAGACTGCACCGCTAG
AATTGTGGAGAGGTAAGTGGAATTCCGAGTGTAGAGGTGAAATTCGTAGATATTCGGAAG
AACACCAGTGGCGAAGGCGACTTACTGGACACATATTGACGCTGAGGTGCGAAAGCGTGG
GGAGCAAACAGGATTAGATACCCTGGTAGTCCACGCCGTAAACGATGATGACTAGCTGTC
TGGGCGCTTAGCGTTCAGGTGGCGCAGCTAACGCGTTAAGTCATCCGCCTGGGGAGTACG
G
>I6629V002B2O98 length=362 xy=0733_3054 region=2 run=R_2014_12_30_12_21_21_
GCATAGGTGGCAAGCGTTGTCCGGAATTATTGGGCGTAAAGCGCGCGCAGGTGGTTCCTT
AAGTCTGATGTGAAAGCCCACGGCTCAACCGTGGAGGGTCATTGGAAACTGGGGAACTTG
AGTGCAGAAGAGGAAAGTGGAATTCCAAGTGTAGCGGTGAAATGCGTAGAGATTTGGAGG
AACACCAGTGGCGAAGGCGACTTTCTGGTCTGTAACTGACACTGAGGCGCGAAAGCGTGG
GGAGCAAACAGGATTAGATACCCTGGTAGTCCACGCCGTAAACGATGAGTGCTAAGTGTT
AGAGGGTTTCCGCCCTTTAGTGCTGCAGCTAACGCATTAAGCACTCCGCCTGGGGAGTAC
GG
>I6629V002B2OBA length=363 xy=0733_1796 region=2 run=R_2014_12_30_12_21_21_
ACGTAGGGAGCTAGCGTTATTCGGAATTACTGGGCGTAAAGCGCACGTAGGCGGCTTTGT
AAGTTAGAGGTGAAAGCCTGGAGCTCAACTCCAGAATTGCCTTTAAGACTGCATCGCTTG
AATCCAGGAGAGGTGAGTGGAATTCCGAGTGTAGAGGTGAAATTCGTAGATATTCGGAAG
AACACCAGTGGCGAAGGCGGCTCACTGGACTGGTATTGACGCTGAGGTGCGAAAGCGTGG
GGAGCAAACAGGATTAGATACCCTGGTAGTCCATGCCGTAAACGTTGGGCACTAGGTGTG
GGGGACATTCCACGTTTTCCGCGCCGTAGCTAACGCATTAAGTGCCCCGCCTGGGGAGTA
CGG
>I6629V002B2ODF length=362 xy=0733_1873 region=2 run=R_2014_12_30_12_21_21_
ACGTAGGTGGCAAGCGTTGTCCGGAATTATTGGGCGTAAGGCGCGCGCAGGCGGTCCTTT
AAGTCTGATGTGAAAGCCCACGGCTCAACCGTGGAGGGTCATTGGAAACTGGGGGACTTG
AGTACAGAAGAGGAAAGTGGAATTCCACGTGTAGCGGTGAAATGCGTAGAGATGTGGAGG
AACACCAGTGGCGAAGGCGACTTTCTGGTCTGTAACTGACGCTGAGGCGCGAAAGCGTGG
GGAGCAAACAGGATTAGATACCCTGGTAGTCCACGCCGTAAACGATGAGTGCTAAGTGTT
AGGGGGTTTCCGCCCCTTAGTGCTGCAGCTAACGCATTAAGCACTCCGCCTGGGGAGTAC
GG
>I6629V002B2OIS length=361 xy=0733_2066 region=2 run=R_2014_12_30_12_21_21_
GCAGAGGGTGCGAGCGTTAATCGGATTTACTGGGCGTAAAGCGTGCGTAGGCGGCTTTTT
AAGTCGGATGTGAAATCCCTGAGCTTAACTTAGGAATTGCATTCGATACTGGGAAGCTAG
AGTATGGGAGAGGATGGTAGAATTCCAGGTGTAGCGGTGAAATGCGTAGAGATCTGGAGG
AATACCGATGGCGAAGGCAGCCATCTGGCCTAATACTGACGCTGAGGTACGAAAGCATGG
GGAGCAAACAGGATTAGATACCCTGGTAGTCCATGCCGTAAACGATGTCTACTAGCCGTT
GGGGCCTTTGAGGCTTTAGTGGCGCAGCTAACGCGATAAGTAGACCGCCTGGGGAGTACG
G
>I6629V002B2OLY length=362 xy=0733_2180 region=2 run=R_2014_12_30_12_21_21_
ACGTAGGTGGCAAGCGTTGTCCGGAATTATTGGGCGTAAAGCGCGCGCAGGCGGTCCTTT
AAGTCTGATGTGAAAGCCCACGGCTCAACCGTGGAGGGTCATTGGAAACTGGGGGACTTG
AGTGCAGAAGAGGAAAGTGGAATTCCAAGTGTAGCGGTGAAATGCGTAGAGATTTGGAGG
AACACCAGTGGCGAAGGCGACTTTCTGGTCTGTAACTGACGCTGAGGCGCGAAAGCGTGG
GGAGCAAACAGGATTAGATACCCTGGTAGTCCACGCCGTAAACGATGAGTGCTAAGTGTT
AGGGGGTTTCCGCCCCTTAGTGCTGCAGCTAACGCATTAAGCACTCCGTCTGGGGAGTAC
GG
>I6629V002B2OMX length=362 xy=0733_2215 region=2 run=R_2014_12_30_12_21_21_
ACGAAGGGGGCTAGCGTTGTTCGGGATTTACTGGGCGTAAAGCGCACGTAGGCGGATTGT
TAAGGTCAGGGGTGAAATCCTGGAGCTCAACTCCAGAACTGCCTTTGATACTGGCAATCT
CGAGTCCGGAAGAGGTGAGTGGAACTCCTAGTGTAGAGGTGGAATTCGTAGATATTAGGA
AGAACACCAGTGGCGAAGGCGGCTCACTGGTCCGGAACTGACGCTGAGGTGCGAAAGCGT
GGGGAGCAAACAGGATTAGATACCCTGGTAGTCCACGCCGTAAACTATGAGAGCTAGCCG
TTGGATGGTTTACCATTCAGTGGCGCAGCTAACGCATTAAGCTCTCCGCCTGGGGAGTAC
GG
>I6629V002B2ONR length=24 xy=0733_2245 region=2 run=R_2014_12_30_12_21_21_
GAGATGGCCGCCTGGGGAGTACGG
>I6629V002B2OU2 length=361 xy=0733_2508 region=2 run=R_2014_12_30_12_21_21_
ACAGAGGGTGCGAGCGTTAATCGGATTTACTGGGCGTAAAGCGTGCGTAGGCGGCTTCTT
AAGTCGGATGTGAAATCCCTGAGCTTAACTTAGGAATTGCATTCGATACTGGGAAGCTAG
AGTATGGGAGAGGATGGTAGAATTCCAGGTGTAGCGGTGAAATGCGTAGAGATCTGGAGG
AATACCGATGGCGAAGGCAGCCATCTGGCCTAACACTGACGCCGAGGTACGAAAGCATGG
GGAGCAAACAGGATTAGATACCCTGGTAGTCCATGCCGTAAACGATGTCTACTAGCCGTT
GGGGCCTTTGAGGCTTTAGTGGCGCAGCTAACGCGATAAGTAGACCGCCTGGGGAGTACG
G
>I6629V002B2OW7 length=360 xy=0733_2585 region=2 run=R_2014_12_30_12_21_21_
ACAGAGGGTGCAAGCGTTAATCGGAATTACTGGGCGTAAAGGGCGCGTAGGCGGATAGTC
AAGCTGGATGTGAAAGACCTGGGCTTAACCTGGGGGTGTCATTCATAACTGACTGTCTAG
AGTAAAGGAGAGGAGAGTGGAATTCACAGTGTAGCGGTGAAATGCGTAGATATTGTGAGG
AACATCGATGGCGAAGGCAGCTCTCTGGCCTTATACTGACGCTGAGGCGCGAAAGCATGG
GTAGCGAACAGGATTAGATACCCTGGTAGTCCATGCTGTAAACGATGAGAACTGGATGTT
GGTGCCTACGGGCGCTGGTGTCGAAGCAAACGCGTTAAGTTCTCCGCCTGGGGAGTACGG
>I6629V002B2P5U length=362 xy=0734_0096 region=2 run=R_2014_12_30_12_21_21_
ACGTAGGGAGCAAGCGTTGTTCGGATTTACTGGGCGTAAAGGGCGCGTAGGCGGCATATT
AAGTCAGCTGTGAAATCCCCGAGCTTAACTCGGAACTGTCAGCTGATACTGATGTGCTAG
AGTGCAGAAGGGGCAATCGGAATTCTTGGTGTAGCGGTGAAATGCGTAGATATCAAGAGG
AACACCTGAGGTGAAGACGGGTTGCTGGGCTGACACTGACGCTGAGGCGCGAAAGCCAGG
GGAGCAAACGGGATTAGATACCCCGGTAGTCCTGGCCCTAAACGATGAATACTTGGTGTC
TGGAGTTTCAATACTCCGGGTGCCGTCGCTAACGTTTTAAGTATTCCGCCTGGGGAGTAC
GG
>I6629V002B2P7E length=362 xy=0734_0152 region=2 run=R_2014_12_30_12_21_21_
GCGTAGGGGGCAAGCGTTGTCCGGAATCATTGGGCGTAAAGCGCGTGTAGGCGGTTCAGT
AAGTCTGCTGTGAAAGTCCAGGGCTCAACCCTGGGATGCCGGTGGATACTGCTGGGCTAG
AGTACGGAAGAGGCGAGTGGAATTCCCGGTGTAGCGGTGAAATGCGCAGATATCGGGAGG
AACACCAATCGCGAAGGCAGCTCGCTGGGACGTTACTGACGCTGAGACGCGAAAGCGTGG
GGAGCAAACAGGATTAGATACCCTGGTAGTCCACGCCGTAAACGATGGGCACTAGGTGTG
GGAGGTGTCGACTCCTTCCGTGCCGAAGCTAACGCATTAAGTGCCCCGCCTGGGGAGTAC
GG
>I6629V002B2P8R length=362 xy=0734_0201 region=2 run=R_2014_12_30_12_21_21_
ACGTAGGTGGCAAGCGTTGTCCGGAATTATTGGGCGTAAAGCGCGCGCAGGCGGTCCTTT
AAGTCTGATGTGAAAGCCCACGGCTCAACCGTGGAGGGTCATTGGAAACTGGGGGACTTG
AGTGCAGGAGAGAAGAGTGGAATTCCACGTGTAGCGGTGAAATGCGTAGAGATGTGGAGG
AACACCAGTGGCGAAGGCGACTCTTTGGCCTGTAACTGACGCTGAGGCGCGAAAGCGTGG
GGAGCAAACAGGATTAGATACCCTGGTAGTCCACGCCGTAAACGATGAGTGCTAAGTGTT
AGAGGGTTTCCGCCCTTTAGTGCTGCAGTAAACGCATTAAGCACTCCGCCTGGGGAGTAC
GG
>I6629V002B2PDD length=356 xy=0733_3167 region=2 run=R_2014_12_30_12_21_21_
ACGTAGGGGGCAAGCGTTGTCCGGAATCATTGGGCGTAAAGCGCGTGTAGGCGGCTTGGT
AAGTCCGCTCTGAAAGCCCGGGGCTCAACCCCGGGAGGCGGGTGGATACTGTCAAGCTCG
AGTCCGGAAGAGGCGAGTGGAATTCCCGGTGTAGCGGTGAAATGCGCAGATATCGGGAGG
AACACCAATGGCGAAGGCAGCTCGCTGGGACGTGACTGACGCTGAGACGCGAAAGCGTGG
GGAGCAAACAGGATTAGATACCCTGGTAGTCCACGCCGTAAACGATGGGCACTAGGTGTG
GGAGGTGTCGACTCCTTCCGTGCCGAAGCTAACGCATTAAGTGCCCCGCCTGGGGA
>I6629V002B2PFU length=361 xy=0733_3256 region=2 run=R_2014_12_30_12_21_21_
GCAGAGGGTGCGAGCGTTAATCGGATTTACTGGGCGTAAAGCGTGCGTAGGCGGCTTCTT
AAGTCGGATGTGAAATCCCTGAGCTTAACTTAGGAATTGCATTCGATACTGGGAAGCTAG
AGTATGGGAGAGGATGGTAGAATTCCAGGTGTAGCGGTGAAATGCGTAGAGATCTGGAGG
AATACCGATGGCGAAGGCAGCCATCTGGCCTAATACTGACGCTGAGGTACGAAAGCATGG
GGAGCAAACAGGATTAGATACCCTGGTAGTCCATGCCGTAAACGATGTCTACTAGCCGTT
GGGGCCTTTGGGGCTTTAGTGGCGCAGCTAACGCGATAAGTAGACCGCCTGGGGAGTACG
G
>I6629V002B2PQE length=353 xy=0733_3636 region=2 run=R_2014_12_30_12_21_21_
ACGTAGGGCGCAAGCGTTATCCGGAATTATTGGGCGTAAAGAGCTCGTAGGCGGTTTGTC
GCGTCTGCTGTGAAAACCCGACGGCTCAACCTCGGGCCTGCAGTTAGGGTACGGGCAGAC
TAGAGTGCGGTAGGGGAGGATTGGAACTCCTGGTGTAGCGGTGGAATGCGCAGATATCAA
GAACGAACACCGATGGCCGAAGGCAAGATCTCTGGGCCGTAACTGACGCTGAGGGAGCGA
AAAGGGTGGGGAGCAAACAGGCTTAGATACCCTGGTAGTCCACCCCGTAAACGTTGGGAA
CTAGTTGTGGGGTCCATTCCACGGATTCCGTGACGCAGCTAACGCATTAAGTT
>I6629V002B2Q05 length=362 xy=0734_1223 region=2 run=R_2014_12_30_12_21_21_
ACGTAGGTGGCAAGCGTTGTCCGGAATTATTGGGCGTAAAGCGCGCGCAGGTGGTTTCTT
AAGTCTGATGTGAAAGCCCACGGCTCAACCGTGGAGGGTCATTGGAAACTGGGGAACTTG
AGTGCAGGAGAGAAGAGTGGAATTCCACGTGTAGCGGTGAAATGCGTAGAGATGTGGAGG
AACACCAGTGGCGAAGGCGACTCTTTGGCCTGTAACTGACACTGAGGCGCGAAAGCGTGG
GGAGCAAACAGGATTAGATACCCTGGTAGTCCACGCCGTAAACGATGAGTGCTAAGTGTT
AGAGGGTTTCCGCCCTTTAGTGCTGCAGCAAACGCATTAAGCACTCCGCCTGGGGAGTAC
GG
>I6629V002B2Q3C length=382 xy=0734_1302 region=2 run=R_2014_12_30_12_21_21_
ACGGAGGGTGCGAGCGTTGTCCGGAATCACTGGGCGTAAAGGGCGCGTAGGCGGCCGAGC
AAGGTCGCGGTGAAAGCCCGGGGCTCAACCCCGGGTCGGCCGTGGCAACTACTTGGCTGG
AGCACTGTAGGGGCGGGTGGAATTCCGGGTGTAGCGGTGGAATGCGTAGAGATCCGGAAG
AACACCGGTGGCGAAGGCGGCCCGCTGGGCAGGAAGAGCGACGCAAGTCGTTCGGCTGAC
GCTGAGGCGCGACAGCGTGGGGAGCAAACAGGATTAGATACCCTGGTAGTCCACGCCGTA
AACGATGGGCACTAGATGCTTGGGGGAGCGACCCTCCGAGTGTCGGCGCTAACGCATTAA
GTGCCCCGCCTGGGGAGTACGG
>I6629V002B2Q8L length=361 xy=0734_1491 region=2 run=R_2014_12_30_12_21_21_
ACGTAGGTGGCAAGCGTTGTCCGGAATTATTGGGCGTAAAGCGCGCGCAGGTGGTTTCTT
AAGTCTGATGTGAAAGCCCACGGCTCAACCGTGGAGGGTCATTGGAAACTGGGGAACTTG
AGTGCAGGAGAGAAGAGTGGAATTCCACGTGTAGCGGTGAAATGCGTAGAGATGTGGAGG
AACACCAGTGGCGAAGGCGACTCTTTGGCCTGTAACTGACACTGAGGCGCGAAAGCGTGG
GGAGCAAACAGGATTAGATACCCTGGTAGTCCACGCCGTAAACGATGATGACTAGCTGTC
TGGGCGCTTAGCGTTCAGGTGGCGCAGCTAACGCGTTAAGTCATCCGCCTGGGGAGTACG
G
>I6629V002B2QFX length=349 xy=0734_0459 region=2 run=R_2014_12_30_12_21_21_
ACGTAGGGCGCAAGCGTTATCCGGAATTATTGGGCGTAAAGAGCTCGTAGGCGGTTTGTC
GCGTCTGCTGTGAAAACCCGAGGCTCAACCTCGGGCCTGCAGTGGGTACGGGCAGACTAG
AGTACGGTAGGGGAGATTGGAACTCCTGGTGTAGCGGTGGAATGCGCAGATATCAGGAAG
AACACCGATGGCGAAGGCAGATCTCTGGGCCGTAACTGACGCTGAGGAGCGAAAGGGTGG
GGAGCAAACAGGCTTAGATACCCTGGTAGTCCACCCCGTAAACGTTGGGAACTAGTTGTG
GGGTCCATTCCACGGATTCCGTGACGCAGCTAACGCATTAAGTTCCCCG
>I6629V002B2QPI length=361 xy=0734_0804 region=2 run=R_2014_12_30_12_21_21_
ACAGAGGGTGCGAGCGTTAATCGGATTTACTGGGCGTAAAGCGTACGTAGGCGGCTTCTT
AAGTCGGATGTGAGATCCCTGAGCTTAACTTAGGAATTGCATTCGATACTGGGAAGCTAG
AGTATGGGAGAGGATGGTAGAATTCCAGGTGTAGCGGTGAAATGCGTAGAGATCTGGAGG
AATACCGATGGCGAAGGCAGCCATCTGGCCTAATACTGACGCTGAGGTACGAAAGCATGG
GGAGCAAACAGGATTAGATACCCTGGTAGTCCATGCCGTAAACGATGTCTACTAGCCGTT
GGGGCCTTTGAGGCTTTAGTGGCGCAGCTAACGCGATAAGTAGACCGCCTGGGGAGTACG
G
>I6629V002B2R35 length=360 xy=0734_2627 region=2 run=R_2014_12_30_12_21_21_
ACGAAGGGGGCTAGCGTTGCTCGGAATCACTGGGCGTAAAGGGCGCGTAGGCGGCCATTC
AAGTCGAGGGTGAAAGCCTGTGGCTCAACCACAGAATTGCCTTCGATACTGTTTGGCTTG
AGTTTGGTAGAGGTTGGTGGAACTGCGAGTGTAGAGGTGAAATTCGTAGATATTCGCAAG
AACACCAGTGGCGAAGGCGGCCAACTGGACCAATACTGACGCTGAGGCGCGAAAGCGTGG
GGAGCAAACAGGATTAGATACCCTGGTAGTCCACGCCGTAAACGATGAATGCTAGCTGTT
GGGGTGCTTGCACCTCAGTAGCGCAGCTAACGCTTTAAGCATTCCGCCTGGGGAGTACGG
>I6629V002B2R48 length=360 xy=0734_2666 region=2 run=R_2014_12_30_12_21_21_
ACGGAGGGGGCTAGCGTTGTTCGGAATTACTGGGCGTAAAGCGCACGTAGGCGGACCAGA
AAGTTGGGGGTGAAATCCCGGGGCTCAACCTCGGAACTGCCTTCAAAACTATTGGTCTTG
AGTTCGAGAGAGGTGAGTGGAATTCCGAGTGTAGAGGTGAAATTCGTAGATATTCGGAGG
AACACCAGTGGCGAAGGCGGCTCACTGGCTCGATACTGACGCTGAGGTGCGAAAGCGTGG
GGAGCAAACAGGATTAGATACCCTGGTAGTCCACGCCGTAAACGATGAATGCCAGTCGTC
GGGTTGCATGCAATTCGGTGACACACCTAACGGATTAAGCATTCCGCCTGGGGAGTACGG
>I6629V002B2RBK length=361 xy=0734_1598 region=2 run=R_2014_12_30_12_21_21_
ACGGAGGGGGCTAGCGTTGTTCGGAATTACTGGGCGTAAAGCGCACGTAGGCGGCCATTC
AAGTCAGAGGTGAAAGCCCAGGGCTCAACCTTGGAACTGCCTTTGAAACTAGATGGCTAG
AATTCTGGAGAGGTCAGTGGAATTCCGAGTGTAGAGGTGAAATTCGTAGATATTCGGAAG
AACACCAGTGGCGAAGGCGACTGACTGGACAGATATTGACGCTGAGGTGCGAAAGCGTGG
GGAGCAAACAGGATTAGATACCCTGGTAGTCCACGCCGTAAACGATGATAACTAGCTGTC
CGGGCACTTGGTGCCTGGGTGGCGCAGCTAACGCATTAAGTTATCCGCCTGGGGAGTACG
G
>I6629V002B2RCK length=362 xy=0734_1634 region=2 run=R_2014_12_30_12_21_21_
ACGTAGGTGGCAAGCGTTGTCCGGAATTATTGGGCGTAAAGCGCGCGCAGGCGGTTCCTT
AAGTCTGATGTGAAAGCCCCCGGCTCAACCGGGGAGGGTCATTGGAAACTGGGGAACTTG
AGTACTGAAGAGGAAAGCGGAATTCCACGTGTAGCGGTGAAATGCGTAGAGATGTGGAGG
AACACCAGTGGCGAAGGCGGCTTTCTGGTCAGTAACTGACGCTGAGGCGCGTAAGCGTGG
GGAGCAAACAGGATTAGATACCCTGGTAGTCCACGCCGTAAACGATGAGTGCTAAGTGTT
AGAGGGTTTCCGCCCTTTAGTGCTGCAGCAAACGCATTAAGCACTCCGCCTGGGGAGTAT
GG
>I6629V002B2RI1 length=361 xy=0734_1867 region=2 run=R_2014_12_30_12_21_21_
ACGGAGGGAGCTAGCGTTGTTCGGAATTACTGGGCGTAAAGCGCGCGTAGGCGGTTACTC
AAGTCAGAGGTGAAAGCCCGGGGCTCAACCCCGGAACTGCCTTTGAAACTAGGTAACTAG
AATCTTGGAGAGGTCAGTGGAATTCCGAGTGTAGAGGTGAAGTTCGTAGATATTCGGAAG
AACACCAGTGGCGAAGGCGACTGACTGGACAAGTATTGACGCTGAGGTGCGGAAGCGTGG
GGAGCAAACAGGATTAGATACCCTGGTAGTCCACGCCGTAAACGATGATAACTAGCTGTC
CGGGCACTTGGTGCTTGGGTGGCGCAGCTAACGCATTAAGTTAGCCGCCTGGGGAGTACG
G
>I6629V002B2RWP length=205 xy=0734_2359 region=2 run=R_2014_12_30_12_21_21_
GCGTAGGTGGCAAGCGTTATCCGGAATTATTGGGCGTAAAGCGCGCGCAGGCGGTTTCTT
AAGTCTGATGTGAAAGCCCACGGCTCAACCGTGGAGGGTCATTGGAAACTGGGGAACTTG
AGTGCAGAAGAGAAAAGCGGAATTCCACGTGTAGCGGTGAAATGCGTAGAGATGTGGAGG
AACACCAGTGGCGAAGGCGGCTTTT
>I6629V002B2S26 length=361 xy=0734_3888 region=2 run=R_2014_12_30_12_21_21_
GCGGAGGGAGCTAGCGTTATTCGGAATTACTGGGCGTAAAGCGCACGTAGGCGGCTTTGT
AAGTTAGAGGTGAAAGCCTGGAGCTCAACTCCAGAATTGCCTTTAAGACTGCATCGCTTG
AATCCAGGAGAGGTGAGTGGAATTCCGAGTGTAGAGGTGAAATTCGTAGATATTCGGAAG
AACACCAGTGGCGAAGGCGGCCCACTGGACTGGTATTGACGCTGAGGTGCGAAAGCGTGG
GGAGCAAACAGGATTAGATACCCTGGTAGTCCACGCCGTAAACGATGATAACTAGCTGTC
GGGGCTCTTAGAGCTTCGGTGGCGCAGCTAACGCATTAAGTTATCCGCCTGGGGAGTACG
G
>I6629V002B2S4D length=52 xy=0734_3931 region=2 run=R_2014_12_30_12_21_21_
GAGATGGCCGCCTGGGGAGTACGGCTGAGACCGCCAAGGCACACAGGGGATA
>I6629V002B2SBX length=361 xy=0734_2907 region=2 run=R_2014_12_30_12_21_21_
GCAGAGGGTGCGAGCGTTAATCGGATTTACTGGGCGTAAAGCGTGCGTAGGCGGCTTCTT
AAGTCGGATGTGAAATCCCTGAGCTTAACTTAGGAATTGCATTCGATACTGGGAAGCTAG
AGTATGGGAGAGGATGGTAGAATTCCAGGTGTAGCGGTGAAATGCGTAGAGATCTGGAGG
AATACCGATGGCGAAGGCAGCCATCTGGCCTAATACTGACGCTGAGGTACGAAAGCATGG
GGAGCAAACAGGATTAGATACCCTGGTAGTCCATGCCGTAAACGATGTCTACTAGCCGTT
GGGGCCTTTGGGGCTTTAGTGGCGCAGCTAACGCGATAAGTAGACCGCCTGGGGAGTACG
G
>I6629V002B2SCW length=364 xy=0734_2942 region=2 run=R_2014_12_30_12_21_21_
GCGTAGGGTGCGAGCGTTGTCCGGAATTATTGGGCGTAAAGAGCTCGTAGGCGGTGTGTC
GCGTCGGCCGTGAAAACCTGCAGCTTAACTGTGGGCTTGCGGTCGATACGGGCATCACTT
GAGTTCGGCAGGGGAGACTGGAATTCCTGGTGTAGCGGTGAAATGCGCAGATATCAGGAG
GAACACCGGTGGCGAAGGCGGGTCTCTGGGCCGATACTGACGCTGAGGAGCGAAAGCGTG
GGGAGCGAACAGGATTAGATACCCTGGTAGTCCACGCCGTAAACGTTGGGCGCTAGGTGT
GGGGGCCATTCCACGGTCTCTGTGCCGTAGCTAACGCATTAAGCGCCCCGCCTGGGGAGT
ACGG
>I6629V002B2SKV length=361 xy=0734_3229 region=2 run=R_2014_12_30_12_21_21_
ACAGAGGGTGCGAGCGTTAATCGGATTTACTGGGCGTAAAGCGTGCGTAGGCGGCTTTTT
AAGTCGGATGTGAAATCCCTGAGCTTAACTTAGGAATTGCATTCGATACTGGGAAGCTAG
AGTATGGGAGAGGATGGTAGGATTCCAGGTGTAGCGGTGAAATGCGTAGAGATCTGGAGG
AATACCGATGGCGAAGGCAGCCATCTGGCCTAATACTGACGCTGAGGTACGAAAGCATGG
GGAGCAAACAGGATTAGATACCCTGGTAGTCCATGCCGTAAACGATGTCTACTAGCCGTT
GGGGCCTTTGAGGCTTTAGTGGCGCAGCTAACGCGATAAGTAGACCGCCTGGGGAGTACG
G
>I6629V002B2SP7 length=357 xy=0734_3421 region=2 run=R_2014_12_30_12_21_21_
ACGTAGGGTGCAAGCGTTGTCCGGAATTATTGGGCGTAAAGAGCTCGTAGGCGGTCTGTC
GCGTCGGCTGTGAAAACTCGGGGCTCAACCCCGAGCCTGCAGTCGATACGGGCAGACTTG
AGTGCTGTAGGGGAGACTGGAATTCCTGGTGTAGCGGTGAAATGCGCAGATATCAGGGGG
AACACCGGTGGCGAAGGCGGGTCTCTGGGCAGTAACTGACGCTGAGGAGCGAAAGCGTGG
GGAGCGAACAGGATTAGATACCCTGGTAGTCCACGCCGTAAACGGTGGGTGCTAGGTGTG
AGCGGTATTCCACGCCGTTCGTGCCGCAGCTAACGCATTAAGCACCCCGCCTGGGGA
>I6629V002B2SR4 length=244 xy=0734_3490 region=2 run=R_2014_12_30_12_21_21_
ACAGAGGGTGCGAGCGTTAATCGGATTTACTGGGCGTAAAGCGTGCGTAGGCGGCTTCTT
AAGTCGGATGTGAAATCCCTGAGCTTAACTTAGGAATTGCATTCGATACTGGGAAGCTAG
AGTATGGGAGAGGATGGTAGAATTCCAGGTGTAGCGGTGAAATGCGTAGAGATCTGGAGG
AATACCGATGGCGAAGGCAGCCATCTGGCCTAATACTGACGCTGAGGTACGAAAGCATGG
GGGA
>I6629V002B2SWJ length=355 xy=0734_3649 region=2 run=R_2014_12_30_12_21_21_
ACGGAGGGAGCTAGCGTTGTTCGGAATTACTGGGCGTAAAGCGCACGTAGGCGGCGATTC
AAGTCAGAGGTGAAAGCCCGGGGCTCAACCCCGGAACTGCCTTTGAAACTAGATTGCTAG
AATCCTGGAGAGGTTAGTGGAATTCCGAGTGTAGAGGTGAAATTCGTAGATGTTCGGAAG
AACACCAGTGGCGAAGGCGACTAACTGGACAGGTATTGACGCTGAGGTGCGAAAGCGTGG
GGAGCAAACAGGATTAGATACCCTGGTAGTCCACGCCGTAAACGATGATAACTAGCTGTC
CGGGCTCATAGAGCTTGGGTGGCGCAGCTAACGCATTAAGTTATCCGCCTGGGGA
>I6629V002B2T0U length=361 xy=0735_1004 region=2 run=R_2014_12_30_12_21_21_
ACGGAGGGAGCTAGCGTTATTCGGAATTACTGGGCGTAAAGCGCACGTAGGCGGCTTTGT
AAGTTAGAGGTGAAAGCCTGGAGCTCAACTCCAGAATTGCCTTTAAGACTGCATCGCTTG
AATCCAGGAGAGGTGAGTGGAATTCCGAGTGTAGAGGTGAAATTCGTAGATATTCGGAAG
AACACCAGTGGCGAAGGCGGCTCACTGGACTGGTATTGACGCTGAGGTGCGAAAGCGTGG
GGAGCAAACAGGATTAGATACCCTGGTAGTCCACGCCGTAAACGATGATAACTAGCTGTC
GGGGCTCTTAGAGCTTCGGTGGCGCAGCTAACGCATTAAGTTATCCGCCTGGGGAGTACG
G
>I6629V002B2T2W length=362 xy=0735_1078 region=2 run=R_2014_12_30_12_21_21_
ACAGAGGGTGCGAGCGTTAATCGGATTTACTGGGCGTAAAGCGTGCGTAGGCGGCTTTTT
AAGTCGGATGTGAAATCCCTGAGCTTAACTTAGGAACTGCATTCGATACTGGAAAGCTAG
AGTATGGGAAAGGATGGTAGAATTCCAGGTGTAGCGGTGAAATGCGTAGAGATCTGGAGG
AATACCGATGGCGAAGGCAGCCATCTGGCCTAATACTGACGCTGAGGTACGAAAGCATGG
GGAGCAAACAGGATTAGATACCCTGGTAGTCCATGCCGTAAACGATGTCTACTAGCCGTT
GGGGCCTTTGAGGCTTTAGTGGCGCAGCTAACGCGATAAGTAGACCGCCGTGGGGAGTAC
GG
>I6629V002B2T8F length=363 xy=0735_1277 region=2 run=R_2014_12_30_12_21_21_
ACGTAGGGCGCAAGCGTTATCCGGAATTATTGGGCGTAAAGAGCTCGTAGGCGGTTTGTC
GCGTCTGCTGTGAAATCCCGAGGCTCAACCTCGGGTCTGCAGTGGGTACGGGCAGACTAG
AGTGCGGTAGGGGAGATTGGAATTCCTGGTGTAGCGGTGGAATGCGCAGATATCAGGAGG
AACACCGATGGCGAAGGCAGATCTCTGGGCCGTAACTGACGCTGAGGAGCGAAAGGGTGG
GGAGCAAACAGGCTTAGATACCCTGGTAGTCCACCCCGTAAACGTTGGGAACTAGTTGTG
GGGACCATTCCACGGTTTCCGTGACGCAGCTAACGCATTAAGTTCCCCGCCTGGGGAGTA
CGG
>I6629V002B2TK4 length=24 xy=0735_0438 region=2 run=R_2014_12_30_12_21_21_
GAGATGGCCGCCTGGGGAGTACGG
>I6629V002B2TR5 length=361 xy=0735_0691 region=2 run=R_2014_12_30_12_21_21_
ACAGAGGGTGCGAGCGTTAATCGGATTTACTGGGCGTAAAGCGTGCGTAGGCGGCTTTTT
AAGTCGGATGTGAAATCCCTGAGCTTAACTTAGGAATTGCATTCGATACTGGGAAGCTAG
AGTATGGGAGAGGATGGTAGAATTCCAGGTGTAGCGGTGAAATGCGTAGAGATCTGGAGG
AATACCGATGGCGAAGGCAGCCATCTGGCCTAATACTGACGCTGAGGTACGAAAGCATGG
GGAGCAAACAGGATTAGATACCCTGGTAGTCCATGCCGTAAACGATGTCTACTAGCCGTT
GGGGCCTTTGAGGCTTTAGTGGCGCAGCTAACGCGATAAGTAGACCGCCTGGGGAGTACG
G
>I6629V002B2TU3 length=360 xy=0735_0797 region=2 run=R_2014_12_30_12_21_21_
ACGTAGGGTGCAAGCGTTAATCGGAATTACTGGGCGTAAAGCGTGCGCAGGCGGTTGTGC
AAGACCGATGTGAAATCCCCGGGCTTAACCTAGGAATGGCGTTGGTGACTGCACGGCTAG
AGTGTGTCAGAGGGGGGTAGAATTCCACGTGTAGCAGTGAAATGCGTAGAGATGTGGAGG
AATACCGATGGCGAAGGCAGCCCCCTGGGATAACACTGACGCTCATGCACGAAAGCGTGG
GGAGCAAACAGGATTAGATACCCTGGTAGTCCACGCCCTAAACGATGTCAACTAGTTGTC
GGGTCTTAATTGACTTGGTAACGCAGCTAACGCGTGAAGTTGACCGCCTGGGGAGTACGG
>I6629V002B2TUS length=24 xy=0735_0786 region=2 run=R_2014_12_30_12_21_21_
GAGATGGCCGCCTGGGGAGTACGG
>I6629V002B2TZ0 length=24 xy=0735_0974 region=2 run=R_2014_12_30_12_21_21_
GAGATGGCCGCCTGGGGAGTACGG
>I6629V002B2U8C length=360 xy=0735_2570 region=2 run=R_2014_12_30_12_21_21_
ACGTAGGGTGCAAGCGTTAATCGGAATTACTGGGCGTAAAGCGTGCGCAGGCGGTTGTGC
AAGACCGATGTGAAATCCCCGGGCTTAACCTGGGAATGGCATTGGTGACTGCACGGCTGG
AGTGTGTCAGAGGGGGGTAGAATTCCACGTGTAGCAGTGAAATGCGTAGAGATGTGGAGG
AATACCGATGGCGAAGGCAGCCCCCTGGGATAACACTGACGCTCATGCACGAAAGCGTGG
GGAGCAAACAGGATTAGATACCCTGGTAGTCCACGCCCTAAACGATGTCAACTAGTTGTC
GGGTCTTAATTGACTTGGTAACGCAGCTAACGCGTGAAGTTGACCGCCTGGGGAGTACGG
>I6629V002B2UAC length=24 xy=0735_1346 region=2 run=R_2014_12_30_12_21_21_
GAGATGGCCGCCTGGGGAGTACGG
>I6629V002B2UD5 length=24 xy=0735_1483 region=2 run=R_2014_12_30_12_21_21_
GAGATGGCCGCCTGGGGAGTACGG
>I6629V002B2UDV length=24 xy=0735_1473 region=2 run=R_2014_12_30_12_21_21_
GAGATGGCCGCCTGGGGAGTACGG
>I6629V002B2UL2 length=15 xy=0735_1768 region=2 run=R_2014_12_30_12_21_21_
GCGGAGGGGCTAGCG
>I6629V002B2UO3 length=339 xy=0735_1877 region=2 run=R_2014_12_30_12_21_21_
ACAGAGGGTGCGAGCGTTAATCGGGTTTACTGGGCGTAAAGCGTGCGTAGGCGGCTTTTT
AAGTCGGATGTGAAATCCCTGAGCTTAACTTAGGAATTGCATTCGATACTGGGAAGCTAG
AGTATGGGAGAGGATGGTAGAATTCCAGGTGTAGCGGTGAAATGCGTAGAGATCTGGAGG
AATACCGATGGCGAAGGCAGCCATCTGGCCTAATACTGACGCTGAGGTACGAAAGCATGG
GGAGCAAACAGGATTAGATACCCTGGTAGTCCATGCCGTAAACGATGTCTACTAGCCGTT
GGGGCCTTTGAGGCTTTAGTGGCGCAGCTAACGCGATAA
>I6629V002B2UT5 length=362 xy=0735_2059 region=2 run=R_2014_12_30_12_21_21_
ACGAGGGATCCTAGCGTTGTTCGGAATCATTGGGCGTAAAGAGTATGTGGGCGGCCTAGT
AAGTCAGTTGTGAAAGCCCCGGGCTCAACCCGGGAAGTGCAATTGATACTGCTTGGCTTG
AATGTGGAAGAGGGCAGTAGAATTCCAGGTGTAGTGGTGAAATACGTAGATATCTGGAGG
AATACCGGTGGCGAAGGCGGCTGCCTGGTCCTACATTGACGCTGAGATACGAAAGCGTGG
GGAGCAAACAGGATTAGATACCCTGGTAGTCCACGCCGTAAACGATGAACACTTGTTGTT
GGAGGTATTGACCCCTTCAGTGACGAAGCTAACGCGTTAAGTGTTCCGCCTGGGGAGTAC
GG
>I6629V002B2UYJ length=22 xy=0735_2217 region=2 run=R_2014_12_30_12_21_21_
GAGAGCCGCCTGGGGAGTACGG
>I6629V002B2UYM length=321 xy=0735_2220 region=2 run=R_2014_12_30_12_21_21_
ACGGAGGGTGCAAGCGTTAATCGGAATTACTGGGCGTAAAGACGCACGCAGGCGGTCTGT
TAAGTCAGATGTGAAATCCCCGGGCTTAACCTGGGAACTGCATTTGAAACTGGCAGGCTT
GAGTCTTGTAGAGGGGGGTAGAAGTTCCAGGTGTAGCGGTGAAATGCGTAGAGATCTGGA
GGAATACCGGTGGCGAAGGCGGCCCCCTGGACAAAGACTGACGCTCAGGTGCGAAAGCGT
GGGGAGCAAACAGGATTAGATACCCTGGTAGTCCACGCCGTAAACGATGTCGACTTGGAG
GTTGTTCCCTTGAGGAGTGGC
>I6629V002B2V1G length=361 xy=0735_3618 region=2 run=R_2014_12_30_12_21_21_
ACGGAGGGAGCTAGCGTTATTCGGAATTACTGGGCGTAAAGCGCACGTAGGCGGCTTTGT
AAGTAAGAGGTGAAAGCCCAGAGCTCAACTCTGGAATTGCCTTTTAGACTGCATCGCTTG
AATCATGGAGAGGTCAGTGGAATTCCGAGTGTAGAGGTGAAATTCGTAGATATTCGGAAG
AACACCAGTGGCGAAGGCGGCTGACTGGACATGTATTGACGCTGAGGTGCGAAAGCGTGG
GGAGCAAACAGGATTAGATACCCTGGTAGTCCACGCCGTAAACGATGATAACTAGCTGTC
CGGGGACTTGGTCTTTGGGTGGCGCAGCTAACGCATTAAGTTATCCGCCTGGGGAGTACG
G
>I6629V002B2V5T length=24 xy=0735_3775 region=2 run=R_2014_12_30_12_21_21_
GAGATGGCCGCCTGGGGAGTACGG
>I6629V002B2VBD length=361 xy=0735_2679 region=2 run=R_2014_12_30_12_21_21_
ACAGAGGGTGCAAGCGTTAATCGGAATTACTGGGCGTAAAGCGCGCGTAGGTGGTTTGTT
AAGTTGAATGTGAAATCCCCGGGCTCAACCTGGGAACTGCATCCAAAACTGGCAAGCTAG
AGTAGGGCAGAGGGTGGTGGAATTTCCTGTGTAGCGGTGAAATGCGTAGATATAGGAAGG
AACACCAGTGGCGAAGGCGACCACCTGGGCTCATACTGACACTGAGGTGCGAAAGCGTGG
GGAGCAAACAGGATTAGATACCCTGGTAGTCCACGCCGTAAACGATGTCAACTAGCCGTT
GGAAGCCTTGAGCTTTTAGTGGCGCAGCTAACGCATTAAGTTGACCGCCTGGGGAGTACG
G
>I6629V002B2VNX length=359 xy=0735_3131 region=2 run=R_2014_12_30_12_21_21_
ACGTAGGGGGCTAGCGTTATCCGGATTTACTGGGCGTAAAGGGTGCGTAGGTGGTTTCTT
AAGTCAGGAGTGAAAGGCTACGGCTTAACCGTAGTAAGCTCTTGAAACTGGGAAACTTGA
GTGCAGGAGAGGAAAGTGGAATTCCTAGTGTAGCGGTGAAATGCGTAGATATTAGGAGGA
ACACCAGTAGCGAAGGCGGCTTTCTGGACTGTAACTGACACTGAGGCACGAAAGCGTGGG
GAGCAAGCAGGATTAGATACCCTGGTAGTCCACGCCCTAAACGATGTCTACTAGTTGTCG
GGTCTTAATTGACTTGGTAACGCAGCTAACGCGTGAAGTAGACCGCCTGGGGAGTACGG
>I6629V002B2VQD length=314 xy=0735_3219 region=2 run=R_2014_12_30_12_21_21_
ACGTAGGGCGCAAGTGTTATCCGGAATTATTGGGCGTAAAGAGCTCGTAGGCGGTTTGTC
GCGTCTGCTGTAGAAAACCCCGAGGCTCAACCTCGGGCCTGCAGTGGGTACGGGCAGACT
AGAGTGCGGTAGGGGAGGATTGGAACTCCTGGTGTAGCGGTGGAAATGCGCAGATATCAG
GAAGAACACCGATGGCGAAGGCACGATCTCTGGGCCGTAACTGACGCTGGAGGAGACGAA
AGGGTGGGGAGCAAACAGGCTTAGATACCCCTGGTAGTCCACCCCGTAAACGTTGGGAAC
TAGTTGTGGGGTCC
>I6629V002B2VUV length=362 xy=0735_3381 region=2 run=R_2014_12_30_12_21_21_
GCGTAGGTGGCAAGCGTTGTCCGGAATTATTGGGCGTAAAGCGGGCGCAGGCGGTCCTTT
AAGTCTGATGTGAAAGCCCACGGCTCAACCGTGGAGGGTCATTGGAAACTGGGGGACTTG
AGTGCAGGAGAGAAGAGTGGAATTCCACGTGTAGCGGTGAAATGCGTAGAGATGTGGAGG
AACACCAGTGGCGAAGGCGACTCTTTGGCCTGTAACTGACGCTGAGGCGCGAAAGCGTGG
GGAGCAAACAGGATTGGATACCCTGGTAGTCCACGCCGTAAACGATGAGTGCTAAGTGTT
AGAGGGTTTCCGCCCTTTAGTGCTGCAGTAAACGCATTAAGCACGCCGCCTGGGGAGTAC
GG
>I6629V002B2W0L length=363 xy=0736_0787 region=2 run=R_2014_12_30_12_21_21_
ACGTAGGGCGCAAGCGTTATCCGGAATTATTGGGCGTAAAGAGCTCGTAGGCGGTTTGTC
GCGTCTGCCGTGAAAGTCCGGGGCTCAACTCCGGATCTGCGGTGGGTACGGGCAGACTAG
AGTGATGTAGGGGAGACTGGAATTCCTGGTGTAGCGGTGAAATGCGCAGATATCAGGAGG
AACACCGATGGCGAAGGCAGGTCTCTGGGCATTAACTGACGCTGAGGAGCGAAAGCACGG
GGAGCGAACAGGATTAGATACCCTGGTAGTCCATGCCGTAAACGTTGGGCACTAGGTGTG
GGGGACATTCCACGTTTTCCGCGCCGTAGCTAACGCATTAAGTGCCCCGCCTGGGGAGTA
CGG
>I6629V002B2W4L length=358 xy=0736_0931 region=2 run=R_2014_12_30_12_21_21_
ACGTAGGTGGCAAGCGTTATCCGGAATTATTGGGCGTAAAGAGCGCGCAGGTGGTTGATT
AAGTCTGATGTGAAAGCCCACGGCTTAACCGTGGAGGGTCATTGGAAACTGGTCGACTTG
AGTGCAGACGAGGGAAGTGGAATTCCATGTGTAGCGGTGAAATGCGTAGAGATATGGAGG
AACACCAGTGGCGAAGGCGGCTTCCTGGTCTGTAACTGACACTGAGGCGCGAAAGCGTGG
GGAGCAAACAGGATTAGATACCCTGGTAGTCCACGCCGTAAACGATGAGTGCTAAGTGTT
GGGGGTCGAACCTCAGTGCTGAAGTTAACGCATTAAGCACTCCGCCTGGGGAGTACGG
>I6629V002B2W6G length=360 xy=0736_0998 region=2 run=R_2014_12_30_12_21_21_
ACGTAGGGTGCAAGCGTTAATCGGAATTACTGGGCGTAAAGCGTGCGCAGGCGGTTTTGT
AAGACAGAGGTGAAATCCCCGGGCTCAACCTGGGAACTGCCTTTGTGACTGCAAGGCTGG
AGTGCGGCAGAGGGGGATGGAATTCCGCGTGTAGCAGTGAAATGCGTAGATATGCGGAGG
AACACCGATGGCGAAGGCAATCCCCTGGGCCTGCACTGACGCTCATGCACGAAAGCGTGG
GGAGCAAACAGGATTAGATACCCTGGTAGTCCACGCCCTAAACGATGTCAACTGGTTGTT
GGGTCTTCACTGACTCAGTAACGAAGCTAACGCGTGAAGTTGACCGCCTGGGGAGTACGG
>I6629V002B2W6R length=360 xy=0736_1009 region=2 run=R_2014_12_30_12_21_21_
ACGAAGGGGGCTAGCGTTGCTCGGAATCACTGGGCGTAAAGGGCGCGTAGGCGGCCGATT
AAGTCGGGGGTGAAAGCCTGTGGCTCAACCACAGAATTGCCTTCGATACTGGTTGGCTTG
AGACCGGAAGAGGACAGCGGAACTGCGAGTGTAGAGGTGAAATTCGTAGATATTCGCAAG
AACACCAGTGGCGAAGGCGGCTGTCTGGTCCGGTTCTGACGCTGAGGCGCGAAAGCGTGG
GGAGCAAACAGGATTAGATACCCTGGTAGTCCACGCCGTAAACGATGAATGCCAGCCGTT
GGCCTGCTTGCAGGTCAGTGGCGCCGCTAACGCATTAAGCATTCCGCCTGGGGAGTACGG
>I6629V002B2W79 length=364 xy=0736_1063 region=2 run=R_2014_12_30_12_21_21_
ACGTAGGGTGCGAGCGTTGTCCGGAATTATTGGGCGTAAAGAGCTCGTAGGCGGTCTGTC
GCGTCGGTCGTGAAAACCTGCAGCTTAACTGTGGGCTTGCGGTCGATACGGGCATGACTG
GAGTTCGGCAGGGGAGACTGGAATTCCTGGTGTAGCGGTGAAATGCGCAGATATCAGGAG
GAACACCGGTGGCGAAGGCGGGTCTCTGGGCCGATACTGACGCTGAGGAGCGAAAGCGTG
GGGAGCGAACAGGATTAGATACCCTGGTAGTCCACGCCGTAAACGGTGGGCGCTAGGTGT
GGGGGCCATTCCACGGTCTCTGTGCCGCAGCTAACGCATTAAGCGCCCCGCCTGGGGAGT
ACGG
>I6629V002B2WB6 length=22 xy=0735_4004 region=2 run=R_2014_12_30_12_21_21_
GAGAGCCGCCTGGGGAGTACGG
>I6629V002B2WHE length=363 xy=0736_0096 region=2 run=R_2014_12_30_12_21_21_
ACGGAGGGTGCAAGCGTTAAGTCGGAATTACTGGGCGTAAAGCGCACGTAGGTGGTTTGC
GTAAGTCAGCTGTGAAATCCCCGGGCTCAACCTGGGCACTGCAGTTGAAACTGGCAAGCT
AGAGTAGGGTAGAGGGGTGTGGAATTCCAGGTGTAGCGGTGAAATGCGTAGATATCTGGA
GGAACATCAGTGGCGAAGGCGACACCCTGGACTCATACTGACACTGAGGTGCGAAAGCGT
GGGGAGCAAACAGGATTAGATACCCTGGTAGTCCACGCCGTAAACGATGTCTACTAGCCG
TTGGGATCCTTGAGGTCTTAGTGGCGCAGCTAACGCAATAAGTAGACCGCCTGGGGAGTA
CGG
>I6629V002B2WHP length=357 xy=0736_0107 region=2 run=R_2014_12_30_12_21_21_
ACGTAGGGTGCAAGCGTTAATCGGAATTACTGGGCGTAAAGCGTGCGCAGGCGGTTTTGT
AAGTCTGACGTGAAATCCCCGGGCTCAACCTGGGAATTGCGTTGGAGACTGCAAGGCTAG
AATCTGGCAGAGGGGGGTAGGAAATCCAACGTTGTAGCAGTGAAATGACGTAGAGATGTG
GAGGAACACCGATGGCGAAGGCAGCCCCTGGGTCCAAGATTGACGCTCATGCACGAAAGC
GTGGGGAGCAAACGAGGATTAAGATACCTGGTAGTCCACGGCCCTAAACGATCGTACTAC
TAGTTGTACGGGTCTTAATTGGACTTGGTAACGCAGCTAAACGCGTGAAGTAGACCG
>I6629V002B2WJV length=362 xy=0736_0185 region=2 run=R_2014_12_30_12_21_21_
ACGTAGGTGGCAAGCGTTGTCCGGAATTATTGGGCGTAAAGCGCGCGCAGGTGGTTTCTT
AAGTCTGATGTGAAAGCCCACGGCTCAACCGTGGAGGGTCATTGGAAACTGGGGAACTTG
AGTGCAGGAGAGAAGAGTGGAATTCCACGTGTAGCGGTGAAATGCGTAGAGATGTGGAGG
AACACCAGTGGCGAAGGCGACTCTTTGGCCTGTAACTGACACTGAGGCGCGAAAGCGTGG
GGAGCAAACAGGATTAGATACCCTGGTAGTCCACGCCGTAAACGATGAGTGCTAAGTGTT
AGAGGGTTTCCGCCCTTTAGTGCTGCAGCAAACGCATTAAGCACGCCGCCTGGGGAGTAC
GG
>I6629V002B2WQ1 length=349 xy=0736_0443 region=2 run=R_2014_12_30_12_21_21_
ACAGAGGGTGCGAGCGTTAATCGGATTTACTGGGCGTAAAGCGTGCGTAGGCGGCTTTTT
AAGTCGGATGTGAAATCCCTGAGCTTAACTTAGGAATTGCATTCGATACTGGGAAGCTAG
AGTATGGGAGAGGATGGTAGAATTCCAGGTGTAGCGGTGAAATGCGTAGAGATCTGGAGG
AATACCGATGGCGAAGGCAGCCATCTGGCCTAATACTGACGCTGAGGTACGAAAGCATGG
GGAGCAAACAGGATTAGATACCCTGGTAGTCCATGCCGTAAACGATGTCTACTAGCCGTT
GGGGCCTTTGAGGCTTTAGTGGCGCAGCTAACGCGATAAGTAGACCGCC
>I6629V002B2WQF length=24 xy=0736_0421 region=2 run=R_2014_12_30_12_21_21_
GGGATGGCCGCCTGGGGAGTACGG
>I6629V002B2WU7 length=25 xy=0736_0593 region=2 run=R_2014_12_30_12_21_21_
GAGAATGGCCGCCTGGGGAGTACGG
>I6629V002B2WUE length=363 xy=0736_0564 region=2 run=R_2014_12_30_12_21_21_
ACGTAGGATGCAAGCGTTGTCCGGATTTACTGGGCGTAAAGCGCGCGCAGGCGGCAGGTT
AAGTAAGGTGTGAAATCTCCCTGCTCAACGGGGAGGGAGCACTTTAGACTGACCAGCTAG
AGGACGGTAGAGGGTGGTGGAATTGCTGGTGTAGCGGTGAAATGCGTAGAGATCAGCAGG
AACACCCGTGGCGAAGGCGGCCACCTGGGCCGTACCTGACGCTGAGGCGCGAAGGCTAGG
GGAGCGAACGGGATTAGATACCCCGGTAGTCCTAGCAGTAAACGATGTCCACTAGGTGTG
GGGGGTTGTTGACCCCTTCCGTGCCGAAGCCAACGCATTAAGTGGACCGCCTGGGGAGTA
CGG
>I6629V002B2WV7 length=361 xy=0736_0629 region=2 run=R_2014_12_30_12_21_21_
ACAGAGGGTGCGAGCGTTAATCGGATTTACTGGGCGTAAAGCGTGCGTAGGCGGCTTCTT
AAGTCGGATGTGAAATCCCTGAGCTTAACTTAGGAATTGCATTCGATACTGGGAAGCTAG
AGTATGGGAGAGGATGGTAGAATTCCAGGTGTAGCGGCGAAATGCGTAGAGATCTGGAGG
AATACCGATGGCGAAGGCAGCCATCTGGCCTAATACTGACGCTGAGGTACGAAAGCATGG
GGAGCAAACAGGATTAGATACCCTGGTAGTCCATGCCGTAAACGATGTCTACTAGCCGTT
GGGGCCTTTGAGGCTTTAGTGGCGCAGCTAACGCGATAAGTAGACCGCCTGGGGAGTACG
G
>I6629V002B2WVC length=24 xy=0736_0598 region=2 run=R_2014_12_30_12_21_21_
GAGATGGCCGCCTGGGGAGTACGG
>I6629V002B2WWI length=349 xy=0736_0640 region=2 run=R_2014_12_30_12_21_21_
ACGTAGGGTGCAAGCGTTAATCGGAATTACAGGGCGTAAAGCGTGCGCAGGCGGCTTTGC
AAGACAGATGTGAAATCCCCGGGCTTAACCTGGGAACTGCATTTGTGACTGCATCGCTGG
AGTGCGGCAGAGGGGGATGGAATTCCGCGTGTAGCAGTGAAATGCGTAGATATGCGGAGG
AACACCGATGGCGAAGGCAATCCCCTGGGCCTGCACTGACGCTCATGCACGAAAGCGTGG
GGAGCAAACAGGATTAGATACCCTGGTAGTCCACGCCGTAAACGATGAATGCCAGCCGTT
GGCCTGCTTGCAGGTCAGTGGCGCCGCTAACGCATTAAGCATTCCGCCT
>I6629V002B2WZ2 length=361 xy=0736_0768 region=2 run=R_2014_12_30_12_21_21_
GCAGAGGGTGCGAGCGTTAATCGGATTTACTGGGCGTAAAGCGTGCGTAGGCGGCTTCTT
AAGTCGGATGTGAAATCCCTGAGCTTAACTTTGGAATTGCATTCGATACTGGGAAGCTAG
AGTATGGGAGAGGATGGTAGAATTCCAGGTGTAGCGGTGAAATGCGTAGAGATCTGGAGG
AATACCGATGGCGAAGGCAGCCATCTGGCCTAATACTGACGCTGAGGTACGAAAGCATGG
GGAGCAAACAGGATTAGATACCCTGGTAGTCCATGCCGTAAACGATGTCTACTAGCCGTT
GGGGCCTTTGAGGCTTTAGTGGCGCAGCTAACGCGATAAGTAGACCGCCTGGGGAGTACG
G
>I6629V002B2X0C length=363 xy=0736_2074 region=2 run=R_2014_12_30_12_21_21_
ACGGAGGGGGCTAGCGTTGTTCGGAATTACTGGGCGTAAAGCGACGCGTAGGCGGCTTTG
TAAGTTAGAGGTGTAAAGCCCGAAGCTCAACTTCGGAATTGCCTTTAAGACTGCATCGCT
AGAATCGTGGAGAGGTGAGTGGAATTCCGAGTGTAGAGGTGAAATTCGTAGATATTCGGA
AGAACACCAGTGGCGAAGGCGACTCACTGGACATGTATTGACGCTGAGGTGCGTAAGCGT
GGGGAGCGAAACAGGATTACGGATACCCCTGGTAGTCCACGCCGTAAACGATGATGACTA
GCTGTCGGGGCGTCTTAGCGTTTCGGTGGCGCAGCTAACGCGGATAAGTCATCCGCCTGG
GGA
>I6629V002B2X45 length=355 xy=0736_2247 region=2 run=R_2014_12_30_12_21_21_
ACGGAGGGAGCTAGCGTTGTTCGGAATTACTGGGCGTAAAGCGCGCGTAGGCGGCTGTTT
AAGTCAGAGGTGAAAGCCTGGAGCTCAACTCCAGAACTGCCTTTGAGACTGGACAGCTAG
AATCCTGGAGAGGTGAGTGGAATTCCGAGTGTAGAGGTGAAATTCGTAGATATTCGGAAG
AACACCAGTGGCGAAGGCGGCTCACTGGACAGGTATTGACGCTGAGGTGCGAAAGCGTGG
GGAGCAAACAGGATTAGATACCCTGGTAGTCCACGCCGTAAACGATGATAACTAGCTGTC
CGGGCACTTGGTGCTTGGGTGGCGCAGCTAACGCATTAAGTTATCCGCCTGGGGA
>I6629V002B2X5R length=361 xy=0736_2269 region=2 run=R_2014_12_30_12_21_21_
ACGGAGGGTGCAAGCGTTAATCGGAATTACTGGGCGTAAAGCGCACGCAGGCGGTTTGTT
AAGTCAGATGTGAAATCCCCGGGCTCAACCTGGGAACTGCATCTGATACCGGCAAGCTTG
AGTCTCGTAGAGGGGGGTAGAATTCCAGGTGTAGCGGTGAAATGCGCAGAGATCTGGAGG
AATACCGGTGGCGAAGGCGGCCCCCTGGACGAAGACTGACGCTCAGGTGCGAAAGCGTGG
GGAGCAAACAGGATTAGATACCCTGGTAGTCCACGCCGTAAACGATGTCGACTTGGAGGT
TGTGCCCTTGAGGCGTGGCTTCCGGAGCTAACGCGTTAAGTCGACCGCCTGGGGAGTACG
G
>I6629V002B2X67 length=362 xy=0736_2321 region=2 run=R_2014_12_30_12_21_21_
GCGTAGGTGGCAAGCGTTGTCCGGAATTATTGGGCGTAAAGCGCGCGCAGGCGGTCCCTT
AAGTCTGATGTGAAAGCCCACGGCTCAACCGTGGAGGGTCATTGGAAACTGGGGGACTTG
AGTGCAGAAGAGGGAAGTGGAATTCCACGTGTAGCGGTGAAATGCGTAGAGATGTGGAGG
AACACCAGTGGCGAAGACGACTTTCTGGTCTGTAACTGACGCTGAGGCGCGAAAGCGTGG
GGAGCAAACAGGATTAGATACCCTGGTAGTCCACGCCGTAAACGATGAGTGCTAAGTGTT
AGGGGGTTTCCGCCCCTTAGTGCTGCAGCTAACGCATTAAGCACTCCGCCTGGGGAGTAC
GG
>I6629V002B2X7B length=356 xy=0736_2325 region=2 run=R_2014_12_30_12_21_21_
GCGAAGGGTGCAAGCGTTACTCGGAATTACTGGGCGTAAAGCGTGCGTAGGTGGTTCGTT
AAGTCTGATGTGAAAGCCCTGGGCTCAACCTGGGAATGGCACTGGATACTGGCGGGCTAG
AGTGCGGTAGAGGGCAGTGGAATTCCCGGTGTAGCAGTGAAATGCGTAGAGATCGGGAGG
AACATCTGTGGCGAAGGCGACTGCCTGGACCAGCACTGACACTGAGGCACGAAAGCGTGG
GGAGCAAACAGGATTAGATACCCTGGTAGTCCACGCCCTAAACGATGCGAACTGGATGTT
GGGCTCAACTTGGAGCTCAGTATCGAAGCTAACGCGTTAAGTTCGCCGCCTGGGGA
>I6629V002B2XGN length=360 xy=0736_1365 region=2 run=R_2014_12_30_12_21_21_
ACGAAGGGGGCTAGCGTTGCTCGGAATCACTGGGCGTAAAGGGCGCGTAGGCGGCCGATT
AAGTCGGGGGTGAAAGCCTGTGGCTCAACCACAGAATTGCCTTCGATACTGGTTGGCTTG
AGACCGGAAGAGGACAGCGGAACTGCGAGTGTAGAGGTGAAATTCGTAGATATTCGCAAG
AACACCAGTGGCGAAGGCGGCTGTCTGGTCCGGTTCTGACACTGAGGCGCGAAAGCGTGG
GGAGCAAACAGGATTAGATACCCTGGTAGTCCACGCCGTAAACGATGAATGCCAGCCGTT
GGCCTGCTTGCAGGTCAGTGGCGCCGCTAACGCATTAAGCATTCCGCCTGGGGAGTACGG
>I6629V002B2XKP length=336 xy=0736_1511 region=2 run=R_2014_12_30_12_21_21_
ACGTAGGTGGCAAGCGTTGTCCGGAATTATTGGGCGTAAAGCGCGCGCAGGCGGTCCTTT
AAGTCTGATGTGAAAGCCCACGGCTCAACCGTGGAGGGTCATTGGAAACTGGGGGACTTG
AGTGCAGGAGAGAAGAGTGGAATTCCACGTGTAGCGGTGAAATGCGTAGAGATGTGGAGG
AACACCAGTGGCGAAGGCGACTCTTTGGCCTGTAACTGACGCTGAGGCGCGAAAGCGTGG
GGAGCAAACAGGATTAGATACCCTGGTAGTCCACGCCGTAAACGATGAGTGCTAAGTGTT
AGAGGGTTTCCGCCCTTTAGTGCTGCAGTAAACGCA
>I6629V002B2XM9 length=344 xy=0736_1603 region=2 run=R_2014_12_30_12_21_21_
ACGTAGGGCGCAAGCGTTATCCGGAATTATTGGGCGTAAAGAGCTCGTAGGCGGTTTGTC
GCGTCTGCTGTGAAAACCCGAGGCTCAACCTCGGGCCTGCAGTGGGTACGGGCAGACTAG
AGTGCGGTAGGGGAGATTGGAACTCCTGGTGTAGCGGTGGAATGCGCAGATATCAGGAAG
AACACCGATGGCGAAGGCAGATCTCTGGGCCGTAACTGACGCTGAGGAGCAAAAGGGTGG
GGAGCAAACAGGCTTAGATACCCTGGTAGTCCACCCCGTAAACGTTGGGAACTAGTTGTG
GGGTCCATTCCACGGATTCCGTGACGCAGCTAACGCATTAAGTT
>I6629V002B2XMZ length=361 xy=0736_1593 region=2 run=R_2014_12_30_12_21_21_
ACAGAGGGTGCGAGCGTTAATCGGATTTACTGGGCGTAAAGCGTGCGTAGGCGGCTTCTT
AAGTCGGATGTGAAATCCCTGAGCTTAACTTAGGAATTGCATTCGATACTGGGAAGCTAG
AGTATGGGAGAGGATGGTAGAATTCCAGGTGTAGCGGTGAAATGCGTAGAGATCTGGAGG
AATACCGATGGCGAAGGCAGCCATCTGGCCTAATACTGACGCTGAGGTACGAAAGCATGG
GGAGCAAACAGGATTAGATACCCTGGTAGTCCATGCCGTAAACGATGTCTACTAGCCGTT
GGGGCCTTTGAGGCTTTAGTGGCGCAGCTAACGCGATAAGTAGACCGCCTGGGGAGTACG
G
>I6629V002B2XP3 length=363 xy=0736_1705 region=2 run=R_2014_12_30_12_21_21_
ACGTAGGGCGCAAGCGTTATCCGGAATTATTGGGCGTAAAGGGCTCGTAGGCGGTTTGTC
GCGTCTGCCGTGAAAGTCCGGGGCTCAACTCCGGATCTGCGGTGGGTACGGGCAGACTAG
AGTGATGTAGGGGAGACTGGAATTCCTGGTGTAGCGGTGAAATGCGCAGATATCAGGAGG
AACACCGATGGCGAAGGCAGGTCTCTGGGCATTAACTGACGCTGAGGAGCGAAAGCATGG
GGAGCGAACAGGATTAGATACCCTGGTAGTCCATGCCGTAAACGTTGGGCACTAGGTGTG
GGGGACATTCCACGTTTTCCGCGCCGTAGCTAACGCATTAAGTGCCCCGCCTGGGGAGTA
CGG
>I6629V002B2XRS length=363 xy=0736_1766 region=2 run=R_2014_12_30_12_21_21_
ACGTAGGGCGCAAGCGTTAGTCCGGAATTATTGGGCGTAAAGAGCTCGTAGGCGGTTTGT
CGCGTCTGCTGTGAAAACCCGAGGCTCAACCTCGGGCCTGCAGTGGGTACGGGCAGACTA
GAGTGCGGTAGGGGAGATTGGAACTCCTGGTGTAGCGGTGGAATGCGCAGATATCAGGAA
GAACACCGATGGCGAAGGCAGATCTCTGGGCCGTAACTGACGCTGAGGAGCGAAAGGGTG
GGGAGCAAACAGGCTTAGATACCCTGGTAGTCCACCCCGTAAACGTTGGGAACTAGTTGT
GGGGTCCATTCCACGGATTCCGTGACGCAGCTAACGCATTAAGTTCCCCGCTGGGGAGTA
CGG
>I6629V002B2XSU length=363 xy=0736_1804 region=2 run=R_2014_12_30_12_21_21_
GCGTAGGATGCGGGCGTTGTCCGGAATTATTGGGCGTAAAGAGCTTGTAGGCGGTTTGTC
GCGTCTGCTGTGAAAATCCGGGGCTCAACCCCGGACTTGCAGTGGGTACGGGCAGACTAG
AGTGTGGTAGGGGAGACTGGAATTCCTGGTGTAGCGGTGAAATGCGCAGATATCAGGAGG
AACACCGATGGCGAAGGCAGGTCTCTGGGCCACTACTGACGCTGAGAAGCGAAAGCATGG
GGAGCGAACAGGATTAGATACCCTGGTAGTCCATGCCGTAAACGTTGGGAACTAGGTGTG
GGTCTCATTCCACGAGGTCCGTGCCGCAGCTAACGCATTAAGCGCCCCGCCTGGGGAGTA
CGG
>I6629V002B2XTO length=363 xy=0736_1834 region=2 run=R_2014_12_30_12_21_21_
GCGAGAGGGTGCGAGCGTTAATCGGAGTTTACTAGGGCGTAAAGCGTGCGTAGGCGGCTT
CTTAAGTCGGATGTGAAATCCCTGAGCTTAACTTAGGAATTGCATTCGATACTGGGAAGC
TAGAGTATGGGAGAGGATGGTAGAATTCCAGGTGTAGCGGTGAAATGCGTAGAGATCTGG
AGGAATACCGATGGCGAAGGCAGCCATCTGGCCTAATACTGACGCTGAGGTACGAAAGCA
TGGGGAGCAAACAGGATTAGATACCCTGGTAGTCCATGCCGTAAACGATGTCTACTAGCC
GTTGGGCCTTTGACGGCTTTAGTGGCGCAGCTAACGCGATAAGTAGACCGCCTGGGGATA
CGG
>I6629V002B2XXD length=360 xy=0736_1967 region=2 run=R_2014_12_30_12_21_21_
ACGTAGGGTGCAAGCGTTAATCGGAATTACTGGGCGTAAGGCGTGCGCAGGCGGTTTTGT
AAGACAGTGGTGAAATCCCCGGGCTCAACCTGGGAACTGCCATTGTGACTGCAAGGCTGG
AGTGCGGCAGAGGGGGGATGGAATTCCGCGTGTAGCAGTGAGATGCGTAGATATGCGGAG
GAACACCGATGGCGAAGGCATCCCCTGGGTCTGCACTGACGCTCATGCACGAAAGCGTGG
GGAGCAAACAGGATTAGATACCCTGGTAGTCCACGCCCTAAACGATGTCAACTGGTTGTT
GGGAATTTATTTTCTCAGTAACGAAGCTAACGCGTGAAGTTGACCGCCTGGGGAGTACGG
>I6629V002B2XZ2 length=25 xy=0736_2064 region=2 run=R_2014_12_30_12_21_21_
GAGATGGGCCGCCTGGGGAGTACGG
>I6629V002B2Y12 length=362 xy=0736_3432 region=2 run=R_2014_12_30_12_21_21_
ACGTAGGTGGCAAGCGTTGTCCGGAATTATTGGGCGTAAAGCGCGCGCAGGCGGTCCTTT
AAGTCTGATGTGAAAGCCCACGGCTCAACCGTGGAGGGTCATTGGAAACTGGGGGACTTG
AGTGCAGAAGAGGAGAGTGGAATTCCACGTGTAGCGGTGAAATGCGTAGAGATGTGGAGG
AACACCAGTGGCGAAGGCGACTCTCTGGTCTGTAACTGACGCTGAGGCGCGAAAGCGTGG
GGAGGAAACAGGATTAGATACCCTGGTAGTCCACGCCGTAAACGATGAGTGCTAAGTGTT
AGAGGGTTTCCGCCCTTTAGTGCTGCAGCTAACGCATTAAGCACTCCGCCTGGGGAGTAC
GG
>I6629V002B2Y1K length=350 xy=0736_3414 region=2 run=R_2014_12_30_12_21_21_
ACGTAGGTGGCAAGCGTTATCCGGAATTATTGGGCGTAAAGCGCGCGCAGGCGGTCCCTT
AAGTCTGATGTGAAAGCCCACGGCTCAACCGTGGAGGGTCATTGGAAACTGGGGGACTTG
AGTGCAGAAGAGGAGAGCGGAATTCCACGTGTAGCGGTGAAATGCGTAGAGATGTGGAGG
AACACCAGTGGCGAAGGCGGCTCTCTGGACTGTAACTGACGCTGAGGCGCGAAAGCGTGG
GGAGCGAACAGGATTAGATACCCTGGTAGTCCACGCCGTAAACGATGAGTGCTAAGTGTT
AGAGGGTTTCCGCCCTTTAGTGCTGAAGTCAACGCATTAAGCACTCCGCC
>I6629V002B2YCZ length=360 xy=0736_2529 region=2 run=R_2014_12_30_12_21_21_
ACGTAGGCGGCGAGCGTTGTTCGGAGTTACTGGGCGTAAAGAGTGCGTAGGCGGTTTTCT
AAGTTTGGTGTGAAATCTCCCGGCTTAACTGGGAGGGTGCGCCGAAGACTGGAAGGCTTG
AGTATGGGAGAGGTAAGCGGAATTCCTGGTGTAGCGGTGAAATGCGTAGATATCAGGAGG
AACACCTGCGGTGTAGACGGCTTACTGGACCATAACTGACGCTGAGGCACGAAAGCGTGG
GTAGCAAACAGGATTAGATACCCTGGTAGTCCACGCCCTAAACGATGCATACTTGGTGTG
GGTAGTTCATTCTATCCGTGCCGGAGCTAACGCGTTAAGTATGCCGCCTGGGGAGTACGG
>I6629V002B2YEF length=363 xy=0736_2581 region=2 run=R_2014_12_30_12_21_21_
ACGGAGGGAGCTAGCGTTGTTCGGAATTACTGGGCGCAAAGCGCACGTAGGCGGCGATTC
AAGTCAGAGGTGAAAGCCCGGGGCTCAACCCCGGAACTGCCTTTGGAACTAGATCGCTAG
AATCCTGGAGAGGTTAGTGGAATTCCGAGTGGTAGAGGTGAAGTTCGTAGATATTCGGAA
GAACACCGGTGGCGAAGGCGACTAACTGGACAGGTATTGACGCTGACGGTGCGAAAGCGT
GGGGAGCAAACAGGATTAGATACCCTGGTAGTCCACGCCGTAAACGATGATACTAGCTGT
CCCGGGTTCATGGAACTTGGGTGGCGCAGCTGACGCATTAAGTTATCCGCCTGGGGAGTA
CGG
>I6629V002B2YFP length=360 xy=0736_2627 region=2 run=R_2014_12_30_12_21_21_
ACGGAGGGGGCTAGCGTTGTTCGGAATTACTGGGCGTAAAGCGCACGTAGGCGGCTTTGT
AAGTCAGAGGTGAAAGCCTGGAGCTCAACTCCAGAACTGCCTTTGAGACTGCATCGCTTG
AATCCAGGAGAGGTCAGTGGAATTCCGAGTGTAGAGGTGAAATTCGTAGATATTCGGAAG
AACACCAGTGGCGAAGGCGGCTGACTGGACTGGTATTGACGCTGAGGTGCGAAAGCGTGG
GGAACAAACAGGATTAGATACCCTGGTAGTCCACGCCGTAAACGATGATACTAGCTGTCC
GGGCACTTGGTGCTTGGGTGGCGCAGCTAACGCATTAAGTTATCCGCCTGGGGAGTACGG
>I6629V002B2YLB length=360 xy=0736_2829 region=2 run=R_2014_12_30_12_21_21_
ACGAAGGGGGCTAGCGTTGCTCGGAATCATTGGGCGTAAAGGGCGCGTAGGCGGACTCTT
AAGTCGGGGGTGAAAGCCCAGGGCTCAACCCTGGAATTGCCTTCGATACTGGGAGTCTTG
AGTTCGGAAGAGGTTGGTGGAACTGCGAGTGTAGAGGTGAAATTCGTAGATATTCGCAAG
AACACCAGTGGCGAAGGCGGCCAACTGGTCCGATACTGACGCTGAGGCGCGAAAGCGTGG
GGAGCAAACAGGATTAGATACCCTGGTAGTCCACGCCGTAAACGATGAATGCCAGCCGTT
GGGGAGCTTGCTCTTCAGTGGCGCAGCTAACGCTTTAAGCATTCCGCCTGGGGAGTACGG
>I6629V002B2YQ1 length=361 xy=0736_3035 region=2 run=R_2014_12_30_12_21_21_
GCGGAGGGGGCTAGCGTTGTTCGGAATTACTGGGCGTAAAGCGCACGTAGGCGGCTTTGT
AAGTTAGAGGTGAAAGCCCGGAGCTCAACTCCGGAATTGCCTTTAAGACTGCATCGCTCG
AATCATGGAGAGGTGAGTGGAATTCCGAGTGTAGAGGTGAAATTCGTAGATATTCGGAAG
AACACCAGTGGCGAAGGCGACTCACTGGACATGTATTGACGCTGAGGTGCGAAAGCGTGG
GGAGCAAACAGGATTAGATACCCTGGTAGTCCACGCCGTAAACGATGATGACTAGCTGTC
GGGGCGCTTGGCGTTTCGGTGGCGCAGCTAACGCGTTAAGTCATCCGCCTGGGGAGTACG
G
>I6629V002B2YQQ length=361 xy=0736_3024 region=2 run=R_2014_12_30_12_21_21_
GCAGAGGGTGCGAGCGTTAATCGGATTTACTGGGCGTAAAGCGTGCGTAGGCGGCTTCTT
AAGTCGGATGTGAAATCCCTGAGCTTAACTTTGGAATTGCATTCGATACTGGGAAGCTAG
AGTATGGGAGAGGATGGTAGAATTCCAGGTGTAGCGGTGAAATGCGTAGAGATCTGGAGG
AATACCGATGGCGAAGGCAGCCATCTGGCCTAATACTGACGCTGAGGTACGAAAGCATGG
GGAGCAAACAGGATTAGATACCCTGGTAGTCCATGCCGTAAACGATGTCTACTAGCCGTT
GGGGCCTTTGAGGCTTTAGTGGCGCAGCTAACGCGATAAGTAGACCGCCTGGGGAGTACG
G
>I6629V002B2YRP length=362 xy=0736_3059 region=2 run=R_2014_12_30_12_21_21_
ACGTAGGGGGCAAGCGTTGTCCGGATTTATTGGGCGTAAAGAGCGTGTAGGCGGTTTGGT
AGGTCCGTTGTGTAAACTCGAGGCTCAACCTCGAGACGCCGATGGAAACCATCAGACTAG
AGTCCGGAAGAGGAGAGTGGAATTCCTGGTGTAGCGGTGAAATGCGCAGATATCAGGAAG
AACACCCGTGGCTAAGGCGGCTCTCTAGTACGGTACTGACGCTGAGACGCGAAAGCGTGG
GGAGCGAACAGGATTAGATACCCTGGTAGTCCACGCCGTAAACGATGGGTGCTAGGTGTA
GGGGGTGTCGACTCCCTCTGTGCCGAAGCTAACGCATTATGCACCCCGCCTGGGGAGCAC
GG
>I6629V002B2YTC length=360 xy=0736_3118 region=2 run=R_2014_12_30_12_21_21_
ACGAAGGGGGCTAGCGTTGTTCGGATTTACTGGGCGTAAAGCGCACGTAGGCGGTTTGTT
AAGTCAGGGGTGAAATCCCGGAGCTCAACTCCGGAACTGCCTTTGATACTGGCAAGCTAG
AGTCCGGAAGAGGTAAGTGGAACTCCTAGTGTAGAGGTGGAATTCGTAGATATTAGGAAG
AACACCAGTGGCGAAGGCGGCTTACTGGTCCGGAACTGACGCTGAGGTGCGAAAGCGTGG
GGAGCAAACAGGATTAGATACCCTAGTAGTCCACGCCGTAAACTATGAGAGCTAGCCGTT
GGAAGGTTTACCTTTCAGTGGCGCAGCTAACGCATTAAGCTCTCCGCCTGGGGAGTACGG
>I6629V002B2YU6 length=361 xy=0736_3184 region=2 run=R_2014_12_30_12_21_21_
ACGGAGGGGGCTAGCGTTGTTCGGAATTACTGGGCGTAAAGCGCACGTAGGCGGCTTTGT
AAGTTAGAGGTGAAAGCCCAGGGCTCAACCCTGGAATTGCCTTTAAGACTGCATCGCTTG
AATCATGGAGAGGTGAGTGGAATTCCGAGTGTAGAGGTGAAATTCGTAGATATTCGGAAG
AACACCAGTGGCGAAGGCGACTCACTGGACATGTATTGACGCTGAGGTGCGAAAGCGTGG
GGAGCAAACAGGATTAGATACCCTGGTAGTCCACGCCGTAAACGATGATGACTAGCTGTC
GGGGCGCTTGGCGTTTCGGTGGCGCAGCTAACGCGTTAAGTCATCCGCCTGGGGAGTACG
G
>I6629V002B2YWA length=362 xy=0736_3224 region=2 run=R_2014_12_30_12_21_21_
ACGTAGGGGACGAGCGTTATCCGGATTTACTGGGCGTAAAGCGCCCGTAGGCGGCCTTGT
AAGTTGGCTGTGAAAGCTCCCGGCTTAACTGGGAGAGGTCAGTCAAAACTGTGAGGCTGG
AGGCTGAAATAGGCGAGCGGAATTCCCGGTGTAGTGGTGGAATGCGTAGAGATCGGGAGG
AACACCAGTGGCGAAAGCGGCTCGCTGGTTCAGCCCTGACGCTGAGGGCGAAAGCGTGGG
GAGCGAACGGGATTAGATACCCCGGTAGTCCACGCTGTAAACGATGGATACTAGGTGTAG
GCGGTCATTAACCCCGTCTGTGCCGCAGCCAACGCGTTAAGTATCCCGCCTGGGGAGTAC
GG
>I6629V002B2YZY length=24 xy=0736_3356 region=2 run=R_2014_12_30_12_21_21_
GAGATGGCCGCCTGGGGAGTACGG
>I6629V002B2Z5L length=24 xy=0737_0759 region=2 run=R_2014_12_30_12_21_21_
GAGATGGCCGCCTGGGGAGTACGG
>I6629V002B2ZA1 length=361 xy=0736_3755 region=2 run=R_2014_12_30_12_21_21_
ACAGAGGGTGCGAGCGTTAATCGGATTTACTGGGCGTAAAGCGTGCGTAGGCGGCTTCTT
AAGTCGGATGTGAAATCCCTGAGCTTAACTTAGGAATTGCATTCGATACTGGGAAGCTAG
AGTATGGGAGAGGATGGTAGAATTCCAGGTGTAGCGGTGAAATGCGTAGAGATCTGGAGG
AATACCGATGGCGAAGGCAGCCATCTGGCCTAATACTGACGCTGAGGTACGAAAGCATGG
GGAGCAAACAGGATTAGATACCCCGGTAGTCCATGCCGTAAACGATGTCTACTAGCCGTT
GGGGCCTTTGAGGCTTTAGTGGCGCAGCTAACGCGATAAGTAGACCGCCTGGGGAGTACG
G
>I6629V002B2ZAC length=362 xy=0736_3730 region=2 run=R_2014_12_30_12_21_21_
ACGTAGGTGGCAAGCGTTGTCCGGAATTATTGGGCGTAAAGCGCGCGCAGGCGGTTTCTT
AAGTCTGATGTGAAAGCCCACGGCTCAACCGTGGAGGGTCATTGGAAACTGGGGAACTTG
AGTGCAGGAGAGAAGAGTGGAATTCCACGTGTAGCGGTGAAATGCGTAGAGATGTGGAGG
AACACCAGTGGCGAAGGCGACTCTTTGGCCTGTAACTGACGCTGAGGCGCGAAAGCGTGG
GGAGCAAACAGGATTAGATACCCTGGTAGTCCACGCCGTAAACGATGAGTGCTAAGTGTT
AGAGGGTTTCCGCCCTTTAGTGCTGCAGCAAACGCGTTAAGCACTCCGCCTGGGGAGTAC
GG
>I6629V002B2ZAN length=361 xy=0736_3741 region=2 run=R_2014_12_30_12_21_21_
ACAGAGGGTGCGAGCGTTAATCGGATTTACTGGGCGTAAAGCGTGCGTAGGCGGCTTCTT
AAGTCGGATGTGAAATCCCTGAGCTTAACTTAGGAATTGCATTCGATACTGGGAAGCTAG
AGTATGGGAGAGGATGGTAGAATTCCAGGTGTAGCGGTGAAATGCGTAGAGATCTGGAGG
AATACCGATGGCGAAGGCAGCCATCTGGCCTAATACTGACGCTGAGGTACGAAAGCATGG
GGAGCAAACAGGATTAGATACCCTGGTAGTCCATGCCGTAAACGATGTCTACTAGCCGTT
GGGGCCTTTGAGGCTTTAGTGGCGCAGCTAACGCGATAAGTAGACCGCCTGGGGAGTACG
G
>I6629V002B2ZD2 length=363 xy=0736_3864 region=2 run=R_2014_12_30_12_21_21_
GCGTAGGGCGCAAGCGTTATCCGGAATTATTGGGCGTAAAGAGCTCGTAGGCGGTTTGTC
GCGTCTGCCGTGAAAGTCCGGGGCTCAACTCCGGATCTGCGGTGGGTACGGGCAGACTAG
AGTGATGTAGGGGAGACTGGAATTCCTGGTGTAGCGGTGAAATGCGCAGATATCAGGAGG
AGCACCGATGGCGAAGGCAGGTCTCTGGGCATTAACTGACGCTGAGGAGCGAAAGCATGG
GGAGCGAACAGGATTAGATACCCTGGTAGTCCATGCCGTAAACGTTGGGCACTAGGTGTG
GGGGACATTCCACGTTTTCCGCGCCGTAGCTAACGCATTAAGTTCCCCGCCTGGGGAGTA
CGG
>I6629V002B2ZLV length=24 xy=0737_0049 region=2 run=R_2014_12_30_12_21_21_
GAGACGGCCGCCTGGGGAGTACGG
>I6629V002B2ZY2 length=361 xy=0737_0524 region=2 run=R_2014_12_30_12_21_21_
ACAGAGGGTGCGAGCGTTAATCGGATTTACTGGGCGTAAAGCGTGCGTAGGCGGCTTCTT
AAGTCGGATGTGAAATCCCTGAGCTTAACTTAGGAATTGCATTCGATACTGGGAAGCTAG
AGTATGGGAGAGGATGGTGGAATTCCAGGTGTAGCGGTGAGATGCGTAGAGATTTGGAGG
AATACCGATGGCGAAGGCAGCCATCTGGCCTAATACTGACGCTGAGGTACGAAAGCATGG
GGAGCAAACAGGATTAGATACCCTGATAGTCCATGCCGTAAACGATGTCTACTAGCCGTT
GGGGCCTTTGAGGCTTTAGTGGCGCAGCTAACGCGATAAGTAGACCGCCTGGGGAGTACG
G
>I6629V002B30BX length=354 xy=0748_2587 region=2 run=R_2014_12_30_12_21_21_
ACCAGCACCCCGAGTGGTCGGGACGATTATTGGGCCTAAAGCATCCGTAGCCGGTTCTAC
AAGTCTTCCGTTAAATCCACCTGCTTAACAGATGGGCTGCGGAGGATACTATGGAGCTAG
GAGGCGGGAGAGGCAAGCGGTACTTAGTGGGTAGGGGTAAAATCCGTTGATCCATTGAAG
ACCACCAGTGGCGAAGGCGGCTTGCTAGAACGCACTCGACGGTGAGGGATGAAAGCTGGG
GGAGCAAACCGGATTAGATACCCGGGTAGTCCCAGCTGTAAACGATGCAGACTCGGTGAT
GAATAGGCTTCGTGCCTATTCAGTGCCGCAGGGAAGCCGTTAAGTCTGCCGCCT
>I6629V002B30CB length=362 xy=0748_2601 region=2 run=R_2014_12_30_12_21_21_
GCGTAGGTGGCAAGCGTTGTCCGGAATTATTGGGCGTAAAGCGCGCGCAGGCGGTCCCTT
AAGTCTGATGTGAAAGCCCACGGCTCAACCGTGGAGGGTCATTGGAAACTGGGGGACTTG
AGTGCAGAAGAGGAAAGTGGAATTCCATGTGTAGCGGTGAAATGCGTAGAGATGTGGAGG
AACACCAGTGGCGAAGGCGACTTTCTGGTCTGTAACTGACGCTGAGGCGCGAAAGCGTGG
GGAGCAAACAGGATTAGATACCCTGGTAGTCCACGCCGTAAACGATGAGTGCTAAGTGTT
AGGGGGTTTCCGCCCCTTAGTGCTGCAGCTAACGCATTAAGCACTCCGCCTGGGGAGTAC
GG
>I6629V002B30CY length=24 xy=0748_2624 region=2 run=R_2014_12_30_12_21_21_
GAGATGGCCGCCTGGGGAGTACGG
>I6629V002B30DY length=16 xy=0748_2660 region=2 run=R_2014_12_30_12_21_21_
ACGGAGGGGCTAGACG
>I6629V002B30MG length=361 xy=0748_2966 region=2 run=R_2014_12_30_12_21_21_
ACGGAGGGGGCTAGCGTTGTTCGGAATTACTGGGCGTAAAGCGCACGTAGGCGGCTTTGT
AAGTTAGAGGTGAAAGCCCAGGGCTCAACCCTGGAATTGCCTTTAAGACTGCATCGCTTG
AATCATGGAGAGGTGAGTGGAATTCCGAGTGTAGAGGTGAAATTCGTAGATATTCGGAAG
AACACCAGTGGCGAAGGCGACTCACTGGACATGTATTGACGCTGAGGTGCGAAAGCGTGG
GGAGCAGACAGGATTAGATACCCTGGCAGTCCACGCCGTAAACGATGATGACTAGCTGTC
GGGGCGCTTGGCGTTTCGGTGGCGCAGCTAACGCGTTAAGTCATCCGCCTGGGGAGTACG
G
>I6629V002B30RO length=355 xy=0748_3154 region=2 run=R_2014_12_30_12_21_21_
[truncated: 3,769,518 more chars]
