# Supplementary material for: Metagenomic Analysis of Airborne Bacterial Community and Diversity in Seoul, Korea, during December 2014, Asian Dust Event
Source: PLoS One. 2017 Jan 25;12(1):e0170693. doi: 10.1371/journal.pone.0170693 (PMC5266312; doi:10.1371/journal.pone.0170693)
Supplement: S1 File — Files named by Nov 26 and Dec 3 are non-Asian events, and files named by Dec 1 and Dec 2 are Asian dust events. The files were submitted into the INSDC SRA (BioProject and SRA accession numbers are PRJNA360153 and SRP096119, respectively). (ZIP) [file pone.0170693.s001.zip › Dec 1.qual]

>I6629V002B001B length=363 xy=0714_2797 region=2 run=R_2014_12_30_12_21_21_
40 40 40 40 40 39 39 39 40 40 40 40 40 40 40 40 40 40 40 40 40 40 40 40 40 40 40 40 40 40 40 39 39 39 40 40 40 39 39 39 40 40 40 40 40 40 40 40 40 40 40 40 40 40 39 39 39 40 40 40
40 40 40 40 40 40 40 40 40 40 40 40 34 34 34 34 39 39 39 40 40 40 40 40 40 40 40 40 40 40 40 40 39 39 39 40 40 40 40 40 40 40 40 39 39 39 40 40 40 39 39 39 40 40 40 40 40 40 40 40
40 40 40 40 40 40 40 40 40 34 34 34 34 40 40 40 40 40 40 40 40 40 40 40 40 40 40 40 40 40 40 40 40 40 40 40 40 40 40 40 40 40 40 40 40 40 40 40 40 40 40 40 40 40 40 40 40 40 40 40
40 40 40 40 40 40 40 40 40 40 40 40 40 40 40 40 40 40 40 40 40 40 40 40 40 40 39 39 39 40 40 40 40 40 40 40 40 40 40 40 40 40 40 40 40 40 40 40 40 40 40 37 34 34 27 27 27 30 24 29
29 29 40 35 40 39 39 39 40 40 40 40 40 40 40 40 40 40 40 40 39 38 38 39 40 40 36 38 36 36 35 31 28 16 16 16 16 22 22 26 27 27 23 33 36 36 34 36 36 40 40 40 39 39 39 39 39 39 39 31
32 33 33 40 40 39 35 34 34 40 40 40 40 39 39 39 40 40 40 39 39 39 39 40 40 40 40 40 40 40 40 40 40 40 39 35 35 34 34 39 34 34 32 36 22 22 22 22 26 12 12 24 24 24 24 24 30 16 36 40
40 40 40
>I6629V002B005A length=360 xy=0714_2940 region=2 run=R_2014_12_30_12_21_21_
40 40 40 40 40 28 28 28 28 28 40 40 40 40 40 40 40 40 40 40 40 40 40 40 40 40 40 40 40 40 40 39 39 39 40 40 40 39 39 39 39 39 39 40 40 40 40 40 40 40 40 40 40 40 40 40 40 40 40 40
40 40 40 40 40 26 26 26 26 26 40 30 34 34 34 40 40 40 40 40 40 40 40 40 40 40 40 40 40 40 40 40 40 40 40 40 40 40 40 40 40 40 40 40 40 40 40 40 40 40 40 40 40 40 40 40 40 40 40 40
40 40 40 40 40 40 40 40 40 40 40 40 40 40 40 40 40 40 40 40 40 40 40 40 40 40 40 40 40 40 40 40 40 40 40 40 40 40 40 39 39 39 40 40 40 40 40 40 40 40 40 40 40 40 40 40 40 40 40 40
40 40 40 40 40 40 40 40 40 40 40 40 40 40 40 40 40 40 40 40 40 40 40 40 40 40 40 40 40 40 40 40 40 40 40 40 40 40 40 40 40 40 40 40 40 40 40 40 40 40 40 39 39 39 40 40 40 40 34 34
34 34 40 40 40 39 39 39 40 40 40 40 40 40 40 40 40 40 40 40 39 39 39 40 40 40 40 40 40 40 40 40 40 40 40 40 40 40 40 38 38 38 40 40 40 40 40 40 40 40 40 40 40 40 40 40 40 40 40 40
40 40 40 40 40 40 40 40 40 40 40 40 40 40 40 40 40 40 40 40 40 40 40 40 40 40 40 40 40 40 40 40 40 40 40 40 40 40 40 40 40 40 40 40 40 40 40 40 40 26 26 26 26 39 29 40 40 40 40 40
>I6629V002B007I length=361 xy=0714_3020 region=2 run=R_2014_12_30_12_21_21_
40 40 40 40 40 39 39 39 40 40 40 40 40 40 40 40 40 40 40 40 40 40 40 40 40 40 40 40 40 40 40 39 39 39 40 40 40 39 39 39 40 40 40 40 40 40 40 40 40 40 40 40 40 40 39 39 39 40 40 40
40 40 40 40 40 40 40 40 40 40 40 40 39 39 39 40 34 34 34 34 39 39 39 40 40 40 40 40 40 40 40 39 39 39 40 40 40 40 40 40 40 40 40 40 34 34 33 33 40 40 40 40 40 40 40 40 40 40 40 40
40 40 40 40 40 40 40 40 40 40 40 39 39 39 40 40 40 40 40 40 40 40 39 39 39 40 40 40 40 40 40 40 40 40 40 40 40 40 40 39 39 39 40 40 40 40 40 40 40 40 40 40 40 40 40 40 40 40 40 40
40 40 40 40 40 40 40 40 40 40 40 40 40 40 40 40 40 40 40 40 40 40 40 40 40 40 40 40 40 40 40 40 40 40 40 40 40 40 40 40 40 40 40 40 40 40 40 40 40 40 40 38 38 38 40 40 40 40 34 34
34 34 40 40 40 34 34 34 40 40 39 39 39 40 40 40 40 40 40 40 39 39 39 40 40 40 40 40 40 39 39 39 40 40 40 40 40 40 40 39 39 39 40 40 40 40 40 39 30 30 30 39 39 40 40 40 40 39 39 39
40 40 40 40 40 34 34 34 34 40 39 39 39 33 33 33 33 40 40 34 34 34 35 35 40 40 40 40 40 40 40 40 40 40 40 40 40 40 40 40 40 40 40 40 40 40 40 40 40 40 34 34 34 31 35 23 35 39 40 39
39
>I6629V002B00BU length=361 xy=0714_1880 region=2 run=R_2014_12_30_12_21_21_
40 40 40 39 39 21 21 21 21 21 39 40 40 40 40 40 40 40 40 40 40 40 40 40 40 40 40 40 40 40 40 34 34 34 40 40 40 39 39 39 40 40 40 40 40 40 40 40 40 40 40 40 40 40 40 39 38 38 39 40
40 40 40 40 40 35 35 35 39 39 40 40 30 30 30 40 40 40 40 40 40 40 40 40 40 40 26 26 26 34 34 34 36 36 36 36 29 29 30 36 40 36 30 30 30 30 30 36 40 40 40 40 40 40 40 40 40 40 40 40
40 40 40 40 40 40 40 40 40 40 40 39 39 39 40 40 40 40 40 40 40 40 40 40 34 34 35 40 40 40 40 40 40 40 40 40 39 39 39 39 39 39 40 40 40 40 40 40 40 40 40 40 40 40 40 40 40 40 40 40
40 40 40 40 40 40 40 40 40 40 40 40 40 40 40 40 40 40 40 40 40 40 40 40 40 40 40 40 40 40 40 39 30 30 30 39 39 40 40 40 40 40 40 40 40 40 40 40 40 40 40 39 39 39 40 40 40 40 34 34
34 34 40 40 40 39 39 39 40 40 40 40 40 40 40 40 40 40 40 40 39 39 39 40 39 39 39 40 40 40 40 40 40 40 40 40 40 40 40 39 39 39 40 40 40 40 40 35 30 30 26 26 39 40 40 40 40 40 40 35
30 30 30 30 35 40 40 40 40 40 40 40 40 40 40 40 40 40 40 40 39 39 39 39 40 40 40 40 40 40 40 40 40 40 40 40 40 39 34 35 34 34 35 40 40 40 40 40 40 40 32 32 34 34 39 23 35 35 40 40
40
>I6629V002B00JS length=363 xy=0714_2166 region=2 run=R_2014_12_30_12_21_21_
40 40 40 40 40 30 30 30 30 30 40 40 40 40 40 40 40 40 40 40 40 40 40 40 40 40 40 40 40 40 40 39 39 39 40 40 39 34 34 34 39 39 39 40 40 40 40 40 40 40 40 40 40 40 40 40 40 40 39 39
39 40 40 40 40 40 40 39 39 39 40 40 39 39 39 40 39 39 39 40 40 40 40 40 40 40 40 40 40 40 40 40 40 40 40 40 40 40 40 40 40 40 40 40 40 40 40 40 40 40 40 40 40 40 40 40 40 40 40 40
40 40 40 40 40 40 40 40 40 40 40 40 40 40 40 40 40 40 40 40 40 40 40 40 40 40 40 40 40 40 40 40 40 40 40 40 40 40 40 39 39 39 40 40 40 40 40 40 40 40 40 40 40 40 40 40 40 40 40 40
40 40 40 40 40 40 40 40 40 40 40 40 39 39 39 40 40 40 40 40 40 40 40 40 40 40 40 40 40 40 40 40 40 40 40 40 40 40 40 40 40 40 40 40 40 40 40 40 40 40 40 39 39 39 40 40 40 40 30 30
30 30 39 29 40 39 39 39 40 40 40 40 40 40 40 40 40 40 40 40 39 39 39 40 40 40 40 40 40 40 40 40 40 40 40 40 40 40 40 39 39 39 40 40 40 40 39 39 38 39 39 39 39 40 40 40 40 40 40 28
28 28 28 28 40 40 39 39 39 40 40 40 40 40 40 40 40 40 40 40 40 40 40 40 40 40 40 40 40 39 39 39 40 40 40 39 39 39 40 40 40 40 40 39 31 31 34 34 40 40 40 40 34 34 34 34 40 40 40 40
40 40 40
>I6629V002B00L9 length=361 xy=0714_2255 region=2 run=R_2014_12_30_12_21_21_
40 40 40 40 40 39 39 39 40 40 40 40 40 40 40 40 40 40 40 40 40 40 40 40 40 39 39 39 40 40 40 39 39 39 40 40 40 26 26 26 40 40 40 40 40 40 40 40 40 40 40 40 40 40 40 30 30 30 30 30
40 40 40 40 40 40 40 40 40 40 40 40 39 39 39 40 39 39 39 40 40 40 40 40 40 40 40 40 40 40 40 40 40 40 40 40 40 40 40 40 40 40 40 40 40 40 40 40 40 40 39 39 39 40 40 40 40 40 40 40
40 40 40 40 40 39 39 39 40 40 40 40 40 40 40 40 40 40 40 40 40 40 40 40 40 40 40 40 40 40 40 40 40 40 40 40 40 40 40 39 39 39 40 40 40 40 40 40 40 40 40 40 40 40 40 40 40 40 40 40
40 40 40 40 40 40 40 40 40 40 40 40 40 40 40 40 40 40 40 39 34 34 35 40 40 40 40 40 40 40 40 40 40 40 40 40 40 40 40 40 40 40 40 40 40 40 40 40 40 40 40 39 39 39 40 40 40 40 31 31
31 31 40 40 40 39 39 39 40 40 40 40 40 40 40 40 40 40 40 40 39 39 39 40 40 40 40 40 40 40 40 40 40 40 40 40 40 40 40 39 39 39 40 40 40 40 40 39 39 39 40 40 40 40 40 40 40 35 34 34
33 33 33 33 40 40 39 39 39 40 40 40 40 40 39 39 39 35 35 28 39 39 39 40 40 40 40 40 40 40 40 40 40 40 40 39 39 39 40 40 40 40 40 40 40 40 40 40 40 40 32 34 34 34 40 34 40 40 40 40
40
>I6629V002B00M9 length=361 xy=0714_2291 region=2 run=R_2014_12_30_12_21_21_
40 40 40 40 40 28 28 28 28 28 40 40 40 40 40 40 40 40 40 40 40 38 34 34 39 39 40 40 40 40 40 38 38 38 40 40 40 39 39 39 40 40 40 40 40 40 40 40 40 40 40 40 40 40 40 39 39 39 40 40
40 40 39 39 39 40 40 40 40 40 40 40 39 39 39 40 39 39 39 40 38 38 38 40 40 40 40 40 39 39 39 40 40 40 40 40 40 40 40 40 40 39 39 39 40 40 40 40 40 40 40 40 40 40 40 40 40 40 40 40
40 40 40 40 40 40 40 40 40 40 40 40 40 40 40 40 40 40 40 40 40 40 40 40 40 40 40 40 40 40 40 40 40 40 40 40 40 40 40 39 39 39 40 40 40 40 40 40 40 40 40 40 40 40 40 40 40 40 40 40
40 40 40 40 40 40 40 40 40 40 40 40 40 40 40 40 40 40 40 40 40 40 40 40 40 40 40 40 40 40 40 40 40 40 40 40 40 40 40 40 40 40 40 40 40 40 40 40 40 40 40 39 39 39 40 40 40 40 34 34
34 34 40 40 40 34 34 34 40 40 40 40 40 40 40 40 40 40 40 40 39 39 39 40 40 40 40 40 40 40 40 40 40 40 40 40 40 40 40 39 39 39 40 40 40 40 40 40 40 40 40 40 40 40 40 40 40 40 40 40
34 34 34 34 40 40 40 40 40 40 40 40 40 39 39 39 40 40 40 40 40 40 40 40 40 40 40 40 40 40 40 40 40 40 40 40 40 40 40 40 40 40 40 40 40 40 40 40 40 40 32 34 34 31 39 29 40 40 40 40
40
>I6629V002B00MD length=362 xy=0714_2259 region=2 run=R_2014_12_30_12_21_21_
40 40 40 40 40 40 40 40 40 40 40 40 40 40 40 40 40 40 40 40 40 40 40 40 40 40 40 40 40 40 40 39 39 39 40 40 40 39 39 39 40 40 40 40 40 40 40 40 40 40 40 40 40 40 40 39 39 39 40 40
40 40 40 40 40 40 40 40 40 40 40 40 39 39 39 40 39 39 39 40 40 40 40 40 40 40 40 40 40 40 40 40 40 40 40 39 39 39 40 40 40 40 40 40 40 39 39 39 40 40 23 23 23 23 23 40 40 40 40 40
40 40 40 40 40 40 40 40 40 40 40 40 40 38 38 38 40 40 40 40 40 40 40 40 40 40 40 40 40 40 40 40 40 40 40 40 40 40 40 39 39 39 40 40 40 40 40 40 40 40 40 40 40 40 40 40 40 40 40 40
40 40 40 40 40 40 40 40 40 40 40 40 40 40 40 40 40 40 40 40 40 39 39 39 40 40 40 40 40 40 40 40 40 40 40 40 40 40 40 40 40 40 40 40 40 40 40 40 40 40 40 39 38 38 39 40 40 40 32 32
32 32 40 35 40 34 34 34 39 28 34 34 40 40 40 40 40 40 40 40 39 39 39 40 40 40 40 40 40 40 40 40 40 40 40 40 40 40 40 39 39 39 40 40 40 40 40 40 40 40 40 40 40 40 40 40 40 40 40 40
40 28 28 28 23 23 26 34 34 36 36 17 19 19 19 17 24 24 40 40 40 40 40 40 40 40 40 40 40 40 40 40 40 40 40 40 40 40 40 40 40 40 40 40 40 40 40 40 40 40 40 33 33 34 31 39 29 39 40 40
40 40
>I6629V002B00OJ length=363 xy=0714_2337 region=2 run=R_2014_12_30_12_21_21_
40 40 40 40 40 39 39 39 40 40 40 40 40 40 40 40 40 40 40 40 40 40 40 40 40 40 40 40 40 40 40 39 39 39 40 40 40 39 39 39 40 40 40 40 40 40 40 40 40 40 40 40 40 40 39 39 39 40 40 40
40 40 40 40 40 40 40 40 40 40 40 40 34 34 31 31 21 21 21 39 39 40 40 40 40 40 40 40 40 40 40 40 39 39 39 40 40 40 40 40 40 40 40 39 39 39 40 40 40 39 39 39 40 40 40 40 40 40 40 40
40 40 40 40 40 40 40 40 40 32 32 31 31 39 39 40 40 40 40 40 40 40 40 40 40 40 40 40 40 40 40 40 40 40 40 40 40 40 40 40 40 40 40 40 40 40 40 40 40 40 40 40 40 40 40 40 40 39 39 39
40 40 40 40 40 40 40 40 40 40 40 40 40 40 40 40 40 40 40 40 40 40 40 40 40 40 39 39 39 39 39 28 30 30 34 35 40 40 40 40 40 40 40 40 40 40 40 40 40 40 40 39 39 39 39 39 39 40 34 34
34 33 40 40 40 38 38 38 40 40 40 40 40 40 40 40 40 40 40 40 39 39 39 40 40 40 40 40 40 40 34 34 35 30 32 28 28 30 39 38 39 39 34 40 40 40 39 39 39 39 39 39 39 40 40 40 40 40 40 33
33 34 33 40 40 40 40 40 40 40 40 40 40 40 40 40 40 40 39 39 39 40 40 40 40 40 40 40 35 35 35 39 39 40 40 40 40 40 40 40 40 40 40 40 31 31 31 31 39 29 29 39 31 31 31 31 35 23 35 40
40 40 40
>I6629V002B00QO length=24 xy=0714_2414 region=2 run=R_2014_12_30_12_21_21_
40 40 40 40 40 40 40 40 40 40 40 40 40 34 34 34 34 40 40 40 40 40 40 40
>I6629V002B00R9 length=361 xy=0714_2471 region=2 run=R_2014_12_30_12_21_21_
40 40 40 40 40 39 39 39 40 40 40 40 40 40 40 40 40 40 40 40 40 40 40 40 40 39 39 39 40 40 40 39 39 39 40 40 40 39 39 39 40 40 40 40 40 40 40 40 40 40 40 40 40 40 40 40 40 40 40 40
40 40 40 40 40 40 40 40 40 40 40 40 39 39 39 40 39 39 39 40 40 40 40 40 40 40 40 40 40 40 40 40 40 40 40 40 40 40 40 40 40 40 40 40 40 40 40 40 40 40 39 39 39 40 40 40 40 40 40 40
40 40 40 40 40 39 39 39 40 40 40 40 40 40 40 40 40 40 40 40 40 40 40 40 40 40 40 40 40 40 40 40 40 40 40 40 40 40 40 39 39 39 40 40 40 40 40 40 40 40 40 40 40 40 40 40 40 40 40 40
40 40 40 40 40 40 40 40 40 40 40 40 40 40 40 40 40 40 40 40 40 40 40 40 40 40 40 40 40 40 40 40 40 40 40 40 40 40 40 40 40 40 40 40 40 40 40 40 40 40 40 39 39 39 40 40 40 40 34 34
34 34 40 40 40 39 39 39 40 40 40 40 40 40 40 40 40 40 40 40 39 39 39 40 40 40 40 40 40 40 40 40 40 40 40 40 40 40 40 39 39 39 40 40 40 40 40 40 40 40 40 40 40 40 40 34 34 35 40 40
34 34 34 34 40 40 39 39 39 40 40 40 40 40 39 39 39 40 40 40 40 40 40 40 40 40 40 40 40 40 40 40 40 40 40 40 40 40 40 40 40 40 40 40 40 40 40 40 40 40 33 34 34 31 35 23 35 39 40 40
40
>I6629V002B00VC length=24 xy=0714_2582 region=2 run=R_2014_12_30_12_21_21_
40 40 40 40 40 40 40 40 40 40 40 40 40 34 34 34 34 40 40 40 40 40 40 40
>I6629V002B00ZU length=361 xy=0714_2744 region=2 run=R_2014_12_30_12_21_21_
40 40 40 40 40 24 24 24 24 24 40 40 40 40 40 40 40 40 40 40 40 40 34 34 21 21 21 35 32 40 40 39 39 39 40 40 40 39 39 39 40 40 40 40 40 40 40 40 40 40 40 40 40 40 40 40 40 40 40 40
40 40 40 40 40 40 34 34 34 34 40 40 39 39 39 40 39 39 39 40 40 40 40 40 40 40 40 40 40 40 40 40 40 40 40 40 40 40 40 40 40 39 39 39 40 39 39 39 40 40 40 40 40 40 40 40 40 40 40 40
40 40 40 40 40 40 40 40 40 40 40 40 40 40 40 40 40 40 40 40 40 40 40 40 40 40 40 40 40 40 40 40 40 40 40 40 40 40 40 39 39 39 40 40 40 40 40 40 40 40 40 40 40 40 40 40 40 39 39 39
40 40 40 40 40 40 40 40 40 40 40 40 40 40 40 40 40 40 40 40 40 40 40 40 40 40 40 40 40 40 40 40 40 40 40 40 40 40 40 40 40 40 40 40 40 40 40 40 40 40 40 39 39 39 40 40 40 40 34 34
34 34 40 40 40 39 39 39 40 40 40 40 40 40 40 40 40 40 39 30 26 26 26 35 39 40 40 40 40 39 39 39 39 40 40 40 40 40 40 39 39 39 39 40 34 39 39 40 40 30 30 30 39 40 40 40 40 39 39 39
40 39 39 38 35 35 35 40 40 40 40 40 40 40 40 40 39 39 34 35 28 28 35 39 40 40 40 40 30 30 30 30 39 40 40 40 40 40 40 35 28 28 30 40 40 40 39 39 39 40 33 33 34 32 39 29 39 40 39 39
39
>I6629V002B013S length=358 xy=0715_0086 region=2 run=R_2014_12_30_12_21_21_
38 39 39 39 38 28 24 20 18 18 18 24 33 36 38 36 36 36 38 36 39 39 40 40 40 39 35 33 33 30 30 32 28 28 16 18 18 18 18 18 29 31 38 38 38 38 40 38 38 40 38 38 29 29 29 29 39 38 37 37
39 39 40 40 40 40 40 37 33 34 33 33 38 38 39 40 33 33 34 40 40 40 40 40 40 40 40 40 40 40 40 40 40 39 39 39 40 40 40 40 40 40 40 40 40 39 40 39 40 40 40 40 40 40 40 33 33 33 33 40
40 38 38 38 38 39 39 39 40 40 40 40 40 40 33 33 33 38 40 40 40 40 40 40 39 39 38 38 16 16 14 23 20 13 13 13 15 14 14 14 14 26 27 28 32 36 39 40 40 40 40 40 38 38 38 40 40 40 40 40
40 40 33 33 33 39 40 40 40 40 40 40 40 40 40 40 40 40 40 40 40 40 40 40 40 40 40 39 39 40 40 40 40 40 37 35 35 38 36 36 36 28 17 18 18 21 21 21 30 38 32 29 29 33 26 26 18 18 16 16
16 32 14 20 14 14 14 14 14 23 23 22 28 27 26 28 29 38 37 33 32 32 22 22 22 32 39 40 40 39 36 36 37 37 32 32 32 39 33 28 28 28 37 30 38 35 35 35 35 35 35 40 39 37 35 35 37 38 38 38
38 38 38 39 39 39 32 28 28 28 37 37 40 40 40 40 40 40 40 39 32 32 32 39 40 38 37 33 20 20 20 29 36 32 15 20 20 25 26 30 30 32 25 23 23 33 40 37 36 36 39 39 37 26 31 26 20 20
>I6629V002B0155 length=340 xy=0715_0171 region=2 run=R_2014_12_30_12_21_21_
35 35 35 35 35 37 37 31 33 33 33 34 34 32 33 33 32 32 23 23 23 24 16 18 18 16 19 19 27 27 23 23 25 28 33 32 35 37 30 30 27 27 27 32 30 28 27 28 29 28 29 30 18 18 15 15 15 15 23 16
29 29 28 27 27 27 32 32 33 32 32 32 33 28 28 28 19 17 16 16 21 24 28 23 23 18 18 27 28 29 28 29 29 30 24 23 23 16 16 16 19 19 19 19 32 32 29 32 32 27 27 28 32 32 35 30 30 28 28 28
28 33 33 33 33 32 30 30 31 32 28 28 28 28 20 20 20 20 20 32 33 33 33 33 35 35 35 37 37 37 37 31 32 31 35 37 37 37 37 37 37 37 37 37 37 37 37 32 34 34 34 37 34 34 35 34 37 37 37 37
37 37 37 37 37 37 37 37 37 37 37 37 37 37 37 37 37 37 37 37 35 35 33 33 24 24 21 19 19 16 16 16 23 23 32 31 27 27 28 33 33 35 35 37 37 35 33 33 32 25 25 25 27 27 16 16 16 19 27 27
27 21 21 21 21 31 21 31 26 23 23 25 25 33 28 20 20 20 20 20 35 38 38 28 26 24 24 35 35 35 35 35 32 28 17 15 15 24 19 24 23 23 23 27 14 14 15 25 30 25 30 30 30 29 28 26 27 24 20 20
16 16 16 11 11 11 11 11 11 11 22 24 24 20 16 16 17 22 27 27 27 30 30 27 19 19 19 19 18 29 31 27 25 25 23 23 23 29 17 14
>I6629V002B0160 length=361 xy=0715_0202 region=2 run=R_2014_12_30_12_21_21_
40 40 40 40 40 39 39 39 40 40 40 40 40 40 40 40 40 40 39 39 39 39 40 40 40 39 39 39 40 40 40 39 39 39 40 40 40 39 39 39 40 40 40 40 40 40 40 40 40 40 40 40 40 40 40 40 40 40 40 40
40 40 40 40 40 40 40 40 40 40 40 35 21 21 21 35 39 39 39 40 40 39 39 39 39 39 40 40 40 40 40 40 40 40 40 40 40 40 40 40 40 40 40 40 40 40 40 40 40 40 39 39 39 40 40 40 40 40 40 40
40 40 40 40 40 39 39 39 40 40 40 40 40 40 40 40 40 40 40 40 40 40 40 40 40 40 40 40 40 40 40 40 40 40 40 40 40 39 39 38 38 38 40 40 40 40 40 40 40 40 40 40 40 40 40 34 34 35 39 39
40 40 40 40 39 39 39 40 40 40 40 40 40 39 39 39 39 40 40 40 40 40 40 40 40 40 39 39 39 39 40 40 40 40 40 40 40 40 40 40 40 40 39 30 26 26 30 40 40 40 40 36 34 34 34 40 39 35 31 31
31 31 40 30 40 39 39 39 40 40 40 40 40 40 40 40 39 39 39 39 38 39 39 40 40 40 40 35 35 35 39 39 40 40 40 40 40 40 40 39 39 39 40 40 40 39 39 39 39 40 40 40 40 40 40 34 34 35 40 40
31 31 31 31 34 34 24 24 24 39 39 39 39 39 36 36 37 40 40 40 40 40 40 40 40 40 38 24 19 19 19 19 30 37 36 33 33 32 37 40 40 40 40 40 40 40 40 34 34 35 32 34 34 34 40 34 40 40 40 40
40
>I6629V002B016I length=342 xy=0715_0184 region=2 run=R_2014_12_30_12_21_21_
40 40 40 40 40 39 39 39 40 40 40 40 40 40 40 40 40 40 40 40 40 40 40 40 40 40 40 40 40 40 40 39 39 39 40 40 40 39 39 39 40 40 40 40 40 40 40 40 40 40 40 40 40 40 39 39 39 40 40 40
40 40 40 40 40 40 40 40 40 40 40 40 30 30 30 38 21 21 21 30 40 40 40 40 40 40 40 40 40 40 40 40 39 39 39 40 40 40 40 40 40 40 40 40 40 40 40 40 40 40 40 40 38 26 26 26 40 40 40 40
40 40 40 40 40 40 40 40 40 34 34 34 34 40 40 40 40 40 40 40 40 40 40 40 40 40 40 40 40 40 40 40 40 40 40 40 40 40 40 39 39 39 40 40 40 40 38 38 38 38 38 40 39 38 38 36 40 40 32 32
30 30 30 40 28 28 28 36 40 32 32 33 32 34 33 32 34 40 26 26 26 36 36 36 32 34 34 30 30 30 34 34 34 32 32 36 36 36 40 40 40 40 36 34 34 34 34 40 40 40 40 40 40 38 40 40 40 40 33 34
34 34 40 40 40 40 40 38 38 38 40 40 40 40 40 40 40 40 38 34 28 28 28 30 38 40 40 40 40 40 40 40 40 37 34 34 34 40 34 34 34 34 36 39 40 40 36 37 37 40 34 39 38 38 40 40 40 36 36 29
29 29 29 40 38 34 34 34 38 40 40 40 38 34 34 34 40 40 40 40 40 36 36 34 34 34 32 33 33 33 36 23 22 22 31 26 27 27 32 31 26 27
>I6629V002B017Y length=362 xy=0715_0236 region=2 run=R_2014_12_30_12_21_21_
33 34 40 40 40 38 38 38 40 40 40 40 40 40 40 40 29 29 29 29 29 38 40 40 40 40 40 40 40 40 40 39 39 39 40 39 40 26 26 26 33 33 33 38 38 36 38 33 35 36 36 31 19 19 14 14 14 25 19 28
19 19 15 13 12 12 12 17 22 18 28 25 12 14 14 14 16 16 20 34 34 31 30 29 28 28 40 40 40 40 40 40 40 40 40 40 40 40 40 40 39 39 39 40 40 40 40 38 33 26 24 24 33 40 40 38 38 38 39 40
40 40 40 40 40 40 40 40 40 34 34 34 33 40 39 40 40 40 40 40 33 33 33 33 29 29 29 33 37 40 40 40 40 40 40 28 29 29 38 39 36 36 38 38 38 37 37 38 35 28 28 28 28 37 40 39 37 38 38 39
40 40 40 40 40 40 38 40 40 39 39 28 27 20 20 20 28 26 35 32 32 32 32 31 24 26 28 20 20 18 26 28 38 38 38 38 38 38 35 37 38 38 40 40 40 33 32 32 38 38 40 38 38 38 39 40 40 40 40 34
34 34 34 40 31 39 39 39 40 40 39 39 39 40 40 40 40 40 40 40 37 33 28 28 28 39 28 28 28 32 32 40 40 40 40 39 39 39 40 40 36 36 36 40 40 21 21 21 21 22 19 31 32 33 23 23 25 21 26 15
15 17 21 30 36 34 34 34 36 36 38 38 40 40 38 38 38 22 22 22 19 26 26 26 25 23 26 26 33 29 26 26 24 26 31 26 20 20 20 20 36 30 29 23 23 23 23 36 22 22 36 26 23 23 23 20 12 20 25 34
32 29
>I6629V002B01AZ length=360 xy=0714_3145 region=2 run=R_2014_12_30_12_21_21_
29 27 27 27 27 21 21 23 27 22 15 14 14 13 13 19 16 24 24 16 17 16 19 13 13 14 13 17 21 28 19 14 14 13 13 23 30 24 24 19 17 17 19 27 27 25 24 25 24 19 19 15 15 16 19 27 27 27 27 32
32 33 33 33 35 32 30 23 23 24 30 29 23 23 15 15 15 19 19 19 19 28 29 32 32 33 35 35 37 37 37 37 37 37 37 37 37 37 28 28 28 32 37 37 37 37 37 37 37 37 37 37 37 37 37 37 37 37 32 32
30 37 37 37 35 35 32 30 34 30 30 29 37 35 35 35 35 37 37 34 30 31 31 35 37 37 37 37 37 37 37 37 37 37 37 37 37 37 35 35 35 37 37 37 35 35 35 35 33 33 32 32 30 30 27 27 27 27 28 29
18 18 19 19 19 18 29 29 30 30 30 32 32 27 24 25 25 28 28 32 32 33 33 33 33 33 33 35 35 35 35 35 35 30 28 30 32 35 35 34 34 32 35 30 30 30 38 38 35 35 32 32 30 30 30 30 35 32 32 32
21 21 19 19 24 14 27 23 23 23 19 14 15 15 19 27 31 31 33 33 33 33 30 38 38 35 35 35 35 35 33 33 33 32 25 19 15 15 14 28 29 23 23 23 23 19 19 15 25 25 30 30 29 29 29 29 29 29 17 13
14 14 14 14 19 19 19 19 29 29 24 27 27 35 30 30 30 35 30 30 30 25 20 15 19 19 19 23 29 29 29 31 25 25 25 27 29 27 27 25 23 17 17 18 17 17 17 17 20 20 20 20 20 18 15 11 11 13 13 22
>I6629V002B01GC length=361 xy=0714_3338 region=2 run=R_2014_12_30_12_21_21_
40 40 40 40 40 39 39 39 40 40 40 40 40 40 40 40 40 40 40 40 40 40 40 40 40 39 39 39 40 40 40 38 38 38 40 40 40 39 39 39 40 40 40 40 40 40 40 40 40 40 40 40 40 40 40 40 40 40 40 40
40 40 40 40 40 40 40 40 40 40 40 40 34 34 34 40 39 34 34 35 40 40 40 40 40 40 40 40 40 40 40 40 40 40 40 40 40 40 40 40 40 40 40 40 40 40 40 40 40 40 39 39 39 40 40 40 40 40 40 40
40 40 40 40 40 39 39 39 40 40 40 40 40 40 40 40 40 40 40 40 40 40 40 40 40 40 40 40 40 40 40 40 40 40 40 40 40 40 40 39 39 39 40 40 40 40 40 40 40 40 40 40 40 40 40 40 40 40 40 40
40 40 40 40 30 30 30 39 40 40 40 40 39 39 39 40 40 40 40 40 34 34 35 40 40 40 40 40 40 40 40 40 40 40 40 40 40 40 40 40 40 40 40 40 40 40 40 40 40 40 40 39 39 39 40 40 39 39 29 28
28 28 36 25 36 34 34 34 36 34 36 36 40 40 40 40 40 40 40 40 30 30 30 30 39 40 40 40 40 40 34 34 35 39 40 40 40 39 30 30 30 30 30 40 28 30 30 30 38 36 36 36 36 36 33 33 33 24 24 22
22 22 22 22 35 35 17 17 17 28 33 28 28 30 33 33 33 33 34 28 34 34 35 39 39 40 40 40 40 40 40 40 40 39 35 35 35 39 40 40 40 40 40 40 40 40 35 28 28 30 26 26 26 26 40 30 40 40 40 40
40
>I6629V002B01UK length=363 xy=0714_3850 region=2 run=R_2014_12_30_12_21_21_
40 40 40 40 40 30 30 30 40 40 40 40 40 40 40 40 40 40 40 40 40 40 40 40 40 40 40 40 40 40 40 39 39 39 40 40 40 39 39 39 40 40 40 40 40 40 40 40 40 40 40 40 40 40 40 40 40 40 40 40
40 40 40 40 40 40 40 40 40 40 40 40 34 34 34 34 40 40 40 33 33 34 34 40 40 40 40 40 34 34 34 34 40 40 40 40 40 40 40 40 40 40 40 40 40 40 40 40 40 39 39 39 40 40 40 40 40 40 40 40
40 40 40 40 40 40 40 40 40 34 34 34 34 40 40 40 40 40 40 40 40 40 40 40 40 40 40 40 40 40 40 40 40 40 40 40 40 40 40 39 39 39 40 40 40 40 40 40 40 40 40 40 40 40 40 40 40 40 40 40
40 40 40 40 40 40 40 40 40 40 40 40 40 40 40 40 40 40 39 39 39 40 40 40 40 40 39 39 39 40 35 35 35 39 40 40 40 40 40 40 40 40 40 40 40 40 40 40 40 40 40 39 39 39 40 40 40 40 32 32
32 32 40 40 40 40 40 40 40 40 40 40 40 40 40 40 40 40 40 40 39 39 39 40 40 40 40 40 40 40 40 40 40 40 40 40 40 40 40 39 39 39 40 40 40 40 39 39 39 40 40 39 39 39 40 40 40 40 40 40
28 28 30 30 28 40 40 40 40 34 34 35 39 30 30 30 30 30 28 40 40 40 40 40 40 39 39 39 39 40 40 40 40 40 40 40 40 40 40 40 40 40 35 35 33 31 34 34 40 34 34 40 32 32 34 32 39 29 39 40
40 40 40
>I6629V002B01WX length=356 xy=0714_3935 region=2 run=R_2014_12_30_12_21_21_
40 40 40 40 40 39 39 39 40 40 40 40 40 40 40 39 40 40 37 37 37 39 39 38 38 33 36 36 38 38 30 20 20 21 31 38 39 24 24 24 37 40 40 40 40 40 40 40 40 40 40 40 40 40 33 33 33 37 33 33
33 33 39 40 40 40 40 40 40 40 40 40 33 33 33 40 39 39 39 40 40 40 40 40 40 40 40 40 40 40 40 40 40 40 40 40 40 40 40 40 40 40 40 40 40 40 40 40 40 40 39 39 39 40 40 40 40 40 40 40
40 40 40 40 40 37 37 37 37 37 39 40 40 40 40 40 40 40 40 40 40 40 40 40 40 40 40 40 40 40 40 40 40 40 40 40 40 40 39 25 25 25 40 40 40 40 40 40 40 40 40 40 29 29 29 39 40 40 40 40
40 40 40 40 39 40 40 40 40 39 39 39 39 40 40 40 40 39 37 37 37 38 38 38 38 36 36 36 36 26 18 18 18 26 25 26 26 34 36 30 30 30 31 31 35 35 40 38 31 31 31 33 33 33 35 26 26 26 27 24
28 28 26 17 26 26 31 33 35 27 35 38 36 36 36 38 35 35 30 31 20 20 20 22 30 36 33 29 27 27 36 36 31 31 31 31 21 21 20 26 33 33 35 35 24 31 31 35 35 40 35 35 35 31 31 31 31 40 40 40
34 34 31 31 35 35 39 39 36 38 38 31 31 30 26 26 25 19 14 12 14 18 19 14 14 14 19 18 24 24 23 28 26 28 24 24 25 28 30 30 32 24 23 24 24 33 32 30 17 17 19 21 24 26 19 15
>I6629V002B0253 length=362 xy=0715_1465 region=2 run=R_2014_12_30_12_21_21_
40 40 40 40 40 40 40 40 40 40 40 40 40 40 40 40 40 40 40 40 40 40 40 40 40 40 40 40 40 40 40 39 39 39 40 40 40 39 39 39 40 40 40 40 40 40 40 40 40 40 40 40 40 40 40 39 39 39 34 34
34 34 40 40 40 40 40 40 40 40 40 40 39 39 39 40 39 39 39 40 40 40 40 40 40 40 40 40 40 40 40 40 40 40 40 39 39 39 40 40 40 40 40 40 40 39 39 39 40 40 26 26 26 26 26 40 40 40 40 40
40 40 40 40 40 40 40 40 40 40 40 40 40 39 39 39 40 40 40 40 40 40 40 40 40 40 40 40 40 40 40 40 40 40 40 40 40 40 40 39 39 39 40 40 40 40 40 40 40 40 40 40 40 40 40 40 40 40 40 40
40 40 40 40 40 40 40 40 40 40 40 40 40 40 40 40 40 40 40 39 39 38 39 39 39 40 39 39 40 40 40 40 40 40 40 40 40 40 40 40 40 40 40 40 40 40 40 40 40 40 39 30 30 30 39 39 40 40 30 30
30 30 40 40 40 39 39 39 40 40 40 40 40 40 40 40 40 40 40 40 39 39 39 40 40 40 40 40 40 40 40 40 40 40 40 40 40 40 40 39 39 39 40 40 40 40 40 40 40 40 40 40 40 40 40 40 40 40 40 40
40 28 28 28 28 28 36 38 33 34 34 17 24 24 22 22 24 24 36 40 36 32 34 34 36 40 40 40 40 40 40 40 40 40 40 40 40 40 40 40 40 40 40 40 40 40 40 40 40 40 40 34 34 34 34 40 40 40 40 40
40 40
>I6629V002B0289 length=357 xy=0715_1579 region=2 run=R_2014_12_30_12_21_21_
27 27 25 22 22 18 18 22 27 18 17 14 14 17 17 22 14 14 14 14 18 18 27 27 18 18 18 18 23 23 20 18 18 19 19 23 30 19 30 23 23 23 27 22 22 17 17 17 25 25 25 22 18 18 22 18 18 18 25 17
17 12 12 12 13 13 13 13 11 20 32 32 32 32 35 36 39 36 39 39 38 21 21 21 36 38 40 40 40 38 37 23 23 23 24 28 35 39 38 38 21 22 22 35 36 40 35 33 32 28 26 26 27 32 30 12 14 14 14 14
14 27 32 35 35 36 36 39 40 40 40 40 40 40 40 40 40 40 40 40 40 40 40 40 39 39 40 40 40 40 40 40 38 37 37 40 40 39 38 38 38 39 39 36 33 21 21 21 28 36 40 40 40 40 38 40 40 39 38 38
37 40 39 33 33 33 40 40 40 40 39 39 39 40 40 40 40 40 39 40 40 39 39 37 36 37 40 40 40 36 35 39 26 26 19 26 29 40 40 40 40 40 40 38 38 38 35 40 40 40 40 40 40 40 35 35 35 39 39 39
40 40 35 37 31 31 31 31 37 28 37 40 40 39 40 40 36 36 35 36 36 40 40 35 37 35 33 33 33 35 35 35 38 38 35 27 21 21 21 20 32 32 32 36 37 33 33 36 40 40 40 40 40 32 32 32 39 39 40 40
40 40 40 40 40 40 40 40 40 39 39 39 32 32 32 36 36 39 39 39 39 39 39 39 40 40 40 40 31 26 26 26 26 39 39 39 39 39 39 39 33 31 31 31 39 39 39 35 30 29 29 31 32 32 27 21 13
>I6629V002B02AN length=347 xy=0715_0333 region=2 run=R_2014_12_30_12_21_21_
11 14 12 12 17 11 13 13 13 25 28 28 30 30 31 31 29 31 33 31 32 32 30 19 19 15 13 14 14 14 13 13 11 22 16 19 16 17 21 21 24 23 28 28 19 19 19 31 33 31 32 23 23 24 27 21 23 23 19 14
15 15 19 13 15 15 18 27 24 24 25 30 17 17 19 28 23 19 19 19 23 21 23 27 27 27 23 23 23 19 19 19 27 32 29 32 32 32 20 20 20 30 30 30 33 33 32 23 25 24 31 32 23 23 24 24 24 23 24 19
19 19 23 30 29 27 19 19 19 30 28 19 19 19 30 23 19 19 19 19 19 19 19 32 32 31 29 32 32 32 32 35 35 35 32 32 32 35 35 35 30 30 28 28 28 33 30 29 30 30 28 27 23 23 19 19 19 18 19 17
17 26 21 22 21 21 21 21 24 22 23 23 29 29 23 21 21 21 21 23 23 23 29 19 15 15 15 19 27 29 29 30 26 27 27 25 23 23 24 19 15 14 15 14 21 28 28 27 13 13 13 27 29 27 23 16 16 15 24 27
32 25 25 21 21 25 15 25 30 30 30 33 32 27 27 23 23 23 30 30 30 24 18 13 13 13 13 17 21 21 22 17 18 17 19 19 19 30 23 23 23 30 27 26 26 31 31 27 31 27 19 19 19 19 18 24 24 25 19 19
13 13 14 19 27 29 31 31 31 30 23 25 25 25 32 32 30 30 28 33 33 33 27 33 32 27 19 19 18 18 27 18 19 19 17 18 23 27 25 25 19 19 19 29 31 29 18
>I6629V002B02KP length=361 xy=0715_0695 region=2 run=R_2014_12_30_12_21_21_
40 40 40 40 40 39 39 39 40 40 40 40 40 40 40 40 40 40 40 40 40 40 40 40 40 39 39 39 40 40 40 39 39 39 40 40 40 39 39 39 40 40 40 40 40 40 40 40 40 40 40 40 40 40 40 40 40 40 40 40
40 40 40 40 40 40 40 40 40 40 40 40 39 39 39 40 39 39 39 40 40 40 40 40 40 40 40 40 40 40 40 40 40 40 40 40 40 40 40 40 40 40 40 40 40 40 40 40 40 40 39 39 39 40 40 40 40 40 40 40
40 40 40 40 40 39 39 39 40 40 40 40 40 40 40 40 40 40 40 40 40 40 40 40 40 40 40 40 40 40 40 40 40 40 40 40 40 40 40 39 39 39 40 40 40 40 40 40 40 40 40 40 40 40 40 40 40 40 40 40
40 40 40 40 40 40 40 40 40 40 40 40 40 40 40 40 40 40 40 40 40 40 40 40 40 40 40 40 40 40 40 40 40 40 40 40 40 40 40 40 40 40 40 40 40 40 40 40 40 40 40 39 39 39 40 40 40 40 32 32
32 32 40 40 40 39 39 39 40 40 40 40 40 40 40 40 40 40 40 40 39 39 39 40 40 40 40 40 40 40 40 40 40 40 40 40 40 40 40 39 39 39 40 40 40 40 40 40 40 40 40 40 40 40 40 40 40 40 40 40
34 34 34 34 40 40 39 39 39 40 40 40 40 40 39 39 39 40 40 40 40 40 40 40 40 40 40 40 40 40 40 40 40 40 40 40 40 40 40 40 40 40 40 40 40 40 40 40 40 40 32 33 34 34 40 40 40 40 40 40
40
>I6629V002B02NP length=357 xy=0715_0803 region=2 run=R_2014_12_30_12_21_21_
40 40 40 40 40 39 39 39 40 40 40 40 40 40 40 40 40 40 40 40 40 40 40 40 40 40 40 40 40 40 40 39 39 39 40 40 40 39 39 39 40 40 40 40 40 40 40 40 40 40 40 40 40 40 39 39 39 40 40 40
40 40 40 40 40 40 40 40 40 40 40 40 32 32 31 31 30 30 30 39 37 40 40 40 40 40 40 40 40 40 40 40 30 30 30 40 40 40 40 40 40 40 40 39 39 39 40 40 40 39 39 39 40 40 40 40 40 40 40 40
40 40 40 40 40 40 40 40 40 34 34 34 34 40 40 40 40 40 40 40 40 40 40 40 40 40 40 40 40 40 40 40 40 40 40 40 40 40 40 40 40 40 40 40 40 40 40 40 40 40 40 40 40 40 40 40 40 40 40 40
40 40 40 40 40 40 40 40 40 40 40 40 40 40 40 40 40 40 40 40 40 40 40 40 40 40 39 39 39 40 40 40 40 40 40 40 40 40 40 40 40 40 40 40 40 40 40 40 40 40 40 30 29 29 30 30 30 36 17 17
17 17 40 35 40 37 39 39 40 40 40 40 40 40 40 40 40 40 40 40 39 39 39 40 40 40 40 40 40 40 40 40 40 34 34 33 33 40 40 39 39 39 40 40 40 40 39 39 39 40 40 40 40 39 30 30 30 34 36 34
34 34 34 36 36 40 34 34 34 40 40 40 40 40 40 40 40 40 40 40 40 40 40 40 40 40 40 40 40 40 40 40 40 40 40 40 40 34 34 34 34 34 33 33 29 29 29 29 24 13 13 30 31 31 31 31 26
>I6629V002B02WO length=361 xy=0715_1126 region=2 run=R_2014_12_30_12_21_21_
40 40 40 40 40 39 39 39 40 40 40 40 40 40 40 40 40 40 40 40 40 40 40 40 40 40 40 40 40 40 40 39 39 39 40 40 40 39 39 39 40 40 40 40 40 40 40 35 30 30 30 39 40 40 40 39 39 39 40 40
40 40 40 40 40 40 40 40 40 40 40 40 39 39 39 40 34 34 34 34 39 39 39 40 40 40 40 40 40 40 40 39 39 39 40 40 40 40 40 40 40 39 39 39 40 40 40 40 40 40 40 40 40 40 40 40 40 40 40 40
40 40 40 40 40 40 40 40 40 40 40 30 30 30 28 28 40 40 40 40 40 40 40 40 40 40 40 40 40 40 40 40 40 40 40 40 40 40 40 39 39 39 40 40 40 40 40 40 40 40 40 40 40 40 40 40 40 40 40 40
40 40 40 40 40 40 40 40 40 40 40 40 40 40 40 40 40 40 40 40 40 34 34 34 33 40 30 30 30 40 40 40 40 40 40 40 40 40 40 40 40 40 40 40 40 40 40 40 40 40 40 34 34 34 39 40 40 40 33 33
33 33 40 34 39 30 30 30 30 40 40 40 40 40 40 40 40 40 40 35 28 28 28 35 40 40 40 40 40 40 40 40 40 40 40 39 39 39 40 38 38 38 40 40 40 40 40 40 40 40 40 40 40 40 40 40 40 40 34 34
30 30 30 30 39 39 39 37 37 40 40 40 40 40 39 39 39 40 39 28 34 34 35 39 39 39 36 39 39 39 40 40 40 40 39 39 39 39 40 40 40 40 39 35 34 34 40 40 40 40 32 34 34 32 39 29 39 40 40 40
40
>I6629V002B036F length=24 xy=0715_2773 region=2 run=R_2014_12_30_12_21_21_
40 40 40 40 40 40 40 40 40 40 40 40 40 34 34 34 34 40 40 40 40 40 40 40
>I6629V002B0394 length=361 xy=0715_2906 region=2 run=R_2014_12_30_12_21_21_
40 40 40 40 40 39 39 39 40 40 40 40 40 40 40 40 40 40 40 40 40 40 40 40 40 39 39 39 40 40 40 39 39 39 40 40 40 39 39 39 40 40 40 40 40 40 40 40 40 40 40 40 40 40 40 40 40 40 40 40
40 40 40 40 40 40 40 40 40 40 40 40 39 39 39 40 39 39 39 40 40 40 40 40 40 40 40 40 40 40 40 40 39 39 39 39 40 40 40 40 40 40 40 40 40 40 40 40 40 40 39 39 39 40 40 40 40 40 40 40
40 40 40 40 40 38 38 38 40 40 40 40 40 40 40 40 40 40 40 40 40 40 40 40 40 40 40 40 40 40 40 40 40 40 40 40 40 40 40 39 39 39 40 40 40 40 40 40 40 40 40 40 40 40 40 40 40 40 40 40
40 40 40 40 40 40 40 40 40 40 40 40 40 40 40 40 40 40 40 40 40 40 40 40 40 40 40 40 40 40 40 40 40 40 40 40 40 40 40 40 40 40 40 40 40 40 40 40 40 40 40 39 39 39 40 40 40 40 31 31
31 31 40 34 40 39 39 39 40 40 40 40 40 40 40 40 40 40 40 40 38 30 30 30 39 40 40 40 40 40 40 39 39 39 39 40 40 40 40 39 39 39 40 40 40 40 40 39 35 35 35 35 36 40 40 36 36 28 29 29
24 34 29 29 36 36 30 30 30 40 40 40 40 40 36 36 39 39 39 34 39 39 39 39 39 39 40 40 40 40 40 40 40 40 39 39 39 40 40 40 40 40 40 40 40 40 40 40 40 40 32 34 34 33 40 34 40 40 39 39
39
>I6629V002B03HI length=361 xy=0715_1876 region=2 run=R_2014_12_30_12_21_21_
40 40 40 38 27 20 20 21 27 39 40 40 40 40 40 40 40 40 40 40 40 40 40 40 40 40 40 40 40 40 39 39 39 40 40 40 39 39 39 40 40 40 40 40 40 40 40 40 40 40 40 40 40 40 40 40 40 40 40 40
40 40 40 40 40 40 40 40 40 40 40 30 30 30 39 24 22 22 22 24 30 30 29 40 40 40 40 40 40 33 34 34 33 40 22 22 22 35 39 40 40 40 40 39 39 39 40 40 39 39 39 40 40 40 40 40 40 40 40 40
39 39 39 40 40 40 40 40 34 34 34 34 40 40 40 39 39 39 40 40 40 40 40 34 20 20 21 21 26 39 40 40 40 40 40 40 40 40 39 39 39 40 40 40 40 40 40 40 40 40 40 40 40 39 39 39 40 40 40 40
40 40 40 34 30 30 30 35 34 39 40 40 40 40 40 40 40 40 40 40 40 40 40 40 40 39 39 39 40 40 40 40 40 40 40 40 40 40 40 40 40 40 40 40 40 40 40 40 40 39 39 39 40 40 40 40 40 34 34 34
34 40 40 40 40 40 40 40 38 38 38 40 40 34 35 35 39 39 40 39 39 39 40 40 40 40 40 40 40 40 40 40 40 40 40 40 40 40 39 39 38 39 39 34 39 39 40 40 39 39 39 39 39 40 40 40 40 40 40 40
40 40 30 28 28 30 27 27 27 27 27 19 16 16 17 17 22 28 32 27 33 36 38 38 30 30 30 30 40 40 40 40 40 40 40 40 40 40 40 40 40 40 28 30 24 22 22 31 28 28 17 17 17 17 28 16 30 29 37 33
33
>I6629V002B03HZ length=363 xy=0715_1893 region=2 run=R_2014_12_30_12_21_21_
40 40 40 40 40 39 39 39 40 40 40 40 40 40 40 40 40 40 40 40 40 40 40 40 40 40 40 40 40 40 40 39 39 39 40 40 40 39 39 39 39 39 39 40 40 40 40 40 40 40 40 40 40 40 40 40 40 40 40 40
40 40 40 40 40 39 39 39 40 40 40 40 34 34 34 34 40 40 40 34 34 34 34 40 40 40 40 40 32 32 32 32 40 40 40 40 40 40 40 40 40 40 40 40 40 40 40 40 40 38 38 38 40 40 40 40 40 40 40 40
40 40 40 40 40 40 40 40 40 34 34 34 34 40 40 40 40 40 40 40 40 40 40 40 40 40 40 40 40 40 40 40 40 40 40 40 40 40 40 40 40 40 40 40 40 40 40 40 40 40 40 40 40 40 40 40 40 40 40 40
40 40 40 40 40 40 40 40 40 40 40 40 40 40 40 40 40 40 40 40 40 40 40 40 40 40 39 39 39 40 40 40 40 40 40 40 40 40 40 40 40 40 40 40 40 40 40 40 40 40 40 39 39 39 40 40 40 40 33 33
34 34 40 40 40 40 40 40 40 40 39 39 39 40 40 40 40 40 40 40 38 38 38 40 40 40 40 40 40 40 40 40 40 40 40 40 40 40 40 39 39 39 40 40 40 40 39 39 39 40 40 40 40 40 40 40 40 40 40 39
39 39 40 40 40 40 40 39 39 39 39 39 40 40 40 40 40 40 40 40 40 40 40 40 40 40 40 40 40 40 40 40 40 40 40 40 40 40 40 40 40 40 40 40 26 26 26 26 40 26 26 39 31 31 31 31 30 16 30 40
40 40 40
>I6629V002B03PQ length=24 xy=0715_2172 region=2 run=R_2014_12_30_12_21_21_
40 40 40 40 40 40 40 40 40 40 40 40 40 34 34 34 34 40 40 40 40 40 40 40
>I6629V002B03QK length=361 xy=0715_2202 region=2 run=R_2014_12_30_12_21_21_
40 40 40 40 40 39 39 39 40 40 40 40 40 40 40 40 40 40 40 40 40 40 40 40 40 39 39 39 40 40 40 39 38 38 39 40 40 39 39 39 40 40 40 40 40 40 40 40 40 40 40 40 40 40 40 40 40 40 40 40
40 40 40 40 40 40 40 40 40 40 40 40 39 39 39 40 39 39 39 40 40 40 40 40 40 40 40 40 40 40 40 40 40 40 40 40 40 40 40 40 39 39 39 40 40 40 40 40 40 40 38 38 38 39 39 40 40 40 40 40
40 40 40 40 40 39 39 39 40 40 40 40 40 40 40 40 40 40 40 40 40 40 40 40 40 40 40 40 40 40 40 40 40 40 40 40 40 40 40 39 39 39 40 40 40 40 40 40 40 40 40 40 40 40 40 40 40 40 40 40
40 40 40 40 40 40 40 40 40 40 40 40 40 40 40 40 40 40 40 40 39 39 39 39 40 40 40 40 40 40 40 40 40 40 40 40 40 40 40 40 40 40 40 40 39 39 39 40 40 40 40 39 39 39 39 39 39 40 33 34
34 33 39 29 39 39 39 39 40 40 40 40 40 40 40 40 35 35 35 39 39 38 38 39 40 40 39 39 39 40 39 39 39 40 40 40 40 40 40 39 39 39 40 40 37 39 39 39 40 40 40 40 40 40 40 40 40 40 40 40
33 33 34 34 40 40 39 39 37 39 39 39 40 36 30 30 30 30 30 23 40 40 40 39 39 39 40 40 40 40 40 40 40 40 39 35 35 34 34 35 39 40 40 40 36 34 30 28 28 35 31 31 31 31 35 23 35 40 40 39
39
>I6629V002B03SL length=24 xy=0715_2275 region=2 run=R_2014_12_30_12_21_21_
40 40 40 40 40 40 40 40 40 40 40 40 40 34 34 34 34 40 40 40 40 40 40 40
>I6629V002B03US length=24 xy=0715_2354 region=2 run=R_2014_12_30_12_21_21_
40 40 40 40 40 40 40 40 40 40 40 40 40 34 34 34 34 40 40 40 40 40 40 40
>I6629V002B03WI length=24 xy=0715_2416 region=2 run=R_2014_12_30_12_21_21_
40 40 40 40 40 40 40 40 40 40 40 40 40 34 34 34 34 40 40 40 40 40 40 40
>I6629V002B03X7 length=363 xy=0715_2477 region=2 run=R_2014_12_30_12_21_21_
40 40 40 40 40 39 39 39 40 40 40 40 40 40 40 40 40 40 40 40 40 40 40 40 40 40 40 40 40 40 40 39 39 39 40 40 40 39 39 39 40 40 40 40 40 40 40 40 40 40 40 40 40 40 39 39 39 40 40 40
40 40 40 40 40 40 40 40 40 40 40 40 29 29 29 29 38 38 39 40 40 40 40 40 40 40 40 40 40 40 40 40 39 39 39 40 40 40 40 40 40 40 40 39 39 39 40 40 40 39 39 39 40 40 40 40 40 40 40 40
40 40 40 40 40 40 40 40 40 34 34 34 34 40 40 40 40 40 40 40 40 40 40 40 40 40 40 40 40 40 40 40 40 40 40 40 40 40 40 40 40 40 40 40 40 40 40 40 40 40 40 40 40 40 40 40 40 40 40 40
40 40 40 40 40 40 40 40 40 40 40 40 40 40 40 40 40 40 40 40 40 40 40 40 40 40 39 39 39 40 40 40 39 39 40 40 40 40 40 40 40 40 40 40 40 40 40 40 40 40 40 39 39 39 39 39 39 40 33 33
33 33 40 40 40 39 39 39 40 40 39 39 40 40 40 40 40 40 40 40 38 38 38 40 40 40 40 40 40 40 40 40 40 32 32 32 32 39 39 26 26 26 23 36 40 40 34 34 30 29 29 30 36 40 40 28 28 28 30 24
34 34 34 36 40 40 40 40 40 40 40 40 40 40 40 40 40 40 39 39 39 40 40 40 40 40 40 40 40 40 40 40 40 40 40 40 40 40 40 40 40 40 40 40 32 32 33 31 35 23 23 40 33 34 34 31 30 16 30 39
40 40 40
>I6629V002B03Y1 length=360 xy=0715_2507 region=2 run=R_2014_12_30_12_21_21_
40 40 40 40 40 39 39 39 40 40 40 40 40 40 40 40 40 40 40 40 40 40 40 40 40 40 40 40 40 40 40 39 39 39 40 40 40 39 39 39 40 40 40 40 40 40 40 40 40 40 40 40 40 40 40 40 40 40 40 40
40 40 40 40 40 40 40 40 40 40 40 40 39 39 39 40 31 31 31 31 39 39 39 40 40 40 40 40 40 40 40 39 39 39 40 40 40 40 40 40 38 38 38 39 40 40 40 40 40 40 40 40 40 40 40 40 40 40 40 40
40 40 40 40 40 36 36 36 36 32 29 14 14 14 14 14 14 27 26 21 34 34 38 40 38 38 38 40 40 40 40 40 40 40 40 40 40 40 40 39 39 39 40 40 40 40 40 40 40 40 40 40 40 40 40 40 40 40 40 40
40 40 40 40 34 34 34 40 40 40 40 40 40 40 40 40 40 40 40 40 30 30 30 30 30 40 39 39 39 40 40 40 40 40 40 40 40 40 40 40 40 40 38 39 38 40 40 40 40 40 34 18 18 18 30 34 40 40 27 27
27 24 34 25 40 37 37 40 39 34 36 38 39 40 40 39 38 36 36 34 34 34 34 34 36 40 36 36 36 36 33 33 29 26 29 31 31 27 29 23 23 23 18 29 28 34 34 34 40 40 40 40 40 40 40 39 38 38 40 40
30 30 30 40 40 40 40 40 40 40 40 40 40 38 38 38 40 40 40 40 40 38 28 30 30 34 40 40 40 40 40 40 36 34 34 34 30 30 30 38 40 40 40 40 40 40 36 33 34 31 31 32 32 40 40 40 40 40 40 40
>I6629V002B040B length=362 xy=0715_3849 region=2 run=R_2014_12_30_12_21_21_
40 40 40 40 40 40 40 40 40 40 40 40 40 40 40 40 40 40 40 40 40 40 40 40 40 40 40 40 40 40 40 38 38 38 40 40 40 39 39 39 40 40 40 40 40 40 40 40 40 40 40 40 40 40 40 40 40 39 39 39
40 40 40 40 40 40 40 40 40 40 40 40 39 39 39 40 39 39 39 40 40 40 40 40 40 40 40 40 40 40 40 40 40 40 40 39 39 39 40 40 40 40 40 40 40 39 39 39 40 40 29 29 30 30 30 40 40 40 40 40
40 40 40 40 40 40 40 40 40 40 40 40 40 40 40 40 40 40 40 40 40 40 40 40 40 40 40 40 40 40 40 40 40 40 40 40 40 40 40 39 39 39 40 40 40 40 40 40 40 40 40 40 40 40 40 40 40 40 40 40
40 40 40 40 40 40 40 40 40 40 40 40 40 40 40 40 40 40 40 40 40 40 40 39 39 39 40 40 40 40 40 40 40 40 40 40 40 40 40 40 40 40 40 40 40 40 40 40 40 40 40 39 39 39 40 40 40 40 34 34
34 34 40 40 40 39 39 39 40 40 40 40 40 40 40 40 40 40 35 35 28 28 28 30 39 40 40 40 40 40 40 40 40 40 40 40 40 40 40 39 39 39 40 40 40 40 40 40 40 40 40 40 40 40 40 40 40 40 40 40
40 40 40 39 39 39 34 34 34 39 39 40 28 28 28 34 34 37 40 40 40 40 40 40 40 40 40 40 35 30 30 30 39 40 40 40 40 40 40 40 40 40 40 40 40 40 40 40 40 40 40 33 33 33 31 35 23 35 35 40
40 40
>I6629V002B042V length=362 xy=0715_3941 region=2 run=R_2014_12_30_12_21_21_
40 40 40 40 40 40 40 40 40 40 40 40 40 40 40 40 40 40 40 40 40 40 40 40 40 39 39 39 40 40 40 39 39 39 40 40 40 39 39 39 40 40 40 40 40 40 40 40 40 40 40 40 40 40 40 40 40 40 40 40
40 40 40 40 40 40 40 40 40 40 40 40 26 26 26 30 25 25 25 24 24 30 30 27 40 40 40 40 40 40 33 33 34 33 40 26 26 30 40 40 40 40 40 40 40 40 40 40 40 40 40 40 40 40 40 40 40 40 40 40
40 40 40 40 40 40 40 40 40 40 40 39 39 39 40 40 40 39 39 39 40 40 40 40 39 39 39 40 40 40 40 40 40 40 40 40 40 40 40 39 39 39 40 40 40 40 40 40 40 40 40 40 40 40 30 30 30 40 40 40
40 40 40 40 40 40 40 40 40 40 40 40 40 40 40 40 40 40 40 40 40 40 40 40 40 40 40 40 40 40 40 40 40 40 40 40 40 40 40 40 40 40 40 40 40 40 40 40 40 40 40 39 39 39 40 40 40 39 30 30
30 40 40 40 40 39 39 39 40 38 30 30 22 39 40 40 40 40 40 40 31 31 31 31 39 39 39 40 35 35 26 26 30 35 40 40 40 40 40 37 37 39 40 39 24 30 30 39 40 40 40 40 40 40 40 40 40 40 39 39
39 39 40 40 40 40 40 40 36 36 36 34 34 34 34 33 23 23 33 33 40 40 40 34 35 34 40 40 40 40 40 40 40 40 40 39 39 39 30 30 30 28 40 40 39 39 37 40 32 32 40 33 34 34 31 30 16 30 35 40
40 40
>I6629V002B0485 length=24 xy=0716_0071 region=2 run=R_2014_12_30_12_21_21_
40 40 40 40 40 40 40 40 40 40 40 40 40 34 34 34 34 40 40 40 40 40 40 40
>I6629V002B04E9 length=363 xy=0715_3091 region=2 run=R_2014_12_30_12_21_21_
40 40 40 40 40 39 39 39 40 40 40 40 40 40 40 40 40 40 40 40 40 40 40 40 40 40 40 40 40 40 40 39 39 39 40 40 40 39 39 39 40 40 40 40 40 40 40 40 40 40 40 40 40 40 40 40 40 40 40 40
40 40 40 40 40 40 40 40 40 40 40 40 34 34 34 34 30 30 30 40 40 40 40 40 40 40 40 40 40 40 40 40 39 39 39 40 40 40 40 40 40 40 40 39 39 39 40 40 40 39 39 39 40 40 40 40 40 40 40 40
40 40 40 40 40 40 40 40 40 34 34 34 34 40 40 40 40 40 40 40 40 40 40 40 40 40 40 40 40 40 40 40 40 40 40 40 40 40 40 40 40 40 40 40 40 40 40 40 40 40 40 40 40 40 40 40 40 40 40 40
40 40 40 40 40 40 40 40 40 40 40 40 40 40 40 40 40 40 40 40 40 40 40 40 40 40 39 39 39 40 40 40 40 40 40 40 40 40 40 40 40 40 40 40 40 40 40 40 40 40 40 39 39 39 39 39 39 40 32 32
32 32 40 40 40 39 39 39 40 40 40 40 40 40 40 40 40 40 40 40 39 39 39 40 40 40 40 40 40 40 40 40 40 31 31 30 30 35 40 39 39 39 40 40 40 40 39 38 38 34 34 35 40 40 40 40 40 40 40 40
40 40 40 40 40 40 40 40 40 40 40 40 40 40 40 40 40 40 40 40 40 40 40 40 40 40 40 40 39 39 39 40 40 40 40 40 40 40 40 40 40 40 40 40 31 31 31 31 39 29 29 35 31 31 31 31 35 23 39 39
40 40 40
>I6629V002B04FD length=362 xy=0715_3095 region=2 run=R_2014_12_30_12_21_21_
40 40 40 40 40 39 39 39 40 40 40 40 40 40 40 40 40 40 40 40 40 40 40 40 40 39 39 39 40 40 40 39 39 39 40 40 40 39 39 39 40 40 40 40 40 40 40 40 40 40 40 40 40 40 40 25 25 25 25 25
34 34 40 30 40 40 40 40 40 40 40 40 39 39 39 40 39 39 39 40 40 40 40 40 40 40 40 40 40 40 40 40 40 40 40 40 40 40 40 40 40 40 40 40 40 40 40 40 40 40 39 39 39 40 40 40 40 40 40 40
40 40 40 40 40 39 39 39 40 40 40 40 40 40 40 40 40 40 40 40 40 40 40 40 40 40 40 40 40 40 40 40 40 40 40 40 40 40 40 40 40 40 40 40 40 40 40 40 40 40 40 40 40 40 40 40 40 40 40 40
40 40 40 40 40 40 40 40 40 40 40 40 40 40 40 40 40 40 40 40 40 40 40 40 40 40 40 40 40 40 40 40 40 40 40 40 40 40 40 40 40 40 40 40 40 40 40 40 40 40 40 39 39 39 40 40 40 40 33 34
34 33 40 40 40 39 39 39 40 40 40 40 40 40 40 40 40 40 40 40 39 39 39 40 40 40 40 40 40 40 40 40 40 40 40 40 40 40 40 39 39 39 40 40 40 39 39 39 40 40 40 40 40 40 40 40 40 40 40 40
40 40 40 34 34 34 36 36 36 40 40 34 19 19 19 26 26 36 40 40 34 40 40 40 40 40 40 40 40 39 39 39 39 39 39 40 40 40 40 40 40 39 39 39 40 40 40 40 40 40 40 34 34 34 31 30 16 30 30 40
40 40
>I6629V002B04JB length=361 xy=0715_3237 region=2 run=R_2014_12_30_12_21_21_
40 40 40 40 40 39 39 39 40 40 40 40 40 40 40 40 40 40 40 39 39 39 40 40 40 40 40 40 40 40 40 39 39 39 40 40 40 39 39 39 40 40 40 40 40 40 40 40 40 40 40 40 40 40 40 39 39 39 40 40
40 40 40 40 40 40 40 40 40 40 40 40 39 39 39 40 40 40 40 40 40 40 40 40 40 40 40 40 40 40 40 40 40 40 40 40 40 40 40 40 40 39 39 39 39 39 39 39 40 40 40 40 40 40 40 40 40 40 40 40
40 40 40 40 40 40 40 40 40 40 40 40 40 40 40 40 40 40 40 40 40 40 40 40 40 40 40 40 40 40 40 40 40 40 40 40 40 40 40 39 39 39 40 40 40 40 40 40 40 40 40 40 40 40 40 40 40 40 40 40
40 40 40 40 40 40 40 40 40 40 40 40 40 40 40 40 40 40 40 40 40 40 40 40 40 40 40 40 40 40 40 40 40 40 40 40 40 40 40 40 40 40 40 40 40 40 40 40 40 39 39 40 40 40 40 40 40 36 20 20
20 20 30 25 40 37 37 40 40 40 40 40 40 40 40 40 40 40 40 40 39 39 39 40 40 40 40 40 40 40 40 40 40 40 40 40 40 40 40 39 39 39 40 40 40 40 40 40 40 40 40 40 40 40 40 40 40 40 40 40
34 34 32 32 40 40 40 40 40 40 40 40 40 40 40 40 40 40 40 40 40 40 40 40 40 40 40 40 40 34 34 35 35 40 40 40 40 40 40 40 40 40 40 40 40 40 40 40 40 40 34 34 34 32 35 23 35 35 40 40
40
>I6629V002B04LO length=45 xy=0715_3322 region=2 run=R_2014_12_30_12_21_21_
39 39 39 40 40 40 40 40 40 40 40 40 40 40 39 39 26 26 26 39 40 40 40 40 40 40 39 39 39 39 39 40 40 40 40 35 34 34 40 40 40 40 40 40 40
>I6629V002B04MD length=362 xy=0715_3347 region=2 run=R_2014_12_30_12_21_21_
40 40 40 40 40 40 40 40 40 40 40 40 40 40 40 40 40 40 40 40 40 40 40 40 40 40 40 40 40 40 40 39 39 39 40 40 40 39 39 39 40 40 40 40 40 40 40 40 40 40 40 40 40 40 40 40 40 39 39 39
39 39 39 40 40 40 40 40 40 40 40 40 39 39 39 40 26 26 26 39 40 40 40 40 40 40 40 40 40 40 40 40 40 40 40 39 39 39 40 40 40 40 40 40 40 39 39 39 40 40 30 30 30 30 30 40 40 40 40 40
40 40 40 40 40 40 40 40 40 40 40 40 40 40 40 40 40 40 40 40 40 40 40 40 40 40 40 40 40 40 40 40 40 40 40 40 40 40 40 39 39 39 40 40 40 40 40 40 40 40 40 40 40 40 40 40 40 40 40 40
40 40 40 40 40 40 40 40 40 40 40 40 40 40 40 40 40 40 39 39 39 39 40 39 39 39 40 40 40 40 40 40 40 40 40 40 40 40 40 40 40 40 40 40 40 40 40 40 40 40 40 39 39 39 40 40 40 40 34 34
34 34 40 40 40 39 39 39 40 40 40 40 40 40 40 40 40 40 40 40 39 39 39 40 40 40 40 40 40 40 40 40 40 40 40 40 40 40 40 39 30 30 30 35 40 40 40 40 40 40 40 40 35 34 34 40 40 40 40 40
40 40 40 39 39 39 39 38 38 39 39 40 39 39 39 39 39 39 40 40 40 40 40 40 39 39 39 39 40 39 39 39 40 40 40 40 39 39 39 39 40 35 30 30 30 39 40 40 40 40 40 29 29 29 31 30 13 26 26 39
39 40
>I6629V002B04MJ length=80 xy=0715_3353 region=2 run=R_2014_12_30_12_21_21_
21 21 21 21 21 30 25 25 25 30 33 35 38 39 39 39 38 37 39 39 39 40 39 39 37 37 37 37 37 37 37 37 37 37 37 37 37 35 35 35 37 37 35 28 28 27 32 35 35 35 35 35 35 32 30 21 21 21 34 37
37 37 37 37 37 37 37 37 37 37 37 35 28 28 26 19 19 19 19 22
>I6629V002B04S1 length=360 xy=0715_3587 region=2 run=R_2014_12_30_12_21_21_
40 40 40 40 40 39 39 39 40 40 40 40 40 40 40 40 40 40 40 40 40 40 40 40 40 40 40 40 40 40 40 34 34 34 40 40 40 39 39 39 40 40 40 40 40 40 40 40 40 40 40 40 33 33 29 29 29 29 39 30
40 40 40 40 40 40 40 40 40 40 40 40 39 39 39 40 34 34 34 34 34 34 34 40 40 40 40 40 40 40 40 39 39 39 40 40 40 40 40 40 40 40 40 40 40 40 40 40 40 40 40 40 40 40 40 40 40 40 40 40
40 40 40 40 40 40 40 40 40 40 34 18 16 16 16 16 16 30 36 22 36 36 40 40 40 40 40 40 40 40 40 40 40 40 40 40 40 40 40 39 39 39 40 40 40 40 40 40 40 40 40 40 40 40 40 40 40 40 39 39
39 39 39 39 39 39 39 40 40 40 40 40 40 40 40 40 40 40 40 40 28 28 30 30 29 40 39 39 39 40 40 40 40 40 40 40 40 40 40 40 40 40 40 39 39 39 40 40 40 36 36 30 30 30 40 36 36 35 29 27
28 29 39 29 40 39 39 39 39 40 39 40 40 40 40 40 40 40 40 40 39 39 39 40 40 40 40 40 40 40 40 40 39 35 35 34 34 39 40 39 39 39 40 40 34 39 39 39 40 40 40 40 40 40 40 30 30 30 28 26
39 39 39 40 40 40 40 40 40 40 40 40 40 40 40 40 40 40 40 40 40 40 30 30 30 35 39 26 26 26 26 34 40 40 40 40 30 30 30 35 40 40 40 40 40 40 34 34 35 32 33 33 33 30 16 30 30 40 40 40
>I6629V002B04UY length=24 xy=0715_3656 region=2 run=R_2014_12_30_12_21_21_
40 40 40 40 40 40 40 40 40 40 40 40 40 34 34 34 34 40 40 40 40 40 40 40
>I6629V002B04XE length=361 xy=0715_3744 region=2 run=R_2014_12_30_12_21_21_
40 40 40 40 40 39 39 39 40 40 40 40 40 40 40 40 40 40 40 40 40 40 40 40 40 30 30 30 40 40 40 39 39 39 40 40 40 39 39 39 40 40 40 40 40 40 40 40 40 40 40 40 40 40 40 40 40 40 40 40
40 40 40 40 40 40 40 40 40 40 40 40 39 39 39 40 39 39 39 40 40 40 40 40 40 40 40 40 40 40 40 40 40 40 40 40 40 40 40 40 39 39 39 40 40 40 40 40 40 40 39 38 38 39 39 40 40 40 40 40
40 40 40 40 40 39 39 39 40 40 40 40 40 40 40 40 40 40 40 40 40 40 40 40 40 40 40 40 40 40 40 40 40 40 40 40 40 40 40 39 39 39 40 40 40 40 40 40 40 40 40 40 40 40 40 39 39 39 40 40
40 40 40 40 30 30 30 39 40 40 40 40 40 39 39 39 39 40 40 40 39 34 35 35 39 40 40 40 40 40 40 40 40 40 40 40 40 40 40 40 40 40 40 40 40 40 40 40 40 40 40 39 39 39 40 39 39 39 32 34
34 34 40 34 40 39 39 38 39 40 39 39 40 40 39 39 39 35 35 35 39 38 38 39 40 40 39 39 39 40 40 40 40 40 40 40 34 30 24 24 24 39 40 40 28 35 35 39 40 40 40 40 40 40 40 40 40 39 39 39
31 31 34 34 40 40 39 39 39 40 40 40 40 40 39 39 39 40 40 40 40 40 40 40 40 40 40 40 39 39 39 40 40 40 40 40 40 40 40 40 40 40 40 40 40 40 40 40 40 40 34 34 34 32 35 23 35 40 40 40
40
>I6629V002B04ZA length=345 xy=0715_3812 region=2 run=R_2014_12_30_12_21_21_
40 40 40 38 38 22 24 24 31 31 33 20 20 22 27 31 31 26 18 13 13 13 13 13 13 13 13 13 18 20 20 13 13 13 28 19 30 25 25 21 21 17 35 35 39 37 40 40 40 40 40 40 40 40 36 35 35 36 38 31
31 31 26 22 22 22 33 30 30 30 30 36 24 22 24 24 35 35 30 21 21 21 21 30 36 36 31 30 31 31 38 38 38 38 37 36 32 29 32 32 21 19 19 23 14 14 14 14 15 14 14 14 14 32 35 30 30 32 36 35
31 31 31 35 36 36 33 27 29 22 19 19 19 19 21 14 26 29 29 32 33 33 35 38 38 28 28 26 40 40 40 40 39 37 37 28 28 28 40 40 40 38 38 38 38 40 36 36 35 27 26 28 31 37 40 40 24 24 24 26
31 40 40 40 39 29 29 29 40 40 40 40 40 40 40 40 40 40 40 40 29 29 29 37 40 40 40 36 36 36 40 38 31 37 37 24 24 24 37 40 40 40 40 40 40 40 39 39 39 39 40 40 31 31 31 39 35 35 35 32
32 32 32 40 31 40 40 35 35 35 40 40 38 38 35 31 31 31 38 26 22 20 18 18 20 32 35 36 36 30 26 26 26 26 26 26 35 40 36 36 30 30 30 35 35 26 26 17 17 17 20 24 30 25 23 23 23 23 17 18
14 14 14 14 19 19 30 29 25 25 25 33 30 31 31 38 37 40 40 40 40 38 31 30 30 32 32 32 28 32 24 18 13 13 14 13 18 26 28 22 22 23 23 30 21
>I6629V002B04ZE length=24 xy=0715_3816 region=2 run=R_2014_12_30_12_21_21_
40 40 40 40 40 40 40 40 40 40 40 40 40 34 34 34 34 40 40 40 40 40 40 40
>I6629V002B04ZL length=292 xy=0715_3823 region=2 run=R_2014_12_30_12_21_21_
40 40 40 40 40 39 39 39 40 40 40 40 40 40 40 40 40 40 40 40 39 39 40 39 37 37 37 37 37 37 37 37 37 37 37 37 37 37 37 37 37 37 37 37 37 37 37 37 37 37 37 37 37 37 32 21 21 21 21 21
30 30 35 26 35 37 37 37 37 37 37 37 37 37 37 37 33 33 33 33 37 37 37 37 37 37 37 37 37 37 37 37 37 37 37 37 37 37 37 37 37 37 37 37 37 37 37 37 37 37 37 37 37 37 37 37 37 37 37 37
37 37 37 37 37 37 37 37 37 37 37 37 37 37 37 37 37 37 37 37 37 37 37 37 37 37 37 37 37 37 37 37 37 37 37 37 37 37 37 37 37 37 37 37 37 37 37 37 37 37 37 37 37 37 37 37 37 37 37 37
37 37 37 37 37 37 37 37 37 37 37 37 37 37 37 37 37 37 37 37 37 37 37 37 37 37 37 37 37 37 37 37 37 37 37 37 37 37 37 37 37 37 37 37 37 37 35 37 35 40 40 40 40 40 35 35 35 35 31 30
30 28 34 21 37 34 35 35 35 25 34 32 35 35 38 38 38 35 34 30 25 25 25 33 33 33 33 30 23 23 19 19 19 19 22 26 24 17 13 13 11 11 16 16 18 22 18 16 18 16 12 12
>I6629V002B0554 length=363 xy=0716_1258 region=2 run=R_2014_12_30_12_21_21_
40 40 40 40 40 39 39 39 40 40 40 40 40 40 40 40 40 40 40 40 40 40 39 39 39 40 40 40 40 40 40 39 39 39 40 40 40 39 39 39 40 40 40 40 40 40 40 40 40 40 40 40 40 40 39 39 39 40 40 40
40 40 40 40 40 40 40 40 40 40 40 40 39 39 39 40 39 39 39 34 34 34 34 40 40 40 40 40 34 34 34 34 39 39 39 40 40 40 40 40 40 40 40 39 39 39 40 40 40 39 39 39 40 40 40 40 40 40 40 40
40 40 40 40 40 40 40 40 40 32 32 32 32 40 40 40 40 40 40 40 40 40 40 40 40 40 40 40 40 40 40 40 40 40 40 40 40 40 40 40 40 40 40 40 40 40 40 40 40 40 40 40 40 40 40 40 40 40 40 40
40 40 40 40 40 40 40 40 40 40 40 40 40 40 40 40 40 40 40 40 40 40 40 40 40 40 39 39 39 40 40 39 39 39 40 40 40 40 40 40 40 40 40 40 40 40 40 40 40 40 40 39 39 39 40 40 40 40 34 34
34 34 40 40 40 40 40 40 40 40 40 40 40 40 40 40 40 40 40 40 39 39 39 40 40 40 40 40 40 40 40 40 40 40 40 40 40 40 40 39 39 39 40 40 40 40 39 39 39 40 40 40 40 40 40 40 40 40 40 39
39 39 39 34 34 34 40 40 40 40 40 40 40 32 32 32 32 40 40 40 40 40 40 40 40 40 40 40 40 40 40 40 40 40 40 40 40 40 40 40 40 40 40 40 33 33 34 34 40 40 34 40 32 32 33 32 40 34 40 40
40 40 40
>I6629V002B05EY length=340 xy=0716_0280 region=2 run=R_2014_12_30_12_21_21_
40 40 40 40 40 39 39 39 40 40 40 40 40 40 40 40 40 40 40 40 40 40 40 40 40 40 40 40 40 40 40 35 35 35 40 40 40 39 39 39 40 40 40 40 40 40 40 34 33 33 33 38 39 40 33 21 21 21 40 35
38 38 40 40 40 40 40 40 40 40 40 40 39 39 39 40 40 33 30 30 29 40 37 38 38 37 38 38 40 40 40 40 40 40 40 40 40 40 40 40 40 39 39 39 40 40 40 40 40 38 38 38 40 40 40 40 40 33 33 33
36 40 40 36 35 33 19 19 19 28 27 40 35 35 35 37 38 40 40 40 40 40 40 40 40 40 40 40 40 40 40 38 38 38 40 40 40 40 40 40 39 39 39 40 40 40 38 38 38 38 38 40 40 40 40 40 40 40 33 33
33 37 40 38 33 33 33 38 40 40 40 40 40 40 40 40 40 40 40 29 29 29 29 29 28 32 40 36 36 38 38 38 24 24 24 25 32 32 38 40 40 40 40 40 40 33 35 35 40 38 38 38 39 39 39 40 40 40 40 30
31 29 29 40 17 28 20 23 20 35 30 38 38 38 38 40 40 40 39 40 39 39 39 39 40 40 38 35 33 32 35 38 36 38 34 35 34 32 26 22 16 16 16 19 26 22 30 30 30 28 26 19 22 23 26 26 26 26 22 23
23 24 26 24 24 28 33 38 39 39 40 38 40 40 40 33 33 32 40 40 35 21 21 25 28 29 28 29 40 40 36 36 36 36 36 36 36 36 22 22
>I6629V002B05IZ length=24 xy=0716_0425 region=2 run=R_2014_12_30_12_21_21_
40 40 40 40 40 40 40 40 40 40 40 40 40 34 34 34 34 40 40 40 40 40 40 40
>I6629V002B05OO length=361 xy=0716_0630 region=2 run=R_2014_12_30_12_21_21_
40 40 40 29 29 29 29 29 40 40 40 40 40 40 40 40 40 40 40 40 40 40 40 40 40 39 39 39 40 40 40 39 39 39 40 40 40 39 39 39 40 40 40 40 40 40 40 40 40 40 40 40 40 40 40 30 30 30 30 30
40 40 40 40 40 40 40 40 40 40 40 40 39 39 39 40 39 39 39 40 40 40 40 40 40 40 40 40 40 40 40 40 40 40 40 40 40 40 40 40 40 40 40 40 40 40 40 40 40 40 39 39 39 34 34 32 40 40 40 40
40 40 40 40 40 39 39 39 40 40 40 40 40 40 40 39 39 39 40 40 40 40 40 40 40 40 40 40 40 40 40 40 40 40 40 40 40 40 40 39 39 39 40 40 40 40 40 40 40 40 40 40 40 40 40 40 40 40 40 40
40 40 40 40 40 40 40 40 40 40 40 40 40 40 40 40 40 40 40 40 40 40 40 40 40 40 40 40 40 40 40 40 40 40 40 40 40 40 40 40 40 40 40 40 40 40 40 40 40 40 40 30 30 30 40 40 39 39 31 32
32 32 40 40 40 39 39 39 40 40 40 40 40 40 40 40 40 40 40 40 39 39 39 40 40 40 40 40 40 40 40 40 40 40 40 40 40 40 40 39 39 39 40 40 40 40 40 40 40 40 40 40 40 40 40 40 40 40 40 40
34 34 34 34 40 40 30 30 30 35 40 40 40 40 39 37 37 39 39 34 40 40 40 40 40 40 40 40 40 40 40 40 40 40 40 40 40 40 40 40 40 40 34 34 34 34 40 36 33 34 29 29 29 25 33 23 33 34 40 40
40
>I6629V002B05QQ length=360 xy=0716_0704 region=2 run=R_2014_12_30_12_21_21_
40 40 40 40 40 25 25 25 25 25 40 40 40 40 40 40 40 40 40 40 40 40 40 40 40 40 40 40 40 40 40 39 39 39 40 40 40 39 39 39 40 40 40 40 40 40 40 40 40 40 40 40 40 40 40 40 40 40 40 40
40 40 40 40 40 26 26 26 26 26 40 40 39 39 39 40 40 40 40 40 40 40 40 40 40 40 40 40 40 40 40 40 40 40 40 40 40 40 40 40 40 40 40 40 40 40 40 40 40 40 40 40 40 40 40 40 40 40 40 40
40 40 40 40 40 39 39 39 40 40 40 40 40 40 40 40 40 40 40 40 40 40 40 40 40 40 40 40 40 40 40 40 40 40 40 40 40 40 40 39 39 39 40 40 40 40 40 40 40 40 40 40 40 40 40 40 40 30 30 30
40 40 40 40 40 40 40 40 40 40 40 40 40 40 40 40 40 40 40 40 40 40 40 40 40 40 40 40 39 39 39 40 40 40 40 40 40 40 40 40 40 40 40 40 40 40 40 40 40 40 40 27 27 27 39 40 39 30 26 26
26 26 40 40 40 39 39 39 40 40 40 40 40 40 40 40 40 40 40 40 39 39 39 40 40 40 40 40 40 40 40 40 40 40 40 40 40 40 40 39 39 39 40 40 40 39 39 39 39 39 40 40 40 40 40 40 40 40 40 40
40 40 40 38 38 38 39 39 39 39 38 38 39 40 40 40 40 40 40 40 40 40 40 40 40 40 40 40 40 40 40 40 40 40 40 40 40 40 40 40 40 40 39 39 39 40 40 40 40 34 34 34 33 39 29 39 39 40 40 40
>I6629V002B05VF length=24 xy=0716_0873 region=2 run=R_2014_12_30_12_21_21_
40 40 40 40 40 40 40 40 40 40 40 40 40 34 34 34 34 40 40 40 40 40 40 40
>I6629V002B0688 length=369 xy=0716_2666 region=2 run=R_2014_12_30_12_21_21_
33 35 35 31 31 26 26 26 30 25 33 21 21 22 22 22 27 26 39 40 36 33 35 36 30 30 21 21 17 18 16 21 21 20 22 22 22 31 13 22 13 13 13 17 11 27 22 18 22 17 13 17 27 27 19 19 20 21 25 26
19 20 19 16 29 30 30 31 31 22 21 19 32 35 30 30 30 25 12 12 14 14 14 14 12 12 12 25 25 30 30 28 27 29 30 31 28 27 29 28 33 40 40 40 40 40 40 40 40 39 39 39 40 40 40 39 39 39 40 40
37 37 37 40 40 40 40 40 40 40 40 40 39 36 36 29 29 29 27 28 19 33 33 38 38 38 38 38 40 40 40 40 39 39 39 40 39 39 40 40 37 37 37 40 40 40 40 40 37 37 37 37 39 40 40 39 40 39 39 37
37 37 40 40 40 40 40 40 40 40 40 40 40 40 40 40 40 40 40 40 40 40 40 40 40 39 39 40 40 37 38 38 33 31 31 20 20 16 22 31 38 36 36 36 36 36 36 36 36 30 26 26 26 24 31 25 20 16 16 16
27 27 27 29 16 16 16 16 36 27 38 31 31 31 35 29 35 40 40 38 35 31 31 31 31 39 39 39 39 40 40 38 38 38 37 35 27 27 27 20 20 20 20 27 35 33 33 33 25 40 40 40 40 40 40 40 40 40 38 36
36 26 26 26 30 17 17 17 17 21 30 36 33 33 35 38 38 38 40 40 40 40 35 35 35 27 27 24 33 33 33 33 33 33 39 39 39 39 39 39 39 39 36 35 35 35 35 34 29 29 15 15 14 14 19 12 17 32 22 17
22 21 25 12 20 19 33 36 36
>I6629V002B068F length=363 xy=0716_2637 region=2 run=R_2014_12_30_12_21_21_
33 30 30 23 23 14 14 14 15 15 15 22 19 18 22 30 31 29 32 25 25 21 21 21 23 35 35 33 35 38 38 38 36 39 39 36 29 33 33 39 39 36 35 35 38 38 38 38 38 38 33 33 35 36 38 36 21 21 21 21
21 31 31 31 31 31 35 35 39 38 39 39 39 39 39 39 39 36 25 25 25 25 25 38 36 19 30 30 35 35 33 33 19 19 19 19 26 22 23 24 35 32 35 35 35 35 38 19 19 19 31 31 26 26 26 26 33 33 38 38
38 38 38 38 38 38 38 27 23 23 23 35 33 38 38 38 38 33 31 31 31 33 35 35 38 38 27 27 27 27 36 39 39 39 39 39 39 39 39 39 39 39 39 39 39 39 39 39 39 37 37 37 39 39 36 36 36 39 39 39
33 31 31 31 38 36 36 36 36 38 38 36 31 31 31 31 31 38 38 38 38 38 33 31 23 23 24 31 31 31 39 39 39 39 39 39 39 39 39 39 39 39 39 39 39 39 39 35 35 35 35 39 39 39 34 34 35 35 35 38
28 28 21 21 21 21 14 33 29 26 24 25 19 27 27 33 26 21 21 21 21 26 26 26 26 29 32 32 32 33 35 30 27 24 24 14 14 14 14 14 14 18 16 16 18 21 23 19 25 25 21 21 21 33 35 35 35 35 31 30
30 16 16 11 11 11 11 11 11 11 11 12 12 10 11 11 11 12 13 18 22 24 28 29 30 29 32 32 32 24 18 19 19 18 24 28 29 29 32 30 30 32 32 32 33 32 28 28 32 23 23 24 19 19 19 19 18 12 18 30
32 30 30
>I6629V002B06AH length=360 xy=0716_1415 region=2 run=R_2014_12_30_12_21_21_
40 40 40 40 40 40 40 40 40 40 40 40 40 40 40 40 40 40 40 40 40 40 40 40 40 40 40 40 40 40 40 39 39 39 40 40 40 39 39 39 40 40 40 40 40 40 40 40 40 40 40 40 40 40 40 40 40 40 40 40
40 40 40 40 40 40 40 40 40 40 40 40 39 39 39 40 40 40 30 30 30 30 30 40 40 40 40 40 40 40 39 39 39 40 39 39 39 40 40 40 40 40 40 40 40 39 39 39 40 40 40 40 40 40 40 40 40 40 40 40
40 40 40 40 40 39 39 39 40 40 40 40 40 40 40 40 40 40 40 40 40 40 40 40 40 40 40 40 40 40 40 40 40 40 40 40 40 40 40 39 39 39 40 40 40 40 40 40 40 40 40 40 40 40 40 40 40 40 40 40
40 40 40 40 40 40 40 40 40 40 40 40 40 40 40 40 40 40 40 40 40 40 40 40 40 40 40 40 40 40 40 40 40 40 40 40 40 40 40 40 40 40 40 40 40 40 40 40 40 40 40 39 39 39 40 40 40 40 38 38
38 40 40 40 40 39 39 39 40 40 40 40 40 40 40 40 40 40 40 40 39 39 39 40 40 40 40 40 40 40 40 40 40 40 40 39 39 39 40 39 39 39 40 40 40 40 40 40 40 40 40 40 40 40 40 40 40 40 40 39
39 39 40 40 40 40 40 40 40 39 39 39 40 40 40 40 40 40 39 35 34 34 40 40 40 40 40 40 40 40 40 40 40 40 40 40 40 40 40 40 40 40 40 40 40 40 40 40 40 33 33 34 34 40 40 40 40 40 40 40
>I6629V002B06KT length=24 xy=0716_1787 region=2 run=R_2014_12_30_12_21_21_
40 40 40 40 40 40 40 40 40 40 40 40 40 34 34 34 34 40 40 40 40 40 40 40
>I6629V002B06VN length=363 xy=0716_2177 region=2 run=R_2014_12_30_12_21_21_
40 40 40 40 40 39 39 39 40 40 40 40 40 40 40 40 40 40 40 40 40 40 40 40 39 39 39 40 40 40 40 39 39 39 40 40 40 39 39 39 40 40 40 40 40 40 40 40 40 40 40 40 40 40 40 40 40 40 40 40
40 40 40 40 40 40 40 40 40 40 40 40 34 34 31 31 21 21 21 35 40 40 40 40 40 40 40 40 40 40 40 40 39 39 39 40 40 40 40 40 40 40 40 39 39 39 40 40 40 39 39 39 40 40 40 40 40 40 40 40
40 40 40 40 40 40 40 35 30 24 25 25 25 39 29 40 40 40 40 40 40 40 40 40 39 39 39 40 40 40 40 40 40 40 40 40 40 40 40 40 40 40 40 40 40 40 40 40 40 40 40 40 40 40 40 40 40 39 39 39
40 40 40 40 40 40 40 40 40 40 40 40 40 40 40 40 40 40 40 40 40 40 40 40 40 40 39 39 39 40 40 40 40 40 40 40 40 40 40 40 40 40 40 40 40 40 40 40 40 40 40 39 39 39 40 40 40 40 34 34
34 33 40 40 40 39 39 39 40 40 40 40 40 40 40 40 40 40 40 40 39 39 38 35 30 30 30 35 40 40 40 40 40 40 40 40 40 40 40 39 39 39 40 40 40 40 39 38 38 39 37 40 40 40 40 40 40 40 40 34
34 34 34 40 40 40 40 40 40 40 40 40 40 40 40 30 30 30 40 40 40 40 40 40 40 40 40 40 40 40 40 40 40 40 40 39 35 34 34 39 39 39 39 36 29 29 29 29 40 30 29 35 31 31 31 31 40 34 40 40
40 40 40
>I6629V002B06X8 length=360 xy=0716_2270 region=2 run=R_2014_12_30_12_21_21_
40 40 40 40 40 26 26 26 26 26 40 40 40 40 40 40 40 40 40 40 40 40 40 40 40 40 40 40 40 40 40 39 39 39 40 40 40 39 39 39 40 40 40 40 40 40 40 40 40 40 40 40 40 40 40 40 40 39 39 39
40 40 40 40 40 40 26 26 26 26 39 40 38 38 38 40 39 39 39 40 40 40 40 40 40 40 40 40 40 40 40 40 40 40 40 40 40 40 40 40 40 39 39 39 40 40 40 40 40 40 39 39 39 40 40 40 40 40 40 40
40 40 40 40 40 40 40 40 40 40 40 40 40 40 40 40 40 40 40 40 40 40 40 40 40 40 40 40 40 40 40 40 40 40 40 40 40 40 40 39 39 39 40 40 40 40 40 40 40 40 40 40 40 40 40 40 40 40 39 39
39 39 40 40 40 40 40 40 40 40 40 40 40 40 40 40 40 40 40 40 40 40 40 40 40 40 40 40 40 40 40 40 39 39 39 40 40 40 40 40 40 40 40 40 40 40 40 40 40 40 40 39 39 39 40 40 40 40 34 34
34 34 40 40 39 38 38 39 40 40 40 40 40 40 40 40 40 40 40 40 39 39 39 40 40 40 40 40 40 40 40 40 40 40 40 39 39 39 40 39 39 39 40 40 40 40 40 40 40 40 40 30 30 30 40 40 40 35 35 35
34 34 34 39 40 39 39 39 40 35 35 35 39 39 39 39 40 40 40 40 40 40 40 40 40 40 40 40 40 40 40 40 40 40 40 40 39 26 26 26 34 40 40 40 40 40 40 40 36 31 31 31 31 35 23 35 35 40 40 40
>I6629V002B06XP length=360 xy=0716_2251 region=2 run=R_2014_12_30_12_21_21_
40 40 40 40 40 30 30 30 30 30 40 40 40 40 40 40 40 40 40 40 40 40 40 40 40 40 40 40 40 40 40 39 39 39 40 40 40 39 39 39 39 39 39 40 40 40 40 40 40 40 40 40 40 40 40 40 40 40 39 39
39 40 40 40 40 40 40 39 39 39 40 40 39 39 39 40 39 39 39 40 40 40 40 40 40 40 40 40 40 40 40 40 40 40 40 40 40 40 40 40 40 40 40 40 40 40 40 40 40 40 40 40 40 40 40 40 40 40 40 40
40 40 40 40 40 40 40 40 40 40 40 40 40 40 40 40 40 40 40 40 40 40 40 40 40 40 40 40 40 40 40 40 40 40 40 40 40 40 40 39 39 39 40 40 40 40 40 40 40 40 40 40 40 40 40 40 40 34 34 35
40 40 40 40 40 40 40 40 40 40 40 40 40 39 39 39 39 40 40 40 40 40 40 40 40 40 40 40 40 40 40 40 40 40 40 40 40 40 40 40 40 40 40 40 40 40 40 40 40 39 35 20 20 20 30 40 40 40 29 29
32 32 40 34 40 39 39 39 40 40 40 40 40 40 40 40 40 40 40 40 39 39 39 40 40 40 40 40 40 40 40 40 40 40 40 40 40 40 40 26 26 26 26 35 40 40 40 40 40 40 40 40 40 40 40 40 40 40 40 40
34 34 34 34 40 34 40 40 40 40 40 40 34 34 35 39 40 40 40 40 40 39 35 34 34 40 40 40 40 40 40 40 40 40 40 40 40 40 40 40 40 40 40 40 40 40 40 40 40 33 33 33 33 35 23 39 39 40 40 40
>I6629V002B06ZW length=360 xy=0716_2330 region=2 run=R_2014_12_30_12_21_21_
40 40 40 40 40 30 30 30 28 28 40 40 40 40 40 40 40 40 40 40 40 38 26 26 26 26 40 40 40 40 40 39 39 39 40 40 40 39 39 39 40 40 40 40 40 40 40 40 39 39 39 40 40 40 40 39 39 39 40 40
39 39 35 34 34 40 40 40 30 30 30 40 39 39 39 40 40 40 40 40 40 40 40 40 40 40 40 40 40 40 40 40 40 40 40 40 40 40 40 40 40 39 38 38 39 39 40 40 40 40 40 40 40 40 40 40 40 40 40 40
40 40 40 40 40 40 40 39 39 39 40 40 40 40 40 40 40 40 40 40 40 40 40 40 40 40 40 40 40 40 40 40 40 40 40 40 40 40 40 39 39 39 40 40 40 40 40 40 40 40 40 40 40 40 40 40 40 40 40 40
40 40 40 40 39 39 39 40 40 34 34 35 35 39 39 39 39 40 40 40 40 40 40 40 40 40 40 40 40 40 40 40 40 40 40 40 40 39 39 39 40 40 40 40 40 39 39 39 39 40 40 40 40 40 40 40 40 39 29 27
27 24 36 23 36 34 33 33 34 22 30 30 30 39 40 40 40 40 40 40 39 39 39 40 34 34 35 40 40 40 40 40 40 40 40 40 40 40 40 39 39 39 40 40 37 39 39 40 40 40 40 40 40 40 40 40 40 40 40 40
40 40 40 40 40 39 30 30 30 30 36 40 36 36 36 40 40 36 35 30 30 30 39 34 34 35 40 40 40 40 40 40 40 40 40 40 40 40 40 40 40 40 40 40 40 40 40 40 35 31 31 33 33 40 34 40 39 39 39 39
>I6629V002B0728 length=361 xy=0716_3746 region=2 run=R_2014_12_30_12_21_21_
40 40 40 40 40 39 39 39 40 40 40 40 40 40 40 40 40 40 40 40 40 40 39 39 39 39 39 39 40 40 40 39 39 39 40 40 40 39 39 39 40 40 40 40 40 40 40 40 40 40 40 40 40 40 39 39 39 40 40 40
40 40 40 40 40 40 40 40 40 40 40 40 39 39 39 40 34 34 34 34 40 40 40 40 40 40 40 40 40 40 40 38 38 38 40 40 40 40 40 40 40 40 40 40 33 33 34 34 40 40 40 40 40 40 40 40 40 40 40 40
40 40 40 40 40 40 40 40 40 40 40 39 39 39 40 40 40 40 40 40 40 40 39 39 39 40 40 40 40 40 40 40 40 40 40 40 40 40 40 39 39 39 40 40 40 40 40 40 40 40 40 40 40 40 40 40 40 40 40 40
40 40 40 40 40 40 40 40 40 40 40 40 40 40 40 40 40 40 40 40 40 40 40 40 40 40 40 40 40 40 40 40 40 40 40 40 40 40 40 40 40 40 40 40 40 40 40 40 40 40 40 39 39 39 40 40 40 40 30 30
30 30 40 40 40 39 39 39 40 40 40 40 40 40 40 40 40 40 40 40 39 39 39 40 40 40 40 40 40 40 40 40 39 39 39 40 40 39 30 30 30 38 39 39 34 40 40 40 40 40 40 40 40 40 40 39 39 39 40 40
39 34 34 34 34 39 39 40 40 40 40 40 40 40 40 40 40 40 40 40 40 40 40 40 40 40 40 40 40 40 40 40 40 40 40 40 40 40 40 40 40 40 40 35 34 34 40 40 40 40 34 34 34 31 39 29 40 40 40 39
39
>I6629V002B077H length=363 xy=0716_3899 region=2 run=R_2014_12_30_12_21_21_
40 40 40 40 40 39 39 39 40 40 40 40 40 40 40 38 38 38 40 40 40 38 38 38 40 40 40 40 40 38 38 26 26 26 38 40 40 39 39 39 39 39 39 40 40 40 40 40 40 40 40 40 40 40 40 40 38 38 38 40
38 38 38 40 40 40 40 40 40 40 40 40 35 35 35 25 25 26 40 31 31 31 31 39 38 40 40 40 40 40 40 40 40 40 40 40 40 37 37 37 37 40 40 37 37 25 25 25 33 40 40 40 38 37 37 37 38 40 40 40
40 39 39 39 40 40 40 40 40 40 40 40 40 40 40 40 40 40 40 40 40 40 40 40 40 40 40 40 40 40 40 40 40 40 40 40 40 40 40 39 39 39 40 40 40 40 40 40 40 40 40 40 40 40 38 38 38 40 40 40
40 40 40 40 40 40 33 33 29 29 27 37 39 38 38 38 38 32 32 28 28 28 37 37 35 35 40 35 33 33 33 39 40 29 33 33 40 40 28 28 28 37 38 40 40 38 35 35 35 34 34 18 18 18 34 35 35 35 25 25
25 25 25 28 35 33 33 33 32 22 28 28 35 38 35 32 32 32 38 31 27 22 22 21 26 32 33 35 24 25 20 19 19 19 28 27 27 24 24 14 14 16 15 19 15 29 32 31 31 29 29 31 31 31 32 32 38 37 27 27
28 35 35 38 38 31 31 31 31 31 31 31 21 21 22 22 20 34 31 32 32 30 34 35 36 35 35 35 37 31 27 27 27 27 35 37 40 39 40 37 37 37 37 36 36 36 36 35 31 27 27 32 21 21 21 21 27 14 27 34
36 32 32
>I6629V002B0790 length=362 xy=0716_3990 region=2 run=R_2014_12_30_12_21_21_
40 40 40 40 40 39 39 39 40 40 40 40 40 40 40 40 40 40 40 40 40 40 40 40 40 39 39 39 40 40 40 38 38 38 40 40 40 39 39 39 39 39 39 40 40 40 40 40 40 40 40 40 40 40 40 40 40 40 40 40
40 40 40 40 40 40 40 40 40 40 40 40 39 39 39 40 30 30 30 30 30 40 40 40 40 40 40 40 40 40 31 31 31 31 40 31 40 40 40 39 21 21 21 39 40 40 40 40 40 40 40 40 40 39 39 39 39 39 39 39
40 39 39 39 40 39 37 37 40 40 40 40 40 40 40 40 40 40 40 40 40 40 40 40 40 40 39 39 39 40 40 40 40 40 40 40 40 40 40 39 39 39 40 40 40 40 40 40 40 40 40 40 40 40 40 40 40 40 40 40
40 40 40 40 40 40 40 40 40 40 40 40 40 39 39 39 40 40 40 40 26 26 26 26 35 25 40 40 40 40 40 40 40 40 39 39 39 40 40 40 40 40 40 40 40 40 40 40 39 39 34 34 34 30 36 38 33 34 20 20
20 20 33 30 40 37 37 37 40 40 40 40 40 40 40 40 40 40 40 40 39 39 39 40 40 40 40 40 40 40 40 40 40 40 40 40 40 40 35 34 34 38 40 40 40 40 40 40 40 40 39 39 39 39 40 40 40 40 40 40
39 39 39 40 40 39 35 35 35 34 34 33 33 30 30 35 40 40 40 40 40 40 40 34 35 34 34 40 40 40 40 40 40 39 39 35 35 35 39 40 40 40 40 40 40 36 36 36 40 36 34 29 29 29 29 30 16 30 40 40
40 40
>I6629V002B0797 length=360 xy=0716_3997 region=2 run=R_2014_12_30_12_21_21_
40 40 40 40 40 40 40 38 33 33 40 40 40 40 40 40 40 40 40 40 40 40 40 40 40 40 40 40 40 40 40 39 39 39 40 40 40 39 39 39 40 40 40 40 40 40 40 40 40 40 40 30 24 24 26 26 34 36 22 22
30 29 36 36 40 40 40 40 40 40 40 40 39 39 39 40 39 39 37 40 40 40 40 40 40 40 30 30 30 28 36 38 36 36 30 24 24 24 26 39 40 40 40 40 40 39 39 39 40 40 34 34 34 34 40 40 40 40 40 40
40 40 40 40 40 40 40 40 40 40 40 40 34 34 34 34 40 40 40 40 40 40 40 40 40 40 40 40 40 40 40 40 40 40 40 40 40 40 40 39 39 39 40 40 40 40 40 40 40 40 40 40 40 40 40 40 40 40 40 40
40 40 40 40 40 40 40 40 40 40 40 40 40 40 40 40 40 40 40 40 40 28 29 29 29 29 40 40 31 40 40 40 40 40 40 40 40 40 40 40 40 40 40 40 40 40 40 40 40 40 40 39 39 39 40 40 40 40 33 34
34 34 40 40 40 39 39 39 40 40 40 40 40 40 40 40 40 40 40 40 39 39 39 40 40 40 40 39 30 30 30 34 39 39 35 34 34 40 40 39 39 39 40 40 40 40 40 40 40 40 40 40 40 40 40 40 40 40 40 40
40 40 30 26 26 24 19 19 19 33 33 35 31 26 26 29 30 37 40 40 40 40 40 40 40 39 39 39 40 40 40 40 40 40 40 40 40 40 39 39 39 40 40 40 40 40 40 40 40 40 40 33 33 33 33 26 13 26 36 40
>I6629V002B07B5 length=361 xy=0716_2771 region=2 run=R_2014_12_30_12_21_21_
40 40 40 40 40 39 39 39 40 40 40 40 40 40 40 40 40 40 40 40 40 40 40 40 40 39 39 39 40 40 40 39 39 39 40 40 40 39 39 39 40 40 40 40 40 40 40 40 40 40 40 40 40 40 40 40 40 40 40 40
40 40 40 40 40 40 40 40 40 40 40 40 39 39 39 40 39 39 39 40 40 40 40 40 40 40 40 40 40 40 40 40 40 40 40 40 40 40 40 40 40 40 40 40 40 40 40 40 40 40 39 39 39 40 40 40 40 40 40 40
40 40 40 40 40 39 39 39 40 40 40 40 40 40 40 40 40 40 40 40 40 40 40 40 40 40 40 40 40 40 40 40 40 40 40 40 40 40 40 39 39 39 40 40 40 40 35 35 35 39 40 40 40 40 40 34 34 35 40 40
40 40 40 40 40 40 40 40 40 40 40 40 40 40 40 40 40 40 40 40 40 40 40 40 40 40 40 40 40 40 40 40 40 40 40 40 40 40 40 40 40 40 40 40 40 40 40 40 40 40 40 39 39 39 40 40 40 40 33 33
33 33 40 40 40 39 39 39 40 40 40 40 40 40 40 40 40 40 40 40 39 39 39 40 40 40 40 40 40 40 39 39 39 40 40 40 40 40 35 34 34 39 40 40 40 40 40 40 40 40 39 39 39 40 40 40 40 40 40 40
34 34 34 34 40 40 39 39 39 40 40 40 40 40 39 39 39 40 40 40 39 39 39 40 39 39 39 40 40 40 40 40 40 40 40 40 40 40 40 40 40 40 40 40 40 40 40 40 40 40 31 31 31 31 40 34 40 40 40 40
40
>I6629V002B07BG length=270 xy=0716_2746 region=2 run=R_2014_12_30_12_21_21_
40 40 40 40 40 39 39 39 40 40 40 40 40 40 40 40 40 40 40 40 40 40 40 40 37 37 37 37 37 37 37 37 37 37 37 37 37 37 37 37 37 37 37 37 37 37 37 37 37 37 37 37 37 37 37 30 30 30 30 30
37 37 37 37 37 37 37 37 37 37 37 37 37 37 37 37 36 36 31 31 35 37 37 37 37 37 37 37 37 37 37 37 37 37 37 37 37 37 37 37 37 37 37 37 37 37 37 37 37 37 37 37 37 37 37 37 37 37 37 37
37 37 37 37 37 37 37 37 37 37 37 32 31 31 37 37 37 37 37 37 37 37 37 37 37 37 37 37 37 37 37 37 37 37 37 37 37 37 37 37 37 37 37 37 37 37 37 37 37 37 37 37 37 37 37 37 37 37 37 37
37 37 37 37 35 35 35 37 37 37 37 37 37 37 37 37 37 37 37 37 37 37 37 37 37 37 37 37 37 37 37 37 37 37 37 37 37 37 37 37 37 37 37 37 37 37 40 40 40 40 38 30 30 30 35 37 37 37 28 26
26 22 25 15 34 34 38 34 35 25 34 32 35 38 35 35 37 35 37 35 25 25 25 28 33 31 30 30 27 23
>I6629V002B07F9 length=362 xy=0716_2919 region=2 run=R_2014_12_30_12_21_21_
40 40 40 40 40 40 40 40 40 40 40 40 40 40 40 40 40 40 40 40 40 40 40 40 40 40 40 40 40 40 40 39 39 39 40 40 40 39 39 39 40 40 40 40 40 40 40 40 40 40 40 40 40 40 40 40 40 39 39 39
40 40 40 40 40 40 40 40 40 40 40 40 39 39 39 40 39 39 39 40 40 40 40 40 40 40 40 40 40 40 40 40 40 40 40 39 39 39 40 40 40 40 40 40 40 39 39 39 40 40 30 30 30 30 30 40 40 40 40 40
40 40 40 40 40 40 40 40 40 40 40 40 40 26 26 26 39 40 40 40 26 26 26 26 34 34 40 40 40 40 40 40 40 40 40 40 40 40 40 39 39 39 40 40 40 40 40 40 40 40 40 40 40 40 40 40 40 40 40 40
40 40 40 40 40 40 40 40 40 40 40 40 40 40 40 40 40 40 40 40 40 39 39 38 39 32 34 34 40 40 40 40 40 40 40 40 40 40 40 40 40 40 40 40 40 40 40 40 40 40 40 38 38 38 40 40 40 40 34 34
34 34 40 40 40 39 39 39 40 40 40 40 40 40 40 40 40 40 39 39 38 39 39 40 40 40 40 40 40 40 40 40 40 40 40 40 40 40 40 39 39 39 40 40 34 39 39 40 40 40 40 39 30 30 30 34 40 34 30 30
30 36 40 31 31 31 33 33 33 34 34 28 34 26 26 29 29 33 38 33 28 34 34 35 35 35 40 40 40 39 39 39 40 40 39 35 34 34 40 40 40 40 40 40 40 40 40 40 40 40 40 33 33 34 31 35 16 30 30 40
40 40
>I6629V002B07HL length=361 xy=0716_2967 region=2 run=R_2014_12_30_12_21_21_
40 40 40 40 40 39 39 39 40 40 40 40 40 40 40 40 40 40 40 40 40 40 40 40 40 39 39 39 40 40 40 39 39 39 40 40 40 39 39 39 40 40 40 40 40 40 40 40 40 40 40 40 40 40 40 40 40 40 40 40
40 40 40 40 40 40 40 40 40 40 40 40 39 39 39 40 39 39 39 40 40 40 40 40 40 40 40 40 40 40 40 40 40 40 40 40 40 40 40 40 40 40 40 40 40 40 40 40 40 40 39 39 39 40 40 40 40 40 40 40
40 40 40 40 40 39 39 39 40 40 40 40 40 40 40 40 40 40 40 40 40 40 40 40 40 40 40 40 40 40 40 40 40 40 40 40 40 40 40 38 38 38 40 40 40 40 40 40 40 40 40 40 40 40 40 40 40 40 40 40
40 40 40 40 39 39 39 40 40 40 40 40 40 40 40 40 40 40 40 40 40 40 40 40 40 40 40 40 40 40 40 40 40 40 40 40 40 40 40 40 40 40 40 40 39 39 39 40 40 40 40 26 26 26 30 39 39 39 32 33
31 33 40 34 40 39 39 39 40 40 40 40 40 40 40 40 40 40 40 35 30 30 30 39 40 40 40 40 40 40 40 40 40 40 40 40 40 40 39 38 38 39 40 40 40 40 40 40 40 40 35 35 35 39 40 40 40 40 40 40
33 33 34 34 40 40 39 38 38 39 40 40 40 40 37 30 30 30 39 34 34 34 35 39 35 35 35 40 40 40 40 40 40 40 40 39 39 39 40 40 40 40 40 40 40 40 40 40 40 40 34 34 34 34 40 29 39 39 40 40
40
>I6629V002B07MJ length=363 xy=0716_3145 region=2 run=R_2014_12_30_12_21_21_
40 40 40 40 40 25 25 25 25 25 40 40 40 40 40 40 40 40 40 40 40 40 40 40 40 39 39 39 40 40 40 39 39 39 40 40 40 39 39 39 40 40 40 40 40 40 40 40 40 40 40 39 39 39 40 40 40 40 40 40
40 40 40 40 40 40 40 40 40 40 40 40 34 34 34 34 40 40 40 40 40 40 40 40 40 40 39 39 34 34 35 40 40 40 40 40 40 40 40 40 40 40 40 40 40 38 38 38 40 40 40 40 40 40 40 40 40 40 40 40
40 40 40 40 40 40 40 40 40 40 40 40 40 40 40 40 40 40 40 39 39 39 40 40 40 40 40 40 40 40 40 40 40 40 40 40 40 40 40 39 39 39 40 40 40 40 40 40 40 40 40 40 40 40 40 40 40 40 40 40
40 40 40 40 39 39 39 40 40 40 40 40 40 40 40 40 40 40 40 40 40 40 40 40 40 40 40 40 40 40 40 40 40 40 40 40 40 40 39 39 39 40 40 40 40 40 40 40 40 40 40 39 39 39 40 40 40 40 34 34
34 34 40 40 39 39 34 34 35 40 40 40 40 40 40 40 40 40 40 40 39 39 39 40 40 40 40 40 40 40 39 39 39 39 39 40 40 40 40 39 39 39 40 40 40 40 40 40 40 40 40 40 40 40 40 40 40 40 40 40
40 40 38 38 38 33 33 34 34 39 39 39 40 34 39 39 39 34 34 31 31 39 34 40 40 39 30 30 30 40 40 40 40 40 40 39 31 31 31 31 30 40 39 36 36 36 40 40 40 40 36 34 29 29 29 29 30 16 30 30
40 40 40
>I6629V002B07OX length=362 xy=0716_3231 region=2 run=R_2014_12_30_12_21_21_
40 40 40 40 40 26 26 26 26 26 38 40 40 40 40 40 40 40 40 40 40 40 40 40 40 39 39 39 40 40 40 39 39 39 40 40 40 39 39 39 40 40 40 40 40 40 40 40 40 40 40 40 40 40 39 39 39 40 40 40
40 40 40 40 40 40 40 40 40 40 40 40 39 39 39 40 34 34 34 34 39 39 39 40 40 40 40 40 40 40 40 39 39 39 38 38 38 40 40 40 40 34 34 34 40 38 38 38 40 40 40 40 40 40 40 40 40 40 40 40
40 40 40 40 40 40 40 40 40 39 38 21 21 21 21 21 21 38 39 23 40 40 40 40 40 40 40 40 40 40 40 40 40 40 40 40 40 40 40 39 39 39 40 40 40 40 40 40 40 40 40 40 40 40 40 40 40 40 40 40
40 40 40 40 40 40 40 40 40 40 40 40 36 32 28 30 27 22 16 16 11 11 11 11 11 11 18 21 21 18 18 12 12 12 20 17 30 30 30 30 33 33 33 35 36 29 29 29 29 30 32 29 14 14 14 26 28 23 22 12
12 12 12 18 13 20 14 14 14 19 17 28 31 33 35 35 36 36 36 36 36 40 40 40 34 34 34 39 38 40 40 40 40 40 36 36 36 36 36 38 25 20 20 17 23 18 36 40 40 40 40 40 36 38 38 38 38 40 40 40
34 34 29 29 29 37 39 39 32 32 30 23 23 25 36 40 40 36 36 29 29 30 34 34 40 30 30 30 30 30 30 30 40 40 40 40 40 40 40 40 40 40 40 40 40 40 36 32 21 19 22 17 17 17 17 20 15 30 28 30
28 31
>I6629V002B07S3 length=362 xy=0716_3381 region=2 run=R_2014_12_30_12_21_21_
40 40 40 40 40 39 39 39 40 40 40 34 34 36 38 40 40 40 38 38 38 40 40 40 38 38 38 38 40 40 40 39 39 39 40 40 40 40 40 40 40 40 40 40 40 40 40 37 36 31 31 31 31 24 22 17 17 17 17 23
33 36 38 38 36 40 40 40 40 40 40 40 39 39 38 36 21 21 21 38 37 37 37 40 40 40 40 40 30 30 30 40 40 40 40 40 40 40 40 40 40 40 40 40 40 38 38 38 40 40 40 40 40 40 40 40 40 40 40 40
40 40 40 38 38 38 38 38 40 34 34 34 34 40 40 40 40 26 26 26 40 40 39 39 39 40 40 40 40 40 40 40 40 40 40 40 40 40 37 34 34 39 40 40 40 38 38 38 40 40 40 40 40 40 38 38 34 34 34 40
35 34 38 37 40 40 25 25 24 30 34 40 40 25 25 25 36 36 38 38 40 40 40 40 40 40 39 39 39 40 40 40 40 40 40 40 40 40 40 38 38 39 38 40 38 39 39 39 30 30 30 34 38 39 40 40 40 40 34 34
34 34 40 32 40 39 39 39 40 39 39 39 40 38 38 38 40 40 40 40 32 32 32 32 40 40 40 40 40 36 34 34 34 36 40 25 25 25 25 36 36 34 36 36 28 34 34 36 40 40 40 36 36 36 36 36 39 36 38 38
40 40 40 40 34 34 34 40 40 40 40 39 36 34 34 34 38 38 40 40 40 34 34 34 34 40 40 40 40 40 40 40 40 40 40 40 40 40 40 40 40 40 40 40 39 39 39 40 39 31 38 31 29 29 29 34 15 29 28 29
28 26
>I6629V002B07WT length=363 xy=0716_3515 region=2 run=R_2014_12_30_12_21_21_
40 40 40 40 40 39 39 39 40 40 40 40 40 40 40 40 40 40 40 40 40 40 40 40 40 40 40 40 40 40 40 39 39 39 40 40 40 39 39 39 40 40 40 40 40 40 40 40 40 40 40 40 40 40 39 39 39 40 40 40
40 40 40 40 40 40 40 40 40 40 40 40 33 33 32 32 30 30 30 29 29 29 29 40 40 40 40 40 40 40 40 40 39 39 39 40 40 40 40 40 40 40 40 39 39 39 40 40 40 39 39 39 40 40 40 40 40 40 40 40
40 40 40 40 40 40 40 40 40 34 34 34 33 40 40 40 40 40 40 40 40 40 40 40 40 40 40 40 40 40 40 40 40 40 40 40 40 40 40 40 40 40 40 40 40 40 40 40 40 40 40 40 40 40 40 34 34 30 30 30
33 40 40 40 40 40 40 40 40 40 40 40 40 40 40 40 40 40 40 40 40 40 40 40 40 40 34 34 34 40 40 40 40 40 40 40 40 40 40 40 40 40 40 40 39 39 39 39 40 40 40 39 39 39 39 39 39 40 32 32
32 32 40 40 39 34 34 34 40 40 40 40 40 40 40 40 40 40 40 40 39 39 39 40 40 40 40 40 40 40 40 40 40 34 34 34 33 40 40 39 39 39 40 40 40 40 39 39 39 40 40 40 38 28 31 26 26 22 19 17
15 15 15 17 24 31 36 35 35 31 31 31 30 38 40 40 34 34 24 24 24 30 40 40 40 40 40 40 40 40 40 40 40 40 40 40 40 40 40 40 40 40 39 39 26 26 26 26 39 30 26 40 29 29 29 31 30 16 30 39
40 40 40
>I6629V002B07X7 length=215 xy=0716_3565 region=2 run=R_2014_12_30_12_21_21_
31 31 31 32 20 19 19 19 23 24 23 23 28 19 14 12 12 18 21 20 14 12 12 12 12 16 16 20 19 16 11 11 11 25 17 22 13 13 13 13 13 22 27 28 23 24 24 29 32 33 32 32 32 32 32 30 30 30 35 32
25 21 25 28 33 29 28 30 28 24 16 16 16 12 11 11 11 11 18 16 16 18 12 12 12 16 24 12 13 14 13 13 13 25 27 28 27 23 19 19 19 19 20 21 30 35 35 33 33 33 28 30 28 35 35 25 19 19 19 19
28 19 19 19 27 13 13 13 13 24 20 30 29 28 28 24 23 24 29 29 29 27 27 27 27 27 19 19 20 20 20 32 32 32 33 33 35 35 37 34 21 21 21 37 37 37 37 37 32 28 28 28 32 33 32 30 27 27 23 19
18 18 18 19 14 13 13 26 26 28 26 26 13 13 14 17 23 29 27 19 18 15 15 16 19 28 26 32 27 31 29 32 32 33 28
>I6629V002B086G length=360 xy=0717_1062 region=2 run=R_2014_12_30_12_21_21_
40 40 40 40 40 30 30 30 30 30 40 40 40 40 40 40 40 40 40 40 40 40 40 40 40 40 40 40 40 40 40 39 39 39 40 40 40 39 39 39 39 39 39 40 40 40 40 40 40 40 40 40 40 40 40 40 40 40 39 39
39 40 40 40 40 40 40 40 40 40 40 40 39 39 39 40 39 39 39 40 39 39 39 40 40 40 40 40 40 40 40 40 40 40 39 39 39 39 40 40 40 39 39 39 40 40 40 40 40 40 40 40 40 40 40 40 40 40 40 40
40 39 39 39 40 40 40 40 40 40 40 40 40 40 40 40 40 40 40 40 40 40 40 40 40 40 40 40 40 40 40 40 40 40 40 40 40 40 40 39 39 39 40 40 40 40 40 40 40 40 40 40 40 40 40 40 40 40 40 40
40 40 40 40 40 40 40 40 40 40 40 40 40 40 40 40 40 40 40 40 40 40 40 40 40 40 40 40 40 40 40 40 40 40 40 40 40 40 40 40 40 40 40 40 40 40 40 40 40 40 40 39 39 39 40 40 40 40 34 34
34 34 40 40 40 39 39 39 40 40 40 40 40 40 40 40 40 40 40 39 30 30 30 39 40 40 40 40 40 40 40 40 40 40 40 40 40 40 40 34 34 34 39 40 40 40 40 40 40 40 40 40 40 40 40 40 40 40 40 40
40 40 40 40 40 40 40 40 40 40 40 40 40 40 40 40 40 40 40 40 40 40 40 40 40 40 40 40 40 40 40 40 40 40 40 40 40 40 40 40 40 40 40 40 40 40 40 40 40 33 33 33 33 40 40 40 40 40 40 40
>I6629V002B087C length=362 xy=0717_1094 region=2 run=R_2014_12_30_12_21_21_
40 40 40 40 40 39 39 39 40 40 40 40 40 40 40 40 40 40 40 40 40 40 40 40 40 40 40 40 40 40 40 39 39 39 40 40 40 39 39 39 40 40 40 40 40 40 40 40 40 40 40 40 40 40 40 40 40 40 40 40
40 40 40 40 40 40 40 40 40 40 40 40 39 39 39 40 32 32 32 32 39 39 39 40 40 40 40 40 40 40 40 39 39 39 40 40 40 40 40 40 40 39 39 39 40 40 40 40 40 40 40 40 40 40 40 40 40 40 40 40
40 40 40 40 40 40 40 40 40 40 40 22 22 26 26 24 22 40 40 23 40 40 40 40 40 40 40 40 40 40 40 40 40 40 40 40 40 40 40 39 39 39 40 40 40 40 40 40 40 40 40 40 40 40 40 40 40 40 40 40
40 40 40 40 39 39 39 40 40 40 40 40 40 40 40 40 40 40 40 40 27 27 27 27 27 40 39 39 39 40 40 40 40 40 40 40 40 40 40 40 40 40 40 40 39 36 36 40 40 36 34 20 18 20 34 36 40 40 28 24
24 24 38 35 40 36 36 34 35 24 30 29 31 32 32 31 32 34 32 26 17 19 19 19 28 36 36 36 40 36 40 34 34 35 40 40 40 40 40 40 39 39 39 40 40 40 39 39 39 39 40 40 40 40 40 40 40 40 40 40
40 34 34 34 34 40 40 39 39 39 40 40 40 40 40 39 39 39 35 35 28 40 40 40 40 40 40 40 40 40 40 40 40 40 40 40 40 40 30 30 26 26 28 35 39 40 40 40 40 40 40 34 34 34 31 39 23 35 35 40
40 40
>I6629V002B08AB length=24 xy=0716_4001 region=2 run=R_2014_12_30_12_21_21_
40 40 40 40 40 40 40 40 40 40 40 40 40 34 34 34 34 40 40 40 40 40 40 40
>I6629V002B08AK length=361 xy=0716_4010 region=2 run=R_2014_12_30_12_21_21_
40 40 40 40 40 39 39 39 40 40 40 40 40 40 40 40 40 40 40 40 40 40 40 40 40 40 40 40 40 40 40 39 39 39 40 40 40 39 39 39 40 40 40 40 40 40 40 40 40 40 40 40 40 40 40 39 39 39 40 40
40 40 40 40 40 40 40 40 40 40 40 40 39 39 39 40 40 40 40 40 40 40 40 40 40 40 40 40 40 40 40 40 40 40 40 40 40 40 40 40 40 39 39 39 40 40 40 40 40 40 40 40 40 40 40 40 40 40 40 40
40 40 40 40 40 40 40 40 40 40 40 40 40 40 40 40 40 40 40 40 40 40 40 40 40 40 40 40 40 40 40 40 40 40 40 40 40 40 40 39 39 39 40 40 40 40 40 40 40 40 40 39 39 39 40 40 40 40 40 40
40 40 40 40 40 40 40 40 40 40 40 40 40 40 40 40 40 40 39 39 26 26 26 39 40 40 40 40 40 40 40 40 40 40 40 40 40 40 40 40 40 40 40 40 40 40 40 40 40 40 40 38 38 38 40 40 40 40 32 29
29 29 40 30 39 34 34 34 40 28 34 34 40 40 40 40 40 40 40 40 38 38 38 39 40 40 40 40 40 40 40 40 40 40 40 39 39 39 39 39 39 39 40 40 40 40 40 40 40 40 40 40 40 40 40 40 40 40 40 40
34 34 33 33 40 40 35 34 34 40 40 40 40 39 39 39 39 40 40 40 40 40 40 40 40 40 40 40 40 40 40 40 40 40 40 40 40 40 40 40 40 40 40 40 40 40 40 40 40 39 31 31 33 31 39 29 40 40 40 40
40
>I6629V002B08BJ length=24 xy=0716_4045 region=2 run=R_2014_12_30_12_21_21_
40 40 40 40 40 40 40 40 40 40 40 40 40 34 34 34 34 40 40 40 40 40 40 40
>I6629V002B08BN length=391 xy=0716_4049 region=2 run=R_2014_12_30_12_21_21_
40 40 40 40 40 40 40 40 40 40 40 40 40 40 40 39 39 39 40 40 40 40 40 40 40 40 40 40 40 40 40 39 39 39 40 40 40 39 39 39 40 40 40 40 40 40 40 40 40 40 40 40 40 40 40 40 40 40 40 40
40 40 40 40 40 40 40 40 40 40 40 40 39 39 39 40 30 30 30 27 27 40 40 40 40 40 40 40 40 40 34 34 34 34 40 37 37 40 40 40 40 40 40 40 40 39 39 39 40 40 34 34 34 34 40 40 40 40 40 40
40 40 40 40 40 40 40 40 40 40 40 40 40 40 40 40 40 40 40 40 40 40 40 40 40 40 40 40 40 40 40 40 40 40 40 40 40 40 40 39 39 39 40 40 40 40 40 40 40 40 40 40 40 40 40 40 40 40 40 40
40 40 40 40 39 39 39 40 40 40 40 40 40 40 40 40 40 40 40 40 40 40 40 39 39 39 39 39 40 40 40 40 40 40 40 40 40 40 40 40 40 40 40 40 40 40 40 40 40 40 40 39 39 39 40 40 40 40 34 34
34 34 40 40 40 39 39 39 40 40 40 40 40 40 40 40 40 40 40 40 39 38 38 39 40 40 40 40 40 40 40 40 40 40 40 40 40 40 40 39 39 39 40 40 40 40 40 40 40 40 40 40 40 40 40 40 40 40 40 40
40 40 40 39 38 38 30 30 30 30 30 34 33 32 32 26 26 26 35 40 40 40 40 39 39 39 40 40 40 39 39 39 40 40 40 40 40 40 40 40 40 40 40 40 40 40 40 40 40 40 39 26 26 26 26 30 16 30 28 36
36 36 37 40 36 36 36 40 40 40 36 34 34 34 34 38 35 36 36 36 34 28 23 12 12 12 12 12 26 25 23
>I6629V002B08I2 length=362 xy=0717_0220 region=2 run=R_2014_12_30_12_21_21_
40 40 40 40 40 40 40 40 40 40 40 40 40 40 40 40 40 40 40 40 40 40 40 40 40 40 40 40 40 40 40 39 39 39 40 40 40 39 39 39 40 40 40 40 40 40 40 40 40 40 40 40 40 40 40 39 39 39 40 40
39 39 39 39 40 40 40 40 40 40 40 40 39 39 39 40 39 39 39 40 40 40 40 40 40 40 40 40 40 40 40 40 40 40 39 30 30 30 39 40 40 40 40 40 40 37 37 39 40 40 23 23 23 23 23 39 40 40 40 40
40 40 40 40 40 40 40 40 40 40 40 40 40 39 39 39 40 40 40 40 40 40 40 40 40 40 40 40 40 40 40 40 39 39 39 40 40 40 40 39 39 39 40 40 40 40 40 40 40 40 40 40 40 40 40 40 40 40 40 40
40 40 40 40 40 40 40 40 40 40 40 40 40 40 40 40 40 40 40 40 40 39 39 39 40 32 34 34 40 40 40 40 40 40 40 40 40 40 40 40 40 40 40 30 30 30 30 39 40 40 40 39 39 39 40 40 40 40 34 34
34 34 40 40 40 39 39 39 40 40 40 40 40 40 40 40 40 40 40 40 39 39 39 40 40 40 40 40 40 40 39 39 39 39 40 40 40 40 40 38 38 38 40 40 40 40 35 35 35 39 40 35 30 30 30 39 40 40 40 40
39 25 25 28 28 26 36 36 36 40 40 27 24 24 24 24 30 30 40 40 40 40 40 40 40 40 40 40 40 40 40 40 40 40 40 40 40 40 40 40 40 40 40 40 40 40 40 40 40 40 40 31 31 31 31 30 16 30 34 40
40 40
>I6629V002B08J0 length=362 xy=0717_0254 region=2 run=R_2014_12_30_12_21_21_
40 40 40 40 40 39 39 39 40 40 40 40 40 40 40 39 39 39 40 40 40 40 40 40 40 40 40 40 40 40 40 39 39 39 40 40 40 39 39 39 40 40 40 40 40 40 40 40 40 40 40 40 40 40 40 40 40 40 40 40
40 40 40 40 40 40 40 40 40 40 40 40 39 39 39 40 32 32 32 32 39 39 39 40 40 40 40 40 40 40 40 39 39 39 40 40 40 40 40 40 40 40 40 40 40 40 40 40 40 40 40 40 40 40 40 40 40 40 40 40
40 40 40 40 40 40 40 40 40 40 40 26 26 26 26 26 26 40 40 40 40 40 40 40 40 40 40 40 40 40 40 40 40 40 40 40 40 40 40 30 30 30 40 40 40 40 40 40 40 40 40 40 40 40 40 40 40 40 40 40
40 40 40 39 30 30 30 39 40 40 40 40 40 40 40 40 40 40 40 40 27 27 27 27 27 40 39 39 39 40 40 40 40 40 40 40 40 40 40 40 40 40 40 40 40 40 40 40 40 40 40 39 39 39 40 40 40 40 39 39
39 39 39 40 40 39 39 39 40 40 40 40 40 40 40 40 40 40 40 40 39 39 39 40 40 40 40 40 39 39 30 30 30 24 26 37 37 34 40 36 36 37 40 40 40 40 40 40 40 40 40 40 40 40 40 40 40 40 36 36
28 28 28 36 15 14 15 24 24 25 27 27 36 36 26 33 36 37 40 40 34 39 39 40 40 40 40 40 40 40 40 40 40 40 39 39 39 40 40 40 40 40 40 40 40 40 40 40 40 40 40 34 34 34 33 40 29 39 39 39
39 39
>I6629V002B08LY length=362 xy=0717_0324 region=2 run=R_2014_12_30_12_21_21_
40 40 40 40 40 40 40 40 40 40 40 40 40 40 40 40 40 40 40 40 40 40 40 40 40 40 40 40 40 40 40 39 39 39 40 40 40 39 39 39 40 40 40 40 40 40 40 40 40 40 40 40 40 40 40 40 34 34 34 34
40 40 40 40 40 40 40 40 40 40 40 40 39 39 39 40 39 39 39 40 40 40 40 40 40 40 40 40 40 40 40 40 40 40 40 40 40 40 40 40 40 40 40 40 40 39 39 39 40 40 40 40 40 40 40 40 40 40 40 40
40 40 40 40 40 40 40 40 40 40 40 40 40 26 26 26 30 40 40 40 40 40 40 40 40 40 40 40 40 40 40 40 40 40 40 40 40 40 40 39 39 39 40 40 40 40 40 40 40 40 40 40 40 40 40 40 40 40 40 40
40 40 40 40 40 40 40 40 40 40 40 40 40 40 40 40 40 40 40 40 40 38 38 38 40 40 39 39 39 40 40 40 40 40 40 40 40 40 40 40 40 40 40 40 40 40 40 40 40 40 40 39 39 39 40 40 40 40 34 34
34 34 40 40 40 30 30 30 39 40 40 40 40 40 40 40 40 40 40 40 39 39 39 40 40 40 40 40 40 40 40 40 40 40 40 40 40 40 40 39 39 39 40 40 40 40 40 40 40 40 40 40 40 40 40 40 40 40 40 40
40 28 28 28 26 25 33 33 33 36 34 17 19 19 17 17 24 24 40 40 36 40 40 40 40 40 40 40 40 39 39 39 40 40 40 40 40 40 40 40 40 40 40 40 40 40 40 40 40 40 40 34 34 34 32 40 34 40 40 40
40 40
>I6629V002B08M6 length=360 xy=0717_0368 region=2 run=R_2014_12_30_12_21_21_
40 40 40 40 40 28 28 30 30 30 40 40 40 40 40 40 40 40 40 40 40 40 40 40 40 40 40 40 40 40 40 39 39 39 40 40 40 39 39 39 39 39 39 40 40 40 40 40 40 40 40 40 40 40 40 40 40 40 39 39
39 40 40 40 40 40 40 40 40 40 40 40 39 39 39 40 39 39 39 40 39 39 39 40 40 40 40 40 40 40 40 40 40 40 40 40 40 40 40 40 40 39 39 39 40 40 40 40 40 40 40 40 40 40 40 40 40 40 40 40
40 40 40 40 40 39 39 39 40 40 40 40 40 40 40 40 40 40 40 40 40 40 40 40 40 40 40 40 40 40 40 40 40 40 40 40 40 40 40 39 39 39 40 40 40 40 40 40 40 40 40 40 40 40 40 40 40 40 40 40
40 40 40 40 40 40 40 40 40 40 40 40 40 40 40 40 40 40 40 40 40 40 40 40 40 40 40 40 39 39 39 40 40 40 40 40 40 40 40 40 40 40 40 40 40 40 40 40 40 40 40 39 39 39 40 40 40 40 34 34
34 34 40 40 40 39 39 39 40 40 40 40 40 40 40 40 40 40 40 40 39 39 39 40 40 40 40 40 40 40 40 40 40 40 40 40 40 40 40 39 39 39 40 40 40 40 40 40 40 40 40 40 40 40 40 40 40 40 40 40
40 40 40 40 40 40 40 40 40 40 40 40 40 40 40 40 40 40 40 40 40 40 40 40 40 40 40 40 40 40 40 40 40 40 40 40 40 40 40 40 39 39 39 40 40 39 39 39 40 32 32 34 34 40 34 40 40 40 40 40
>I6629V002B08SW length=363 xy=0717_0574 region=2 run=R_2014_12_30_12_21_21_
40 40 40 40 40 26 26 26 40 40 40 40 40 40 40 40 40 40 40 40 40 40 40 40 40 40 40 40 40 40 40 39 39 39 40 40 40 39 39 39 40 40 40 40 40 40 40 40 40 40 40 40 40 40 39 39 39 40 40 40
40 40 40 40 40 40 40 40 40 40 40 40 29 29 29 29 39 39 39 40 40 40 40 40 40 40 40 40 40 40 40 40 34 34 34 40 40 40 40 40 40 40 40 39 39 39 40 40 40 39 39 39 40 40 40 40 40 40 40 40
40 40 40 40 40 40 40 40 40 34 34 34 34 40 40 40 40 40 40 40 40 40 40 40 40 40 40 40 40 40 40 40 40 40 40 40 40 40 39 39 39 39 40 40 40 40 40 40 40 40 40 40 40 40 40 40 40 40 40 40
40 40 40 40 40 40 40 40 39 39 39 40 40 40 40 40 40 40 40 40 40 40 40 40 40 40 39 39 39 39 39 40 39 39 40 39 39 39 40 40 40 40 40 40 40 40 40 40 39 39 39 38 38 39 39 39 39 40 32 32
32 32 40 34 40 39 39 38 39 40 40 40 40 40 40 40 40 40 40 40 39 38 38 39 40 40 40 40 40 40 39 39 39 33 34 34 34 40 40 39 39 39 40 40 40 40 30 30 30 40 40 40 40 36 40 36 36 24 26 20
20 20 20 33 35 35 33 35 35 33 33 30 34 30 30 34 40 40 34 34 34 36 40 40 40 40 40 40 40 40 40 40 40 40 40 40 39 39 39 34 34 35 34 40 34 34 33 33 39 13 13 26 33 31 33 31 35 23 35 35
40 40 40
>I6629V002B08T9 length=24 xy=0717_0623 region=2 run=R_2014_12_30_12_21_21_
40 40 40 40 40 40 40 40 40 40 40 40 40 31 31 31 31 40 40 40 40 40 40 40
>I6629V002B08TR length=360 xy=0717_0605 region=2 run=R_2014_12_30_12_21_21_
40 40 40 40 40 28 28 30 30 30 40 40 40 40 40 40 40 40 40 38 38 38 39 40 40 40 40 40 40 40 40 39 39 39 40 40 40 39 39 39 40 40 40 40 40 40 40 40 40 40 40 40 40 40 40 40 40 40 40 40
40 40 40 40 40 28 28 28 28 28 40 29 34 34 34 40 40 40 40 40 40 40 40 40 40 40 40 40 40 40 40 40 40 40 40 40 40 40 40 40 40 34 34 35 40 40 40 40 40 40 40 40 40 40 40 40 40 40 40 40
40 40 40 40 40 39 39 39 40 40 40 40 40 40 40 40 40 40 40 40 40 40 40 40 40 40 40 40 40 40 40 40 40 40 40 40 40 40 40 39 39 39 40 40 40 40 40 40 40 40 40 40 40 40 40 40 40 40 40 40
40 40 40 40 40 40 40 40 40 40 40 40 40 40 40 40 40 40 40 40 40 40 40 40 40 40 40 40 39 39 39 40 40 40 40 40 40 40 40 40 40 40 40 40 40 40 40 40 40 40 40 39 39 39 40 40 40 40 30 30
30 30 40 34 40 39 39 39 40 40 40 40 40 40 40 40 40 40 40 40 39 39 39 40 40 40 40 40 40 40 40 40 40 40 40 40 40 40 40 39 39 39 40 40 40 40 40 40 40 40 40 40 39 39 39 40 40 36 36 36
36 31 35 27 27 27 29 30 22 22 20 20 20 21 31 35 40 40 40 40 40 40 40 40 40 40 40 40 40 40 40 40 40 39 39 39 40 40 40 40 35 30 24 24 24 30 28 34 39 31 31 31 31 40 34 40 39 35 34 34
>I6629V002B08X9 length=361 xy=0717_0767 region=2 run=R_2014_12_30_12_21_21_
40 40 40 40 40 26 26 26 26 26 40 40 40 40 40 40 40 40 40 40 40 40 39 39 39 39 40 40 40 40 40 39 39 39 40 40 40 39 39 39 40 40 40 40 40 40 40 40 40 40 40 40 40 40 40 39 39 39 40 40
40 40 40 40 40 40 40 40 40 40 40 40 39 38 38 39 39 35 35 29 29 32 32 40 39 35 34 34 40 40 40 40 39 39 39 39 39 40 40 40 40 39 39 39 40 40 40 40 40 40 40 40 40 40 40 40 40 39 39 39
40 40 40 40 40 40 40 40 40 40 40 40 40 40 40 40 40 40 40 40 39 39 39 39 39 39 40 40 40 40 40 40 40 40 40 40 40 40 40 39 39 39 40 40 40 40 40 39 39 39 40 40 40 40 40 40 40 40 40 40
40 40 40 40 40 40 40 40 39 39 39 40 40 40 40 40 40 40 40 40 40 40 40 40 40 40 40 40 40 40 40 40 40 40 40 40 40 40 40 40 40 40 40 40 40 40 40 40 40 40 40 39 38 38 39 40 40 40 33 33
33 33 40 40 39 38 38 39 40 40 40 40 40 40 39 39 39 40 40 40 40 40 37 40 40 40 40 40 33 26 26 26 36 39 39 26 26 26 26 34 34 37 40 40 40 40 40 40 39 39 39 39 39 36 36 40 40 40 40 40
30 20 20 20 30 36 36 36 40 36 36 36 36 40 30 30 30 40 40 28 34 34 39 39 40 40 40 40 40 40 40 40 40 40 40 40 40 40 40 40 40 40 40 40 39 39 39 39 39 40 33 33 33 31 35 23 35 39 40 40
40
>I6629V002B08XV length=361 xy=0717_0753 region=2 run=R_2014_12_30_12_21_21_
40 40 40 40 40 39 39 39 40 40 40 40 40 40 40 40 40 40 40 40 40 40 40 40 40 40 40 40 40 40 40 39 39 39 40 40 40 39 39 39 40 40 40 40 40 40 40 40 40 40 40 40 40 40 40 40 40 40 40 40
40 40 40 40 40 40 40 40 40 40 40 40 39 39 39 40 34 34 34 34 39 39 39 40 40 40 40 40 40 40 40 39 39 39 40 40 40 40 40 40 40 39 39 39 40 39 39 39 40 40 40 40 40 40 40 40 40 40 40 40
40 40 40 40 40 40 40 40 40 40 40 22 22 22 22 22 22 40 40 30 40 40 40 40 40 40 40 40 40 40 40 40 40 40 40 40 40 40 40 39 39 39 40 40 40 40 40 40 40 40 40 40 40 40 40 40 40 40 40 40
40 40 40 40 40 40 40 40 40 40 40 40 40 40 40 40 40 40 40 40 30 30 30 30 27 40 34 34 35 39 39 39 39 40 40 40 40 40 40 40 40 40 40 40 40 40 40 40 40 40 40 39 39 39 40 40 40 40 34 34
34 34 40 40 40 39 39 39 40 40 40 40 40 40 40 40 40 40 40 40 39 39 39 40 40 40 40 40 40 40 40 40 40 40 40 40 40 40 40 39 39 39 40 40 40 40 40 40 40 40 40 40 40 40 40 40 40 40 40 40
40 39 39 39 39 39 39 40 40 40 40 40 40 40 40 39 39 39 40 40 40 40 40 40 40 40 40 40 40 40 40 40 40 35 35 34 34 40 40 40 40 40 40 40 40 40 40 40 40 40 33 34 34 33 40 34 40 40 40 40
40
>I6629V002B08Y8 length=362 xy=0717_0802 region=2 run=R_2014_12_30_12_21_21_
40 40 40 40 40 39 39 39 40 40 40 40 40 40 40 40 40 40 40 40 40 40 40 40 40 39 39 39 40 40 40 39 39 39 40 40 40 39 39 39 40 40 40 40 40 40 40 40 40 40 40 40 40 40 40 40 40 40 40 40
40 40 40 40 40 40 40 40 40 40 40 40 39 39 39 40 39 39 39 40 40 40 40 40 40 40 40 40 40 40 40 40 40 40 40 40 40 40 40 40 40 40 40 40 40 40 40 40 40 40 39 39 39 40 40 40 40 40 40 40
40 40 40 40 40 39 39 39 40 40 40 40 40 40 40 40 40 40 40 40 40 40 40 40 40 40 40 40 40 40 40 40 40 40 40 40 40 40 40 39 39 39 40 40 40 40 40 40 40 40 40 40 40 40 40 40 40 40 40 40
40 40 40 40 40 40 40 40 40 40 40 40 40 40 40 40 40 40 40 40 40 40 40 40 40 40 40 40 40 40 40 40 40 40 39 39 39 40 40 40 40 40 40 40 40 40 40 40 40 40 40 39 39 39 40 39 39 39 31 32
34 34 40 34 40 34 34 34 40 40 40 40 40 40 40 40 40 40 40 40 39 39 39 40 40 40 39 39 39 40 36 36 36 36 36 36 36 28 24 19 19 19 30 34 34 36 36 36 36 40 40 40 40 31 31 31 26 26 26 26
12 11 11 11 11 11 18 21 21 12 12 13 13 11 11 11 13 13 22 26 31 32 32 35 35 36 36 39 40 35 34 34 40 40 40 40 40 40 34 34 35 39 34 32 33 36 36 36 36 31 32 17 17 17 17 28 16 35 31 28
26 26
>I6629V002B08ZF length=361 xy=0717_0809 region=2 run=R_2014_12_30_12_21_21_
40 40 40 40 40 21 21 21 30 40 40 40 40 39 38 27 26 26 40 40 40 39 30 30 30 38 39 39 40 40 40 39 39 39 40 40 40 34 34 34 40 40 40 40 40 40 40 40 40 40 40 40 40 40 35 26 26 28 26 26
34 34 40 29 39 34 34 35 40 40 40 39 35 35 37 40 29 29 29 29 35 40 40 40 40 40 40 40 40 39 39 38 38 38 39 39 40 40 40 40 40 40 40 40 40 40 40 40 40 40 39 39 39 40 40 40 40 40 40 40
40 40 40 40 40 38 38 38 40 40 40 40 40 40 40 40 40 40 40 40 40 40 40 40 40 40 40 40 40 40 40 40 40 40 40 40 40 40 40 39 39 39 40 40 40 40 40 40 40 40 40 40 40 40 39 39 39 40 40 40
40 40 40 40 40 40 40 40 40 40 40 40 40 40 40 40 40 40 40 40 40 40 40 40 40 40 40 40 40 40 40 40 40 40 40 40 40 40 40 40 40 40 40 40 40 40 40 40 40 40 40 39 39 39 40 40 40 40 33 33
31 31 39 29 40 39 39 39 40 40 40 40 40 40 40 40 40 40 40 40 39 39 39 40 40 40 40 40 40 40 40 40 40 40 40 40 40 40 40 39 39 39 40 40 40 40 40 40 40 40 40 40 40 40 40 40 40 40 40 40
32 32 32 32 34 34 34 34 35 35 40 40 40 40 37 39 39 40 40 40 39 39 39 39 39 39 39 39 39 39 39 39 40 40 40 40 40 39 39 39 40 40 40 40 33 33 29 31 31 28 17 17 17 17 22 16 35 29 31 29
33
>I6629V002B092N length=362 xy=0717_2221 region=2 run=R_2014_12_30_12_21_21_
40 40 40 40 40 26 26 26 26 26 40 40 40 40 40 40 40 40 40 40 40 40 40 40 40 40 40 40 40 40 40 39 39 39 40 40 40 39 39 39 39 39 39 40 40 40 40 40 40 40 40 40 40 40 40 40 40 40 40 40
40 40 40 40 40 40 40 40 40 40 40 40 39 39 39 39 21 21 21 21 38 38 39 40 40 40 40 40 38 38 38 39 39 39 40 40 40 40 40 40 40 40 40 40 40 40 40 40 40 39 39 39 40 40 40 40 40 40 40 40
40 40 40 40 40 39 39 39 40 40 40 39 39 39 40 40 40 40 40 40 40 40 40 40 40 40 40 40 40 40 40 40 40 40 40 40 40 40 40 39 39 39 40 40 40 40 40 40 40 40 40 40 40 40 40 40 40 40 40 40
40 40 40 40 40 40 40 40 40 40 40 40 40 40 40 40 40 40 40 40 40 40 40 40 39 39 39 39 39 39 39 39 39 40 40 40 40 40 40 40 40 40 40 40 40 40 40 40 40 40 40 39 39 39 40 40 40 40 26 26
24 24 32 26 38 33 30 27 26 17 19 20 18 34 36 36 36 40 40 40 33 33 33 33 40 40 40 40 40 40 40 40 40 40 40 39 39 39 40 39 39 39 40 40 40 40 40 40 40 40 40 40 40 40 39 34 35 35 35 40
40 40 39 39 39 40 40 40 40 40 40 40 39 39 39 40 40 34 34 35 39 40 40 40 40 40 40 40 40 40 40 40 40 40 40 40 40 40 40 40 40 40 40 40 40 40 40 40 40 40 40 34 34 34 32 35 23 35 39 40
40 40
>I6629V002B093G length=361 xy=0717_2250 region=2 run=R_2014_12_30_12_21_21_
40 40 40 40 40 39 39 39 40 40 40 40 40 40 40 40 40 40 34 34 35 40 34 34 35 38 39 39 40 40 40 39 38 38 39 40 40 39 39 39 40 40 40 40 40 40 40 40 40 40 40 40 40 40 39 26 26 26 26 35
40 40 40 40 40 40 40 40 40 40 40 39 26 26 26 26 29 33 33 36 40 36 28 30 19 19 19 19 36 36 36 36 29 29 28 30 39 39 40 40 40 40 40 40 40 40 40 40 40 40 39 39 39 39 39 40 40 40 40 40
40 40 40 40 40 39 39 39 40 40 40 40 40 40 40 40 40 40 40 40 40 40 40 40 40 40 40 40 40 40 40 40 40 40 40 40 40 40 40 39 39 39 40 40 40 40 40 40 40 40 40 40 40 40 35 34 34 39 40 40
40 40 40 40 40 40 40 40 40 40 40 40 40 40 40 40 40 40 40 40 40 40 40 40 40 40 40 40 40 40 40 40 40 40 40 40 40 40 40 40 40 40 40 40 40 40 40 40 40 40 40 39 39 39 40 39 39 39 31 32
32 32 39 29 39 38 39 39 40 40 40 40 40 40 40 40 39 39 39 39 39 38 38 39 40 40 40 40 40 40 40 40 40 40 40 40 40 40 39 38 38 39 40 40 28 35 35 39 40 40 40 40 40 40 40 40 40 40 40 40
34 34 33 33 40 40 39 39 39 40 40 39 39 39 39 39 39 39 35 28 34 34 39 40 40 40 40 40 40 40 40 40 40 40 40 40 40 39 39 39 40 40 40 30 24 24 24 28 34 40 33 34 34 34 40 40 40 40 40 40
40
>I6629V002B09J9 length=24 xy=0717_1559 region=2 run=R_2014_12_30_12_21_21_
40 40 40 40 40 40 40 40 40 40 40 40 40 31 31 31 31 40 40 40 40 40 40 40
>I6629V002B09JJ length=381 xy=0717_1533 region=2 run=R_2014_12_30_12_21_21_
40 40 40 40 40 39 39 39 40 40 40 40 40 40 40 40 40 40 40 40 40 40 40 40 39 39 39 39 40 40 40 39 39 39 40 40 40 39 39 39 40 40 40 40 40 40 40 40 40 40 40 40 40 40 39 39 39 40 40 40
40 40 40 40 40 40 40 40 40 40 40 40 39 39 39 40 34 34 34 34 39 39 39 40 40 40 40 40 40 40 40 39 39 39 40 40 40 40 40 40 40 39 39 39 40 40 40 40 40 40 40 40 40 40 40 40 40 40 40 40
40 40 40 40 40 40 40 40 40 40 40 21 21 21 21 21 21 35 40 30 40 40 40 40 40 40 40 40 40 40 40 40 40 40 40 40 40 40 40 39 39 39 40 40 40 40 40 40 40 40 40 40 40 40 40 40 40 40 40 40
40 40 40 40 40 40 40 40 40 40 40 40 40 40 40 40 40 40 40 40 27 27 28 28 28 40 39 39 39 40 40 40 40 40 40 40 40 40 40 40 40 40 40 40 40 40 40 40 40 40 40 30 30 30 40 40 40 40 33 30
31 31 40 29 35 30 30 30 35 28 39 39 40 40 40 40 40 40 40 40 39 39 39 40 40 40 40 40 40 40 40 40 40 40 40 39 39 39 40 39 39 39 40 40 40 40 40 40 40 40 40 40 40 40 40 40 40 40 40 40
38 38 38 40 40 40 40 40 40 40 40 40 40 40 40 40 40 40 40 40 40 40 40 40 40 40 40 40 40 40 40 40 40 40 40 40 39 39 39 39 40 40 40 40 40 36 36 36 36 26 26 26 26 30 16 34 35 40 40 40
39 39 39 39 39 40 40 40 40 40 40 40 40 40 38 40 40 36 36 32 26
>I6629V002B09PB length=24 xy=0717_1741 region=2 run=R_2014_12_30_12_21_21_
40 40 40 40 40 40 40 40 40 40 40 40 40 34 34 34 34 40 40 40 40 40 40 40
>I6629V002B09TJ length=363 xy=0717_1893 region=2 run=R_2014_12_30_12_21_21_
40 40 40 40 40 40 40 40 40 40 40 38 38 38 40 40 40 40 40 40 40 40 39 39 26 26 26 26 28 40 40 37 37 37 40 40 40 39 39 39 40 40 40 40 40 40 40 40 40 40 40 40 40 40 38 34 34 20 20 21
30 30 40 34 36 36 40 40 40 40 40 40 26 26 26 38 39 39 37 40 34 40 40 40 40 40 21 21 21 21 30 38 40 40 40 31 31 28 40 40 40 40 40 21 21 21 21 21 30 40 26 26 26 26 26 40 40 40 40 40
40 40 40 40 40 40 38 38 38 38 38 38 40 40 40 40 40 40 40 40 40 40 40 40 40 40 40 40 40 40 40 40 40 40 40 40 40 40 40 39 39 39 40 40 40 40 38 34 34 34 40 40 40 40 40 40 40 40 40 40
40 40 40 40 40 40 40 40 40 40 40 40 40 40 40 40 40 40 40 40 40 40 40 39 39 39 40 40 40 40 40 40 40 40 40 40 40 40 40 40 40 40 40 40 40 40 40 40 40 40 40 39 39 39 40 40 40 38 31 31
34 34 40 22 30 30 30 30 39 40 40 40 40 40 40 40 40 40 40 34 34 34 30 30 30 40 40 40 38 37 39 34 34 34 38 38 25 25 25 34 37 37 37 40 39 24 30 30 38 38 38 40 40 34 34 34 36 40 40 40
40 40 40 40 30 30 30 39 39 37 40 40 34 24 24 24 38 38 39 40 40 40 40 40 40 38 38 38 40 40 39 39 39 40 40 40 40 40 40 40 40 40 40 40 40 40 40 40 40 26 26 30 29 29 31 29 24 12 24 28
29 32 32
>I6629V002B09TU length=363 xy=0717_1904 region=2 run=R_2014_12_30_12_21_21_
36 27 16 16 16 16 16 16 32 26 40 39 38 40 40 40 40 40 40 40 40 40 40 40 40 39 39 39 40 40 40 30 30 30 40 40 40 34 34 34 38 38 39 40 40 40 40 40 40 40 40 40 40 40 40 40 40 40 40 40
33 33 35 39 40 40 40 40 40 40 40 40 39 39 39 40 40 40 40 40 39 39 39 40 40 40 40 40 38 38 38 40 40 40 40 40 40 40 40 40 40 40 40 40 40 40 40 40 40 40 40 40 40 40 40 40 39 39 39 40
40 40 40 40 40 40 40 40 40 34 34 34 34 40 40 40 40 40 40 40 40 40 40 40 40 40 40 40 40 40 40 40 40 40 40 40 40 40 40 39 39 39 40 40 40 40 40 40 40 40 40 40 39 39 39 40 40 40 40 40
40 40 40 30 30 30 40 40 40 40 40 40 40 40 40 40 40 40 39 39 39 40 40 40 40 40 39 39 39 40 40 40 40 40 40 40 40 40 40 40 40 40 40 40 40 40 40 40 40 40 40 39 39 39 40 40 40 40 34 34
34 34 40 40 40 40 40 40 40 39 39 39 40 40 40 40 40 40 40 40 34 34 34 34 40 40 40 40 35 35 34 34 40 40 40 34 34 34 34 39 39 39 40 40 40 40 40 40 40 40 40 40 40 40 40 39 39 30 30 30
34 29 30 33 33 40 40 40 40 40 40 40 40 40 34 34 34 34 39 39 39 39 24 30 30 34 34 33 36 34 34 34 36 40 40 40 40 40 40 39 30 30 28 39 40 39 39 39 35 28 28 39 31 31 34 31 35 16 30 30
35 40 40
>I6629V002B0A0L length=350 xy=0706_1843 region=2 run=R_2014_12_30_12_21_21_
40 40 40 40 40 39 39 39 40 40 40 40 40 40 40 40 40 40 40 40 40 40 40 40 39 39 39 39 39 39 39 39 39 39 39 39 39 39 39 39 39 39 39 39 39 39 39 39 39 39 39 39 39 39 39 39 39 39 39 39
39 39 39 39 39 39 39 39 39 39 39 39 34 34 33 33 33 33 33 39 39 39 39 39 39 39 39 39 39 39 39 39 39 39 39 39 39 39 39 39 39 39 39 39 39 39 39 39 39 39 39 39 39 39 39 39 39 39 39 39
39 39 39 39 39 39 39 39 39 34 34 33 33 39 39 39 39 39 39 39 39 39 39 39 39 39 39 39 39 39 39 39 39 39 39 39 39 39 39 39 39 39 39 39 39 39 39 39 39 39 39 39 39 39 39 39 39 39 39 39
39 39 39 39 39 39 39 39 39 39 39 39 39 39 39 39 39 39 39 39 39 39 39 39 39 39 39 39 39 36 36 32 36 36 39 39 39 36 36 36 39 39 38 35 35 32 36 33 33 25 21 15 15 15 15 24 24 26 32 17
17 20 20 19 26 11 21 21 26 26 24 20 20 15 14 14 15 20 19 19 19 25 26 24 24 23 23 14 14 14 19 19 26 23 24 21 20 16 16 16 12 12 11 11 15 11 12 12 11 11 11 10 12 12 20 20 16 16 17 20
16 18 14 14 14 18 18 18 14 14 14 17 17 22 19 28 23 23 24 23 23 15 15 15 20 17 23 23 18 17 17 17 28 26 24 23 24 27 24 24 24 24 24 24 24 28 29 28 24 13
>I6629V002B0A2U length=361 xy=0706_1924 region=2 run=R_2014_12_30_12_21_21_
40 40 40 40 40 23 23 23 23 23 40 40 40 40 40 40 40 40 40 40 40 40 40 40 40 40 40 40 40 40 40 39 39 39 40 40 40 39 39 39 40 40 40 40 40 40 40 40 40 40 40 40 40 40 40 39 39 39 40 40
40 40 40 40 40 40 40 40 40 40 40 40 39 39 39 40 40 40 40 40 40 40 40 40 40 40 40 40 40 40 40 40 40 40 40 40 40 40 40 40 40 39 39 39 40 40 40 40 40 40 40 40 40 40 40 40 40 40 40 40
40 40 40 40 40 40 40 40 40 40 40 40 40 40 40 40 40 40 40 40 40 40 40 40 40 40 40 40 40 40 40 40 40 40 40 40 40 40 40 39 39 39 40 40 40 40 40 40 40 40 40 40 40 40 40 40 40 40 40 40
40 40 40 40 40 40 40 40 40 40 40 40 40 40 40 40 40 40 40 40 40 40 40 40 40 40 40 40 40 40 40 39 39 39 40 40 40 40 40 40 40 40 40 40 40 40 40 40 40 40 40 39 39 39 40 40 40 40 34 34
34 34 40 40 40 39 39 39 40 40 40 40 40 40 40 40 40 40 40 40 39 39 39 40 40 40 40 40 40 40 40 40 40 40 40 40 40 40 40 39 39 39 40 40 40 40 40 40 40 40 40 40 40 40 40 40 40 40 40 40
34 34 32 32 40 40 40 40 40 40 40 40 40 40 40 40 40 40 40 40 40 40 40 40 40 40 40 40 39 39 39 40 40 40 40 40 40 34 34 35 34 34 40 40 34 34 35 36 39 40 31 31 31 31 35 23 35 39 40 40
40
>I6629V002B0AEE length=361 xy=0706_1044 region=2 run=R_2014_12_30_12_21_21_
40 40 40 40 40 28 28 28 28 28 40 40 40 40 40 40 40 40 40 40 40 40 40 40 40 40 40 40 40 40 40 39 39 39 40 40 40 39 39 39 40 40 40 40 40 40 40 40 40 40 40 40 40 40 40 37 37 37 40 40
39 26 21 21 21 21 30 40 40 40 40 40 37 39 39 40 39 39 39 40 40 40 40 40 40 40 40 40 40 40 40 40 40 40 39 39 39 39 40 40 40 39 39 39 40 40 40 40 40 40 40 40 40 40 39 39 39 40 40 40
40 40 40 40 39 39 34 34 35 40 40 40 40 40 40 40 40 40 40 40 40 40 40 40 40 40 40 40 40 40 40 40 39 39 39 40 40 40 40 39 39 39 40 40 40 40 40 40 40 40 40 40 40 40 40 40 40 40 40 40
40 40 40 40 39 39 39 39 39 39 39 40 40 40 40 40 40 40 40 40 40 40 40 40 40 40 40 40 40 40 40 40 40 40 40 40 40 40 40 40 40 40 40 40 40 40 40 40 40 40 40 39 39 39 40 40 40 40 34 34
34 34 40 40 35 30 30 30 39 40 40 40 40 40 40 40 40 40 40 40 39 39 39 40 40 40 40 40 40 40 40 40 40 40 40 40 40 40 39 30 30 30 28 39 40 40 40 40 40 40 40 40 40 40 40 40 40 40 40 40
34 34 34 34 40 29 35 34 34 40 40 40 40 34 34 34 40 40 40 40 39 39 39 39 40 40 40 40 40 40 40 40 40 40 40 40 40 40 40 40 39 39 39 39 39 39 40 40 40 40 33 33 33 31 39 29 39 40 40 40
40
>I6629V002B0AFU length=361 xy=0706_1096 region=2 run=R_2014_12_30_12_21_21_
40 40 40 40 40 26 26 26 26 26 40 40 40 40 40 40 40 40 40 40 40 40 40 40 39 39 39 39 39 40 40 39 39 39 40 40 40 39 39 39 40 40 40 40 40 40 40 40 40 40 40 40 40 40 40 39 39 39 40 40
40 40 40 40 40 40 40 40 40 40 40 40 39 39 39 40 39 39 39 40 40 40 40 40 40 40 40 40 40 40 40 40 40 40 40 40 40 40 40 40 40 39 38 38 39 39 40 40 40 40 40 40 40 40 40 40 40 40 40 40
40 40 40 40 40 40 40 40 40 40 40 40 40 40 40 40 40 40 40 40 40 40 40 40 40 40 40 40 40 40 40 40 40 40 40 40 40 40 40 39 39 39 40 40 40 40 40 40 40 40 40 40 40 40 40 40 40 40 40 40
40 40 40 40 40 40 40 40 40 40 40 40 40 40 40 40 40 40 40 40 40 40 40 40 40 40 40 40 40 40 40 40 40 40 40 40 40 40 40 40 40 40 40 40 40 40 40 40 40 40 40 39 39 39 40 40 40 40 34 34
34 34 40 40 40 39 39 39 40 40 40 40 40 40 40 40 40 40 40 40 39 39 39 40 40 40 40 40 40 40 40 40 40 40 40 40 40 40 40 39 39 39 40 40 40 40 40 40 40 40 40 40 40 40 40 40 40 40 40 40
34 34 34 34 40 40 40 40 40 40 40 40 40 40 40 40 40 40 40 40 40 40 40 40 40 40 40 40 40 40 40 40 40 40 40 40 40 40 40 40 34 34 35 39 40 40 40 40 40 40 34 34 34 34 40 34 40 40 40 40
40
>I6629V002B0AJR length=364 xy=0706_1237 region=2 run=R_2014_12_30_12_21_21_
40 40 24 24 24 24 23 23 40 40 40 40 40 40 40 40 40 40 40 40 40 40 40 40 40 39 39 39 40 40 40 39 39 39 40 40 40 39 39 39 39 39 39 40 40 40 40 40 40 40 40 40 40 40 40 40 40 40 40 40
40 40 40 40 40 40 40 40 40 40 40 40 40 40 40 40 40 40 40 40 40 40 40 40 40 40 40 40 40 40 40 40 40 40 39 39 39 40 40 40 40 40 40 40 40 40 40 40 40 40 40 40 40 34 34 34 34 40 40 40
40 40 40 40 40 40 40 40 40 40 34 34 34 34 40 40 40 40 40 40 40 40 40 40 40 40 40 40 40 40 40 40 40 40 40 40 40 40 40 40 39 39 39 40 40 40 40 40 40 40 40 40 40 40 40 40 40 40 40 40
40 40 40 40 40 40 40 40 40 40 40 40 40 40 40 40 40 40 40 38 38 38 40 40 40 40 40 39 39 39 40 40 40 40 40 40 40 40 40 40 40 40 40 40 40 40 40 40 40 40 40 40 39 39 39 40 40 40 40 34
34 34 34 40 40 40 40 40 40 40 39 39 39 39 39 39 40 40 40 40 40 31 31 31 31 39 39 40 40 39 35 30 30 30 39 40 40 40 40 40 39 39 39 40 40 40 40 40 40 40 40 40 40 39 39 39 39 40 40 40
40 40 32 32 32 32 40 40 40 39 39 39 40 40 40 33 33 33 33 39 39 39 40 40 40 40 39 39 39 39 40 40 40 40 40 40 40 39 39 39 40 40 40 40 40 40 40 40 40 40 40 40 40 33 33 33 31 30 16 30
40 40 40 40
>I6629V002B0AN5 length=24 xy=0706_1395 region=2 run=R_2014_12_30_12_21_21_
40 40 40 40 40 40 40 40 40 40 40 40 40 31 31 31 31 40 40 40 40 40 40 40
>I6629V002B0AP2 length=361 xy=0706_1464 region=2 run=R_2014_12_30_12_21_21_
40 40 40 40 40 40 40 40 40 40 40 40 40 40 40 40 40 40 40 40 30 30 30 30 30 38 39 39 40 40 40 39 39 39 40 40 40 39 39 39 40 40 40 40 40 40 40 40 40 40 40 40 40 40 40 40 40 39 39 39
40 40 40 40 40 40 40 40 40 40 40 40 39 39 39 40 34 34 34 34 40 40 40 40 39 39 39 39 40 40 40 39 39 39 39 39 37 37 40 40 40 40 40 40 40 39 39 39 40 40 40 40 40 40 40 40 40 40 40 40
40 40 40 40 40 40 40 40 40 40 40 39 39 34 34 34 40 40 40 40 40 40 40 40 40 40 40 40 40 40 40 40 40 40 40 40 40 40 40 39 39 39 40 40 40 40 40 40 40 40 40 40 40 40 40 40 40 40 40 40
40 40 40 40 40 40 40 40 40 40 40 40 40 40 40 40 40 40 40 35 30 21 21 21 39 34 39 39 40 40 40 40 40 40 40 40 40 40 40 40 40 40 40 40 40 40 40 40 40 40 35 34 34 34 40 40 40 40 32 34
34 34 40 40 40 39 39 39 40 40 40 40 40 40 39 39 39 39 40 40 39 39 39 40 40 40 40 40 40 40 40 40 40 40 40 40 40 40 40 34 34 34 40 40 40 40 40 35 30 30 30 39 40 40 40 40 36 28 28 28
36 36 40 31 25 25 15 15 15 31 31 27 16 16 16 15 15 14 31 36 38 33 38 38 33 34 35 35 40 40 40 40 40 40 40 40 40 40 40 40 40 40 40 40 40 40 40 39 39 39 40 31 31 31 31 35 35 39 40 40
40
>I6629V002B0AQK length=360 xy=0706_1482 region=2 run=R_2014_12_30_12_21_21_
40 40 40 40 40 39 39 39 40 40 40 40 40 40 40 40 40 40 40 40 40 40 40 40 40 40 40 40 40 40 40 39 39 39 40 40 40 39 39 39 40 40 40 40 40 40 40 40 40 40 40 40 40 40 40 39 39 39 40 40
40 40 40 40 40 40 40 40 40 40 40 40 39 39 39 40 34 34 34 34 39 39 39 40 40 40 40 40 40 40 40 39 39 39 40 40 40 40 40 40 40 26 26 26 40 40 40 40 40 40 40 40 40 40 40 40 40 40 40 40
40 40 40 40 40 40 40 40 40 40 40 28 28 30 30 28 40 40 40 40 40 40 40 40 40 40 40 40 40 40 40 40 40 40 40 40 40 40 40 39 39 39 40 40 40 40 40 40 40 40 40 40 40 40 40 40 40 40 40 40
40 40 40 40 40 40 40 40 40 40 40 40 40 40 40 40 40 40 40 40 40 34 34 34 34 40 39 39 39 40 40 40 40 40 40 40 40 40 40 40 40 40 40 40 40 40 40 40 40 40 40 39 39 39 40 40 40 40 32 32
33 33 40 40 40 39 39 39 40 40 40 40 40 40 40 40 40 40 40 40 39 39 39 40 40 40 40 40 40 40 39 39 39 40 40 39 34 34 35 38 38 39 40 40 40 39 39 39 40 40 40 40 40 40 40 39 39 39 40 40
39 39 39 40 40 40 40 40 40 40 40 40 40 40 40 40 40 40 35 30 30 30 40 40 40 40 39 39 39 40 40 40 40 40 40 40 39 39 39 40 40 40 40 26 26 26 28 28 39 31 31 31 31 40 30 40 40 40 40 40
>I6629V002B0ASF length=362 xy=0706_1549 region=2 run=R_2014_12_30_12_21_21_
40 40 40 40 40 39 39 39 40 40 40 40 40 40 40 40 40 40 40 40 40 40 40 40 40 40 40 39 39 39 39 39 39 39 40 40 40 39 39 39 40 40 40 40 40 40 40 40 40 40 40 35 33 33 40 40 40 40 40 40
40 40 40 40 39 39 39 40 40 40 40 40 34 34 34 40 40 40 40 40 40 40 40 40 40 40 40 40 40 40 40 40 40 40 40 40 40 40 40 40 40 40 38 38 38 39 39 39 26 26 26 26 26 39 40 40 40 40 40 40
40 40 40 40 40 40 40 40 40 40 40 40 40 40 40 40 40 40 40 40 40 40 40 40 40 40 40 40 40 40 40 40 40 40 40 40 40 40 40 39 39 39 40 40 40 40 40 40 40 40 40 40 40 40 40 40 40 40 40 40
40 40 40 40 39 39 39 40 40 34 34 35 39 40 40 40 40 40 40 40 39 39 39 40 40 40 39 39 39 40 40 40 40 40 40 40 40 40 40 40 40 40 40 40 40 40 40 40 40 40 40 39 39 39 40 40 40 40 31 31
31 31 40 40 40 40 40 40 40 39 39 39 40 40 39 39 39 39 39 40 37 39 34 30 30 30 40 40 40 40 40 40 40 40 40 40 40 40 40 39 26 30 24 30 40 40 37 39 39 40 40 39 39 39 40 40 40 40 40 39
39 39 40 40 40 40 40 39 39 35 30 26 26 26 39 40 33 32 32 34 35 39 39 34 35 34 39 40 40 40 40 40 40 40 35 35 34 34 40 40 40 40 39 31 31 33 33 40 34 34 40 34 34 33 31 35 23 35 40 40
40 34
>I6629V002B0B5R length=363 xy=0706_3325 region=2 run=R_2014_12_30_12_21_21_
40 40 40 40 40 39 39 39 40 40 40 40 40 40 40 40 40 40 40 40 40 40 40 40 40 40 40 40 40 40 40 39 39 39 40 40 40 39 39 39 40 40 40 40 40 40 40 40 40 40 40 40 40 40 39 39 39 40 40 40
40 40 40 40 40 40 40 40 40 40 40 40 39 39 39 40 40 40 40 31 31 31 31 40 40 40 40 40 40 40 40 40 40 40 40 40 40 40 40 40 40 40 40 39 39 39 40 40 40 39 39 39 40 40 40 40 40 40 40 40
40 40 40 40 40 40 40 40 40 34 34 33 33 40 40 40 40 40 40 40 40 40 40 40 40 40 40 40 40 40 40 40 40 40 40 40 40 40 40 39 39 39 40 40 40 40 40 40 40 40 40 40 40 40 40 40 40 40 40 40
40 40 40 40 40 40 40 40 40 34 34 34 34 40 40 40 40 40 40 40 40 40 40 40 40 40 34 34 34 40 40 40 40 39 39 39 40 40 40 40 40 40 40 40 40 40 40 40 40 40 40 39 39 39 40 40 40 40 33 34
34 34 40 40 40 40 40 40 40 40 40 40 40 40 40 40 40 40 40 40 39 39 39 39 39 39 40 40 40 40 40 40 40 40 40 40 40 40 40 36 36 36 36 36 24 24 20 20 20 30 33 36 38 36 36 36 40 40 40 28
30 30 30 30 40 40 40 40 40 40 40 40 40 40 34 34 34 34 40 40 40 40 40 40 40 40 40 40 40 40 40 40 40 40 40 40 40 40 40 40 40 40 40 35 26 26 26 26 26 29 30 40 31 31 31 31 39 29 39 40
40 40 40
>I6629V002B0BJS length=361 xy=0706_2534 region=2 run=R_2014_12_30_12_21_21_
40 40 40 28 28 28 28 28 40 40 40 40 40 40 40 40 40 40 40 40 40 40 40 40 40 39 39 39 40 40 40 39 39 39 40 40 40 40 40 40 40 40 40 40 40 40 40 40 40 40 40 40 40 40 40 40 40 40 40 40
40 40 40 40 40 40 40 40 40 40 40 40 39 39 39 40 39 39 39 40 40 40 40 40 40 40 40 40 40 40 40 40 40 40 40 40 40 40 40 40 40 40 40 40 40 40 40 40 40 40 39 39 39 40 40 40 40 40 40 40
40 40 40 40 40 39 39 39 40 40 40 40 40 40 40 40 40 40 40 40 40 40 39 39 39 40 40 40 40 40 40 40 40 40 40 40 40 40 40 39 39 39 40 40 40 40 40 40 40 40 40 40 40 40 40 40 40 40 40 40
40 40 40 40 40 40 40 40 40 40 40 40 40 40 40 40 40 40 40 40 40 40 40 40 40 40 40 40 40 40 40 40 40 40 40 40 40 40 40 40 40 40 40 40 40 40 40 40 40 40 40 39 39 39 40 40 40 40 34 34
34 34 40 40 40 39 39 39 40 40 40 40 40 40 40 40 40 40 40 40 39 39 39 40 40 40 40 40 40 40 40 40 40 40 40 40 40 40 40 39 39 39 40 40 37 39 39 40 40 40 40 40 40 40 40 40 40 40 40 40
34 34 34 34 40 40 39 39 39 40 40 40 40 40 39 39 39 40 40 40 40 40 40 40 40 40 40 40 40 40 40 40 40 40 40 40 40 40 40 40 40 40 40 40 40 40 40 40 39 39 26 26 26 26 35 23 40 40 40 40
40
>I6629V002B0BKS length=281 xy=0706_2570 region=2 run=R_2014_12_30_12_21_21_
40 40 40 40 40 40 40 40 40 40 40 40 40 40 40 40 40 40 40 40 40 40 40 40 39 39 39 39 39 39 39 39 39 39 39 39 39 39 39 39 39 39 39 39 39 39 39 39 39 39 39 39 39 39 39 39 39 39 39 39
39 39 39 39 39 39 39 39 39 39 39 39 33 33 32 32 36 36 36 39 37 39 39 39 39 39 39 39 39 39 39 39 39 39 39 39 39 39 39 39 39 39 39 39 39 39 39 39 39 39 39 39 39 39 39 39 39 39 39 39
39 39 39 39 39 39 39 39 39 34 34 34 34 39 39 39 39 39 39 39 39 39 39 39 39 39 39 39 39 39 39 39 39 39 39 39 39 39 39 39 39 39 39 39 39 39 39 39 39 39 39 39 39 39 39 39 39 39 39 39
39 39 39 39 39 39 39 39 39 39 39 39 39 39 39 39 39 39 39 39 39 39 39 39 39 39 39 39 39 39 39 22 27 27 27 26 39 38 38 38 38 38 35 32 26 26 23 28 23 18 12 11 11 11 11 11 11 11 13 13
15 20 20 15 24 13 25 30 28 28 26 26 25 19 20 20 20 20 19 19 19 29 28 29 26 26 19 19 19 19 25 26 26 26 24 19 17 18 16 16 18
>I6629V002B0BLB length=362 xy=0706_2589 region=2 run=R_2014_12_30_12_21_21_
40 40 40 39 30 30 27 38 36 36 33 29 29 31 31 27 22 22 27 32 38 39 31 31 27 27 29 29 27 27 27 34 34 36 40 30 38 33 33 33 40 40 36 34 20 18 18 26 33 36 36 38 30 30 30 30 30 30 35 40
40 40 40 40 40 40 40 40 40 40 40 40 38 38 38 40 40 40 40 40 40 40 40 40 40 40 40 40 40 40 40 40 40 40 40 40 40 40 40 40 40 40 40 40 40 39 39 39 40 40 40 40 40 40 40 40 40 40 40 40
40 40 40 40 40 40 40 40 40 34 34 34 34 40 40 40 40 40 40 39 38 38 39 39 39 39 39 40 40 40 40 40 40 40 40 40 40 40 40 39 39 39 40 40 40 40 40 40 40 40 40 40 40 40 39 39 39 40 40 40
40 40 40 40 40 40 40 40 40 40 40 40 40 34 34 34 40 40 40 40 40 40 40 40 40 40 38 38 38 40 40 40 40 40 40 40 40 39 39 39 40 40 40 40 40 39 38 38 30 30 28 40 40 40 40 40 39 39 31 31
32 31 39 29 40 40 39 39 39 39 38 38 40 40 40 40 40 40 39 35 30 30 30 30 40 40 40 40 40 40 40 40 40 40 40 40 39 39 35 34 34 39 40 40 40 40 39 39 39 40 40 40 40 40 40 40 40 40 40 40
40 40 40 40 36 38 38 36 38 36 30 20 20 20 24 24 36 31 40 40 40 36 39 39 40 40 40 40 40 40 40 40 40 40 40 40 40 40 40 40 40 40 40 39 26 26 26 39 32 32 39 31 31 33 31 39 29 40 40 40
40 40
>I6629V002B0BLM length=361 xy=0706_2600 region=2 run=R_2014_12_30_12_21_21_
40 40 40 40 40 39 39 39 40 40 40 40 40 40 40 40 40 40 40 40 40 40 40 40 40 40 40 40 40 40 40 39 39 39 40 40 40 39 39 39 40 40 40 40 40 40 40 40 40 40 40 40 40 40 39 39 39 40 40 40
40 40 40 40 40 40 40 40 40 40 40 40 39 39 39 40 34 34 32 32 34 34 34 40 40 40 40 40 40 40 40 39 39 39 40 40 40 40 40 40 40 40 40 40 34 34 33 33 40 40 40 40 40 40 40 40 40 40 40 40
40 40 40 40 40 40 40 40 40 40 40 39 39 39 40 40 40 40 40 40 40 40 39 39 39 40 40 40 40 40 40 40 40 40 40 40 40 40 40 39 39 39 40 40 40 40 40 40 40 40 40 40 40 40 40 40 40 40 40 40
40 40 40 40 40 40 40 40 40 40 40 40 40 40 40 40 40 40 40 40 40 40 40 40 40 40 40 40 40 40 40 40 40 40 40 40 40 40 40 40 40 40 40 40 40 40 40 40 40 40 40 39 39 39 40 40 40 40 34 34
34 34 40 40 40 38 38 38 40 40 40 40 40 40 40 40 40 40 40 40 39 39 39 40 40 40 40 40 40 40 40 40 40 40 40 40 40 40 40 39 38 38 39 40 40 39 39 39 40 40 40 40 40 40 40 40 40 40 39 39
34 34 34 40 40 40 40 40 40 40 40 40 40 40 40 40 40 40 40 40 40 40 40 40 40 40 40 40 40 40 40 40 40 40 40 40 40 40 40 40 40 40 40 40 40 40 40 40 40 40 34 34 34 34 40 40 40 40 40 40
40
>I6629V002B0BNP length=359 xy=0706_2675 region=2 run=R_2014_12_30_12_21_21_
40 40 40 40 40 28 28 28 28 28 40 40 40 40 40 40 40 40 40 40 40 40 40 40 40 40 40 40 40 40 40 39 39 39 40 40 40 39 39 39 40 40 40 40 40 40 40 40 40 40 40 40 40 40 40 40 40 40 40 40
40 40 40 40 40 26 26 26 40 40 40 40 38 38 38 39 39 40 40 40 39 39 39 40 40 40 40 40 40 40 40 40 40 40 40 40 40 40 40 39 30 30 30 33 33 34 34 40 40 40 40 40 40 40 40 40 40 40 40 40
40 40 40 40 40 40 40 40 40 40 40 40 40 40 40 40 40 40 40 40 40 40 40 39 39 39 40 40 40 40 40 40 40 40 40 40 40 40 40 40 40 40 40 40 40 40 40 40 40 40 40 40 40 39 39 39 40 40 40 40
40 40 40 40 40 40 40 40 40 40 40 40 40 40 40 40 40 40 40 39 35 35 35 39 40 40 40 40 40 40 40 40 40 40 40 40 40 40 40 40 40 40 40 40 40 40 40 40 40 40 34 34 34 39 39 39 40 29 29 29
29 40 30 39 38 38 39 40 40 39 39 40 40 40 40 40 40 40 40 39 39 39 40 40 40 40 40 40 40 40 40 40 40 40 40 40 40 40 34 34 34 35 40 40 40 40 39 36 36 40 40 38 38 35 32 31 25 26 26 12
12 12 12 12 12 21 21 28 24 25 14 14 14 22 20 36 36 36 36 36 36 36 36 39 39 40 40 39 39 39 39 40 40 40 40 40 40 40 40 40 40 40 40 40 40 40 40 36 29 31 31 31 35 23 35 35 40 40 40
>I6629V002B0BW4 length=361 xy=0706_3014 region=2 run=R_2014_12_30_12_21_21_
40 40 40 40 40 39 39 39 40 40 40 40 40 40 40 40 40 40 40 40 40 40 40 40 40 40 40 40 40 40 40 39 39 39 40 40 40 39 39 39 40 40 40 40 40 40 40 40 40 40 40 40 40 40 40 39 39 39 40 40
40 40 40 40 40 40 40 40 40 40 40 40 39 39 39 40 40 40 40 40 40 40 40 40 40 40 40 40 40 40 40 40 40 40 40 40 40 40 40 40 40 39 39 39 40 40 40 40 40 40 40 40 40 40 40 40 40 40 40 40
40 40 40 40 40 40 40 40 40 40 40 40 40 40 40 40 40 40 40 40 40 40 40 40 40 40 40 40 40 40 40 40 40 40 40 40 40 40 40 39 39 39 40 40 40 40 40 40 40 40 40 40 40 40 40 40 40 34 34 35
39 40 40 40 40 40 40 40 40 40 40 40 40 40 40 40 40 40 40 40 40 40 40 40 40 40 40 40 40 40 40 40 40 40 40 40 40 40 40 40 40 40 40 40 40 40 40 40 40 40 40 39 39 39 40 40 40 40 34 34
33 33 40 40 40 39 39 39 40 40 40 40 40 40 40 40 40 40 40 40 39 39 39 40 40 40 40 40 40 40 39 39 39 40 40 40 40 40 40 39 39 39 40 40 37 39 39 40 40 40 40 40 40 40 40 40 39 39 39 40
34 34 33 33 40 40 40 40 40 40 40 39 35 35 34 34 40 40 40 40 40 40 40 36 36 36 40 40 40 36 34 34 34 34 34 34 36 36 36 36 33 33 35 39 39 40 40 40 40 40 32 34 34 34 40 40 40 40 40 40
40
>I6629V002B0BWA length=362 xy=0706_2984 region=2 run=R_2014_12_30_12_21_21_
40 40 40 40 40 39 39 39 40 40 40 40 40 40 40 40 40 40 40 40 40 40 40 40 40 40 40 40 40 40 40 39 39 39 40 40 40 39 39 39 40 40 40 40 40 40 40 40 40 40 40 40 40 40 39 39 39 40 40 40
40 40 40 40 40 40 40 40 40 40 40 40 26 26 26 26 35 39 40 34 34 33 33 40 40 40 40 40 34 34 34 34 40 40 40 40 40 40 40 40 40 40 40 40 40 40 40 40 40 39 39 39 40 40 40 40 40 40 40 40
40 40 40 40 40 40 40 40 40 34 34 34 34 40 40 40 40 40 40 40 40 40 40 40 40 40 40 40 40 40 40 40 40 40 40 40 40 40 40 39 39 39 40 40 40 40 40 40 40 40 40 40 40 40 40 40 40 40 40 40
39 39 39 40 40 40 40 40 40 40 40 40 40 40 40 40 40 40 39 39 39 40 40 40 40 40 39 39 39 40 40 40 40 40 40 40 40 40 40 40 40 40 40 40 40 40 40 40 40 40 40 40 34 34 35 40 40 39 26 26
26 26 39 29 40 40 40 40 40 40 40 40 40 40 40 40 40 40 40 40 39 39 39 40 40 40 40 40 40 40 40 40 40 40 40 40 40 40 40 39 39 39 40 40 40 40 39 39 39 40 40 40 40 40 40 40 40 40 39 25
25 25 25 25 40 40 40 40 40 40 40 40 40 40 40 40 40 40 40 40 40 40 40 39 39 39 39 40 40 40 40 40 40 40 40 40 40 40 40 40 40 39 30 31 31 31 31 40 30 30 39 29 29 31 31 40 34 40 40 39
39 39
>I6629V002B0BYQ length=363 xy=0706_3072 region=2 run=R_2014_12_30_12_21_21_
40 40 40 40 40 39 39 39 40 40 40 40 40 40 40 40 40 40 40 40 40 40 40 40 40 40 40 40 40 40 40 39 39 39 40 40 40 39 39 39 40 40 40 40 40 40 40 40 40 40 40 40 40 40 39 39 39 40 40 40
40 40 40 40 40 40 40 40 40 40 40 40 32 32 32 32 39 39 39 40 40 40 40 40 40 40 40 40 40 40 40 40 39 39 39 40 40 40 40 40 40 40 40 39 39 39 40 40 40 39 39 39 40 40 40 40 40 40 40 40
40 40 40 40 40 40 40 40 40 34 34 34 34 40 40 40 40 40 40 40 40 40 40 40 40 40 40 40 40 40 40 40 40 40 40 40 40 40 40 40 40 40 40 40 40 40 40 40 40 40 40 40 40 40 40 40 40 40 40 40
40 40 40 40 40 40 40 40 40 40 40 40 40 40 40 40 40 40 40 40 40 40 40 40 40 40 39 39 39 40 40 40 40 40 40 40 40 40 40 40 40 40 40 40 40 40 40 40 40 40 40 38 38 38 38 38 40 39 18 18
18 18 40 35 39 30 30 30 40 40 40 40 40 40 40 40 40 40 40 40 39 34 34 35 40 40 40 40 40 40 40 40 40 34 34 34 34 40 40 39 39 39 40 40 40 40 39 39 39 39 39 39 40 40 40 39 39 35 33 26
26 26 26 36 36 40 40 40 40 40 40 40 40 40 40 40 40 40 39 39 39 40 40 39 39 39 39 40 40 40 39 39 34 35 34 40 40 40 40 37 37 40 32 32 29 29 29 25 36 23 23 36 29 29 31 31 30 16 30 35
40 40 40
>I6629V002B0C05 length=363 xy=0707_0359 region=2 run=R_2014_12_30_12_21_21_
40 40 40 40 40 26 26 26 40 40 40 40 40 40 40 40 40 40 40 40 40 40 40 40 40 40 40 40 40 40 40 39 39 39 40 40 40 39 39 39 40 40 40 40 40 40 40 40 40 40 40 40 40 40 39 39 39 40 40 40
40 40 40 40 40 40 40 40 40 38 36 32 19 19 19 17 17 17 17 22 23 34 34 40 40 40 40 40 40 40 40 40 38 38 38 40 40 40 40 40 40 40 40 39 39 39 40 40 40 39 39 39 40 40 40 40 40 40 40 40
40 40 40 40 40 40 40 40 40 34 34 34 34 40 40 40 40 40 40 40 40 40 40 40 40 40 40 40 40 40 40 40 40 40 40 40 40 40 40 40 39 39 39 40 40 40 40 40 40 40 40 40 40 40 40 40 40 40 40 40
40 40 40 40 40 40 40 40 40 40 40 40 40 40 40 40 40 40 40 40 40 40 40 40 40 40 39 39 39 40 40 40 40 40 40 40 40 40 40 40 40 40 40 40 40 40 40 35 35 35 40 39 39 39 40 39 39 39 32 34
34 32 39 29 39 39 39 39 40 40 40 40 40 40 40 40 40 40 40 40 39 39 39 40 40 40 40 40 40 40 40 40 40 40 40 40 40 40 40 39 39 39 40 40 40 40 39 39 39 40 40 40 40 40 40 39 39 39 40 33
34 34 34 40 40 40 40 40 40 39 39 39 40 40 40 40 40 40 40 40 40 40 40 40 40 40 40 40 40 40 40 40 40 40 40 40 40 40 40 40 40 40 40 40 34 34 34 33 40 16 16 30 31 31 31 31 30 16 30 34
36 40 40
>I6629V002B0C0G length=360 xy=0707_0334 region=2 run=R_2014_12_30_12_21_21_
40 40 40 40 40 25 25 25 25 25 40 40 40 40 40 40 40 40 40 40 40 40 40 40 40 40 40 40 40 40 40 39 39 39 40 40 40 39 39 39 39 39 39 40 40 40 40 40 40 40 40 40 40 40 40 40 31 31 31 31
40 40 40 40 40 40 40 40 40 40 40 40 39 39 39 40 39 39 39 40 39 39 39 40 40 40 40 40 39 39 39 40 40 40 40 40 40 40 40 39 39 39 39 40 40 40 40 40 40 40 39 39 39 40 40 40 40 40 40 40
40 40 40 40 40 40 40 40 40 40 40 40 40 40 40 40 40 40 40 40 40 40 40 40 40 40 40 40 40 40 40 40 40 40 40 40 40 40 40 39 39 39 40 40 40 40 40 40 40 40 40 40 40 40 40 40 40 40 40 40
40 40 40 40 40 40 40 40 40 40 40 39 39 39 39 39 39 40 40 40 39 39 34 34 35 39 40 40 40 40 40 40 40 40 40 40 40 40 40 40 40 40 40 40 40 40 40 40 40 40 40 39 39 39 40 40 40 40 34 34
34 34 40 29 39 38 38 38 40 40 40 40 40 40 40 40 40 40 40 40 39 39 39 40 40 40 40 40 39 39 39 40 40 40 40 40 40 40 40 39 39 39 40 40 34 39 39 40 40 40 40 39 39 39 40 40 40 40 40 40
30 30 30 30 40 34 40 40 40 40 40 39 35 34 34 40 40 40 39 39 39 39 39 40 40 40 40 40 40 40 40 40 40 39 39 39 40 40 40 40 40 40 40 40 40 40 40 40 40 34 34 34 31 30 16 30 39 40 40 40
>I6629V002B0C4B length=360 xy=0707_0473 region=2 run=R_2014_12_30_12_21_21_
40 40 40 40 40 28 28 28 28 28 40 40 40 40 40 40 40 40 40 40 40 40 40 40 40 40 40 40 40 40 40 39 39 39 40 40 40 39 39 39 40 40 40 40 40 40 40 40 40 40 40 40 40 40 40 40 40 40 40 40
40 40 40 40 40 40 34 34 34 34 40 40 39 39 39 40 39 39 39 40 40 40 40 40 40 40 40 40 40 40 40 40 40 40 40 40 40 40 40 40 40 40 40 40 40 40 40 40 40 39 39 39 40 40 40 40 40 40 40 40
40 40 40 40 40 40 40 40 40 40 40 40 40 40 40 40 34 34 34 34 40 40 40 40 40 40 40 40 40 40 40 40 40 40 40 40 40 40 40 39 39 39 40 40 40 40 40 40 40 40 40 40 40 40 40 40 40 40 40 40
40 40 40 40 40 40 40 40 40 40 40 40 40 40 40 40 40 40 40 40 40 40 40 40 40 40 40 40 40 40 40 40 39 39 39 40 40 40 40 40 40 40 40 40 40 40 40 40 40 40 40 39 39 39 40 40 40 40 34 34
34 34 40 40 40 39 38 38 39 40 39 40 40 40 40 40 40 40 40 40 30 30 30 39 39 40 40 40 40 40 40 40 40 40 40 40 40 40 40 39 39 39 40 40 40 40 40 40 40 40 40 40 38 35 35 32 30 28 26 26
12 11 11 11 11 11 11 18 24 21 20 11 14 16 22 21 40 40 40 40 40 40 40 40 40 40 40 40 40 40 40 39 35 35 34 40 40 40 40 39 39 39 39 39 40 40 40 40 40 31 31 31 31 40 30 40 40 40 40 40
>I6629V002B0C8O length=356 xy=0707_0630 region=2 run=R_2014_12_30_12_21_21_
40 40 40 40 40 40 40 40 40 40 40 40 40 40 40 40 40 40 40 40 40 40 40 40 40 40 40 40 40 40 40 39 39 39 40 40 40 39 39 39 40 40 40 40 40 40 40 40 40 40 40 40 40 40 39 39 39 40 40 40
40 40 40 40 40 40 40 40 40 40 40 40 34 34 33 33 34 34 34 40 40 40 40 40 40 40 40 40 40 40 40 40 39 39 39 40 40 40 40 40 40 40 40 39 39 39 40 40 40 39 39 39 40 40 40 40 40 40 40 40
40 40 40 40 40 40 40 40 40 33 33 34 34 40 40 40 40 40 40 40 40 40 40 40 40 40 40 40 40 40 40 40 40 40 40 40 40 40 40 40 40 40 40 40 40 40 40 40 40 40 40 40 40 40 40 40 40 40 40 40
40 40 40 40 40 40 40 40 40 40 40 40 39 39 39 40 40 40 40 40 40 40 40 40 40 40 39 39 39 40 40 40 40 40 40 40 40 40 40 40 40 40 40 40 40 40 40 40 40 39 39 38 38 36 36 36 34 40 23 23
23 23 39 30 39 34 34 34 40 40 40 40 40 40 40 40 40 40 40 39 30 30 30 39 40 40 40 40 40 40 40 40 40 31 31 31 31 40 39 30 30 30 24 40 34 36 36 39 40 40 40 39 35 34 34 39 40 40 40 40
40 40 40 39 39 36 36 33 32 35 35 27 23 14 14 15 15 15 17 25 19 26 28 30 32 32 36 32 33 24 24 24 40 37 40 40 30 30 30 30 39 39 39 39 39 40 40 40 40 40 40 31 31 31 31 26
>I6629V002B0CG8 length=362 xy=0706_3738 region=2 run=R_2014_12_30_12_21_21_
40 40 40 40 40 40 40 40 40 40 40 40 40 40 40 40 40 40 40 40 40 40 40 40 40 40 40 40 40 40 40 39 39 39 40 40 40 39 39 39 40 40 40 40 40 40 40 40 40 40 40 40 40 40 40 40 40 39 39 39
40 40 40 40 40 40 40 40 40 40 40 40 39 39 39 40 39 39 39 40 40 40 40 40 40 40 40 40 40 40 40 40 40 40 40 33 33 33 40 40 40 40 40 40 40 39 39 39 40 40 40 40 40 40 40 40 40 40 40 40
40 40 40 40 40 40 40 40 40 40 40 40 40 39 39 39 40 40 40 40 40 40 40 40 40 40 40 40 40 40 40 40 40 40 40 40 40 40 40 39 39 39 40 40 40 40 40 40 40 40 40 40 40 40 40 40 40 40 40 40
40 40 40 40 40 40 40 40 40 40 40 40 40 40 40 40 40 40 40 40 40 39 39 39 40 40 39 39 40 40 40 40 40 40 40 40 40 40 40 40 40 40 40 40 40 40 40 40 40 40 40 39 39 39 40 40 40 40 34 34
34 34 40 40 40 39 39 39 40 40 40 40 40 40 40 40 40 40 40 40 39 39 39 40 40 40 40 40 40 40 39 39 39 40 40 40 40 40 40 39 39 39 40 39 34 39 39 40 40 40 40 40 40 40 40 40 40 40 34 34
35 25 25 28 28 28 36 39 39 40 40 27 32 32 28 28 30 30 40 40 39 39 39 40 40 40 40 40 40 40 40 40 40 40 40 39 39 39 39 39 39 40 40 40 40 40 40 40 40 40 39 31 31 33 32 35 23 35 35 40
40 40
>I6629V002B0CGM length=361 xy=0706_3716 region=2 run=R_2014_12_30_12_21_21_
40 40 40 40 40 28 28 28 28 28 40 40 40 40 40 40 40 40 40 40 40 40 40 40 40 40 40 40 40 40 40 39 39 39 40 40 40 39 39 39 39 39 39 40 40 40 40 40 40 40 40 40 40 40 40 40 40 40 40 39
39 39 40 40 40 40 40 40 40 40 40 40 31 31 31 31 40 40 40 40 26 26 26 40 40 40 40 40 39 39 39 40 39 39 39 40 40 40 40 40 40 39 39 39 40 39 39 39 40 40 40 40 40 40 40 40 40 40 40 40
40 40 40 40 40 40 40 40 40 32 32 32 32 40 40 40 40 40 40 40 40 40 40 40 39 39 39 40 40 40 40 40 40 40 40 40 40 40 40 39 39 39 40 40 40 40 40 40 40 40 40 40 40 40 39 39 39 40 40 40
40 40 40 40 39 39 30 30 30 39 40 40 40 40 40 40 40 40 40 40 40 40 40 40 40 40 34 34 35 40 40 40 40 40 40 40 40 40 40 40 40 40 40 40 40 40 40 40 40 40 40 40 40 40 40 40 40 39 30 30
30 30 40 34 40 39 39 39 40 40 40 40 40 40 40 40 40 40 40 40 39 39 39 40 40 40 40 40 40 40 40 40 40 40 40 40 40 40 40 30 30 30 40 40 40 40 40 40 40 40 40 40 40 38 38 38 40 40 40 40
40 40 40 40 34 34 34 34 40 40 39 39 39 40 40 40 40 40 40 40 40 40 40 40 40 40 40 40 40 40 40 40 40 40 40 40 40 40 40 40 40 40 40 40 40 40 40 40 40 39 31 31 34 33 40 34 40 40 40 40
40
>I6629V002B0CGX length=359 xy=0706_3727 region=2 run=R_2014_12_30_12_21_21_
40 40 40 40 40 39 39 39 40 40 40 40 40 40 40 40 40 40 40 40 40 40 40 40 40 40 40 40 40 40 40 39 39 39 40 40 30 30 30 34 34 40 40 40 40 40 40 40 40 40 40 40 40 40 31 31 31 31 40 40
40 40 40 40 40 40 40 40 40 40 40 40 39 39 39 40 34 34 34 34 39 39 39 40 40 40 40 40 40 40 40 39 39 39 40 40 40 40 40 40 40 40 40 40 40 40 40 40 40 40 40 40 40 40 40 40 40 40 40 40
40 40 40 40 40 40 40 40 40 40 40 27 27 27 27 27 40 40 40 40 40 40 40 40 40 40 40 40 40 40 40 40 40 40 40 40 40 40 40 40 40 40 40 40 40 40 40 40 40 40 40 40 40 40 40 40 40 40 40 40
40 40 40 40 39 39 39 40 40 40 40 40 40 40 40 40 40 40 40 40 29 29 29 29 39 39 39 39 40 40 40 40 40 40 40 40 40 40 40 40 40 40 40 40 40 40 40 40 40 40 39 39 39 40 40 40 40 33 33 33
33 39 29 40 39 39 38 39 40 39 40 40 40 40 40 40 40 40 40 39 39 39 40 40 40 40 40 40 40 40 40 40 40 40 39 39 36 40 39 39 39 40 35 24 30 30 35 40 40 40 39 36 36 36 36 36 39 33 33 30
26 26 31 31 27 27 20 17 12 12 12 12 25 16 26 28 31 28 26 28 36 40 40 40 40 40 40 40 40 40 40 40 39 39 39 39 40 40 40 40 40 40 40 40 40 28 28 30 31 31 31 31 39 29 40 40 40 40 40
>I6629V002B0CSM length=361 xy=0707_0052 region=2 run=R_2014_12_30_12_21_21_
40 40 40 40 40 39 39 39 40 40 40 40 40 40 40 40 40 40 40 40 40 40 40 40 40 39 39 39 40 40 40 39 39 39 40 40 40 39 39 39 40 40 40 40 40 40 40 40 40 40 40 40 40 40 40 40 40 40 40 40
40 40 40 40 40 40 40 40 40 40 40 40 39 38 38 39 39 39 39 40 40 40 40 40 39 39 39 39 40 40 40 40 40 40 40 40 40 40 40 40 40 40 40 40 40 40 40 40 40 40 38 38 38 40 40 40 40 40 40 40
40 40 40 40 40 21 21 21 39 40 40 40 40 40 40 40 40 40 40 40 40 40 40 40 40 40 40 40 40 40 40 40 40 40 40 40 40 40 40 38 38 38 40 40 40 40 40 40 40 40 40 40 40 40 40 40 40 40 40 40
40 40 40 40 34 34 35 35 40 40 40 40 40 40 40 40 40 40 40 40 39 39 39 39 40 40 40 40 40 40 40 40 40 40 40 40 40 40 40 40 40 40 40 40 40 40 40 40 40 40 40 39 39 39 35 35 35 39 31 31
31 31 35 30 40 40 34 34 35 40 39 40 40 40 40 40 40 40 40 40 39 39 39 40 40 40 40 40 40 40 40 40 40 40 40 39 34 35 30 30 30 39 40 40 40 40 40 40 40 40 40 40 40 40 40 39 39 39 40 40
31 31 31 31 40 40 39 39 39 40 40 40 40 40 39 39 39 39 39 28 34 34 40 39 39 39 39 39 39 39 39 40 40 40 40 40 40 40 40 40 40 40 39 30 30 30 40 40 40 40 34 34 34 32 39 29 39 40 40 40
39
>I6629V002B0CSO length=287 xy=0707_0054 region=2 run=R_2014_12_30_12_21_21_
40 39 39 37 39 26 26 22 22 22 31 31 31 32 24 23 23 23 27 29 28 19 15 15 15 16 27 30 30 30 29 23 23 26 33 29 30 21 21 21 25 35 35 33 33 33 32 32 32 32 30 21 21 21 25 25 25 35 35 35
37 37 37 37 37 27 28 28 27 27 35 24 18 18 18 32 26 23 23 19 19 19 19 18 25 32 33 32 33 33 33 33 33 33 25 25 25 25 25 27 27 23 23 23 23 27 24 23 24 24 24 28 33 33 32 32 32 32 35 35
35 35 35 33 28 28 28 32 35 25 21 21 21 25 30 32 32 35 35 35 33 33 33 33 32 32 32 35 30 25 21 21 20 20 32 33 33 33 33 26 26 28 32 30 30 30 34 30 30 30 30 30 35 35 35 35 35 35 30 30
30 30 30 30 25 25 25 33 32 29 29 19 19 19 27 32 29 24 23 23 27 24 23 24 27 27 27 27 27 24 23 24 30 30 30 30 24 24 24 24 32 32 32 32 27 25 25 25 33 20 17 18 18 30 35 35 25 25 25 27
27 30 31 35 21 35 35 38 38 38 38 25 32 32 30 30 30 32 32 32 19 19 19 23 23 27 28 28 19 13 15 15 23 19 19 18 24 17 17 17 27 21 23 23 23 19 12
>I6629V002B0CUO length=361 xy=0707_0126 region=2 run=R_2014_12_30_12_21_21_
40 40 40 40 40 39 39 39 40 40 40 40 40 40 40 40 40 40 40 40 40 40 40 40 40 40 40 40 40 40 40 39 39 39 40 40 40 39 39 39 40 40 40 40 40 40 40 40 40 40 40 40 40 40 40 39 39 39 40 40
40 40 40 40 40 40 40 40 40 40 40 40 39 39 39 40 40 40 40 40 40 40 40 40 40 40 40 40 40 40 40 40 40 40 40 40 40 40 40 40 40 39 39 39 40 40 40 40 40 40 40 40 40 40 40 40 40 40 40 40
40 40 40 40 40 40 40 40 40 40 40 40 40 40 40 40 40 40 40 40 40 40 40 40 40 40 40 40 40 40 40 40 40 40 40 40 40 40 40 39 39 39 40 40 40 40 40 40 40 40 40 40 40 40 40 40 40 40 40 40
40 40 40 40 40 40 40 40 40 40 40 40 40 40 40 40 40 40 40 40 40 40 40 40 40 40 39 39 39 40 40 40 40 40 40 40 40 40 40 40 40 40 40 40 40 40 40 40 40 40 40 39 39 39 40 40 40 40 34 34
34 34 40 40 40 39 39 39 40 40 40 40 40 40 40 40 40 40 40 40 39 39 39 40 40 40 40 40 40 40 40 40 40 40 40 40 40 40 40 39 39 39 40 40 40 40 40 40 40 40 40 40 40 40 40 40 40 40 40 40
40 34 20 20 19 36 36 29 29 24 22 19 28 22 24 24 33 33 33 34 34 34 39 39 40 40 40 40 40 40 40 40 40 40 40 40 40 40 39 39 39 40 40 40 40 40 40 40 40 40 31 31 31 31 40 34 40 40 40 40
40
>I6629V002B0CW1 length=362 xy=0707_0211 region=2 run=R_2014_12_30_12_21_21_
40 40 40 40 40 40 40 40 40 40 40 40 40 40 40 40 40 40 40 40 40 40 40 40 40 40 40 40 40 40 40 39 39 39 40 40 40 39 39 39 40 40 40 40 40 40 40 40 40 40 40 40 40 40 39 39 39 40 40 40
40 40 40 40 40 40 40 40 40 40 40 40 39 39 39 40 39 39 39 40 40 40 40 40 40 40 40 40 40 40 40 40 40 40 40 39 39 39 40 40 40 40 40 40 40 39 39 39 40 40 31 31 31 31 40 40 40 40 40 40
40 40 40 40 40 40 40 40 40 40 40 40 40 40 40 40 40 40 40 40 40 40 40 40 40 40 40 40 40 40 40 40 40 40 40 40 40 40 40 39 39 39 40 40 40 40 40 40 40 40 40 40 40 40 40 40 40 40 40 40
40 40 40 40 40 40 40 35 35 34 34 40 40 40 40 40 40 40 40 40 40 40 40 39 39 39 40 40 39 39 39 40 40 40 40 40 40 40 40 40 40 40 40 40 40 40 40 40 40 40 40 39 39 39 40 40 40 40 34 34
34 34 40 40 40 39 39 39 40 40 40 40 40 40 40 40 40 40 40 40 39 39 39 40 40 40 40 40 40 39 39 39 40 40 40 40 40 40 40 39 39 39 40 40 40 40 40 40 40 40 40 40 40 40 40 40 40 40 39 39
39 40 40 34 34 34 34 34 34 34 34 40 39 39 39 39 39 39 40 40 40 40 40 40 40 40 40 40 40 39 39 39 40 40 40 40 40 40 40 40 40 40 40 40 40 40 40 40 40 40 40 34 34 34 34 40 40 40 40 40
40 40
>I6629V002B0D2O length=360 xy=0707_1710 region=2 run=R_2014_12_30_12_21_21_
40 40 40 40 40 40 40 40 40 40 40 39 39 39 40 40 40 40 40 40 40 40 40 40 40 40 40 40 40 40 40 39 39 39 40 40 40 39 39 39 39 39 39 40 40 40 40 40 40 40 40 40 40 40 40 40 40 39 39 39
40 40 40 40 40 40 40 40 40 40 40 40 40 40 40 40 40 40 39 39 39 40 40 40 40 40 40 40 40 40 39 39 39 40 40 40 40 40 40 40 40 40 40 40 40 39 39 39 40 40 40 40 40 40 40 40 40 40 40 40
40 40 40 40 40 40 40 40 40 40 40 40 40 40 40 40 40 40 40 40 40 40 40 40 39 39 39 40 40 40 40 40 40 40 40 40 40 40 40 40 40 40 40 40 40 40 40 40 40 40 40 40 40 40 39 39 39 40 40 40
40 40 40 40 40 40 40 39 39 39 40 40 40 40 40 40 40 40 40 40 40 40 40 40 40 40 40 40 40 40 40 40 40 40 40 40 40 40 40 40 40 40 40 40 40 39 39 39 35 35 28 39 40 40 40 40 40 40 34 34
34 34 40 40 40 39 39 39 40 40 40 40 40 40 40 40 40 40 40 40 39 39 39 40 40 40 40 40 40 39 39 39 40 40 40 40 40 40 39 38 38 39 40 40 40 40 40 40 40 40 40 40 40 40 40 40 40 40 40 40
40 40 40 39 39 39 40 31 31 31 31 40 40 40 40 39 39 39 40 40 40 40 40 40 40 40 40 40 40 40 40 40 40 40 40 40 40 40 40 40 40 40 40 40 40 40 40 40 40 32 32 34 32 39 29 39 40 40 40 40
>I6629V002B0DBF length=362 xy=0707_0729 region=2 run=R_2014_12_30_12_21_21_
40 40 40 40 40 39 39 39 40 40 40 40 40 40 40 40 40 40 40 40 40 40 40 40 40 39 39 39 40 40 40 39 39 39 40 40 40 39 39 39 39 38 38 39 40 40 40 40 40 40 40 40 40 40 40 40 40 40 40 40
40 40 40 40 40 40 40 40 40 40 40 40 39 39 39 40 40 40 40 40 40 40 40 40 40 40 39 39 39 40 40 40 40 40 40 40 40 40 40 40 40 40 40 40 40 40 40 40 40 40 40 40 40 40 40 40 40 40 40 40
40 40 40 40 40 40 40 40 40 34 34 34 34 40 40 40 40 40 40 40 40 40 40 40 40 40 40 40 40 40 40 40 40 40 40 40 40 40 40 39 39 39 40 40 40 40 40 40 40 40 40 40 40 40 40 40 39 39 39 39
34 34 35 40 40 40 40 40 40 40 40 40 35 34 34 39 40 40 39 39 35 40 40 40 40 39 34 34 34 40 40 40 40 40 40 40 40 40 40 40 40 40 40 40 40 40 40 40 40 40 40 39 39 39 40 39 39 39 33 33
34 34 40 40 40 39 39 39 39 30 30 26 18 36 32 31 32 31 32 26 15 15 17 17 17 15 30 33 21 19 20 20 22 29 29 20 20 20 34 36 36 37 40 40 40 40 40 40 40 40 40 40 40 40 40 40 40 40 34 34
32 36 36 36 22 19 19 19 32 27 27 30 28 31 34 31 36 30 30 30 40 28 34 34 39 39 39 36 40 40 40 38 37 40 25 25 26 26 22 22 28 16 28 29 31 32 32 36 25 25 28 25 25 28 25 24 12 24 24 33
32 32
>I6629V002B0DG6 length=362 xy=0707_0936 region=2 run=R_2014_12_30_12_21_21_
40 40 40 40 40 23 23 23 23 23 40 40 40 40 40 40 40 40 40 40 30 30 30 30 34 34 40 40 39 39 39 39 39 39 40 40 40 39 39 39 40 40 40 40 40 40 40 40 40 40 40 40 40 40 40 40 40 39 39 39
34 34 35 32 40 40 40 40 40 40 40 40 39 39 39 40 39 39 39 40 40 40 40 40 40 40 40 40 40 40 40 40 40 40 40 39 39 39 40 40 39 39 39 40 40 39 39 39 40 40 29 29 29 28 28 40 40 40 40 40
40 40 40 40 40 40 40 40 40 40 40 40 40 40 40 40 40 40 40 40 40 40 40 40 40 40 40 40 40 40 40 40 40 40 40 40 40 40 40 39 39 39 40 40 40 40 40 40 40 40 40 40 40 40 40 40 40 40 40 40
40 40 40 40 40 40 40 40 40 40 40 40 40 40 40 40 40 40 40 40 40 40 40 39 39 39 40 40 39 39 39 40 40 40 40 40 40 40 40 40 40 40 40 40 40 40 40 40 40 40 40 39 39 39 40 40 40 40 34 34
34 34 40 40 40 39 39 39 40 40 40 40 40 40 40 40 40 40 40 40 39 39 39 40 40 40 40 40 40 40 40 40 40 40 40 40 40 40 40 39 39 39 40 40 40 40 40 40 39 39 39 40 40 40 40 40 40 40 40 36
40 40 40 31 24 24 19 19 19 33 33 35 22 22 22 33 33 36 40 40 34 40 40 36 39 39 39 39 39 35 35 35 40 40 40 39 39 39 40 40 40 40 40 40 40 40 40 40 40 40 40 34 34 34 31 39 29 39 40 40
40 40
>I6629V002B0DML length=24 xy=0707_1131 region=2 run=R_2014_12_30_12_21_21_
40 40 40 40 40 40 40 40 40 40 40 40 40 34 34 34 34 40 40 40 40 40 40 40
>I6629V002B0DQ8 length=361 xy=0707_1298 region=2 run=R_2014_12_30_12_21_21_
40 40 40 40 40 39 39 39 40 40 40 40 40 40 40 40 40 40 40 40 40 40 40 39 35 34 34 38 40 40 40 34 34 34 40 40 40 39 39 39 40 40 40 40 40 40 40 40 40 36 38 40 38 31 22 14 14 14 14 14
22 22 40 22 33 23 23 28 36 40 40 40 26 26 26 39 38 38 38 40 40 40 40 40 40 40 40 40 40 33 33 30 30 30 39 39 40 40 40 40 40 40 40 40 40 40 40 40 40 40 30 30 30 30 30 25 36 40 40 40
40 40 40 39 39 30 30 30 40 40 40 40 40 40 40 40 40 40 40 40 40 40 40 40 40 40 40 40 40 40 40 40 40 40 40 40 39 39 39 39 39 39 40 40 40 40 40 40 40 40 40 40 40 40 40 40 40 40 40 40
40 40 40 40 39 39 39 40 40 40 40 40 40 40 40 40 40 40 40 40 40 40 40 40 40 40 40 40 40 40 40 34 34 35 39 40 40 40 40 40 40 40 40 40 40 40 40 40 40 40 40 30 30 30 39 39 39 39 26 26
26 26 40 35 40 37 37 37 40 40 40 39 35 34 34 40 40 40 40 40 39 39 38 30 30 30 40 40 40 40 40 40 40 40 40 40 40 40 40 39 39 39 40 40 40 39 39 39 40 40 40 40 40 40 40 40 40 40 40 40
31 31 31 31 39 39 24 24 24 30 39 40 40 40 37 37 37 40 40 40 40 40 40 40 40 40 40 40 40 40 40 40 40 39 39 39 40 40 40 40 40 40 39 30 30 30 39 40 40 40 34 34 34 34 40 40 40 40 40 40
40
>I6629V002B0DVA length=365 xy=0707_1444 region=2 run=R_2014_12_30_12_21_21_
25 19 13 13 13 19 12 12 12 12 19 14 28 28 28 28 30 23 24 20 19 20 23 32 29 29 32 29 23 16 16 18 28 25 25 25 29 35 30 30 34 37 37 37 37 37 37 37 37 37 37 37 37 37 37 37 37 31 31 32
32 31 31 30 30 33 26 27 24 27 27 28 23 15 15 15 19 15 13 13 18 13 24 24 28 27 27 13 13 15 24 24 24 19 19 19 19 30 24 19 20 20 28 30 30 37 37 37 37 37 37 37 37 37 37 37 37 37 37 35
33 30 28 28 26 26 17 17 17 14 12 12 12 12 19 17 20 28 27 27 26 28 27 27 16 16 18 32 33 33 19 19 19 20 20 25 25 33 33 28 28 28 35 35 37 31 32 32 37 37 35 37 37 35 30 30 30 32 23 23
25 25 28 27 23 23 23 29 27 27 23 24 23 23 27 28 29 24 23 23 28 28 19 19 19 24 29 33 33 20 20 20 20 33 33 33 33 33 35 35 35 35 26 26 26 26 35 37 38 35 35 28 28 28 33 35 35 32 17 17
16 19 24 22 27 26 23 23 27 19 19 19 19 32 31 29 28 29 27 27 23 23 23 23 23 19 19 19 24 32 31 27 23 24 23 24 27 30 30 30 23 14 14 14 19 19 27 26 26 26 23 19 24 32 32 32 29 28 23 23
24 23 23 19 17 17 27 27 16 18 18 18 11 11 11 11 22 18 16 16 16 16 18 16 16 13 13 13 14 25 25 27 27 31 33 35 35 35 35 35 35 35 35 35 35 35 22 22 22 22 35 18 14 18 19 19 22 21 27 15
29 27 25 26 26
>I6629V002B0DVS length=362 xy=0707_1462 region=2 run=R_2014_12_30_12_21_21_
40 40 40 40 40 30 30 30 30 30 40 40 40 40 40 40 40 40 40 40 40 40 40 40 40 40 40 40 40 40 40 39 39 39 40 40 40 39 39 39 39 39 39 40 40 40 40 40 40 40 40 40 40 40 40 40 40 40 39 39
39 40 40 40 40 40 40 40 40 40 40 40 39 39 39 40 39 39 39 40 39 39 39 40 40 40 40 40 40 40 40 40 40 40 40 40 40 40 40 40 40 39 39 39 40 40 40 40 40 40 40 40 40 40 40 40 40 40 40 40
40 40 40 40 40 39 39 39 40 40 40 40 40 40 40 40 40 40 40 40 40 40 40 40 40 40 40 40 40 40 40 40 40 40 40 40 40 40 40 39 39 39 40 40 40 40 40 40 40 40 40 40 40 40 40 40 40 40 40 40
40 40 40 40 40 40 40 40 40 40 40 40 40 40 40 40 40 40 40 40 40 40 40 40 40 40 40 40 39 39 39 40 40 40 40 40 40 40 40 40 40 40 40 40 40 40 40 40 40 40 40 39 39 39 40 40 40 40 34 34
34 34 40 40 40 39 39 39 40 40 40 40 40 40 40 40 40 40 40 40 39 39 39 40 40 40 40 40 40 40 40 40 40 40 40 40 40 40 40 39 39 39 40 40 40 40 39 39 39 40 40 40 40 40 40 40 40 40 40 39
39 39 40 39 39 39 40 40 40 40 40 29 29 29 29 34 34 16 16 26 24 39 40 40 40 39 39 39 40 40 40 40 40 40 40 40 40 40 40 40 40 40 39 33 31 31 31 35 23 23 35 31 31 31 31 30 16 30 39 40
40 40
>I6629V002B0DXW length=361 xy=0707_1538 region=2 run=R_2014_12_30_12_21_21_
40 40 40 40 40 39 39 39 40 40 40 40 40 40 40 40 40 40 40 40 40 40 40 40 40 40 40 40 40 40 40 39 39 39 40 40 40 39 39 39 40 40 40 40 40 40 40 40 40 40 40 40 40 40 40 40 40 40 40 40
40 40 40 40 40 40 40 40 40 40 40 40 39 39 39 40 34 34 34 34 39 39 39 40 40 40 40 40 40 40 40 39 39 39 40 40 40 40 40 40 40 39 39 39 34 34 34 34 40 40 40 40 40 40 40 40 40 40 40 40
40 40 40 40 40 40 40 40 40 40 40 21 21 21 21 21 21 35 39 23 40 40 40 40 40 40 40 40 40 40 40 40 40 40 40 40 40 40 40 39 39 39 40 40 40 40 40 40 40 40 40 40 40 40 40 40 40 40 40 40
40 40 40 40 40 40 40 40 40 40 40 40 40 40 40 40 40 40 40 40 26 26 26 26 26 40 40 40 40 40 39 39 39 40 40 40 40 40 40 40 40 40 40 40 40 40 40 40 40 40 40 39 39 39 40 40 40 40 34 34
34 34 40 40 40 38 38 38 40 40 40 40 40 40 40 40 40 40 40 40 39 39 39 40 40 40 40 40 40 40 40 40 40 40 40 40 40 40 40 39 39 39 40 40 40 40 40 40 40 40 40 39 39 39 40 40 40 40 40 40
40 40 40 40 40 40 40 40 40 40 40 40 40 40 40 39 39 39 40 40 40 40 40 40 40 40 40 40 40 40 40 40 40 40 40 40 40 39 39 39 40 40 40 40 40 40 40 40 40 40 34 34 34 32 35 23 35 39 40 40
40
>I6629V002B0E2Q length=361 xy=0707_3008 region=2 run=R_2014_12_30_12_21_21_
40 40 40 40 40 27 27 27 27 27 40 40 40 40 40 40 40 40 40 40 40 40 40 40 40 40 40 40 40 40 40 39 39 39 40 40 40 39 39 39 40 40 40 40 40 40 40 40 40 40 40 40 40 40 40 39 39 39 40 40
40 40 40 40 40 40 40 40 40 40 40 40 39 39 39 40 39 39 39 34 34 34 34 40 40 40 40 40 40 40 40 40 40 40 40 40 40 40 40 40 40 39 39 39 40 40 40 40 40 40 40 40 40 40 40 40 40 40 40 40
40 40 40 40 40 40 40 40 40 40 40 40 40 40 40 40 40 40 40 40 40 40 40 40 40 40 40 40 40 40 40 40 40 40 40 40 40 40 40 39 39 39 40 40 40 40 40 40 40 40 40 40 40 40 40 40 40 40 40 40
40 40 40 40 40 40 40 40 40 40 40 40 40 40 40 40 40 40 40 40 40 40 40 40 40 40 40 40 40 40 40 40 40 40 40 40 40 40 40 40 40 40 40 40 40 40 40 40 40 40 40 39 39 39 40 40 40 40 30 30
30 30 40 34 40 30 30 26 35 40 40 40 40 40 40 40 40 40 40 40 39 39 39 40 40 40 40 40 40 40 40 40 40 40 40 40 40 40 40 39 39 39 40 40 40 40 40 40 40 40 40 40 40 40 40 40 40 40 40 40
40 38 38 38 40 40 40 40 40 40 40 40 40 40 40 40 40 40 40 40 40 40 40 40 40 40 40 40 40 40 40 40 40 40 40 40 40 40 40 40 40 40 40 40 40 40 40 40 40 40 33 33 33 31 39 29 39 39 40 40
40
>I6629V002B0E2Y length=360 xy=0707_3016 region=2 run=R_2014_12_30_12_21_21_
40 40 40 40 40 39 39 39 40 40 40 40 40 40 40 40 40 40 40 40 40 40 40 40 40 40 40 40 40 40 40 38 38 38 40 40 40 39 39 39 40 40 40 40 40 40 40 40 40 40 40 40 40 40 40 40 40 40 40 40
40 40 40 40 40 40 40 40 40 40 40 40 39 39 39 40 40 40 40 40 40 40 40 40 40 40 40 40 40 40 40 40 40 40 40 40 40 40 40 40 40 39 39 39 40 40 40 40 40 40 40 40 40 40 40 40 40 40 40 40
40 40 40 40 40 40 40 40 40 40 40 40 40 40 40 40 40 40 40 40 40 40 40 40 40 40 40 40 40 40 40 40 40 40 40 40 40 40 40 39 39 39 40 40 40 40 40 40 40 40 40 40 40 40 40 40 40 40 40 40
40 40 40 40 40 40 40 40 40 40 40 40 40 40 40 40 40 40 40 40 40 40 40 40 40 40 40 40 40 40 40 40 40 40 40 40 40 40 40 40 40 40 40 40 40 40 40 40 40 40 40 39 39 39 40 40 40 40 34 34
34 34 40 40 40 39 39 39 40 40 40 40 40 40 40 40 40 40 40 40 34 34 34 39 40 40 40 40 40 40 40 40 40 40 40 40 40 40 40 39 39 39 40 40 40 40 40 40 40 40 40 40 40 40 40 40 40 40 40 40
31 31 31 31 39 40 40 40 40 40 40 40 40 40 40 40 40 40 40 40 40 40 40 40 40 40 40 40 40 40 40 40 40 35 35 34 39 40 40 40 40 40 40 40 40 40 40 40 40 40 33 33 31 31 39 30 40 34 34 34
>I6629V002B0E5P length=325 xy=0707_3115 region=2 run=R_2014_12_30_12_21_21_
33 25 25 25 33 20 22 22 21 21 20 20 30 28 33 33 32 32 32 33 33 33 20 20 20 19 19 24 27 27 27 23 23 23 27 21 24 25 25 25 25 25 30 35 35 35 35 35 35 33 35 35 35 30 28 28 27 19 19 19
19 29 29 23 23 17 17 17 17 17 18 20 24 21 21 27 21 23 23 19 19 19 19 15 24 23 23 23 20 20 19 19 19 19 27 27 32 29 28 23 23 23 23 27 21 21 19 19 23 27 23 23 23 23 23 23 19 27 28 29
24 23 23 19 19 19 27 30 27 27 27 28 28 28 29 28 30 27 24 23 23 19 19 19 19 23 23 29 27 27 27 27 28 28 30 32 37 37 37 34 34 34 37 37 37 37 37 37 32 31 31 35 37 37 37 37 37 37 37 37
37 37 37 35 35 30 30 30 30 25 25 25 32 32 32 29 31 31 32 27 27 27 19 19 19 25 25 33 31 32 31 30 27 27 27 32 27 27 24 24 24 23 23 22 25 19 17 17 18 26 13 13 13 15 15 28 19 18 18 17
17 17 17 28 16 24 13 13 13 18 14 15 15 23 27 26 27 25 24 25 24 24 24 23 23 15 15 15 15 19 27 32 27 27 19 20 20 35 35 35 35 33 30 30 35 33 27 33 33 15 15 15 19 24 21 20 22 22 22 23
22 18 12 11 11 11 11 11 11 12 16 22 24 16 16 16 27 26 24 19 19 19 18 19 18
>I6629V002B0E63 length=361 xy=0707_3165 region=2 run=R_2014_12_30_12_21_21_
40 40 40 40 40 39 39 39 40 40 40 40 40 40 40 40 40 40 40 40 40 40 40 40 40 34 34 34 40 40 40 39 39 39 40 40 40 39 39 39 40 40 40 40 40 40 40 40 40 40 40 40 40 40 40 27 27 27 27 27
40 40 40 40 40 40 40 40 40 40 40 40 39 39 39 40 39 39 39 40 40 40 40 40 40 40 40 40 40 40 40 40 40 40 40 40 40 40 40 40 40 40 40 40 40 40 40 40 40 40 39 39 39 40 40 40 40 40 40 40
40 40 40 40 40 39 39 39 40 40 40 40 40 40 40 40 40 40 40 40 40 40 40 40 40 40 40 40 40 40 40 40 40 40 40 40 40 40 40 39 39 39 40 40 40 40 40 40 40 40 40 40 40 40 40 40 40 40 40 40
40 40 40 40 40 40 40 40 40 40 40 40 40 40 40 40 40 40 40 40 40 40 40 40 40 40 40 40 40 40 40 40 40 40 40 40 40 40 40 40 40 40 40 40 40 40 40 40 40 40 40 39 39 39 40 40 40 40 34 34
34 34 40 40 40 39 39 39 40 40 40 40 40 40 40 40 40 40 40 40 39 39 39 40 40 40 40 40 40 40 40 40 40 40 40 40 40 40 40 39 39 39 40 40 40 40 40 40 40 40 40 40 40 40 40 40 40 40 40 40
33 33 34 34 40 40 39 39 39 40 40 40 39 39 30 30 30 39 40 40 40 40 40 39 39 39 39 40 40 40 40 40 40 40 40 40 40 40 40 40 40 40 40 40 40 40 40 40 40 40 32 33 34 34 40 40 40 40 40 40
40
>I6629V002B0EAG length=362 xy=0707_1990 region=2 run=R_2014_12_30_12_21_21_
38 40 40 35 35 34 34 39 39 39 39 39 39 36 36 36 39 39 33 33 31 31 35 35 35 39 39 39 36 33 31 33 36 36 36 39 39 39 39 39 39 39 39 39 39 39 39 39 39 36 36 36 36 36 36 36 37 39 39 39
39 39 39 38 38 38 38 38 38 36 26 21 17 17 17 21 26 20 20 21 27 30 29 25 21 21 21 33 33 33 21 21 21 26 26 33 36 38 38 35 31 31 31 33 39 39 39 39 39 39 39 39 39 39 39 39 39 39 36 36
29 29 29 29 27 38 34 34 36 38 39 36 33 33 33 33 39 39 39 39 39 39 39 39 39 33 33 33 39 37 33 33 33 39 39 39 39 39 39 39 39 39 39 39 36 31 31 31 35 38 33 26 25 25 25 25 24 24 29 15
15 15 17 33 33 21 21 21 33 33 38 40 39 39 39 39 36 39 39 39 31 31 31 36 36 35 36 37 38 38 38 38 39 37 36 36 36 35 36 36 36 39 36 36 36 39 35 35 35 38 38 38 35 21 21 21 26 26 26 25
28 30 30 38 23 35 34 35 35 38 36 38 35 31 31 31 31 31 31 31 38 34 31 31 33 33 35 38 35 33 36 21 21 21 21 21 26 26 26 21 21 21 29 38 31 20 26 26 31 33 39 39 38 38 38 38 31 31 31 39
39 24 24 24 24 36 36 29 29 29 35 35 26 26 26 21 21 20 25 25 19 23 23 24 21 23 24 24 18 18 17 17 24 27 26 26 27 33 24 24 24 24 30 30 33 36 33 33 31 30 32 23 23 24 21 24 12 18 17 24
24 24
>I6629V002B0EDU length=167 xy=0707_2112 region=2 run=R_2014_12_30_12_21_21_
24 24 27 27 24 15 15 15 15 24 24 24 27 32 32 32 33 25 27 27 36 37 37 37 37 37 37 25 25 25 30 30 30 35 29 25 18 18 16 30 31 32 32 30 27 22 14 14 14 19 21 21 14 13 13 13 19 15 19 19
23 32 32 31 31 33 32 31 30 29 26 26 26 30 23 23 23 19 19 19 19 24 19 22 24 24 25 22 22 20 22 20 20 16 16 11 11 11 11 11 16 16 16 16 16 16 18 11 11 12 12 18 16 25 25 21 22 22 18 13
13 14 19 22 21 22 25 25 24 24 24 27 27 28 28 29 19 18 19 19 23 23 30 29 28 23 23 23 23 29 29 19 19 19 19 24 30 32 32 30 23 24 23 23 29 28 24
>I6629V002B0EFS length=363 xy=0707_2182 region=2 run=R_2014_12_30_12_21_21_
40 40 40 40 40 39 39 39 40 40 40 40 40 40 40 40 40 40 40 40 40 40 40 40 40 40 40 40 40 40 40 39 39 39 40 40 40 39 39 39 34 34 34 40 40 40 40 40 40 40 40 40 30 30 26 26 26 40 40 40
40 40 40 40 40 39 39 39 40 40 40 40 32 32 32 32 40 40 40 40 40 40 40 40 39 39 39 39 40 40 40 40 40 40 40 40 40 40 40 40 39 39 39 40 40 40 40 40 40 39 39 39 40 40 40 40 40 40 40 40
40 40 40 40 40 40 40 40 40 34 34 34 34 40 40 40 40 40 40 40 40 40 40 40 40 40 40 40 40 40 40 40 40 40 40 40 40 40 40 39 39 39 40 40 40 40 40 40 40 40 40 40 40 40 40 40 40 40 40 40
40 40 40 40 40 40 40 40 40 40 40 40 40 40 40 40 40 40 40 40 40 40 40 40 40 40 39 39 39 40 40 40 40 40 40 40 40 40 40 40 40 40 40 40 40 40 40 40 40 40 40 39 39 39 40 40 40 40 34 34
34 34 40 40 40 40 40 40 40 40 40 40 40 40 40 40 40 40 40 40 39 39 39 40 40 40 40 40 40 40 40 40 40 40 40 40 40 40 40 39 39 39 40 40 40 40 39 39 39 40 40 40 40 40 40 40 40 40 40 39
39 39 40 40 40 40 40 40 40 40 40 40 40 39 39 39 40 40 40 40 40 40 40 40 40 40 40 40 40 40 40 40 40 40 40 40 40 40 40 40 40 40 40 40 33 33 33 32 39 29 29 39 31 31 34 32 40 34 40 40
40 40 40
>I6629V002B0EFZ length=361 xy=0707_2189 region=2 run=R_2014_12_30_12_21_21_
40 40 40 40 40 30 30 30 30 30 40 40 40 40 40 40 40 40 40 40 40 40 40 40 40 40 40 40 40 40 40 39 39 39 40 40 40 39 39 39 40 40 40 40 40 40 40 40 40 34 34 34 34 40 40 40 40 40 40 40
40 40 40 40 40 40 40 40 40 40 40 39 39 39 40 40 40 40 40 39 39 39 40 40 40 40 40 39 39 39 40 40 40 40 40 40 40 40 40 40 40 40 40 40 40 40 40 40 40 40 40 40 40 40 40 40 40 40 40 40
40 40 40 40 40 40 40 40 40 40 40 40 40 40 40 40 40 40 40 40 40 40 40 40 40 40 40 40 40 40 40 40 40 40 40 40 40 40 39 39 39 40 40 40 40 40 40 40 40 40 40 40 40 40 40 40 40 40 40 40
40 40 40 40 40 40 40 40 40 40 40 40 40 40 40 40 40 40 40 40 40 40 40 40 40 39 39 39 40 40 40 40 40 40 40 40 40 40 40 40 40 40 40 40 40 40 40 40 40 40 39 39 39 40 40 40 40 34 34 34
34 40 40 40 39 39 39 40 40 40 40 40 40 40 40 40 40 40 40 39 39 39 40 40 40 40 40 40 40 40 40 40 40 40 40 40 40 40 39 39 39 40 40 40 40 39 39 39 40 40 40 40 40 40 39 39 39 39 40 25
23 23 23 23 40 27 30 30 30 35 35 39 25 28 28 28 25 40 40 40 40 40 40 40 40 40 40 40 40 40 40 40 40 40 40 40 40 39 39 39 40 40 32 32 32 32 40 34 34 40 32 32 33 32 40 34 40 40 40 40
40
>I6629V002B0EQS length=363 xy=0707_2578 region=2 run=R_2014_12_30_12_21_21_
40 40 40 40 40 39 39 39 40 40 40 40 40 40 40 40 40 40 40 40 40 40 40 40 39 39 39 39 40 40 40 39 39 39 40 40 40 39 39 39 40 40 40 40 40 40 40 40 40 40 40 40 40 40 39 39 39 40 40 40
40 40 40 40 40 40 40 40 40 40 40 40 34 34 31 31 26 26 26 40 40 40 40 40 40 40 40 40 40 40 40 40 39 39 39 40 40 40 40 40 40 40 40 39 39 39 40 40 40 39 39 39 40 40 40 40 40 40 40 40
40 40 40 40 40 40 40 40 40 31 31 31 31 39 40 40 40 40 40 40 40 40 40 40 40 40 40 40 40 40 40 40 40 40 40 40 40 40 40 40 40 40 40 40 40 40 40 40 40 40 40 40 40 40 40 40 40 40 40 40
40 40 40 40 30 30 30 40 40 40 40 40 40 40 40 40 40 40 40 40 40 40 40 40 40 40 39 39 39 39 39 40 39 34 34 35 40 40 40 40 40 40 40 40 40 40 40 40 40 40 40 39 39 39 39 39 39 40 33 33
33 33 40 40 40 39 39 39 40 40 40 40 40 40 40 40 40 40 40 40 39 38 38 39 40 40 40 40 40 40 40 40 40 31 31 31 31 40 40 39 39 39 40 40 40 40 39 39 39 30 30 30 40 40 40 40 40 40 40 29
29 29 29 40 40 40 40 40 40 40 40 40 40 40 40 40 40 40 40 40 40 40 40 40 40 40 40 40 40 40 40 40 40 39 39 39 39 39 39 40 40 40 40 40 29 29 29 25 32 16 16 30 29 29 29 29 30 16 30 30
40 40 40
>I6629V002B0EYL length=361 xy=0707_2859 region=2 run=R_2014_12_30_12_21_21_
40 40 40 40 40 40 40 40 40 40 40 40 40 40 40 40 40 40 40 40 40 40 40 40 40 40 40 40 40 40 40 39 39 39 40 40 40 38 38 38 40 40 40 40 40 40 40 40 40 40 40 40 40 40 40 40 40 40 40 40
40 40 40 40 40 40 33 33 34 34 40 40 39 39 39 40 39 39 39 40 40 40 40 40 40 40 40 40 40 40 40 40 39 39 39 40 40 40 40 40 40 40 40 40 40 40 40 40 40 39 39 39 40 40 40 40 40 40 40 40
40 40 40 40 40 40 40 40 40 40 40 40 40 40 40 40 34 34 34 34 40 40 40 40 40 40 40 40 40 40 40 40 40 40 40 40 40 40 40 40 40 40 40 40 40 40 40 40 40 40 40 40 40 40 40 40 40 40 40 40
40 40 40 40 40 40 40 40 40 40 40 40 39 39 39 40 40 40 40 40 40 40 40 40 40 40 40 40 40 40 39 39 39 40 40 40 40 40 40 40 40 40 40 40 40 40 40 40 40 40 40 39 39 39 40 40 40 40 31 30
30 30 39 40 40 39 39 39 39 40 39 40 40 40 40 40 40 40 40 30 26 26 26 40 40 40 39 35 35 35 40 40 40 40 40 40 40 40 40 39 39 39 40 40 40 40 40 40 40 40 40 40 40 40 40 30 30 28 30 30
19 19 19 19 17 15 33 38 36 36 36 22 17 17 17 17 16 35 35 32 31 32 32 36 36 40 40 40 40 36 36 39 39 35 35 34 39 40 40 40 40 40 37 36 36 36 40 37 26 30 22 22 22 22 30 23 40 40 40 40
40
>I6629V002B0EZL length=390 xy=0707_2895 region=2 run=R_2014_12_30_12_21_21_
40 40 40 40 40 39 39 39 40 40 40 40 40 40 40 40 40 40 40 40 40 40 40 40 40 40 40 40 40 40 40 39 39 39 40 40 40 39 39 39 40 40 40 40 40 40 40 40 40 40 40 40 40 40 40 39 39 39 40 40
40 40 40 40 40 40 40 40 40 40 40 40 39 39 39 40 40 40 40 40 40 40 40 39 39 39 40 40 40 40 40 40 40 40 40 40 40 40 40 40 40 39 39 39 40 40 40 40 40 40 40 40 40 40 40 40 40 40 40 40
40 40 40 40 40 40 40 40 40 40 40 40 40 40 40 40 40 40 40 40 40 40 40 40 40 40 40 40 40 40 40 40 40 40 40 39 39 39 40 39 39 39 40 40 40 40 40 40 40 40 40 40 40 40 40 40 40 40 40 40
40 40 40 40 40 40 40 40 40 40 40 40 40 40 40 40 40 40 40 40 40 40 40 40 40 40 40 40 40 40 39 39 39 40 40 40 40 40 40 40 40 40 40 40 40 40 40 40 40 40 40 38 38 38 40 40 40 40 34 34
34 34 40 40 35 34 34 34 40 40 40 40 40 40 40 40 40 40 40 40 39 39 39 40 40 40 40 40 40 40 40 40 40 40 40 39 39 39 39 39 39 39 40 40 34 39 39 40 40 40 40 40 40 40 40 40 40 40 40 40
32 32 31 31 39 39 39 39 39 40 40 40 40 40 40 40 40 40 40 39 39 39 39 40 39 39 39 40 30 30 30 35 35 40 40 40 40 39 39 39 39 39 40 40 40 40 40 40 40 40 32 32 32 31 39 16 30 30 40 40
40 40 40 39 36 36 40 40 40 36 35 35 30 30 30 30 34 36 40 40 37 37 19 19 19 19 19 40 40 40
>I6629V002B0F06 length=362 xy=0708_0152 region=2 run=R_2014_12_30_12_21_21_
40 40 40 40 40 40 40 40 40 40 40 40 40 40 40 40 40 40 40 40 40 40 40 40 40 40 40 40 40 40 40 39 39 39 40 40 40 39 39 39 40 40 40 40 40 40 40 40 40 40 40 40 40 40 40 40 40 39 39 39
40 40 40 40 40 40 40 40 40 40 40 40 39 39 39 40 39 39 39 40 40 40 40 40 40 40 40 40 40 40 40 40 40 40 40 39 39 39 40 40 40 40 40 40 40 39 39 39 40 40 30 30 30 30 30 40 40 40 40 40
40 40 40 40 40 40 40 40 40 40 40 40 40 30 30 30 40 40 40 40 40 40 40 40 40 40 40 40 40 40 40 40 40 40 40 40 40 40 40 39 39 39 40 40 40 40 40 40 40 40 40 40 40 40 40 40 40 40 40 40
40 40 40 40 40 40 40 40 40 40 40 40 40 40 40 40 40 40 40 40 40 39 39 39 40 40 40 40 40 40 40 40 40 40 40 40 40 40 40 40 40 40 40 40 40 40 40 40 40 40 40 39 39 39 40 40 40 40 34 34
34 34 40 40 40 39 39 39 40 40 40 40 40 40 40 40 40 40 40 40 39 39 39 40 40 40 40 40 40 40 40 40 40 40 40 40 40 40 40 39 39 39 40 40 40 40 40 40 40 40 40 40 40 40 40 40 40 40 40 40
40 28 28 28 22 22 38 38 36 40 40 27 28 28 28 28 40 40 40 40 40 40 40 40 40 40 40 40 40 40 40 40 40 40 40 40 40 40 40 40 40 40 40 40 40 40 40 40 40 40 40 34 34 34 34 40 40 40 40 40
40 40
>I6629V002B0F39 length=357 xy=0708_0263 region=2 run=R_2014_12_30_12_21_21_
40 40 40 40 40 40 40 40 40 40 40 38 38 38 40 40 40 40 38 38 38 38 40 40 40 40 40 40 40 40 40 39 39 39 40 40 40 39 39 39 40 40 40 40 40 40 40 40 40 40 36 38 27 27 31 21 21 16 16 16
16 16 31 22 37 33 36 33 32 35 27 24 20 20 20 20 28 33 33 39 30 38 38 38 40 40 40 40 40 40 40 40 40 40 40 39 36 36 38 38 38 35 35 35 35 19 19 19 33 38 20 20 20 20 20 33 35 35 38 38
40 40 40 40 40 40 38 33 33 33 40 40 40 36 25 25 23 29 33 40 40 40 40 40 40 40 40 40 40 40 40 33 33 33 40 40 40 40 40 30 30 30 40 40 40 40 40 40 40 40 40 40 40 40 40 40 40 40 40 40
40 40 40 40 40 40 40 40 40 40 40 40 40 38 38 38 38 40 40 38 37 35 29 29 29 29 33 38 37 40 40 40 40 40 40 40 40 33 33 33 38 38 40 40 40 40 40 40 40 40 40 39 39 39 40 40 40 33 29 29
31 29 40 17 23 18 19 16 16 31 27 24 24 23 24 24 26 31 29 22 21 21 26 29 34 35 36 27 28 27 29 38 38 38 40 40 40 40 40 40 39 39 39 38 35 20 29 29 38 40 40 40 40 40 40 40 40 40 40 40
40 40 22 22 22 22 22 21 21 21 33 33 13 24 24 27 27 38 40 38 38 34 29 29 29 40 40 40 40 40 40 40 40 40 40 40 40 40 40 37 37 40 36 36 36 33 18 18 17 19 19 35 24 24 23 20 22
>I6629V002B0F5W length=12 xy=0708_0322 region=2 run=R_2014_12_30_12_21_21_
17 19 21 21 28 21 21 21 27 15 12 14
>I6629V002B0FB7 length=360 xy=0707_3349 region=2 run=R_2014_12_30_12_21_21_
40 40 40 40 40 30 30 30 30 30 40 40 40 40 40 40 40 40 40 40 40 40 40 40 40 40 40 40 40 40 40 39 39 39 40 40 40 39 39 39 40 40 40 40 40 40 40 40 40 40 40 40 40 40 40 40 40 40 40 40
40 40 40 40 40 28 28 28 28 28 40 40 39 39 39 40 39 39 39 34 34 34 34 40 40 40 40 40 31 31 31 31 39 39 40 40 40 40 40 40 40 40 40 40 40 40 40 40 40 40 40 40 40 40 40 40 40 40 40 40
40 40 40 40 40 40 40 40 40 40 40 40 40 40 40 40 40 40 40 40 40 40 40 40 40 40 40 40 40 40 40 40 40 40 40 40 40 40 40 39 39 39 40 40 40 40 40 40 40 40 40 40 40 40 40 40 40 40 40 40
40 40 40 40 40 40 40 40 40 40 40 40 40 40 40 40 40 40 40 40 40 40 40 40 40 40 40 40 40 40 40 40 40 40 40 40 40 40 40 40 40 40 40 40 40 40 40 40 40 40 40 39 39 39 40 40 40 40 34 34
34 34 40 40 40 39 39 39 40 40 40 40 40 40 40 40 40 40 40 40 39 39 39 39 39 39 40 40 40 40 40 40 40 40 40 40 40 40 40 39 39 39 40 40 40 40 40 40 40 40 40 40 40 40 40 40 40 40 40 40
19 19 24 24 24 24 40 39 39 39 39 39 40 40 40 40 40 40 40 40 40 40 40 40 40 40 40 40 40 40 40 40 40 40 39 39 34 34 35 39 39 40 40 40 40 40 40 40 35 31 31 33 32 40 34 40 40 40 40 40
>I6629V002B0FBD length=344 xy=0707_3319 region=2 run=R_2014_12_30_12_21_21_
40 40 40 40 40 39 39 39 40 40 40 40 40 40 40 40 40 40 40 40 40 40 40 40 40 39 39 39 40 40 40 39 39 39 40 40 40 39 39 39 40 40 40 40 40 40 40 40 40 40 40 40 40 38 38 25 25 25 25 25
38 38 40 40 40 40 40 40 40 40 40 40 39 39 39 40 32 34 34 34 40 40 40 40 40 40 40 40 40 40 40 39 39 39 40 40 40 40 40 40 40 40 40 40 40 40 40 40 40 40 39 39 39 35 35 32 38 40 40 40
40 40 40 40 40 39 39 39 40 40 40 40 40 40 40 40 40 40 40 40 40 40 40 40 40 40 40 40 40 40 40 40 40 40 40 40 40 40 40 39 33 33 33 33 38 40 40 40 40 40 40 40 40 40 40 40 40 40 40 40
40 40 40 40 40 40 40 40 40 40 40 40 40 40 40 40 40 40 40 40 40 38 38 38 38 38 40 38 38 38 38 40 40 40 40 38 38 38 40 40 40 40 40 40 40 40 40 40 40 38 38 37 33 33 33 38 38 38 35 22
22 22 22 35 21 31 32 32 32 31 25 35 35 38 38 38 40 32 32 32 38 39 32 32 32 38 40 40 39 40 40 40 40 37 28 28 23 22 22 38 39 31 30 30 20 21 16 27 27 29 31 26 28 26 26 23 25 18 18 19
18 18 14 14 14 14 18 20 28 28 28 26 26 25 25 26 32 32 28 21 21 15 20 27 27 26 27 31 31 32 36 36 36 36 36 20 20 21 21 27 34 35 27 23
>I6629V002B0FDM length=363 xy=0707_3400 region=2 run=R_2014_12_30_12_21_21_
40 40 40 40 40 39 39 39 40 40 40 40 40 40 40 40 40 40 40 40 40 40 40 40 40 40 40 40 40 40 40 39 39 39 40 40 40 39 39 39 40 40 40 40 40 40 40 40 40 40 40 40 40 40 39 39 39 40 40 40
40 40 40 40 40 40 40 40 40 40 40 40 34 34 33 33 26 26 26 40 40 40 40 40 40 40 40 40 40 40 40 40 39 39 39 40 40 40 40 40 40 40 40 39 39 39 40 40 40 39 39 39 40 40 40 40 40 40 40 40
40 40 40 40 40 40 40 40 40 34 34 34 34 40 40 40 40 40 40 40 40 40 40 40 40 40 40 40 40 40 40 40 40 40 40 40 40 40 40 40 40 40 40 40 40 40 40 40 40 40 40 40 40 40 40 40 40 40 40 40
40 40 40 40 40 40 40 40 40 40 40 40 40 40 40 40 40 40 40 40 40 40 39 39 39 40 39 39 39 40 40 40 40 40 40 40 40 40 40 40 40 40 40 40 40 40 40 40 40 40 40 38 34 34 30 30 30 39 32 32
32 32 40 40 40 39 39 39 40 40 40 40 40 34 34 35 40 40 40 40 39 39 39 40 40 40 40 40 40 40 40 34 30 21 21 21 21 20 26 34 38 38 26 40 40 40 30 30 30 39 39 39 39 39 40 30 30 30 30 32
32 33 33 40 40 40 40 40 40 40 40 40 40 39 39 39 40 40 40 40 40 40 40 40 40 39 39 39 39 40 40 40 40 40 40 40 39 39 39 39 36 36 36 39 31 32 31 31 26 13 13 26 31 33 33 31 30 13 26 26
40 40 40
>I6629V002B0FG8 length=362 xy=0707_3530 region=2 run=R_2014_12_30_12_21_21_
40 40 40 40 40 39 39 39 40 40 40 40 40 40 40 40 40 40 40 40 40 40 40 40 40 40 40 40 40 40 40 39 39 39 40 40 40 34 34 34 39 39 39 40 40 40 40 40 40 40 40 40 40 40 40 40 40 40 40 40
40 40 40 40 40 40 40 40 40 40 40 40 39 39 39 40 40 40 40 40 40 40 40 40 40 40 40 40 34 34 34 34 40 40 40 40 40 40 40 40 40 40 40 40 40 40 40 40 40 40 40 40 40 40 40 40 40 40 40 40
40 40 40 40 40 40 40 40 40 40 40 40 40 40 40 40 40 40 40 40 40 40 40 40 40 40 39 39 39 40 40 40 40 40 40 40 40 40 40 40 40 40 40 40 40 40 40 40 40 40 40 40 40 40 40 40 40 40 40 40
40 40 40 40 40 40 40 40 40 40 40 40 40 40 40 40 40 40 40 40 40 40 40 40 40 40 39 39 39 40 40 40 40 40 40 40 40 40 40 40 40 40 40 40 40 40 40 40 40 40 40 40 40 40 40 40 40 40 34 34
34 34 40 40 40 39 39 39 40 40 40 40 40 40 40 40 40 40 40 40 39 39 39 40 40 40 40 40 40 40 40 40 40 40 40 40 40 40 40 39 39 39 40 40 34 39 38 39 39 40 40 40 40 39 39 39 40 40 40 40
40 26 26 23 23 21 38 20 33 32 30 19 19 19 17 17 30 36 40 36 36 36 30 30 30 30 40 40 40 40 40 40 40 40 40 40 34 34 34 34 34 36 36 29 29 29 29 30 29 29 39 31 32 31 33 40 34 40 40 40
40 40
>I6629V002B0FNZ length=366 xy=0707_3773 region=2 run=R_2014_12_30_12_21_21_
40 40 40 40 40 39 39 39 40 40 40 40 40 40 40 40 40 40 40 40 40 40 40 40 40 40 40 38 38 38 38 39 39 39 40 40 34 25 26 26 38 35 40 40 40 40 40 40 40 40 40 40 40 40 39 39 39 40 40 40
40 40 40 40 40 40 40 40 40 40 40 40 39 39 39 40 40 40 40 34 34 34 34 40 40 40 40 40 40 40 40 40 40 40 40 40 40 40 40 40 40 40 40 39 33 33 34 38 40 39 39 29 30 30 30 40 40 40 40 38
38 38 40 40 40 40 40 40 40 34 34 34 34 40 40 40 38 38 33 33 33 33 40 40 40 40 40 40 40 40 40 40 40 40 40 33 33 33 38 38 39 39 40 40 40 40 40 40 38 38 38 38 40 40 40 40 40 40 40 40
40 40 40 40 40 38 38 38 40 40 40 40 40 40 40 40 40 38 26 26 26 29 38 39 39 40 37 35 33 38 38 38 38 33 33 33 40 33 33 33 40 40 40 40 40 38 38 38 40 40 40 39 39 39 35 33 33 38 33 34
34 34 40 32 40 38 38 38 40 38 38 38 40 40 40 40 40 40 40 40 37 37 29 24 24 24 34 32 19 19 19 16 22 27 27 12 12 12 13 11 11 11 11 11 12 23 26 20 20 20 28 28 23 25 23 28 28 26 25 26
12 12 12 12 12 28 25 23 18 16 16 28 32 28 19 22 14 14 14 14 23 23 32 28 30 14 14 14 16 17 26 32 36 36 34 34 34 36 34 38 38 38 27 27 27 34 34 29 29 29 29 36 16 16 22 22 22 31 31 33
19 33 34 35 34 34
>I6629V002B0FOV length=362 xy=0707_3805 region=2 run=R_2014_12_30_12_21_21_
40 40 40 40 40 39 39 39 40 40 40 40 40 40 40 40 40 40 40 40 40 40 40 40 40 40 40 40 40 40 40 39 39 39 40 40 40 39 39 39 39 39 39 40 40 40 40 40 40 40 40 40 40 40 38 38 38 40 40 40
40 40 40 40 40 40 40 40 40 40 40 40 39 39 39 40 40 40 40 32 32 32 32 40 40 40 40 40 40 40 40 40 40 40 40 40 40 40 40 40 40 40 40 40 40 40 40 40 40 40 40 40 40 39 39 39 40 40 40 40
40 40 40 40 40 40 40 40 40 40 40 40 40 40 40 40 40 40 40 40 40 40 40 40 40 40 39 39 39 40 40 40 40 40 40 40 40 40 40 40 40 40 40 40 40 40 40 40 40 40 40 40 40 40 40 40 40 40 40 40
40 40 40 40 40 40 40 40 39 39 39 39 40 40 40 40 40 40 40 40 40 40 40 40 40 40 39 39 39 40 40 40 40 40 40 40 40 40 40 40 40 40 40 40 40 40 40 40 40 40 40 40 40 40 40 40 40 40 33 29
29 33 35 34 35 34 34 38 39 40 40 40 40 40 40 40 40 40 40 40 39 39 39 40 40 40 40 40 40 40 40 40 40 40 40 40 40 39 30 24 24 24 21 26 34 40 36 36 36 40 40 40 40 40 40 40 40 40 40 40
40 23 23 21 21 23 34 20 36 28 30 22 22 22 33 31 35 36 30 20 20 20 34 34 40 34 36 36 40 40 40 40 40 40 35 35 34 39 40 40 40 40 40 33 33 34 34 40 40 34 40 33 33 34 32 35 23 35 40 40
40 40
>I6629V002B0G1H length=361 xy=0708_1459 region=2 run=R_2014_12_30_12_21_21_
40 40 40 40 39 21 21 21 21 21 39 40 40 40 40 40 40 40 40 40 40 39 39 39 39 39 40 40 40 40 40 39 39 39 40 40 40 39 39 39 40 40 40 40 40 40 40 40 35 34 34 40 40 40 40 39 39 39 40 40
40 40 39 39 39 40 40 40 40 40 40 40 39 39 39 40 39 39 39 40 40 40 40 40 40 40 40 40 40 40 40 40 40 40 40 40 40 40 40 40 40 39 39 39 40 40 40 40 40 40 40 40 40 40 40 40 40 40 40 40
40 40 40 40 40 40 40 40 40 40 40 40 40 40 40 40 40 40 40 40 40 40 40 40 40 40 40 40 40 40 40 40 40 40 40 40 40 40 40 39 39 39 40 40 40 40 40 40 40 40 40 40 40 40 40 40 40 40 40 40
40 40 40 40 40 40 40 40 40 40 40 40 40 40 40 40 40 40 40 40 40 40 40 40 40 40 40 40 40 40 40 40 40 40 40 40 40 40 40 40 40 40 40 40 40 40 40 40 40 40 40 39 39 39 40 40 40 40 34 34
34 34 40 40 40 39 39 39 40 40 40 40 40 40 40 40 40 40 40 40 39 39 39 40 40 40 40 40 40 40 40 40 40 40 40 40 40 40 40 39 39 39 40 40 40 40 40 40 40 40 40 40 40 40 40 40 40 40 40 40
33 33 33 33 40 39 30 30 30 39 39 40 40 39 39 39 40 40 40 40 40 40 40 39 39 39 40 35 35 34 39 40 40 40 40 40 40 40 40 40 40 39 39 39 30 30 30 34 34 35 33 34 34 34 40 29 39 39 40 40
40
>I6629V002B0G3B length=361 xy=0708_1525 region=2 run=R_2014_12_30_12_21_21_
40 40 40 40 40 39 39 39 40 40 40 40 40 40 40 40 40 40 40 40 40 40 40 40 40 40 40 40 40 40 40 39 39 39 40 40 40 39 39 39 40 40 40 40 40 40 40 40 40 40 40 40 40 40 40 40 40 40 40 40
40 40 40 40 40 40 40 40 40 40 40 40 39 39 39 40 34 34 34 34 39 39 39 40 40 40 40 40 40 40 40 39 39 39 40 40 40 40 40 40 40 39 39 39 40 39 39 39 40 40 40 40 40 40 40 40 40 40 40 40
40 40 40 40 40 40 40 40 39 39 39 22 22 22 22 22 22 39 40 27 40 40 40 40 40 40 40 40 40 40 40 40 40 40 40 40 40 40 40 39 39 39 40 40 40 40 40 40 40 40 40 40 40 40 40 40 40 40 40 40
40 40 40 40 40 40 40 40 40 40 40 40 40 40 40 40 40 40 40 40 26 26 28 28 28 40 40 40 40 40 38 38 38 40 40 40 40 40 40 40 40 40 40 40 40 40 40 40 40 40 40 39 39 39 40 40 40 40 34 34
34 34 40 40 39 30 30 30 40 40 40 40 40 40 40 40 40 40 40 40 39 39 39 40 40 40 40 40 40 40 40 40 40 40 40 40 40 40 40 39 39 39 40 40 40 40 40 40 40 40 40 40 40 40 40 40 40 40 40 40
40 40 40 40 39 39 39 40 40 40 40 40 40 39 39 39 39 39 39 34 34 34 34 40 40 40 40 40 40 40 40 40 40 40 40 40 40 40 40 40 40 40 40 39 39 39 40 40 40 40 31 31 31 31 39 29 39 40 40 40
40
>I6629V002B0G6S length=360 xy=0708_1650 region=2 run=R_2014_12_30_12_21_21_
40 40 40 40 40 40 40 40 40 40 40 40 40 40 30 30 30 34 40 40 40 40 40 40 40 40 40 40 28 30 28 30 34 34 34 34 34 20 20 20 36 40 40 40 40 40 40 40 36 38 38 40 33 33 34 38 38 38 38 38
40 40 40 40 40 40 40 40 40 40 40 40 39 39 39 40 34 34 34 34 39 39 39 40 40 40 40 40 40 40 40 39 39 39 40 40 40 40 40 40 40 39 39 39 40 39 39 39 40 40 34 34 34 34 40 39 38 38 38 40
40 40 40 40 40 40 40 40 40 40 40 26 26 26 26 26 26 40 33 33 40 40 40 40 40 40 40 40 40 40 40 40 40 40 40 40 40 40 40 39 39 39 40 40 40 40 40 40 40 40 40 40 40 40 40 40 40 40 40 40
40 40 40 40 40 40 40 40 40 40 40 40 40 40 40 40 40 40 40 40 29 29 30 30 29 40 39 39 39 40 40 40 40 40 40 40 40 40 40 40 40 40 40 40 40 40 40 40 40 40 40 39 39 39 40 40 40 40 40 40
40 40 40 40 40 39 39 39 40 40 40 40 38 38 38 40 40 40 40 40 39 39 39 40 40 40 40 40 40 40 40 40 40 40 40 39 39 38 30 30 30 34 40 40 40 38 38 39 38 36 40 40 40 38 38 29 29 27 24 25
18 18 18 18 19 17 11 13 14 14 19 19 19 22 19 21 36 36 36 40 40 40 40 40 40 40 40 38 38 38 40 40 40 34 34 34 34 34 34 40 40 40 40 40 36 32 32 32 36 25 25 25 25 24 12 24 23 29 36 36
>I6629V002B0G6Z length=361 xy=0708_1657 region=2 run=R_2014_12_30_12_21_21_
40 40 40 40 40 39 39 39 40 40 40 40 40 40 40 40 40 40 40 40 40 40 40 40 40 39 39 39 40 40 40 39 39 39 40 40 40 39 39 39 40 40 40 40 40 40 40 40 40 40 40 40 40 40 40 40 40 40 40 40
40 40 40 40 40 40 40 40 40 40 40 35 26 26 26 39 38 39 39 40 40 40 40 40 39 39 39 39 40 40 40 39 39 39 39 39 39 39 40 40 40 34 34 35 40 40 40 40 40 40 39 39 39 40 40 40 40 40 40 40
40 40 40 40 40 39 39 39 40 40 40 40 40 40 40 40 40 40 40 40 40 40 40 40 40 40 40 40 40 40 40 40 40 40 40 40 40 40 40 39 39 39 40 40 40 40 40 40 30 30 30 40 40 40 40 40 40 39 39 39
40 40 40 40 34 34 35 39 40 40 40 40 40 40 40 40 40 40 40 40 40 40 40 40 40 40 40 40 40 40 40 40 40 40 40 40 40 40 40 40 40 40 40 40 40 40 40 40 40 40 40 34 30 30 26 26 26 30 29 31
31 31 40 35 40 39 39 39 40 40 40 40 40 40 40 40 40 40 40 40 39 39 39 40 40 40 40 40 40 40 34 34 35 35 40 40 40 40 40 39 39 39 40 39 28 35 35 39 40 40 39 39 39 34 30 29 29 36 40 40
29 29 26 26 26 26 30 30 39 40 40 39 39 39 39 37 39 40 39 34 30 30 30 30 40 40 40 40 40 40 40 40 40 40 40 40 40 39 39 39 40 40 40 40 40 40 40 40 34 35 31 29 29 29 40 23 36 34 34 34
36
>I6629V002B0G75 length=91 xy=0708_1699 region=2 run=R_2014_12_30_12_21_21_
19 19 14 13 13 12 12 12 12 12 25 25 25 28 28 23 12 12 14 18 19 19 18 13 13 13 13 25 27 27 27 27 27 28 30 30 37 37 37 37 37 37 37 37 37 30 33 32 32 28 19 19 19 17 14 13 13 14 24 21
17 13 13 13 13 21 21 30 29 30 16 16 16 18 18 27 19 23 25 23 31 25 29 26 25 23 24 26 28 16 11
>I6629V002B0GA3 length=361 xy=0708_0509 region=2 run=R_2014_12_30_12_21_21_
40 40 40 40 40 20 18 18 32 32 36 34 32 25 19 19 17 19 29 29 40 40 36 36 36 33 34 37 34 34 29 35 35 35 40 40 40 39 39 39 40 40 40 40 40 40 40 40 36 36 36 40 40 32 25 22 22 22 22 22
36 36 40 26 40 40 40 40 40 40 40 40 39 39 39 40 29 29 29 29 38 40 40 40 40 40 40 40 40 40 40 39 39 39 40 40 40 40 40 40 40 40 40 40 40 40 40 40 40 40 39 39 39 40 40 40 40 40 40 40
40 40 40 40 40 39 39 38 38 37 38 40 40 40 40 40 40 40 40 40 40 40 40 40 40 40 40 40 40 40 40 40 40 40 40 40 40 40 40 39 39 39 40 40 40 40 40 40 40 40 40 40 40 40 40 40 40 40 40 40
40 40 40 40 40 40 40 40 40 40 40 40 40 40 40 40 40 40 40 40 40 40 40 40 40 40 40 40 40 40 40 40 38 34 37 34 40 40 40 40 40 40 40 38 38 26 28 28 28 40 40 38 40 40 40 40 40 40 31 31
31 31 38 30 38 30 30 30 39 34 40 40 40 40 40 40 38 38 38 38 39 39 39 40 40 40 40 40 40 30 30 30 36 36 40 36 36 30 23 19 20 20 32 39 40 40 40 40 40 40 40 40 40 40 40 30 30 30 38 40
33 33 33 33 40 40 37 37 37 40 40 40 40 38 22 22 22 25 30 34 40 40 40 40 40 40 40 40 40 40 40 40 40 40 40 40 38 30 30 30 34 33 36 24 24 24 36 40 40 40 31 31 31 33 40 20 34 34 40 40
40
>I6629V002B0GAN length=373 xy=0708_0493 region=2 run=R_2014_12_30_12_21_21_
21 27 30 31 31 23 23 23 30 23 26 15 15 15 21 15 14 15 19 28 27 26 23 28 28 19 19 15 15 15 15 20 21 21 21 24 24 24 30 17 25 15 14 14 20 14 28 26 21 25 22 20 14 15 15 25 19 19 21 24
32 27 24 24 24 25 30 29 33 35 23 19 17 15 23 29 30 30 30 28 25 12 12 12 12 12 12 12 12 12 12 27 27 30 35 30 15 17 21 21 33 36 39 39 39 38 38 38 38 38 38 38 35 34 31 23 21 21 27 22
22 25 38 38 38 36 39 39 39 39 39 39 39 39 38 38 35 31 31 28 26 26 26 26 18 31 33 33 33 33 33 33 38 36 36 36 38 38 38 38 26 27 27 31 23 23 23 35 35 35 38 38 38 38 39 39 39 39 39 39
39 39 39 39 39 39 39 39 39 39 39 39 39 39 27 27 27 39 39 36 36 36 36 39 39 39 39 39 39 39 39 39 39 38 38 38 35 33 33 21 21 17 21 21 21 20 31 38 38 38 38 38 38 38 38 39 39 39 39 35
31 18 17 17 31 31 31 38 22 22 22 22 26 21 31 31 31 35 38 32 38 35 33 33 26 26 26 26 26 21 17 17 17 21 33 38 38 38 38 38 39 39 39 34 34 28 28 33 33 33 31 31 19 31 31 33 26 26 26 29
29 29 29 29 33 29 29 29 33 24 24 24 24 33 38 38 38 38 38 38 38 33 33 33 39 39 39 39 24 24 24 28 39 39 39 39 39 39 35 35 35 35 36 33 32 28 24 24 24 24 18 14 13 13 17 17 18 17 28 15
14 24 17 19 19 19 18 12 18 24 32 30 30
>I6629V002B0GB6 length=361 xy=0708_0548 region=2 run=R_2014_12_30_12_21_21_
40 40 40 40 40 27 27 27 27 27 40 40 40 40 40 40 40 40 40 40 40 40 40 40 40 40 40 40 40 40 40 39 39 39 40 40 40 39 39 39 39 39 39 40 40 40 40 40 40 40 40 40 40 40 40 40 40 40 40 40
40 40 40 40 40 39 39 39 40 40 40 40 39 39 39 40 40 40 40 40 40 40 40 40 40 40 40 40 40 40 40 40 40 40 40 40 40 40 40 40 40 40 40 40 40 40 40 40 40 40 40 40 40 40 40 40 40 40 40 40
40 40 40 40 40 40 40 40 40 40 40 40 40 40 40 40 40 40 40 40 40 40 40 40 40 40 40 40 40 40 40 40 40 40 40 40 40 40 40 39 39 39 40 40 40 40 40 40 40 40 40 40 40 40 40 40 40 40 40 40
40 40 40 40 40 40 40 40 40 40 40 40 40 40 40 40 40 40 40 40 40 40 40 40 40 40 40 40 40 40 40 40 40 40 40 40 40 40 40 40 40 40 40 40 40 40 40 40 40 40 40 30 30 30 35 39 40 40 34 34
34 34 40 40 40 39 39 39 40 40 40 40 40 40 40 40 40 40 40 40 39 39 39 40 40 40 40 40 40 40 40 40 40 40 40 40 40 40 40 39 39 39 40 40 40 40 40 40 40 40 40 40 40 40 40 40 40 40 39 39
31 31 32 32 40 40 39 39 39 40 40 40 40 40 39 39 39 40 40 40 34 34 35 39 40 40 40 40 40 39 39 39 40 39 39 39 40 40 40 40 40 40 40 40 40 40 40 40 40 40 33 33 34 34 40 40 40 40 40 40
40
>I6629V002B0GHM length=367 xy=0708_0744 region=2 run=R_2014_12_30_12_21_21_
40 40 40 40 40 29 28 28 40 40 39 40 39 38 35 35 26 27 27 32 38 36 26 26 26 26 27 27 40 27 29 29 29 37 40 40 40 39 39 39 40 40 40 40 40 40 38 36 36 32 32 35 19 19 16 16 16 16 19 14
36 35 35 35 36 36 39 40 38 38 35 33 33 27 27 20 20 16 16 16 16 17 31 31 30 30 25 28 28 33 35 27 16 14 14 14 19 17 28 25 22 18 18 18 12 14 14 14 23 25 28 20 21 21 33 36 35 36 37 40
39 40 39 40 40 40 40 40 40 40 40 29 32 30 29 33 28 36 33 33 33 33 40 40 40 40 40 40 40 40 40 40 40 40 40 40 40 40 37 33 33 33 40 40 40 40 40 39 40 40 40 40 40 40 37 33 33 33 40 40
40 40 40 40 40 40 28 28 29 38 33 33 33 33 32 35 38 38 40 40 40 40 37 38 38 37 37 40 39 39 39 40 40 40 40 40 40 40 40 40 40 40 40 40 40 37 32 26 25 25 30 33 30 26 19 19 14 14 16 16
16 16 16 16 33 24 36 32 36 39 40 40 39 39 39 40 40 40 40 40 40 40 39 27 27 27 35 36 36 33 32 33 27 20 13 11 11 11 11 22 18 11 11 11 11 10 18 28 32 26 26 26 29 30 32 40 40 40 35 35
32 32 24 24 24 24 27 26 26 36 33 32 32 32 32 21 14 14 15 26 18 18 18 18 20 19 31 32 34 33 25 26 26 34 34 40 40 36 35 34 31 20 20 20 20 26 23 23 28 30 30 29 34 23 23 26 26 26 26 26
20 12 20 24 34 29 29
>I6629V002B0GNS length=363 xy=0708_0966 region=2 run=R_2014_12_30_12_21_21_
37 37 35 35 39 36 31 31 26 26 29 21 22 24 29 31 29 29 21 21 25 27 38 35 35 23 25 25 25 40 40 40 39 36 36 40 40 40 35 35 35 35 35 35 25 25 25 25 31 31 29 29 31 30 30 36 34 27 17 18
18 20 28 28 39 38 40 39 40 40 40 40 40 40 39 39 39 40 40 40 40 40 38 38 38 34 34 33 40 40 40 40 40 40 40 40 40 40 40 40 40 40 40 40 40 40 39 35 33 33 35 38 34 34 34 19 19 21 29 39
40 40 40 38 38 38 38 39 39 36 36 31 32 23 23 20 20 20 23 23 36 39 39 39 39 39 40 40 40 40 40 40 40 40 33 33 33 40 40 40 40 33 33 33 40 40 33 33 33 40 39 39 39 40 39 39 39 40 40 40
40 40 40 40 40 40 26 26 26 38 40 40 40 40 40 40 40 40 40 40 40 38 33 33 33 33 40 32 38 38 40 40 40 40 40 40 40 40 40 40 40 40 38 38 33 33 32 37 39 40 40 40 40 36 36 33 32 32 32 38
27 24 24 24 27 17 27 21 22 22 34 25 28 28 38 38 39 40 40 40 40 40 39 39 39 40 40 40 40 40 40 40 40 38 38 38 40 40 40 40 40 39 36 36 38 38 30 38 38 23 23 23 32 35 38 38 38 33 25 15
15 15 26 17 15 15 12 11 11 11 24 24 13 14 14 14 14 24 26 35 38 36 34 35 35 37 38 40 39 40 40 40 40 39 39 39 39 39 39 39 39 35 27 27 27 37 37 37 40 36 36 36 21 21 21 21 31 19 32 34
36 36 36
>I6629V002B0GPL length=361 xy=0708_1031 region=2 run=R_2014_12_30_12_21_21_
40 40 40 40 40 39 39 39 40 40 40 40 40 40 40 40 40 40 40 40 40 40 40 40 40 40 40 40 40 40 40 39 39 39 40 40 40 39 39 39 40 40 40 40 40 40 40 40 40 40 40 40 40 40 40 39 39 39 40 40
40 40 40 40 40 40 40 40 40 40 40 40 39 39 39 40 39 39 39 40 40 40 40 40 40 40 40 40 40 40 40 40 39 39 39 40 40 40 40 40 40 34 34 34 40 40 40 40 40 40 40 40 40 40 40 40 40 40 40 40
40 40 40 40 40 40 40 40 40 40 40 40 40 40 40 40 40 40 40 40 40 40 40 40 40 40 40 40 40 40 40 40 40 40 40 40 40 40 40 39 39 39 40 40 40 40 40 40 40 40 40 40 40 40 40 40 40 40 40 40
40 40 40 40 40 40 40 40 40 40 40 40 40 40 40 40 40 40 40 40 40 40 40 40 40 40 40 40 40 40 40 40 40 40 40 40 40 40 40 40 40 40 40 40 40 40 40 40 40 40 40 39 39 39 40 40 40 40 31 31
31 31 40 40 39 38 38 39 40 40 40 40 40 40 40 40 40 40 40 40 39 39 39 40 40 40 40 40 40 40 40 40 40 40 40 40 40 40 40 38 38 38 39 40 40 40 40 40 40 40 40 40 40 40 40 40 40 40 40 40
40 39 39 39 39 37 36 40 40 40 33 29 29 17 17 17 17 18 18 23 40 40 38 40 40 40 40 40 40 40 40 40 40 40 39 30 30 30 30 35 40 40 40 40 40 40 40 40 40 40 34 34 34 34 39 29 39 40 40 40
40
>I6629V002B0GUL length=363 xy=0708_1211 region=2 run=R_2014_12_30_12_21_21_
40 40 40 40 40 39 39 39 40 40 40 40 40 40 40 40 40 40 40 40 40 40 40 40 40 40 40 40 40 40 40 39 39 39 40 40 40 39 39 39 40 40 40 40 40 40 40 40 40 40 40 40 40 40 39 39 39 40 40 40
40 40 40 40 40 40 40 40 40 40 40 40 38 38 38 40 40 40 40 32 32 32 32 40 40 40 40 40 40 40 40 40 40 40 40 40 40 40 40 40 40 40 40 39 39 39 40 40 40 39 39 39 40 40 40 40 40 40 40 40
40 40 40 40 40 40 40 40 40 34 34 34 34 40 40 40 40 40 40 40 40 40 40 40 40 40 40 40 40 40 40 40 40 40 40 40 40 40 40 39 39 39 40 40 40 40 40 40 40 40 40 40 40 40 40 40 40 40 40 40
40 40 40 40 40 40 40 40 40 40 40 40 40 40 40 40 40 40 40 40 40 40 40 40 40 40 39 39 39 40 40 40 40 40 40 40 40 40 40 40 40 40 40 40 40 40 40 40 40 40 40 38 38 38 40 40 40 40 31 31
31 31 40 40 40 40 40 40 40 40 40 40 40 40 40 40 40 40 40 40 39 39 39 40 40 40 40 40 40 40 40 40 40 40 40 40 40 40 40 39 39 39 40 40 40 40 39 39 39 40 40 40 40 40 40 40 40 40 40 28
28 30 28 28 40 40 40 40 40 40 40 40 40 40 34 34 33 33 40 40 40 40 40 40 40 40 40 40 40 40 40 40 40 40 40 40 40 40 40 40 40 40 40 39 31 31 34 34 40 34 34 40 33 33 34 34 40 40 40 40
40 40 40
>I6629V002B0GV0 length=361 xy=0708_1262 region=2 run=R_2014_12_30_12_21_21_
40 40 40 40 38 21 21 21 21 21 40 40 40 40 40 40 40 40 40 40 40 40 40 40 40 40 40 40 40 40 40 39 39 39 40 40 40 39 39 39 40 40 40 40 40 40 40 40 40 40 40 40 40 40 40 40 40 40 40 40
40 40 40 40 40 40 40 40 40 40 40 40 38 38 38 40 39 39 39 40 34 34 34 40 40 40 40 40 40 40 39 39 39 39 40 40 40 40 40 40 40 39 39 39 40 38 38 38 40 40 40 40 40 40 40 40 40 40 40 40
40 40 40 40 40 40 40 40 40 40 40 40 40 40 40 40 40 40 40 40 40 40 40 40 40 40 40 40 40 40 40 40 40 40 40 40 40 40 40 38 38 38 40 40 40 40 40 40 40 40 40 40 40 40 40 40 40 40 40 40
40 40 40 40 40 40 40 40 40 40 40 40 40 40 40 40 40 40 40 40 39 39 39 40 40 40 40 40 40 40 40 40 40 40 40 40 40 40 40 40 40 40 40 40 40 40 40 40 40 40 40 39 39 39 40 40 40 40 33 34
34 34 40 40 40 38 38 38 40 40 40 40 40 40 40 40 40 40 40 40 39 39 39 40 40 40 40 40 40 40 40 40 40 40 40 40 40 40 39 38 38 38 40 40 40 40 40 40 40 40 40 40 40 40 40 40 40 40 40 40
40 39 38 38 39 40 40 40 40 40 40 40 40 40 40 40 39 39 39 40 40 40 40 40 40 40 40 40 40 40 40 40 40 40 40 39 39 39 39 40 40 40 40 40 40 40 40 40 40 40 34 34 34 34 40 40 40 40 40 40
40
>I6629V002B0H0R length=361 xy=0708_2729 region=2 run=R_2014_12_30_12_21_21_
40 40 40 40 40 39 39 39 40 40 40 40 40 40 40 40 40 40 40 40 40 40 40 40 40 39 39 39 40 40 40 39 39 39 40 40 40 39 39 39 40 40 40 40 40 40 40 40 40 40 40 40 40 40 38 24 24 24 24 24
30 30 40 26 40 40 40 40 40 40 40 40 39 39 39 40 39 39 39 40 40 40 40 40 40 40 38 38 38 40 40 40 40 40 40 40 40 40 40 40 40 40 40 40 40 40 40 40 40 40 30 30 30 30 30 35 40 40 40 40
40 40 40 40 40 39 39 39 40 40 40 40 40 40 40 40 40 40 40 40 38 38 38 38 40 40 40 40 40 40 40 40 40 40 40 40 40 40 40 38 38 38 40 40 40 40 40 40 40 39 39 39 40 38 38 38 38 38 38 38
40 40 40 37 34 34 34 40 40 40 40 38 38 38 38 40 40 40 40 40 40 40 40 40 40 40 34 34 34 34 40 40 40 40 40 40 40 40 40 40 40 40 40 40 40 40 40 40 40 40 40 39 39 39 34 34 34 40 28 28
28 28 34 26 34 30 30 30 40 36 40 40 40 40 40 40 40 40 40 40 39 39 39 40 38 38 39 40 40 40 30 30 30 34 30 30 30 30 38 39 39 39 40 40 40 40 40 40 40 40 40 40 40 36 30 30 30 30 36 36
23 23 22 22 27 29 23 25 25 34 34 40 40 40 37 37 37 38 38 34 40 40 40 38 38 38 40 40 40 40 40 40 40 34 34 34 34 36 40 40 40 36 31 31 35 32 29 19 19 24 19 19 19 17 27 15 32 36 40 36
36
>I6629V002B0H5M length=362 xy=0708_2904 region=2 run=R_2014_12_30_12_21_21_
40 40 40 40 40 30 30 30 30 30 40 40 40 40 40 40 40 40 40 40 40 40 40 40 40 40 40 40 40 40 40 39 39 39 40 40 40 39 39 39 40 40 40 40 40 40 40 40 40 40 40 40 40 40 39 39 39 40 40 40
40 40 40 40 40 40 40 40 40 40 40 40 39 39 39 40 40 40 40 40 39 39 39 40 40 40 40 40 39 39 39 40 40 40 40 40 40 40 40 40 40 40 40 40 40 40 40 40 40 40 40 40 40 39 39 39 40 40 40 40
40 40 40 40 40 40 40 40 40 40 40 40 40 40 40 40 40 40 40 40 40 40 40 40 40 40 40 40 40 40 40 40 40 40 40 40 40 40 40 39 39 39 40 40 40 40 40 40 40 40 40 40 40 40 40 40 40 40 40 40
40 40 40 40 40 40 40 40 40 40 40 40 40 40 40 40 40 40 40 40 40 40 40 40 40 40 39 39 39 40 40 40 40 40 40 40 40 40 40 40 40 40 40 40 40 40 40 40 40 40 40 39 39 39 40 40 40 40 32 33
34 34 40 40 40 39 39 39 40 40 40 40 40 40 40 40 40 40 40 40 39 39 39 40 40 40 40 40 40 40 40 40 40 40 40 40 40 40 40 39 39 39 40 40 40 40 39 39 39 40 40 40 40 40 40 40 40 40 40 39
39 39 40 40 40 40 40 40 40 40 40 40 40 40 40 40 39 39 39 40 40 40 40 40 40 40 40 40 40 40 40 40 40 40 40 39 39 39 40 40 40 39 39 31 31 31 31 39 23 23 35 31 31 31 31 40 30 40 40 39
39 39
>I6629V002B0HJF length=361 xy=0708_2105 region=2 run=R_2014_12_30_12_21_21_
40 40 40 40 40 39 39 39 40 40 40 40 40 40 40 40 40 40 40 40 40 40 40 40 40 40 40 40 40 40 40 39 39 39 40 40 40 39 39 39 40 40 40 40 40 40 40 40 40 40 40 40 40 40 40 39 39 39 40 40
40 40 40 40 40 40 40 40 40 40 40 40 39 39 39 40 40 40 40 40 40 40 40 40 40 40 40 40 40 40 40 40 40 40 40 40 40 40 40 40 40 39 39 39 40 40 40 40 40 40 40 40 40 40 40 40 40 40 40 40
40 40 40 40 40 40 40 40 40 40 40 40 40 40 40 40 40 40 40 40 40 40 40 40 40 40 40 40 40 40 40 40 40 40 40 40 40 40 40 39 39 39 40 40 40 40 40 40 40 40 40 40 40 40 40 40 40 40 40 40
40 40 40 40 40 40 40 40 40 40 40 40 40 40 40 40 40 40 40 40 40 40 40 40 40 40 40 40 40 40 40 40 40 40 40 40 40 40 40 40 40 40 40 40 40 40 40 40 40 40 40 34 34 34 40 40 40 40 34 34
34 34 40 40 40 34 34 34 40 40 40 40 40 40 40 40 40 40 40 40 39 39 39 40 40 40 40 40 40 40 40 40 40 40 40 40 40 40 40 39 39 39 40 40 40 40 40 40 40 40 40 40 40 40 40 40 40 40 40 40
34 34 34 34 40 40 40 40 40 40 40 40 40 40 40 40 40 40 40 40 40 40 40 40 40 40 40 40 40 40 40 40 40 40 40 40 40 39 39 39 40 40 40 40 40 40 40 40 40 40 34 34 34 31 39 23 35 35 40 40
40
>I6629V002B0HL4 length=359 xy=0708_2202 region=2 run=R_2014_12_30_12_21_21_
40 40 40 40 26 26 26 26 26 40 40 40 40 40 40 40 40 40 40 40 40 40 40 40 40 40 40 40 40 40 39 39 39 40 40 40 39 39 39 39 39 39 40 40 40 40 40 39 39 39 40 40 40 40 40 40 40 40 40 40
40 40 40 40 30 30 30 30 28 40 40 39 39 39 40 40 40 40 40 40 40 40 40 40 40 40 40 40 40 40 40 40 40 40 40 40 40 40 40 40 40 40 40 40 40 40 40 40 39 39 39 40 40 40 40 40 40 40 40 40
40 40 40 40 40 40 40 40 40 40 40 40 40 40 40 40 40 40 40 40 40 40 40 40 40 40 40 40 40 40 40 40 40 40 40 40 40 40 39 39 39 40 40 40 40 40 40 40 40 40 40 40 40 40 40 40 40 40 40 40
40 40 40 40 40 40 40 40 40 40 40 40 40 40 40 40 40 40 40 40 40 40 40 40 40 40 40 40 34 34 33 33 40 40 40 40 40 40 40 40 40 40 40 40 40 40 40 40 40 40 39 39 39 40 40 40 40 34 34 34
34 40 40 40 39 39 39 40 40 40 40 40 40 40 40 40 40 40 40 39 39 39 40 40 40 40 40 40 40 40 40 40 40 40 39 39 39 40 39 39 39 40 40 40 40 40 40 40 40 40 40 40 40 40 40 40 40 40 40 40
40 30 30 30 39 40 40 40 40 40 40 40 40 40 40 40 40 40 40 40 40 39 39 39 40 40 40 40 40 40 40 40 39 39 39 40 40 40 40 40 40 40 40 40 40 40 40 35 26 26 26 26 39 29 36 40 40 40 40
>I6629V002B0HQZ length=362 xy=0708_2377 region=2 run=R_2014_12_30_12_21_21_
40 40 40 40 40 28 28 28 28 28 40 40 40 40 40 40 40 40 40 40 40 40 40 40 40 40 40 40 40 40 40 26 26 26 40 40 40 39 39 39 40 40 40 40 40 40 40 40 40 40 40 40 39 39 39 39 40 40 40 40
40 40 40 40 40 40 40 40 40 40 40 40 39 39 39 40 40 40 40 40 39 39 39 40 40 40 40 40 39 39 39 40 39 39 39 40 40 40 40 40 40 40 40 40 40 40 40 40 40 40 40 40 40 40 40 40 40 40 40 40
40 40 40 40 40 39 39 39 39 40 40 40 40 40 40 40 40 40 40 40 40 40 40 40 26 26 26 39 39 40 40 40 40 40 40 40 40 40 40 39 39 39 40 40 40 40 40 40 40 40 40 40 40 40 39 39 39 40 40 40
40 40 40 40 40 40 40 40 40 40 40 40 40 40 40 40 40 40 40 40 40 40 40 40 40 40 38 38 38 40 40 40 40 40 40 40 40 40 40 40 40 40 40 40 40 40 40 40 40 40 40 39 39 39 40 40 40 40 33 33
34 34 40 40 40 39 39 39 40 40 40 40 40 40 40 40 40 40 40 40 39 39 39 40 40 40 40 40 40 40 40 40 40 40 40 40 40 39 35 34 34 38 40 40 34 39 39 39 37 40 40 40 40 36 36 33 32 26 26 15
15 15 15 15 15 22 11 32 33 32 33 32 38 33 34 34 40 34 34 40 36 39 26 26 26 30 36 36 36 36 40 40 40 40 40 40 40 40 40 40 40 40 35 31 31 31 31 40 34 34 40 33 33 33 31 26 13 26 39 40
40 40
>I6629V002B0HR1 length=361 xy=0708_2415 region=2 run=R_2014_12_30_12_21_21_
40 40 40 40 40 26 26 26 26 26 40 40 40 40 40 40 40 40 40 40 40 40 40 40 39 39 39 39 40 40 40 39 39 39 40 40 40 39 39 39 40 40 40 40 40 40 40 40 40 40 40 40 40 40 40 39 39 39 40 40
40 40 40 40 40 40 40 40 40 40 40 40 26 26 26 40 39 39 39 40 39 39 39 40 40 40 40 40 39 39 39 40 40 40 40 40 40 40 40 40 40 39 39 39 40 40 40 40 40 40 40 40 40 40 40 40 40 40 40 40
40 40 40 40 40 40 40 40 40 40 40 40 40 40 40 40 40 40 40 40 40 40 40 40 40 40 40 40 40 40 40 40 40 40 40 40 40 40 40 39 39 39 40 40 40 40 40 40 40 40 40 40 40 40 40 40 40 40 40 40
40 40 40 40 39 39 39 40 40 40 40 40 40 40 40 40 40 39 35 35 35 40 40 40 40 40 40 40 40 40 40 40 39 39 39 40 40 40 39 39 39 40 40 40 40 40 40 40 40 40 40 39 39 39 40 40 40 40 34 34
34 34 40 40 40 39 39 39 40 40 40 40 40 40 40 40 40 40 40 40 38 38 38 40 40 40 40 40 40 40 34 34 35 39 40 40 40 40 40 39 39 39 40 40 40 40 40 39 39 39 40 40 40 40 40 40 40 40 40 40
34 34 34 34 40 29 39 39 40 40 40 40 40 39 39 39 40 40 40 34 39 39 40 39 30 30 30 40 40 40 40 40 40 40 40 40 40 40 40 40 40 40 39 39 39 40 40 40 40 40 34 34 34 33 40 34 40 40 40 40
40
>I6629V002B0HRE length=363 xy=0708_2392 region=2 run=R_2014_12_30_12_21_21_
40 40 40 40 40 40 40 40 40 40 40 40 40 40 40 40 40 40 40 40 40 40 40 40 40 40 40 40 40 40 40 39 39 39 40 40 40 38 38 38 40 40 40 40 40 40 40 40 40 40 40 40 40 40 40 40 34 34 34 34
40 40 40 40 40 40 40 40 40 40 40 40 39 39 39 40 39 39 39 40 40 40 40 40 40 40 40 40 40 40 40 40 40 40 40 39 39 39 40 40 40 40 40 40 40 39 39 39 40 39 39 39 40 40 40 40 40 40 40 40
40 40 40 40 40 40 40 40 40 40 40 40 40 40 40 40 40 40 40 40 40 40 40 40 40 40 40 40 40 40 40 40 40 40 40 40 40 40 40 39 39 39 40 40 40 40 40 40 40 40 40 40 40 40 40 40 40 40 40 40
40 40 40 40 39 39 39 40 40 40 40 40 40 40 40 40 40 40 40 40 40 40 40 38 38 38 39 39 40 40 40 40 40 40 40 40 40 40 40 40 40 40 40 40 40 40 40 40 40 40 40 39 39 39 40 40 40 40 31 31
31 31 40 40 40 39 39 39 40 40 40 40 40 40 40 40 40 40 40 40 39 39 39 40 40 40 40 40 40 40 40 40 40 40 40 40 40 40 40 40 40 40 40 40 40 40 39 39 39 40 40 40 40 40 40 39 34 33 34 23
23 23 23 25 39 35 35 34 39 40 40 40 40 40 39 39 39 39 39 39 40 40 40 40 40 40 40 40 40 35 34 34 40 40 40 28 30 29 27 26 26 28 25 22 22 22 22 22 31 21 21 31 22 22 22 25 28 16 31 36
32 31 31
>I6629V002B0HV1 length=370 xy=0708_2559 region=2 run=R_2014_12_30_12_21_21_
35 35 35 35 35 34 35 36 37 37 37 37 37 37 37 37 35 30 31 28 28 27 32 32 19 19 19 19 23 18 18 19 19 23 29 19 24 23 23 23 23 24 27 33 32 32 32 28 19 20 19 30 29 29 30 30 27 27 27 19
19 19 19 30 29 29 27 27 27 27 25 24 22 11 11 11 11 18 11 11 11 11 11 11 13 13 13 16 16 24 24 24 23 19 19 19 19 26 28 28 28 24 25 25 32 35 35 33 28 28 28 32 32 32 25 21 21 21 20 25
25 25 24 30 26 26 26 32 33 33 30 25 21 21 21 20 33 33 26 33 28 28 28 25 25 25 25 26 26 26 32 32 31 19 19 16 16 16 19 19 30 29 23 23 23 27 27 27 25 25 25 32 32 33 33 33 33 28 28 28
33 32 19 23 23 27 23 19 19 19 23 23 23 21 21 22 21 21 16 21 27 22 14 14 14 14 12 18 17 18 17 17 22 20 13 13 11 18 18 14 13 13 21 19 19 19 19 23 19 19 19 27 28 29 30 30 32 32 20 20
20 25 25 25 25 21 21 25 24 25 14 20 20 30 30 30 37 30 28 26 27 27 27 32 32 27 19 16 15 15 19 19 27 27 27 27 27 27 27 29 32 32 28 28 28 28 32 28 28 28 32 32 25 28 30 30 35 28 28 28
27 32 33 33 33 23 24 19 19 19 19 23 27 27 22 21 22 22 19 14 14 14 19 23 28 28 28 30 29 27 31 29 29 28 28 23 23 23 23 23 23 29 29 27 27 27 31 29 27 17 17 17 19 19 21 22 19 14 18 13
13 13 14 23 14 23 26 29 27 26
>I6629V002B0HVE length=361 xy=0708_2536 region=2 run=R_2014_12_30_12_21_21_
40 40 40 40 40 39 39 39 40 40 40 40 40 40 40 40 40 40 34 34 35 40 40 40 40 39 39 39 40 40 40 39 39 39 40 40 40 39 39 39 40 40 40 40 40 40 40 40 40 40 40 40 40 40 40 28 28 28 28 28
40 40 40 31 40 40 40 40 40 40 40 40 39 39 39 40 39 39 39 40 40 40 40 40 40 40 40 40 40 40 40 40 40 40 40 40 40 40 40 40 40 40 40 40 40 40 40 40 40 40 39 39 39 40 40 40 40 40 40 40
40 40 40 40 40 39 39 39 40 40 40 40 40 40 40 40 40 40 40 40 40 40 40 40 40 40 40 40 40 40 40 40 40 40 40 40 40 40 40 39 39 39 40 40 40 40 40 40 40 40 40 40 40 40 40 40 40 40 40 40
40 40 40 40 40 40 40 40 40 40 40 40 40 40 40 40 40 40 40 40 39 39 39 40 40 40 40 40 40 40 40 40 40 40 40 40 40 40 40 40 40 40 40 40 40 40 40 40 40 40 40 39 39 39 40 40 40 40 39 39
39 40 40 40 40 39 39 39 40 40 40 40 40 40 40 40 40 40 40 40 39 39 39 40 40 40 40 40 40 40 40 40 40 40 40 40 40 40 40 39 39 39 40 40 40 40 40 40 40 40 40 40 40 40 40 40 40 39 39 39
34 33 33 33 40 40 30 30 30 39 40 40 40 40 39 39 39 40 40 40 40 40 40 40 40 40 40 40 40 40 40 40 40 40 40 40 40 40 40 40 39 28 30 26 26 26 26 39 40 40 34 34 34 34 40 40 40 40 40 40
40
>I6629V002B0I72 length=24 xy=0709_0192 region=2 run=R_2014_12_30_12_21_21_
40 40 40 40 40 40 40 40 40 40 40 40 40 34 34 34 32 40 39 40 40 40 40 40
>I6629V002B0I9K length=24 xy=0709_0246 region=2 run=R_2014_12_30_12_21_21_
40 40 40 40 40 40 40 40 40 40 40 40 40 34 34 34 31 38 25 30 30 40 40 40
>I6629V002B0IBN length=361 xy=0708_3121 region=2 run=R_2014_12_30_12_21_21_
40 40 40 40 40 39 39 39 40 40 40 40 40 40 40 40 39 39 39 39 40 40 40 40 40 39 39 39 40 40 40 39 39 39 40 40 40 26 26 26 39 40 40 40 40 40 40 40 40 40 40 40 40 40 40 40 40 39 33 33
34 34 40 40 40 40 40 40 40 40 40 40 39 39 39 40 39 39 39 40 40 40 40 40 40 40 40 40 40 40 40 40 40 40 40 40 40 40 40 40 40 40 40 40 40 40 40 40 40 40 39 39 39 40 40 40 40 40 40 40
40 40 40 40 40 39 39 39 40 40 40 40 40 40 40 40 40 40 40 40 40 40 40 40 40 40 40 40 40 40 40 40 40 40 40 40 40 40 40 39 39 39 40 40 40 40 40 40 40 40 40 40 40 39 39 39 39 40 40 40
40 40 40 40 39 39 39 40 40 40 40 40 40 40 40 40 40 40 40 40 40 40 40 40 40 40 40 40 40 40 40 39 39 39 40 40 40 40 40 40 40 40 40 40 40 40 40 40 40 40 40 39 39 39 40 40 40 40 32 31
31 31 39 29 39 38 38 34 35 28 40 40 40 40 40 40 40 40 40 40 39 39 39 40 40 40 40 40 40 40 40 40 40 39 39 39 34 35 35 38 38 39 40 40 34 39 39 39 40 40 40 40 40 40 39 39 39 40 40 40
33 33 34 34 40 40 39 39 39 40 40 40 40 40 39 39 39 39 39 34 39 40 40 39 39 39 39 39 39 39 40 40 40 40 40 40 40 40 40 40 40 40 40 40 40 39 35 28 28 30 29 29 31 29 30 16 30 36 34 34
34
>I6629V002B0IDQ length=353 xy=0708_3196 region=2 run=R_2014_12_30_12_21_21_
39 39 39 40 36 26 26 26 35 30 35 33 35 26 16 15 15 15 26 24 33 35 24 24 21 20 21 29 36 35 27 32 32 29 36 26 21 23 23 26 38 38 33 33 33 33 36 35 28 26 26 35 36 31 26 19 19 19 17 17
33 33 35 16 21 21 21 21 28 28 26 36 33 33 33 38 39 39 39 39 39 39 39 39 39 39 38 37 31 31 31 36 31 31 23 23 23 23 38 38 36 33 32 35 35 32 32 32 32 25 15 15 15 14 19 19 20 33 30 30
25 20 20 25 23 19 14 14 14 14 21 13 19 19 26 28 33 27 29 31 36 38 35 36 36 36 39 39 39 39 39 39 39 36 36 36 39 39 38 38 36 21 21 19 38 36 31 21 21 21 36 38 35 36 36 36 36 39 39 39
39 39 39 39 39 39 36 36 36 39 39 39 39 39 39 39 39 39 36 31 31 31 39 39 35 35 33 31 29 29 33 33 27 26 26 27 26 27 31 39 39 39 39 39 39 39 39 39 39 39 39 35 31 31 31 31 31 26 26 26
24 24 24 24 30 23 36 33 33 26 26 22 26 26 39 39 35 35 35 35 39 39 39 31 31 31 38 38 33 26 24 26 29 29 26 17 17 17 21 21 29 29 29 29 29 33 38 27 33 33 39 39 39 39 39 39 39 39 39 39
39 39 39 33 33 34 33 38 38 31 31 31 26 26 17 17 17 21 26 26 29 29 22 27 24 26 24 26 24 24 24 32 32 33 36 36 35 35 31 32 32 28 28 28 31 33 30 23 23 23 23 13 13
>I6629V002B0ILX length=361 xy=0708_3491 region=2 run=R_2014_12_30_12_21_21_
40 40 40 40 40 39 39 39 40 40 40 40 40 40 40 40 40 40 40 40 40 40 40 40 40 40 40 40 40 40 40 39 39 39 40 40 40 39 39 39 40 40 40 40 40 40 40 40 40 40 40 40 40 40 40 39 39 39 40 40
40 40 40 40 40 40 40 40 40 40 40 40 39 39 39 40 40 40 40 40 40 40 40 40 40 40 40 40 40 40 40 40 40 40 40 40 40 40 40 40 40 39 39 39 40 40 40 40 40 40 40 40 40 40 40 40 40 40 40 40
40 40 40 40 40 40 40 40 40 40 40 40 40 40 40 40 40 40 40 40 40 40 40 40 40 40 40 40 40 40 40 40 40 40 40 40 40 40 40 39 39 39 40 40 40 40 40 40 40 40 40 40 40 40 40 40 40 40 40 40
40 40 40 40 40 40 40 40 40 40 40 40 40 40 40 40 40 40 40 40 40 40 40 40 40 40 40 40 40 40 40 40 40 40 40 40 40 40 40 40 40 40 40 40 40 40 40 40 40 40 40 30 30 30 40 40 40 40 33 33
34 34 40 40 40 39 39 39 40 40 40 40 40 40 40 40 40 40 40 40 39 39 39 40 40 40 40 40 40 40 40 40 40 40 40 40 40 39 35 30 30 30 40 40 40 40 40 40 40 40 40 40 40 39 39 39 39 40 40 40
40 39 36 36 40 40 40 39 39 34 34 33 36 40 40 40 30 30 30 36 34 34 40 40 40 40 40 40 40 40 40 40 40 40 40 40 40 39 39 39 40 40 40 40 40 40 39 39 39 40 31 31 31 31 40 29 39 39 40 40
40
>I6629V002B0IVH length=361 xy=0708_3835 region=2 run=R_2014_12_30_12_21_21_
40 40 40 40 40 30 30 30 30 30 40 40 40 40 40 40 40 40 40 40 40 40 40 40 40 40 40 40 40 40 40 39 39 39 40 40 40 39 39 39 40 40 40 40 40 40 40 40 40 40 40 40 40 40 40 39 39 39 40 40
40 40 40 40 40 40 40 40 40 40 40 40 39 39 39 40 39 39 39 34 34 34 34 40 40 40 40 40 40 40 39 39 39 39 40 40 40 40 40 40 40 39 38 38 39 39 39 40 40 40 40 40 40 40 40 40 40 40 40 40
40 40 40 40 40 40 40 40 40 40 40 40 40 40 40 40 40 40 40 40 40 40 40 40 40 40 40 40 40 40 40 40 40 40 40 40 40 40 40 39 39 39 40 40 40 40 40 40 40 40 40 40 40 40 40 40 40 40 40 40
40 40 40 40 40 40 40 40 40 40 40 40 40 39 39 39 39 40 40 40 40 40 40 39 39 39 40 40 40 40 40 40 40 40 40 40 40 40 40 40 40 40 40 40 40 39 39 39 40 40 40 39 39 39 40 40 40 40 34 34
34 34 40 40 40 39 39 39 40 40 40 40 40 40 40 40 40 40 40 39 30 30 30 40 40 40 40 40 40 40 40 40 40 40 40 40 40 40 40 39 39 39 40 40 34 39 39 39 39 40 40 40 40 40 40 40 40 40 40 40
40 38 38 38 39 39 40 40 40 40 40 40 40 40 40 40 30 30 30 40 40 40 40 40 40 40 40 40 40 40 40 40 40 40 40 40 40 40 40 40 40 40 40 40 40 40 40 40 40 40 34 34 34 32 40 23 35 35 40 40
40
>I6629V002B0IY7 length=354 xy=0708_3969 region=2 run=R_2014_12_30_12_21_21_
40 40 40 40 40 39 39 39 40 40 40 40 40 40 40 40 40 40 40 40 40 40 40 40 40 40 40 40 40 40 40 39 39 39 40 40 40 39 39 39 40 40 40 40 40 40 40 40 40 38 38 31 34 34 32 32 34 34 40 40
40 40 40 40 40 40 40 40 40 40 36 36 28 28 28 29 16 16 14 14 14 14 24 22 32 28 28 28 29 32 40 29 30 30 38 38 40 40 40 40 40 40 40 40 40 40 40 40 40 40 40 40 35 35 35 33 40 40 40 40
40 40 40 33 30 30 30 40 40 40 40 21 21 21 21 21 21 38 40 21 33 33 33 33 33 33 33 37 40 40 39 39 40 39 40 40 40 38 33 26 25 25 40 40 40 40 40 40 40 35 29 29 26 26 26 30 30 40 40 40
40 40 40 40 40 40 40 40 40 40 40 40 40 40 40 40 40 40 40 40 26 26 25 25 22 38 33 33 33 39 33 33 33 33 33 33 33 40 40 40 40 40 40 40 33 33 33 40 40 40 40 39 39 39 40 40 40 38 31 31
31 31 40 26 33 29 29 25 25 22 33 38 40 40 40 40 40 40 40 40 39 33 33 35 40 40 40 38 36 36 33 33 33 22 24 20 20 18 19 28 36 36 34 40 40 40 40 40 40 40 40 40 40 40 40 40 40 35 34 33
39 39 39 33 33 33 34 40 40 17 17 28 28 33 35 35 40 40 35 33 28 29 28 29 29 29 40 38 36 36 36 36 27 22 22 22 27 27 27 35 34 34 34 35 33 32 26 26 27 29 29 29 26 22
>I6629V002B0J2I length=370 xy=0709_1288 region=2 run=R_2014_12_30_12_21_21_
17 19 19 27 27 13 13 13 13 22 22 22 19 12 12 14 12 12 11 14 20 17 19 17 12 12 14 16 16 16 17 19 19 17 19 16 16 16 14 11 12 12 11 11 16 18 18 18 12 12 11 14 11 14 13 12 12 12 13 11
16 16 16 20 16 16 17 13 13 13 15 28 29 32 18 18 20 20 20 35 26 34 34 34 34 34 34 34 37 37 34 34 34 34 37 37 35 35 35 35 35 35 30 30 30 32 32 32 30 28 28 30 33 33 32 32 28 28 28 32
32 25 25 25 25 25 25 27 37 37 37 37 35 37 37 37 37 37 37 37 37 30 30 30 37 35 35 35 35 35 35 35 32 25 25 25 25 35 35 35 35 35 32 30 30 30 30 37 37 30 30 33 33 32 32 32 33 33 33 20
19 19 19 30 30 27 23 23 24 27 29 31 33 28 28 20 20 20 32 32 35 35 35 35 35 35 35 26 26 25 32 33 33 33 33 32 29 27 19 19 18 18 17 17 17 21 13 13 13 13 18 21 22 22 22 26 26 28 26 21
21 13 13 13 18 25 27 27 13 13 13 13 19 16 30 26 26 26 31 25 32 32 33 35 35 35 35 35 37 25 25 25 25 38 38 35 35 35 35 35 25 25 25 30 32 35 35 32 25 25 25 28 35 35 27 35 35 35 35 35
35 30 30 30 32 35 35 35 30 30 30 30 35 35 35 30 30 30 32 35 32 32 32 32 35 35 35 35 35 35 35 35 29 30 30 35 35 35 23 23 23 23 23 29 29 29 33 33 30 30 28 28 28 30 30 23 23 23 35 22
22 22 22 30 15 28 28 35 35 33
>I6629V002B0J6J length=359 xy=0709_1433 region=2 run=R_2014_12_30_12_21_21_
40 40 40 40 40 39 39 39 40 40 40 40 40 40 40 40 40 40 40 40 40 40 40 40 40 40 40 40 40 40 40 39 39 39 40 40 40 39 39 39 40 40 40 40 40 40 40 40 40 40 40 40 40 40 40 40 40 40 40 40
40 40 40 40 40 40 40 40 40 40 40 40 39 39 39 40 34 34 34 34 39 39 39 40 40 40 40 40 40 40 40 39 39 39 40 40 40 40 40 40 40 39 39 39 39 40 40 40 40 40 40 40 40 40 40 40 40 39 39 39
39 40 40 40 40 40 40 40 40 40 40 26 26 26 26 24 24 40 40 33 40 40 40 40 40 40 40 40 40 40 40 40 40 40 40 40 40 40 40 39 39 39 39 39 39 40 39 39 39 40 40 40 40 40 40 40 40 40 40 40
40 40 40 40 40 40 40 40 40 40 40 40 40 40 40 40 40 40 40 40 34 34 34 34 40 34 34 34 40 40 40 40 40 40 40 40 40 40 40 40 40 40 40 40 40 40 40 40 40 39 26 26 26 39 36 40 40 29 29 29
29 40 29 39 38 39 39 40 40 40 40 40 40 40 39 39 39 40 40 39 39 39 40 40 40 40 40 40 40 30 30 30 30 30 38 37 37 40 37 37 39 40 40 28 35 35 35 40 40 40 40 40 40 40 37 34 28 25 25 23
15 15 15 15 15 12 13 13 11 12 17 17 33 28 33 38 38 40 40 40 40 39 39 39 35 35 26 26 26 40 40 40 40 39 39 39 39 39 39 40 40 40 40 40 40 40 40 40 32 32 32 31 30 16 30 39 40 40 40
>I6629V002B0J92 length=362 xy=0709_1560 region=2 run=R_2014_12_30_12_21_21_
40 40 40 40 40 39 39 39 40 40 40 40 40 40 40 40 40 40 40 40 40 40 40 40 40 34 34 34 40 40 40 38 38 38 40 40 40 39 39 39 40 40 40 40 40 40 40 40 40 40 40 40 40 40 40 40 40 40 40 40
40 40 40 40 40 40 40 40 40 40 40 39 34 34 34 40 39 39 39 40 40 40 40 40 40 40 34 34 35 40 40 40 40 40 40 40 40 40 40 40 40 40 40 40 40 40 40 40 40 40 39 39 39 40 40 40 40 40 40 40
40 40 40 40 40 30 30 30 40 40 40 40 40 40 40 40 40 40 40 40 40 40 40 40 39 39 39 40 40 40 40 40 40 40 40 40 40 40 40 38 38 38 40 40 40 40 40 40 40 40 40 40 40 40 40 40 40 40 40 40
40 40 40 40 40 40 40 40 40 40 40 40 40 40 40 40 40 40 40 40 39 39 39 39 40 40 40 40 40 40 40 40 40 40 40 40 40 40 40 40 40 40 40 40 40 40 40 40 40 40 40 39 39 39 40 40 40 40 33 33
33 33 35 29 40 37 37 37 40 40 40 40 40 40 40 40 39 35 35 35 34 34 38 40 40 40 40 40 40 40 40 40 39 39 39 39 34 30 30 30 39 36 40 40 40 40 40 39 39 39 40 40 40 40 40 40 40 39 39 39
34 34 34 34 40 40 39 39 39 40 40 40 40 40 39 39 39 40 40 40 39 39 39 40 35 26 26 26 30 35 40 40 40 40 40 40 40 40 40 40 40 40 40 40 40 40 39 39 39 39 39 31 31 31 29 30 13 26 26 40
40 30
>I6629V002B0JC3 length=361 xy=0709_0373 region=2 run=R_2014_12_30_12_21_21_
40 40 40 40 40 39 39 39 40 40 40 40 40 40 40 40 40 40 40 40 40 40 40 40 40 39 39 39 40 40 40 39 39 39 40 40 40 34 34 34 40 40 40 40 40 40 40 40 40 40 40 40 40 40 40 40 40 40 40 40
40 40 40 40 40 40 40 40 40 40 40 40 40 40 40 40 39 39 39 40 40 40 40 40 40 40 40 40 40 40 40 40 40 40 40 40 40 40 40 40 40 40 40 40 40 40 40 40 40 40 39 39 39 40 40 40 40 40 40 40
40 40 40 40 40 39 39 39 40 40 40 40 40 40 40 40 40 40 40 40 40 40 40 40 40 40 40 40 40 40 40 40 40 40 40 40 40 40 40 39 39 39 40 40 40 40 40 40 40 40 40 40 40 40 40 40 40 40 40 40
40 40 40 40 40 40 40 40 40 40 40 40 40 40 40 40 40 40 40 40 40 40 40 40 40 40 40 40 40 40 40 40 40 40 40 40 40 40 40 40 40 40 40 40 40 40 40 40 40 40 40 39 39 39 40 40 40 40 32 32
32 32 40 40 40 39 39 39 40 40 40 40 40 40 40 40 40 40 40 40 39 39 39 40 40 40 40 40 40 40 40 40 40 40 40 40 40 40 40 39 39 39 40 40 40 40 40 40 40 40 40 40 40 40 40 40 40 40 40 40
34 34 34 34 40 40 39 39 39 40 40 39 39 39 39 39 39 40 40 40 40 40 40 40 40 40 40 40 40 40 40 40 40 40 40 40 40 40 40 40 39 39 39 40 40 40 39 39 39 40 33 33 33 33 40 40 40 40 40 40
40
>I6629V002B0JDR length=360 xy=0709_0397 region=2 run=R_2014_12_30_12_21_21_
40 40 40 40 40 39 39 39 40 40 40 40 40 40 40 40 40 40 40 40 40 40 40 40 40 39 39 39 40 40 40 39 39 39 40 40 40 39 39 39 40 40 40 40 40 40 40 40 40 40 40 40 40 40 40 40 40 40 40 40
40 40 40 40 40 40 40 40 40 40 40 40 39 39 39 40 26 26 26 40 40 40 40 40 40 40 40 40 40 40 40 40 40 40 40 40 40 40 40 40 40 40 40 40 40 40 40 40 40 40 39 39 39 40 40 40 40 40 40 40
40 40 40 39 35 21 21 21 39 40 40 40 40 40 40 40 40 40 40 40 40 40 40 40 39 39 39 40 40 40 40 40 40 40 40 40 40 40 40 39 39 39 40 40 40 40 40 40 40 40 40 40 40 40 40 40 40 40 40 40
40 40 40 40 34 34 35 40 40 40 40 40 40 40 40 40 40 40 40 40 40 40 40 40 40 40 40 40 40 40 40 40 40 40 40 40 40 40 40 40 40 40 39 39 39 39 39 40 40 40 40 39 39 39 40 40 40 40 33 34
34 34 39 29 39 39 39 39 39 40 39 40 40 40 40 40 39 39 39 40 39 34 34 35 40 40 39 39 39 39 40 39 35 35 35 40 40 34 30 26 26 26 36 40 28 34 34 34 39 40 40 40 40 36 36 39 39 40 34 34
26 26 26 26 40 40 37 34 34 35 40 40 40 40 39 37 37 40 39 34 39 39 39 39 39 39 40 40 40 40 40 40 40 40 39 35 35 34 34 35 34 40 40 40 38 36 32 22 22 26 26 31 29 29 34 34 36 40 40 40
>I6629V002B0JIB length=13 xy=0709_0561 region=2 run=R_2014_12_30_12_21_21_
18 15 13 13 13 17 17 15 15 15 15 19 19
>I6629V002B0JJB length=296 xy=0709_0597 region=2 run=R_2014_12_30_12_21_21_
31 31 31 35 38 23 23 23 23 38 38 38 38 38 38 36 33 33 30 29 29 32 32 27 24 26 21 16 15 15 21 20 20 21 22 35 30 30 29 38 35 35 35 35 36 36 39 39 38 36 31 31 33 36 36 39 39 39 39 39
39 39 39 39 39 39 39 38 39 36 36 31 27 27 27 31 31 29 30 29 29 29 35 35 33 21 21 21 21 28 35 26 26 26 32 32 35 21 21 19 19 19 33 38 36 36 33 35 33 36 38 38 38 39 36 36 36 36 36 33
33 33 38 38 38 38 38 38 35 36 24 24 24 33 29 29 29 36 39 39 39 39 39 39 39 39 39 39 39 33 33 33 39 39 39 39 39 39 33 31 31 35 38 38 33 33 32 32 27 29 27 30 21 15 15 14 21 14 17 28
28 31 28 19 19 19 20 20 20 25 32 30 24 24 24 24 25 25 25 30 33 33 33 26 21 21 21 21 33 38 32 36 36 38 36 38 39 39 39 36 36 36 39 39 39 39 39 39 38 38 29 29 29 36 35 26 21 15 15 15
15 20 17 25 21 21 23 32 24 33 33 31 31 31 31 31 38 38 38 35 35 31 21 21 21 26 26 36 36 36 33 33 30 35 36 36 29 31 17 17 17 20 26 23 31 29 29 26 35 30 28 29 24 23 20 12
>I6629V002B0JNO length=361 xy=0709_0754 region=2 run=R_2014_12_30_12_21_21_
40 40 40 40 40 39 39 39 40 40 40 40 40 40 40 40 40 40 40 40 40 40 40 40 40 39 39 39 40 40 40 39 39 39 40 40 40 39 39 39 40 40 40 40 40 40 40 40 40 40 40 40 40 40 40 40 40 40 40 40
40 40 40 40 40 40 40 40 40 40 40 40 39 39 39 40 26 26 26 39 40 40 40 40 40 40 40 40 40 40 40 40 40 40 40 40 40 40 40 40 40 40 40 40 40 40 40 40 40 40 39 39 39 40 40 40 40 40 40 40
40 40 40 40 40 39 39 39 40 40 40 40 40 40 40 40 40 40 40 40 40 40 40 40 40 40 40 40 40 40 40 40 40 40 40 40 40 40 40 39 39 39 40 40 40 40 40 40 40 40 40 40 40 40 40 40 40 40 39 39
39 39 39 40 40 40 40 40 40 40 40 40 40 40 40 40 40 40 40 40 39 39 39 40 40 40 40 40 40 40 40 40 40 40 40 40 40 40 40 40 40 40 40 40 40 40 40 40 40 40 40 38 38 38 39 39 39 40 33 34
34 34 40 40 40 39 39 39 40 40 40 40 40 40 40 40 40 40 40 35 34 34 38 40 40 40 40 40 40 40 40 40 40 40 40 40 40 40 40 39 39 39 40 40 40 40 40 40 40 40 40 40 40 40 40 40 40 40 40 40
33 33 34 34 40 40 39 39 39 40 40 40 40 40 39 38 34 35 35 34 40 40 40 40 40 40 40 40 40 40 40 40 40 40 40 40 40 40 40 40 40 40 40 40 39 39 39 39 39 40 34 34 34 34 40 40 40 40 40 40
40
>I6629V002B0JW6 length=361 xy=0709_1096 region=2 run=R_2014_12_30_12_21_21_
40 40 40 40 40 39 39 39 40 40 40 40 40 40 40 40 30 30 21 21 21 40 40 40 40 40 30 30 30 35 39 39 39 39 40 40 39 26 26 26 40 40 40 40 40 40 40 40 40 40 40 40 40 40 35 26 26 26 26 21
26 39 40 40 40 40 40 40 40 40 40 39 34 34 34 39 38 38 39 34 34 34 34 40 40 40 40 40 40 40 40 40 40 40 40 40 40 40 40 40 40 39 39 39 40 40 40 40 40 40 40 40 40 40 40 40 40 40 40 40
40 40 40 40 40 40 40 40 40 40 40 40 40 40 40 40 40 40 40 40 40 40 40 40 39 39 39 40 40 40 40 40 40 40 40 40 40 40 40 39 39 39 40 40 40 40 40 40 40 40 40 40 40 40 40 40 40 40 40 40
40 40 40 40 40 40 40 40 40 40 40 40 40 39 39 39 39 40 40 40 40 40 40 40 40 40 40 40 40 40 40 40 40 40 40 40 40 40 40 40 40 40 40 40 40 40 40 40 40 40 40 39 39 39 40 40 40 40 31 31
31 31 40 34 40 37 37 40 30 24 30 30 34 36 40 40 40 40 39 35 26 30 30 40 40 40 40 40 40 40 39 39 39 40 40 40 40 40 40 39 39 39 40 40 40 40 40 40 40 40 40 40 40 40 40 40 40 40 34 35
24 24 24 20 30 28 31 36 36 40 36 36 39 24 28 28 30 34 40 40 40 40 40 35 35 35 39 35 35 34 40 40 40 35 35 34 34 40 39 39 39 34 34 33 33 38 40 22 22 24 26 24 24 26 30 16 40 40 40 40
40
>I6629V002B0JZ2 length=197 xy=0709_1200 region=2 run=R_2014_12_30_12_21_21_
40 40 40 40 40 40 40 40 40 40 40 40 40 40 40 40 40 40 40 40 40 40 40 40 37 37 37 37 37 37 37 31 31 31 37 37 37 37 37 37 37 37 37 37 37 37 37 37 37 37 37 37 37 37 37 37 37 37 37 37
37 37 37 37 37 37 37 37 37 37 37 37 37 37 37 37 37 37 37 37 37 37 37 37 37 37 37 37 37 37 37 37 37 37 37 37 37 37 37 37 37 37 37 37 37 37 37 37 37 37 30 30 30 30 30 37 37 37 37 37
37 37 37 37 37 37 37 37 37 37 37 37 37 37 37 37 37 37 37 37 37 37 37 37 37 37 37 37 37 37 37 37 37 37 37 37 37 37 37 37 37 37 37 37 37 37 37 37 37 37 37 37 37 37 37 37 37 35 30 28
20 20 19 18 27 27 23 22 22 24 21 22 17 17 17 21 17
>I6629V002B0K7G length=363 xy=0709_2762 region=2 run=R_2014_12_30_12_21_21_
40 40 40 40 40 39 39 39 40 40 40 40 40 40 40 40 40 40 40 40 40 40 40 40 40 40 40 40 40 40 40 38 38 38 40 40 40 34 34 34 40 40 40 40 40 40 40 40 40 40 40 40 40 40 39 39 39 40 40 40
40 40 40 40 40 40 40 40 40 40 40 40 31 31 26 26 21 21 21 36 29 40 40 40 40 40 39 39 39 39 40 40 39 39 39 40 40 40 40 40 40 40 40 39 39 39 40 40 40 39 39 39 40 40 40 40 40 40 40 40
40 40 40 40 40 40 40 40 40 34 34 34 34 40 40 40 40 40 40 40 40 40 40 40 40 40 40 40 40 40 40 40 40 40 40 40 40 40 40 40 40 40 40 40 40 40 40 40 40 40 40 40 40 40 40 40 40 40 40 40
40 40 40 40 40 40 40 40 40 40 40 40 40 40 40 40 40 40 40 40 40 40 40 40 40 40 39 39 39 34 34 32 39 40 40 40 40 40 40 40 40 40 40 40 40 40 40 40 40 40 40 39 39 39 39 39 39 40 32 32
32 32 40 34 39 34 34 34 35 40 40 40 40 40 40 40 40 40 40 40 38 38 38 40 40 40 40 40 40 40 40 40 40 34 34 32 32 40 40 39 39 39 40 40 40 40 38 38 38 40 40 40 40 40 40 36 36 36 33 34
34 34 34 36 40 34 26 26 26 40 40 40 40 40 40 40 40 40 40 40 40 39 39 39 39 40 40 40 40 35 35 34 40 40 40 40 40 40 40 30 30 30 28 32 28 24 24 22 26 12 12 24 24 24 24 24 30 16 33 37
40 40 40
>I6629V002B0K8C length=361 xy=0709_2794 region=2 run=R_2014_12_30_12_21_21_
40 40 40 40 40 39 39 39 40 40 40 40 40 40 40 40 40 40 40 40 40 40 40 40 40 39 39 39 40 40 40 30 30 30 40 40 40 39 39 39 40 40 40 40 40 40 40 40 40 40 40 40 40 40 40 40 40 40 40 40
40 40 40 40 40 40 40 40 40 40 40 35 26 26 26 35 39 39 39 40 40 40 40 40 40 40 40 40 40 40 40 40 40 40 39 39 39 39 40 40 40 40 40 40 40 40 40 40 40 40 39 39 39 40 40 40 40 40 40 40
40 40 40 40 40 26 26 26 40 40 40 40 40 40 40 40 40 40 40 40 40 40 40 40 40 40 40 40 40 40 40 40 40 40 40 40 40 40 40 38 38 38 40 40 40 40 39 39 39 40 40 40 40 40 40 40 40 40 40 40
40 40 40 40 40 40 40 40 40 40 40 40 40 40 40 40 40 40 40 40 39 39 39 40 40 40 40 40 40 40 35 34 34 40 40 40 40 40 40 40 40 40 40 40 40 34 34 35 40 40 40 40 34 34 40 40 40 40 26 26
26 26 34 23 40 36 36 34 36 34 40 40 40 40 40 39 39 39 40 40 39 39 39 40 40 40 40 40 40 40 40 40 40 40 40 40 40 40 40 39 39 39 39 39 34 40 40 40 40 40 40 40 40 40 40 39 39 39 39 39
31 31 31 29 40 40 39 39 39 40 40 39 39 39 39 39 37 35 35 28 34 34 39 40 39 35 35 35 40 40 40 40 40 40 40 40 40 40 40 40 40 39 39 35 34 34 39 39 39 39 33 33 33 31 39 29 39 40 40 40
40
>I6629V002B0KB7 length=363 xy=0709_1637 region=2 run=R_2014_12_30_12_21_21_
31 31 35 33 21 21 19 26 30 22 29 30 27 27 27 18 18 18 22 18 18 22 13 13 13 13 13 13 13 16 13 13 13 13 22 13 27 23 25 23 23 19 29 27 32 35 30 35 35 27 27 27 29 30 25 21 20 20 25 22
16 18 18 36 19 19 19 21 21 36 36 30 21 21 21 21 33 33 35 27 26 26 27 25 36 38 38 38 38 31 22 22 22 35 35 33 36 32 32 32 27 27 16 16 16 27 20 16 14 16 16 27 32 32 32 35 35 35 30 33
35 38 31 28 24 24 24 37 37 39 39 40 40 40 40 40 40 40 40 40 40 40 40 40 37 37 33 29 29 29 33 33 37 37 37 40 40 40 40 40 40 39 39 39 33 33 33 33 33 33 37 39 40 40 40 40 40 40 40 40
39 37 37 37 40 29 29 29 39 38 35 35 35 40 40 39 39 37 37 37 37 40 40 40 40 40 40 40 40 40 40 40 40 40 40 40 40 39 39 40 40 40 40 40 40 40 35 35 35 40 40 40 40 39 36 33 31 31 31 35
28 28 28 24 26 17 38 33 33 33 37 25 31 31 37 38 38 40 38 37 35 35 33 33 36 35 35 35 40 40 31 31 31 35 38 37 38 40 40 40 38 33 21 21 19 21 15 33 36 36 36 15 15 17 26 24 38 35 26 26
26 26 26 33 33 34 39 39 39 40 40 40 40 40 40 40 40 40 40 35 35 35 40 40 40 40 40 40 39 33 19 19 19 39 39 39 39 39 39 39 39 39 39 39 39 39 36 36 36 35 35 35 15 15 15 15 25 18 28 24
25 24 24
>I6629V002B0KG8 length=360 xy=0709_1818 region=2 run=R_2014_12_30_12_21_21_
37 38 35 35 35 33 33 33 35 37 38 35 35 35 28 28 28 31 31 31 30 31 40 38 38 33 33 33 33 37 37 37 36 36 36 40 34 35 23 23 23 35 30 32 24 24 22 29 33 31 25 25 29 30 30 20 20 22 26 21
22 23 23 23 38 38 38 40 40 40 40 40 40 34 34 33 33 39 39 36 40 32 32 32 34 35 35 23 23 23 23 34 34 31 31 33 38 38 40 40 40 35 35 35 31 31 31 34 18 18 16 16 19 28 35 40 39 40 40 39
40 40 40 40 40 40 40 38 38 38 32 32 32 32 40 39 40 40 40 40 40 38 38 38 40 40 40 40 40 40 40 40 40 40 40 40 40 40 38 38 38 40 40 40 40 40 40 40 40 40 40 40 40 40 38 38 38 40 40 40
40 40 40 40 38 28 28 28 33 40 37 33 25 23 25 28 37 37 40 40 40 40 40 35 35 35 38 36 36 33 23 23 16 18 20 23 32 36 31 31 31 31 34 35 35 35 34 36 36 36 31 23 20 20 20 28 28 31 38 23
23 23 23 38 26 37 25 25 25 37 30 38 35 35 32 32 35 35 31 21 16 16 16 16 20 29 32 32 35 35 32 32 32 35 35 39 38 35 27 22 17 17 17 30 36 27 32 31 31 31 29 29 32 28 26 28 25 25 25 23
14 14 14 14 14 16 25 20 21 21 21 21 20 20 25 24 24 14 14 14 15 13 26 25 31 35 35 35 36 36 39 40 39 39 39 39 39 27 27 27 34 39 39 36 37 37 37 39 39 39 31 31 31 31 35 35 39 40 39 39
>I6629V002B0KLY length=348 xy=0709_1988 region=2 run=R_2014_12_30_12_21_21_
40 40 40 40 40 39 39 39 40 40 40 40 40 40 40 40 40 40 40 40 40 40 40 40 40 40 40 40 40 40 40 39 39 39 40 40 40 39 39 39 40 40 40 40 40 40 40 40 40 40 40 40 40 40 39 39 39 40 40 40
40 40 40 40 40 40 40 40 40 40 40 40 34 34 34 34 39 39 39 40 40 40 40 40 40 40 40 40 40 40 40 40 39 39 39 40 40 40 40 40 40 40 40 39 39 39 40 40 40 39 39 39 40 40 40 40 40 40 40 40
40 40 40 40 40 40 40 40 40 34 34 34 34 40 40 40 40 40 40 40 40 40 40 40 40 40 40 40 40 40 40 40 40 40 40 40 40 39 39 39 40 40 40 40 40 40 40 40 40 40 40 40 40 40 40 40 40 40 40 40
40 40 40 40 40 40 40 40 40 39 39 39 39 40 40 40 40 40 40 40 40 40 40 40 40 40 39 39 39 40 40 40 40 40 40 40 40 40 40 40 40 40 40 40 40 40 40 40 40 40 40 39 39 39 39 39 39 40 33 33
33 33 40 40 40 30 30 30 40 40 39 39 40 40 40 40 40 40 40 40 39 39 39 40 40 40 40 40 40 40 40 40 40 34 34 31 31 39 40 39 39 39 34 40 40 40 39 39 39 40 40 40 40 40 35 34 30 30 30 29
34 29 29 35 34 34 40 40 40 40 40 40 40 40 40 40 40 40 40 40 39 39 39 40 40 40 40 40 40 40 40 40 39 39 39 40 40 40 40 40 39 39 35 31 31 29 29 30
>I6629V002B0KM0 length=360 xy=0709_2026 region=2 run=R_2014_12_30_12_21_21_
40 40 40 40 40 39 39 39 40 40 40 40 40 40 40 40 40 40 40 40 40 40 40 40 40 40 40 40 40 40 40 39 39 39 40 40 40 39 39 39 40 40 40 40 40 40 40 40 40 40 40 40 40 40 40 39 39 39 40 40
40 40 40 40 40 40 40 40 40 40 40 40 39 39 39 40 40 40 40 40 40 40 40 40 40 40 40 40 40 40 40 40 40 40 40 40 40 40 40 40 40 39 39 39 40 40 40 40 40 40 40 40 40 40 40 40 40 40 40 40
40 40 40 40 40 40 40 40 40 40 40 40 40 40 40 40 40 40 40 40 40 40 40 40 40 40 40 40 40 40 40 40 40 40 40 40 40 40 39 39 39 40 40 40 40 40 40 40 40 40 40 40 40 40 40 40 40 40 40 40
40 40 40 40 40 40 40 40 40 40 40 40 40 40 40 40 40 40 40 40 40 40 40 30 30 30 30 35 39 40 40 40 40 40 40 40 40 40 40 40 40 40 40 40 40 40 40 40 40 40 39 39 39 40 40 40 40 34 34 34
34 40 40 40 39 39 39 40 40 40 40 40 40 40 39 39 39 40 40 39 39 39 40 40 40 40 40 40 39 39 39 40 40 39 34 34 35 40 39 39 39 40 40 40 40 40 40 40 40 40 40 40 40 40 40 40 40 39 30 24
24 24 24 34 36 40 40 40 40 40 40 40 40 40 40 40 40 40 40 39 39 39 39 40 40 40 40 40 40 40 40 40 40 40 40 40 40 39 39 39 40 37 40 38 38 40 36 33 30 26 26 26 26 36 23 40 40 40 40 40
>I6629V002B0KMX length=362 xy=0709_2023 region=2 run=R_2014_12_30_12_21_21_
40 40 40 40 40 40 40 40 40 40 40 40 40 40 40 40 40 40 40 40 40 40 39 39 39 39 40 40 40 40 40 39 39 39 40 40 40 39 39 39 40 40 40 40 40 40 40 40 40 40 40 40 40 40 40 34 34 34 40 40
40 40 40 40 40 40 40 40 40 40 40 40 39 39 39 40 39 39 39 40 40 40 40 40 40 40 40 40 40 40 40 40 40 40 40 38 38 38 40 40 40 40 40 40 40 39 39 39 40 40 29 29 29 29 29 40 40 40 40 40
40 40 40 40 40 40 40 40 40 40 40 39 39 39 40 40 40 40 40 40 40 40 40 40 40 40 40 40 40 40 40 40 40 40 40 40 40 40 40 39 39 39 40 40 40 40 40 40 40 40 40 40 40 40 40 40 40 40 40 40
40 40 40 40 40 40 40 40 40 40 40 40 40 40 40 40 40 40 40 40 40 39 39 39 40 40 40 40 40 40 40 40 40 40 40 40 40 40 40 40 40 40 40 40 39 39 39 40 40 40 40 39 39 39 40 40 40 40 34 34
34 34 40 34 35 30 30 30 40 40 40 40 40 40 40 40 40 40 40 40 30 30 30 30 34 39 40 40 40 40 40 40 40 40 40 40 40 40 40 34 34 34 35 40 40 40 40 40 40 40 40 40 40 40 40 35 35 35 34 39
40 28 28 28 28 28 38 38 38 39 39 27 31 31 28 28 30 30 40 40 40 40 40 36 39 39 40 40 40 40 30 30 30 40 40 40 40 40 40 40 40 40 40 40 40 40 40 39 39 39 39 31 31 31 31 35 23 39 40 40
40 40
>I6629V002B0KQ5 length=363 xy=0709_2175 region=2 run=R_2014_12_30_12_21_21_
40 40 40 40 40 34 34 34 40 40 40 40 40 40 40 40 40 40 40 40 40 40 40 40 40 40 40 40 40 40 40 39 39 39 40 40 40 39 39 39 40 40 40 40 40 40 40 40 40 40 40 40 40 40 39 39 39 40 40 40
40 40 40 40 40 40 40 40 40 40 40 40 31 31 31 31 30 30 30 40 37 40 40 40 40 40 40 40 40 40 40 40 39 39 39 40 40 40 40 40 40 40 40 39 39 39 40 40 40 39 39 39 40 40 40 40 40 40 40 40
40 40 40 40 40 40 40 40 40 34 34 34 34 40 40 40 40 40 40 40 40 40 40 40 40 40 40 40 40 40 40 40 40 40 40 40 40 40 40 40 40 40 40 40 40 40 40 40 40 40 40 40 40 39 39 39 39 40 40 40
40 40 40 40 40 40 40 40 40 39 39 39 39 40 40 40 40 40 40 40 40 40 40 40 40 40 39 39 39 40 40 40 39 39 39 40 40 40 40 40 40 40 40 40 40 40 40 40 40 40 36 20 20 20 34 34 34 34 17 17
16 16 36 29 40 36 36 36 40 40 40 40 40 40 40 40 40 40 40 40 38 38 38 40 40 40 40 40 40 40 40 40 40 34 34 32 32 35 35 30 30 30 23 35 40 40 36 36 39 40 40 40 39 39 39 40 40 40 40 33
33 32 32 40 40 40 40 40 40 39 39 39 39 39 39 40 40 40 40 40 40 40 40 40 40 40 40 40 40 40 40 40 40 40 40 40 40 40 40 34 34 35 34 39 31 31 31 29 34 16 16 30 31 31 31 31 30 13 26 26
40 40 40
>I6629V002B0KUY length=362 xy=0709_2312 region=2 run=R_2014_12_30_12_21_21_
38 38 38 40 40 39 39 39 40 40 40 40 40 40 40 40 40 40 39 36 28 27 24 24 24 24 36 36 36 39 40 35 36 39 40 40 40 39 39 39 29 29 29 40 39 39 39 40 38 35 35 35 36 40 36 24 21 21 19 20
22 24 28 26 20 12 12 12 12 14 16 18 23 23 23 30 35 35 36 28 27 27 32 38 36 36 33 33 28 28 28 34 40 40 40 40 40 40 40 40 40 40 40 40 40 39 39 33 29 29 29 37 37 39 39 39 40 40 40 40
40 40 40 40 40 40 40 40 40 33 26 24 24 28 38 39 36 36 30 30 30 30 27 27 23 23 23 35 35 38 32 32 32 40 40 40 39 38 33 33 33 33 40 40 40 40 40 40 40 40 40 40 40 40 29 29 28 39 39 34
37 35 30 30 30 30 36 32 27 25 25 21 19 20 29 36 35 35 24 24 20 20 21 21 30 30 18 18 18 35 35 40 40 39 39 40 40 40 40 40 40 40 40 40 40 40 40 40 40 35 35 37 35 35 40 40 35 37 20 20
20 20 40 28 40 39 39 39 40 40 40 40 40 40 40 40 40 40 40 35 23 23 23 35 40 40 40 40 39 39 39 38 38 38 38 36 36 33 32 15 15 15 14 20 15 21 20 25 25 35 32 26 28 26 28 28 30 26 23 23
12 12 12 11 11 11 18 9 22 20 22 17 21 21 25 19 25 21 21 21 30 30 36 36 33 33 33 36 32 34 20 20 20 25 24 25 23 24 21 26 30 26 23 17 17 17 17 26 14 12 20 17 17 17 17 20 12 25 31 34
32 24
>I6629V002B0KVN length=361 xy=0709_2337 region=2 run=R_2014_12_30_12_21_21_
40 40 40 40 40 39 39 39 40 40 40 40 40 40 40 40 39 39 39 39 40 40 40 40 40 39 39 39 40 40 40 39 39 39 40 40 40 39 39 39 40 40 40 40 40 40 40 40 40 40 40 40 40 40 39 21 21 21 21 21
30 30 40 29 40 40 40 40 40 40 40 40 39 39 39 40 34 34 34 34 40 40 40 40 40 40 40 40 40 40 40 39 39 39 40 40 40 40 40 40 40 39 39 39 40 40 40 40 40 40 39 39 39 40 40 40 40 40 40 40
40 40 40 40 40 39 39 39 40 40 40 40 40 40 40 40 40 40 40 40 40 40 40 40 40 40 40 40 40 40 40 40 40 40 40 40 40 40 40 39 39 39 40 40 40 40 40 40 40 40 40 40 40 40 40 40 40 40 40 40
40 40 40 40 40 40 40 40 40 40 40 40 40 40 40 40 40 40 40 40 40 40 40 40 40 40 40 40 40 40 40 40 40 40 40 40 40 40 40 40 40 40 40 40 40 40 40 40 40 40 40 39 39 38 35 35 35 35 31 33
34 34 40 40 40 39 39 39 40 40 40 40 40 40 40 40 40 40 40 40 39 39 39 40 40 40 40 40 40 40 40 40 40 39 39 39 39 40 40 39 39 39 40 40 40 40 40 40 40 40 40 40 40 35 30 30 30 35 39 40
34 33 32 32 40 40 39 39 39 40 40 39 39 39 39 37 34 26 26 19 34 40 40 40 40 40 40 40 40 40 40 40 40 40 40 40 40 30 30 30 39 40 40 40 40 40 40 39 39 39 31 33 34 34 40 40 40 40 40 40
40
>I6629V002B0KY1 length=363 xy=0709_2459 region=2 run=R_2014_12_30_12_21_21_
40 40 40 40 40 39 39 39 40 40 40 40 40 40 40 40 40 40 40 40 40 40 40 40 40 40 40 40 40 40 40 39 39 39 40 40 40 39 39 39 39 39 39 40 40 40 40 40 40 40 40 40 40 40 40 40 40 40 40 40
40 40 40 40 40 39 39 39 40 40 40 40 39 39 39 40 40 40 40 40 39 39 39 40 40 40 40 40 39 39 39 40 40 40 40 39 39 39 40 40 40 40 40 40 40 40 40 40 40 39 39 39 40 40 40 40 40 40 40 40
40 40 40 40 40 40 40 40 40 34 34 34 34 40 40 40 40 40 40 40 40 40 40 40 40 40 40 40 40 40 40 40 40 40 40 40 40 40 40 39 39 39 40 40 40 40 40 40 40 35 35 35 39 39 40 40 40 40 40 40
40 40 40 40 40 40 40 40 40 40 40 40 40 34 34 34 34 40 40 40 40 40 40 39 39 39 34 34 34 40 40 40 40 40 40 40 40 40 40 40 40 40 40 40 39 39 39 40 40 39 39 38 38 39 40 40 39 39 31 31
33 34 40 34 39 35 34 34 40 40 40 40 40 40 40 40 40 40 40 35 27 27 27 26 34 40 40 40 40 40 40 40 40 39 39 39 40 40 40 36 36 36 40 40 40 40 28 28 28 30 24 40 40 40 40 40 40 40 40 33
33 34 32 40 40 39 39 39 40 40 40 40 40 40 40 40 39 39 39 39 40 40 40 26 26 26 40 40 40 34 34 34 40 40 36 30 30 30 34 40 40 40 39 39 31 31 31 31 40 30 29 39 31 31 31 31 39 23 36 36
36 37 37
>I6629V002B0KZZ length=360 xy=0709_2493 region=2 run=R_2014_12_30_12_21_21_
40 40 40 40 40 39 39 39 40 40 40 40 40 40 40 40 40 40 40 40 40 40 40 40 40 40 40 40 40 40 40 39 39 39 40 40 40 39 39 39 40 40 40 40 40 40 40 38 34 34 38 40 14 14 12 12 12 12 12 22
22 33 26 40 40 40 40 40 40 40 40 39 39 39 40 34 34 32 32 26 26 26 37 40 40 30 30 30 30 36 34 35 35 40 40 40 40 40 40 39 38 38 38 40 39 39 39 40 40 34 34 34 34 40 40 40 40 40 40 40
40 39 39 39 40 40 40 40 40 40 26 26 26 26 26 26 40 40 14 30 30 30 30 40 40 40 40 40 40 40 40 40 40 40 40 40 40 40 39 39 39 40 40 40 40 40 40 40 40 40 39 26 26 26 40 40 40 40 40 40
40 40 40 40 40 40 40 40 40 40 40 40 40 36 36 36 33 22 22 16 16 16 16 16 33 36 38 40 40 40 40 40 40 40 40 40 40 40 40 40 40 40 40 40 40 40 40 40 40 40 39 39 39 40 40 40 40 33 34 34
34 40 40 40 39 39 39 40 40 40 40 40 40 40 40 40 39 39 26 26 26 37 40 40 39 39 39 39 40 40 40 40 40 40 40 40 40 40 39 39 39 40 40 40 40 40 40 40 40 40 40 40 40 40 40 40 39 30 30 30
35 39 40 40 40 40 40 40 40 40 40 40 40 40 40 39 30 30 30 39 40 40 40 40 40 40 40 40 40 40 40 40 40 40 40 40 40 40 40 40 40 40 40 39 30 26 28 22 39 29 29 26 26 40 23 36 36 40 24 24
>I6629V002B0L17 length=362 xy=0709_3869 region=2 run=R_2014_12_30_12_21_21_
40 40 40 40 40 30 30 30 30 30 40 40 40 40 40 40 40 40 40 40 40 40 40 40 40 40 40 40 40 40 40 30 30 30 40 40 40 39 39 39 40 40 40 40 40 40 40 40 40 40 40 40 40 40 40 40 29 29 29 29
34 34 40 40 40 40 40 40 40 40 40 40 39 39 39 40 39 39 39 40 40 40 40 40 39 39 39 39 40 40 40 40 40 40 40 39 39 39 40 40 40 40 40 40 40 39 39 39 40 40 40 40 40 40 40 40 40 40 40 40
40 40 40 40 40 40 40 40 40 40 40 40 40 40 40 40 40 40 40 40 40 40 40 40 40 40 40 40 40 40 40 40 40 40 40 40 40 40 40 39 39 39 40 40 40 40 40 40 40 40 40 40 40 40 40 40 40 40 40 40
40 40 40 40 40 40 40 40 40 40 40 40 40 40 40 40 40 40 40 40 40 40 40 40 40 40 40 40 40 40 40 40 40 40 40 40 40 40 40 40 40 40 40 40 40 40 40 40 40 40 40 39 39 39 40 40 40 40 32 32
32 32 40 40 40 40 40 40 40 40 40 40 40 40 40 40 40 40 40 40 39 34 34 35 40 40 40 40 40 40 40 40 40 40 40 40 40 40 40 39 38 38 39 40 40 40 40 40 40 40 40 40 40 40 40 40 40 40 40 40
40 23 23 23 23 21 26 26 26 29 29 20 24 24 24 24 29 29 40 40 40 40 40 40 40 39 39 39 40 40 40 40 40 40 40 40 40 40 40 40 40 40 40 40 40 40 40 40 40 40 40 33 34 32 31 35 23 39 40 40
40 40
>I6629V002B0LA1 length=364 xy=0709_2891 region=2 run=R_2014_12_30_12_21_21_
40 40 23 23 23 23 23 23 40 40 40 40 40 40 40 40 40 40 40 40 40 40 40 40 40 39 39 39 40 40 40 39 39 39 40 40 40 39 39 39 39 39 39 40 40 40 40 40 40 40 40 40 40 40 40 40 40 40 40 40
40 40 40 40 40 40 40 40 40 40 40 40 40 39 39 39 40 34 34 34 34 40 40 40 40 40 40 40 40 40 40 40 40 40 39 39 39 40 40 40 40 40 40 40 40 40 40 40 40 40 40 40 40 40 40 40 40 40 40 40
40 40 40 40 40 40 40 40 40 40 34 34 34 34 40 40 40 40 40 40 40 40 40 40 40 40 40 40 40 40 40 40 40 40 40 40 40 40 40 40 39 39 39 40 40 40 40 40 40 40 40 40 40 40 40 40 40 40 40 40
40 40 40 40 40 39 39 39 40 40 40 40 40 40 40 40 40 40 40 39 39 39 40 40 40 40 40 39 39 39 40 40 40 40 40 40 40 40 40 40 40 40 40 40 40 40 40 40 40 40 40 40 39 39 39 40 40 40 40 31
31 31 31 40 40 40 40 40 40 40 39 39 39 40 40 40 40 40 40 40 40 34 34 34 34 40 40 40 40 39 35 34 34 35 40 40 39 39 39 39 37 37 39 40 39 34 39 40 39 39 39 40 40 40 40 40 40 40 40 40
40 40 31 31 31 31 40 40 40 36 36 36 36 36 36 24 24 24 24 24 24 30 36 27 36 36 36 36 36 39 40 40 40 40 40 40 40 39 39 37 40 40 36 36 36 34 34 29 29 30 26 26 30 29 29 29 29 34 23 35
40 40 40 40
>I6629V002B0LH5 length=360 xy=0709_3147 region=2 run=R_2014_12_30_12_21_21_
40 40 40 40 40 30 30 30 28 28 40 40 40 40 40 40 40 40 40 40 40 40 40 40 40 40 40 40 40 40 40 39 39 39 40 40 40 39 39 39 39 39 39 40 40 40 40 40 40 40 40 40 39 39 39 40 40 39 39 39
38 38 37 40 37 34 20 21 21 21 35 29 35 35 36 40 40 40 40 40 40 40 40 40 40 40 40 40 40 40 40 40 40 40 40 40 40 40 40 29 29 20 21 21 37 40 40 40 37 37 34 33 33 40 40 40 40 40 40 40
40 40 40 40 40 39 39 39 40 40 40 40 40 40 40 40 40 40 40 40 40 40 40 40 40 40 40 40 40 40 40 40 38 38 38 40 40 40 40 39 39 39 40 40 40 40 40 40 40 40 40 40 40 40 40 40 40 38 38 38
38 40 40 38 38 38 38 40 40 40 38 38 38 40 40 40 40 40 40 40 40 40 40 40 40 40 29 28 28 28 28 37 40 40 40 40 40 40 40 40 40 40 40 40 40 40 40 40 40 40 40 39 39 39 40 40 40 40 33 33
34 31 38 27 38 38 39 39 40 40 40 40 38 38 37 40 37 37 37 39 36 33 32 32 32 32 39 40 40 40 39 38 38 35 35 35 35 38 38 27 27 27 25 28 27 35 35 28 28 28 28 32 38 35 35 35 35 36 38 38
31 31 17 17 17 23 26 26 26 17 25 17 17 17 19 25 26 21 21 20 20 35 34 34 32 32 33 33 32 36 36 35 31 15 16 16 27 27 27 27 27 27 27 27 27 36 36 36 36 28 28 28 26 27 14 27 27 36 34 31
>I6629V002B0LI3 length=363 xy=0709_3181 region=2 run=R_2014_12_30_12_21_21_
40 40 40 40 40 39 39 39 40 40 40 40 40 40 40 40 40 40 40 40 40 40 40 40 40 40 40 40 40 40 40 39 39 39 40 40 40 39 39 39 40 40 40 40 40 40 40 40 40 40 40 40 40 40 39 39 39 40 40 40
40 40 40 40 40 40 40 40 40 40 40 40 39 39 39 40 34 34 34 30 30 31 31 40 40 40 40 40 34 34 34 34 39 39 39 40 40 40 40 40 40 40 40 39 39 39 40 40 40 39 39 39 40 40 40 40 40 40 40 40
40 40 40 40 40 40 40 40 40 32 32 32 32 40 40 40 40 40 40 40 40 40 40 40 40 40 40 40 40 40 40 40 40 40 40 40 40 40 40 39 39 39 40 40 40 40 40 40 40 40 40 40 40 40 40 40 40 40 40 40
40 40 40 40 40 40 40 40 40 40 40 40 40 40 40 40 40 40 40 40 40 40 40 40 40 40 39 39 39 40 40 40 40 40 40 40 40 40 40 40 40 40 40 40 39 39 39 40 40 40 40 39 39 39 40 39 39 39 33 34
34 34 40 40 40 40 40 40 40 40 40 40 40 40 40 40 40 40 40 40 39 39 38 39 39 39 39 40 40 40 40 40 40 40 40 40 40 40 40 37 37 37 40 40 34 34 26 26 26 30 30 36 36 34 35 32 29 28 32 19
19 19 19 19 33 36 34 34 34 39 39 39 40 40 34 34 34 34 40 40 40 40 40 40 40 40 40 40 40 40 36 36 34 30 30 30 30 34 40 30 30 30 36 37 28 28 29 29 34 23 23 39 31 31 31 31 34 23 40 40
40 40 40
>I6629V002B0LII length=361 xy=0709_3160 region=2 run=R_2014_12_30_12_21_21_
40 40 40 40 40 26 28 28 26 26 40 40 40 40 40 40 40 40 40 40 40 38 30 30 30 30 30 30 27 36 37 33 36 36 40 40 35 34 34 34 40 40 40 40 40 40 40 40 40 40 40 40 40 40 40 39 39 39 40 40
40 40 40 40 40 40 39 39 39 39 39 40 30 30 30 39 35 35 35 32 32 33 33 40 40 40 40 40 40 40 40 40 40 40 39 39 39 40 40 40 40 39 39 39 40 40 40 40 40 40 40 40 40 40 40 40 40 40 40 40
39 39 39 39 40 40 40 40 40 39 30 21 21 21 39 40 40 40 40 40 40 40 40 40 39 39 39 40 40 40 40 40 40 40 40 39 34 35 35 39 39 39 40 40 40 40 40 40 40 40 40 40 40 40 40 40 40 40 40 40
40 40 40 35 34 34 40 40 40 40 40 30 24 26 26 30 30 36 36 36 36 36 40 36 36 36 36 36 40 40 40 35 30 30 30 30 30 39 40 40 40 40 40 40 40 39 34 35 35 39 39 39 39 39 40 40 40 40 34 34
34 34 40 34 40 38 34 34 35 40 30 30 30 34 33 32 33 40 40 40 40 34 34 35 34 39 40 40 40 40 34 34 34 35 35 40 40 39 39 39 26 26 24 35 34 40 40 40 40 30 30 30 39 40 40 40 40 39 39 39
40 39 39 39 40 39 39 39 40 40 39 36 36 38 33 33 33 34 30 18 24 24 26 30 40 40 40 40 40 40 40 40 40 39 39 39 40 40 34 35 34 34 35 40 40 40 40 40 40 40 31 31 31 31 35 23 40 40 40 40
40
>I6629V002B0LPS length=361 xy=0709_3422 region=2 run=R_2014_12_30_12_21_21_
40 40 40 40 40 39 39 39 40 40 40 40 40 40 40 40 40 40 40 40 40 40 40 40 40 40 40 40 40 40 40 39 39 39 40 40 40 39 39 39 40 40 40 40 40 40 40 40 40 40 40 40 40 40 39 39 39 40 40 40
40 40 40 40 40 40 40 40 40 40 40 40 33 33 32 32 38 38 38 40 40 40 40 40 40 40 40 40 40 40 40 40 39 39 39 40 40 40 40 40 40 40 40 39 39 39 40 40 40 39 39 39 40 40 40 40 40 40 40 40
40 40 40 40 40 40 40 40 40 34 34 34 34 40 40 40 40 40 40 40 40 40 40 40 40 40 40 40 40 40 40 40 40 40 40 40 40 40 40 40 40 40 40 40 40 40 40 40 40 40 40 40 40 40 40 40 40 40 40 40
40 40 40 40 39 39 39 40 40 40 40 40 40 40 40 40 40 40 40 40 40 40 40 40 40 40 39 39 39 39 39 40 39 40 40 40 40 40 40 40 40 40 34 20 20 20 19 24 33 35 21 24 24 24 28 32 36 34 20 20
20 27 39 25 40 37 37 37 40 40 40 40 40 40 40 40 40 40 40 40 39 39 39 40 40 40 40 40 40 40 40 40 40 40 40 40 40 40 40 39 39 39 40 40 40 40 40 40 40 40 40 40 40 40 40 39 39 39 39 39
34 34 34 34 40 40 39 39 39 40 40 40 40 40 39 34 34 35 39 34 40 40 40 40 40 40 40 39 30 30 30 39 40 40 40 40 40 40 40 40 40 40 40 40 40 40 40 40 40 40 34 34 34 33 39 23 35 35 40 40
40
>I6629V002B0LZS length=349 xy=0709_3782 region=2 run=R_2014_12_30_12_21_21_
40 40 40 40 40 26 26 26 26 26 40 40 40 40 40 40 40 40 40 40 40 40 40 40 40 40 40 40 40 40 40 26 26 26 40 40 40 39 39 39 39 39 39 40 40 40 40 40 40 40 40 40 40 40 40 40 40 40 40 40
40 40 40 40 30 18 18 18 18 18 20 16 34 36 36 40 40 40 40 40 40 40 40 40 40 40 40 40 40 40 40 40 40 40 40 40 40 40 40 40 40 39 39 39 40 40 40 40 40 40 40 40 40 40 40 40 40 40 40 40
40 40 40 40 40 40 40 40 40 40 40 40 40 40 40 40 40 40 40 40 40 40 40 40 40 40 40 40 40 40 40 40 40 40 40 40 40 40 40 39 39 39 40 40 40 40 40 40 40 40 40 40 40 40 40 40 40 40 40 40
40 40 40 40 39 39 39 40 40 40 40 40 40 40 40 40 40 40 40 40 40 40 40 40 40 40 40 40 40 39 39 30 30 30 30 40 40 40 40 40 40 40 40 40 40 40 40 40 39 39 39 38 38 39 40 40 40 40 31 30
31 31 40 30 30 30 30 30 35 28 40 40 40 40 40 40 40 40 40 40 39 39 39 39 34 34 35 39 39 40 40 40 36 27 30 30 34 36 40 34 29 29 26 36 21 30 30 34 36 36 36 36 39 40 40 40 40 40 40 40
40 40 40 40 39 39 39 40 40 40 39 39 39 39 40 40 40 40 40 36 36 30 34 30 36 36 34 30 29 33 32 33 36 33 33 33 28 28 30 33 31 31 28 32 32 32 27 25 28
>I6629V002B0M3S length=362 xy=0710_1126 region=2 run=R_2014_12_30_12_21_21_
40 40 40 40 40 40 40 40 40 40 40 40 40 40 40 40 40 40 40 40 40 40 40 40 40 40 40 40 40 40 40 39 39 39 40 40 40 39 39 39 40 40 40 40 40 40 40 40 40 40 40 40 40 40 39 39 39 40 40 40
40 40 40 40 40 40 40 40 40 40 40 40 39 39 39 40 39 39 39 40 40 40 40 40 40 40 34 34 34 34 40 40 40 40 40 30 30 30 40 40 40 40 40 40 40 39 39 39 40 40 39 39 39 39 39 39 40 40 40 40
40 40 40 40 40 40 40 40 40 40 40 39 39 39 40 40 40 40 40 40 40 40 40 40 40 40 40 40 40 40 40 40 40 40 40 40 40 40 40 38 38 38 40 40 40 40 40 40 40 40 40 40 40 40 40 40 40 40 40 40
40 40 40 40 40 40 40 40 40 40 40 40 40 40 40 40 40 40 40 40 40 30 30 30 39 40 40 40 40 40 40 40 40 40 40 40 40 40 40 40 40 40 40 40 40 40 40 40 40 40 40 39 39 39 40 40 40 40 33 33
31 31 40 23 35 30 30 30 34 28 39 39 39 40 40 39 39 39 40 40 39 39 38 39 39 40 40 40 40 40 40 40 40 39 39 39 40 40 40 39 39 39 40 40 40 40 40 40 40 40 40 40 40 40 40 40 40 40 40 40
40 40 40 39 36 36 36 36 36 40 36 31 26 22 22 24 24 24 34 33 27 36 38 38 38 36 38 40 30 30 28 28 30 36 34 34 34 34 36 36 36 36 36 36 36 40 40 40 40 40 40 29 31 31 31 30 16 30 30 40
40 40
>I6629V002B0M67 length=361 xy=0710_1249 region=2 run=R_2014_12_30_12_21_21_
40 40 40 40 40 39 39 39 40 40 38 21 21 21 26 39 40 40 40 40 40 40 40 40 40 40 40 40 40 40 40 39 39 39 40 40 40 39 39 39 40 40 40 40 40 40 40 40 40 40 40 40 40 40 40 40 40 40 40 40
40 40 40 40 40 40 40 40 40 40 40 30 21 21 21 34 36 37 37 34 28 34 36 40 40 40 40 40 40 40 40 40 40 40 39 39 39 39 40 39 39 39 39 39 40 39 39 39 40 40 40 40 40 40 40 40 40 40 40 40
40 40 40 40 40 40 40 40 39 39 35 34 34 40 40 34 34 21 21 21 40 40 40 40 39 39 39 40 40 40 40 40 40 40 40 40 40 40 40 39 39 39 40 40 39 39 39 40 40 40 40 40 40 40 30 30 30 40 40 40
40 40 40 40 40 40 40 40 40 40 40 40 40 40 40 40 39 39 39 40 40 40 40 40 40 40 39 39 39 40 40 40 39 39 40 40 40 40 40 40 40 40 40 40 40 40 40 40 40 40 40 26 26 26 40 40 36 36 26 24
24 24 33 40 40 26 26 26 39 34 40 40 40 40 40 40 40 40 40 40 39 39 39 40 40 40 40 40 40 40 40 40 40 40 40 40 40 40 40 39 39 39 40 39 34 39 40 40 40 40 40 40 40 40 40 40 40 40 39 39
39 40 34 34 34 39 39 40 40 40 40 28 28 28 28 36 39 39 39 36 36 36 36 40 40 40 40 40 40 39 39 39 40 40 40 39 39 39 40 34 35 35 34 32 32 33 33 37 37 36 33 19 19 19 19 34 34 40 40 40
38
>I6629V002B0M72 length=360 xy=0710_1280 region=2 run=R_2014_12_30_12_21_21_
40 40 40 40 40 39 39 39 40 40 40 40 40 40 40 40 40 40 40 40 40 40 39 39 34 34 34 34 40 40 40 38 38 38 40 40 40 39 39 39 40 40 40 40 40 40 40 40 40 40 40 40 40 40 40 40 40 40 40 40
40 40 40 40 40 40 40 40 40 40 40 40 39 39 39 40 29 28 28 28 33 33 33 27 26 26 26 26 26 26 40 31 31 31 31 40 40 40 40 40 40 40 40 40 40 40 40 40 40 40 40 40 40 40 40 40 40 40 40 40
40 40 40 40 40 40 36 38 38 38 36 16 16 16 16 16 16 33 36 22 36 36 40 40 39 39 39 39 40 40 40 40 40 40 40 40 40 40 40 39 39 39 40 40 40 40 40 40 40 40 40 40 40 40 40 40 40 40 40 40
40 40 40 40 30 30 30 30 40 40 40 40 40 40 40 40 40 40 40 40 27 27 27 27 27 40 39 39 39 40 40 40 40 40 40 40 40 40 40 40 40 40 40 40 40 40 40 40 40 40 40 39 39 39 40 40 40 40 34 34
32 32 40 40 40 39 39 39 40 40 40 40 40 40 40 40 40 39 39 39 34 34 34 40 39 36 36 38 36 32 27 27 28 28 32 17 17 17 28 17 17 17 20 32 27 31 31 32 33 36 36 36 40 40 36 30 30 30 30 36
38 33 33 35 34 32 32 31 31 17 17 17 22 22 20 17 28 28 25 23 23 22 26 36 36 32 30 30 29 30 40 40 39 39 36 36 36 36 36 40 40 40 30 30 30 30 28 28 36 29 29 28 25 33 23 36 40 36 34 34
>I6629V002B0MHH length=360 xy=0710_0323 region=2 run=R_2014_12_30_12_21_21_
40 40 40 40 40 39 39 39 40 40 40 40 40 40 40 40 40 40 40 40 40 40 40 40 34 34 34 34 40 40 40 39 39 39 40 40 40 39 39 39 40 40 40 40 40 40 40 40 40 40 40 40 30 30 21 21 21 21 39 37
40 40 40 40 40 40 40 40 40 40 40 40 39 39 39 40 34 34 34 34 39 39 39 40 40 40 40 40 40 40 40 39 39 39 40 40 40 40 40 40 40 39 39 39 40 40 40 40 40 40 40 40 34 34 34 34 40 40 40 40
40 40 40 40 40 40 40 40 40 40 40 28 28 30 30 30 40 40 40 40 40 40 40 40 40 40 40 40 40 40 40 40 40 40 40 40 40 40 40 39 39 39 40 40 40 40 40 40 40 40 40 40 40 40 40 40 40 40 40 40
40 40 40 40 34 34 35 35 40 40 40 40 40 40 40 40 40 40 40 40 40 34 34 34 34 40 39 39 39 40 40 40 39 39 39 39 40 40 40 40 40 40 40 40 40 40 40 40 40 40 40 39 39 39 39 39 39 40 33 34
34 34 40 40 39 38 38 38 40 40 40 40 40 40 40 40 40 40 40 40 39 39 39 40 40 40 40 40 40 40 39 39 39 40 40 39 39 39 40 39 39 39 40 40 40 40 40 40 40 40 40 40 40 34 34 30 26 24 24 34
34 34 34 40 40 34 34 34 34 39 39 40 40 40 40 40 40 40 39 39 39 39 39 40 40 40 40 40 40 40 40 40 40 30 30 30 34 34 35 34 34 34 36 40 40 32 32 32 40 29 29 31 31 30 13 26 26 35 40 40
>I6629V002B0MSK length=360 xy=0710_0722 region=2 run=R_2014_12_30_12_21_21_
40 40 40 40 40 39 39 39 40 40 40 40 40 40 40 40 40 40 40 40 40 40 40 40 40 40 40 40 40 40 40 39 39 39 40 40 40 39 39 39 40 40 40 40 40 40 40 40 40 40 40 40 40 40 40 40 40 40 40 40
40 40 40 40 40 40 40 40 40 40 40 40 39 39 39 40 34 34 34 34 39 39 39 40 40 40 40 40 40 40 40 39 39 39 40 40 40 40 40 40 40 40 40 40 32 32 32 32 40 40 40 40 40 40 40 40 40 40 40 40
40 40 40 40 40 40 40 40 40 40 40 38 38 38 40 40 40 40 40 40 40 40 39 39 39 40 40 40 40 40 40 40 40 40 40 40 40 40 40 39 39 39 40 40 40 40 40 40 40 40 40 40 40 40 40 40 40 40 40 40
40 40 40 40 40 40 40 40 40 40 40 40 40 40 40 40 40 40 40 40 40 40 40 40 40 40 40 40 40 40 40 40 40 40 40 40 40 40 40 40 40 40 40 40 39 39 39 40 40 40 40 39 39 39 40 40 40 40 34 34
34 34 40 40 39 38 38 39 40 40 40 40 40 40 40 40 40 40 40 40 39 39 39 40 40 40 40 40 40 40 40 40 40 40 40 40 40 40 40 39 39 39 40 40 37 39 39 40 40 40 40 40 40 40 40 40 40 40 40 40
39 39 39 40 40 39 39 39 39 39 39 39 39 40 40 40 40 40 40 40 40 40 40 40 40 40 40 40 39 39 39 40 40 40 39 39 39 40 40 40 40 40 40 40 40 40 40 40 40 40 34 34 34 33 40 34 40 30 30 30
>I6629V002B0MW8 length=312 xy=0710_0890 region=2 run=R_2014_12_30_12_21_21_
28 22 11 11 11 22 11 12 12 18 15 22 25 27 27 27 27 29 31 31 32 32 32 27 27 27 27 29 29 19 19 19 19 23 19 19 19 25 21 33 28 28 30 35 35 35 35 35 35 35 33 33 33 33 33 23 23 19 19 19
19 29 27 24 21 22 19 19 18 23 19 19 19 31 31 26 26 28 33 30 30 37 37 35 28 28 28 35 35 37 37 37 37 37 37 35 35 35 37 37 37 37 27 27 21 21 21 26 26 28 25 33 32 33 33 33 37 37 35 35
34 34 34 34 35 37 37 37 37 37 37 37 37 37 37 37 37 37 37 37 35 31 31 31 31 37 37 37 37 37 37 37 37 37 37 37 37 37 37 37 37 37 37 31 31 31 31 35 37 37 37 37 37 35 35 35 32 34 30 28
28 28 29 29 29 31 29 15 15 15 19 24 23 23 27 23 23 23 29 29 30 27 23 23 24 28 20 20 20 32 33 32 29 29 32 32 27 28 28 28 32 30 25 25 25 25 28 33 35 35 35 35 35 35 30 30 30 34 35 35
28 25 21 21 21 21 30 21 19 19 17 21 21 17 21 24 21 17 17 18 18 18 22 18 17 17 21 21 21 21 18 18 17 19 23 23 25 23 22 13 13 13 24 24 19 19 18 23 15 19 19 27 30 27 27 27 30 23 24 24
27 32 23 24 24 19 19 19 19 27 21 18
>I6629V002B0MXK length=24 xy=0710_0902 region=2 run=R_2014_12_30_12_21_21_
40 40 40 40 40 40 40 40 40 40 40 40 40 34 34 34 34 40 40 40 40 40 40 40
>I6629V002B0MY3 length=363 xy=0710_0957 region=2 run=R_2014_12_30_12_21_21_
40 40 40 40 40 39 39 39 40 40 40 40 40 40 40 40 40 40 40 40 40 40 40 40 40 40 40 40 40 40 40 38 38 38 40 40 40 26 26 26 39 40 40 39 39 39 40 40 40 40 40 40 40 40 39 39 39 40 40 40
40 40 40 40 40 40 40 40 40 40 40 40 33 33 33 33 39 39 39 40 40 40 40 40 40 40 40 40 40 40 40 40 39 39 39 40 40 40 40 40 40 40 40 39 39 39 40 40 40 39 39 39 40 40 40 40 40 40 40 40
40 40 40 40 40 40 40 40 40 33 33 34 34 40 40 40 40 40 40 40 40 40 40 40 40 40 40 40 40 40 40 40 40 40 40 40 40 40 40 40 40 40 40 40 39 39 39 40 40 40 40 40 40 40 40 40 40 40 40 39
39 39 40 40 34 34 35 40 40 40 40 40 40 40 40 40 40 40 40 40 40 40 40 40 40 40 37 35 35 26 26 20 35 39 39 39 40 40 40 40 40 40 40 40 35 34 34 35 39 40 40 39 39 37 36 36 39 40 29 29
31 31 40 40 40 39 39 39 40 40 40 40 40 39 39 39 40 40 40 40 39 39 39 40 40 40 40 40 40 40 40 40 40 34 34 34 34 40 40 39 39 39 40 40 40 40 39 39 39 40 40 40 40 40 40 40 40 40 40 32
29 29 29 39 40 40 30 30 30 36 36 40 36 36 36 40 36 36 30 30 30 34 40 40 40 40 40 40 40 34 30 30 30 34 36 37 35 32 32 30 30 32 21 21 15 15 15 15 23 12 12 20 19 20 20 22 33 23 36 40
40 40 40
>I6629V002B0MZH length=361 xy=0710_0971 region=2 run=R_2014_12_30_12_21_21_
40 40 40 40 40 39 39 39 40 40 40 40 40 40 40 40 40 40 40 40 40 40 40 40 40 39 39 39 40 40 40 39 39 39 40 40 40 38 38 38 40 40 40 40 40 40 40 40 40 40 40 40 40 40 40 26 26 26 25 25
30 30 40 29 40 40 40 40 40 40 40 40 39 39 39 40 34 34 32 32 40 40 40 40 40 40 40 40 40 40 40 39 39 39 40 40 40 40 40 40 40 40 40 40 40 40 40 40 40 40 39 39 39 40 40 40 40 40 40 40
40 40 40 40 40 39 39 39 40 40 40 40 40 40 40 40 40 40 40 40 40 40 40 40 40 40 40 40 40 40 40 40 40 40 40 40 40 40 40 39 39 39 40 40 40 40 40 40 40 40 40 40 40 40 40 40 40 40 40 40
40 40 40 40 40 40 40 40 40 40 40 40 40 40 40 40 40 40 40 40 40 40 40 40 39 39 39 40 40 40 40 40 40 40 40 40 40 40 40 40 40 40 40 40 40 40 40 40 40 40 40 30 30 30 30 35 35 35 31 33
31 31 40 34 40 39 39 39 40 40 40 40 40 40 40 40 40 39 39 39 39 39 38 39 39 39 40 40 40 40 39 39 39 39 39 40 40 40 40 39 39 39 40 40 40 40 40 40 40 40 40 40 40 40 40 40 40 40 40 40
33 33 31 31 30 30 30 30 37 40 40 40 40 40 37 37 39 40 40 40 39 39 39 39 39 40 40 40 30 30 30 40 40 40 40 40 40 40 40 40 40 40 40 40 39 39 39 39 39 40 32 32 32 32 40 34 40 40 40 40
40
>I6629V002B0N1S length=362 xy=0710_2350 region=2 run=R_2014_12_30_12_21_21_
40 40 40 40 40 40 40 40 40 40 40 40 40 40 40 40 40 40 40 40 40 40 40 40 40 40 40 40 40 40 40 34 34 34 40 40 40 39 39 39 40 40 40 40 40 40 40 40 40 40 40 40 40 40 40 40 38 38 38 40
40 40 40 40 40 40 40 40 40 40 40 39 39 39 40 39 39 39 40 40 40 40 40 40 40 40 40 40 40 40 40 40 40 40 39 39 39 40 40 40 40 40 40 40 39 39 39 40 40 28 28 28 28 28 40 40 40 40 40 40
40 40 40 40 40 40 40 40 40 40 40 40 21 21 21 35 40 40 40 40 40 40 40 40 40 40 40 40 40 40 40 40 40 40 40 40 40 40 39 39 39 40 40 40 40 40 40 40 40 40 40 40 40 40 40 40 40 40 40 40
40 40 40 40 40 40 40 40 40 40 40 40 40 40 40 40 40 40 40 40 39 39 39 40 40 40 40 40 40 40 40 40 40 40 40 40 40 40 40 40 40 40 40 40 40 40 40 40 40 40 39 39 39 40 40 40 40 34 34 34
34 40 40 40 39 39 39 39 28 34 34 40 40 40 40 40 40 40 40 39 39 39 40 40 40 40 40 40 40 40 40 40 40 40 40 40 40 40 39 39 39 40 40 37 39 39 40 40 40 40 40 40 40 40 40 40 40 40 40 40
40 40 39 34 34 30 30 30 39 39 40 39 39 39 37 37 39 40 40 40 39 39 35 35 35 34 36 34 33 33 38 37 40 32 33 33 33 28 28 30 30 30 28 30 32 40 40 22 22 26 35 31 31 32 32 40 30 40 40 40
40 40
>I6629V002B0N4Y length=362 xy=0710_2464 region=2 run=R_2014_12_30_12_21_21_
40 40 40 40 40 39 39 39 40 40 40 40 40 40 40 40 40 40 40 40 40 40 40 40 40 39 39 39 40 40 40 34 34 34 40 40 40 39 39 39 40 40 40 40 40 40 40 40 39 39 39 40 40 40 40 40 40 40 40 40
40 40 40 40 40 40 40 40 40 40 40 40 39 39 39 40 33 34 34 34 40 40 40 40 40 40 40 40 40 40 40 39 39 39 40 40 40 40 40 40 40 40 40 40 40 40 40 40 40 40 40 40 40 40 40 40 40 40 40 40
40 40 40 40 40 39 39 39 40 40 40 39 39 39 40 40 40 40 40 40 40 40 40 40 40 40 40 40 40 40 40 40 40 40 40 40 40 40 40 39 39 39 40 40 40 40 40 40 40 40 40 40 40 40 40 40 40 40 40 40
40 40 40 40 40 40 40 40 40 40 40 40 40 40 40 40 40 40 40 40 40 40 40 40 40 40 40 40 40 40 40 40 40 40 39 39 39 40 40 40 40 40 40 40 40 40 40 40 40 40 40 39 39 39 40 40 40 40 33 34
34 34 40 40 40 39 39 39 40 39 38 38 40 39 39 40 40 40 40 40 34 34 34 34 40 40 40 40 40 40 40 40 40 40 40 39 39 39 40 39 39 39 40 40 40 40 40 40 40 39 35 24 24 24 30 30 40 40 40 40
40 40 39 39 39 40 40 40 40 40 40 40 39 39 39 40 39 35 35 35 40 40 40 40 40 40 40 40 40 40 40 40 40 40 40 39 39 39 39 34 34 35 28 34 40 40 40 40 40 40 40 31 31 31 31 35 23 39 40 40
40 40
>I6629V002B0NFI length=360 xy=0710_1548 region=2 run=R_2014_12_30_12_21_21_
31 31 31 32 33 28 30 30 37 37 37 27 27 27 25 32 33 33 33 33 32 24 19 19 19 19 19 26 30 24 15 15 16 16 24 27 33 28 28 28 32 32 32 32 32 34 34 35 32 19 19 19 23 29 30 29 23 19 15 15
15 15 19 29 29 28 26 28 28 28 28 28 21 21 17 13 11 11 11 11 17 22 22 20 22 12 12 13 13 30 32 32 29 29 29 31 31 33 33 33 28 25 25 25 28 28 32 25 25 25 33 28 30 30 32 32 29 35 33 35
35 35 35 35 30 30 25 25 25 28 32 35 35 33 35 35 25 25 27 30 37 37 37 37 37 37 37 35 37 34 30 30 30 34 34 34 34 34 34 35 30 30 30 35 35 35 37 37 34 30 30 30 30 34 34 35 37 35 35 35
35 35 35 30 26 26 26 37 32 30 30 28 33 33 33 33 33 33 28 25 25 25 26 30 30 30 35 33 33 33 35 35 35 32 21 21 20 25 28 32 33 23 19 19 19 28 25 25 25 33 32 30 29 26 27 26 27 27 25 20
20 20 21 21 27 21 29 23 26 27 23 16 17 17 18 30 30 30 35 35 33 33 33 26 28 26 33 32 29 30 30 18 15 13 13 18 25 25 16 17 13 13 13 13 13 17 17 22 27 27 27 27 28 27 23 25 25 28 28 28
28 28 28 24 24 21 21 25 25 30 30 30 35 33 19 19 19 26 27 26 27 24 15 14 14 14 23 24 27 29 29 25 23 23 23 29 33 33 30 29 29 30 23 23 23 28 35 35 35 35 35 31 21 21 22 21 29 29 18 18
>I6629V002B0NN8 length=360 xy=0710_1862 region=2 run=R_2014_12_30_12_21_21_
40 40 40 40 40 39 39 39 40 40 40 40 40 40 40 40 40 40 40 40 40 40 40 40 40 40 40 40 40 40 40 39 39 39 40 40 40 39 39 39 39 39 39 40 40 40 40 40 40 40 40 40 40 40 40 40 40 40 40 40
40 40 40 40 40 40 40 40 40 40 40 40 39 39 39 40 29 29 29 29 38 38 39 40 40 40 40 40 39 39 39 39 39 39 39 39 40 40 40 40 40 40 40 40 40 40 40 40 40 40 40 40 40 40 40 40 40 40 40 40
40 40 40 40 40 39 39 39 40 40 40 39 39 39 40 40 40 40 40 40 40 40 40 40 40 40 40 40 40 40 40 40 40 40 40 40 40 40 40 34 34 34 40 40 40 40 40 40 40 40 40 40 40 40 40 40 40 40 40 40
40 40 40 40 40 40 40 40 40 40 40 40 40 40 40 40 40 40 40 40 40 40 40 40 40 40 40 40 40 40 40 40 40 40 40 40 40 40 40 40 40 40 40 40 40 40 40 40 40 40 40 39 39 39 40 40 40 40 34 34
34 34 40 40 40 39 39 38 35 28 28 28 40 40 40 40 40 40 40 40 40 40 40 40 40 40 40 40 40 40 40 40 40 40 40 40 40 40 40 39 39 39 40 40 40 40 40 39 39 39 40 40 40 40 40 40 40 40 40 40
39 39 39 40 40 40 39 39 39 40 40 40 40 40 40 40 39 39 39 39 39 40 40 40 40 40 40 40 40 40 40 40 40 39 39 39 26 26 26 26 32 40 40 40 40 40 40 40 40 31 32 31 31 39 23 35 35 36 40 40
>I6629V002B0NRK length=335 xy=0710_1982 region=2 run=R_2014_12_30_12_21_21_
29 30 32 30 30 23 25 25 32 35 28 25 25 25 33 33 33 35 32 32 32 32 32 32 35 35 35 37 37 37 37 30 31 31 37 37 37 37 37 37 37 37 37 37 37 37 37 37 35 35 33 33 33 23 19 19 19 19 23 23
23 23 27 27 29 29 31 32 30 30 28 30 23 23 23 27 15 15 15 15 24 27 27 27 19 19 19 19 19 28 33 28 27 27 32 32 31 32 32 32 35 21 21 23 21 21 35 35 35 35 35 30 30 30 34 34 32 37 37 35
35 35 34 34 34 34 34 34 37 37 37 37 32 32 32 32 35 35 33 33 32 25 25 25 25 25 25 32 37 37 35 35 35 35 35 35 37 37 37 30 21 21 21 30 30 30 32 33 33 32 32 30 32 25 25 25 25 25 25 24
24 32 32 32 32 23 23 24 27 24 25 25 25 24 28 28 27 27 31 31 30 29 28 29 29 24 19 19 19 19 19 15 15 15 28 28 29 30 30 32 32 27 28 28 32 33 33 20 20 20 19 23 23 23 23 27 22 21 22 22
17 17 17 17 13 13 12 18 17 13 13 13 25 25 27 24 21 18 17 17 21 21 21 21 18 18 13 13 13 18 24 27 27 22 17 12 12 12 25 25 25 24 21 17 13 13 13 19 21 27 24 29 29 28 29 28 27 23 24 23
30 33 32 20 15 15 15 21 21 22 22 32 32 26 26 26 24 19 19 19 24 23 21 21 18 18 13 16 19 22 18 15 18 18 11
>I6629V002B0NT0 length=24 xy=0710_2070 region=2 run=R_2014_12_30_12_21_21_
40 40 40 40 40 40 40 40 40 40 40 40 40 29 29 29 29 40 40 40 40 40 40 40
>I6629V002B0NTA length=362 xy=0710_2044 region=2 run=R_2014_12_30_12_21_21_
40 40 40 40 40 40 40 40 40 40 40 40 40 40 40 40 40 40 40 40 40 40 40 40 40 40 40 40 40 40 40 39 39 39 40 40 40 39 39 39 40 40 40 40 40 40 40 40 40 40 40 40 40 40 39 39 39 40 40 40
40 40 40 40 40 40 40 40 40 40 40 40 39 39 39 40 27 27 27 27 27 40 40 40 40 40 40 40 40 40 34 34 34 34 40 19 19 19 35 40 40 39 39 39 39 37 37 39 40 40 31 31 31 31 40 40 40 40 40 40
40 40 40 40 40 40 40 40 40 40 40 40 40 40 40 40 40 40 40 40 40 40 40 40 40 40 40 40 40 40 40 40 40 40 40 40 40 40 40 39 39 39 40 40 40 40 40 40 40 40 40 40 40 40 40 40 40 40 40 40
40 40 40 40 40 40 40 40 40 40 40 35 35 34 34 40 40 40 40 40 40 40 40 40 40 40 40 40 40 40 40 40 40 40 40 40 40 40 40 40 40 40 40 40 40 40 40 40 40 40 40 39 39 39 40 40 40 40 34 34
34 34 40 40 40 39 39 39 40 40 40 40 40 40 40 40 40 40 40 40 39 39 39 40 40 40 40 40 40 40 40 40 40 40 40 40 40 40 40 39 39 39 40 40 40 40 40 40 35 35 35 39 40 38 35 37 37 37 37 29
22 13 13 13 13 13 19 19 31 38 38 21 24 29 33 33 40 40 40 40 40 40 40 40 40 39 39 39 40 30 30 30 39 39 40 40 40 40 40 40 40 39 35 35 35 39 40 40 40 40 40 32 32 32 32 40 23 35 35 40
40 40
>I6629V002B0NYV length=362 xy=0710_2245 region=2 run=R_2014_12_30_12_21_21_
40 40 40 40 40 40 40 40 40 40 40 40 40 40 40 40 40 40 40 40 40 40 40 40 39 39 39 39 40 40 40 39 39 39 40 40 40 39 39 39 40 40 40 40 40 40 40 40 40 40 40 40 40 40 40 40 40 39 38 38
39 39 39 40 40 40 40 40 40 40 40 40 39 39 39 40 39 39 39 40 40 40 40 40 40 40 40 40 40 40 40 40 40 40 40 39 39 39 40 40 40 40 40 40 40 39 39 39 40 40 30 30 30 30 30 40 40 40 40 40
40 40 40 40 40 40 40 40 40 40 40 40 40 40 40 40 40 40 40 40 40 40 40 40 40 40 40 40 40 40 40 40 40 40 40 40 40 40 40 39 39 39 40 40 40 40 40 40 40 40 40 40 40 40 40 40 40 40 40 40
40 40 40 40 40 40 40 40 40 40 40 40 39 39 39 40 40 40 40 40 40 40 40 39 39 39 40 40 40 40 40 40 40 40 40 40 40 40 40 40 40 40 40 40 40 40 40 40 40 40 40 39 39 39 40 40 40 40 34 34
34 34 40 40 40 39 39 39 40 40 40 40 40 40 40 40 40 40 40 40 39 39 39 40 40 40 40 40 40 40 40 40 40 40 40 40 40 40 40 39 39 39 40 40 40 40 40 40 40 40 40 40 40 40 40 40 39 39 39 39
39 39 40 34 34 34 30 30 30 34 34 40 34 34 34 30 30 34 40 40 40 40 40 40 40 40 40 40 39 37 37 39 40 40 40 40 40 40 40 40 40 40 40 40 40 40 40 40 40 40 40 31 31 31 31 30 16 30 35 40
40 40
>I6629V002B0O50 length=364 xy=0710_3798 region=2 run=R_2014_12_30_12_21_21_
40 40 40 40 40 39 39 39 40 40 40 40 40 40 40 40 40 40 40 40 40 40 40 40 40 40 40 40 40 40 40 39 39 39 40 40 40 39 39 39 40 40 40 40 40 40 40 40 40 40 40 40 40 40 40 40 40 40 40 40
40 40 40 40 40 40 40 40 40 40 40 40 34 34 34 34 40 40 40 40 40 40 40 40 40 40 40 40 40 40 40 40 39 39 39 40 40 40 40 40 40 40 40 40 40 40 40 40 40 39 39 39 40 40 40 40 40 40 40 40
40 40 40 40 40 40 40 40 40 40 34 34 34 34 40 40 40 40 40 40 40 40 40 40 40 40 40 40 40 40 40 40 40 40 40 40 40 40 40 40 39 39 39 40 40 40 40 40 40 40 40 40 40 40 40 40 40 40 40 40
40 40 40 40 40 40 40 40 40 40 40 40 40 40 40 40 40 40 40 39 39 39 40 40 40 40 40 39 39 39 40 40 40 40 40 40 40 40 40 40 40 40 40 40 40 40 40 40 40 40 40 40 39 39 39 40 40 40 40 31
31 31 31 40 40 40 40 40 40 40 40 40 40 40 40 40 40 40 40 40 40 39 34 34 35 34 39 40 40 40 40 40 40 40 40 39 39 39 40 40 39 39 39 40 40 39 39 30 30 26 39 40 40 40 40 40 39 39 39 39
25 25 25 25 25 40 40 36 36 39 40 40 40 39 39 39 40 40 40 40 40 40 40 40 40 40 40 40 40 40 40 40 40 40 40 40 40 39 39 39 40 40 40 40 40 32 33 34 34 40 34 29 30 26 26 26 26 40 30 40
40 40 34 34
>I6629V002B0OJ0 length=363 xy=0710_3006 region=2 run=R_2014_12_30_12_21_21_
35 28 25 27 32 31 31 31 30 27 17 14 16 17 22 20 19 19 19 25 27 27 27 23 22 18 18 22 27 27 17 17 13 13 13 22 13 17 13 13 13 17 17 22 27 27 27 27 25 22 17 13 13 14 20 14 13 15 14 27
27 28 30 32 32 35 32 29 21 18 18 18 18 26 21 30 30 30 36 32 32 33 40 40 40 39 40 40 40 40 40 40 40 40 40 39 39 39 40 40 40 40 37 36 36 35 38 38 38 32 26 22 20 20 20 28 40 40 40 40
40 40 40 40 40 40 40 40 40 40 40 40 40 40 40 40 40 40 40 34 34 31 31 33 33 33 33 40 40 40 40 40 40 40 40 40 40 40 40 40 40 40 39 39 39 40 40 33 33 29 29 29 37 40 39 39 40 40 40 40
40 40 40 40 40 40 40 40 40 40 40 39 39 39 40 39 40 40 40 40 40 40 40 40 40 40 40 38 33 33 33 40 40 40 40 39 39 39 40 40 40 40 40 40 40 40 40 40 40 40 40 40 40 40 39 39 39 40 40 39
39 23 23 23 23 40 26 40 32 32 32 32 33 38 38 36 36 33 35 35 35 27 23 18 18 18 29 32 35 33 34 19 21 21 27 27 35 40 40 40 38 38 33 33 33 35 39 31 40 27 21 21 21 29 35 32 30 28 23 20
11 12 14 12 11 11 11 11 11 21 22 20 20 20 11 14 14 15 15 32 33 35 33 36 36 33 26 27 25 31 31 33 33 36 35 30 31 31 36 36 39 35 33 33 33 30 30 30 33 33 23 20 20 20 34 30 34 33 33 33
33 33 33
>I6629V002B0OM4 length=362 xy=0710_3118 region=2 run=R_2014_12_30_12_21_21_
40 40 40 40 40 40 40 40 40 40 40 40 40 40 40 40 40 40 40 40 40 40 40 40 40 39 39 39 40 40 40 38 38 38 40 40 40 39 38 38 38 38 38 40 40 40 40 40 40 40 40 40 40 40 40 40 40 40 40 40
40 40 40 40 40 40 39 38 38 39 40 40 39 39 39 40 40 40 39 39 39 40 40 40 40 39 39 39 40 40 39 39 39 40 40 40 40 40 40 40 40 40 40 40 40 40 40 40 40 40 40 40 40 40 40 40 40 40 40 40
40 40 40 40 40 40 40 40 40 40 40 40 40 40 40 40 40 40 40 40 40 40 40 40 34 34 34 40 40 40 40 40 40 40 40 40 40 40 40 40 40 40 40 40 40 40 40 40 40 40 39 39 39 39 39 39 39 40 40 40
40 40 40 40 39 39 39 40 40 40 40 40 40 40 40 40 40 40 40 40 40 40 40 40 40 40 39 39 39 40 40 40 40 40 40 40 40 40 40 40 40 40 40 40 40 40 40 40 40 40 40 39 39 39 40 40 40 39 31 31
31 31 40 40 40 40 40 40 40 40 40 40 40 40 39 39 39 40 40 40 39 39 39 39 39 39 40 40 40 40 40 40 40 40 40 40 40 40 40 39 38 34 35 35 34 40 40 40 40 40 40 40 40 40 40 40 40 40 40 24
24 24 24 24 24 40 40 40 40 40 40 28 30 30 28 28 40 27 27 40 39 39 39 39 39 39 40 40 40 40 40 40 40 40 40 40 40 40 37 37 36 36 32 30 22 22 22 30 28 32 39 31 31 31 33 40 34 40 40 40
40 40
>I6629V002B0OOE length=24 xy=0710_3164 region=2 run=R_2014_12_30_12_21_21_
40 40 40 40 40 40 40 40 40 40 40 40 40 34 34 34 34 40 40 40 40 40 40 40
>I6629V002B0ORH length=362 xy=0710_3275 region=2 run=R_2014_12_30_12_21_21_
32 31 14 14 14 14 14 14 14 14 31 38 38 40 40 40 40 40 40 40 40 40 40 40 40 40 40 40 40 40 40 39 39 39 40 40 40 39 39 39 39 39 39 40 40 40 40 40 40 40 40 40 40 40 40 40 40 40 40 40
40 38 38 38 40 40 40 40 40 40 40 40 39 39 39 40 39 39 39 40 40 40 40 40 26 26 26 26 30 30 33 31 31 31 40 40 40 40 40 40 40 40 40 40 40 40 40 40 40 40 40 40 40 40 40 40 40 40 40 40
40 40 40 40 40 39 39 39 40 40 40 21 21 21 34 40 40 40 40 40 40 40 40 40 40 40 40 40 40 40 40 40 40 40 40 40 40 40 40 39 39 39 40 40 40 40 40 40 40 40 40 40 40 40 40 40 40 40 40 40
40 40 38 37 34 34 40 38 30 30 30 40 40 40 40 40 40 40 40 40 40 38 38 34 34 34 38 40 38 36 36 36 36 38 39 39 40 40 40 40 40 40 40 40 40 40 40 40 40 40 40 40 40 40 40 30 30 30 28 28
28 27 36 22 27 17 17 17 29 29 33 33 21 19 19 18 23 32 38 36 27 28 25 25 32 33 32 30 27 30 30 29 30 29 33 33 33 33 38 36 36 36 34 40 28 34 34 38 38 38 38 38 40 40 40 40 40 40 40 40
40 40 39 39 39 40 40 38 38 38 38 40 39 26 26 25 34 40 40 40 40 40 40 40 38 38 38 38 38 38 38 40 40 40 40 38 38 38 40 40 40 40 38 38 38 40 40 40 40 40 40 34 34 34 31 34 16 30 30 40
40 40
>I6629V002B0ORL length=24 xy=0710_3279 region=2 run=R_2014_12_30_12_21_21_
40 40 40 40 40 40 40 40 40 40 40 40 40 34 34 34 34 40 40 40 40 40 40 40
>I6629V002B0P8P length=363 xy=0711_1095 region=2 run=R_2014_12_30_12_21_21_
40 40 40 40 40 40 40 40 40 40 40 40 40 40 40 40 39 39 39 40 40 40 40 40 40 40 40 40 40 40 40 39 39 39 40 40 40 39 39 39 40 40 40 40 40 40 40 40 40 40 40 40 39 39 39 40 40 40 40 40
40 40 40 40 40 40 40 40 40 40 40 40 39 39 39 40 40 40 40 40 40 40 40 40 40 40 40 40 40 40 40 40 40 40 40 40 40 40 40 40 40 40 40 40 40 39 39 39 40 40 40 40 40 40 40 40 40 40 40 40
40 40 40 40 40 40 40 40 40 34 34 34 34 40 40 40 33 33 33 33 40 40 34 34 21 21 21 40 40 40 40 40 40 40 40 40 40 40 40 39 39 39 40 40 40 40 40 40 40 40 40 40 40 40 34 34 34 40 40 40
40 40 40 40 40 40 40 40 40 40 40 40 40 26 26 26 40 40 40 40 40 40 40 40 40 40 34 34 34 40 40 40 40 40 40 40 40 38 40 39 37 34 39 31 22 18 18 18 18 18 24 26 33 33 33 36 40 40 40 34
34 34 34 40 40 40 40 39 39 39 39 39 39 40 39 39 40 40 40 40 40 32 32 32 32 40 40 40 40 40 40 40 40 40 40 40 40 40 40 40 39 39 39 40 40 40 40 34 34 34 40 40 40 40 40 40 40 40 40 40
40 40 40 40 40 40 40 40 40 40 39 39 30 26 26 34 34 34 34 36 36 36 40 40 40 40 40 40 40 40 40 40 40 40 40 40 40 40 40 40 40 40 40 40 34 34 34 34 40 23 23 35 31 31 34 33 39 29 39 40
40 40 40
>I6629V002B0PXE length=24 xy=0711_0688 region=2 run=R_2014_12_30_12_21_21_
40 40 40 40 40 40 40 40 40 40 40 40 40 34 34 34 34 40 40 40 40 40 40 40
>I6629V002B0Q2C length=346 xy=0711_2162 region=2 run=R_2014_12_30_12_21_21_
40 40 40 38 34 21 21 21 29 40 40 40 40 40 40 30 30 31 40 40 40 40 40 40 40 40 40 40 40 40 40 39 39 39 40 40 40 39 39 39 40 40 40 40 40 40 40 40 40 39 39 34 23 23 21 21 21 20 37 31
40 40 40 40 40 40 40 40 40 40 40 40 39 39 39 38 21 21 21 21 38 38 39 37 40 40 40 40 40 40 40 39 39 39 40 40 40 40 40 40 40 40 40 40 40 40 40 40 40 40 40 40 40 40 40 40 40 40 40 40
38 37 35 35 34 32 32 35 35 32 31 14 14 14 14 14 14 27 31 18 36 36 39 40 40 40 40 40 40 40 40 40 40 40 40 40 40 40 40 39 38 38 38 40 40 40 40 40 40 38 33 33 30 30 30 38 38 40 40 40
40 40 40 40 40 40 40 40 38 38 38 40 40 40 40 40 40 40 40 40 24 24 22 22 22 35 33 33 33 38 38 28 28 28 40 40 40 40 40 40 40 40 40 40 38 38 38 38 38 40 40 39 39 39 40 40 40 40 30 30
30 30 38 29 40 39 33 38 32 28 32 37 38 38 37 28 28 28 32 23 22 22 20 35 38 38 35 35 35 35 38 32 25 22 25 33 36 33 35 32 32 32 26 32 26 32 22 21 22 21 38 36 36 35 28 28 28 35 32 32
32 32 31 24 24 24 24 35 35 12 13 20 20 22 25 25 31 31 30 36 38 35 32 32 32 35 32 22 21 20 26 31 33 29 26 26 24 18 18 20 17 23 28 18 18 18
>I6629V002B0Q5C length=361 xy=0711_2270 region=2 run=R_2014_12_30_12_21_21_
40 40 40 40 40 39 39 39 40 40 40 40 40 40 40 40 40 40 39 39 39 40 40 40 40 39 39 39 40 40 40 39 39 39 40 40 40 39 39 39 40 40 40 40 40 40 40 40 40 40 40 40 40 40 35 21 21 21 21 21
30 30 40 26 40 40 40 40 40 40 40 40 39 39 39 40 39 39 39 40 40 40 40 40 40 40 40 40 40 40 40 40 40 40 40 40 40 40 40 40 39 39 39 40 40 40 40 40 40 40 39 39 39 40 40 40 40 40 40 40
40 40 40 40 40 39 39 39 40 40 40 40 40 40 40 40 40 40 40 40 40 40 40 40 40 40 40 40 40 40 40 40 40 40 40 40 40 40 40 39 39 39 40 40 40 40 40 40 40 40 40 40 40 40 40 40 40 40 40 40
40 40 40 40 34 34 35 39 39 39 39 40 40 40 40 40 40 40 40 40 40 40 40 40 40 40 40 40 40 40 40 40 40 40 40 40 40 40 40 40 40 40 40 40 40 40 40 40 40 40 40 34 34 30 32 36 36 33 17 17
17 17 33 23 36 34 34 34 36 34 40 40 40 40 40 40 40 39 39 39 38 39 39 40 40 40 40 40 40 40 39 39 39 40 40 40 40 40 40 39 39 39 40 40 40 40 40 40 40 40 40 40 40 40 40 40 40 40 40 40
33 33 34 34 40 40 39 39 39 40 40 40 40 40 39 39 39 40 40 40 40 40 40 39 39 39 40 40 40 40 40 40 40 40 39 39 39 40 40 40 40 40 40 40 40 40 39 39 39 40 32 32 33 33 40 30 40 40 39 39
36
>I6629V002B0QII length=361 xy=0711_1448 region=2 run=R_2014_12_30_12_21_21_
40 40 40 40 40 39 39 39 40 40 40 40 40 40 40 40 40 40 40 40 40 40 40 40 40 39 39 39 40 40 40 39 39 39 40 40 40 39 39 39 40 40 40 40 40 40 40 40 40 40 40 40 40 40 40 40 40 40 40 40
40 40 40 40 40 40 40 40 40 40 40 40 38 38 38 40 26 26 26 35 40 40 40 40 39 39 39 39 40 40 40 40 40 40 40 40 40 40 40 40 40 40 39 39 39 40 40 40 40 40 39 39 39 40 40 40 39 39 39 39
40 40 40 40 40 39 39 39 40 40 40 40 40 40 40 40 40 40 40 40 40 40 40 40 40 40 40 40 40 40 40 40 40 40 40 40 40 40 40 39 39 39 40 40 40 40 40 40 40 40 40 40 40 40 40 40 40 40 40 40
40 40 40 40 40 40 40 40 39 39 39 40 40 40 40 40 40 40 40 40 40 40 40 40 40 40 40 40 40 40 40 40 40 40 40 40 40 40 40 40 40 40 40 40 40 40 40 40 40 40 40 39 39 39 40 40 39 35 31 31
31 31 40 29 40 34 40 40 39 34 40 40 40 40 40 40 40 40 40 40 30 30 30 39 40 40 40 40 40 40 40 40 40 40 40 40 40 40 40 39 39 39 40 40 40 40 40 40 40 40 40 40 40 40 40 40 40 40 39 39
29 29 29 29 40 40 39 38 38 39 40 40 40 40 39 39 39 40 39 34 39 39 39 40 36 36 36 34 30 30 30 34 40 40 40 40 40 32 32 33 36 40 40 36 30 30 30 33 33 36 29 29 29 29 33 23 36 40 40 40
40
>I6629V002B0QLM length=362 xy=0711_1560 region=2 run=R_2014_12_30_12_21_21_
40 40 40 40 40 26 26 26 26 26 40 40 40 40 40 40 40 40 40 40 40 40 40 40 40 40 40 40 40 40 40 34 34 34 40 40 40 39 39 39 40 40 40 40 40 40 40 40 40 40 40 40 40 40 40 40 40 40 40 40
40 40 40 40 40 40 40 40 40 40 40 40 31 31 31 31 40 40 40 40 40 40 40 40 34 34 30 30 30 30 40 40 40 40 40 40 40 40 40 40 40 40 40 40 40 39 39 39 40 40 40 40 40 40 40 40 40 40 40 40
40 40 40 40 40 40 40 40 40 40 40 40 40 40 40 40 40 40 40 40 40 40 40 40 40 40 40 40 40 40 40 40 40 40 40 40 40 40 40 40 40 40 40 40 40 40 40 40 40 40 40 40 40 40 40 40 40 40 40 40
40 40 40 40 40 40 40 40 40 40 40 40 40 40 40 40 40 40 40 40 40 40 40 40 40 40 39 39 39 40 40 40 40 40 40 40 40 40 40 40 40 40 40 40 40 40 40 40 40 40 40 26 26 26 40 40 40 40 24 24
24 24 40 34 40 39 39 39 40 40 40 40 40 40 40 40 40 40 40 40 39 38 38 39 40 40 40 40 40 40 40 40 40 34 34 33 33 40 40 39 39 39 40 40 40 40 39 39 39 39 39 39 39 39 40 40 40 40 39 31
31 34 34 40 40 40 40 40 40 40 40 40 40 40 40 40 40 40 34 34 35 39 40 40 40 40 40 40 40 40 40 40 40 40 40 40 40 40 40 40 36 34 33 33 31 31 31 31 39 29 29 39 17 17 22 22 22 22 40 39
39 17
>I6629V002B0QM6 length=360 xy=0711_1616 region=2 run=R_2014_12_30_12_21_21_
40 40 40 40 40 38 38 38 40 40 40 40 40 40 40 40 40 40 40 40 40 40 40 40 40 40 40 40 40 40 40 39 39 39 40 40 40 31 31 31 40 40 40 40 40 40 40 40 39 39 39 40 40 40 40 40 40 38 38 30
30 30 40 40 40 40 40 40 40 40 40 40 26 26 26 38 31 31 31 31 33 33 36 30 40 40 33 33 33 33 34 35 35 36 40 40 40 40 37 38 38 40 40 40 40 40 40 40 40 40 40 40 38 29 29 29 33 38 40 40
40 40 38 36 36 34 34 33 33 24 21 14 14 14 14 14 21 31 35 35 32 32 32 35 38 40 40 40 38 38 38 40 40 40 40 40 40 40 40 35 35 33 33 33 33 33 40 40 40 37 37 37 37 38 40 40 40 40 40 40
40 40 40 40 40 40 38 38 38 29 29 29 38 40 40 40 40 40 40 40 40 34 34 31 31 38 40 40 40 40 40 40 40 40 40 40 40 40 40 40 40 40 40 38 38 38 40 40 40 40 38 38 38 33 37 37 37 37 31 30
31 31 32 21 32 32 33 33 32 26 28 28 28 28 35 40 40 37 37 37 39 28 28 28 38 40 38 38 38 38 38 38 32 32 32 33 33 33 40 36 32 32 26 35 26 32 32 32 38 38 22 21 21 26 29 29 29 30 30 27
15 15 17 20 20 35 35 35 35 34 35 34 38 38 40 40 40 37 32 23 23 23 32 40 40 40 40 40 40 40 40 39 39 34 39 34 31 31 30 39 39 34 31 31 31 37 36 34 35 31 31 31 28 27 14 27 30 35 36 36
>I6629V002B0R0X length=381 xy=0711_3407 region=2 run=R_2014_12_30_12_21_21_
40 40 40 40 40 40 40 40 40 40 40 40 40 40 40 40 40 40 40 40 40 40 40 40 40 40 40 40 40 40 40 39 39 39 40 40 40 39 39 39 40 40 40 40 40 40 40 40 40 40 40 40 40 40 40 40 40 40 40 40
40 40 40 40 40 40 40 40 40 40 39 38 29 29 29 40 35 28 28 28 30 38 38 34 24 24 24 24 28 40 39 39 39 40 39 39 32 40 40 40 40 40 40 24 24 21 21 21 27 29 29 29 29 35 35 40 40 40 40 40
40 38 38 38 40 39 39 39 40 39 39 39 40 40 40 40 40 40 37 37 33 33 33 33 21 21 21 37 37 40 40 40 40 40 40 40 38 38 38 38 39 39 40 40 40 40 40 40 40 40 38 37 37 37 33 28 28 28 32 37
28 28 28 37 39 37 37 37 40 40 39 37 38 33 33 33 33 33 38 38 38 40 40 40 38 38 38 40 40 40 40 40 40 40 40 40 40 40 40 40 40 40 40 40 40 40 40 40 32 32 32 39 39 39 40 40 37 38 30 30
32 38 28 28 28 18 18 18 26 19 26 26 26 36 36 36 32 23 23 23 32 32 32 32 38 38 35 35 35 38 38 32 30 22 22 21 26 30 30 17 17 15 24 34 27 35 35 38 32 30 28 28 28 32 38 38 38 32 28 28
28 38 38 38 38 38 38 40 40 40 40 40 40 40 40 40 40 40 38 32 32 32 38 38 38 40 40 38 36 36 36 36 25 25 26 30 20 19 20 19 28 29 29 29 29 26 13 14 15 20 20 23 23 23 26 14 26 29 36 36
36 29 30 20 20 19 29 20 19 19 17 17 17 17 19 19 25 25 23 19 19
>I6629V002B0R1G length=360 xy=0711_3426 region=2 run=R_2014_12_30_12_21_21_
40 40 40 40 40 26 26 26 26 26 40 40 40 40 40 40 39 39 27 25 25 40 40 40 39 39 39 39 40 40 40 39 39 39 40 40 40 39 39 39 40 40 40 40 40 40 40 40 40 40 40 40 40 40 39 39 39 40 40 40
40 40 40 40 40 40 40 40 40 40 40 40 39 39 39 40 34 34 34 34 39 39 39 40 40 40 40 40 40 40 40 39 39 39 40 40 40 40 40 40 40 40 40 40 40 40 40 40 40 40 40 40 40 40 40 40 40 40 40 40
40 40 40 40 40 40 40 40 40 40 40 21 21 21 21 21 21 35 35 21 40 40 40 40 40 40 40 40 40 40 40 40 40 40 40 40 40 40 40 39 39 39 40 40 40 40 40 40 40 40 40 40 40 40 40 40 40 40 40 40
40 40 40 40 40 40 40 40 40 40 40 40 40 40 40 40 40 40 40 40 28 28 30 30 30 40 39 39 39 40 40 40 40 40 40 40 40 40 40 40 40 40 40 40 40 40 40 40 40 40 40 30 30 30 39 40 39 39 31 31
30 33 40 34 40 39 39 39 40 40 40 40 40 40 39 35 35 35 39 40 39 39 39 40 40 40 40 40 40 40 40 40 39 39 39 38 38 38 40 39 39 39 40 40 40 40 40 40 40 40 40 40 40 40 35 30 30 30 34 33
34 34 29 29 39 36 36 39 39 34 39 37 40 40 28 28 34 34 34 30 30 36 36 36 36 36 36 33 33 34 36 40 40 40 39 36 34 34 34 39 40 40 40 39 39 36 36 36 40 31 29 29 29 30 13 26 26 39 39 40
>I6629V002B0REM length=360 xy=0711_2604 region=2 run=R_2014_12_30_12_21_21_
40 40 40 40 40 26 26 26 26 26 40 40 40 40 40 40 40 40 40 40 40 40 40 40 40 40 40 40 40 40 40 39 39 39 40 40 40 39 39 39 39 39 39 40 40 40 40 40 40 40 40 40 40 40 40 40 40 40 39 39
39 40 40 40 40 40 40 40 40 40 40 40 39 39 39 40 39 39 39 40 39 39 39 40 40 40 40 40 40 40 40 40 40 40 40 40 40 40 40 40 40 39 39 39 40 40 40 40 40 40 40 40 40 40 40 40 40 40 40 40
40 40 40 40 40 34 34 34 40 40 40 40 40 40 40 40 40 40 40 40 40 40 40 40 40 40 40 40 40 40 40 40 40 40 40 40 40 40 40 38 38 38 40 40 40 40 40 40 40 40 40 40 40 40 40 40 40 40 40 40
40 40 40 40 40 40 40 40 40 40 40 40 40 40 40 40 40 40 40 40 40 40 40 40 40 40 40 40 39 39 39 40 40 40 40 40 40 40 40 40 40 40 40 40 40 40 40 40 40 40 40 39 39 39 40 40 40 40 33 33
34 34 40 40 40 39 39 39 40 40 40 40 40 40 40 40 40 40 40 40 39 39 39 40 40 40 40 40 40 40 40 40 40 40 40 40 40 40 40 39 39 39 40 40 40 40 40 40 40 40 40 40 40 40 40 40 40 40 40 40
40 40 40 40 40 40 40 40 40 40 40 40 40 40 40 40 40 40 40 40 40 40 40 40 40 40 40 40 40 40 40 40 40 40 40 40 40 40 40 40 40 40 40 40 40 40 40 40 40 33 34 34 32 39 29 39 40 40 40 40
>I6629V002B0RGB length=363 xy=0711_2665 region=2 run=R_2014_12_30_12_21_21_
40 40 40 40 40 39 39 39 40 40 40 40 40 40 40 40 40 40 40 40 40 40 40 40 40 40 40 40 40 40 40 38 38 38 40 40 35 34 34 34 34 40 40 40 40 40 40 40 40 40 40 40 40 40 39 39 39 40 40 40
40 40 40 40 40 40 40 40 40 40 40 40 34 34 34 34 39 39 39 40 40 40 40 40 40 40 40 40 40 40 40 40 39 39 39 40 40 40 40 40 40 40 40 39 39 39 40 40 40 40 40 40 40 40 40 40 40 40 40 40
40 40 40 40 40 40 40 40 40 34 34 33 33 40 40 40 40 40 40 40 40 40 40 40 39 39 39 40 40 40 40 40 40 40 40 40 40 40 40 40 40 40 40 40 40 40 40 40 40 40 40 40 40 40 40 40 40 34 34 35
40 40 40 39 39 39 39 40 39 39 34 35 35 39 39 40 40 40 40 40 40 40 40 40 40 40 39 39 39 40 40 40 40 40 40 40 40 40 40 40 40 40 40 40 40 40 40 40 40 40 40 39 39 39 39 39 39 40 33 33
33 33 40 40 40 39 39 39 40 40 40 40 40 40 40 40 40 40 40 40 39 39 39 40 40 40 40 40 40 40 40 40 40 33 34 33 33 40 40 34 34 34 34 40 40 40 39 39 39 34 34 35 36 40 40 40 40 36 30 24
24 24 26 26 36 40 36 39 39 39 39 40 40 40 40 40 40 40 40 39 39 39 40 40 40 40 40 40 40 40 40 40 40 40 40 40 40 40 40 40 40 40 40 40 34 34 33 31 39 29 29 39 32 33 34 31 35 23 35 40
40 40 40
>I6629V002B0RGF length=23 xy=0711_2669 region=2 run=R_2014_12_30_12_21_21_
19 22 20 17 19 16 16 16 16 11 11 11 14 11 11 11 14 11 19 23 19 16 16
>I6629V002B0RHC length=361 xy=0711_2702 region=2 run=R_2014_12_30_12_21_21_
40 40 40 40 40 39 39 39 40 40 40 40 40 40 40 40 40 40 40 40 40 40 40 40 40 40 40 40 40 40 40 39 39 39 40 40 40 39 39 39 40 40 40 40 40 40 40 40 40 40 40 40 40 40 40 39 39 39 40 40
40 40 40 40 40 40 40 40 40 40 40 40 39 39 39 40 40 40 40 40 40 40 40 40 40 40 40 40 40 40 40 40 40 40 40 40 40 40 40 40 40 39 39 39 40 40 40 40 40 40 40 40 40 40 40 40 40 40 40 40
40 40 40 40 40 40 40 40 40 40 40 40 40 40 40 40 40 40 40 40 40 40 40 40 40 40 40 40 40 40 40 40 40 40 40 40 40 40 40 39 39 39 40 40 40 40 40 40 40 40 40 40 40 40 40 40 40 40 40 40
40 40 40 40 40 40 40 40 40 40 40 40 40 40 40 40 40 40 40 40 40 40 40 40 40 40 40 40 40 40 40 40 40 40 40 40 40 40 40 40 40 40 40 40 40 40 40 40 40 40 40 39 39 39 40 40 40 40 34 34
34 34 40 40 40 39 39 39 40 40 40 40 40 40 40 40 40 40 40 40 39 39 39 40 40 40 40 40 40 40 40 40 40 40 40 40 40 40 40 39 39 39 40 40 40 40 40 40 40 40 40 40 40 40 40 40 40 40 40 40
34 34 34 34 40 40 40 40 40 40 40 40 40 40 40 40 40 40 40 40 40 40 40 40 39 39 39 40 40 40 40 40 40 40 40 40 40 40 40 40 40 40 40 40 40 40 40 40 40 40 24 24 24 24 35 23 40 40 40 40
40
>I6629V002B0RIZ length=360 xy=0711_2761 region=2 run=R_2014_12_30_12_21_21_
40 40 40 40 40 28 28 30 28 28 40 40 40 40 40 40 40 40 40 40 40 40 40 40 40 40 40 40 40 40 40 39 39 39 40 40 40 39 39 39 39 39 39 40 40 40 40 40 40 40 40 40 40 40 40 40 40 40 40 40
40 40 40 40 40 26 26 26 26 26 40 38 39 39 39 40 39 39 39 40 40 40 40 40 40 40 40 40 40 40 40 40 40 40 40 40 40 40 40 40 40 40 40 40 40 40 40 40 40 40 40 40 40 40 40 40 40 40 40 40
40 40 40 40 40 40 40 40 40 40 40 40 40 40 40 40 40 40 40 40 40 40 40 40 40 40 40 40 40 40 40 40 40 40 40 40 40 40 40 39 39 39 40 40 40 40 40 40 40 40 40 40 40 40 40 40 40 40 40 40
40 40 40 40 40 40 40 40 40 40 40 40 40 40 40 40 40 40 40 40 40 40 40 40 40 40 40 40 40 40 40 40 40 40 40 40 40 40 40 40 40 40 40 40 39 39 39 40 40 40 40 37 37 37 40 40 36 36 24 24
24 24 30 23 30 24 26 24 36 34 40 40 40 40 40 40 40 40 40 40 39 39 39 40 40 40 40 40 40 40 40 40 40 40 40 40 40 40 40 30 30 30 35 39 40 40 40 40 40 40 40 40 40 40 40 40 40 40 40 40
38 38 38 40 40 40 40 40 39 39 39 40 40 40 40 40 40 40 40 40 40 40 40 40 40 40 40 40 39 39 39 39 40 39 39 39 40 40 40 40 40 40 40 39 39 39 39 39 40 32 32 32 32 40 40 40 40 40 40 40
>I6629V002B0RL0 length=363 xy=0711_2870 region=2 run=R_2014_12_30_12_21_21_
40 40 40 40 40 30 30 30 40 40 40 40 40 40 40 40 40 40 40 40 40 40 40 40 40 40 40 40 40 40 40 39 39 39 40 40 40 39 39 39 40 40 40 40 40 40 40 40 40 40 40 40 40 40 39 39 39 40 40 40
40 40 40 40 40 40 40 40 40 40 40 40 34 34 31 31 30 30 30 39 40 40 40 40 40 40 40 40 40 40 40 40 39 39 39 40 40 40 40 40 40 40 40 39 39 39 40 40 40 39 39 39 40 40 40 40 40 40 40 40
40 40 40 40 40 40 40 40 40 32 32 31 31 39 40 40 40 40 40 40 40 40 40 40 40 40 40 40 40 40 40 40 40 40 40 40 40 40 40 40 40 40 40 40 40 40 40 40 40 40 40 40 40 40 40 40 40 40 40 40
40 40 40 40 40 40 40 40 40 40 40 40 40 40 40 40 40 40 40 40 40 40 40 40 40 40 39 39 39 34 34 32 35 30 30 30 40 40 40 40 40 40 40 40 40 40 40 40 40 40 36 20 20 20 30 30 34 40 22 24
24 24 40 34 40 39 39 39 40 40 40 40 40 40 40 40 40 40 40 40 39 39 39 40 40 40 40 40 40 40 40 40 40 34 34 31 31 39 40 34 30 30 30 35 40 40 36 36 36 40 40 40 40 40 40 30 30 30 35 29
29 32 32 40 40 40 39 39 39 40 40 40 40 40 40 40 40 40 40 40 40 40 40 40 40 40 40 40 40 39 39 39 39 40 40 40 40 40 40 40 40 40 40 40 32 32 32 32 40 34 34 40 32 32 33 31 30 13 26 26
40 40 40
>I6629V002B0RLX length=24 xy=0711_2867 region=2 run=R_2014_12_30_12_21_21_
37 36 36 34 37 34 32 21 21 20 33 33 35 26 26 28 26 36 17 23 23 32 35 35
>I6629V002B0RQ3 length=360 xy=0711_3053 region=2 run=R_2014_12_30_12_21_21_
40 40 40 40 39 23 23 23 23 23 40 40 40 40 40 40 40 40 40 40 40 40 40 40 40 40 40 40 40 40 40 39 39 39 40 40 40 39 39 39 40 40 40 40 40 40 40 40 40 40 40 40 40 40 40 40 40 40 40 40
40 40 40 40 39 23 23 23 23 23 40 29 39 39 39 40 39 39 39 34 34 34 34 40 40 40 40 40 31 31 31 31 40 40 40 40 40 40 40 40 40 40 40 40 40 40 40 40 40 40 39 39 39 40 40 40 40 40 40 40
40 40 40 40 40 40 40 40 40 40 40 40 40 40 39 39 39 39 37 37 39 39 40 40 40 40 40 40 40 40 40 40 40 40 40 40 40 40 39 38 38 39 40 40 40 40 40 40 40 40 40 40 40 40 40 40 40 40 40 40
40 40 40 40 40 40 40 40 40 40 40 40 40 40 40 40 40 40 40 40 39 39 39 40 40 40 40 40 40 40 40 40 40 40 40 40 40 40 40 40 40 40 40 40 40 40 40 40 40 40 40 30 30 30 40 40 40 40 33 33
33 33 40 34 39 28 28 28 30 40 40 40 40 40 40 40 40 40 40 40 39 39 38 35 34 34 40 40 40 40 40 40 40 40 40 40 40 40 40 39 39 39 40 40 40 40 40 40 40 40 40 39 39 36 40 40 40 40 36 36
17 17 17 17 17 17 34 36 36 36 28 28 28 28 40 35 40 40 40 40 39 39 39 39 40 40 40 40 40 40 40 40 40 39 39 39 40 40 39 30 30 30 34 40 40 40 40 40 39 31 31 34 33 40 34 40 40 40 40 40
>I6629V002B0RQZ length=361 xy=0711_3049 region=2 run=R_2014_12_30_12_21_21_
40 40 40 40 40 27 27 27 27 27 40 40 40 40 40 40 40 40 40 40 40 40 40 40 40 40 40 40 40 40 40 39 39 39 40 40 40 39 39 39 40 40 40 40 40 40 40 40 40 40 40 40 40 40 40 34 34 34 40 40
40 40 40 40 40 40 40 40 40 40 40 40 39 39 39 40 39 39 39 40 40 40 40 40 40 40 40 40 40 40 40 40 40 40 40 40 40 40 40 40 40 39 38 38 39 39 40 40 40 40 40 40 40 40 40 40 40 40 40 40
40 40 40 40 40 40 40 40 40 40 40 40 40 40 40 40 40 40 40 40 40 40 40 40 40 40 40 40 40 40 40 40 40 40 40 40 40 40 40 39 39 39 40 40 40 40 40 40 40 40 40 40 40 40 40 40 40 40 40 40
40 40 40 40 40 40 40 40 40 40 40 40 40 40 40 40 40 40 40 40 40 40 40 40 40 40 40 40 40 40 40 40 40 40 40 39 39 39 40 40 40 40 40 40 40 40 40 40 40 40 40 39 39 39 40 40 40 40 34 34
34 34 40 40 40 34 34 34 40 40 40 40 40 40 40 40 40 40 40 40 34 34 34 40 40 40 40 40 40 40 40 40 40 40 40 40 40 40 40 39 39 39 40 40 40 40 40 40 40 39 39 39 40 40 40 40 40 40 40 40
40 40 40 40 40 40 40 39 39 39 40 40 35 24 24 24 30 34 40 40 40 40 40 40 40 40 40 40 40 40 34 35 35 39 39 39 39 40 40 40 35 35 35 39 39 40 40 40 40 40 33 34 34 32 39 29 39 40 40 40
40
>I6629V002B0RRY length=362 xy=0711_3084 region=2 run=R_2014_12_30_12_21_21_
40 40 40 40 40 40 40 40 40 40 40 40 40 40 40 40 40 40 40 40 40 40 40 40 40 40 40 40 40 40 40 39 39 39 40 40 40 39 39 39 40 40 40 40 40 40 40 40 40 40 40 40 40 40 40 40 40 39 39 39
40 40 40 40 40 40 40 40 40 40 40 40 39 39 39 40 26 26 26 35 40 40 40 40 40 40 34 34 34 34 40 40 40 40 40 33 33 33 40 40 40 40 40 40 40 39 30 30 30 40 28 30 30 30 30 40 40 40 40 40
40 40 40 40 40 40 40 40 40 40 40 40 39 39 39 40 40 40 40 40 40 40 40 40 40 40 40 40 40 40 40 40 40 40 40 40 40 40 40 38 38 38 39 40 40 40 40 40 40 40 40 40 40 40 40 40 40 40 40 40
40 40 40 40 40 40 40 40 40 40 40 40 40 40 40 40 40 40 40 40 40 40 39 38 38 39 40 40 40 40 39 39 39 39 40 40 40 40 40 40 40 40 40 40 40 40 40 40 40 40 40 30 30 30 40 40 40 40 34 34
32 32 40 40 40 39 39 39 35 22 30 26 36 36 36 36 38 33 33 24 19 19 19 20 26 24 36 40 36 36 40 40 40 40 40 40 39 39 35 34 34 39 40 40 34 39 39 40 40 40 40 40 40 40 40 39 39 36 32 32
33 36 36 33 24 22 17 17 17 24 24 35 31 30 30 30 33 33 40 40 40 40 40 40 35 35 35 39 39 39 39 39 40 40 40 40 40 40 40 40 40 30 26 26 26 36 40 40 36 33 30 29 29 29 31 35 16 30 30 40
40 40
>I6629V002B0RSH length=362 xy=0711_3103 region=2 run=R_2014_12_30_12_21_21_
40 40 40 40 40 40 40 40 40 40 40 40 40 40 40 40 40 40 40 40 40 40 40 40 30 30 30 30 40 40 40 39 39 39 40 40 40 39 39 39 40 40 40 40 40 40 40 40 40 40 40 40 40 40 39 39 39 39 24 27
26 26 40 40 40 40 40 40 40 40 40 40 39 39 39 40 39 39 39 40 40 40 40 40 40 40 40 40 40 40 40 40 40 40 40 39 39 39 40 40 40 40 40 40 40 38 38 38 40 40 34 34 34 34 40 40 40 40 40 40
40 40 40 40 40 40 40 40 40 40 40 40 40 40 40 40 40 40 40 40 40 40 40 40 40 40 40 40 40 40 40 40 40 40 40 40 40 40 40 39 39 39 40 40 40 40 40 40 40 40 40 40 40 40 40 40 40 39 39 39
40 40 40 40 40 40 40 40 40 40 40 40 40 40 40 40 40 40 40 40 40 40 40 39 39 39 40 40 40 40 40 40 40 40 40 40 40 40 40 40 40 40 40 40 40 40 40 40 40 40 40 39 39 39 40 40 40 40 31 31
31 31 40 34 35 30 30 30 40 40 40 40 40 40 40 40 40 40 40 40 39 39 39 40 40 40 40 39 39 39 34 34 35 40 40 40 40 40 40 39 39 39 40 40 28 35 35 40 40 40 40 39 30 30 30 35 39 40 40 40
40 40 40 34 30 30 20 20 20 30 30 34 32 32 30 33 33 36 40 40 40 40 40 40 40 40 40 40 40 39 39 39 40 40 39 35 34 34 40 40 40 39 30 30 30 39 39 40 40 40 40 31 31 31 31 35 23 35 35 40
40 40
>I6629V002B0S0I length=354 xy=0712_0592 region=2 run=R_2014_12_30_12_21_21_
40 40 40 40 40 26 26 26 40 40 40 40 40 40 40 40 40 39 40 39 40 40 40 40 33 33 33 33 40 40 40 39 39 39 40 40 40 39 39 39 40 40 40 40 40 40 40 40 40 40 40 40 40 40 39 39 39 40 40 40
40 40 40 40 40 40 40 40 40 40 40 40 32 32 29 29 25 25 25 39 37 40 40 40 40 40 40 40 40 40 40 40 39 39 39 40 40 40 40 40 40 40 40 39 39 39 40 39 33 20 20 20 37 40 40 40 40 40 40 40
40 40 40 40 40 40 40 40 40 40 25 25 25 29 32 40 40 40 40 40 40 40 40 40 40 40 40 40 40 40 40 40 37 37 37 40 40 40 39 39 40 40 40 40 40 40 40 40 40 40 40 40 39 40 40 40 40 33 33 33
40 40 40 40 40 40 40 40 40 40 40 40 40 40 40 40 40 40 40 40 40 40 40 40 40 40 39 39 39 37 37 31 39 40 40 40 39 37 31 31 31 40 38 31 31 30 37 38 38 31 26 18 18 18 18 30 30 26 35 17
17 17 24 22 17 24 14 14 14 19 14 14 19 19 19 17 19 19 24 23 23 30 23 21 21 18 20 13 16 16 17 22 11 11 14 14 14 19 17 19 20 18 30 32 22 22 22 20 18 18 18 18 13 11 11 11 11 12 12 12
11 12 11 16 16 16 16 16 11 11 11 18 16 23 15 12 12 12 16 16 19 17 23 23 19 18 17 18 17 26 26 26 26 28 19 19 19 25 25 32 32 33 33 24 25 24 28 26 26 26 26 30 11 11
>I6629V002B0S38 length=24 xy=0712_0726 region=2 run=R_2014_12_30_12_21_21_
40 40 40 40 40 40 40 40 40 40 33 33 38 32 34 34 34 40 40 40 40 40 40 40
>I6629V002B0S5D length=363 xy=0712_0767 region=2 run=R_2014_12_30_12_21_21_
40 40 40 40 40 30 30 30 40 40 40 40 40 40 40 40 40 40 40 40 40 40 40 40 40 40 40 40 40 40 40 39 39 39 40 40 40 39 39 39 40 40 40 40 40 40 40 40 40 40 40 40 40 40 39 38 38 39 40 40
40 40 40 40 40 40 40 40 40 40 40 40 34 34 34 34 34 34 34 40 40 40 40 40 40 40 39 39 39 39 40 40 39 39 39 40 40 40 40 40 40 40 40 39 39 39 40 40 40 39 39 39 40 40 40 40 40 40 40 40
40 40 40 40 40 40 40 40 40 34 34 34 34 40 40 40 40 40 40 40 40 40 40 40 40 40 40 40 40 40 40 40 40 40 40 40 40 40 40 40 40 40 40 40 40 40 40 40 40 40 40 40 40 40 40 40 40 40 40 40
40 40 40 40 39 39 39 40 40 40 40 40 40 40 40 40 40 40 40 40 40 40 40 40 40 40 39 39 39 39 39 40 39 30 30 30 40 40 40 40 40 40 40 40 40 40 39 36 36 40 40 34 30 30 20 20 20 26 23 25
25 25 40 35 40 39 39 39 40 40 40 40 40 40 40 40 40 40 40 40 39 39 39 40 40 40 40 40 40 40 40 40 40 30 30 28 28 30 40 39 39 39 40 40 40 40 39 39 39 39 39 39 40 40 40 34 34 34 36 26
26 26 26 30 34 36 40 40 40 40 40 40 40 40 40 40 40 40 40 40 40 40 40 40 40 40 40 39 39 39 40 40 34 35 35 39 39 40 40 40 40 40 40 40 34 34 34 34 40 34 34 40 33 33 34 32 30 16 30 30
40 40 40
>I6629V002B0S6B length=363 xy=0712_0801 region=2 run=R_2014_12_30_12_21_21_
40 40 40 40 21 21 21 21 40 40 40 40 40 40 40 40 40 40 40 40 40 40 40 40 40 40 40 40 40 40 40 39 39 39 40 40 40 39 39 39 40 40 40 40 40 40 40 40 40 40 40 40 40 40 39 39 39 40 40 40
40 40 40 40 40 40 40 40 40 40 40 40 32 32 31 31 26 26 26 40 40 40 40 40 40 40 40 40 40 40 40 40 39 39 39 40 40 40 40 40 40 40 40 39 39 39 40 40 40 39 39 39 40 40 40 40 40 40 40 40
40 40 40 40 40 40 40 40 40 34 34 34 34 40 40 40 40 40 40 40 40 40 40 40 40 40 40 40 40 40 40 40 40 40 40 40 40 40 40 40 40 40 40 40 40 40 40 40 40 40 40 40 40 40 40 40 40 40 40 40
40 40 40 40 40 40 40 40 40 40 40 40 40 40 40 40 40 40 40 40 40 40 40 40 40 40 39 39 39 40 40 40 40 40 40 40 40 40 40 40 40 40 40 40 40 40 40 40 40 40 40 30 30 30 39 39 39 40 32 32
29 32 40 34 40 39 39 39 39 28 34 34 40 40 40 40 40 40 40 40 39 39 39 40 40 40 40 40 40 40 40 40 40 34 34 33 33 40 40 39 39 39 34 40 40 40 39 39 39 30 30 30 40 40 40 40 39 39 39 33
33 31 31 39 39 39 40 40 40 40 40 40 40 39 39 39 40 40 40 40 40 40 40 40 40 40 40 40 40 40 40 40 40 40 40 40 40 40 40 40 40 40 40 40 34 34 34 33 39 29 29 40 34 34 34 31 26 13 26 30
40 40 40
>I6629V002B0SAF length=360 xy=0711_3749 region=2 run=R_2014_12_30_12_21_21_
40 40 40 40 40 39 39 39 40 40 40 40 40 40 40 40 40 40 40 40 40 40 40 40 40 40 40 40 40 40 40 38 38 38 40 40 40 39 39 39 39 39 39 40 40 40 40 40 40 40 40 40 40 40 40 40 40 40 40 40
40 40 40 40 40 40 40 40 40 40 40 40 30 30 30 38 38 40 40 40 40 40 40 40 40 40 40 40 40 40 40 40 40 40 40 40 40 40 40 40 40 40 40 40 40 40 40 40 40 38 38 38 40 40 40 40 40 40 40 40
40 40 40 40 38 38 38 40 40 40 40 40 40 40 40 40 40 40 40 40 40 40 40 40 40 40 40 40 40 40 40 40 40 40 40 40 40 40 39 39 39 40 40 40 40 40 40 40 40 40 40 40 40 40 40 40 40 40 40 40
40 40 40 40 40 40 40 40 40 40 40 40 40 40 40 40 40 40 40 40 40 40 40 40 40 40 40 40 40 40 40 40 40 40 40 40 40 40 40 40 40 40 34 30 25 25 26 30 40 36 22 22 22 31 32 32 31 22 22 22
22 36 23 36 29 29 29 36 34 40 40 40 40 40 40 40 38 38 38 39 39 39 40 40 40 40 40 40 40 34 34 34 34 38 38 38 40 40 39 39 39 40 39 34 36 36 34 34 34 40 40 30 25 20 20 22 40 40 40 31
31 29 29 34 34 39 39 39 38 34 34 34 34 34 39 39 40 40 34 39 39 38 32 34 34 40 40 36 36 36 36 38 36 36 33 29 28 23 24 23 24 26 29 27 27 26 26 26 34 29 29 29 29 36 21 40 40 40 40 40
>I6629V002B0SC3 length=24 xy=0711_3845 region=2 run=R_2014_12_30_12_21_21_
40 40 40 40 40 40 40 40 40 40 40 40 40 32 32 32 32 40 40 40 38 30 30 30
>I6629V002B0SCJ length=360 xy=0711_3825 region=2 run=R_2014_12_30_12_21_21_
40 40 40 40 40 39 39 39 40 40 40 40 40 40 40 40 40 40 39 39 39 40 40 40 40 40 40 40 40 40 40 39 39 39 40 40 40 39 39 39 40 40 40 40 40 40 40 40 40 40 40 40 40 40 35 26 26 26 30 32
40 40 40 40 40 40 40 40 40 40 40 40 39 39 39 40 39 38 38 29 29 29 29 40 40 40 40 40 28 29 29 32 34 34 33 33 34 34 40 40 40 39 39 39 40 40 40 40 40 40 40 40 40 40 40 40 40 40 40 40
40 40 40 39 39 34 34 34 39 40 40 40 40 40 40 40 40 40 40 40 40 40 40 40 39 39 39 40 40 40 40 40 40 40 40 40 40 40 40 39 39 39 40 40 40 40 40 40 40 40 40 40 40 40 40 40 40 40 40 40
40 40 40 40 40 40 40 40 40 40 40 40 40 40 40 40 40 40 39 39 39 39 40 40 40 40 40 40 39 39 39 40 40 40 40 40 40 40 40 40 40 40 40 40 40 40 40 40 40 40 40 39 39 39 40 40 40 40 34 34
34 34 40 40 40 39 39 39 40 40 39 39 40 40 40 39 39 39 40 40 39 39 39 40 39 39 39 39 40 40 40 40 40 40 40 40 40 40 39 30 30 30 35 39 40 40 39 36 34 34 33 40 40 40 40 39 39 26 30 30
34 34 40 40 40 40 39 37 37 40 40 40 40 40 39 30 30 30 30 34 39 39 40 40 40 40 40 40 40 40 40 40 40 40 40 40 40 40 40 40 30 30 24 24 22 26 32 32 40 31 31 29 29 26 13 26 39 40 40 40
>I6629V002B0SCM length=360 xy=0711_3828 region=2 run=R_2014_12_30_12_21_21_
30 30 39 40 40 30 30 28 28 28 40 40 40 40 38 30 30 29 36 33 31 19 19 19 24 24 36 36 36 36 40 35 35 39 40 40 40 39 39 39 40 40 40 40 35 35 35 40 40 36 34 30 26 26 36 36 27 27 23 23
24 24 25 26 28 14 14 14 14 14 24 19 33 36 36 40 40 40 40 40 40 40 40 40 40 40 40 40 40 40 40 40 40 40 40 40 40 40 40 34 34 34 34 39 39 40 40 40 40 40 40 40 40 40 40 40 40 40 40 40
40 40 40 39 39 26 26 26 40 40 40 40 40 40 40 40 40 40 40 40 40 40 40 40 40 40 40 40 40 40 40 40 39 39 39 40 40 40 40 39 39 39 40 40 40 40 40 40 40 40 40 40 40 40 40 40 40 39 39 39
40 40 40 40 40 40 40 40 40 39 39 39 40 40 40 40 40 40 40 40 40 40 40 40 40 40 40 40 39 39 39 40 40 35 35 32 40 40 40 40 40 40 40 35 30 30 30 40 40 40 40 39 39 39 40 40 40 40 33 33
34 34 40 40 40 40 40 40 40 40 40 40 40 40 40 40 40 40 40 40 39 39 39 40 40 40 40 40 40 40 40 40 40 40 40 40 40 40 40 39 39 39 40 40 40 40 40 40 39 35 35 35 40 40 40 40 40 40 40 40
40 40 40 39 39 39 39 39 39 40 38 38 38 40 40 40 40 40 40 40 40 40 40 40 40 40 40 40 40 40 40 40 40 39 39 39 39 39 39 39 39 39 24 24 24 40 32 32 40 31 31 31 31 30 16 30 40 40 40 40
>I6629V002B0SD5 length=360 xy=0711_3883 region=2 run=R_2014_12_30_12_21_21_
40 40 39 39 39 30 30 30 30 30 40 40 40 40 40 40 40 40 40 40 40 40 40 40 40 40 40 40 40 40 40 39 39 39 40 40 40 39 39 39 39 39 39 40 40 40 40 40 40 40 40 40 40 40 40 40 40 40 40 40
40 40 40 40 40 27 27 27 27 27 40 40 39 39 39 40 40 40 40 40 40 40 40 40 40 40 40 40 40 40 40 40 40 40 40 40 40 40 40 40 40 39 39 39 40 40 40 40 40 40 40 40 40 40 40 40 40 40 40 40
40 40 40 40 40 40 40 40 40 40 40 40 40 40 40 40 40 40 40 40 40 40 40 40 40 40 40 40 40 40 40 40 40 40 40 40 40 40 40 39 39 39 40 40 40 40 40 40 40 40 40 40 40 40 40 40 40 39 39 39
40 40 40 40 40 40 40 40 40 40 40 40 40 39 39 39 39 40 40 40 40 40 39 39 39 40 40 40 40 39 39 39 39 39 39 40 40 40 40 40 40 40 40 40 40 40 40 40 40 39 30 28 28 28 39 40 40 40 33 31
33 33 40 40 40 38 38 38 40 40 40 40 40 40 40 40 40 40 40 40 39 39 39 40 40 40 40 40 40 40 39 39 39 39 40 40 40 40 40 38 38 38 39 40 40 40 40 40 40 40 40 40 40 40 40 40 40 40 40 40
40 40 40 39 30 30 30 34 34 40 40 40 40 36 36 39 40 40 40 40 40 39 39 39 39 40 39 39 39 40 40 40 40 39 39 39 34 34 35 40 39 39 39 39 39 40 40 40 40 32 32 32 31 30 16 30 35 40 40 40
>I6629V002B0SDX length=361 xy=0711_3875 region=2 run=R_2014_12_30_12_21_21_
40 40 40 40 40 39 39 39 40 40 40 40 40 40 40 40 40 40 39 39 39 40 40 40 40 39 39 39 40 40 40 39 39 39 40 40 40 39 39 39 40 40 40 40 40 40 40 40 40 40 40 40 40 40 40 28 30 30 30 30
40 40 40 40 40 40 40 40 40 40 40 40 38 38 38 40 39 39 39 40 40 40 40 40 40 40 40 40 40 33 33 35 39 39 40 40 40 40 40 40 40 40 40 40 40 40 40 40 40 40 39 39 39 40 40 40 40 40 40 40
40 40 40 40 40 39 39 39 40 40 40 40 40 40 40 40 40 40 40 40 40 40 40 40 40 40 40 40 40 40 40 40 40 40 40 40 40 40 40 39 39 39 40 40 40 40 40 40 40 40 40 40 40 40 40 40 40 40 40 40
40 40 40 40 34 34 35 39 40 40 40 40 40 40 40 40 40 40 40 40 40 40 40 40 40 40 40 40 40 40 40 39 39 39 40 40 40 40 40 40 40 40 40 40 40 26 30 30 35 40 40 36 36 36 40 40 40 40 33 33
33 33 39 40 40 39 39 39 40 40 40 40 40 40 40 40 40 40 40 35 30 30 30 39 39 39 39 40 40 40 40 40 40 40 40 40 40 30 30 30 30 30 40 40 40 40 40 40 40 40 40 40 40 40 40 40 40 40 40 40
31 31 31 31 40 40 39 39 39 40 40 40 40 40 39 39 39 40 39 28 34 34 35 39 40 40 40 40 40 40 40 40 40 40 40 40 40 40 40 40 40 40 40 40 40 40 40 40 39 39 31 32 32 31 39 29 40 40 40 40
40
>I6629V002B0SFT length=361 xy=0711_3943 region=2 run=R_2014_12_30_12_21_21_
29 30 30 27 27 16 16 16 16 16 24 24 32 32 30 30 29 32 33 37 37 37 25 25 25 23 29 29 32 30 27 16 16 16 19 17 30 26 28 28 32 33 32 32 30 30 30 37 37 37 37 37 37 37 37 37 37 34 34 30
35 30 25 23 25 32 26 30 26 26 28 24 26 26 26 32 26 23 23 15 16 16 16 21 27 30 19 19 19 19 21 24 37 35 35 35 26 35 37 37 37 37 23 23 23 30 30 30 35 33 25 23 23 30 33 32 25 21 21 21
30 30 37 37 37 37 37 37 37 37 37 37 37 37 37 37 37 37 37 37 37 35 35 35 25 25 25 32 35 33 28 28 30 35 35 35 35 32 21 21 21 30 37 35 35 35 35 35 35 35 35 35 37 37 37 30 30 30 32 32
37 37 37 35 32 32 32 35 35 35 35 35 30 28 30 32 32 32 32 32 32 30 30 30 30 31 19 19 19 29 25 18 18 18 32 32 33 35 35 35 35 35 37 37 37 37 38 35 35 35 35 35 35 38 35 37 35 37 30 30
28 28 37 24 34 34 34 30 25 19 25 25 25 28 28 33 28 27 19 19 19 26 26 26 31 27 19 19 19 19 25 25 25 25 24 25 25 28 33 35 30 30 30 35 35 23 30 30 30 28 32 32 32 28 27 27 23 23 21 18
17 17 21 21 24 18 13 13 13 13 17 22 22 29 27 24 18 17 17 18 23 20 19 19 19 19 24 27 31 27 27 27 29 27 29 27 27 14 14 14 14 14 27 27 29 27 29 27 27 27 22 22 22 19 14 12 14 18 33 31
31
>I6629V002B0SG0 length=361 xy=0711_3986 region=2 run=R_2014_12_30_12_21_21_
39 40 40 30 30 18 18 18 18 21 34 35 39 38 38 36 39 40 40 40 40 26 26 26 33 33 40 40 40 40 40 39 39 39 40 40 40 39 39 39 40 40 40 40 40 40 40 40 40 40 40 40 40 40 40 40 40 36 33 33
28 28 28 27 34 40 31 28 28 27 39 29 29 30 29 24 20 20 20 28 28 28 28 25 31 29 32 34 24 24 24 24 30 30 21 21 15 31 35 26 26 29 26 36 35 23 23 24 24 40 36 36 39 40 40 40 40 40 40 40
40 40 40 40 40 33 33 33 33 39 39 40 40 40 40 40 39 40 39 40 40 40 40 40 40 40 40 40 39 40 39 40 33 33 33 33 38 40 40 39 39 39 40 40 40 40 38 33 33 33 29 28 28 29 38 38 40 40 40 40
39 39 40 40 40 40 40 40 40 40 40 33 33 33 33 33 33 40 40 39 39 40 33 23 26 26 40 40 40 40 40 40 40 40 40 40 40 40 40 40 40 40 40 40 40 29 28 28 38 40 38 33 33 33 38 38 33 34 18 18
18 18 30 23 26 16 16 16 25 22 35 38 35 35 35 35 38 39 32 23 23 23 39 40 40 40 38 38 36 30 30 30 38 25 26 15 15 15 21 20 20 20 27 29 24 30 30 30 38 38 38 28 28 28 37 38 38 33 32 26
14 15 15 15 11 11 11 11 11 13 12 16 11 11 11 20 24 24 17 21 23 26 23 33 35 28 28 28 26 26 33 33 33 33 34 34 36 36 36 37 34 26 26 20 20 20 26 29 29 37 31 31 33 33 39 28 39 39 39 39
39
>I6629V002B0SI0 length=360 xy=0711_4058 region=2 run=R_2014_12_30_12_21_21_
40 40 40 40 39 21 21 21 21 21 39 39 40 40 40 40 40 40 40 40 40 40 40 40 40 40 40 40 40 40 40 39 39 39 40 32 35 26 26 26 39 40 40 40 40 40 40 40 40 40 40 40 40 40 40 40 40 40 40 39
39 39 40 40 40 40 40 40 40 40 40 40 39 39 39 40 39 39 39 40 39 39 39 40 40 40 40 40 40 40 40 40 40 40 40 40 40 40 40 40 40 26 26 26 39 39 39 39 40 40 40 40 40 40 40 40 40 40 40 40
40 40 40 40 40 40 40 40 40 40 40 40 40 40 40 40 40 40 40 40 40 40 40 40 40 40 40 40 40 40 40 40 40 40 40 40 40 40 40 39 39 39 40 40 40 40 40 40 40 40 40 40 40 40 40 40 40 40 40 40
40 40 40 40 40 40 40 40 40 40 40 40 40 40 40 40 40 40 40 40 40 40 40 40 40 40 40 40 40 40 40 40 40 40 40 40 40 40 40 40 40 40 40 40 40 40 40 40 40 40 40 39 39 39 40 40 40 40 29 29
29 29 40 23 35 30 30 30 34 28 36 36 40 40 40 40 40 35 34 35 34 34 37 40 40 40 39 39 39 39 40 40 40 40 40 40 40 40 40 39 39 39 35 35 28 39 39 39 39 39 39 40 40 40 40 40 40 40 40 40
39 39 39 40 40 34 39 39 39 39 39 40 40 40 40 40 40 40 40 30 30 30 40 39 30 30 30 30 34 40 40 40 40 40 40 40 40 40 40 40 40 40 40 40 40 40 32 26 30 25 25 25 25 19 12 19 19 31 34 34
>I6629V002B0SLD length=360 xy=0712_0047 region=2 run=R_2014_12_30_12_21_21_
40 40 40 39 39 23 23 23 23 23 39 40 40 40 40 40 40 40 40 40 40 40 40 40 40 40 40 40 40 40 40 39 39 39 40 40 40 38 38 38 39 39 39 40 40 40 40 40 40 40 40 40 40 40 40 40 40 40 40 40
40 40 40 40 40 26 28 28 26 26 39 21 26 26 26 35 40 40 40 40 40 40 40 40 40 39 30 30 30 30 40 39 39 39 40 40 40 40 40 40 40 40 40 40 40 40 40 40 40 40 40 40 40 40 40 40 40 40 40 40
40 40 40 40 40 40 40 40 40 40 40 40 40 40 40 40 40 40 40 40 40 40 40 40 40 40 40 40 40 40 40 40 40 40 40 40 40 40 40 39 39 39 40 40 40 40 40 40 40 40 40 40 40 40 39 39 39 40 40 40
40 40 40 40 34 34 35 40 40 40 40 40 40 40 40 40 40 40 40 40 40 40 35 35 35 40 40 40 40 40 40 40 40 40 40 40 40 40 40 40 40 40 40 40 40 40 40 39 39 39 40 39 39 39 40 40 40 40 32 32
33 33 40 29 35 34 34 40 39 40 40 40 40 40 34 35 35 39 40 40 39 39 39 40 40 40 40 40 40 40 40 40 40 40 40 40 40 40 40 30 30 30 40 40 40 40 40 40 40 39 30 30 30 39 39 40 40 40 40 40
40 40 39 39 39 40 40 40 40 40 40 40 30 30 30 40 40 40 40 39 39 39 40 40 40 40 39 39 39 40 40 40 40 40 40 40 40 40 40 40 40 30 30 30 30 40 40 40 40 34 34 34 34 39 29 39 40 40 40 40
>I6629V002B0SOE length=24 xy=0712_0156 region=2 run=R_2014_12_30_12_21_21_
40 40 40 40 40 40 40 40 40 40 40 40 40 34 34 34 34 40 40 40 40 40 40 40
>I6629V002B0SPX length=361 xy=0712_0211 region=2 run=R_2014_12_30_12_21_21_
40 40 40 40 40 30 30 30 30 30 40 40 40 40 40 40 40 40 40 40 40 40 40 40 40 40 40 40 40 40 40 39 39 39 40 40 40 39 39 39 40 40 40 40 40 40 40 40 40 40 40 40 40 40 40 39 39 39 40 40
40 40 40 40 40 40 40 40 40 40 40 40 39 39 39 40 39 39 39 40 40 40 40 40 40 40 40 40 40 40 40 40 40 40 40 40 40 40 40 40 40 39 39 39 40 40 40 40 40 40 40 40 40 40 40 40 40 40 40 40
40 40 40 40 40 40 40 40 40 40 40 40 40 40 40 40 40 40 40 40 40 40 40 40 40 40 40 40 40 40 40 40 40 40 40 40 40 40 40 39 39 39 40 40 40 40 40 40 40 40 40 40 40 40 40 40 40 40 40 40
40 40 40 40 40 40 40 40 40 40 40 40 40 40 40 40 40 40 40 40 40 40 40 40 40 40 40 40 40 40 40 40 40 40 40 40 40 40 40 40 40 40 40 40 40 40 40 40 40 40 40 39 39 39 40 40 40 40 34 34
34 34 40 40 40 39 39 39 40 40 40 40 40 40 40 40 40 40 40 40 39 39 39 40 40 40 40 40 40 40 40 40 40 40 40 40 40 40 40 39 39 39 40 40 40 40 40 40 40 40 40 40 40 40 40 40 40 40 40 40
34 34 32 32 40 34 40 40 40 40 40 40 40 39 39 39 40 40 40 40 40 40 40 40 40 40 40 40 40 40 40 40 40 40 40 40 40 40 40 40 40 40 40 40 40 40 40 40 40 40 32 32 32 32 40 40 40 40 40 40
40
>I6629V002B0SRM length=362 xy=0712_0272 region=2 run=R_2014_12_30_12_21_21_
40 40 40 40 40 39 39 39 40 40 40 40 40 40 40 40 40 40 40 40 40 40 40 40 40 39 39 39 40 40 40 39 39 39 40 40 40 39 39 39 40 40 40 40 40 40 40 40 40 40 40 40 40 40 40 29 29 30 30 30
40 40 40 31 40 40 40 40 40 40 40 40 30 30 30 40 39 39 39 40 40 40 40 40 40 40 40 40 40 40 40 40 40 40 40 40 40 40 40 40 40 40 40 40 40 40 40 40 40 40 30 30 30 40 40 40 40 40 40 40
40 40 40 40 40 39 39 39 40 40 40 40 40 40 40 40 40 40 40 40 40 40 40 40 40 40 40 40 40 40 40 40 40 40 40 40 40 40 40 39 39 39 40 40 40 40 40 40 40 40 40 40 40 40 40 40 40 40 40 40
40 40 40 40 40 40 40 40 40 40 40 40 40 40 40 40 40 40 40 40 40 40 40 40 40 40 40 40 40 40 40 40 40 40 40 39 39 39 40 40 40 40 40 40 40 40 40 40 40 40 40 39 39 39 39 39 39 40 33 33
31 31 39 29 40 39 39 39 40 40 40 40 40 40 40 40 40 40 40 40 38 38 38 40 40 40 40 40 40 40 40 40 40 40 40 40 40 40 40 39 39 39 40 40 40 40 40 40 40 40 40 40 40 40 40 40 40 40 40 40
34 34 34 34 40 40 30 30 30 40 40 40 40 40 39 39 39 39 39 34 40 40 40 40 40 40 40 40 40 40 40 40 40 40 40 40 39 39 39 39 40 40 40 40 40 40 40 40 40 40 25 25 31 31 25 40 27 40 40 40
40 40
>I6629V002B0SW7 length=307 xy=0712_0473 region=2 run=R_2014_12_30_12_21_21_
22 22 21 21 21 12 12 12 12 12 27 27 28 28 27 27 21 23 23 24 24 23 27 27 27 27 24 25 25 30 25 27 27 37 37 37 37 37 37 37 37 37 37 37 37 37 37 32 30 28 28 33 23 23 19 19 19 18 19 17
17 27 27 28 26 19 12 12 14 14 12 21 17 21 18 18 20 21 17 14 15 15 15 19 27 29 29 28 28 27 17 19 18 19 23 30 19 19 19 19 19 23 31 32 32 32 29 29 29 30 27 19 19 19 19 19 23 23 24 28
32 30 30 32 35 32 34 30 30 30 30 35 33 28 28 28 33 33 20 20 21 21 20 25 25 25 28 33 32 32 32 33 35 35 35 35 30 21 21 20 25 33 28 30 30 28 28 28 28 28 28 31 32 32 32 32 29 27 19 19
20 20 20 23 23 24 27 27 31 31 31 33 32 32 32 32 25 23 23 23 30 31 32 27 23 24 19 19 19 27 19 19 19 32 27 27 27 27 27 28 32 32 32 28 25 25 25 32 33 33 35 35 35 35 35 35 27 27 22 22
35 30 16 16 17 17 16 16 25 11 38 38 38 38 35 19 25 25 34 34 35 35 35 35 35 35 30 34 25 20 20 20 32 38 35 35 35 33 31 31 31 32 32 33 30 19 15 15 15 15 15 30 30 32 30 30 27 27 27 27
29 27 22 12 12 12 12
>I6629V002B0SY2 length=361 xy=0712_0540 region=2 run=R_2014_12_30_12_21_21_
40 40 40 40 40 26 26 26 26 26 40 40 40 40 40 40 40 40 40 40 40 40 40 40 40 40 40 40 40 40 40 30 30 30 40 40 40 39 39 39 40 40 40 40 40 40 40 40 40 40 40 40 40 40 40 39 39 39 40 40
40 40 40 40 40 40 40 40 40 40 40 40 39 39 39 40 39 39 39 40 26 26 26 40 40 40 40 40 39 39 39 40 40 40 40 40 40 40 40 40 40 39 39 39 40 40 40 40 40 40 40 40 40 40 40 40 40 40 40 40
40 40 40 40 40 40 40 40 40 40 40 40 40 40 40 40 40 40 40 40 40 40 40 40 40 40 40 40 40 40 40 40 40 40 40 40 40 40 40 39 39 39 40 40 40 40 40 40 40 40 40 40 40 40 40 40 40 40 40 40
40 40 40 40 39 39 39 40 40 40 40 40 40 40 40 40 40 40 40 40 40 40 40 40 40 40 40 40 40 40 40 40 40 40 40 40 40 40 40 40 40 40 40 40 40 40 40 40 40 40 40 39 39 39 40 40 40 40 34 34
34 34 40 40 40 39 39 39 40 40 40 40 40 40 40 40 40 40 40 40 39 39 39 40 40 40 40 40 40 40 40 40 40 39 39 39 39 39 40 39 39 39 40 40 40 40 40 40 40 40 40 40 40 40 40 40 40 40 40 40
31 31 31 31 40 34 40 40 40 40 40 40 40 39 39 39 40 40 40 40 40 40 40 40 40 40 40 40 40 40 40 40 40 40 40 40 40 40 40 40 39 39 39 39 40 40 40 40 40 40 34 34 34 33 40 34 40 40 40 40
40
>I6629V002B0SZC length=360 xy=0712_0550 region=2 run=R_2014_12_30_12_21_21_
40 40 40 40 40 39 39 39 40 40 40 40 40 40 40 40 40 40 40 40 40 40 40 40 40 40 40 40 40 40 40 39 39 39 40 40 40 39 39 39 40 40 40 40 40 40 40 40 40 40 40 40 40 40 40 40 40 40 40 40
40 40 40 40 40 40 40 40 40 40 40 40 39 39 39 40 34 34 34 34 39 39 39 40 40 40 40 40 40 40 40 39 39 39 40 40 40 40 40 40 40 39 39 39 40 40 40 40 40 40 40 40 40 40 40 40 40 40 40 40
40 40 40 40 40 40 40 40 40 40 40 26 26 26 26 26 39 40 40 40 40 40 40 40 40 40 40 40 40 40 40 40 40 40 40 40 40 40 40 39 39 39 40 40 40 40 40 40 40 40 40 40 40 40 40 40 40 40 40 40
40 40 40 40 40 40 40 40 40 40 40 40 40 40 40 40 40 40 40 40 40 31 31 31 29 30 21 21 21 39 39 40 40 40 40 40 40 40 40 40 40 40 40 40 40 40 40 40 40 40 40 39 39 39 40 40 40 40 34 34
34 34 40 34 40 39 39 38 30 22 30 30 39 40 40 40 40 40 40 40 34 34 34 40 40 40 40 36 27 28 24 24 26 27 34 34 31 30 24 24 26 30 34 40 34 39 35 35 35 40 39 39 39 39 40 39 39 39 39 40
40 40 40 40 39 39 39 40 40 40 40 40 40 34 34 34 34 30 30 30 34 34 30 30 34 40 40 40 40 40 40 40 40 40 40 40 40 40 40 34 34 32 40 33 27 22 19 22 30 25 22 25 25 31 18 33 37 40 36 36
>I6629V002B0SZI length=362 xy=0712_0556 region=2 run=R_2014_12_30_12_21_21_
40 40 40 40 40 40 40 40 40 40 40 40 40 40 40 40 40 40 40 40 40 40 40 40 40 40 40 40 40 40 40 39 39 39 40 40 40 39 39 39 40 40 40 40 40 40 40 40 40 40 40 40 40 40 40 38 38 38 40 40
40 40 40 40 40 40 40 40 40 40 40 40 39 39 39 40 34 34 34 40 40 40 40 40 40 40 40 40 40 40 40 40 39 39 39 39 39 39 40 40 40 40 40 40 40 39 39 39 40 40 23 23 23 23 23 40 40 40 40 40
40 40 40 40 40 40 40 40 40 40 40 40 40 39 39 39 40 40 40 40 40 40 40 40 40 40 40 40 40 40 40 40 40 40 40 40 40 40 40 39 39 39 40 40 40 40 40 40 40 40 40 40 40 40 40 40 40 40 40 40
40 40 40 40 40 40 40 40 40 40 40 40 40 40 40 40 40 40 40 40 40 39 39 39 40 32 34 34 40 40 40 40 40 40 40 40 40 40 40 40 40 40 40 40 40 40 40 40 40 40 40 39 39 39 40 40 40 40 33 33
33 33 39 40 40 39 39 39 40 40 40 40 40 40 40 40 40 40 40 39 34 34 34 40 40 40 40 40 40 40 40 40 40 40 40 40 40 40 40 39 39 39 40 40 40 40 40 40 40 40 40 40 40 40 40 40 40 40 40 40
40 25 25 25 25 25 39 39 39 40 40 40 34 34 34 34 40 40 40 40 40 39 39 39 40 40 40 40 40 40 40 40 40 40 40 40 40 40 40 40 40 40 40 40 40 40 40 40 40 40 40 34 34 34 34 40 29 39 39 40
40 40
>I6629V002B0T0H length=359 xy=0712_1887 region=2 run=R_2014_12_30_12_21_21_
40 40 40 34 34 21 21 21 21 21 38 39 40 40 40 40 40 40 40 40 40 40 39 39 39 39 39 40 40 40 40 39 39 39 40 40 40 39 39 39 39 39 39 40 40 40 40 40 40 40 40 40 40 40 40 40 40 35 30 30
30 30 40 40 40 30 28 28 28 26 39 21 34 34 39 40 40 40 40 40 40 40 40 40 40 40 30 30 30 30 30 35 40 40 40 40 40 40 40 40 40 40 40 40 40 40 40 40 40 35 34 34 34 34 39 39 40 40 40 40
40 40 39 39 39 26 26 26 26 40 40 40 40 40 40 40 40 40 40 40 40 40 40 40 40 40 40 40 40 40 40 40 40 40 40 40 40 40 40 39 39 39 40 40 40 40 40 40 40 40 40 40 40 40 40 40 40 39 36 36
36 36 40 40 26 26 26 36 39 39 39 35 35 34 36 40 40 40 33 33 35 40 35 35 35 40 40 40 40 40 40 40 40 34 34 35 39 40 40 40 40 40 40 40 40 40 40 40 40 40 35 28 28 28 35 40 40 40 33 33
33 33 40 40 40 39 39 39 40 40 40 40 40 40 40 40 40 40 40 40 38 34 34 35 39 40 40 40 40 40 40 40 40 40 40 40 40 40 40 39 39 39 39 39 37 40 40 40 40 40 40 40 40 40 40 40 40 40 40 40
40 40 39 39 35 35 30 30 30 40 40 40 40 40 40 40 40 40 39 39 34 35 30 30 30 40 36 36 36 36 36 22 24 21 34 39 40 40 40 39 39 39 39 40 40 39 39 39 40 33 33 33 31 35 35 35 40 39 39
>I6629V002B0T35 length=24 xy=0712_2019 region=2 run=R_2014_12_30_12_21_21_
40 40 40 40 40 40 40 40 40 40 40 40 40 34 34 34 34 40 40 40 40 40 40 40
>I6629V002B0T7P length=231 xy=0712_2147 region=2 run=R_2014_12_30_12_21_21_
40 40 40 40 40 40 40 40 40 40 40 40 40 40 40 40 40 40 40 40 40 40 40 40 39 39 39 39 39 39 39 39 39 39 39 39 39 39 39 39 39 39 39 39 39 39 39 39 39 39 39 39 39 39 39 39 39 39 39 39
39 39 39 39 39 39 39 39 39 39 39 39 29 29 24 24 24 24 24 36 28 38 39 39 39 39 39 39 39 39 39 39 39 39 39 39 39 39 39 39 39 39 39 39 39 39 39 39 39 39 39 39 39 39 39 39 39 39 39 39
39 39 39 39 39 39 39 39 39 34 34 34 33 39 39 39 39 39 39 39 39 39 39 39 39 39 39 39 39 39 39 39 39 39 39 39 39 39 39 39 39 39 39 39 39 39 39 39 39 39 39 39 39 39 39 39 39 39 39 39
39 39 39 39 39 39 39 39 39 39 39 39 39 39 39 39 39 39 39 39 39 39 39 39 39 39 39 39 39 39 39 39 39 39 39 39 39 39 39 39 39 39 38 38 38 36 33 33 33 25 23
>I6629V002B0T93 length=361 xy=0712_2233 region=2 run=R_2014_12_30_12_21_21_
40 40 40 40 40 39 39 39 40 40 40 40 40 40 40 40 40 40 40 40 40 40 40 40 40 39 39 39 40 40 40 39 39 39 40 40 40 39 39 39 40 40 40 40 40 40 40 40 40 40 40 40 40 40 40 40 40 40 40 40
40 40 40 40 40 40 40 40 40 40 40 40 39 39 39 40 39 39 39 40 40 40 40 40 40 40 40 40 40 40 40 40 40 40 40 40 40 40 40 40 40 40 40 40 40 40 40 40 40 40 39 39 39 40 40 40 40 40 40 40
40 40 40 40 40 39 39 39 40 40 40 40 40 40 40 40 40 40 40 40 40 40 40 40 40 40 40 40 40 40 40 40 40 40 40 40 40 40 40 39 39 39 40 40 40 40 40 40 40 40 40 40 40 40 40 40 40 40 40 40
40 40 40 40 40 40 40 40 40 40 40 40 40 40 40 40 40 40 40 40 40 40 40 40 40 40 40 40 40 40 40 40 40 40 40 40 40 40 40 40 40 40 40 40 40 40 40 40 40 40 40 39 39 39 40 40 40 39 31 31
33 33 40 40 40 39 39 39 40 40 40 40 40 40 40 40 40 40 40 40 34 34 34 40 40 40 40 40 40 40 40 40 40 40 40 40 40 40 40 39 39 39 40 40 40 40 40 40 40 40 40 40 40 40 40 40 40 40 40 40
34 34 34 34 40 40 39 39 39 40 40 40 40 40 39 39 39 40 40 40 40 40 40 40 40 40 40 40 40 40 40 40 40 40 40 40 40 34 34 35 39 40 40 40 40 40 40 40 40 40 40 34 34 34 40 40 40 40 40 40
40
>I6629V002B0TAS length=363 xy=0712_0962 region=2 run=R_2014_12_30_12_21_21_
40 40 40 40 40 39 39 39 40 40 40 40 40 40 40 40 40 40 40 40 40 40 40 40 40 40 40 40 40 40 40 39 39 39 40 40 40 39 39 39 40 40 40 40 40 40 40 40 40 40 40 40 40 40 39 39 39 40 40 40
40 40 40 40 40 40 40 40 40 40 40 40 40 40 40 40 34 34 34 34 34 34 34 40 40 40 40 40 40 40 40 40 39 39 39 40 40 40 40 40 40 40 40 39 39 39 40 40 40 39 39 39 40 40 40 40 40 40 40 40
40 40 40 40 40 40 40 40 40 33 34 34 33 40 30 39 39 39 40 40 40 40 40 40 39 39 39 39 39 40 40 40 40 40 40 40 40 40 40 34 34 34 40 40 40 40 40 35 34 35 40 40 40 40 40 30 30 30 39 39
40 40 40 40 40 40 40 40 40 40 40 40 40 40 40 40 40 40 40 39 39 39 40 40 40 40 39 39 39 40 40 40 40 40 40 40 40 40 40 40 40 40 40 40 40 40 40 40 40 40 40 37 37 37 40 40 36 36 20 20
20 20 36 25 40 40 40 40 40 40 40 40 40 40 40 40 39 39 39 40 39 39 39 40 40 40 40 40 40 40 40 34 35 35 35 40 40 40 40 39 39 39 40 40 40 40 39 39 39 40 40 40 40 40 40 40 40 40 40 26
26 26 25 25 40 34 28 29 29 33 33 32 28 31 22 24 24 24 36 36 34 33 35 39 39 40 40 40 40 40 40 40 40 40 39 35 35 34 34 36 36 36 32 22 22 22 22 22 36 23 16 24 19 17 17 19 33 23 40 40
40 36 36
>I6629V002B0TIO length=263 xy=0712_1246 region=2 run=R_2014_12_30_12_21_21_
29 30 31 31 32 28 28 30 35 24 20 20 20 31 31 31 31 32 25 24 24 24 19 19 19 19 29 29 23 24 23 25 20 20 21 27 29 37 37 30 30 35 35 37 37 37 37 35 32 28 25 25 25 23 23 23 23 23 23 23
27 31 31 31 29 30 30 29 29 28 26 25 17 11 11 11 11 18 11 11 11 11 11 16 16 18 16 25 17 12 12 13 13 19 15 13 13 24 24 25 25 25 28 21 18 13 15 15 15 18 23 24 24 29 29 29 29 30 30 31
30 30 30 30 28 30 28 17 18 16 16 17 22 18 12 11 11 11 11 11 11 13 11 16 20 24 24 24 24 27 26 29 30 32 19 19 19 24 19 19 19 19 27 23 23 23 30 33 31 31 32 33 32 32 33 32 28 18 18 18
19 27 27 27 29 26 28 26 13 15 15 15 19 19 19 19 19 21 26 27 23 23 24 27 19 16 17 18 18 17 30 24 19 19 19 19 17 30 19 19 19 19 24 29 30 30 30 24 23 24 24 24 24 27 19 19 19 26 26 26
23 19 19 19 19 28 28 28 32 32 25 28 28 28 28 33 25 29 28 27 26 17 18
>I6629V002B0TLM length=361 xy=0712_1352 region=2 run=R_2014_12_30_12_21_21_
40 40 40 40 40 28 28 28 28 28 40 40 40 40 40 40 40 40 40 40 40 40 40 40 40 40 40 40 40 40 40 39 39 39 40 40 40 39 39 39 40 40 40 40 40 40 40 40 40 40 40 40 40 40 40 39 39 39 40 40
40 40 40 40 40 40 40 40 40 40 40 40 39 39 39 40 39 39 39 40 40 40 40 40 40 40 40 40 40 40 39 39 39 39 40 40 40 40 40 40 40 39 39 39 40 40 40 40 40 40 40 40 40 40 40 40 40 40 40 40
40 40 40 40 40 40 34 34 35 40 40 40 40 40 40 40 40 40 40 40 39 39 39 39 40 40 40 40 40 40 40 40 40 40 40 40 40 40 40 39 39 39 40 40 40 40 40 40 40 40 40 40 40 40 40 40 40 40 40 40
40 40 40 40 40 40 40 40 40 40 40 40 40 40 40 40 40 40 40 40 40 40 40 40 40 39 39 39 40 40 40 40 40 40 40 40 40 40 40 40 40 40 40 40 40 40 40 40 40 40 40 39 38 38 39 40 40 40 34 34
34 34 40 34 40 39 39 39 40 40 40 40 40 40 40 40 40 40 40 39 38 38 39 40 40 40 40 40 40 40 40 40 40 40 39 34 34 35 39 39 39 39 40 40 40 40 40 40 40 40 40 40 40 40 40 40 39 39 39 40
40 39 39 39 40 40 40 40 40 40 40 40 40 40 39 39 39 39 39 34 39 39 40 40 40 40 40 40 40 40 40 40 40 40 40 40 40 39 39 39 39 40 40 40 36 36 36 26 26 30 24 24 24 24 33 23 36 36 40 40
40
>I6629V002B0TNA length=362 xy=0712_1412 region=2 run=R_2014_12_30_12_21_21_
40 40 40 40 40 40 40 40 40 40 40 40 40 40 40 40 40 40 40 40 40 40 40 40 40 40 40 40 40 40 40 39 39 39 40 40 40 39 39 39 40 40 40 40 40 40 40 40 40 40 40 40 40 40 40 40 40 39 30 30
30 30 35 40 40 40 40 40 40 40 40 40 39 39 39 40 39 39 39 40 40 40 40 40 40 40 40 40 40 40 40 40 40 40 40 39 39 39 40 40 40 40 40 40 40 39 39 39 40 40 40 40 40 40 40 40 40 40 40 40
40 40 40 40 40 40 40 40 40 40 40 40 40 39 39 39 40 40 40 40 40 40 40 40 40 40 40 40 40 40 40 40 40 40 40 40 40 40 40 39 39 39 40 40 40 40 40 40 40 40 40 40 40 40 40 40 40 40 40 40
40 40 40 40 40 40 40 40 40 40 40 40 40 40 40 40 40 40 40 40 40 39 39 39 40 40 39 39 40 40 40 40 40 40 40 40 40 40 40 40 40 40 40 40 40 40 40 40 40 40 40 39 39 39 40 40 40 40 31 31
31 31 40 34 40 30 30 30 40 40 40 40 40 40 40 40 40 40 35 26 28 27 27 35 34 40 40 40 40 40 40 40 40 40 40 40 40 40 39 30 30 30 35 40 40 40 40 40 40 40 40 40 40 40 40 40 40 40 40 40
40 28 28 30 30 30 39 39 39 40 40 40 31 31 28 28 30 30 40 40 40 40 40 40 40 40 40 40 40 35 26 26 26 30 39 40 40 40 40 40 40 39 39 39 40 40 40 40 40 40 34 29 29 29 29 30 16 30 30 36
36 40
>I6629V002B0TNC length=361 xy=0712_1414 region=2 run=R_2014_12_30_12_21_21_
40 40 40 40 40 39 39 39 40 40 40 40 40 40 40 40 40 40 40 40 40 40 40 40 40 40 40 40 40 40 40 39 39 39 40 40 40 38 38 38 40 40 40 40 40 40 40 40 40 40 40 40 40 40 40 39 39 39 40 40
40 40 40 40 40 40 40 40 40 40 40 40 30 30 30 40 39 39 39 32 32 32 32 40 40 40 40 40 40 40 40 40 40 40 40 40 40 40 40 40 40 39 39 39 40 40 40 40 40 40 40 40 40 40 40 40 40 40 40 40
40 40 40 40 40 40 40 40 40 40 40 40 40 40 40 40 40 40 40 40 40 40 40 40 40 40 40 40 40 40 40 40 40 40 40 40 40 40 40 39 39 39 40 40 40 40 40 40 40 40 40 40 40 40 40 40 40 40 40 40
40 40 40 40 40 40 40 40 40 40 40 40 40 40 40 40 40 40 40 40 40 40 40 40 40 40 40 40 40 40 40 40 40 40 40 40 40 40 40 40 40 40 40 40 40 40 40 40 40 40 40 39 39 39 40 40 39 39 31 33
33 33 40 29 39 26 26 26 39 34 40 40 40 40 40 40 40 35 35 35 39 34 34 35 40 40 40 40 40 40 39 39 39 39 35 34 34 40 40 39 39 39 40 40 40 40 40 40 40 40 40 40 40 40 40 39 30 30 30 30
25 26 26 26 26 40 40 40 39 35 34 34 39 39 39 39 40 40 40 40 39 39 39 40 40 40 40 39 39 39 40 40 40 36 36 36 36 40 26 26 19 21 21 28 40 40 40 40 40 40 33 34 34 34 40 40 40 40 40 40
40
>I6629V002B0TPH length=363 xy=0712_1491 region=2 run=R_2014_12_30_12_21_21_
40 40 40 40 40 39 39 39 40 40 40 40 40 40 40 40 40 40 40 40 40 40 40 40 40 40 40 40 40 40 40 39 39 39 40 40 40 39 39 39 40 40 40 40 40 40 40 40 40 40 40 40 40 40 39 39 39 40 40 40
40 40 40 40 40 40 40 40 40 40 40 40 31 31 31 31 34 34 34 40 37 40 40 40 40 40 40 40 40 40 40 40 39 39 39 40 40 40 40 40 40 40 40 39 39 39 40 40 40 39 39 39 40 40 40 40 40 40 40 40
40 40 40 40 40 40 40 40 40 34 34 34 34 40 40 40 40 40 40 40 40 40 40 40 40 40 40 40 40 40 40 40 40 40 40 40 40 40 40 40 40 40 40 40 40 40 40 40 40 40 40 40 40 40 40 40 40 40 40 40
40 40 40 40 40 40 40 40 40 39 39 39 39 40 40 40 40 40 40 40 40 40 40 40 40 40 39 39 39 34 34 28 30 30 39 39 39 40 40 40 40 40 40 39 39 39 40 40 40 40 40 39 39 39 39 39 39 40 31 31
31 31 40 40 40 39 39 39 40 40 39 39 40 40 40 40 40 40 40 40 39 39 39 40 40 40 40 40 40 40 40 40 40 34 34 33 33 40 40 39 39 39 40 40 40 40 39 39 39 39 39 39 40 40 40 34 34 35 39 33
33 33 34 40 40 40 35 34 34 40 40 40 40 34 34 35 39 40 26 26 26 35 39 40 40 40 40 40 40 40 40 40 40 40 40 40 40 40 40 39 34 35 34 40 31 33 31 31 39 29 29 39 31 31 31 31 30 16 30 30
40 40 40
>I6629V002B0TUP length=361 xy=0712_1679 region=2 run=R_2014_12_30_12_21_21_
40 40 40 40 40 39 39 39 40 40 40 40 40 40 40 40 40 40 40 40 40 40 40 40 40 40 40 40 40 40 40 39 39 39 40 40 40 39 39 39 40 40 40 40 40 40 40 40 40 40 40 40 40 40 40 39 39 39 40 40
40 40 40 40 40 40 40 40 40 40 40 40 39 39 39 40 40 40 40 40 40 40 40 40 40 40 40 40 40 40 40 40 40 40 40 40 40 40 40 40 40 39 39 39 39 39 39 40 40 40 40 40 40 40 40 40 40 40 40 40
40 40 40 40 40 40 40 40 40 40 40 40 40 40 40 40 40 40 40 40 40 40 40 40 40 40 40 40 40 40 40 40 40 40 40 40 40 40 40 39 39 39 40 40 40 40 40 40 40 40 40 40 40 40 40 40 40 40 40 40
40 40 40 40 40 40 40 40 40 40 40 40 39 39 39 40 40 40 40 40 40 40 40 40 40 40 40 40 40 40 40 40 40 40 40 40 40 40 40 40 40 40 40 40 40 40 40 40 40 40 40 39 39 39 40 40 40 40 33 33
34 34 40 40 40 39 39 39 40 40 40 40 40 40 40 40 40 40 40 40 38 38 38 40 40 40 40 40 40 40 40 40 40 40 40 40 40 40 40 39 38 38 39 39 40 40 40 40 40 40 40 40 40 40 39 39 39 39 40 40
33 33 32 29 40 40 40 40 40 40 40 40 40 40 40 40 40 40 40 40 39 39 39 39 40 40 40 40 40 40 40 39 39 35 35 34 40 40 40 39 39 39 40 40 40 40 40 39 39 35 31 31 31 31 40 26 40 40 40 40
40
>I6629V002B0U3N length=362 xy=0712_3297 region=2 run=R_2014_12_30_12_21_21_
40 40 40 40 40 39 39 39 40 40 40 40 40 40 40 40 40 40 40 40 40 40 40 40 40 40 40 40 40 40 40 39 39 39 40 40 40 39 39 39 39 39 39 40 40 40 40 40 40 40 40 40 40 40 40 40 40 40 40 40
40 40 40 40 40 28 28 28 28 28 40 40 39 39 39 40 40 40 40 40 40 40 40 40 40 40 40 40 40 40 40 40 39 39 39 39 40 40 40 40 40 40 40 40 40 39 39 39 40 40 40 40 40 39 39 39 40 40 40 40
40 40 40 40 40 40 40 40 40 40 40 40 40 40 40 40 40 40 40 40 40 40 40 40 39 39 39 40 40 40 40 40 40 40 40 40 40 40 40 40 40 40 40 40 40 40 40 40 40 40 40 40 40 40 38 38 38 40 40 40
40 40 40 40 40 40 40 40 40 40 40 40 40 40 40 40 40 40 40 40 40 40 40 40 40 40 39 39 39 40 40 40 40 40 40 40 40 40 40 40 40 40 40 40 40 40 40 40 40 40 40 40 40 40 40 40 40 40 34 34
34 34 40 40 39 38 38 34 35 28 34 34 40 40 40 40 40 40 40 40 39 39 39 40 40 40 40 40 40 40 40 40 40 40 40 34 34 35 39 37 37 37 40 39 24 30 26 26 30 39 40 40 40 40 40 40 40 40 40 40
19 19 19 17 17 17 36 17 40 36 36 24 24 24 30 28 30 30 40 36 36 36 34 34 35 40 39 39 39 39 40 40 40 40 40 40 40 40 40 34 35 35 39 31 33 33 33 40 23 23 35 31 31 33 32 39 29 39 40 40
40 40
>I6629V002B0U4Y length=361 xy=0712_3344 region=2 run=R_2014_12_30_12_21_21_
40 40 40 40 40 39 39 39 40 40 40 40 40 40 40 40 40 40 40 40 40 40 40 40 40 39 39 39 40 40 40 39 39 39 40 40 40 39 39 39 40 40 40 40 40 40 40 40 40 40 40 40 40 40 40 30 30 30 30 30
40 40 40 40 40 40 40 40 40 40 40 40 39 39 39 40 39 39 39 40 40 40 40 40 40 40 40 40 40 40 40 40 40 40 40 40 40 40 40 40 40 40 40 40 40 40 40 40 40 40 39 39 39 40 40 40 40 40 40 40
40 40 40 40 40 39 39 39 40 40 40 40 40 40 40 40 40 40 40 40 40 40 40 40 40 40 40 40 40 40 40 40 40 40 40 40 40 40 40 39 39 39 40 40 40 40 40 40 40 40 40 40 40 40 40 40 40 40 40 40
40 40 40 40 40 40 40 40 40 40 40 40 40 40 40 40 40 40 40 40 40 40 40 40 40 40 40 40 40 40 40 40 40 40 39 39 39 40 40 40 40 40 40 40 40 34 34 35 39 40 40 36 36 36 39 39 39 39 31 31
32 32 40 34 40 39 39 39 40 40 40 40 40 40 40 40 40 40 40 40 39 39 39 40 40 40 40 40 40 40 39 39 39 39 40 39 34 35 35 38 38 39 40 40 40 40 40 40 40 40 40 40 40 40 40 40 40 40 40 40
26 26 26 26 39 39 39 39 39 40 40 40 40 40 39 39 39 40 40 40 40 40 40 40 40 40 40 40 40 34 34 35 35 40 40 40 40 40 40 40 40 39 39 39 40 40 40 34 34 35 32 34 34 34 40 34 40 40 40 40
40
>I6629V002B0U5G length=362 xy=0712_3362 region=2 run=R_2014_12_30_12_21_21_
40 40 40 40 40 40 40 40 40 40 40 40 40 40 40 40 40 40 40 40 40 40 40 40 40 40 40 40 40 40 40 39 39 39 40 40 40 39 39 39 40 40 40 40 40 40 40 40 40 40 40 40 40 40 40 40 40 39 39 39
40 40 40 40 40 40 40 40 40 40 40 40 39 39 39 40 38 38 38 40 40 40 40 40 40 40 40 40 40 40 40 40 40 40 40 39 39 39 40 40 40 40 40 40 40 39 39 39 40 40 23 23 23 23 23 39 40 40 40 40
40 40 40 40 40 40 40 40 40 40 40 40 40 40 40 40 40 40 40 40 40 40 40 40 40 40 40 40 40 40 40 40 40 40 40 40 40 40 40 39 39 39 40 40 40 40 40 40 40 40 40 40 40 40 40 40 40 40 40 40
40 40 40 40 40 40 40 40 40 40 40 40 40 40 40 40 40 40 40 40 40 40 40 40 40 40 40 40 40 40 40 40 40 40 40 40 40 40 40 40 40 40 40 40 40 40 40 40 40 40 40 39 39 39 40 40 40 40 34 34
34 34 40 40 40 39 39 39 40 40 40 40 40 40 40 40 40 40 40 40 39 39 39 40 40 40 40 40 40 40 40 40 40 40 40 40 40 40 40 39 39 39 40 40 40 40 40 40 40 40 40 40 35 34 34 39 36 40 40 40
40 40 36 26 26 26 26 26 26 34 34 34 33 33 33 36 39 37 40 40 40 40 40 40 40 40 40 40 40 40 40 40 40 40 40 35 34 34 40 40 40 40 40 40 40 40 40 40 40 40 40 34 34 34 34 40 40 40 40 40
40 40
>I6629V002B0UCG length=363 xy=0712_2318 region=2 run=R_2014_12_30_12_21_21_
40 40 40 40 40 39 39 39 40 40 40 40 40 40 40 40 40 40 40 40 40 40 40 40 40 40 40 40 40 40 40 39 39 39 40 40 40 39 39 39 40 40 40 40 40 40 40 40 40 40 40 40 40 40 39 39 39 40 40 40
40 40 40 40 40 40 40 40 40 40 40 40 39 39 39 40 39 39 39 40 40 40 40 40 40 40 40 40 40 40 40 40 39 39 39 40 40 40 40 40 40 40 40 39 39 39 40 40 40 39 39 39 40 40 40 40 40 40 40 40
40 40 40 40 40 40 40 40 40 34 34 34 34 40 40 40 40 40 40 40 40 40 40 40 40 40 40 40 40 40 40 40 40 40 40 40 40 40 40 40 40 40 40 40 40 40 40 40 40 40 40 40 40 40 40 40 40 40 40 40
40 40 40 40 40 40 40 40 40 40 40 40 40 40 40 40 40 40 40 40 40 40 40 40 40 40 39 39 39 40 40 40 39 39 40 40 40 40 40 40 40 40 40 40 40 40 40 40 40 40 40 38 38 38 38 38 38 40 32 32
32 32 40 40 40 39 39 39 40 40 40 40 40 40 40 40 40 40 40 40 39 39 39 40 40 40 40 40 40 40 40 40 40 34 34 34 34 40 40 39 39 39 40 40 40 40 39 39 39 34 34 35 40 40 40 40 40 39 35 30
30 32 32 40 40 40 40 40 40 40 40 40 40 39 39 39 40 40 40 40 40 40 40 40 39 39 39 40 40 40 40 40 40 40 40 40 40 40 40 40 39 39 39 40 34 34 34 34 40 34 34 40 34 34 34 34 40 40 40 40
40 40 40
>I6629V002B0UEP length=362 xy=0712_2399 region=2 run=R_2014_12_30_12_21_21_
40 40 40 40 40 39 39 39 40 40 40 40 40 40 40 40 40 40 40 40 40 40 40 40 40 40 40 40 40 40 40 39 39 39 40 40 40 26 26 26 40 40 40 40 40 40 40 40 40 40 40 40 40 40 40 40 40 40 40 40
40 40 40 40 40 40 40 40 40 40 40 40 26 26 26 26 26 26 34 34 40 40 40 40 40 40 40 40 40 40 40 39 39 39 40 40 40 40 40 40 40 40 40 40 40 40 40 40 39 39 39 40 40 40 40 40 40 40 40 40
40 40 40 40 40 40 40 40 32 32 32 32 40 40 40 40 39 39 39 40 40 40 40 40 40 40 40 40 40 40 40 40 40 40 40 40 40 40 39 39 39 40 40 40 40 40 40 40 40 40 40 40 39 39 39 39 40 40 40 40
40 40 40 40 40 40 40 40 40 40 40 40 40 40 40 40 40 33 33 33 40 40 40 40 40 38 38 38 40 40 40 40 40 40 40 40 40 40 40 40 40 40 40 40 40 40 40 40 40 40 39 39 39 40 40 40 40 34 34 34
34 40 40 40 40 40 40 40 40 40 40 40 40 40 40 40 40 40 40 39 39 39 40 40 40 40 40 40 40 40 40 40 40 40 40 40 40 40 39 39 39 40 40 39 39 38 38 39 40 40 40 40 40 40 40 40 40 40 33 33
33 33 40 40 40 40 40 40 40 40 40 40 40 40 40 39 39 39 39 40 40 40 40 40 40 40 40 40 40 39 39 39 39 39 40 40 40 40 40 40 40 39 39 33 33 33 33 40 34 34 40 33 33 34 32 40 34 40 40 40
40 40
>I6629V002B0UJF length=51 xy=0712_2569 region=2 run=R_2014_12_30_12_21_21_
40 40 40 40 40 40 40 40 40 40 40 40 32 32 32 32 40 39 40 40 40 40 40 40 40 40 40 40 40 40 40 40 30 30 26 26 26 26 40 40 40 40 40 40 34 34 34 34 40 40 40
>I6629V002B0UWM length=355 xy=0712_3044 region=2 run=R_2014_12_30_12_21_21_
40 40 40 40 40 39 39 39 40 40 39 39 39 40 40 39 39 39 40 40 40 40 40 40 40 40 40 40 40 40 40 38 38 38 40 40 40 39 39 39 40 40 40 40 40 40 40 40 40 39 39 39 40 40 39 39 39 40 40 40
40 40 40 40 40 40 40 40 40 40 40 40 39 39 39 40 31 31 31 31 39 38 38 30 40 40 40 40 40 40 40 39 39 39 40 40 40 40 40 40 40 40 30 30 26 26 26 26 40 40 40 40 40 40 40 40 40 40 40 40
40 40 40 40 40 40 40 40 40 40 40 30 30 30 35 27 27 30 39 40 40 40 39 39 39 40 40 40 40 40 40 40 40 40 40 40 40 40 40 38 38 38 40 40 40 40 40 40 40 40 40 40 40 40 40 40 39 39 39 39
40 40 40 40 40 40 40 40 40 40 40 40 39 39 39 40 40 40 40 40 34 34 35 33 40 40 40 40 40 40 40 40 40 40 40 40 40 40 40 40 40 40 40 40 40 40 40 40 40 40 40 39 39 39 40 40 40 40 32 33
34 34 40 40 35 34 34 39 40 28 34 34 40 40 40 40 40 40 40 39 38 38 39 40 40 40 40 40 40 40 40 40 40 40 40 40 39 35 30 30 30 38 40 40 34 39 39 40 40 40 40 39 39 39 40 30 30 30 26 26
36 36 36 40 40 39 39 39 39 40 40 40 40 40 40 40 39 30 30 30 39 39 39 40 39 36 36 40 40 40 34 34 34 40 36 36 36 37 36 36 32 33 34 30 30 30 30 36 40 40 31 31 31 31 35
>I6629V002B0V4D length=361 xy=0713_0523 region=2 run=R_2014_12_30_12_21_21_
40 40 40 40 40 39 39 39 40 40 40 40 40 40 40 40 40 40 40 40 40 40 40 40 39 39 39 39 40 40 40 39 39 39 40 40 40 39 39 39 40 40 40 40 40 40 40 40 40 40 40 40 40 40 39 26 26 26 39 40
40 40 40 40 40 40 40 40 40 40 40 40 39 39 39 40 40 40 40 40 40 40 40 40 40 40 40 40 40 40 40 40 40 40 40 40 40 40 40 40 40 39 39 39 40 40 40 40 40 40 40 40 40 40 40 40 40 40 40 40
40 40 40 40 40 40 40 40 40 40 40 40 40 40 40 40 40 40 40 40 40 40 40 40 40 40 40 40 40 40 40 40 40 26 26 26 26 39 40 34 34 34 40 40 40 40 40 40 40 40 40 40 40 40 40 40 40 40 40 40
40 40 40 40 40 40 40 40 39 39 39 40 40 40 40 40 40 40 40 40 40 40 40 40 40 40 40 40 40 40 40 40 40 40 40 40 40 40 40 40 40 40 40 40 40 40 40 40 40 40 40 39 39 39 40 40 40 39 31 31
31 31 39 34 40 39 39 39 39 40 39 39 40 40 40 40 40 40 40 40 39 39 39 40 40 40 40 40 40 40 40 40 40 40 40 40 40 40 35 34 34 39 39 40 28 35 35 39 40 40 40 40 40 40 40 40 39 39 39 40
29 29 29 29 39 39 35 34 34 40 40 40 40 40 40 40 40 40 40 40 30 30 30 35 36 36 36 34 34 34 40 40 40 36 36 34 34 34 34 36 36 36 36 36 33 33 30 28 28 35 31 31 31 31 40 30 40 40 40 40
40
>I6629V002B0V4Z length=355 xy=0713_0545 region=2 run=R_2014_12_30_12_21_21_
40 40 40 40 40 39 39 39 40 40 40 40 40 40 40 40 40 40 40 40 40 40 40 40 40 39 39 39 40 40 40 39 39 39 40 40 40 39 39 39 40 40 40 40 40 40 40 40 40 40 40 40 40 40 40 40 40 40 40 40
40 40 40 40 40 40 40 40 40 40 40 40 39 39 39 40 39 39 39 40 40 40 40 40 40 40 40 40 40 39 39 39 40 40 40 40 40 40 40 40 40 40 40 40 40 40 40 40 40 39 30 30 30 40 40 40 40 40 40 40
40 40 40 40 39 21 21 21 35 40 40 40 40 40 40 40 40 40 40 40 40 40 40 40 40 40 40 40 40 40 40 40 40 40 40 40 40 40 40 39 39 39 40 40 40 40 40 40 40 40 40 40 40 40 40 40 40 40 40 40
39 39 39 40 34 34 35 40 40 40 40 40 40 40 40 40 40 40 40 40 40 40 40 40 40 40 40 40 40 40 40 40 40 40 40 40 40 40 40 40 40 40 40 40 40 40 40 40 40 40 40 39 39 39 40 40 40 40 33 34
34 34 40 40 40 39 39 39 40 40 40 40 40 40 40 40 40 40 40 40 39 39 39 40 39 39 39 40 40 40 34 34 35 40 40 40 40 40 40 39 39 39 40 40 40 40 39 39 39 40 40 40 40 40 40 34 34 35 34 34
32 32 33 33 40 40 39 39 39 40 40 40 40 40 38 30 30 30 35 34 40 40 40 40 40 40 40 40 40 34 34 34 35 39 40 34 34 34 34 34 36 40 40 40 24 24 24 36 40 40 26 26 26 26 26
>I6629V002B0V5M length=363 xy=0713_0568 region=2 run=R_2014_12_30_12_21_21_
40 40 40 40 40 39 39 39 40 40 40 40 40 40 40 40 40 40 40 40 40 40 40 40 40 40 40 40 40 40 40 39 39 39 40 40 40 39 39 39 40 40 40 40 40 40 40 40 40 40 40 40 40 40 40 30 30 30 40 40
40 40 40 40 40 40 40 34 34 34 34 38 30 30 30 40 37 37 37 40 40 38 38 38 40 40 40 40 40 40 40 40 38 38 38 40 40 40 40 40 40 40 38 38 38 38 40 40 40 39 39 39 40 40 40 40 40 40 40 40
40 40 40 40 40 40 40 40 38 31 31 31 29 40 37 40 40 40 40 40 40 40 40 40 40 40 40 40 40 40 40 40 40 40 40 40 40 40 40 40 38 38 38 40 40 40 40 38 38 39 40 40 40 40 40 40 40 40 40 40
40 40 40 33 25 25 26 34 40 40 40 40 40 40 40 40 40 40 40 36 36 36 40 40 40 39 25 25 25 30 30 34 40 40 40 37 39 38 40 40 40 40 40 40 40 40 36 36 36 36 36 33 33 33 23 23 23 29 22 23
25 25 40 29 40 36 37 37 40 40 40 38 34 30 30 30 40 40 40 40 34 34 34 40 40 40 40 40 40 40 40 40 34 24 24 21 21 30 38 36 36 36 31 40 40 40 40 40 39 39 39 40 40 40 40 34 34 34 38 33
33 33 33 40 40 40 39 38 38 40 40 34 29 30 30 34 33 33 40 36 36 26 28 30 30 36 36 36 36 38 40 40 40 40 40 34 34 34 38 36 36 38 40 40 33 33 33 31 30 16 16 34 31 31 31 31 30 16 30 34
36 36 36
>I6629V002B0V67 length=363 xy=0713_0625 region=2 run=R_2014_12_30_12_21_21_
40 40 40 40 40 39 39 39 40 40 40 40 40 40 40 40 40 40 40 40 40 40 40 40 40 40 40 40 40 40 40 39 39 39 40 40 40 39 39 39 40 40 40 40 40 40 40 40 40 40 40 40 40 40 39 39 39 40 40 40
40 40 40 40 40 40 40 40 40 40 40 40 34 34 34 34 40 40 40 40 40 40 40 40 40 40 40 40 40 40 40 40 40 40 40 40 40 40 40 40 40 40 40 39 39 39 40 40 40 39 39 39 40 40 40 40 40 40 40 40
40 40 40 40 40 40 40 40 40 33 33 33 33 40 40 40 40 40 40 40 40 40 40 40 40 40 40 40 40 40 40 40 40 40 40 40 40 40 40 39 39 39 40 40 40 40 40 40 40 40 40 40 40 40 40 40 40 40 40 40
40 40 40 40 40 40 40 40 40 40 40 40 40 40 40 40 40 40 40 40 40 40 40 40 40 40 39 39 39 40 40 40 40 40 40 40 40 40 40 40 40 40 40 40 40 40 40 40 40 40 40 39 39 39 40 40 40 40 34 34
34 34 40 40 40 40 40 40 40 40 40 40 40 40 40 40 40 40 40 40 39 39 39 40 40 40 40 40 40 40 40 40 40 40 40 40 40 40 40 39 39 39 40 40 40 40 30 30 30 40 40 40 40 40 39 39 39 39 40 39
39 39 40 40 40 40 40 40 40 40 40 40 40 40 40 40 40 40 40 40 40 40 40 40 39 39 39 40 40 40 40 40 40 40 40 40 40 40 40 40 40 40 40 40 34 34 34 33 40 29 29 39 32 33 34 31 39 29 39 39
40 40 40
>I6629V002B0VCB length=361 xy=0712_3609 region=2 run=R_2014_12_30_12_21_21_
40 40 40 40 40 39 39 39 40 40 40 40 40 40 40 40 40 40 40 40 40 40 40 40 40 40 40 40 40 40 40 39 39 39 40 40 40 39 39 39 40 40 40 40 40 40 40 40 40 40 40 40 40 40 40 39 39 39 40 40
40 40 40 40 40 40 40 40 40 40 40 40 39 39 39 40 30 30 30 29 29 29 29 40 40 40 40 40 40 40 40 40 40 40 39 39 39 40 40 40 40 39 39 39 40 40 40 40 40 40 40 40 40 40 40 40 40 40 40 40
40 40 40 40 40 40 40 40 40 40 40 40 40 40 40 40 40 40 39 39 39 39 40 40 40 40 40 40 40 40 40 40 40 40 40 40 40 40 40 39 39 39 40 40 40 40 40 40 40 40 40 40 40 40 40 40 40 40 40 40
40 40 40 40 40 40 40 40 40 40 40 40 40 40 40 40 40 40 40 40 40 40 39 39 39 40 40 40 40 40 40 40 40 40 40 40 40 40 40 40 40 40 40 40 40 40 40 40 40 40 40 39 39 39 40 40 40 40 34 34
34 34 40 40 40 39 39 38 35 28 34 39 40 40 40 40 40 40 40 40 38 38 38 40 40 40 40 40 40 39 39 39 40 40 40 40 40 40 40 39 38 38 39 40 40 40 40 39 39 39 39 40 40 40 40 40 38 38 36 33
16 16 16 16 13 26 26 35 31 28 27 27 31 33 33 34 34 36 40 34 34 34 30 33 40 40 40 40 40 40 36 36 36 34 30 30 30 40 34 30 22 22 22 36 40 40 40 40 40 39 31 31 31 31 35 16 30 30 40 40
40
>I6629V002B0VHB length=356 xy=0712_3789 region=2 run=R_2014_12_30_12_21_21_
40 40 40 40 40 34 34 38 40 40 40 30 30 30 39 38 34 34 40 40 40 40 40 40 40 40 40 40 40 40 40 39 39 39 40 40 40 39 39 39 40 40 40 40 39 39 39 40 40 40 40 40 40 40 40 40 40 40 40 40
40 40 40 40 40 40 39 39 39 40 40 40 21 21 21 30 40 40 40 40 40 40 40 40 40 40 39 39 39 40 40 40 40 40 39 39 39 40 40 40 40 40 40 40 40 39 39 39 40 40 40 40 40 40 40 40 40 40 40 40
40 40 40 40 40 40 40 40 39 31 31 31 31 40 40 40 40 40 40 40 40 40 40 40 40 40 40 40 40 40 40 40 40 40 40 40 40 40 40 39 39 39 40 40 40 40 39 39 39 40 40 40 40 40 40 40 40 40 40 40
40 40 40 40 40 40 40 40 40 40 40 40 40 38 38 38 40 40 39 39 39 40 40 40 40 40 39 39 39 40 40 40 40 40 40 40 39 39 39 39 40 40 40 40 40 39 39 39 40 40 40 39 39 39 40 40 40 40 34 34
34 34 40 40 40 40 40 40 40 34 34 34 40 40 36 36 36 36 33 32 24 26 24 26 36 38 38 36 40 40 36 36 39 40 39 39 39 40 40 39 39 39 40 40 40 39 34 34 34 34 39 40 40 40 40 34 34 35 39 40
40 40 39 39 39 39 40 40 40 40 40 39 39 39 40 34 39 39 40 40 40 35 34 34 39 40 40 40 34 34 34 33 35 32 29 31 31 32 29 22 17 16 16 16 29 29 33 32 26 26 40 28 29 31 31 30
>I6629V002B0VSD length=361 xy=0713_0091 region=2 run=R_2014_12_30_12_21_21_
40 40 40 40 40 26 26 26 40 40 40 40 40 40 40 40 38 38 38 38 40 40 38 38 38 38 34 34 37 40 40 39 39 39 40 40 40 39 39 39 40 40 40 40 40 40 40 40 40 40 40 40 40 40 31 31 31 31 38 26
34 34 40 40 40 40 40 40 40 40 40 40 39 39 39 40 21 21 21 21 35 35 37 31 40 39 38 38 38 38 38 39 39 39 40 40 40 40 40 40 40 40 40 40 40 40 40 40 40 40 40 40 40 40 40 40 40 40 40 40
40 40 40 40 38 38 38 40 40 40 40 22 21 21 21 22 22 40 40 27 34 34 34 34 40 40 40 40 40 40 40 40 40 40 40 40 40 40 40 39 39 39 40 40 40 40 40 40 40 40 40 40 34 34 34 40 40 40 40 40
40 40 40 40 40 40 40 40 40 40 40 40 40 40 40 40 40 40 40 40 27 27 27 27 26 40 37 37 37 40 40 26 26 26 30 30 34 34 40 40 40 40 40 40 40 40 40 40 40 40 40 31 31 31 33 35 28 29 18 18
18 18 33 19 29 29 33 33 36 34 38 40 40 40 40 40 40 40 40 40 30 30 30 30 40 40 36 36 36 36 36 36 40 27 25 20 20 18 29 34 36 36 34 40 34 40 40 40 40 40 40 40 36 29 25 23 23 30 22 18
12 12 12 12 12 12 12 12 17 17 10 10 11 11 18 17 21 28 31 19 22 23 36 40 39 38 38 40 40 40 40 40 40 40 30 30 30 30 30 30 30 40 40 40 40 40 36 36 36 36 31 31 31 31 24 13 24 23 33 32
32
>I6629V002B0VTV length=362 xy=0713_0145 region=2 run=R_2014_12_30_12_21_21_
40 40 40 40 39 21 21 21 21 18 38 40 40 40 40 40 40 40 39 39 39 40 40 40 40 40 40 40 40 40 40 39 39 39 40 40 40 39 39 39 39 39 39 40 40 40 40 40 40 40 40 40 40 40 40 40 40 40 40 40
34 34 35 40 40 40 40 40 40 40 40 40 39 39 39 40 34 34 34 34 39 39 39 40 40 40 40 40 39 39 39 39 39 39 40 40 40 40 40 40 40 40 40 40 40 40 40 40 40 40 40 40 40 40 40 40 40 40 40 40
40 40 40 40 40 39 39 39 40 40 40 39 39 39 40 40 40 40 40 40 40 40 40 40 40 40 40 40 40 40 40 40 40 40 40 40 40 40 40 39 39 39 40 40 40 40 40 40 40 40 40 40 40 40 40 40 40 40 40 40
40 40 40 40 40 40 40 40 40 40 40 40 40 40 40 40 40 40 40 40 40 40 40 40 40 40 40 40 40 40 40 40 40 40 40 40 40 40 40 40 40 40 40 40 40 40 40 40 40 40 40 39 39 39 40 40 40 40 34 34
34 33 40 34 40 34 34 34 39 26 26 26 28 40 40 39 39 39 40 40 34 34 34 34 40 40 40 40 40 40 40 40 40 40 40 39 39 39 40 39 39 39 40 40 40 40 40 40 40 40 40 40 40 40 40 40 40 40 40 40
40 40 39 39 39 40 40 40 40 40 40 40 39 39 39 40 40 40 40 40 40 40 40 40 40 40 40 40 40 40 40 40 40 40 40 40 40 40 40 40 40 40 40 40 40 40 40 40 40 40 40 34 34 34 32 40 34 40 40 40
40 40
>I6629V002B0VY7 length=360 xy=0713_0337 region=2 run=R_2014_12_30_12_21_21_
40 40 40 40 40 39 39 39 40 40 40 40 40 40 40 40 40 40 40 40 40 40 40 40 40 40 40 40 40 40 40 31 31 31 40 40 40 39 39 39 40 40 40 40 40 40 40 40 40 40 40 40 40 40 34 34 34 34 40 40
40 40 40 33 33 33 40 40 40 40 40 40 39 39 39 40 31 31 31 31 39 39 39 40 40 40 40 40 40 40 40 39 39 39 40 40 40 40 40 40 40 40 40 40 40 40 40 40 40 40 40 40 40 40 40 40 40 40 40 40
40 40 40 40 40 40 40 40 40 38 27 14 16 16 16 16 16 22 23 18 36 36 38 40 40 40 40 40 40 40 40 40 40 40 40 40 40 40 40 39 39 39 40 40 40 40 40 40 40 40 40 40 40 40 40 40 40 40 40 40
40 40 40 40 26 26 26 40 40 40 40 40 40 40 40 40 40 40 40 40 25 25 25 25 25 40 39 39 39 40 38 29 29 29 38 40 40 40 40 40 40 40 40 40 40 40 40 40 40 38 29 24 24 24 40 40 40 40 30 30
29 31 40 21 33 33 38 29 29 22 33 33 40 40 40 40 40 40 40 40 39 33 33 35 40 40 40 40 40 40 40 40 40 40 40 39 36 36 40 33 33 33 26 33 36 29 29 29 40 39 40 36 36 33 32 33 31 23 17 15
11 11 11 11 11 11 11 21 21 11 11 17 17 26 23 26 40 40 38 40 40 40 40 35 33 33 38 26 22 22 40 40 40 40 40 40 22 22 22 22 35 36 36 36 33 27 19 19 22 23 23 23 23 22 12 22 27 33 32 32
>I6629V002B0W05 length=362 xy=0713_1703 region=2 run=R_2014_12_30_12_21_21_
40 40 40 40 40 40 40 40 40 40 40 40 40 40 40 40 40 40 40 40 40 40 34 34 34 34 34 34 40 40 40 39 39 39 40 40 40 39 39 39 40 40 40 40 40 40 40 40 40 40 40 40 40 40 40 40 40 40 40 40
40 40 40 40 40 40 40 40 40 40 40 40 39 39 39 40 30 30 30 30 30 40 40 40 40 40 40 40 40 40 34 34 34 34 40 37 37 40 40 40 40 40 40 40 40 39 39 39 40 40 26 26 26 26 39 39 40 40 40 40
40 40 40 40 40 40 40 40 40 40 40 40 40 39 39 39 40 40 40 40 40 40 40 40 40 40 40 40 40 40 40 40 40 40 40 40 40 40 40 39 39 39 40 40 40 40 40 40 40 40 40 40 40 40 40 40 40 40 40 40
40 40 40 40 40 40 40 40 40 39 39 39 40 40 40 40 40 40 40 40 40 39 39 39 40 40 40 40 40 40 40 40 40 40 40 40 40 40 40 40 40 40 40 40 40 40 40 40 40 40 40 39 39 39 40 40 40 40 34 34
34 34 40 40 40 39 39 39 40 40 40 40 40 40 40 40 39 39 39 40 39 39 39 40 40 40 40 40 40 40 40 40 40 40 40 40 40 40 40 39 39 39 40 40 40 40 40 40 40 40 40 40 40 40 40 40 40 40 40 40
40 35 35 34 39 39 39 39 39 40 40 40 24 28 28 30 30 37 40 40 34 40 40 40 40 40 40 40 39 39 39 39 40 40 40 40 40 40 40 40 40 40 40 40 40 40 40 40 40 39 39 31 31 31 31 39 29 39 39 40
40 40
>I6629V002B0W2T length=361 xy=0713_1763 region=2 run=R_2014_12_30_12_21_21_
40 40 40 40 40 39 39 39 40 40 40 40 40 40 40 40 40 40 40 40 40 40 40 40 40 39 39 39 40 40 40 39 39 39 40 40 40 39 39 39 40 40 40 40 40 40 40 40 40 40 40 40 40 40 40 40 40 40 40 40
40 40 40 40 40 40 40 40 40 40 40 40 39 39 39 40 39 39 39 40 40 40 40 40 40 40 40 40 40 40 40 40 40 40 40 40 40 40 40 40 40 40 40 40 40 40 40 40 40 40 39 39 39 40 40 40 40 40 40 40
40 40 40 40 40 39 39 39 40 40 40 40 40 40 40 40 40 40 40 40 40 40 40 40 40 40 40 40 40 40 40 40 40 40 40 40 40 40 40 39 39 39 40 40 40 40 40 40 40 40 40 40 40 40 40 40 40 40 40 40
40 40 40 40 40 40 40 40 40 40 40 40 40 40 40 40 40 40 40 40 40 40 40 40 40 40 40 40 40 40 40 40 40 40 40 40 40 40 40 40 40 40 40 40 40 40 40 40 40 40 40 40 40 40 40 40 40 40 34 34
34 34 40 40 40 39 39 39 40 40 40 40 40 40 40 40 40 40 40 40 39 39 39 40 40 40 40 40 40 40 40 40 40 40 40 40 40 40 40 39 39 39 40 40 40 40 40 40 40 40 40 40 40 40 40 40 40 40 40 40
34 34 33 33 40 40 39 39 39 40 40 40 40 40 39 39 39 40 40 40 40 40 40 40 40 40 40 40 40 40 40 40 40 40 40 40 40 40 40 40 40 40 40 40 40 40 40 40 40 40 32 33 34 33 40 34 40 40 40 40
40
>I6629V002B0W5N length=15 xy=0713_1865 region=2 run=R_2014_12_30_12_21_21_
36 36 30 28 25 23 24 23 28 29 26 21 22 16 17
>I6629V002B0WDQ length=359 xy=0713_0860 region=2 run=R_2014_12_30_12_21_21_
40 40 40 40 40 39 39 39 40 40 40 40 39 38 38 38 40 40 40 40 40 39 39 39 40 40 40 40 40 40 40 39 39 39 40 40 40 26 26 26 40 40 40 40 40 40 40 40 40 40 40 39 39 39 33 33 34 34 40 40
40 40 40 40 40 40 40 40 40 40 40 40 39 39 39 40 34 34 34 34 39 39 39 30 39 39 40 40 40 38 34 33 33 39 40 40 40 40 40 40 38 21 21 21 38 39 39 39 40 40 40 40 40 40 40 40 40 40 40 40
40 40 40 40 38 36 36 36 36 36 33 14 14 14 14 14 14 22 29 18 28 28 28 32 36 36 38 36 33 33 33 33 40 40 40 40 40 40 40 39 39 39 40 40 40 40 40 40 40 40 40 40 40 40 40 40 40 40 40 40
40 40 40 40 37 37 37 37 37 36 39 37 36 36 40 40 39 40 40 40 26 26 28 26 26 37 36 36 39 40 40 37 37 37 23 26 26 33 40 40 40 40 37 37 37 37 37 40 40 40 40 32 32 32 39 40 39 40 32 28
28 28 32 26 40 33 33 33 35 30 36 40 35 27 27 27 37 40 40 40 36 36 36 38 38 38 37 38 27 23 21 21 21 19 21 20 25 26 32 23 22 25 19 30 22 30 21 21 21 20 21 30 28 28 30 28 28 28 17 17
14 14 14 20 14 18 18 24 18 18 18 18 31 25 26 26 36 36 38 38 35 35 35 35 32 21 21 21 35 35 30 26 24 26 34 30 30 30 26 20 20 20 18 30 36 40 35 33 33 30 34 23 26 24 23 29 12 14 14
>I6629V002B0WFC length=356 xy=0713_0918 region=2 run=R_2014_12_30_12_21_21_
40 40 40 40 40 39 39 39 40 40 40 40 40 40 40 40 40 40 40 40 40 40 40 40 40 39 39 39 40 40 40 39 39 39 40 40 40 39 39 39 40 40 40 40 40 40 40 40 40 40 40 40 40 40 40 28 30 30 30 30
40 40 40 40 40 40 40 40 40 40 40 40 39 39 39 40 35 35 35 40 40 40 40 40 40 40 40 38 38 33 33 33 38 40 40 40 40 40 40 40 40 38 38 38 38 40 40 40 40 40 39 39 39 40 40 40 40 40 40 40
40 40 40 40 40 30 30 30 38 35 38 38 40 40 40 40 40 40 40 40 40 40 40 40 40 40 40 40 40 40 40 40 40 40 40 40 40 40 40 39 39 39 40 38 38 38 40 40 40 40 40 40 40 40 40 40 40 33 33 33
39 39 40 37 25 25 25 37 38 38 38 38 37 38 40 40 40 40 40 33 33 33 38 38 38 40 40 40 40 40 40 40 35 28 28 29 37 25 25 25 29 40 40 40 40 40 40 40 40 40 40 40 33 33 33 40 40 35 33 19
19 16 16 26 21 31 28 28 26 26 21 28 38 40 40 40 38 38 38 40 40 39 39 39 40 40 40 40 38 38 38 38 38 38 40 40 40 38 32 23 23 23 33 38 38 20 23 23 23 28 40 33 35 35 35 40 40 40 40 40
40 33 33 33 33 40 40 39 39 39 40 40 39 39 40 36 33 33 28 28 20 23 23 23 26 32 33 33 36 36 27 27 27 36 40 34 33 33 32 36 40 35 35 35 35 27 27 27 35 36 40 31 29 29 29 27
>I6629V002B0WGD length=359 xy=0713_0955 region=2 run=R_2014_12_30_12_21_21_
40 40 40 40 40 39 39 39 40 40 40 40 40 40 40 40 40 40 40 40 40 40 40 40 40 40 40 40 40 40 40 39 38 38 39 40 40 39 39 39 40 40 40 40 40 40 40 40 40 40 40 40 40 40 31 31 31 31 40 40
40 40 40 40 40 40 40 40 40 40 40 40 39 39 39 40 32 32 34 34 39 39 39 40 40 40 40 40 40 40 40 39 39 39 40 40 40 40 40 40 40 40 40 40 40 40 40 40 40 40 40 39 39 39 40 40 40 40 40 40
40 40 40 40 40 40 40 40 40 40 40 22 22 22 22 22 22 40 40 30 40 40 40 40 40 40 40 40 40 40 40 40 40 40 40 40 40 40 40 39 39 39 40 40 40 40 40 40 40 40 40 40 40 40 40 40 40 40 40 40
40 40 40 40 30 30 30 40 40 40 40 40 40 40 40 40 40 40 40 40 26 26 26 26 26 40 39 39 39 40 40 40 40 40 40 40 40 40 40 40 40 40 40 40 40 40 40 40 40 40 40 30 30 30 39 40 40 39 29 29
31 30 40 35 40 30 30 30 30 28 39 40 36 38 38 40 40 40 35 26 27 20 20 24 36 38 36 40 36 29 31 27 30 27 34 31 30 30 24 24 24 29 34 36 23 30 30 36 40 40 40 40 40 40 40 33 36 31 31 31
26 22 23 15 15 15 15 28 28 12 13 19 19 22 25 26 38 38 36 38 38 36 30 30 30 30 35 39 40 40 40 40 40 40 40 40 34 34 34 30 28 30 30 40 34 26 22 22 39 31 31 33 31 30 30 30 39 39 39
>I6629V002B0WLR length=363 xy=0713_1149 region=2 run=R_2014_12_30_12_21_21_
40 40 40 40 40 39 39 39 40 40 40 40 40 40 40 40 40 40 40 40 40 40 40 40 40 40 40 40 40 40 40 39 39 39 40 40 40 39 39 39 40 40 40 40 40 40 40 40 40 40 40 40 40 40 39 39 39 40 40 40
40 40 40 40 40 40 40 40 40 40 40 40 39 39 39 40 40 40 40 34 34 34 34 40 40 40 40 40 40 40 40 40 40 40 40 40 40 40 40 40 40 40 40 39 39 39 40 40 40 39 39 39 40 40 40 40 40 40 40 40
40 40 40 40 40 40 40 40 40 34 34 34 34 40 40 40 40 40 40 40 40 40 40 40 40 40 40 40 40 40 40 40 40 40 40 40 40 40 40 39 39 39 40 40 40 40 40 40 40 40 40 40 40 40 40 40 40 40 40 40
40 40 40 40 40 40 40 40 40 40 40 40 40 40 40 40 40 40 40 40 40 40 40 40 40 40 39 39 39 40 40 40 40 40 40 40 40 40 40 40 40 40 40 40 40 40 40 40 40 40 40 39 39 39 40 39 39 39 33 34
34 34 40 40 40 40 40 40 40 40 40 40 40 40 40 40 40 40 40 40 39 39 39 40 40 40 40 40 40 40 40 40 40 40 40 40 40 40 40 39 39 39 40 40 40 40 39 39 39 40 40 40 40 40 40 40 40 39 36 23
23 23 23 23 39 39 39 39 39 40 40 40 40 40 34 34 34 34 40 40 40 40 40 40 40 40 40 40 40 40 40 40 40 40 40 39 39 39 40 40 40 40 40 40 32 33 33 33 40 34 29 39 31 31 33 32 40 34 40 40
39 39 39
>I6629V002B0WPX length=336 xy=0713_1299 region=2 run=R_2014_12_30_12_21_21_
40 40 40 40 40 21 21 21 38 40 40 40 40 40 40 40 40 40 40 40 40 40 40 40 40 39 39 39 40 40 40 39 39 39 40 40 40 39 39 39 40 40 40 40 40 40 40 40 40 40 40 30 30 30 40 40 40 40 40 40
40 40 40 40 40 40 40 40 40 40 40 40 38 30 30 30 34 35 35 40 35 35 35 35 39 39 39 39 40 40 40 40 39 39 39 39 40 40 40 40 40 40 40 40 40 40 40 40 40 40 39 39 39 40 40 40 40 40 40 40
40 40 40 40 40 39 39 39 40 40 40 40 40 40 40 40 40 40 40 40 40 40 40 40 40 40 40 40 40 40 40 40 40 40 40 40 40 40 40 39 39 39 40 40 40 40 40 40 40 40 40 39 39 39 40 40 40 40 40 40
40 40 40 40 40 40 40 40 40 40 40 40 40 39 39 39 39 40 40 40 40 40 40 40 40 40 40 40 40 40 40 40 40 40 40 40 40 40 40 40 40 40 40 40 40 40 40 40 40 40 40 39 39 39 39 39 39 40 33 33
33 31 35 23 30 30 30 39 39 40 39 39 40 40 40 40 40 40 40 40 39 39 39 40 40 40 40 40 40 40 40 40 40 40 40 40 40 35 26 26 26 26 24 26 40 40 40 40 40 40 40 40 40 39 35 34 34 40 40 40
33 33 30 30 34 34 34 34 39 40 40 40 40 40 37 39 38 39 39 34 30 30 30 35 39 36 40 40 40 40 40 40 40 40 35 30
>I6629V002B0WQX length=312 xy=0713_1335 region=2 run=R_2014_12_30_12_21_21_
16 19 20 20 17 11 11 11 17 13 19 19 19 19 19 23 20 20 19 17 11 11 14 14 13 13 14 21 21 21 21 26 30 27 27 23 23 23 24 29 24 28 21 17 17 18 19 14 14 14 14 12 16 19 17 16 16 18 16 16
22 20 16 16 16 13 13 11 11 12 12 20 16 16 11 12 12 17 22 23 28 20 16 11 11 11 13 14 12 12 12 18 22 24 22 20 22 22 21 17 19 19 19 19 17 27 25 22 22 22 24 27 21 21 13 13 13 13 15 24
28 29 29 30 30 32 33 35 37 37 37 37 37 37 37 37 37 37 37 37 37 37 37 37 37 37 37 37 37 37 37 37 37 37 37 37 37 37 37 37 37 37 37 37 37 37 37 37 37 37 37 37 37 37 37 37 37 37 37 37
37 37 37 37 37 37 37 37 37 37 37 37 37 37 37 37 37 37 37 37 37 37 37 37 37 37 37 37 37 37 37 37 37 37 37 37 37 37 37 37 37 37 37 37 37 37 38 38 38 38 38 40 40 38 38 38 38 38 38 38
38 38 37 35 20 20 20 35 35 35 35 31 31 30 31 40 40 38 38 38 38 40 40 40 40 40 40 40 40 40 40 38 35 35 35 33 40 40 40 40 40 40 40 35 35 35 35 35 35 35 32 20 20 20 19 29 32 22 24 24
24 27 13 13 13 16 20 24 24 24 18 12
>I6629V002B0WTZ length=360 xy=0713_1445 region=2 run=R_2014_12_30_12_21_21_
40 40 40 40 40 27 27 28 28 28 40 40 40 40 40 40 40 40 40 40 40 40 40 40 40 39 39 39 40 40 40 38 38 38 40 40 40 39 38 38 38 40 40 40 40 40 40 40 40 40 40 40 40 40 40 40 40 40 40 40
40 40 40 40 40 40 34 34 34 34 40 40 39 39 39 40 39 39 39 40 39 30 30 30 34 40 40 40 25 25 25 36 36 40 40 40 40 40 40 40 40 39 39 39 40 38 38 38 40 40 40 40 40 40 40 40 40 40 40 40
40 40 40 40 40 40 40 40 40 40 40 40 40 40 40 40 40 40 40 40 38 38 38 40 40 40 40 40 40 38 30 30 30 30 40 40 40 40 40 40 40 40 40 40 40 40 40 40 40 40 40 40 40 40 40 40 40 40 40 40
40 40 40 40 40 38 26 26 26 40 40 40 40 40 40 40 40 40 40 40 40 40 40 40 40 40 40 40 40 38 38 38 38 40 40 40 40 40 40 40 40 40 40 40 40 40 40 40 40 40 40 39 39 39 40 40 40 40 32 32
32 32 40 40 40 39 39 39 34 28 34 34 32 36 36 36 40 36 19 20 20 20 20 30 40 40 40 40 36 36 36 36 40 40 40 34 34 28 29 19 17 17 24 32 21 28 29 29 28 28 36 40 40 40 40 36 36 36 36 36
36 30 25 17 17 17 29 29 33 33 28 27 27 19 19 34 36 34 30 28 28 29 30 40 40 40 40 38 38 38 36 38 40 40 40 40 40 40 40 34 34 34 40 40 36 38 36 31 32 17 19 19 19 29 12 22 22 27 29 29
>I6629V002B0WYN length=351 xy=0713_1613 region=2 run=R_2014_12_30_12_21_21_
40 40 40 40 40 39 39 39 40 40 40 40 40 40 40 40 40 38 36 33 33 40 40 40 40 40 40 40 40 36 34 34 34 35 40 40 40 38 38 38 40 40 40 40 40 40 40 40 40 40 40 40 40 40 40 39 39 39 40 40
40 40 40 40 40 40 40 40 40 40 40 40 39 30 30 30 38 40 40 40 40 40 40 40 40 40 40 40 40 40 40 40 40 40 40 40 40 40 40 40 40 39 39 39 40 40 40 40 40 40 40 40 40 40 40 40 40 40 40 40
40 40 40 40 40 40 40 40 40 40 38 38 38 40 40 40 40 40 40 40 40 40 40 40 34 34 34 40 40 40 40 40 40 40 40 40 40 40 40 39 39 39 40 40 40 40 40 40 40 40 40 40 40 40 40 40 40 40 40 40
40 40 38 38 38 38 38 40 40 40 40 40 40 40 40 40 40 40 40 38 38 38 40 40 40 40 34 34 34 38 40 40 40 40 40 40 40 40 40 40 40 40 40 40 30 30 30 30 30 40 40 39 39 39 38 38 38 40 34 34
33 33 40 40 40 39 39 38 38 37 38 38 40 40 40 40 40 40 40 34 28 28 26 30 34 40 40 40 40 40 40 40 40 40 40 40 40 40 40 39 39 39 40 40 40 30 30 30 34 40 40 40 38 36 33 33 31 38 32 33
23 23 22 22 26 16 29 31 35 35 36 31 32 33 33 33 36 36 36 28 32 32 34 32 39 38 40 40 38 38 38 34 36 34 34 23 23 23 23 23 16 19 17 16 30 33 33 37 26 31 27
>I6629V002B0WYV length=361 xy=0713_1621 region=2 run=R_2014_12_30_12_21_21_
40 40 40 40 40 39 39 39 40 40 40 40 40 40 40 40 40 40 40 40 40 40 40 40 40 40 40 40 40 40 40 39 39 39 40 40 40 39 39 39 40 40 40 40 40 40 40 40 40 40 40 40 40 40 40 40 40 40 40 40
40 40 40 40 40 40 40 40 40 40 40 40 39 39 39 40 34 34 34 34 39 39 39 40 40 40 40 40 40 40 40 39 39 39 40 40 40 40 40 40 40 39 39 39 40 39 39 39 40 40 40 40 40 40 40 40 40 40 40 40
40 40 40 40 40 40 40 40 40 40 40 26 26 26 26 26 26 40 40 40 40 40 40 40 40 40 40 40 40 40 40 40 40 40 40 40 40 40 40 39 39 39 40 40 40 40 40 40 40 40 40 40 40 40 40 40 40 40 40 40
40 40 40 40 40 40 40 40 40 40 40 40 40 40 40 40 40 40 40 40 28 28 28 28 26 40 40 40 40 40 39 39 39 40 40 40 40 40 40 40 40 40 40 40 40 40 40 40 40 40 40 39 39 39 40 40 40 40 34 34
34 34 40 40 39 34 34 34 35 40 40 40 40 40 40 40 40 40 40 40 39 39 39 40 40 40 40 40 40 40 40 40 40 40 40 40 40 40 40 39 38 38 39 40 40 40 40 40 40 40 40 40 40 40 40 40 40 40 40 40
40 40 39 39 38 38 39 39 39 40 40 39 34 35 35 35 39 40 40 40 40 40 40 40 40 40 40 39 39 39 40 40 40 40 40 40 40 40 40 39 39 39 39 40 40 40 40 40 40 40 34 34 34 32 39 29 39 40 40 40
40
>I6629V002B0X0Q length=361 xy=0713_2984 region=2 run=R_2014_12_30_12_21_21_
40 40 40 40 40 39 39 39 40 40 40 40 40 40 40 40 40 40 40 40 40 40 40 40 40 40 40 40 40 40 40 39 39 39 40 40 40 39 39 39 40 40 40 40 40 40 40 40 40 40 40 40 40 40 40 39 39 39 40 40
40 40 40 40 40 40 40 40 40 40 40 40 39 39 39 40 39 39 39 34 34 34 34 40 40 40 40 40 40 40 39 39 39 39 39 39 40 40 40 40 40 39 38 38 39 39 40 40 40 40 40 40 40 40 40 40 40 40 40 40
40 40 40 40 40 40 40 40 40 40 40 40 40 40 40 40 40 40 40 40 40 40 40 40 40 40 40 40 40 40 40 40 40 40 40 40 40 40 40 39 39 39 40 40 40 40 40 40 40 40 40 40 40 40 40 40 40 40 40 40
40 40 40 40 40 40 40 40 40 40 40 40 40 40 40 40 40 40 40 40 40 40 40 40 40 40 40 40 40 40 40 40 40 40 40 40 40 40 40 40 40 40 40 40 40 40 40 40 40 40 40 39 39 39 40 40 40 40 34 34
34 33 40 40 40 39 39 39 40 40 40 40 40 40 40 40 40 40 40 40 34 34 34 34 40 40 40 40 40 40 40 40 40 40 40 40 40 40 40 39 39 39 40 40 40 40 40 40 40 40 40 40 40 40 40 40 40 40 40 40
40 39 39 39 37 36 33 40 40 36 33 22 22 17 17 17 17 20 20 21 31 31 35 35 36 40 40 40 40 40 40 40 40 40 40 40 40 40 40 39 39 39 40 40 40 40 40 40 40 40 34 34 34 34 40 34 40 40 40 40
40
>I6629V002B0XE0 length=24 xy=0713_2202 region=2 run=R_2014_12_30_12_21_21_
40 40 40 40 40 40 40 40 40 40 40 40 40 34 34 34 34 40 40 40 40 40 40 40
>I6629V002B0XNQ length=362 xy=0713_2516 region=2 run=R_2014_12_30_12_21_21_
40 40 40 40 40 40 40 40 40 40 40 40 40 40 40 40 40 40 40 40 40 40 40 40 39 39 39 39 40 40 40 39 39 39 40 40 40 39 39 39 40 40 40 40 40 40 40 40 40 40 40 40 40 40 40 39 39 39 40 40
40 40 40 40 40 40 40 40 40 40 40 40 39 39 39 40 39 39 39 40 40 40 40 40 40 40 40 40 40 40 40 40 40 40 40 39 39 39 40 40 40 40 40 40 40 38 38 38 40 40 26 26 26 26 26 40 40 40 40 40
40 40 40 40 40 40 40 40 40 40 39 39 39 39 39 39 40 40 40 40 40 40 40 40 40 40 40 40 40 40 40 40 40 40 40 40 40 40 40 39 39 39 40 40 40 40 40 40 40 40 40 40 40 40 40 40 40 40 39 39
39 39 40 40 40 40 40 40 40 40 40 39 30 30 30 40 40 40 40 34 34 26 26 26 30 22 30 30 40 39 39 39 40 39 39 39 40 40 40 40 40 40 40 40 40 40 40 40 40 40 39 30 30 30 39 40 40 40 31 31
30 31 40 34 35 34 34 38 39 40 40 40 40 40 40 40 40 40 40 40 39 39 39 40 40 40 40 40 40 39 39 36 36 40 40 36 36 32 30 19 19 19 17 26 34 36 36 40 40 40 40 40 40 40 40 40 40 40 40 40
40 20 20 19 19 19 19 22 26 35 35 21 24 24 24 24 33 34 40 40 40 39 36 39 39 39 39 39 40 40 40 39 39 39 40 40 40 40 40 40 40 40 40 40 40 40 39 35 28 22 26 29 29 29 29 40 26 40 28 30
30 28
>I6629V002B0XSO length=360 xy=0713_2694 region=2 run=R_2014_12_30_12_21_21_
40 40 40 40 40 30 30 30 28 28 40 40 40 40 40 40 40 40 40 40 40 40 40 40 40 40 40 40 40 40 40 39 39 39 40 40 40 39 39 39 40 40 40 40 40 40 40 40 40 40 40 40 40 40 40 40 40 40 40 40
40 40 40 40 40 27 27 27 27 27 40 40 39 39 39 40 39 39 39 40 40 40 40 40 40 40 40 40 40 40 40 40 40 40 40 40 40 40 40 40 40 40 40 40 40 40 40 40 40 40 40 40 40 40 40 40 40 40 40 40
40 40 40 40 40 39 39 39 40 40 40 40 40 40 40 40 40 40 40 40 40 40 40 40 40 40 40 40 40 40 40 40 40 40 40 40 40 40 40 39 39 39 40 40 40 40 40 40 40 40 40 40 39 39 39 39 40 39 39 39
40 40 40 40 40 40 40 39 39 39 40 40 40 40 40 40 40 40 40 40 40 40 40 40 40 40 40 40 39 39 39 40 40 40 40 40 40 40 40 40 40 40 40 40 39 39 39 40 40 40 40 34 34 34 40 40 40 40 33 33
34 34 40 40 40 40 40 40 40 40 40 40 40 40 40 40 40 40 40 40 39 38 34 35 34 39 40 40 40 40 40 40 40 40 40 40 40 40 40 39 39 39 40 40 40 40 39 39 39 40 40 40 39 39 39 40 40 40 40 40
40 40 40 39 39 39 39 39 39 40 39 39 39 40 34 28 35 35 40 40 40 40 40 39 39 39 40 39 39 39 40 40 40 39 39 39 40 40 40 39 39 39 39 39 37 40 32 28 35 31 31 31 31 39 29 40 40 40 40 40
>I6629V002B0XTG length=360 xy=0713_2722 region=2 run=R_2014_12_30_12_21_21_
40 40 40 40 40 26 26 26 40 40 40 40 40 40 40 40 40 40 40 40 40 40 40 40 40 40 40 40 40 40 40 39 39 39 40 40 40 39 39 39 40 40 40 40 40 40 40 40 40 40 40 40 40 40 34 34 34 34 40 40
40 40 40 40 40 40 40 40 40 40 40 40 34 34 34 40 34 34 34 34 39 39 39 40 40 40 40 40 40 40 40 34 34 34 40 40 40 40 40 40 40 39 39 39 40 40 40 40 40 40 40 40 40 40 40 40 40 40 40 40
40 40 40 40 40 36 36 36 40 36 28 16 16 16 16 16 28 38 38 38 38 38 40 40 40 40 40 40 40 40 40 40 40 40 40 40 40 40 40 39 39 39 40 40 40 40 40 40 40 40 40 40 40 40 40 40 40 40 40 40
40 40 40 40 39 39 39 40 40 40 40 40 40 40 40 40 40 40 40 40 36 20 21 21 21 39 37 37 37 40 40 40 40 40 40 40 40 40 40 40 40 40 40 40 40 40 40 40 40 40 40 39 39 39 40 40 40 40 34 34
32 32 40 40 40 34 34 34 40 40 40 40 40 40 40 40 40 40 40 35 34 34 38 39 39 40 40 40 40 40 36 36 36 40 40 26 26 26 34 30 30 29 26 38 34 40 40 36 30 29 29 32 36 40 40 30 30 24 24 24
30 30 37 40 40 40 40 40 40 40 40 40 40 40 40 40 40 40 40 39 39 39 39 40 40 40 39 30 30 30 30 39 40 40 40 40 40 36 36 39 39 39 39 34 34 35 40 40 40 33 33 34 34 40 34 40 40 40 40 40
>I6629V002B0XW4 length=354 xy=0713_2854 region=2 run=R_2014_12_30_12_21_21_
40 40 39 39 33 28 28 28 33 33 37 37 37 37 37 37 37 37 37 39 37 37 37 39 35 35 35 35 35 35 35 37 37 37 37 37 37 37 37 37 37 37 36 35 35 37 37 37 37 37 37 37 35 35 31 31 31 37 37 37
37 37 37 37 37 37 37 32 32 30 28 28 21 21 21 19 23 23 21 27 16 23 23 24 24 25 25 25 25 25 37 37 37 37 37 37 37 37 37 37 37 37 37 37 37 37 37 34 27 23 23 23 37 37 37 35 35 33 33 33
35 37 37 37 34 27 27 27 27 28 28 32 28 35 23 31 31 37 37 37 37 37 37 37 35 35 35 37 37 37 37 37 37 37 37 37 34 30 30 30 34 34 37 37 37 35 32 32 32 35 32 34 34 34 32 35 35 32 32 32
35 33 33 33 32 32 32 35 32 32 20 20 20 20 20 33 33 33 25 25 25 28 33 28 30 28 28 28 28 25 25 19 25 28 33 33 33 33 33 33 33 25 24 24 27 27 31 32 32 24 23 15 15 15 23 23 26 29 19 19
19 19 29 18 29 23 23 19 18 18 15 19 27 27 19 19 19 24 27 27 27 28 28 28 33 33 35 20 20 20 20 32 32 30 21 20 20 19 20 20 20 20 20 24 35 33 33 28 28 26 32 29 30 27 23 22 17 17 16 16
11 11 11 11 12 12 20 24 24 24 20 20 22 23 19 19 19 23 27 23 23 24 23 27 31 30 30 30 29 31 27 27 27 31 31 23 23 23 23 31 23 17 18 17 17 17 17 17 17 21 12 9 13 18
>I6629V002B0XYT length=389 xy=0713_2915 region=2 run=R_2014_12_30_12_21_21_
40 40 40 40 40 28 28 28 28 28 40 40 40 40 40 40 40 40 40 40 40 40 40 40 40 40 40 40 40 40 40 39 39 39 40 40 40 39 39 39 40 40 40 40 40 40 40 40 40 40 40 40 40 40 40 39 39 39 40 40
40 40 40 40 40 40 32 32 32 32 40 40 39 39 39 40 40 40 40 40 40 40 40 40 40 40 40 40 40 40 40 40 40 40 40 40 40 40 40 40 40 39 39 39 40 40 40 40 40 40 40 40 40 40 40 40 40 40 40 40
40 40 40 40 40 30 30 30 28 27 40 33 33 40 40 40 40 40 40 40 40 40 40 40 40 40 40 40 40 40 40 40 40 40 40 40 40 40 40 39 39 39 40 40 40 40 40 40 40 40 40 40 40 40 40 40 40 40 40 40
40 40 40 40 40 40 40 40 40 40 40 40 40 40 40 40 40 40 40 40 40 40 40 40 40 40 40 40 39 39 39 40 40 40 40 40 40 40 40 40 40 40 40 40 40 40 40 40 40 40 40 39 39 39 40 40 40 40 34 34
34 34 40 40 40 39 39 39 40 40 40 40 40 40 40 40 40 40 40 40 39 39 39 40 40 40 40 40 40 40 40 40 40 40 40 40 40 40 40 39 39 39 40 40 40 40 40 40 40 40 40 40 40 40 40 40 40 40 40 40
34 34 34 34 40 34 40 40 40 40 40 40 40 40 40 40 39 39 39 40 40 40 40 40 40 40 40 40 40 40 40 40 40 40 40 40 40 40 40 40 40 40 40 40 40 40 40 40 30 24 24 24 24 39 29 40 40 40 40 40
39 39 39 40 40 40 40 40 39 34 34 34 34 38 35 33 33 31 31 26 23 12 12 12 12 12 18 22 26
>I6629V002B0XZK length=361 xy=0713_2942 region=2 run=R_2014_12_30_12_21_21_
40 40 40 40 40 39 39 39 40 40 40 40 40 40 40 40 40 40 40 40 40 40 40 40 40 39 39 39 40 40 40 39 39 39 40 40 40 39 39 39 40 40 40 40 40 40 40 40 40 40 40 40 40 40 40 30 30 30 30 30
40 40 40 40 40 40 40 40 40 40 40 40 39 39 39 40 38 38 38 40 40 40 40 40 40 40 40 40 40 30 30 30 39 40 40 40 40 40 40 40 40 40 40 40 40 40 40 40 40 40 39 39 39 34 34 32 39 40 40 40
40 40 40 40 40 39 39 39 40 40 40 40 40 40 40 40 40 40 40 40 40 40 40 40 40 40 40 40 40 40 40 40 40 40 40 40 40 40 40 39 39 39 40 40 40 40 40 40 40 40 40 40 40 40 40 40 40 40 40 40
40 40 40 40 40 39 39 39 40 40 40 40 40 40 40 40 40 40 40 40 40 40 40 40 40 40 30 30 26 26 26 26 26 36 40 40 40 40 40 40 40 40 40 40 40 40 40 40 40 40 40 30 30 30 40 40 40 40 33 33
33 33 40 29 39 38 38 39 40 40 40 40 40 40 40 39 39 39 39 40 39 39 39 40 40 40 40 40 40 40 40 40 40 40 40 40 40 40 40 39 39 39 40 40 40 40 40 40 40 40 40 40 40 40 40 40 40 40 40 40
29 34 34 34 34 34 30 30 30 34 36 40 40 40 34 39 39 39 39 34 40 40 40 39 39 39 40 40 40 40 40 40 40 39 30 30 30 30 39 39 40 40 40 40 40 40 40 28 28 30 31 34 34 31 30 16 30 40 40 40
39
>I6629V002B0Y5D length=361 xy=0714_0351 region=2 run=R_2014_12_30_12_21_21_
40 40 40 40 40 39 39 39 40 40 40 40 40 40 40 40 40 40 40 40 40 40 40 40 40 39 39 39 40 40 40 39 39 39 40 40 40 39 39 39 40 40 40 40 40 40 40 40 40 40 40 40 40 40 40 40 40 40 40 40
40 40 40 40 40 40 40 40 40 40 40 40 39 39 39 40 39 39 39 40 40 40 40 40 40 40 40 40 40 40 40 40 40 40 40 40 40 40 40 40 40 40 40 40 40 40 40 40 40 40 39 39 39 40 40 40 40 40 40 40
40 40 40 40 40 39 39 39 40 40 40 40 40 40 40 40 40 40 40 40 40 40 40 40 40 40 39 39 39 40 40 40 40 40 40 40 40 40 40 39 39 39 40 40 40 40 40 40 40 40 40 40 40 40 40 40 40 40 40 40
40 40 40 40 40 40 40 40 40 40 40 40 40 40 40 40 40 40 40 40 40 40 40 40 40 40 40 40 40 40 40 40 40 40 40 40 40 40 40 40 40 40 40 40 40 40 40 40 40 40 40 34 34 34 40 39 39 39 31 32
31 31 40 34 40 39 39 39 40 40 40 40 40 40 40 40 40 40 40 40 39 39 39 40 40 40 40 40 40 40 40 40 40 40 40 40 40 39 39 38 38 39 40 40 40 40 40 40 40 40 40 40 40 40 40 40 40 40 40 40
34 34 34 34 40 40 39 39 39 40 40 40 40 40 39 39 39 40 40 28 30 30 30 35 40 40 40 40 40 40 40 40 40 40 40 40 40 40 40 40 40 40 40 40 40 40 40 40 40 40 32 32 34 31 35 23 35 35 40 40
40
>I6629V002B0Y9R length=365 xy=0714_0509 region=2 run=R_2014_12_30_12_21_21_
40 40 40 40 40 39 39 39 40 40 40 40 40 40 40 40 40 40 40 40 33 33 23 23 24 23 32 32 38 37 37 33 33 35 40 40 40 39 39 39 39 39 39 40 40 40 40 40 40 40 40 40 40 40 39 39 39 40 40 40
40 33 33 34 33 33 39 39 40 39 40 40 32 32 32 32 40 40 40 40 39 39 39 40 40 40 40 40 40 40 40 34 34 34 34 40 40 40 40 40 39 39 39 40 40 40 40 40 40 39 39 39 40 40 40 28 26 26 26 28
33 33 33 36 36 40 40 40 40 34 34 34 32 31 24 26 26 40 40 40 40 40 40 40 38 38 37 40 40 40 40 40 40 40 40 40 40 40 40 39 39 39 40 38 37 37 39 38 38 38 34 33 33 35 23 23 24 23 27 35
35 35 38 36 36 36 30 32 27 27 27 28 27 27 27 27 27 32 32 32 29 29 29 27 33 30 18 18 20 27 26 26 30 36 38 36 38 38 40 40 40 40 40 40 37 37 35 39 39 39 39 39 36 36 35 39 40 40 34 34
34 34 40 31 40 40 40 39 35 32 32 32 39 39 32 32 32 32 32 35 33 33 33 35 36 36 40 40 40 40 39 39 39 40 38 38 38 38 38 33 17 17 17 17 17 21 34 30 30 30 24 33 36 38 38 38 35 24 21 21
21 33 38 40 20 20 20 27 27 32 40 40 40 40 33 33 33 35 35 35 35 29 33 33 21 21 21 21 17 29 32 32 25 25 25 32 32 24 20 19 19 24 24 32 20 17 17 17 17 17 26 17 18 29 19 19 20 20 26 12
20 20 34 34 34
>I6629V002B0YAZ length=361 xy=0713_3353 region=2 run=R_2014_12_30_12_21_21_
40 40 40 40 40 39 39 39 40 40 40 40 40 40 40 40 40 40 40 40 40 40 40 40 40 40 40 40 40 40 40 39 39 39 40 40 40 39 39 39 40 40 40 40 40 40 40 40 39 39 39 40 40 40 40 34 34 34 40 40
40 40 40 40 40 40 40 40 40 40 40 39 21 21 21 26 38 39 39 34 34 34 34 40 40 40 40 40 40 40 40 40 40 40 40 40 40 40 40 40 40 39 39 39 40 40 40 40 40 40 40 40 40 40 40 40 40 40 40 40
36 36 38 19 19 19 19 19 30 25 36 36 36 40 33 36 39 40 40 40 40 40 40 40 40 40 40 40 40 40 40 40 40 39 39 39 40 40 40 39 39 39 40 40 40 40 40 40 40 40 40 40 40 40 40 40 40 40 40 40
40 40 40 40 40 40 40 40 40 40 40 40 40 39 39 39 39 40 40 40 40 40 40 40 40 40 40 40 39 39 39 40 40 40 40 40 40 40 40 40 40 40 40 40 40 30 30 30 40 40 40 36 33 33 40 40 36 30 18 18
18 18 30 23 36 19 17 17 29 30 38 40 40 40 40 40 40 40 39 26 26 26 30 35 39 40 40 40 40 40 40 40 40 40 40 30 30 30 39 30 30 30 35 40 34 40 40 40 40 40 39 39 39 39 40 40 40 40 40 40
30 30 30 28 28 40 40 40 40 40 40 40 40 30 30 30 40 40 40 40 40 40 40 40 40 40 40 40 40 40 40 40 40 40 40 40 40 40 40 40 40 40 40 40 40 40 39 39 39 40 34 34 34 34 40 29 39 39 40 40
40
>I6629V002B0Z68 length=360 xy=0714_1714 region=2 run=R_2014_12_30_12_21_21_
40 40 40 40 40 39 39 39 40 40 40 40 40 40 40 40 40 40 40 40 40 40 40 40 40 40 40 40 40 40 40 39 39 39 40 40 40 39 39 39 40 40 40 40 40 40 40 40 40 40 40 40 39 39 34 34 35 40 40 40
40 40 40 40 40 40 40 40 40 40 40 40 39 39 39 40 34 34 34 34 39 39 39 40 40 40 40 40 40 40 40 39 39 39 40 40 40 40 40 40 40 40 40 40 40 40 40 40 40 40 40 40 40 40 40 40 40 40 40 40
40 40 40 40 40 40 40 40 40 40 40 30 30 30 30 30 40 40 40 40 40 40 40 40 40 40 40 40 40 40 40 40 40 40 40 40 40 40 40 39 39 39 40 40 40 40 40 40 40 40 40 40 40 40 40 40 40 40 39 39
39 40 40 40 40 40 40 40 40 40 40 40 40 40 40 40 40 40 40 40 40 34 34 34 34 40 40 40 40 40 40 40 40 40 40 40 40 40 40 40 40 40 40 40 40 40 40 40 40 40 40 34 34 34 40 40 40 40 34 34
34 34 40 40 40 39 39 39 40 28 34 34 40 40 40 40 40 40 40 40 39 39 39 40 40 40 40 40 40 40 40 40 40 40 40 30 30 30 39 39 39 39 40 40 40 40 40 40 40 40 40 40 40 40 40 39 39 39 40 40
34 34 34 40 40 40 40 40 40 40 40 40 40 40 40 40 40 35 30 30 30 39 39 39 39 39 40 40 40 40 40 40 40 35 35 35 39 40 40 40 40 40 40 40 40 39 39 39 39 33 31 31 31 39 29 40 40 40 40 40
>I6629V002B0Z77 length=362 xy=0714_1749 region=2 run=R_2014_12_30_12_21_21_
40 40 40 40 40 40 40 40 40 40 40 40 40 40 40 40 40 40 40 40 40 40 40 40 40 40 40 40 40 40 40 39 39 39 40 40 40 39 39 39 40 40 40 40 40 40 40 40 40 40 40 40 40 40 40 40 31 31 31 31
40 40 40 40 40 40 40 40 40 40 40 40 34 34 34 40 28 30 30 29 29 40 40 40 40 40 40 40 40 40 34 34 34 34 40 37 37 37 40 40 39 39 39 39 39 39 39 39 40 40 40 40 40 40 40 40 40 40 40 40
40 40 40 40 40 40 40 40 40 40 40 40 40 40 40 40 40 40 40 40 40 40 40 40 40 40 40 40 40 40 40 40 40 40 40 40 40 40 40 39 39 39 40 40 40 40 40 40 40 40 40 40 40 40 40 40 40 40 40 40
40 40 40 40 40 40 40 40 40 40 40 40 40 40 40 40 40 40 40 40 40 40 40 39 38 38 34 34 32 40 40 40 40 40 40 40 40 40 40 40 40 40 40 40 40 40 40 40 40 40 40 39 39 39 40 40 40 40 32 32
34 34 40 40 40 39 39 39 40 40 40 40 40 40 40 40 40 40 40 40 39 39 39 40 40 40 40 40 40 40 40 40 40 40 40 40 40 40 35 30 30 30 39 40 40 40 40 40 40 40 40 40 40 35 34 34 39 39 40 40
19 19 24 22 22 22 39 39 39 40 40 17 24 24 21 21 24 16 36 40 40 36 36 36 40 40 40 40 40 40 40 40 40 40 40 40 40 40 40 40 40 40 40 40 40 40 40 39 39 39 39 31 31 31 31 34 23 34 36 40
40 40
>I6629V002B0ZA6 length=360 xy=0714_0560 region=2 run=R_2014_12_30_12_21_21_
40 40 40 40 40 30 30 30 30 30 40 40 40 40 40 40 40 40 40 40 40 40 40 40 40 40 40 40 40 40 40 39 39 39 40 40 40 39 39 39 40 40 40 40 40 40 40 40 40 40 40 40 40 40 39 39 39 40 40 40
39 39 39 40 40 39 26 26 26 26 40 37 39 39 39 40 39 39 39 40 40 40 40 40 40 40 40 40 40 40 40 40 40 40 40 40 40 40 40 40 40 39 39 39 40 40 40 40 40 40 40 40 40 40 40 40 40 40 40 40
40 40 40 40 40 40 40 40 40 40 40 40 40 40 40 40 40 40 40 40 40 40 40 40 40 40 40 40 40 40 40 40 40 40 40 40 40 40 40 40 40 40 40 40 40 40 40 40 40 40 40 40 40 40 40 40 40 40 40 40
40 40 40 40 40 40 40 40 40 40 40 40 40 40 40 40 40 40 40 40 40 40 40 40 40 40 40 40 40 40 40 40 40 40 40 40 40 40 40 40 40 40 40 40 40 40 40 40 40 40 40 39 39 39 40 40 40 40 33 33
34 34 40 40 40 39 39 39 40 40 40 40 40 40 40 40 40 40 40 40 39 39 39 40 40 40 40 40 40 40 40 40 40 40 40 40 40 40 40 39 39 39 40 40 40 40 40 40 40 40 40 40 40 40 40 40 40 40 40 40
40 40 40 40 40 40 39 39 39 40 40 40 39 39 39 40 39 35 35 34 34 40 40 40 40 40 40 30 30 30 39 40 40 40 40 40 40 40 40 40 40 40 40 40 40 40 40 40 39 26 26 26 26 30 16 39 40 40 40 40
>I6629V002B0ZAL length=24 xy=0714_0539 region=2 run=R_2014_12_30_12_21_21_
40 40 40 40 40 40 40 40 40 40 40 40 40 34 34 34 34 40 40 40 40 40 40 40
>I6629V002B0ZBY length=361 xy=0714_0588 region=2 run=R_2014_12_30_12_21_21_
38 38 39 38 38 38 36 35 31 31 31 27 27 27 35 36 35 33 30 30 29 29 33 26 21 20 20 20 27 32 24 24 24 24 30 25 35 32 31 31 31 27 38 39 39 39 39 39 39 39 39 39 39 39 39 39 39 39 39 39
39 39 39 32 29 26 27 32 35 35 28 23 14 14 14 14 18 22 20 12 12 12 21 21 14 15 15 17 26 26 33 36 32 34 34 34 39 39 39 39 39 39 39 39 39 39 39 39 39 39 39 39 39 39 39 39 39 39 39 39
38 38 27 27 27 27 38 34 34 34 35 30 33 32 32 32 35 33 27 33 29 29 26 26 26 26 26 26 26 33 33 34 38 38 38 38 39 39 39 39 26 29 29 39 39 39 39 39 39 39 39 39 39 39 39 39 39 39 39 39
39 39 39 39 39 39 36 35 35 31 31 29 29 30 27 27 32 28 30 24 17 19 17 18 17 12 12 12 16 16 11 11 11 11 22 23 20 19 17 17 24 24 32 38 38 38 38 38 38 39 39 39 39 39 39 39 39 39 39 39
39 28 25 24 21 30 21 35 28 23 14 14 14 14 14 17 23 20 20 20 25 29 32 24 24 24 24 38 38 36 36 20 21 17 17 15 24 29 32 28 28 26 19 14 14 14 17 26 19 26 26 18 18 20 18 20 26 33 35 33
31 31 31 33 36 36 39 39 39 31 31 20 21 21 33 33 33 33 33 33 39 33 15 26 26 31 31 33 39 35 35 33 33 33 33 33 32 30 29 24 24 24 24 24 18 18 17 18 18 24 24 24 30 27 27 26 19 19 19 19
14
>I6629V002B0ZEH length=360 xy=0714_0679 region=2 run=R_2014_12_30_12_21_21_
40 40 40 40 40 40 40 40 40 40 40 40 40 40 40 40 40 40 40 40 40 40 40 40 40 40 40 40 40 40 40 39 39 39 40 40 40 39 39 39 40 40 40 40 40 40 40 40 40 40 40 40 40 40 40 40 40 40 40 40
40 40 40 40 40 40 34 34 34 34 40 37 35 26 26 26 26 26 24 24 22 22 24 30 38 36 34 34 30 30 30 39 39 39 39 40 40 40 40 40 40 39 39 30 30 30 35 40 40 39 39 39 40 40 40 40 40 40 40 40
40 40 40 40 40 40 40 40 40 40 40 40 40 40 40 40 34 34 34 34 40 40 40 40 40 40 40 40 40 40 40 40 40 40 40 40 40 40 40 39 39 39 40 40 40 40 40 40 40 40 40 40 40 40 40 40 40 40 40 40
40 40 40 39 39 39 40 40 40 40 40 40 40 40 40 40 40 40 40 40 40 40 40 40 40 39 39 39 40 40 40 40 40 40 40 40 40 40 40 40 40 40 40 40 40 40 40 40 40 40 40 34 34 34 35 39 40 40 34 34
34 34 40 40 40 39 39 39 40 40 40 40 40 40 40 40 40 40 40 40 34 34 34 39 39 40 40 40 40 40 40 40 40 40 40 40 40 40 40 39 39 39 40 40 34 39 39 39 40 40 40 40 40 40 40 40 40 40 36 36
17 17 17 17 17 17 36 40 33 33 32 31 26 34 30 24 35 39 39 39 40 40 40 39 39 39 40 40 40 40 40 40 40 40 40 40 40 40 40 39 39 30 30 30 30 35 39 39 39 31 31 31 31 40 30 40 40 40 40 40
>I6629V002B0ZFQ length=361 xy=0714_0724 region=2 run=R_2014_12_30_12_21_21_
40 40 40 40 40 39 39 39 40 40 40 40 40 40 40 40 40 40 40 40 40 40 40 40 40 40 40 40 40 40 40 39 39 39 40 40 40 39 39 39 40 40 40 40 40 40 40 40 40 40 40 40 40 40 40 39 39 39 40 40
40 40 40 40 40 40 40 40 40 40 40 40 39 39 39 40 40 40 40 40 40 40 40 40 40 40 40 40 40 40 40 40 40 40 40 40 40 40 40 40 40 39 39 39 40 40 40 40 40 40 40 40 40 40 40 40 40 40 40 40
40 40 40 40 40 40 40 40 40 40 40 40 40 40 40 40 40 40 40 40 40 40 40 40 40 40 40 40 40 40 40 40 40 40 40 40 40 40 40 39 39 39 40 40 40 40 40 40 40 40 40 40 40 40 40 40 40 40 39 35
33 33 40 40 40 40 40 40 40 40 40 40 40 40 40 40 40 40 40 40 39 39 39 40 40 40 40 40 40 40 40 40 40 40 40 40 40 40 40 40 40 40 40 40 40 40 40 40 40 40 40 38 38 38 40 40 40 40 30 30
30 30 40 34 40 39 39 39 40 40 40 40 40 40 40 40 40 40 40 40 39 39 39 40 40 40 40 40 40 40 40 40 40 40 40 40 40 40 30 24 28 28 35 40 40 40 40 40 40 40 40 40 40 40 40 40 40 40 40 40
32 32 32 32 40 40 40 40 40 40 40 40 40 40 40 39 39 39 40 40 39 39 39 40 40 40 40 40 40 40 40 40 40 40 39 35 34 34 35 39 40 40 40 39 39 39 40 40 40 40 33 33 34 32 40 34 40 40 40 40
40
>I6629V002B0ZH9 length=13 xy=0714_0815 region=2 run=R_2014_12_30_12_21_21_
30 31 25 25 25 22 22 19 19 22 22 22 22
>I6629V002B0ZHK length=349 xy=0714_0790 region=2 run=R_2014_12_30_12_21_21_
25 19 17 19 22 11 11 13 19 15 21 21 21 22 25 24 24 28 28 27 27 27 28 29 28 28 28 28 19 18 18 18 23 23 21 22 17 22 21 21 21 18 14 19 18 18 14 14 14 24 27 25 22 22 28 21 21 11 11 11
16 11 11 13 13 16 17 16 16 19 21 28 30 30 30 20 20 20 24 26 28 28 28 28 28 28 19 21 23 23 27 30 25 25 25 25 33 33 28 30 30 37 37 37 35 25 23 21 20 25 27 27 27 32 24 16 16 16 16 30
35 35 35 33 33 33 35 35 37 37 37 37 37 37 37 37 28 28 28 28 37 37 30 30 30 32 32 35 35 32 32 30 30 30 34 37 37 37 37 37 37 37 37 30 27 26 25 35 35 33 33 33 32 32 32 32 25 25 25 25
25 32 32 32 35 33 33 33 33 33 35 25 21 21 21 25 25 25 25 32 33 33 33 33 35 37 37 37 37 34 34 34 37 37 37 37 21 21 17 30 37 37 35 35 35 33 33 33 30 24 19 19 19 23 27 23 18 13 11 11
16 16 16 16 25 11 11 11 11 13 13 25 17 17 17 18 14 27 27 32 33 32 32 32 32 37 35 38 34 30 33 33 33 35 35 32 32 15 15 15 15 15 28 24 35 35 30 30 30 25 35 35 35 30 30 30 15 15 15 27
27 27 27 26 21 21 19 19 14 14 14 19 19 27 27 27 32 31 25 20 20 20 25 35 35 35 35 35 35 35 35 35 35 29 30 30 35 33 33 31 27 25 17 18 13 13 11 11 11
>I6629V002B0ZJV length=360 xy=0714_0873 region=2 run=R_2014_12_30_12_21_21_
40 40 40 40 40 39 39 39 40 40 40 40 40 40 40 40 40 40 40 40 40 40 40 40 40 40 40 40 40 40 40 39 39 39 40 40 40 39 39 39 40 40 40 40 40 40 40 40 40 40 40 40 40 40 34 34 34 34 40 40
40 40 40 40 40 40 40 40 40 40 40 39 26 26 26 39 31 31 31 31 39 39 39 37 40 40 40 40 40 40 40 39 39 39 40 40 40 40 40 40 40 40 40 40 40 40 40 40 40 40 40 40 40 40 40 40 40 40 40 40
40 40 40 40 40 40 40 40 40 40 40 21 21 21 21 21 40 40 40 40 40 40 40 40 40 40 40 40 40 40 40 40 40 40 40 40 40 40 40 39 39 39 40 40 40 40 40 40 40 40 40 40 40 40 40 40 40 40 40 40
40 40 40 40 40 40 40 40 40 40 40 40 40 40 40 40 40 40 40 40 40 34 34 34 34 40 39 39 39 40 40 40 40 40 40 40 40 40 40 40 40 40 40 40 40 40 40 40 40 40 40 39 39 39 40 40 40 40 33 33
33 33 40 40 40 39 39 39 40 40 40 40 40 40 40 40 40 40 40 40 39 39 39 40 40 40 40 40 40 40 40 40 40 40 40 39 39 39 40 30 30 30 34 39 40 40 40 40 40 40 40 40 40 40 40 30 30 30 34 39
39 39 39 40 40 40 40 40 40 40 40 40 40 40 40 40 40 40 40 40 40 40 40 40 40 40 40 40 40 40 40 40 40 40 40 40 39 39 39 40 40 40 35 34 34 40 40 39 39 31 31 34 34 40 34 40 40 40 40 40
>I6629V002B0ZKJ length=24 xy=0714_0897 region=2 run=R_2014_12_30_12_21_21_
40 40 40 40 40 34 34 34 34 40 40 40 40 34 34 34 34 40 40 40 40 40 40 40
>I6629V002B0ZNW length=24 xy=0714_1018 region=2 run=R_2014_12_30_12_21_21_
40 40 40 40 40 40 40 40 40 40 40 40 40 34 34 34 34 40 40 40 40 40 40 40
>I6629V002B0ZSX length=360 xy=0714_1199 region=2 run=R_2014_12_30_12_21_21_
40 40 40 40 40 27 27 27 27 27 40 40 40 40 40 40 40 40 40 40 40 40 40 40 40 40 40 40 40 40 40 39 39 39 40 40 40 39 39 39 40 40 40 40 40 40 40 40 40 40 40 40 40 40 40 40 40 40 40 30
30 30 40 40 40 26 26 26 26 26 40 40 39 39 39 40 39 39 39 34 34 34 34 40 40 40 40 40 40 40 40 40 40 40 40 40 40 40 40 40 40 40 40 40 34 34 34 34 40 40 40 40 40 40 40 40 40 40 40 40
40 40 40 40 40 40 40 40 40 40 40 40 40 40 40 40 40 40 40 40 40 40 40 40 40 40 40 40 40 40 40 40 40 40 40 40 40 40 40 39 39 39 40 40 40 40 40 40 40 40 40 40 40 40 40 40 40 40 40 40
40 40 40 40 40 40 40 39 39 39 40 40 40 40 40 40 40 40 40 40 40 40 40 40 40 40 40 40 40 40 40 40 40 40 40 40 40 40 40 40 40 40 40 40 40 40 40 40 40 40 40 39 39 39 40 40 40 40 34 34
34 34 40 40 40 39 39 39 40 40 40 40 40 40 40 40 40 40 40 40 39 39 39 40 40 40 40 40 40 40 40 40 40 40 40 40 40 40 40 39 39 39 40 40 40 39 39 39 39 39 40 40 40 40 40 40 40 40 40 40
39 39 39 40 40 40 40 40 40 40 40 40 40 40 40 40 40 40 40 40 39 35 35 35 40 40 40 40 40 40 40 40 40 40 40 40 40 40 40 40 40 40 40 40 39 34 33 33 40 29 29 29 29 30 16 30 30 40 40 40
>I6629V002B0ZT6 length=361 xy=0714_1244 region=2 run=R_2014_12_30_12_21_21_
40 40 40 40 40 28 28 28 28 28 40 40 40 40 40 40 40 40 40 40 40 40 40 40 40 40 40 40 40 40 40 39 39 39 40 40 40 39 39 39 40 40 40 40 40 40 40 40 40 40 40 40 40 40 40 40 40 40 40 40
40 40 40 40 40 40 28 28 28 28 28 40 40 39 39 39 40 39 39 39 34 34 33 33 40 40 40 40 40 34 34 34 34 40 40 40 40 40 40 40 40 40 40 40 40 40 40 40 40 40 40 40 40 40 40 40 40 40 40 40
40 40 40 40 40 40 40 40 40 40 40 40 40 40 40 40 40 40 40 40 40 40 40 40 40 40 40 40 40 40 40 40 40 40 40 40 40 40 40 40 39 39 39 40 40 40 40 40 40 40 40 40 40 40 40 40 40 40 40 40
40 40 40 40 40 40 40 40 40 40 40 40 40 40 40 40 40 40 40 40 40 40 40 40 40 40 40 40 40 40 40 40 40 40 40 40 40 40 40 40 40 40 40 40 40 40 40 40 40 40 40 40 38 38 38 40 40 40 40 34
34 34 34 40 40 40 39 39 39 40 40 40 40 40 40 40 40 40 40 40 40 39 39 39 40 40 40 40 40 40 40 40 40 40 40 40 40 40 40 40 39 39 39 40 40 40 40 40 40 40 40 40 40 40 40 40 40 40 40 40
40 19 24 24 24 19 19 40 39 39 39 34 34 34 40 40 40 40 40 40 40 40 40 40 39 39 39 40 40 34 34 35 34 34 40 40 40 39 39 39 39 39 40 40 40 40 40 34 34 35 31 31 31 31 35 23 39 40 40 40
40
>I6629V002B0ZTM length=24 xy=0714_1224 region=2 run=R_2014_12_30_12_21_21_
40 40 40 40 40 40 40 40 40 40 40 40 40 29 29 29 29 40 40 40 40 40 40 40
>I6629V002B0ZYU length=24 xy=0714_1412 region=2 run=R_2014_12_30_12_21_21_
40 40 40 40 40 40 40 40 40 40 40 40 40 34 34 34 34 40 40 40 40 40 40 40
>I6629V002B102J length=360 xy=0726_0345 region=2 run=R_2014_12_30_12_21_21_
40 40 40 40 40 28 28 28 28 28 40 40 40 40 40 40 40 40 40 40 40 40 40 40 39 39 39 39 40 40 40 39 39 39 40 40 40 39 39 39 40 40 40 40 40 40 40 40 40 40 40 40 40 40 40 39 39 39 40 40
40 40 40 40 40 40 40 40 40 40 40 40 39 39 39 40 40 40 40 40 40 40 40 40 40 40 40 40 40 40 40 40 40 40 40 40 40 40 40 40 40 39 39 39 40 40 40 40 40 40 40 40 40 40 40 40 40 40 40 40
40 40 40 40 40 40 40 40 40 40 40 40 40 40 40 40 40 40 40 40 40 40 40 40 40 40 40 40 40 40 40 40 40 40 40 40 40 40 40 39 39 39 40 40 40 40 40 40 40 40 40 40 40 40 40 40 40 40 40 40
40 40 40 40 40 40 40 40 40 40 40 40 40 40 40 40 40 40 33 33 35 40 40 40 40 40 40 40 40 40 40 40 40 40 40 40 40 40 40 40 40 40 40 40 40 40 40 40 40 40 40 37 36 36 40 40 34 30 20 20
20 20 34 34 40 32 32 32 40 40 40 40 40 40 40 40 40 40 40 40 39 39 39 40 40 40 40 40 40 40 40 40 40 40 40 40 40 40 40 39 39 39 40 40 40 40 40 40 40 40 40 40 40 40 40 40 40 40 40 40
39 38 38 39 40 40 40 40 40 39 39 39 39 40 40 37 37 39 35 28 28 39 40 39 39 39 40 40 40 40 40 40 40 40 40 40 40 34 30 28 28 28 40 40 40 40 40 40 40 34 34 34 31 35 23 35 35 40 40 40
>I6629V002B1069 length=35 xy=0726_0515 region=2 run=R_2014_12_30_12_21_21_
24 14 12 12 12 12 12 14 15 28 27 27 28 28 28 15 15 16 19 19 19 27 25 25 25 23 23 26 28 29 25 21 21 21 30
>I6629V002B1092 length=362 xy=0726_0616 region=2 run=R_2014_12_30_12_21_21_
40 40 40 40 40 40 40 40 40 40 40 40 40 40 40 40 40 40 40 40 40 40 40 40 40 40 40 40 40 40 40 39 39 39 40 40 40 39 39 39 40 40 40 40 40 40 40 40 40 40 40 40 40 40 40 40 34 34 32 32
40 40 40 40 40 40 40 40 40 40 40 40 39 39 39 40 39 39 39 40 40 40 40 40 40 40 40 40 40 40 40 40 40 40 40 40 40 40 40 40 40 39 39 39 39 39 39 39 40 40 40 40 40 40 40 40 40 40 40 40
40 40 40 40 40 40 40 40 40 40 40 40 40 40 40 40 40 40 40 40 40 40 40 40 40 40 40 40 40 40 40 40 40 40 40 40 40 40 40 39 39 39 40 40 40 40 40 40 40 40 40 40 40 40 40 40 40 40 40 40
40 40 40 40 40 40 40 40 40 40 40 40 40 40 40 40 40 40 40 40 40 40 40 39 39 39 39 39 40 40 40 40 40 40 40 40 40 40 40 40 40 40 40 40 40 40 40 40 40 40 40 39 39 39 40 40 40 40 34 34
34 34 40 40 40 39 39 39 40 40 40 40 40 40 40 40 40 40 40 40 39 39 39 40 40 40 40 40 40 39 39 39 40 40 40 40 40 40 40 39 39 39 40 40 40 40 40 40 40 40 40 40 40 40 40 40 40 40 40 40
19 19 19 19 17 17 31 31 31 33 29 11 17 17 17 17 19 13 38 38 37 34 35 38 40 40 40 40 39 30 30 30 39 39 40 39 39 39 40 40 40 40 40 40 40 40 40 40 40 40 34 22 22 22 22 30 16 40 40 40
37 37
>I6629V002B10AG length=360 xy=0725_3430 region=2 run=R_2014_12_30_12_21_21_
40 40 40 40 40 38 38 38 40 40 40 40 40 40 40 40 40 40 40 40 40 40 40 40 40 40 40 40 40 40 40 39 39 39 40 40 40 39 39 39 40 40 40 40 40 40 40 40 40 40 40 40 40 40 34 34 34 34 40 40
40 40 40 40 40 40 40 40 40 40 40 40 39 39 39 40 34 34 34 34 38 38 38 40 40 40 40 40 40 40 40 39 39 39 40 40 40 40 40 40 40 40 40 40 40 40 40 40 40 40 40 40 40 40 40 40 40 40 40 40
40 40 40 40 40 40 40 40 40 40 40 25 25 25 25 25 40 40 40 40 40 40 40 40 40 40 40 40 40 40 40 40 40 40 40 40 40 40 40 39 39 39 40 40 40 40 40 40 40 40 40 40 40 40 40 40 40 40 40 40
40 40 40 40 40 40 40 40 40 40 40 40 40 40 40 40 40 40 40 40 40 32 32 32 32 40 39 39 39 40 40 40 40 40 40 40 40 40 40 40 40 40 40 40 40 40 40 40 40 40 40 39 39 39 40 35 35 35 33 34
34 34 40 40 40 39 39 39 40 40 40 40 40 40 40 40 40 40 40 39 30 30 30 40 40 40 40 40 40 40 34 34 35 35 35 39 39 39 35 34 34 39 40 40 40 40 40 40 40 40 40 40 40 40 40 26 26 24 24 34
33 26 26 27 27 27 27 30 26 14 14 14 12 28 21 37 36 28 22 22 22 24 28 30 36 36 38 33 33 33 36 39 39 39 39 40 39 39 39 40 40 39 39 39 40 40 40 40 39 31 31 31 31 39 29 39 39 40 40 40
>I6629V002B10IH length=55 xy=0725_3719 region=2 run=R_2014_12_30_12_21_21_
29 30 24 23 19 19 17 17 21 17 22 21 19 18 19 19 19 19 19 23 29 29 29 29 33 33 35 30 27 27 27 30 30 30 35 32 33 26 19 19 19 17 19 24 23 21 19 16 19 24 22 19 16 16 17
>I6629V002B10K4 length=364 xy=0725_3814 region=2 run=R_2014_12_30_12_21_21_
39 39 37 37 37 25 25 25 36 37 39 37 37 37 39 39 38 40 40 40 40 39 37 37 35 35 34 34 35 32 32 21 21 20 32 27 32 30 30 30 37 37 37 37 37 37 37 37 37 37 37 37 37 37 37 37 37 37 37 37
37 37 37 37 37 37 37 35 32 30 28 28 21 21 18 13 11 11 11 11 11 11 11 13 19 21 27 27 30 32 33 37 37 37 37 37 37 37 35 35 35 37 35 35 35 37 37 37 37 37 34 34 34 37 37 37 37 37 37 37
34 34 32 32 30 30 28 33 33 33 33 20 21 20 32 24 24 27 32 29 29 29 21 23 23 15 13 14 19 17 18 14 14 14 27 25 24 27 29 28 26 26 26 27 27 28 33 32 30 30 27 27 27 27 30 31 31 23 23 23
23 24 24 25 32 25 25 25 32 35 35 35 30 24 25 25 32 32 32 29 27 23 19 19 19 19 19 23 27 19 19 19 22 28 30 19 19 19 19 24 24 24 23 23 27 27 19 19 19 27 27 27 24 21 21 21 24 25 18 17
12 11 11 11 11 17 12 12 11 11 11 12 11 11 11 11 17 16 20 20 22 20 22 27 21 23 23 23 23 23 23 24 23 23 29 27 27 27 27 27 32 32 30 24 23 23 23 27 15 19 19 14 14 14 19 19 19 19 24 31
31 32 32 33 35 35 35 35 35 25 25 25 25 32 27 27 23 17 17 17 17 17 13 0 13 13 13 17 27 29 29 29 23 23 23 27 28 35 33 33 30 29 29 31 31 33 33 23 18 18 18 18 23 28 22 22 24 21 29 29
29 33 35 35
>I6629V002B10LR length=360 xy=0725_3837 region=2 run=R_2014_12_30_12_21_21_
40 40 40 40 40 39 39 39 40 40 40 40 40 40 40 38 34 34 40 40 40 40 40 40 40 40 40 40 40 40 40 39 39 39 40 40 40 39 39 39 40 40 40 40 40 40 40 40 40 40 40 40 40 40 39 39 39 40 40 40
40 40 40 40 40 40 40 40 40 40 40 40 39 39 39 40 34 34 34 34 39 39 39 40 40 40 40 40 40 40 40 39 39 39 40 40 40 40 40 40 40 40 40 40 31 31 31 31 40 40 40 40 40 40 40 40 40 40 40 40
40 40 40 40 40 40 40 40 40 40 40 39 39 39 40 32 32 35 40 40 40 40 40 40 39 39 39 40 40 40 40 40 40 40 40 40 40 40 40 39 39 39 40 40 40 40 40 40 40 40 40 40 40 40 40 40 40 40 40 40
40 40 40 40 40 40 40 40 40 40 40 40 40 40 40 40 40 40 40 40 40 40 40 40 40 40 40 40 40 40 40 40 40 40 40 40 40 40 40 40 40 40 40 40 40 40 40 40 40 40 39 39 39 40 40 40 40 34 34 34
34 40 40 40 39 39 39 40 40 40 40 40 40 40 40 40 40 40 40 39 39 39 40 40 40 40 40 40 40 40 40 40 40 40 40 40 40 40 39 39 39 40 40 37 39 39 40 40 40 40 40 40 40 40 40 40 40 40 40 39
39 39 40 40 40 40 40 40 40 40 40 40 40 40 40 39 39 39 40 40 40 40 40 40 40 40 40 40 40 40 40 40 40 40 40 40 40 40 40 40 40 40 40 40 40 40 40 40 40 34 34 34 32 35 23 35 35 40 40 40
>I6629V002B10O0 length=362 xy=0725_3954 region=2 run=R_2014_12_30_12_21_21_
40 40 40 40 40 39 39 39 40 40 40 40 40 40 40 40 40 40 40 40 40 40 40 40 40 40 40 40 40 40 40 39 39 39 40 40 40 39 39 39 40 40 40 40 40 40 40 40 40 40 40 40 40 40 40 40 40 40 40 40
40 40 40 40 40 40 40 40 40 40 40 40 39 39 39 40 40 40 40 34 34 34 34 40 40 40 40 40 40 40 40 40 40 40 40 40 40 40 40 40 40 40 40 39 39 39 40 40 40 39 39 39 40 40 40 40 40 40 40 40
40 40 40 40 40 40 40 40 40 34 34 34 34 40 40 40 40 40 40 40 40 40 40 40 40 40 40 40 40 40 40 40 40 40 40 40 40 40 40 39 39 39 40 40 40 40 40 40 40 40 40 40 40 40 40 40 40 40 40 40
40 40 40 40 40 40 40 40 40 40 40 40 40 40 40 40 40 40 40 40 40 40 40 40 40 40 39 39 39 40 40 40 40 40 40 40 40 40 40 40 40 40 40 40 40 40 40 40 40 40 40 39 39 39 40 40 40 40 34 34
34 34 40 40 40 40 40 40 40 40 40 40 40 40 40 40 40 40 40 40 39 39 39 40 40 40 40 40 40 40 40 40 40 40 40 40 40 40 40 39 39 39 40 40 40 40 40 40 40 40 40 40 40 40 40 40 40 40 40 40
40 40 40 38 37 37 37 39 38 39 39 34 30 30 30 34 34 39 40 40 40 40 40 40 40 40 40 40 40 39 39 39 40 40 40 40 39 39 39 39 40 40 40 40 40 40 40 40 40 40 40 34 34 34 31 30 16 30 30 40
40 40
>I6629V002B10P5 length=361 xy=0725_3995 region=2 run=R_2014_12_30_12_21_21_
40 40 40 40 40 39 39 39 40 40 40 40 40 40 40 40 40 40 40 40 40 40 40 40 40 39 39 39 40 40 40 39 39 39 40 40 40 39 39 39 40 40 40 40 40 40 40 40 40 40 40 40 40 40 40 30 30 30 30 30
40 40 40 40 40 40 40 40 40 40 40 40 39 39 39 40 39 39 39 40 40 40 40 40 40 40 40 40 40 40 40 40 40 40 40 40 40 40 40 40 40 40 40 40 40 40 40 40 40 40 39 38 38 39 39 40 40 40 40 40
40 40 40 40 40 39 39 39 40 40 40 40 40 40 40 40 40 40 40 39 39 39 39 39 40 40 40 40 40 40 40 40 40 40 40 40 40 40 40 40 40 40 40 40 40 40 40 40 40 40 40 40 40 40 40 40 40 40 40 40
40 40 40 40 40 40 40 40 40 40 40 40 39 39 39 40 40 40 40 40 40 40 40 40 40 40 40 40 40 40 40 40 40 40 40 40 40 40 40 40 40 40 40 40 40 40 40 40 40 40 40 34 34 34 40 40 40 40 33 33
33 33 40 34 40 39 39 38 39 28 34 34 40 40 40 40 40 40 40 39 38 34 34 35 40 40 40 40 40 40 40 40 40 40 40 40 34 30 30 26 26 39 40 40 40 39 39 39 39 39 40 40 40 40 39 39 39 40 40 40
31 31 34 34 26 26 26 26 26 30 36 36 28 22 22 22 33 40 40 34 30 30 30 36 36 36 39 30 30 30 34 34 39 40 40 40 40 39 36 39 40 40 40 40 40 39 39 34 34 35 31 31 32 32 40 34 40 40 40 40
40
>I6629V002B10PR length=63 xy=0725_3981 region=2 run=R_2014_12_30_12_21_21_
40 33 28 31 28 39 39 39 40 39 26 26 26 33 39 40 38 38 38 35 35 37 27 27 28 23 23 23 25 32 32 30 30 37 37 37 37 35 35 35 37 37 37 37 35 33 32 27 23 23 24 27 27 19 12 12 12 12 12 17
17 25 14
>I6629V002B10UV length=363 xy=0726_0069 region=2 run=R_2014_12_30_12_21_21_
40 40 40 40 40 39 39 39 40 40 40 40 40 40 40 38 34 34 39 40 40 40 40 40 40 40 40 40 40 40 40 39 39 39 40 40 40 39 39 39 40 40 40 40 40 40 40 40 40 40 40 35 33 33 39 38 38 39 40 39
40 40 40 40 40 40 40 40 40 40 40 40 34 34 31 31 30 30 30 40 40 40 40 40 40 40 40 40 40 40 40 40 39 39 39 40 40 40 40 40 40 40 40 39 39 39 40 40 40 39 39 39 40 40 40 40 40 40 40 40
40 40 40 40 40 40 40 40 40 34 34 34 34 40 40 40 40 40 39 39 39 39 40 40 40 40 40 40 40 40 40 40 40 40 39 39 39 40 40 40 40 40 40 40 40 40 40 39 39 39 40 40 40 40 40 40 40 40 40 40
40 40 40 40 26 26 26 39 40 39 34 35 35 39 39 40 40 40 40 40 40 40 40 40 40 39 34 34 34 30 30 28 39 39 40 40 40 40 40 40 40 40 40 40 40 40 40 40 40 39 35 27 20 20 30 30 31 40 23 23
23 23 33 23 34 30 30 30 40 34 34 33 33 40 40 40 40 40 40 35 27 27 28 35 40 40 40 40 40 40 40 40 40 34 34 34 34 40 40 38 38 38 40 40 40 40 39 39 39 40 40 40 40 40 40 30 30 30 35 31
33 33 33 40 40 40 35 34 34 39 39 40 40 40 40 40 34 34 34 34 35 40 40 40 40 40 40 40 40 40 40 40 40 40 40 40 40 40 40 40 40 40 40 40 34 34 34 34 40 34 34 40 34 34 34 31 30 16 30 35
40 40 40
>I6629V002B10X2 length=360 xy=0726_0184 region=2 run=R_2014_12_30_12_21_21_
40 40 40 34 34 23 23 23 23 23 40 40 40 40 40 40 40 40 38 38 38 40 40 40 34 34 34 36 38 33 32 17 17 17 31 19 17 19 19 19 23 23 33 40 36 40 40 40 40 40 40 40 40 40 40 40 40 40 40 40
40 40 40 40 40 28 30 30 30 28 40 40 39 39 39 38 38 38 40 40 40 40 40 40 40 40 40 40 40 40 40 38 34 26 25 25 40 40 40 40 40 38 38 38 38 38 38 38 40 40 40 40 40 40 40 40 40 40 40 40
40 40 40 34 34 34 34 40 40 40 40 40 40 40 40 40 38 34 30 30 30 30 40 40 40 40 40 40 40 40 40 40 40 40 40 40 40 40 38 26 26 26 40 40 40 40 40 40 40 40 40 40 40 40 40 40 40 38 38 30
30 30 40 40 40 40 40 40 40 40 40 40 40 40 40 40 40 40 40 40 40 40 40 40 40 40 40 40 40 26 26 24 24 25 25 37 37 40 40 40 40 40 40 40 38 38 38 40 40 40 40 40 40 40 40 40 40 40 34 34
34 34 40 40 38 38 38 38 38 34 40 40 40 40 40 40 40 40 34 25 20 20 19 28 36 35 33 36 26 28 29 30 30 27 25 25 23 36 40 33 33 36 32 34 22 30 30 30 38 38 40 34 34 34 36 40 40 40 40 40
34 34 34 36 40 30 30 30 30 40 34 34 34 36 40 40 40 40 38 34 34 34 38 38 38 40 40 40 40 40 40 40 40 39 39 39 40 40 40 34 34 34 38 34 34 34 33 33 40 31 29 29 31 36 21 36 40 40 40 40
>I6629V002B10ZQ length=363 xy=0726_0244 region=2 run=R_2014_12_30_12_21_21_
40 40 40 40 40 39 39 39 40 40 40 40 40 40 40 40 40 40 40 40 40 40 40 40 40 40 40 40 40 40 40 39 39 39 40 40 40 39 38 38 39 40 40 40 40 40 40 40 40 40 40 40 40 40 39 39 39 40 40 40
40 40 40 40 40 40 40 40 40 40 36 36 25 25 19 19 19 19 19 18 17 36 36 40 40 40 40 40 40 40 40 40 39 39 39 40 40 40 40 40 40 40 40 39 39 39 40 40 40 39 39 39 40 40 40 40 40 40 40 40
40 40 40 40 40 40 40 40 40 34 34 34 34 40 40 40 40 40 40 40 40 40 40 40 40 40 40 40 40 40 40 40 40 40 40 40 40 40 40 40 40 40 40 40 40 40 40 40 40 40 40 39 39 39 39 39 40 40 40 40
40 40 40 40 40 40 40 40 40 40 40 40 40 40 40 40 40 40 40 40 40 40 40 40 40 40 39 39 39 34 34 32 39 40 40 40 40 40 40 40 40 40 40 39 39 39 39 40 40 36 30 24 24 24 28 28 30 40 23 23
23 23 36 25 40 40 40 40 40 40 39 39 39 40 40 40 39 39 39 40 39 39 39 40 40 40 39 39 39 39 30 30 30 27 27 34 34 34 34 37 37 37 34 40 40 40 39 39 39 40 40 40 40 40 40 40 40 40 40 26
26 26 26 26 36 36 34 34 34 40 40 40 40 40 40 40 40 40 40 40 39 39 39 40 40 40 39 39 39 39 40 40 40 40 40 39 36 39 39 39 39 39 39 39 31 31 31 31 40 30 30 40 31 31 31 31 35 23 35 39
40 39 39
>I6629V002B118N length=360 xy=0726_1861 region=2 run=R_2014_12_30_12_21_21_
40 40 40 40 40 34 34 34 40 40 40 40 40 40 40 40 40 40 40 40 40 40 40 40 40 40 40 40 40 40 40 39 39 39 40 40 40 39 39 39 40 40 40 40 40 40 40 40 40 40 40 40 40 40 39 39 39 40 40 40
40 40 40 40 40 40 40 40 40 40 40 40 34 34 34 34 40 40 40 40 40 40 40 40 40 40 40 40 40 40 40 40 40 40 40 40 40 40 40 40 40 40 40 39 39 39 40 40 40 39 39 39 40 40 40 40 40 40 40 40
40 40 40 40 40 40 40 40 40 34 34 34 34 40 40 40 40 40 40 40 40 40 40 40 40 40 40 40 40 40 40 40 40 40 40 40 40 40 40 40 40 40 40 40 40 40 40 40 40 40 40 40 40 40 40 40 40 40 40 40
40 40 40 40 40 40 40 40 40 40 40 40 40 40 40 40 40 40 39 39 39 40 40 40 40 40 39 39 39 40 40 40 40 40 40 40 40 40 40 40 40 40 40 40 40 40 40 40 40 40 40 34 34 34 39 40 40 40 32 32
32 32 40 40 40 40 40 40 40 40 40 40 40 40 40 40 40 40 40 39 28 28 28 35 40 40 40 40 40 40 40 40 40 40 40 39 39 39 39 38 38 38 34 39 40 40 40 40 40 40 40 40 40 40 40 40 40 40 36 36
20 17 17 31 31 22 22 22 28 14 14 14 14 28 20 34 40 40 38 36 36 34 35 34 34 40 40 39 39 39 40 40 40 40 40 40 40 40 40 40 40 40 40 40 40 39 39 39 39 31 31 34 32 35 13 26 26 40 40 40
>I6629V002B118Y length=363 xy=0726_1872 region=2 run=R_2014_12_30_12_21_21_
40 40 40 40 40 39 39 39 40 40 40 40 40 40 40 40 40 40 40 40 40 40 40 40 40 40 40 40 40 40 40 39 39 39 40 40 40 39 39 39 40 40 40 40 40 40 40 40 40 40 40 40 40 40 40 40 40 40 40 40
40 40 40 40 40 40 40 40 40 40 40 40 34 34 33 33 34 34 34 40 40 40 40 40 40 40 40 40 40 40 40 40 39 39 39 40 40 40 40 40 40 40 40 40 40 40 40 40 40 39 39 39 40 39 39 39 40 40 40 40
40 40 40 40 40 40 40 40 40 34 34 34 34 40 40 40 40 40 40 40 40 40 40 40 40 40 40 40 40 40 40 40 40 40 40 40 40 40 40 39 39 39 40 40 40 40 40 40 40 40 40 40 40 40 40 40 40 40 40 40
40 40 40 40 40 40 40 40 40 40 40 40 40 40 40 40 40 40 39 39 39 40 40 40 40 40 39 39 39 40 40 40 40 40 40 40 40 40 40 40 40 40 40 40 40 40 40 40 40 40 40 39 39 39 40 40 40 40 34 34
34 34 40 40 40 40 40 40 40 40 40 40 40 40 40 40 40 40 40 40 39 39 39 40 40 40 40 40 40 40 40 40 40 40 40 40 40 40 40 39 39 39 40 40 40 40 39 39 39 40 40 40 40 40 40 40 40 40 40 22
28 28 28 28 39 39 40 40 40 40 40 40 40 40 40 40 40 40 40 40 40 40 40 39 39 39 40 40 40 40 40 40 40 40 40 40 39 39 39 40 40 40 39 39 31 31 31 31 40 30 29 39 31 31 32 31 39 29 39 40
40 40 40
>I6629V002B1192 length=24 xy=0726_1912 region=2 run=R_2014_12_30_12_21_21_
40 40 40 40 40 40 40 40 40 40 40 40 40 34 34 34 34 40 40 40 40 40 40 40
>I6629V002B11SL length=355 xy=0726_1283 region=2 run=R_2014_12_30_12_21_21_
40 40 40 40 40 39 39 39 40 40 40 40 40 40 40 40 40 40 40 40 40 40 40 40 40 39 39 39 40 40 40 39 39 39 40 40 40 39 39 39 40 40 40 40 40 40 40 40 40 40 40 40 40 40 40 40 40 40 40 40
40 40 40 40 40 40 40 40 40 40 40 40 39 39 39 40 39 39 39 40 40 40 40 40 40 40 40 40 40 39 39 39 40 40 40 40 40 40 40 40 40 40 40 40 40 40 40 40 40 40 39 39 39 40 40 40 40 40 40 40
40 40 40 40 40 39 39 39 40 40 40 40 40 40 40 40 40 40 40 40 40 40 40 40 40 40 40 40 40 40 40 40 40 40 40 40 40 40 40 30 30 30 40 40 40 40 40 40 40 40 40 40 40 40 40 40 40 40 33 33
34 34 40 40 39 39 39 40 40 40 40 39 30 30 30 40 40 40 40 40 40 39 39 39 40 40 40 40 40 40 40 40 40 40 40 40 40 40 40 40 40 40 40 40 40 39 39 39 40 40 40 39 39 39 39 39 39 39 33 33
33 33 40 34 40 39 39 39 40 40 40 40 40 40 40 40 40 40 40 40 39 39 39 40 40 40 40 40 40 40 40 40 40 40 40 40 40 40 40 39 39 39 40 40 40 40 40 40 40 40 40 40 40 40 40 40 40 40 40 40
33 33 32 32 40 40 39 39 39 40 40 40 40 40 39 34 34 35 35 28 40 40 40 33 34 34 36 40 36 30 26 26 26 39 40 40 40 40 40 40 40 40 40 40 40 40 40 40 40 40 32 32 33 31 26
>I6629V002B11SY length=363 xy=0726_1296 region=2 run=R_2014_12_30_12_21_21_
40 40 40 40 40 34 34 34 40 40 40 40 40 40 40 40 40 40 40 40 40 40 40 40 40 40 40 40 40 40 40 39 39 39 40 40 40 39 39 39 40 40 40 40 40 40 40 40 40 40 40 40 40 40 39 39 39 40 40 40
40 40 40 40 40 40 40 40 40 40 40 40 34 34 29 29 21 21 21 39 37 40 40 40 40 40 40 40 40 40 40 40 39 39 39 40 40 40 40 40 40 40 40 39 39 39 40 40 40 39 39 39 40 40 40 40 40 40 39 39
39 40 40 40 40 40 40 40 40 34 34 34 34 40 40 40 40 40 40 40 40 40 40 40 40 40 40 40 40 40 40 40 40 40 40 40 40 40 40 40 40 40 40 40 40 40 40 40 40 40 40 40 40 40 40 40 40 40 40 40
40 40 40 40 40 40 40 40 40 40 40 40 40 40 40 40 40 40 40 40 40 40 40 40 40 40 39 39 39 40 40 40 40 40 40 40 40 40 40 40 40 40 40 40 40 40 39 39 39 40 39 30 30 30 39 39 39 40 32 32
32 32 40 40 40 39 39 39 40 40 40 40 40 40 40 40 40 40 40 40 30 30 30 40 40 40 40 40 40 40 40 40 40 34 34 34 34 40 40 39 39 39 40 40 40 40 39 39 39 40 40 40 40 40 40 40 40 40 40 33
33 34 34 40 40 40 40 40 40 40 40 40 40 40 40 40 39 39 30 30 30 39 40 40 40 40 40 40 40 40 40 40 40 40 40 40 40 40 40 40 40 39 39 39 33 33 33 31 30 16 16 40 32 33 33 33 30 16 30 30
40 40 40
>I6629V002B11TB length=363 xy=0726_1309 region=2 run=R_2014_12_30_12_21_21_
40 40 40 40 40 39 39 39 40 40 40 40 40 40 40 40 40 40 40 40 40 40 40 40 40 40 40 40 40 40 40 39 39 39 40 40 40 39 39 39 40 40 40 40 40 40 40 40 40 40 40 40 40 40 39 39 39 40 40 40
40 40 40 40 40 40 40 40 40 40 40 40 34 34 33 33 38 38 38 40 40 40 40 40 40 40 40 40 40 40 40 40 39 39 39 40 40 40 40 40 40 40 40 39 39 39 40 40 40 39 39 39 40 40 40 40 40 40 40 40
40 40 40 40 40 40 40 40 40 34 34 34 34 40 40 40 40 40 40 40 40 40 40 40 40 40 40 40 40 40 40 40 40 40 40 40 40 40 40 40 40 40 40 40 40 40 40 40 40 40 40 40 40 40 40 40 40 40 40 40
40 40 40 40 40 40 40 40 40 40 40 40 40 40 40 40 40 40 40 40 40 40 40 40 40 40 39 39 39 40 40 40 40 40 40 40 40 40 40 40 40 40 40 40 40 40 40 40 40 40 40 30 30 30 39 39 39 40 33 33
33 33 40 40 40 39 39 39 40 40 40 40 40 40 40 40 40 40 40 40 38 38 38 39 40 40 40 40 40 40 40 40 40 34 34 31 31 39 40 39 39 39 40 40 40 40 39 39 39 30 30 30 39 40 40 40 36 36 39 29
29 32 31 39 39 39 40 40 40 40 40 40 40 39 39 39 40 40 34 34 35 40 40 40 40 40 40 40 40 40 40 40 40 40 40 40 40 40 40 40 40 40 40 40 26 26 24 24 36 23 23 33 25 29 29 29 30 16 30 35
40 40 40
>I6629V002B129L length=363 xy=0726_3191 region=2 run=R_2014_12_30_12_21_21_
40 40 40 40 40 39 39 39 40 40 40 40 40 40 40 40 40 40 40 40 40 40 40 40 40 40 40 40 40 40 40 39 39 39 40 40 40 39 39 39 40 40 40 40 40 40 40 40 40 40 40 40 40 40 39 39 39 40 40 40
40 40 40 40 40 40 40 40 40 40 40 40 34 34 34 34 39 39 39 40 40 40 40 40 40 40 40 40 40 40 40 40 38 38 38 40 40 40 40 40 40 40 40 39 39 39 40 40 40 39 39 39 40 40 40 40 40 40 40 40
40 40 40 40 40 40 40 40 40 34 34 34 34 40 40 40 40 40 40 40 40 40 34 34 34 34 40 40 40 40 40 40 40 40 40 40 40 40 40 40 40 40 40 40 40 40 40 40 40 40 40 40 40 40 40 40 40 39 39 39
40 40 40 40 39 39 39 40 40 39 39 39 40 40 40 40 40 40 40 40 40 40 40 40 40 40 39 38 38 30 30 28 39 40 40 40 40 40 40 40 40 40 40 40 40 40 40 40 40 40 40 39 39 39 39 39 39 40 33 33
33 33 40 40 40 39 39 39 40 40 39 39 40 40 40 39 39 39 40 40 39 39 39 40 40 40 40 40 40 40 40 40 40 34 34 31 31 35 35 30 30 28 16 36 36 36 31 31 31 24 24 26 30 36 30 30 30 34 36 29
29 31 31 40 40 40 40 40 40 39 39 39 40 40 40 40 34 34 30 30 30 39 40 40 40 40 40 40 40 40 40 40 40 40 39 39 36 36 36 40 40 40 36 36 22 24 24 24 36 23 29 39 31 31 31 31 35 16 30 30
40 40 40
>I6629V002B12DP length=363 xy=0726_2043 region=2 run=R_2014_12_30_12_21_21_
40 40 40 40 40 39 39 39 40 40 40 40 40 40 40 40 40 40 40 40 40 40 40 40 40 40 40 40 40 40 40 39 39 39 40 40 40 39 39 39 40 40 40 40 40 40 40 40 40 40 40 40 40 40 39 39 39 40 40 40
40 40 40 40 40 40 40 40 40 40 40 40 32 32 32 32 39 39 39 40 40 40 40 40 40 40 40 40 40 40 40 40 39 39 39 40 40 40 40 40 40 40 40 39 39 39 40 40 40 39 39 39 40 40 40 40 40 40 40 40
40 40 40 40 40 40 40 40 40 34 34 34 34 40 40 40 40 40 40 40 40 40 40 40 40 40 40 40 40 40 40 40 40 40 40 40 40 40 40 40 40 40 40 40 40 40 40 40 40 40 40 40 40 40 40 40 40 40 40 40
40 40 40 40 40 40 40 40 40 40 40 40 40 40 40 40 40 40 40 40 40 40 40 40 40 40 39 39 39 34 34 32 35 40 40 40 40 40 40 40 40 40 40 40 40 40 40 40 40 40 40 39 39 39 39 39 39 40 33 33
33 33 40 40 40 40 40 40 40 40 40 40 40 40 40 40 40 40 40 40 34 34 34 40 40 40 40 40 40 40 40 40 40 28 28 24 24 26 35 30 30 30 24 40 40 40 36 36 36 30 30 30 35 39 40 40 40 40 40 31
31 31 29 39 39 39 39 39 39 40 40 39 30 30 30 35 39 40 39 39 39 40 40 40 40 40 40 40 40 40 40 40 40 40 40 40 40 40 40 40 40 40 34 34 31 31 31 31 40 29 29 39 31 31 33 32 39 29 39 40
40 40 40
>I6629V002B12FB length=363 xy=0726_2101 region=2 run=R_2014_12_30_12_21_21_
40 40 40 40 40 39 39 39 40 40 40 40 40 40 40 40 39 39 39 40 40 40 40 40 40 40 40 40 40 40 40 39 39 39 40 40 40 39 39 39 40 40 40 40 40 40 40 40 40 40 40 40 40 40 39 39 39 40 40 40
40 40 40 40 40 40 40 40 40 40 40 40 34 34 34 40 39 39 39 34 34 34 34 40 40 39 39 39 39 39 40 40 39 39 39 40 40 40 40 40 40 40 39 38 38 39 40 40 40 39 39 39 40 40 40 40 40 40 40 40
40 40 40 40 40 40 40 40 40 34 34 34 34 40 40 40 40 40 40 40 40 40 40 40 40 40 40 40 40 40 40 40 40 40 40 40 40 40 40 39 39 39 40 40 40 39 39 39 39 40 40 40 40 40 40 40 40 40 40 40
40 40 40 40 40 40 40 40 40 40 40 40 40 40 40 40 40 40 40 40 40 40 40 40 40 40 39 39 39 40 40 40 40 40 40 40 40 40 40 40 40 40 40 40 40 39 39 39 40 40 40 38 38 38 40 39 39 39 32 34
34 34 40 40 40 40 40 40 40 40 40 40 40 40 40 40 40 40 40 40 39 39 39 40 40 40 40 40 30 30 30 30 30 30 39 40 40 40 40 39 39 39 40 40 40 40 39 38 38 39 39 40 38 33 35 35 30 25 23 12
12 12 12 12 20 20 23 24 24 28 31 31 30 33 28 28 31 31 40 40 39 39 39 39 39 40 40 40 40 40 40 40 40 40 39 30 30 30 34 40 40 40 39 39 31 31 33 31 30 16 16 40 33 34 33 31 26 13 26 35
40 40 40
>I6629V002B12G1 length=363 xy=0726_2163 region=2 run=R_2014_12_30_12_21_21_
40 40 40 40 40 39 39 39 40 40 40 40 40 40 40 40 39 39 39 40 39 39 34 34 34 34 40 40 40 40 40 39 39 39 40 40 40 30 30 30 40 40 40 40 40 40 40 40 40 40 40 40 40 40 39 39 39 40 40 39
39 40 40 40 40 40 40 40 40 40 40 40 34 34 34 34 39 39 39 40 40 40 40 40 40 36 26 26 26 26 39 33 20 20 21 39 39 40 40 40 40 40 40 39 39 39 40 40 40 39 39 39 40 40 40 40 40 40 40 40
40 40 40 40 40 40 40 40 40 33 34 34 34 40 40 40 40 40 40 40 40 40 40 40 40 40 40 40 40 40 40 40 40 40 40 40 40 40 40 40 40 40 40 40 40 40 40 40 40 40 40 40 40 40 40 40 40 40 40 40
40 40 40 40 40 40 40 40 40 40 40 40 40 40 40 40 40 40 40 40 40 40 40 40 40 40 35 37 37 30 30 28 30 30 34 39 40 40 40 40 40 40 40 40 40 40 40 40 40 40 40 39 37 37 36 36 38 35 19 19
19 19 35 30 40 37 37 37 40 40 40 40 40 39 39 39 40 40 40 40 30 30 30 40 40 40 40 36 39 39 40 36 39 27 27 34 34 34 40 34 34 34 23 34 34 40 37 37 36 34 34 35 39 40 40 39 39 39 39 33
33 34 34 40 40 40 40 40 40 40 39 39 35 34 34 39 40 40 30 30 30 39 40 40 40 40 40 40 40 40 40 40 40 40 40 40 40 40 40 40 40 39 34 34 33 33 33 33 39 29 29 40 31 31 31 32 30 13 26 26
40 40 40
>I6629V002B12H9 length=24 xy=0726_2207 region=2 run=R_2014_12_30_12_21_21_
40 40 40 40 40 40 40 40 40 40 40 40 40 34 34 34 34 40 40 40 40 40 40 40
>I6629V002B12HT length=363 xy=0726_2191 region=2 run=R_2014_12_30_12_21_21_
40 40 40 40 40 39 39 39 40 40 40 40 40 40 40 40 40 40 40 40 40 40 40 40 40 40 40 40 40 40 40 39 39 39 40 40 40 30 30 30 40 40 40 40 40 40 40 40 40 40 40 40 40 40 40 40 40 40 40 40
40 40 40 40 40 40 40 40 40 40 40 40 29 29 29 29 39 40 40 34 33 33 33 40 40 40 34 34 29 29 29 29 35 40 40 40 40 40 40 40 40 40 40 40 40 40 40 40 40 39 39 39 40 40 40 40 40 40 40 40
40 40 40 40 40 40 40 40 40 34 34 34 34 40 40 40 40 40 40 40 40 40 40 40 40 40 40 40 40 40 40 40 40 40 40 40 40 40 40 39 39 39 40 40 40 40 40 40 40 40 40 40 40 40 40 40 40 40 40 40
40 40 40 40 40 40 40 40 40 40 40 40 40 40 40 40 40 40 39 39 39 40 40 40 40 40 38 38 38 40 40 40 40 40 40 40 40 40 40 40 40 40 40 40 40 40 40 40 40 40 40 30 30 30 40 40 40 40 34 34
33 33 40 40 40 39 39 39 40 40 40 40 40 40 40 40 40 40 40 40 39 39 39 40 40 40 40 40 40 40 40 40 40 40 40 40 40 40 40 39 39 39 40 40 39 39 30 30 30 40 40 40 40 40 40 40 40 40 40 40
40 39 30 30 30 30 30 40 40 40 40 40 40 40 40 40 40 40 40 40 40 40 40 40 40 40 40 40 40 40 40 40 40 40 40 40 40 40 40 40 40 40 39 39 31 31 34 34 40 34 29 39 31 33 33 33 40 34 40 40
40 40 40
>I6629V002B12NM length=24 xy=0726_2400 region=2 run=R_2014_12_30_12_21_21_
40 40 40 40 40 40 40 40 40 40 40 40 40 34 34 34 34 40 40 40 40 40 40 40
>I6629V002B12OM length=196 xy=0726_2436 region=2 run=R_2014_12_30_12_21_21_
33 32 32 27 23 25 25 25 25 21 32 32 31 31 31 30 29 29 23 18 19 19 21 21 13 13 13 13 14 23 26 13 13 13 19 14 27 23 26 26 26 19 19 17 20 20 33 33 30 27 23 23 24 27 29 24 19 19 19 23
24 23 23 23 24 27 26 28 28 30 23 25 25 26 31 31 26 32 30 30 29 26 26 26 30 19 17 13 13 13 17 16 18 20 11 12 12 18 11 13 13 13 14 14 21 28 24 24 24 24 22 18 18 17 18 11 11 11 11 12
13 22 23 25 25 27 27 27 27 27 22 23 23 27 19 19 15 15 13 13 27 18 24 24 25 22 22 17 17 19 19 19 19 23 23 23 24 23 24 25 28 30 29 29 27 19 16 16 16 19 24 27 27 32 30 30 32 33 35 37
37 35 35 35 37 35 35 35 33 32 19 19 19 29 23 24
>I6629V002B12UJ length=364 xy=0726_2649 region=2 run=R_2014_12_30_12_21_21_
40 40 40 40 40 39 39 39 40 40 40 40 40 40 40 40 40 40 40 40 40 40 40 40 40 40 40 40 40 40 40 39 39 39 40 40 40 39 39 39 40 40 40 40 40 40 40 40 40 40 40 40 30 30 21 21 21 40 40 40
40 40 40 40 40 40 40 40 40 40 40 40 39 39 39 40 40 40 40 31 31 31 31 40 40 40 40 40 40 40 40 40 40 40 40 39 39 39 40 40 40 40 40 39 39 39 40 40 40 39 39 39 40 40 40 40 40 40 40 40
40 40 40 40 40 40 40 40 40 34 34 34 34 40 40 40 40 40 40 40 40 40 40 40 40 40 40 40 40 40 40 40 40 40 40 40 40 40 40 39 39 39 40 40 40 40 40 40 40 40 40 40 40 40 40 40 40 40 40 40
40 40 40 40 40 40 40 40 40 40 40 40 40 40 40 40 40 40 40 40 40 40 40 40 40 40 39 39 39 40 40 40 40 40 40 40 40 40 40 40 40 40 40 40 40 40 40 40 40 40 40 39 39 39 40 40 40 40 34 34
34 34 40 40 40 40 40 40 40 39 39 39 40 40 40 40 40 40 40 40 39 39 39 40 40 40 40 40 40 40 40 40 40 40 40 40 40 40 40 39 39 39 40 40 40 40 30 30 30 39 40 40 40 40 40 40 40 40 40 34
34 31 31 39 39 40 40 39 39 39 40 40 39 39 39 31 33 34 34 40 40 40 40 40 40 40 40 40 40 40 40 40 40 40 40 40 40 40 40 40 40 40 40 40 39 31 31 34 32 39 29 29 39 31 32 34 33 40 34 40
40 40 40 40
>I6629V002B12WU length=362 xy=0726_2732 region=2 run=R_2014_12_30_12_21_21_
40 40 40 40 40 39 39 39 40 40 40 40 40 40 40 40 40 40 40 40 40 40 40 40 40 40 40 40 40 40 40 39 39 39 40 40 40 39 39 39 40 40 40 40 40 40 40 40 40 40 40 40 40 40 40 40 40 40 40 40
40 40 40 40 40 40 40 40 40 40 40 40 39 39 39 40 39 39 39 40 39 39 39 40 40 40 40 40 40 40 40 39 39 39 40 40 40 40 40 40 40 40 40 40 40 40 40 40 40 40 40 40 40 40 40 40 40 40 40 40
40 40 40 40 40 40 40 40 40 40 40 40 40 40 40 40 40 40 40 40 40 40 40 40 39 39 39 40 40 40 40 40 40 40 40 40 40 40 40 39 39 39 40 40 40 40 40 40 40 40 40 40 40 40 38 38 38 40 40 40
40 40 40 40 40 40 40 40 40 40 40 40 40 40 40 40 40 40 40 40 40 40 40 40 40 40 39 39 39 40 40 40 40 40 40 40 40 40 40 40 40 40 40 40 40 40 40 40 40 40 40 39 39 39 40 40 40 40 33 34
34 34 40 40 40 39 39 39 40 40 40 40 40 40 40 40 40 40 40 40 39 39 39 40 40 40 40 40 40 40 40 40 40 40 40 39 39 39 40 39 39 39 40 40 40 40 40 40 40 40 40 40 40 40 40 40 39 35 34 34
37 37 36 39 30 30 30 34 40 40 40 40 40 40 40 40 40 40 40 40 40 40 40 40 40 40 40 40 40 40 34 34 35 40 40 40 40 40 40 40 40 40 40 40 40 40 40 40 40 39 39 31 31 33 33 40 34 40 40 40
40 40
>I6629V002B130G length=361 xy=0727_0062 region=2 run=R_2014_12_30_12_21_21_
40 40 40 40 40 39 39 39 40 40 40 40 40 40 40 40 40 40 40 40 40 40 40 40 39 30 30 30 40 40 40 39 39 39 40 40 40 38 38 38 39 40 40 40 40 40 40 40 40 40 40 40 40 40 40 27 28 29 28 28
40 40 40 31 40 40 40 40 40 40 40 40 39 39 39 40 39 39 39 40 40 40 40 40 40 40 40 40 40 40 40 40 40 40 40 40 40 40 40 40 40 40 40 40 40 40 40 40 40 40 39 39 39 40 40 40 40 40 40 40
40 40 40 40 40 39 39 39 40 40 40 40 40 40 40 40 40 40 40 40 40 40 40 40 40 40 40 40 40 40 40 40 40 40 40 40 40 40 40 39 39 39 40 40 40 40 40 40 40 40 40 40 40 40 40 40 40 40 40 40
40 40 40 40 40 40 40 40 40 40 40 40 40 40 40 40 40 40 40 40 40 40 40 40 40 40 40 40 40 40 40 40 40 40 40 40 40 40 40 40 40 40 40 40 40 40 40 40 40 40 40 30 30 30 35 39 40 40 40 40
40 40 40 40 40 39 39 39 40 40 40 40 40 40 40 40 40 40 40 40 39 39 39 40 40 40 40 40 40 40 40 40 40 40 40 40 40 40 40 39 39 39 40 40 40 40 40 40 40 40 40 40 40 40 40 40 40 40 40 40
34 34 34 34 40 40 39 39 39 40 40 40 40 40 39 39 39 40 40 40 40 40 40 40 40 40 40 40 40 40 40 40 40 40 40 40 40 40 40 40 40 40 40 40 40 40 40 40 40 40 26 26 26 26 39 34 40 40 40 40
40
>I6629V002B130L length=362 xy=0727_0067 region=2 run=R_2014_12_30_12_21_21_
40 40 40 40 40 40 40 40 40 40 40 40 40 40 40 40 40 40 40 40 40 40 40 40 39 39 39 39 40 40 40 39 39 39 40 40 40 39 39 39 40 40 40 40 40 40 40 40 40 40 40 40 40 40 40 39 39 39 40 40
40 40 40 40 40 40 40 40 40 40 40 40 39 39 39 40 38 38 38 40 40 40 40 40 40 40 40 40 40 40 40 40 40 40 39 25 25 25 40 40 40 40 40 40 40 39 39 39 40 40 30 30 30 29 29 40 40 40 40 40
40 40 40 40 40 40 40 40 40 40 40 40 40 39 39 39 40 40 40 40 40 40 40 40 40 40 39 39 39 40 40 40 40 40 40 40 40 40 40 39 39 39 40 40 40 40 40 40 40 40 40 40 40 40 40 40 40 40 40 40
40 40 40 40 40 40 40 40 40 40 40 40 40 40 40 40 40 40 40 40 40 39 39 39 40 32 34 34 39 39 40 40 40 40 40 40 40 40 40 40 40 40 40 40 40 40 40 40 40 40 40 30 30 30 39 40 40 40 34 34
33 33 40 40 40 39 39 39 40 40 39 39 40 40 40 40 40 40 34 34 34 34 40 40 34 34 34 34 33 39 40 40 40 40 40 40 40 40 40 39 39 39 40 40 40 40 40 40 40 40 40 40 40 40 40 40 40 39 39 39
40 25 25 23 21 21 31 31 31 34 34 17 19 19 19 21 30 30 40 40 40 40 40 40 40 40 40 40 40 40 40 40 40 40 40 40 40 40 40 40 40 35 35 35 40 40 40 40 40 40 40 34 34 34 33 39 23 35 35 40
40 40
>I6629V002B134K length=360 xy=0727_0210 region=2 run=R_2014_12_30_12_21_21_
40 40 40 40 39 23 23 23 23 23 40 40 40 40 40 40 40 40 40 40 40 40 40 40 40 40 40 40 40 40 40 39 39 39 40 40 40 39 39 39 40 40 40 40 40 40 40 40 40 40 40 40 40 40 40 39 39 39 40 40
40 40 40 40 40 40 40 40 40 40 40 40 39 39 39 40 39 39 39 34 34 34 34 40 40 40 40 40 40 40 40 40 40 40 40 40 40 40 40 40 40 39 39 39 40 40 40 40 40 40 40 40 40 40 40 40 40 40 40 40
40 40 40 40 40 40 40 40 40 40 40 40 40 40 40 40 40 40 40 40 40 40 40 40 40 40 40 40 40 40 40 40 40 40 40 40 40 40 40 39 39 39 40 40 40 40 40 40 40 40 40 40 40 40 40 40 40 40 40 40
40 40 40 40 40 40 40 40 40 40 40 40 40 40 40 40 40 40 40 40 40 40 40 40 40 40 40 40 40 40 40 40 40 40 40 40 40 40 40 40 40 40 40 40 40 40 40 40 40 40 40 39 39 39 40 40 40 40 32 32
32 32 40 34 35 28 27 27 30 34 40 40 40 40 40 40 40 40 40 39 38 38 39 40 40 40 40 40 40 40 40 40 40 40 40 39 39 39 39 39 39 39 40 40 40 40 40 40 40 40 40 40 40 40 40 40 40 40 40 40
39 39 39 40 40 39 30 30 30 40 40 40 40 40 40 40 40 40 39 39 39 40 40 40 40 40 40 40 40 40 40 40 40 40 34 34 30 30 30 40 40 40 40 40 40 40 40 40 40 34 34 34 32 35 23 35 35 40 40 40
>I6629V002B136W length=360 xy=0727_0294 region=2 run=R_2014_12_30_12_21_21_
40 40 40 40 40 39 39 39 40 40 40 40 40 40 40 40 40 40 40 40 40 40 40 40 40 40 40 40 40 40 40 39 39 39 40 40 40 39 39 39 40 40 40 40 40 40 40 40 40 40 40 40 40 40 40 40 40 40 40 40
40 40 40 40 40 40 40 40 40 40 40 40 39 39 39 40 34 34 34 34 39 39 39 40 40 40 40 40 40 40 40 34 34 34 40 40 40 40 40 40 40 40 40 40 40 40 40 40 40 40 40 40 40 40 40 40 40 40 40 40
40 40 40 40 39 39 39 40 40 40 40 28 28 28 28 28 40 40 40 40 40 40 40 40 40 40 40 40 40 40 40 40 40 40 40 40 40 40 40 39 39 39 40 40 40 40 40 40 40 40 40 40 40 40 40 40 40 40 40 40
40 40 40 40 40 40 40 40 40 40 40 40 39 39 39 40 40 40 40 40 40 34 34 34 34 40 40 40 40 40 40 40 40 40 40 40 40 40 40 40 40 40 40 40 40 40 40 40 40 40 40 39 39 39 40 40 40 40 33 33
30 29 39 23 35 34 36 34 34 20 26 26 40 40 40 40 40 40 40 40 30 30 30 39 40 40 40 40 39 34 34 34 34 33 40 34 34 34 30 20 20 20 34 40 34 40 40 40 40 40 40 40 40 34 34 30 30 30 34 36
34 34 37 40 40 40 40 40 35 35 35 39 40 40 40 40 40 40 39 34 34 30 30 30 30 39 40 40 40 40 40 40 40 40 40 40 39 39 39 40 40 40 39 39 39 40 40 40 40 34 34 34 31 39 29 39 40 40 40 40
>I6629V002B139I length=361 xy=0727_0388 region=2 run=R_2014_12_30_12_21_21_
40 40 40 40 40 39 39 39 40 40 40 40 40 40 40 40 40 40 40 40 40 40 40 40 40 39 39 39 40 40 40 39 39 39 40 40 40 39 39 39 40 40 40 40 40 40 40 40 40 40 40 40 40 40 40 40 40 40 40 40
40 40 40 40 40 40 40 40 40 40 40 40 39 39 39 40 39 39 39 40 40 40 40 40 40 40 40 40 40 40 40 40 40 40 40 40 40 40 40 40 40 40 40 40 40 40 40 40 40 40 39 39 39 40 40 40 40 40 40 40
40 40 40 40 40 39 39 39 40 40 40 40 40 40 40 40 40 40 40 40 40 40 40 40 40 40 40 40 40 40 40 40 40 40 40 40 40 40 40 39 39 39 40 40 40 40 40 40 40 40 40 40 26 26 26 34 39 39 39 39
40 40 40 40 40 40 40 39 39 39 39 39 40 39 39 39 39 40 40 40 40 40 40 35 35 35 30 30 30 30 40 40 40 40 40 39 39 39 40 40 40 40 40 40 40 40 40 40 40 40 40 39 39 39 40 40 40 40 32 32
32 32 40 34 40 39 39 39 40 40 40 40 40 40 40 40 35 35 35 39 39 34 34 35 39 39 39 39 39 40 40 40 39 39 39 39 34 35 35 34 39 39 40 40 40 40 40 40 40 40 35 35 35 35 40 40 40 40 40 40
29 29 29 29 30 30 39 39 39 40 40 34 34 35 38 39 39 40 40 40 40 40 40 39 39 39 39 39 39 39 40 40 40 35 35 35 39 40 40 40 40 40 40 40 40 40 40 34 34 35 32 34 34 34 40 40 40 40 40 40
34
>I6629V002B13NF length=360 xy=0726_3689 region=2 run=R_2014_12_30_12_21_21_
40 40 40 40 40 40 40 40 40 40 40 40 40 40 40 40 40 40 40 40 40 40 40 40 40 39 39 39 40 40 40 39 39 39 40 40 40 39 39 39 40 40 40 40 40 40 40 40 40 40 40 40 40 40 40 40 40 40 40 40
40 40 40 40 40 40 40 40 40 40 40 40 39 39 39 40 39 39 39 40 40 40 40 40 40 40 40 40 40 40 40 40 40 40 40 40 40 40 40 40 39 39 39 40 40 39 39 39 40 40 34 34 34 34 40 40 40 40 40 40
40 40 40 40 40 40 40 40 40 40 40 40 40 40 40 40 40 40 40 40 40 40 40 40 40 40 40 40 40 40 40 40 40 40 40 40 40 40 40 39 39 39 40 40 40 40 40 40 40 40 40 40 40 40 40 40 40 40 40 40
40 40 40 40 40 40 40 40 40 40 40 40 40 40 40 40 40 40 40 40 40 40 40 40 40 40 40 40 40 40 40 40 40 40 40 40 40 40 40 40 40 40 40 40 40 40 40 40 40 40 40 39 39 39 40 40 40 40 34 34
34 34 40 40 40 39 39 39 40 40 40 40 40 40 40 40 39 39 39 40 39 39 39 40 40 40 40 40 40 40 40 40 40 40 40 39 39 39 40 39 39 39 40 40 40 40 40 40 40 40 40 40 40 40 40 40 40 40 40 40
39 39 39 40 40 40 40 39 39 39 39 40 40 40 40 40 40 40 40 40 40 40 39 39 39 40 40 40 40 40 40 40 40 40 40 40 40 40 40 34 34 35 39 40 40 40 40 40 40 33 33 33 31 35 16 30 30 40 40 40
>I6629V002B13S0 length=361 xy=0726_3890 region=2 run=R_2014_12_30_12_21_21_
40 40 40 40 40 39 39 39 40 40 40 40 40 40 40 40 40 40 40 40 40 40 40 40 40 40 40 40 40 40 40 39 39 39 40 40 40 39 39 39 40 40 40 40 40 40 40 40 40 40 40 40 40 40 40 40 40 40 40 40
40 40 40 40 40 40 40 40 40 40 40 40 39 39 39 40 39 39 39 34 34 34 34 40 40 40 40 40 34 34 34 34 40 40 40 40 40 40 40 40 40 39 39 39 40 34 34 34 39 40 40 40 40 40 40 40 40 40 40 40
40 40 40 40 40 40 40 40 40 40 40 40 40 40 40 40 40 40 40 40 40 40 40 40 40 40 40 40 40 40 40 40 40 40 40 40 40 40 40 39 39 39 40 40 40 40 40 40 40 40 40 40 40 40 40 40 40 40 40 40
40 40 40 40 40 40 40 40 40 40 40 40 40 40 40 40 40 40 40 40 40 40 40 40 40 40 40 40 40 40 40 40 40 40 40 40 40 40 40 40 40 40 40 40 40 40 40 40 40 40 40 39 39 39 40 40 40 40 32 32
32 32 40 40 40 39 39 39 40 40 40 40 40 40 40 40 40 40 40 40 39 39 39 40 40 40 40 40 40 40 40 40 40 40 40 40 40 40 40 39 38 38 39 40 40 40 40 40 40 40 40 40 40 40 40 40 40 40 40 40
40 26 26 26 35 39 36 36 36 36 36 36 36 34 34 34 30 30 30 34 34 34 39 40 40 40 40 40 40 40 40 40 40 40 40 40 40 40 40 40 40 40 40 40 40 40 40 40 40 40 31 31 31 31 35 23 35 39 40 40
40
>I6629V002B13S4 length=185 xy=0726_3894 region=2 run=R_2014_12_30_12_21_21_
35 35 33 33 28 18 18 18 18 18 32 33 33 32 32 32 32 33 37 37 39 39 35 35 31 31 31 31 37 37 37 37 37 37 37 37 37 31 31 31 36 37 37 37 37 37 37 37 37 37 37 37 37 37 37 35 35 35 37 37
37 37 37 37 37 37 37 37 37 37 37 37 37 37 37 37 31 31 31 37 30 30 30 35 37 37 30 30 25 25 25 32 37 37 37 37 37 37 37 37 37 37 37 37 37 37 37 37 37 37 37 37 37 37 37 37 37 37 37 37
37 37 37 37 37 37 37 37 37 37 37 37 37 37 37 37 37 37 37 37 37 37 37 37 37 37 37 37 37 37 37 37 37 37 37 37 37 37 37 27 27 27 30 30 32 32 32 32 29 28 27 27 26 24 25 13 13 11 13 11
11 16 16 18 11
>I6629V002B149V length=24 xy=0727_1697 region=2 run=R_2014_12_30_12_21_21_
40 40 40 40 40 40 40 40 40 40 40 40 40 34 34 34 34 40 40 40 40 40 40 40
>I6629V002B14AF length=362 xy=0727_0421 region=2 run=R_2014_12_30_12_21_21_
40 40 40 40 40 26 26 26 26 26 40 40 40 40 40 40 40 40 40 40 40 40 40 40 39 39 39 39 40 40 40 38 38 38 40 40 40 39 39 39 40 40 40 40 40 40 40 40 40 40 40 40 40 40 40 40 40 40 40 40
40 39 39 39 40 40 40 40 40 40 40 40 32 32 32 32 39 39 39 40 39 39 39 40 39 39 39 39 39 39 39 40 39 39 39 40 40 40 40 40 40 40 40 40 40 40 40 40 40 40 40 40 40 39 39 39 40 40 40 40
40 39 39 39 40 40 40 40 40 40 40 40 40 40 40 40 40 40 40 40 40 40 40 40 30 30 30 39 39 40 39 39 39 40 40 40 40 40 40 39 39 39 40 40 40 40 40 40 40 40 40 40 40 40 38 38 38 40 40 40
40 40 40 40 40 40 40 40 40 40 40 40 40 40 40 40 40 40 40 40 40 40 40 40 40 39 26 26 26 39 39 40 40 40 40 40 40 39 39 39 39 40 40 40 40 40 40 40 40 40 40 30 30 30 40 40 40 40 34 34
34 34 40 40 40 39 39 39 40 40 39 39 39 30 30 30 40 40 40 40 36 36 36 40 40 40 40 39 30 26 26 26 40 40 40 40 40 36 39 39 39 38 39 39 34 39 40 40 40 40 40 40 40 34 34 30 30 34 30 17
17 17 17 17 17 40 21 40 40 40 40 40 40 39 34 34 35 34 40 40 40 35 34 34 39 40 40 40 40 40 40 40 40 40 40 40 40 39 39 34 30 30 28 34 40 40 40 40 40 40 40 34 34 34 34 39 29 39 40 40
34 34
>I6629V002B14AU length=360 xy=0727_0436 region=2 run=R_2014_12_30_12_21_21_
40 40 39 39 39 26 26 26 26 26 40 40 40 40 40 40 40 40 40 40 40 40 40 40 40 40 40 40 40 37 38 36 36 36 40 22 26 21 21 20 34 34 36 40 40 40 40 36 34 34 34 38 36 36 36 31 24 22 14 14
14 14 27 31 35 18 18 18 18 18 36 22 37 37 37 40 40 40 40 34 34 34 34 40 40 40 40 40 38 38 38 40 40 40 40 40 40 40 40 40 40 40 40 40 40 40 40 40 40 40 40 40 38 38 38 38 40 40 40 40
40 40 40 40 40 38 38 38 38 40 40 40 40 40 40 40 40 40 40 40 38 38 38 40 40 40 40 40 40 40 40 40 40 40 40 40 40 40 40 38 38 38 40 40 40 40 40 40 40 40 40 40 40 34 34 34 34 30 30 30
36 40 40 40 25 25 25 30 30 40 40 38 38 38 38 40 40 40 38 38 38 40 40 40 40 40 40 40 40 34 34 33 33 34 34 40 40 40 40 40 40 40 40 34 34 34 34 40 40 40 34 20 19 19 23 36 40 40 24 24
24 27 34 26 40 40 40 30 30 24 34 40 40 30 30 30 34 34 40 40 38 38 40 38 38 38 38 40 40 40 40 40 40 40 40 40 40 40 40 39 37 37 40 40 36 34 30 30 30 30 30 40 40 40 40 40 40 40 38 38
39 38 40 40 40 34 30 30 30 40 40 40 40 40 40 40 40 40 38 34 34 34 34 40 40 40 40 40 40 38 36 38 34 34 34 38 40 40 40 34 34 33 34 34 34 40 36 36 29 25 25 25 25 38 15 29 28 29 28 28
>I6629V002B14B5 length=360 xy=0727_0483 region=2 run=R_2014_12_30_12_21_21_
40 40 40 40 40 38 38 38 40 40 40 40 40 40 40 40 40 40 40 40 40 40 40 40 40 40 40 40 40 40 40 39 39 39 40 40 40 39 39 39 40 40 40 40 40 40 40 40 40 40 40 40 40 40 40 40 40 40 40 40
40 40 40 40 40 40 40 40 40 40 40 40 39 39 39 40 34 34 34 34 39 39 39 40 40 40 40 40 40 40 40 39 39 39 40 40 40 40 40 40 40 40 40 40 40 40 40 40 40 40 40 40 40 40 40 40 40 40 40 40
40 40 40 40 40 40 40 40 40 40 40 26 26 26 26 24 24 40 40 40 40 40 40 40 40 40 40 40 40 40 40 40 40 40 40 40 40 40 40 39 39 39 40 40 40 40 40 40 40 40 40 40 40 40 40 40 40 40 40 40
40 40 40 40 40 40 40 40 40 40 40 40 40 40 40 40 40 40 40 40 28 28 28 28 28 40 39 39 39 40 40 40 40 40 40 40 39 39 39 39 40 40 40 40 40 40 40 40 40 40 40 34 34 34 40 40 40 40 34 34
34 34 40 40 40 39 39 39 40 40 40 40 40 40 40 40 40 40 40 40 39 39 39 40 40 40 40 40 40 40 40 40 40 40 40 39 38 38 39 39 39 39 40 40 40 40 40 40 40 40 40 40 40 40 40 39 39 39 39 39
38 39 39 40 40 40 40 40 40 40 40 40 40 40 40 40 40 40 40 40 40 40 40 40 40 40 40 40 40 40 40 40 40 40 40 40 40 40 40 40 40 40 40 40 40 40 40 40 40 32 32 32 31 39 23 35 35 40 40 40
>I6629V002B14D3 length=293 xy=0727_0553 region=2 run=R_2014_12_30_12_21_21_
40 40 40 40 40 39 39 39 40 40 40 40 40 40 40 40 40 40 40 40 40 40 40 40 37 31 31 31 37 37 37 37 37 37 37 37 37 37 37 37 37 37 37 37 37 37 37 37 37 35 35 35 33 33 28 18 18 18 18 18
20 20 32 22 32 32 32 33 35 37 37 37 37 37 37 37 30 30 30 30 37 37 37 37 37 37 37 37 37 37 37 37 37 37 37 37 37 37 37 37 35 35 35 37 37 37 37 37 37 37 37 37 37 37 37 37 37 37 37 37
37 37 37 37 37 37 37 37 37 37 37 37 37 37 37 37 37 37 37 37 37 37 37 37 37 37 37 37 37 37 37 37 37 37 37 37 37 37 37 37 37 37 37 37 37 37 37 37 37 37 37 37 37 37 37 37 37 37 37 37
37 37 37 37 37 37 37 37 37 37 37 37 37 37 37 37 37 37 37 35 35 35 35 37 37 37 37 37 37 37 37 37 37 37 37 37 37 37 37 37 37 37 37 37 37 30 30 30 35 38 38 35 35 35 35 37 37 38 31 30
30 30 37 24 37 35 40 35 35 23 31 31 38 40 40 35 37 35 38 38 40 40 40 40 40 38 35 35 34 32 32 29 29 27 27 27 21 17 13 13 13 11 16 16 18 22 18 16 18 20 18 12 12
>I6629V002B14G4 length=361 xy=0727_0662 region=2 run=R_2014_12_30_12_21_21_
40 40 40 40 40 39 39 39 40 40 40 40 40 40 40 40 40 40 40 40 40 40 40 40 40 40 40 40 40 40 40 39 39 39 40 40 40 39 39 39 40 40 40 40 40 40 40 40 40 40 40 40 40 40 40 40 40 40 40 40
40 40 40 40 40 40 40 40 40 40 40 40 39 39 39 40 34 34 34 34 39 39 39 40 40 40 40 40 40 40 40 38 38 38 40 40 40 40 40 40 40 40 40 40 34 34 34 34 40 40 40 40 40 40 40 40 40 40 40 40
40 40 40 40 40 40 40 40 40 40 40 39 39 39 40 40 40 40 40 40 40 40 39 39 39 40 40 40 40 40 40 40 40 40 40 40 40 40 40 39 39 39 40 40 40 40 40 40 40 40 40 40 40 40 40 40 40 40 40 40
40 40 40 40 40 40 40 40 40 40 40 40 40 40 40 40 40 40 40 40 40 40 40 40 40 40 40 40 40 40 40 40 40 40 40 40 40 40 40 40 40 40 40 40 40 40 40 40 40 40 40 30 30 30 39 40 40 40 34 34
34 34 40 40 40 39 39 39 40 40 40 40 40 40 40 40 40 40 40 40 39 39 39 40 40 40 40 40 40 40 40 40 40 40 40 40 40 40 40 39 30 30 30 30 34 40 40 40 40 40 40 40 40 40 40 40 40 40 40 40
34 34 34 39 39 40 40 40 40 40 40 40 40 40 40 40 40 40 40 39 39 39 40 40 39 39 39 39 40 40 40 40 40 40 39 39 39 40 40 40 40 40 40 39 39 39 40 40 40 40 34 34 34 32 40 34 40 40 40 40
40
>I6629V002B14NP length=360 xy=0727_0899 region=2 run=R_2014_12_30_12_21_21_
40 40 40 40 40 40 40 40 40 40 40 40 40 40 40 40 40 40 40 40 40 40 40 40 40 40 40 40 40 40 40 39 39 39 40 40 40 39 39 39 40 40 40 40 40 40 40 40 40 40 40 40 40 40 40 39 39 39 40 40
40 40 40 40 40 40 40 40 40 40 40 40 39 39 39 40 40 40 39 39 39 40 40 40 40 40 40 40 40 40 39 39 39 40 34 34 34 40 40 40 40 40 40 40 40 39 39 39 40 40 40 40 33 33 33 33 40 40 40 40
40 40 40 40 40 39 39 39 40 40 40 40 40 40 40 40 40 40 40 40 40 40 40 40 40 40 40 40 40 40 40 40 40 40 40 40 40 40 40 39 39 39 40 40 40 40 40 40 40 40 40 40 40 40 40 40 40 40 40 40
40 40 40 40 39 39 39 40 40 40 40 40 40 40 40 40 40 40 40 40 40 40 40 40 40 40 40 40 40 40 40 40 40 40 40 40 40 40 40 40 40 40 40 40 40 40 40 40 40 40 40 39 39 39 40 40 40 40 34 34
34 34 40 40 40 30 30 30 35 40 40 40 40 40 40 40 40 40 40 40 39 39 39 40 39 39 39 40 40 40 40 40 40 40 40 39 39 39 40 39 39 39 40 40 40 40 40 40 40 40 40 40 39 39 39 39 39 39 40 39
39 39 40 40 40 40 40 40 40 33 33 34 34 40 34 40 40 40 40 40 40 40 40 40 40 40 40 40 40 40 40 40 40 40 40 40 40 40 40 40 40 40 40 40 40 40 40 40 40 34 34 34 34 39 29 39 39 40 40 40
>I6629V002B1506 length=362 xy=0727_2680 region=2 run=R_2014_12_30_12_21_21_
40 40 40 40 40 40 40 40 40 40 40 40 40 40 40 40 40 40 40 40 40 40 40 40 40 40 40 40 40 40 40 39 39 39 40 40 40 39 39 39 40 40 40 40 40 40 40 40 40 40 40 39 39 39 39 40 40 39 39 39
39 39 39 40 40 40 40 40 40 40 40 40 39 39 39 40 29 29 30 30 30 40 40 40 40 40 40 40 40 40 34 34 33 32 35 19 19 19 30 40 40 39 36 36 36 36 36 39 40 40 25 25 25 25 25 40 40 40 40 40
40 40 40 40 40 40 40 40 40 40 40 40 40 40 40 40 40 40 40 40 40 40 40 40 40 40 40 40 40 40 40 40 40 40 40 40 40 40 40 39 39 39 40 40 40 40 40 40 40 40 40 40 40 40 40 40 40 40 40 40
40 40 40 40 40 40 40 40 40 40 40 40 40 40 40 40 40 40 40 40 40 40 40 40 40 40 40 40 40 40 40 40 40 40 40 40 40 40 40 40 40 40 40 40 40 40 40 40 40 40 40 39 39 39 40 40 40 40 30 30
30 40 40 40 40 40 40 40 40 40 40 40 40 40 40 40 40 40 40 40 39 39 39 40 40 40 40 40 40 40 40 40 40 40 40 40 40 40 40 39 39 39 40 39 37 39 39 40 40 40 40 40 40 40 40 40 40 40 40 40
40 40 40 39 36 36 39 39 38 39 39 40 28 28 28 39 39 39 40 40 40 40 40 40 40 40 40 40 40 39 39 39 40 40 40 40 40 40 40 40 40 40 40 40 40 40 40 40 40 40 40 34 34 34 32 35 16 30 30 40
40 40
>I6629V002B151P length=342 xy=0727_2699 region=2 run=R_2014_12_30_12_21_21_
40 40 24 24 24 24 24 24 40 40 40 40 40 40 40 40 40 40 40 40 40 40 40 40 40 40 40 40 40 40 40 39 39 39 40 40 40 39 39 39 39 39 39 40 40 40 40 40 40 39 39 40 40 39 29 26 26 26 38 40
40 40 40 40 40 40 40 40 40 40 40 40 40 40 40 40 40 37 33 20 20 20 20 38 38 38 35 22 22 22 22 22 40 26 38 38 38 28 28 28 35 35 22 22 22 22 38 38 19 20 20 28 32 39 39 40 40 28 28 30
29 29 40 40 36 36 40 40 40 40 39 39 39 40 40 40 40 40 40 40 40 40 40 40 40 39 39 39 40 40 40 38 38 38 40 40 40 40 39 39 39 40 40 38 38 38 40 40 40 40 40 40 40 40 40 40 40 40 40 40
40 40 40 40 40 40 40 40 40 40 40 40 40 40 39 37 28 27 27 33 33 33 33 33 39 39 39 39 40 40 40 40 40 40 40 40 40 39 39 33 33 33 40 40 40 39 37 37 35 37 38 38 38 35 35 32 32 23 23 21
21 34 21 30 30 36 38 26 26 28 28 32 36 29 29 28 30 30 28 28 16 16 16 16 16 20 20 30 36 38 36 33 33 35 40 40 40 40 39 39 32 20 23 23 32 32 33 33 38 38 31 32 31 32 20 21 19 20 15 15
15 15 16 16 33 38 21 22 22 22 22 26 28 28 26 40 23 23 40 39 38 38 38 38 35 35 35 37 36 36 36 29 25 24 26 26 29 24 24 24 23 13
>I6629V002B155P length=363 xy=0727_2843 region=2 run=R_2014_12_30_12_21_21_
40 40 40 40 40 39 39 39 40 40 40 40 40 40 40 40 40 40 40 40 40 40 40 40 40 40 40 40 40 40 40 39 39 39 40 40 40 39 39 39 40 40 40 40 40 40 40 40 40 40 40 40 40 40 40 40 40 40 40 40
[truncated: 10,305,727 more chars]
