# Supplementary material for: Metagenomic Analysis of Airborne Bacterial Community and Diversity in Seoul, Korea, during December 2014, Asian Dust Event
Source: PLoS One. 2017 Jan 25;12(1):e0170693. doi: 10.1371/journal.pone.0170693 (PMC5266312; doi:10.1371/journal.pone.0170693)
Supplement: S1 File — Files named by Nov 26 and Dec 3 are non-Asian events, and files named by Dec 1 and Dec 2 are Asian dust events. The files were submitted into the INSDC SRA (BioProject and SRA accession numbers are PRJNA360153 and SRP096119, respectively). (ZIP) [file pone.0170693.s001.zip › Dec 2.fasta]

>I6629V002B001U length=360 xy=0714_2816 region=2 run=R_2014_12_30_12_21_21_
ACGTAGGGTGCAAGCGTTAATCGGAATTACTGGGCGTAAAGCGTGCGCAGGCGGTTATGT
AAGACAGGTGTGAAATCCCCGGGCTTAACCTGGGAACTGCATTTGTGACTGCATAGCTAG
AGTACGGTAGAGGGGGATGGAATTCCGCGTGTAGCAGTGAAATGCGTAGATATGCGGAGG
AACACCGATGGCGAAGGCAATCCCCTGGACCTGTACTGACGCTCATGCACGAAAGCGTGG
GGAGCAAACAGGATTAGATACCCTGGTAGTCCACGCCCTAAACGATGTCAACTGGTTGTT
GGGTCTTCACTGACTCAGTAACGAAGCTAACGCGTGAAGTTGACCGCCTGGGGAGTACGG
>I6629V002B004P length=356 xy=0714_2919 region=2 run=R_2014_12_30_12_21_21_
ACGTAGGTGGCAAGCGTTGTCCGGAATTATTGGGCGTAAAGCGCGCGCAGGTGGTTCCTT
AAGTCTGATGTGAAAGCCCACGGCTCAACCGTGGAGGGTCATTGGAAACTGGGGAACTTG
AGCGCAGAAGAGGAAAGTGGAATTCCAAGTGTAGCGGTGAAATGCGTAGAGATTTGGAGG
AACACCAGTGGCGAAGGCGACTTTCTGGTCTGTAACTGACACTGAGGCGCGAAAGCGTGG
GGAGCAAACAGGATTAGATACCCTGGTAGTCCACGCCGTAAACGATGAGTGCTAAGTGTT
AGAGGGTTTCCGCCCTTTAGTGCTGCAGCTAACGCATTAAGCACTCCGCCTGGGGA
>I6629V002B004V length=24 xy=0714_2925 region=2 run=R_2014_12_30_12_21_21_
GAGATGGCCGCCTGGGGAGTACGG
>I6629V002B006G length=362 xy=0714_2982 region=2 run=R_2014_12_30_12_21_21_
ACGTAGGTGGCAAGCGTTGTCCGGAATTATTGGGCGTAAAGCGCGCGCAGGTGGTTTCTT
AAGTCTGATGTGAAAGCCCACGGCTCAACCGTGGAGGGTCATTGGAAACTGGGGAACTTG
AGTGCAGGAGAGAGGAGTGGAATTCCACGTGTAGCGGTGAAATGCGTAGAGATGTGGAGG
AACACCAGTGGCGAAGGCGACTCTTTGGCCTGTAACTGACACTGAGGCGCGAAAGCGTGG
GGAGCAAACAGGATTAGATACCCTGGTAGTCCACGCCGTAAACGATGAGTGCTAAGTGTT
AGAGGGTTTCCGCCCTTTAGTGCTGCAGCAAACGCATTAAGCACTCCGCCTGGGGAGTAC
GG
>I6629V002B0075 length=24 xy=0714_3043 region=2 run=R_2014_12_30_12_21_21_
GAGATGGCCGCCTGGGGAGTACGG
>I6629V002B00AF length=361 xy=0714_1829 region=2 run=R_2014_12_30_12_21_21_
ACAGAGGGGGCAAGCGTTGTTCGGATTTACTGGGCGTAAAGGGCGCGTAGGCGGCTTTGT
AAGTTACTTGTGAAATCTTGAAGCTCAACTTCAAACGGTCAAGTAATACTGCAGAGCTTG
AGTGCAGAAGGGGCAACTGGAATTCTTGGTGTAGCGGTGAAATGCGTAGATATCAAGAGG
AACACCTGAGGCGAAGGCGGGTTGCTGGGCTGACACTGACGCTGAGGCGCGAAAGCTAGG
GGAGCAAACAGGATTAGATACCCTGGTAGTCCTAGCCTTAAACGATGGATGCTTGGTGTC
TGGAGTTACAGTCTCTGGGTGCCGTCGCTAACGCTTTTAGCATCCCGCCTGGGGAGTACG
G
>I6629V002B00KG length=363 xy=0714_2190 region=2 run=R_2014_12_30_12_21_21_
ACAGAGGATGCAAGGCGTTATCCGGAATGATTGGGCGTAAAGCGTCTGTAGGTGGCTTTT
TAAGTCCGCCGTCAAATCCCAGGGCTCAACCCTGGACAGGCGGTGGAAACTACCAAGCTG
GAGTACGGTAGGGGCAGAGGGAATTTCCGGTGGAGCGGTGAAATGCGTAGAGATCGGAAA
GAACACCAACGGCGAAAGCACTCTGCTGGGCCGACACTGACACTGAGAGACGAAAGCTAG
GGGAGCGAATGGGATTAGATACCCCAGTAGTCCTAGCCGTAAACGATGGATACTAGGCGC
TGCGCGTATCGACCCGTGCAGTGCTGTAGCTAACGCGTTAAGTATCCCGCCTGGGGAGTA
CGG
>I6629V002B00PW length=362 xy=0714_2386 region=2 run=R_2014_12_30_12_21_21_
ACGGAGGGTGCGAGCGTTGTCCGGAATCACTGGGCGTAAAGGGCGCGTAGGCGGCTCCAT
AAGCGGGCGGTGAAAGTCCGGGGCTCAACCCCGGATCGGCCGTGCGGACTGTGGGGCTGG
AGCACTGTAGAGGCGGGTGGAATTCCGGGTGTAGCGGTGGAATGCGTAGAGATCCGGAAG
AACACCGGTGGCGAAGGCGGCCCGCTGGGCAGTGGCTGACGCTGAGGCGCGACAGCGTGG
GGAGCAAACAGGATTAGATACCCTGGTAGTCCACGCCGTAAACGATGGGCACTAGGTGCC
TGGGGGAGCGACCCCCCGGGTGCCGGCGCTAACGCATTAAGTGCCCCGCCTGGGGAGTAC
GG
>I6629V002B00S7 length=362 xy=0714_2505 region=2 run=R_2014_12_30_12_21_21_
ACGTAGGTGGCAAGCGTTGTCCGGAATTATTGGGCGTAAAGCGCGCGCAGGCGGTCCTTT
AAGTCTGATGTGAAAGCCCACGGCTCAACCGTGGAGGGTCATTGGAAACTGGGGGACTTG
AGTGCAGGAGAGAAGAGTGGAATTCCACGTGTAGCGGTGAAATGCGTAGAGATGTGGAGG
AACACCAGTGGCGAAGGCGACTCTTTGGCCTGTAACTGACGCTGAGGCGCGAAAGCGTGG
GGAGCAAACAGGATTAGATACCCTGGTAGTCCACGCCGTAAACGATGAGTGCTAAGTGTT
AGAGGGTTTCCGCCCTTTAGTGCTGCAGTAAACGCATTAAGCACTCCGCCTGGGGAGTAC
GG
>I6629V002B00U9 length=364 xy=0714_2579 region=2 run=R_2014_12_30_12_21_21_
ACGTAGGGTGCAAGCGTTAATCGGAATTACTGGGCGTAAAGCGTGCGCAGGCGGTTGTGC
AAGACAGATGTGAAATCCCCGGGCTTAACCTGGGAATTGCATTTGTGACTGCACGGCTAG
AGTGTGTCAGAGGGGGGTAGAATTCCACGTGTAGCAGTGAAATGCGTAGAGATGTGGAGG
AATACCGATGGCGAAGGCAGCCCCCTGGGATAACACTGACGCTCATGCACGAAAGCGTGG
GGAGCAAACAGGATTAGATACCCTGGTAGTCCACCCCGTAAACGTTGGGAACTAGTTGTG
GGGTCCTTTCCGACGGATTCCGTGACGCAGCTAACGCATTAAGTTCCCCGCCTGGGGAGT
ACGG
>I6629V002B016E length=360 xy=0715_0180 region=2 run=R_2014_12_30_12_21_21_
ACGAAGGGGGCTAGCGTTGTTCGGATTTACTGGGCGTAAAGCGCACGTAGGCGGACTATT
AAGTCAGGGGTGAAATCCCGGGGCCCAACCCCGGAACTGCCTTTGATACTGGTAGTCTCG
AGTCCGGAAGAGGTGAGTGGAATTCCGAGTGTAGAGGTGAAATTCGTAGGTATTCGGAGG
AACACCAGTGGCGAAGGCGGCTCACTGGTCCGGTACTGACGCTGAGGTGCGAAAGCGTGG
GGAGCAAACAGGATTAGATACCCTGGTAGTCCACGCTGTAAACGATGGAAGCTAGCCGTT
GGCAGGTTTACCTGTCGGTGGCGCAGCTAACGCATTAAGCTTCCCGCCTGGGGAGTACGG
>I6629V002B01C6 length=360 xy=0714_3224 region=2 run=R_2014_12_30_12_21_21_
ACGTAGGGTGCAAGCGTTAATCGGAATTACTGGGCGTAAAGCGTGCGCAGGCGGTTTTGT
AAGTCTGACGTGAAATCCCCGGGCTTAACCTGGGAATTGCGTTGGAGACTGCATGGCTAG
AGTCTGGCAGAGGGGGGTAGAATTCCACGTGTAGCAGCGAAATGCGTAGAGATGTGGAGG
AACACCGATGGCGAAGGCAGCCCCCTGGGTCAAGACTGACGCTCATGCACGAAAGCGTGG
GGAGCAAACAGGATTAGATACCCTGGTAGTCCACGCCCTAAACGATGTCTACTAGTTGTC
GGGTTTTAATTGACTTGGTAACGCAGCTAACGCGTGAAGTAGACCGCCTGGGGAGTACGG
>I6629V002B01T9 length=362 xy=0714_3839 region=2 run=R_2014_12_30_12_21_21_
ACAGAGGGGGCAAGCGTTGTTCGGAATTACTGGGCGTAAAGGGCGCGTAGGCGGCCTTCT
AAGTCGAACGTGAAATCCCCGGGCTCAACCCGGGAACTGCGTCCGAGACTGGAAGGCTTG
AATCCGGGAGAGGGATGTGGAATTCCAGGTGTAGCGGTGAAATGCGTAGAGATGTGGAGG
AACACCAGTGGCGAAGGCGACTCTTTGGCCTGTAACTGACGCTGAGGCGCGAAAGCGTGG
GGAGCAAACAGGATTAGATACCCTGGTAGTCCACGCCGTAAACGATGTCAACTAGGTGTA
TGGAGAATTTATTCTTTGTGTATCGAAGCTAACGCGATAAGTTGACCGCCTGGGGAGTAC
GG
>I6629V002B01XC length=24 xy=0714_3950 region=2 run=R_2014_12_30_12_21_21_
GAGATGGCCGCCTGGGGAGTACGG
>I6629V002B0214 length=363 xy=0715_1322 region=2 run=R_2014_12_30_12_21_21_
ACGTAGGGTGCAAGCGTTGTCCGGAATTATTGGGCGTAAAGAGCTCGTAGGCGGTCTGTC
GCGTCGGCTGTGAAAACTCGGGGCTCAACCCCGAGCCTGCAGTCGATACGGGCAGACTAG
AGTGCTGTAGGGGAGACTGGAATTCCTGGTGTAGCGGTGAAATGCGCAGATATCAGGAGG
AACACCGGTGGCGAAGGCGGGTCTCTGGGCAGTAACTGACGCTGAGGAGCGAAAGCGTGG
GGAGCGAACAGGATTAGATACCCTGGTAGTCCACACCGTAAACGTTGGGCGCTAGGTGTG
GGACTCATTCCACGAGTTCCGTGCCGCAGCTAACGCATTAAGCGCCCCGCCTGGGGAGTA
CGG
>I6629V002B02D8 length=361 xy=0715_0462 region=2 run=R_2014_12_30_12_21_21_
ACAGAGGGTGCGAGCGTTAATCGGAATTACTGGGCGTAAAGCGCGCGTAGGCGGCTTTGC
AAGTCGGGTGTGAAATCCCCAGGCTTAACCTGGGAACTGCATTCGAGACTGCATTGCTAG
AGTATGGGAGAGGGAAGTGGAATTTCCGGTGTAGCGGTGAAATGCGTAGATATCGGAAGG
AACATCAGTGGCGAAAGCGACTTCCTGGACCAATACTGACGCTCATGTGCGAAAGCGTGG
GGAGCAAACAGGATTAGATACCCTGGTAGTCCACGCCATAAACGATGACAACTGGATGTC
GGGAGGGTCTGCCTCCCGGTGTCGTAGCTAACGCGTTAAGTTGTCCGCCTGGGGAGTACG
G
>I6629V002B02KB length=52 xy=0715_0681 region=2 run=R_2014_12_30_12_21_21_
GAGATGGCCGCCTGGGGAGTACGGCTGAGACTCCCAAGGCACACAGGGGATA
>I6629V002B02MI length=356 xy=0715_0760 region=2 run=R_2014_12_30_12_21_21_
ACGGAGGGGGCTAGCGTTGTTCGGGAAATACGTGGCGTAAAGCGAACGTAGGACGGCTTG
GCAAGGTCAGGGGGTGAAATCCCAGTGCTCAACACTGGAACTGCCTTTGAAACTGCCAGG
CTTGAATCCTGGAGAGGCGAGTGGAATTCCGAGTGTAGAGGTGAAATTCGTAGATATTCG
GAAGAACACCAGTGGCGAAGGCGACTCGCTGGACAGGTATTGACGCTGAGGTGCGAAAGC
GTGGGGAGCAAAACAGGATTAGGATACCCTGGTAGTCCACACCGTAAACGATGATAACTA
GCTGTCAGGGCTCTTGGAGCTTTGGTGGCGTCAGCTAACGCGTTAAGTTATCCGCC
>I6629V002B02N3 length=24 xy=0715_0817 region=2 run=R_2014_12_30_12_21_21_
GAGATGGCCGCCTGGGGAGTACGG
>I6629V002B02PY length=249 xy=0715_0884 region=2 run=R_2014_12_30_12_21_21_
ACGGAGGGGGCTAGCGTTGTTCGGAATTACTGGCGGTAAAGACGCACGTAGGCGGACCAG
AAAGTTGGGGTGGTAAATACCCGGGCGTCAACCTCGGAACTGCCGTTCAAAACTAATTGG
TCTTGAGTCCGAGAGAGGTGAGTGGAATTCCGAGTGTAGAGGTGAAATTCGTAGATATTC
GGAGGAACACCAGTGGCGAAGGCGGCTCACTGGCTCGGTACTGACGCTGAGGTGCGAAAG
CGTGGGGAG
>I6629V002B030O length=361 xy=0715_2566 region=2 run=R_2014_12_30_12_21_21_
ACGGAGGGAGCTAGCGTTATTCGGAATTACTGGGCGTAAAGCGCACGTAGGCGGCTTTGT
AAGTTAGAGGTGAAAGCCCGGGGCTCAACTCCGGAATTGCCTTTAAGACTGCATCGCTTG
AATCCAGGAGAGGTGAGTGGAATTCCGAGTGTAGAGGTGAAATTCGTAGATATTCGGAAG
AACACCAGTGGCGAAGGCGGCTCACTGGACTGGTATTGACGCTGAGGTGCGAAAGCGTGG
GGAGCAAACAGGATTAGATACCCTGGTAGTCCACGCCGTAAACGATGATGACTAGCTGTC
GGGGCCCTTAGGGTTTCGGTGGCGCAGCTAACGCATTAAGTCATCCGCCTGGGGAGTACG
G
>I6629V002B031P length=18 xy=0715_2603 region=2 run=R_2014_12_30_12_21_21_
GAGATGGCCGCCTGGGGA
>I6629V002B034C length=361 xy=0715_2698 region=2 run=R_2014_12_30_12_21_21_
ACGTAGGTGGCAAGCGTTGTCCGGAATTATTGGGCGTAAAGCGCGCGCAGGCGGTCCCTT
AAGTCTGATGTGAAAGCCCACGGCTCAACCGTGGAGGGTCATTGGAAACTGGGGGACTTG
AGTGCAGAAGAGGAAAGTGGAATTCCGTGTGTAGCGGTGAAATGCGTAGAGATGTGGAGG
AACACCAGTGGCGAAGGCGACTTTCTGGTCTGTAACTGACGCTGAGGCGCGAAAGCGTGG
GGAGTAAACAGGATTAGATACCTGGTAGTCCACGCCGTAAACGATGAGTGCTAAGTGTTA
GGGGGTTTCCGCCCCTTAGCGCTGCAGCTAACGCATTAAGCACTCCGCCTGGGGAGTACG
G
>I6629V002B0376 length=363 xy=0715_2836 region=2 run=R_2014_12_30_12_21_21_
ACGGGGGGAGCAAGCGTTGTTCGGATTTACTGGGCGTAAAGGGCGCGTAGGCGGCGCAAC
AAGTCACTTGTGAAATCTCCGGGCTTAACCCGGAGCGGTCAAGTGATACTGTCGTGCTAG
AGTGCAGAAGGGGCAACTGGAATTCTCGGTGTAGCGGTGAAATGCGTAGATATCGAGAGG
AACACCTGCGGCGAAGGCGGGTTGCTGGGCTGACACTGACGCTGAGGCGCGAAAGCTAGG
GGAGCGAACGGGATTAGATACCCCGGTAGTCCTAGCCTTAAACGATGGATGCTTGGTGTC
CGGGGTTAGATAGTCCCCGGGTGCCGTCGCTAACGCTTTAAGCATCCCGCCTGGGGAGTA
CGG
>I6629V002B0389 length=363 xy=0715_2875 region=2 run=R_2014_12_30_12_21_21_
ACGGGGGAGCAAGCGTTGTTCGGATTTACTGGGCGTAAAGGGCGCGTAGGCGGCCACCGC
AAGTCGACTGTGAAATCTCTGGGCTTGACCCAGAACGGTCAGCCGATACTGCGGGGCTAG
AGTGCAGAAGGGGCAACTGGAATTCTCGGTGTAGCGGTGAAATGCGTAGATATCGAGAGG
AACACCTGCGGCGAAGGCGGGTTGCTGGGCCGACACTGACGCTGAGGCGCGAAAGCTAGG
GGAGCGAACGGGATTAGATACCCCGGTAGTCCTAGCCTTAAACGATGAATGCTTGGTGTC
TGGGGTTTTATAGTCCCCGGGTGCCGTCGCTAACGCTTTAAGCATTCCGCCTGGGGAGTA
CGG
>I6629V002B038O length=363 xy=0715_2854 region=2 run=R_2014_12_30_12_21_21_
ACGTAGGGTGCGAGCGTTGTCCGGAATTATTGGGCGTAAAGAGCTTGTAGGCGGTTTGTC
GCGTCTGCTGTGAAAGACCGGGGCTTAACTCCGGTTCTGCAGTGGGTACGGGCAGGCTAG
AGTATGGTAGGGGAGACTGGAATTCCTGGTGTAGCGGTGAAATGCGCAGATATCAGGAGG
AACACCGATGGCGAAGGCAGGTCTCTGGGCCATTACTGACGCTGAGAAGCGAAAGCATGG
GGAGCGAACAGGATTAGATACCCTGGTAGTCCACGCCGTAAACGTTGGGCGCTAGGTGTG
GGTCCCATTCCACGGGGTCCGTGCCGCAGCTAACGCATTAAGCGCCCCGCCTGGGGAGTA
CGG
>I6629V002B03B3 length=365 xy=0715_1681 region=2 run=R_2014_12_30_12_21_21_
ACGTAGGTGGCAAGCGTTGTCCGGAATTATTGGGCGTAAAGCGCGTGCAGGCGGTCCCTT
AAGTCTGATGTGAAAGCCCCACGGCTCGAACCGTGGAGGGTCATTGGAAACTGGGGGACT
TGAGTGCAGAAGAGGAAAGTGGAATTCCACGTGTAGCGGTAGAAATGCGTAGAGATGTGG
AGGAACACCAGTGGCGAAGGCGACTTTCTGGTCTGTAACTGACGCTGAGGCGCGAAAGCG
TGGGGAGCAAACAGGATTAGATACCCTGGTAGTCCACGCCGTAAACGATGAGTGCTAAGT
GTTAGGGGTTTCCGCCCCTTAGTTGCTGCAGCTAACGCATTAAGCACTCCGCCTGGGGAG
TACGG
>I6629V002B03BY length=361 xy=0715_1676 region=2 run=R_2014_12_30_12_21_21_
ACGGAGGGAGCTAGCGTTATTCGGAATTACTGGGCGTAAAGCGCACGTAGGCGGCTTTGT
AAGTTAGAGGTGAAAGCCTGGAGCTCAACTCCAGAATTGCCTTTAAGACTGCATCGCTTG
AATCCAGGAGAGGTGAGTGGAATTCCGAGTGTAGAGGTGAAATTCGTAGATATTCGGAAG
AACACCAGTGGCGAAGGCGGCTCACTGGACTGGTATTGACGCTGAGGTGCGAAAGCGTGG
GGAGCAAACAGGATTAGATACCCTGGTAGTCCACGCCGTAAACGATGATAACTAGCTGTC
GGGGCTCTTAGAGCTTCGGTGGCGCAGCTAACGCATTAAGTTATCCGCCTGGGGAGTACG
G
>I6629V002B03FA length=361 xy=0715_1796 region=2 run=R_2014_12_30_12_21_21_
ACGGAGGGTGCAAGCGTTACCCGGAATCACTGGGCGTAAAGGGCGTGTAGGCGGACACTT
AAGTCTGGTTTTAAAGACTGCGGCTCAACCGCAGGGATGGACTGGATACTGGGTGTCTTG
ACCTCTGGAGAGAGAACTGGAATTCCTGGTGTAGCGGTGGAATGCGTAGATACCAGGAGG
AACACCAATGGCGAAGGCAGGTTCTTGGACAGAAGGTGACGCTGAGGCGCGAAAGTGTGG
GGAGCGAACCGGATTAGATATCCTGGTAGTCCACGCCGTAAACGATGATAACTAGCTGTC
CGGGCACTTGGTGCTTGGGTGGCGCAGCTAACGCTTTAAGTTATCCGCCTGGGGAGTACG
G
>I6629V002B03MT length=24 xy=0715_2067 region=2 run=R_2014_12_30_12_21_21_
GAGATGGCCGCCTGGGGAGTACGG
>I6629V002B03N0 length=351 xy=0715_2110 region=2 run=R_2014_12_30_12_21_21_
ACGTAGGGCGCAAGCGTTGTCCGGAATTATTGGGCGTAAAGAGCTCGTAGGCGGTTTGTC
GCGTCTGCTGTGAAAACGCGAGGCTCAACCTCGCGCCTGCAGTGGGTACGGGCAGACTAG
AGTGCGGTAGGGGAGACTGGAATTCCTGGTGTAGCGGTGGAATGCGCAGATATCAGGAGG
AACACCGGTGGCGAAGGCGGGTCTCTGGGCCGTTACTGACGCTGAGGAGCGAAAGCATGG
GGAGCGAACAGGATTAGATACCCTGGTAGTCCATGCCGTAGACGTTGGGCACTAGGTGTG
GGACCCATTCCACGGGTTCCGTGCCGCAGCTAACGCATTAAGTGCCCCGCC
>I6629V002B03T9 length=24 xy=0715_2335 region=2 run=R_2014_12_30_12_21_21_
GAGATGGCCGCCTGGGGAGTACGG
>I6629V002B03V3 length=360 xy=0715_2401 region=2 run=R_2014_12_30_12_21_21_
ACGTAGGTGGCAAGCGTTATCCGGAATTATTGGGCGTAAAGCGCGCGCAGGCGGTTTCTT
AAGTCTGATGTGAAAGCCCACGGCTCAACCGTGGAGGGTCATTGGAAACTGGGGAACTTG
AGTGCAGAAGAGAAAAGCGGAATTCCACGTGTAGCGGTGAAATGCGTAGAGATGTGGAGG
AACACCGATGGCGAAGGCAGCCCCCTGGGTCAAGACTGACGCTCATGCACGAAAGCGTGG
GGAGCAAACAGGATTAGATACCCTGGTAGTCCACGCCCTAAACGATGTCTACTAGTTGTC
GGGTCTTAATTGACTTGATAACGCAGCTAACGCGTGAAGTTGACCGCCTGGGGAGTACGG
>I6629V002B03VQ length=24 xy=0715_2388 region=2 run=R_2014_12_30_12_21_21_
AAGCATGCCGCCTGGGGAGTACGG
>I6629V002B044X length=364 xy=0715_4015 region=2 run=R_2014_12_30_12_21_21_
ACGGGGGGAGCAAGCGTTGTTCGGATTTACTGGGCGTAAAGGGCGCGTAGGCGGCCACCG
CAAGTCGACTGTGAAATCTCCGGGCTTAACTCGGAAAGGTCAGCCGATACTGCGGGGCTA
GAGTGCAGAAGGGGCAACTGGAATTCTCGGTGTAGCGGTGAAATGCGTAGATATCGAGAG
GAACACCTGCGGCGAAGGCGGGTTGCTGGGCTGACACTGACGCTGAGGCGCGAAAGCTAG
GGGAGCGAACGGGATTAGATACCCCGGTAGTCCTGGCCTTAAACGATGGATGCTTGGTGT
CCGGGGTTACATAGTCCCCGGGTGCCGGCGCTAACGCATTAAGCATCCCGCCTGGGGAGT
ACGG
>I6629V002B04FO length=361 xy=0715_3106 region=2 run=R_2014_12_30_12_21_21_
ACGGAGGGAGCTAGCGTTGTTCGGAATTACTGGGCGTAAAGCGCACGTAGGCGGCTTTGT
AAGTTAGAGGTGAAAGCCCGGAGCTCAACTCCGGAACTGCCTTTAAGACTGCATCGCTTG
AATCCAGGAGAGGTGAGTGGAATTCCGAGTGTAGAGGTGAAATTCGTAGATATTCGGAAG
AACACCAGTGGCGAAGGCGGCTCACTGGACTGGTATTGACGCTGAGGTGCGAAAGCGTGG
GGAGCAAACAGGATTAGATACCCTGGTAGTCCACGCCGTAAACGATGATAACTAGCTGTC
AGGGGCCTTAGGCTTTTGGTGGCGCAGCTAACGCATTAAGTTATCCGCCTGGGGAGTACG
G
>I6629V002B04HT length=362 xy=0715_3183 region=2 run=R_2014_12_30_12_21_21_
ACAGAGGGTGCGAGCGTTAATCGGATTTACTGGGCGTAAAGCGTGCGTAGGCGGCTTCTT
AAGTCGGATGTGGAAATCCCTGGGCTTAACTTAGGAATTGCATTTGATACTGGGAAGCTA
GAGTATGGGAGAGGATGGTAGAATTCCAGGTGTAGCGGTGAAATGCGTAGAGATCTGGAG
GAATACCGATGGCGAAGGCAGCCATCTGGCCTAATACTGACGCTGAGGTACGAAAGCATG
GGGAGCAAACAGGATTAGATACCCTGGTAGTCCATGCCGTAAACGATGTCTACTAGCCGT
TGGGGCCTTTGAAGCTTTAGTGGCGCAGCTAACGCGATAAGTAGACCGCCTGGGGAGTAC
GG
>I6629V002B04IS length=360 xy=0715_3218 region=2 run=R_2014_12_30_12_21_21_
ACGAAGGGGGCTAGCGTTGTTCGGAATTACTGGGCGTAAAGCGCACGTAGGCGGACATTT
AAGTCAGGGGTGAAATCCCGGGGCTCAACCCCGGAACTGCCTTTGATACTGGGTGTCTGG
AGTCCGGAAGAGGTGAGTGGAATTCCGAGTGTAGAGGTGAAATTCGTAGATATTCGGAGG
AACACCAGTGGCGAAGGCGGCTCACTGGTCCGGTACTGACGCTGAGGTGCGAAAGCGTGG
GGAGCAAACAGGATTAGATACCCTGGTAGTCCACGCCGTAAACTATGGAAGCTAGCCGTC
GGCAAGTTTACTTGTCGGTGGCGCAGCTAACGCATTAAGCTTCCCGCCTGGGGAGTACGG
>I6629V002B04KA length=24 xy=0715_3272 region=2 run=R_2014_12_30_12_21_21_
GAGATGGCCGCCTGGGGAGTACGG
>I6629V002B04MS length=364 xy=0715_3362 region=2 run=R_2014_12_30_12_21_21_
ACGTAGGTGGCAAGCGTTGTCCGGAATTATTGGGCGTAAAGCGCGCGCAGGCGGTCCTTT
AAGTCCGATGTGAAAGCCCACGGCTCAACCGTGGAGGGTCATTGGAAACTGGGGGACTTG
AGTACAGAAGAGGAAAGCGGGAATTCCACGTGTAGCGGTGAAATGCGTAGAGATGTGGAG
GAACACCAGTGGCGAAGGCGGCTTTCTGGTCTGTAACTGACGCTGAGGCGCGAAAGCGTG
GGGAGCAAACAGGATTAGATACCCTGGTAGTCCACGCCGTAAACGATGAGTGCTAAGTGT
TAGGGGGTTTCCGCCCCGTTAGTGCTGCAGCTAACGCATTAAGCACTCCGCCTGGGGAGT
ACGG
>I6629V002B04Q7 length=21 xy=0715_3521 region=2 run=R_2014_12_30_12_21_21_
GGAGATGGCCGCCTGGGGAGT
>I6629V002B04RM length=361 xy=0715_3536 region=2 run=R_2014_12_30_12_21_21_
ACGGAGGGAGCTAGCGTTATTCGGAATTACTGGGCGTAAAGCGCACGTAGGCGGCTTTGT
AAGTTAGAGGTGAAAGCCTGGAGCTCAACTCCAGAATTGCCTTTAAGACTGCATCGCTTG
AATCCAGGAGAGGTGAGTGGAATTCCGAGTGTAGAGGTGAAATTCGTAGATATTCGGAAG
AACACCAGTGGCGAAGGCGGCTCACTGGACTGGTATTGACGCTGAGGTGCGAAAGCGTGG
GGAGCAAACAGGATTAGATACCCTGGTAGTCCACGCCGTAAACGATGATAACTAGCTGTC
GGGGCTCTTAGAGCTTCGGTGGCGCAGCTAACGCACTAAGTTATCCGCCTGGGGAGTACG
G
>I6629V002B04SJ length=24 xy=0715_3569 region=2 run=R_2014_12_30_12_21_21_
GAGATGGCCGCCTGGGGAGTACGG
>I6629V002B04X7 length=355 xy=0715_3773 region=2 run=R_2014_12_30_12_21_21_
ACGTAGGGTGCAAGCGTTAATCGGAATTACTGGGCGTAAAGCGTGCGCAGGCGGTTTTGT
AAGTCTGACGTGAAATCCCCGGGCTTAACCTGGGAATTGCGTTGGAGACTGCATGGCTAG
AGTCTGGCAGAGGGGGGTAGAATCCCACGTGTAGCAGTGAAATGCGTAGAGATGTGGAGG
AACACCGATGGCGAAGGCAGCCCCCTGGGTCAAGACTGACGCTCATGCACGAAAGCGTGG
GGAGCAAACAGGATTAGATACCCTGGTAGTCCACGCCCTAAACGATGTCTACTAGTTGTC
GGGTTTTAATTAACGTTGGTAACGCAGCTAACGCGTGAAGTAGACCGCCTGGGGA
>I6629V002B05GD length=361 xy=0716_0331 region=2 run=R_2014_12_30_12_21_21_
ACGGAGGGGGCTAGCGTTGTTCGGAATTACTGGGCGTAAAGCGCGCGTAGGCGGCTTTGT
AAGTTAGAGGTGAAAGCCCGGAGCTCAACTCCGGAACTGCCTTTAAGACTGCATCGCTAG
AATTGTGGAGAGGTGAGTGGAATTCCGAGTGTAGAGGTGAAATTCGTAGATATTCGGAAG
AACACCAGTGGCGAAGGCGACTCACTGGACACATATTGACGCTGAGGTGCGAAAGCGTGG
GGAGCAAACAGGATTAGATACCCTGGTAGTCCACGCCGTAAACGATGATGACTAGCTGTC
GGGGCTCATGGAGTTTCGGTGGCGCAGCTAACGCGTTAAGTCATCCGCCTGGGGAGTACG
G
>I6629V002B05HH length=360 xy=0716_0371 region=2 run=R_2014_12_30_12_21_21_
ACGTAGGCAGCGAGCGTTGTTCAGAGTTACTGGGCGTAAAGCGTGCGTAGGCGGTGTCTT
AAGTTTGTTGTGAAATCTCCCGGCTTAACCGGGAGGGTGCGGCGAATACTGAGATGCTGG
AGTGCGGGAGAGGTAAGCGGAATTCCCGGTGTAGCGGTGAAATGCGTAGATATCGGGAGG
AACACCTGAGATGTAGATGGCTTACTGGACCGTAACTGACGCTGAGGCACGAAAGCGTGG
GTAGCAAACAGGATTAGATACCCTGGTAGTCCACGCCCTAAACGATGCATACTTGGTGTG
GGCAGTTCAGTCTGTCCGTGCCGAAGCTAACGCGATAAGTATGCCGCCTGGGGAGTACGG
>I6629V002B05RA length=361 xy=0716_0724 region=2 run=R_2014_12_30_12_21_21_
ACGTAGGGTGCAAGCGTTAATCGGAATTACTGGGCGTAAAGCGTGCGCAGGCGGTTTTGT
AAGTCTGACGTGAAATCCCCGGGCTTAACCTGGGAATTGCGTTGGAGACTGCAAGGCTGG
AGTCTGGCAGAGGGGGGTAGAATTCCACGTGTAGCAGTGAAATGCGTAGAGATGTGGGGG
AACACCGATGGCGAAGGCAGCCCCCTGGGTCAAGACTGACGCTCATGCACGGAAGCGTGG
GGAGCAAACAGGAGTAGATACCCTGGTAGTCCCACGCCCTAAACGATGTCTACTAGTTGT
CGGGTCTTAATTGACTTGGTAACGCAGCTAACGCGTGAAGTAGACCGCCTGGGGAGTACG
G
>I6629V002B05RQ length=24 xy=0716_0740 region=2 run=R_2014_12_30_12_21_21_
GAGATGGCCGCCTGGGGAGTACGG
>I6629V002B05SS length=362 xy=0716_0778 region=2 run=R_2014_12_30_12_21_21_
ACGTAGGGCGCAAGCGTTAATCGGAATTACTGGGCGTAAAGCGTGCGCAGGCGGTTTTGT
AAGACAGAGGTGAAATCCCCGGGCTCAACCTGGGAACTGCCTTTGTGACTGCAAGGCTGG
AGTGCGGCAGAGGGGGATGGAATTCCGCGTGTAGCAGTGAAATGCGTAGAGATGTGGAGG
AACACCAGTGGCGAAGGCGACTCTTTGGCCTGTAACTGACGTTGAGGCGCGAAAGCGTGG
GGAGCAAACAGGATTAGATACCCTGGTAGTCCACGCCGTAAACGATGAGTGCTAAGTGTT
AGAGGGTTTCCGCCCTTTAGTGCTGCAGCTAACGCATTAAGCACTCCGCCTGGGGAGTAC
GG
>I6629V002B05UA length=361 xy=0716_0832 region=2 run=R_2014_12_30_12_21_21_
ACAGAGGGTGCGAGCGTTAATCGGATTTACTGGGCGTAAAGCGTGCGTAGGCGGCTTTTT
AAGTCGGATGTGAAATCCCCGAGCTTAACTTGGGAATTGCATTCGATACTGGGAAGCTAG
AGTATGGGAGAGGATGGTAGAATTCCAGGTGTAGCGGTGAAATGCGTAGAGATCTGGAGG
AATACCGATGGCGAAGGCAGCCATCTGGCCTAATACTGACGCTGAGGTACGAAAGCATGG
GGAGCAAACAGGATTAGATACCCTGGTAGTCCATGCCGTAAACGATGTCTACTAGCCGTT
GGGGCTTTTGAGGCTTTAGTGGCGCAGCTAACGCGATAAGTAGACCGCCTGGGGAGTACG
G
>I6629V002B05X2 length=190 xy=0716_0968 region=2 run=R_2014_12_30_12_21_21_
ACGTAGGGTGCAAGCGTTAAGTTGGAATTACTGGGCGTAAAGCGTGCGCAGGCGGTGATG
TAAGACAAGGTGTGAAATCCCCGGGCTTAACCTGGGAACTGCATTTTGTGACTGCATCGC
TGGAGTGCGGCAGAGGGGGATGGAATTCCGCGTGTAGCAAGTGAAATGCGCAGATATGCG
GAGGAACACC
>I6629V002B05XC length=362 xy=0716_0942 region=2 run=R_2014_12_30_12_21_21_
ACGTAGGTGGCAAGCGTTGTCCGGAATTATTGGGCGTAAAGCGCGCGCAGGCGGTCCTTT
AAGTCTGATGTGAAAGCCCACGGCTCAACCGTGGAGGGTCATTGGAAACTGGGGGACTTG
AGTACAGAAGAGAAGAGTGGAATTCCACGTGCAGCGGTGAAATGCGTAGAGATGTGGAGG
AACACCAGTGGCGAAGGCGACTCTTTGGTCTGTAACTGACGCTGAGGCGCGAAAGCGTGG
GGAGCAAACAGGATTAGATACCCTGGTAGTCCACGCTGTAAACGATGAGTGCTAAGTGTT
AGAGGGTTTCCGCCCTTTAGTGCTGCAGCTAACGCATTAAGCACTCCGCCTGGGGAGTAC
GG
>I6629V002B060X length=24 xy=0716_2367 region=2 run=R_2014_12_30_12_21_21_
GAGATGGCCGCCTGGGGAGTACGG
>I6629V002B062N length=362 xy=0716_2429 region=2 run=R_2014_12_30_12_21_21_
ACGGGGGATGCAAGCGTTATCCGGAATTATTGGGCGTAAAGCGTCCGTAGGTGGTTGGTC
AAGTCTGCTGTCAAAGCGTGGAGCTTAACTCCATACCGGCAGTGGAAACTGGGCGACTAG
AGTGCGATAGGGGTAACGGGAATTCCCAGTGTAGCGGTGAAATGCGTAGAGATTGGGAAG
AACACCAGCGGCGAAAGCGCGTTACTGGGTCTGCACTGACACTGAGGGACGAAAGCTAGG
GGAGCGAAAGGGATTAGATACCCCTGTAGTCCTAGCCGTAAACGATGGATACTAGGTGTG
GCTCGTATCGACCCGAGCCGTGCCGGAGCTAACGCGTTAAGTATCCCGCCTGGGGAGTAC
GG
>I6629V002B066W length=360 xy=0716_2582 region=2 run=R_2014_12_30_12_21_21_
ACGTAGGGTGCAAGCGTTAATCGGAATTACTGGGCGTAAAGCGTGCGCAGGCGGTTTTGT
AAGTCTGTCGTGAAATCCCCGGGCTCAACCTGGGAATTGCGATGGAGACTGCAAGGCTAG
AATCTGGCAGAGGGGGGTAGAATTCCACGTGTAGCAGTGAAATGCGTAGAGATGTGGAGG
AACACCGATGGCGAAGGCAGCCCCCTGGGTCAAGATTGACGCTCATGCACGAAAGCGTGG
GGAGCAAACAGGATTAGATACCCTGGTAGTCCACGCCCTAAACGATGTCTACTAGCTGTC
GGGTTTTAATTAACTTGGTAACGCAGCTAACGCGTGAAGTAGACCGCCTGGGGAGTACGG
>I6629V002B067M length=363 xy=0716_2608 region=2 run=R_2014_12_30_12_21_21_
ACAGAGGGTGCGAGCGTTGTTCGGAATTACTGGGCGTAAAGCGCGCGCAGGCGGCTTCTT
AAGTCTGTCGGTCAAATGCCGGGGCTCAACCCCGAGCGTGCCGCGGATACTGGGAGGCTG
GAGACGAGTAGAGGCAAGCGGAATTCCGGGTGTAGCGGTGGAATGCGTAGAGATCCGGAA
GAACACCGGAGGCGAAGGCGGCTCGATGGGCTCGGTCTGACGCTGAGGCGCGAAAGCGTG
GGGAGCGAACAGGATTAGATACCCTGGTAGTCCACGCCGTAAACGATGGGCACTAGACGC
GGGGGGGATCGACCCTCTCCGTGTCGCAGCTAACGCGATAAGTGCCCCGCCTGGGGAGTA
CGG
>I6629V002B068P length=362 xy=0716_2647 region=2 run=R_2014_12_30_12_21_21_
GCGTAGGGCGCAAGCGTTGTCCGGAATTATTGGGCGTAAAGAGCTCGTAGGCGGTTTGTC
GCGTCTGCTGTGAAAACCTCAGGCTCAACCTGGGGCTTGCAGTGGGTACGGGCAGACTAG
AGTGCGGTAGGGGTGACTGGAATTCCTGGTGTAGCGGTGGAATGCGCAGATATCAGGAGG
AACACCGATGGCGAAGGCAGGTCACTGGGCCGCAACTGACGCTGAGGAGCGAAAGCATGG
GGAGCGAATGGGATTAGATACCCCAGTAGTCCTAGCCGTAAACGATGGATACTGGGCGCT
GTGCGTATCGACCCGTGCAGTGCTGCAGCTAACGCGTTAAGTATCCCGCCTGGGGAGTAC
GG
>I6629V002B068S length=363 xy=0716_2650 region=2 run=R_2014_12_30_12_21_21_
ACGTAGGGTGCGAGCGTTGTCCGGAATTATTGGGCGTAAAGAGCTTGTAGGCGGCTTGTC
GCGTCTGCTGTGAAAGCCCGGGGCTTAACCCCGGGTCTGCAGTGGGTACGGGCAGGCTAG
AGTGTGGTAGGGGAGACTGGAATTCCTGGTGTAGCGGTGGAATGCGCAGATATCAGGAGG
AACACCGATGGCGAAGGCAGGTCTCTGGGCCATTACTGACGCTGAGAAGCGAAAGCGTGG
GGAGCGAACAGGATTAGATACCCTGGTAGTCCACGCCGTAAACGTTGGGCGCTAGGTGTG
GGTCCCATTCCACGGGGTCCGTGCCGCAGCTAACGCATTAAGCGCCCCGCCTGGGGAGTA
CGG
>I6629V002B069U length=362 xy=0716_2688 region=2 run=R_2014_12_30_12_21_21_
ACAGGGGGAGCAAGCGTTGTTCGGATTTACTGGGCGTAAAGGGCGCGTAGGCGGCCACCG
CAAGTCGACTGTGAAATCTCCGGGCTTAACCCGGAAAGGTCAGCCGATACTGCGGGGCTA
GAGTGCAGAAGGGGCAACTGGAATTCTCGGTGTAGCGGTGAAATGCGTAGATATCGAGAG
GAACACCTGCGGCGAAGGCGGGTTGCTGGGCTGACACTGACGCTGATGCGCGAAAGCTAG
GGGAGCGAACGGGATTAGATACCCTGGTAGTCCACGCCGTAAACGATGATGACTAGCTGT
CGGGGCTCTTGGAGTTTCGGTGGCGCAGCTAACGCGTTAAGTCATCCGCCTGGGGAGTAC
GG
>I6629V002B06C7 length=361 xy=0716_1513 region=2 run=R_2014_12_30_12_21_21_
ACGGAGGGGGCTAGCGTTGTTCGGAACTACTGGGCGTAAAGCGCACGTAGGCGGCTTTGT
AAGTTAGAGGTGAAGGCCCGGAGCTCAACTCCGGAACTGCCTTTAAGACTGCATCGCTAG
AACGTCGGAGAGGTAAGTGGAATTCCGAGTGTAGAGGTGAAATTCGTAGATATTCGGAAG
AACACCAGTGGCGAAGGCGGCTCACTGGACTGGTATTGACGCTGAGGTGCGAAAGCGTGG
GGAGCAAACAGGATTAGATACCCTGGTAGTCCACGCCGTAAACGATGATAACTAGCTGTC
GGGGCTCTTAGAGCTTCGGTGGCGCAGCTAACGCATTAAGTTATCCGCCTGGGGAGTACG
G
>I6629V002B06D0 length=361 xy=0716_1542 region=2 run=R_2014_12_30_12_21_21_
ACGGAGGGAGCTAGCGTTATTCGGAATTACTGGGCGTAAAGCGCACGTAGGCGGCTTTGT
AAGTTAGAGGTGAAAGCCTGGAGCTCAACTCCAGAATTGCCTTTAAGACTGCATCGCTTG
AATCCAGGAGAGGTGAGTGGAATTCCGAGTGTAGAGGTGAAATTCGTAGATATTCGGAAG
AACACCAGTGGCGAAGGCGGCTCACTGGACTGGTATTGACGCTGAGGTGCGAAAGCGTGG
GGAGCAAACAGGATTAGATACCCTGGTAGTCCACGCCGTAAACGATGATAACTAGCTGTC
GGGGCGCTTGGCGTTTCGGTGGCGCAGCTAACGCGTTAAGTCATCCGCCTGGGGAGTACG
G
>I6629V002B06DT length=24 xy=0716_1535 region=2 run=R_2014_12_30_12_21_21_
GGAGATGCCGCCTGGGGAGTACGG
>I6629V002B06E5 length=355 xy=0716_1583 region=2 run=R_2014_12_30_12_21_21_
ACGTAGGGTGCGAGCGTTAATCGGATTTACTGGGCGTAAAGCGTGCGTAGGCGGCTTCTT
AAGTCGGATGTGAAATCCCTGAGCTTAACTTAGGAATTGCATTCGATACTGGGAAGCTAG
AGTATGGGAGAGGATGGTAGAATTCCAGGTGTAGCGGTGAAATGCGTAGAGATCTGGAGG
AATACCGATGGCGAAGGCAGCCATCTGGCCCAATACTGACGCTGAGGTACGAAAGCATGG
GGAGCAAACAGGATTAGATACCCTGGTAGTCCATGCCGTAAACGATGTCTACTAGCCGTT
GGGGCCTTTGAGGCTTTAGTGGCGCAGCTAACGCGATAAGTAGACCGCCTGGGGA
>I6629V002B06FI length=360 xy=0716_1596 region=2 run=R_2014_12_30_12_21_21_
ACGTAGGTGGCAAGCGTTGTCCGGAATTATTGGGCGTAAAGCGCGCGCAGGCGGTCCCTT
AAGTCTGATGTGAAAGCCCACGGCTCAACCGTGGAGGGTCATTGGAAACTGGGGGACTTG
AGTGCAGAAGAGGAAAGTGGAATTCCACGTGTAGCAGTGAAATGCGTAGAGATGTGGAGG
AATACCGATGGCGAAGGCAGCCCCCTGGGATAACACTGACGCCCATGCACGAAAGCGTGG
GGAGCAAACAGGATTAGATACCCTGGTAGTCCACGCCCTAAACGATGTCAACTAGTTGTC
GGGTCTTAATTGACTTGGTAACGCAGCTAACGCGTGAAGTTGACCGCCTGGGGAGTACGG
>I6629V002B06H8 length=24 xy=0716_1694 region=2 run=R_2014_12_30_12_21_21_
GAGATGGCCGCCTGGGGAGTACGG
>I6629V002B06S5 length=360 xy=0716_2087 region=2 run=R_2014_12_30_12_21_21_
ACGTAGGGTGCAAGCGTTAATCGGAATTACTGGGCGTAAAGCGTGCGTAGGCGGTTTTGT
AAGACAGTGGTGAAATCCCCGGGCTCAACCTGGGAACTGCCATTGTGACTGCAAGGCTGG
AGTGCGGTAGAGGGGGATGGAATTCCGCGTGTAGCAGTGAAATGCGTAGATATGCGGAGG
AACACCGATGGCGAAGGCAATCCCCTGGGCCTGCACTGACGCTCATGCACGAAAGCGTGG
GGAGCAAACAGGATTAGATACCCTGGTAGTCCACGCCCTAAACGATGTCTACTAGTTGTC
GGGTTTTAATTAACTTGGTAACGCAGCTAACGCGTGAAGTAGACCGCCTGGGGAGTACGG
>I6629V002B06W1 length=383 xy=0716_2227 region=2 run=R_2014_12_30_12_21_21_
ACGTAGGGCGCGAGCGTTATCCGGAATTATTGGGCGTAAAGAGCTCGTAGGCGGTTTGTC
GCGTCTGCCGTGAAAGTCCGGGGCTTAACCCCGGATCTGCGGTGGGTACGGGCAGACTGG
AGTGCAGTAGGGGAGACTGGAATTCCTGGTGTAGCGGTGAAATGCGCAGATATCAGGAGG
AACACCGATGGCGAAGGCAGGTCTCTGGGCTGTTACTGACGCTGGGGAGCGAAAGCATGG
GGAGCGAACAGGATTAGATACCCTGGTAGTCCATGCCGTAAACGTTGGGCACTAGGTGTG
GGGGCCATTCCACGGTTTCCGCGCCGCAGCTAACGCATTAAGTGCCCCGCCTGGGGAGTA
CGGCTGGGACTGCCAAGGCACAC
>I6629V002B06WJ length=362 xy=0716_2209 region=2 run=R_2014_12_30_12_21_21_
ACGTAGGGGGCGAGCGTTGTCCGGAATTATTGGGCGTAAAGAGCGTGTAGGCGGTTCGGT
AAGTCTGCCGTGAAAACCTGAGGCTCAACCTCGGGCGTGCGGTGGATACTGCCGGGCTAG
AGGACGGTAGAGGCGAGTGGAATTCCCGGTGTAGCGGTGAAATGCGCAGATATCGGGAGG
AACACCAGTAGCGAAGGCGGCTCGCTGGGCCGTTCCTGACGCTGAGACGCGAAAGCTAGG
GGAGCGAACAGGATTAGATACCCTGGTAGTCCTAGCCGTAAACGATGGACACTAGGTGTG
GGGGGAGTCGAATCCCTCTGTGCCGCAGTTAACGCGTTAAGTGTCCCGCCTGGGGAGTAC
GG
>I6629V002B06XT length=360 xy=0716_2255 region=2 run=R_2014_12_30_12_21_21_
ACGGAGGGAGCTAGCGTTATTCGGAATTACTGGGCGTAAAGCGCACGTAGGCGGCTTTGT
AAGTTAGAGGTGAAAGCCTGGAGCTCAACTCCAGAATTGCCTTTAAGACTGCATCGCTTG
AATCCAGGAGAGGTGAGTGGAATTCCGAGTGTAGAGGTGAAATTCGTAGATATTCGGAAG
AACACCAGTGGCGAAGGCGGCTCACTGGACTGGTATTGACGCTGAGGTGCGAAAGCGTGG
GGAGCAAACAGGATTAGATACCCTGGTAGTCCACGCCGTAAACGATGAATGCCAGCTGTT
GGGGTGCTTGCACCGCAGTAGCGCAGCTAACGCTTTGAGCATTCCGCCTGGGGAGTACGG
>I6629V002B06Z7 length=362 xy=0716_2341 region=2 run=R_2014_12_30_12_21_21_
ACGTAGGTGGCAAGCGTTGTCCGGAATTATTGGGCGTAAAGCGCGCGCAGGCGGTCCTTT
AAGTCTGATGTGAAAGCCCACGGCTCAACCGTGGAGGGTCATTGGGAACTGGGGGACTTG
AGTGCAGGAGAGAAGAGTGGAATTCCACGTGTAGCGGTGAAATGCGTAGAGATGTGGAGG
AACACCAGTGGCGAAGGCGACTCTTTGGCCTGTAACTGACGCTGAGGCGCGAAAGCGTGG
GGAGCAAACAGGATTAGATACCCTGGTAGTCCACGCCGTAAACGATGAGTGCTAAGTGTT
AGAGGGTTTCCGCCCTTTAGTGCTGCAGTAAACGCATTAAGCACTCCGCCTGGGGAGTAC
GG
>I6629V002B06ZJ length=24 xy=0716_2317 region=2 run=R_2014_12_30_12_21_21_
GAGATGGCCGCCTGGGGAGTACGG
>I6629V002B06ZU length=22 xy=0716_2328 region=2 run=R_2014_12_30_12_21_21_
GAGATGGCCGCCTGGGAGTACG
>I6629V002B077P length=360 xy=0716_3907 region=2 run=R_2014_12_30_12_21_21_
ACGAAGGGGGCTAGCGTTGTTCGGAATTACTGGGCGTAAAGCGCACGTAGGCGGATTGTT
AAGTCAGGGGTGAAATCCCGAGGCTCAACCTCGGAACTGCCCTTGATACTGGCCATCTCG
AGTCCGGAAGAGGTTAGTGGAATTCCCAGTGTAGAGGTGAAATTCGTAGATATTGGGAAG
AACACCGGTGGCGAAGGCGGCTAACTGGTCCGGAACTGACGCTGAGGTGCGAAAGCGTGG
GGAGCAAACAGGATTAGATACCCTGGTAGTCCACGCCGTAAACTATGGATGCTAGCTGTC
AGCGGGCTTGCCCGTTGGTGGCGCAGCTAACGCATTAAGCATCCCGCCTGGGGAGTACGG
>I6629V002B079G length=361 xy=0716_3970 region=2 run=R_2014_12_30_12_21_21_
ACAGAGGGTGCAAGCGTTAATCGGAATTACTGGGCGTAAAGCGCGCGTAGGTGGTTTGTT
AAGTTGGATGTGAAATCCCCGGGCTCAACCTGGGAACTGCATCCAAAACTGGCAAGCTAG
AGTATGGTAGAGGGTGGTGGAATTTCCTGTGTAGCGGTGAAATGCGTAGATATAGGAAGG
AACACCAGTGGCGAAGGCGACCACCTGGACTGATACTGACACTGAGGTGCGAAAGCGTGG
GGAGCAAACAGGATTAGATACCCTGGTAGTCCACGCCGTAAACGATGTCAACTAGCCGTT
GGGAGCCTTGAGCTCTTAGTGGCGCAGCTAACGCATTAAGTTGACCGCCTGGGGAGTACG
G
>I6629V002B07A9 length=24 xy=0716_2739 region=2 run=R_2014_12_30_12_21_21_
GAGACGGCCGCCTGGGGAGTACGG
>I6629V002B07EK length=360 xy=0716_2858 region=2 run=R_2014_12_30_12_21_21_
GCGGAGGGAGCTAGCGTTATTCGGAATTACTGGGCGTAAAGCGCACGTAGGCGGCTTTGT
AAGTTAGAGGTGAAAGCCTGGAGCTCAACTCCAGAATTGCCTTTAAGACTGCATCGCTTG
AGTCCAGGAGAGGTGAGTGGAATTCCGAGTGTAGAGGTGAAATTCGTAGATATTCGGAAG
AACACCAGTGGCGAAGGCGGCTCACTGGACTGGTATTGACGCTGAGGTGCGAAAGCGTGG
GGAGCAAACAGGATTAGATACCCTGGTAGTCCACGCCGTAAACGATGATAGCTAGCTGTC
GGGGCTCTTAGAGCTTCGGTGCGCAGCTAACGCATTAAGTTATCCGCCTGGGGAGTACGG
>I6629V002B07IC length=361 xy=0716_2994 region=2 run=R_2014_12_30_12_21_21_
ACGGAGGGAGCTAGCGTTGTTCGGAAATACTGGGCGTAAAGCGCACGTAGGCGGCGCAGC
AAGTCAGGGGTGAAATCCCGGGGCTCAACCTCGGAACTGCCCTTGAAACTGCAGTGCTAG
AATCTTGGAGAGGCGAGTGGAATTCCGAGTGTAGAGGTGAAATTCGTAGATATTCGGAAG
AACACCAGTGGCGAAGGCGATTCGCTGGACAAGTATTGACGCTGAGGTGCGAAAGCGTGG
GGAGCAAACAGGATTAGATACCCTGGTAGTCCACGCCGTAAACGATGATAACTAGCTGTC
CGGGCTCATAGAGCTTGGGTGGCGCAGCTAACGCATTAAGTTATCCGCCTGGGGAGTACG
G
>I6629V002B07IN length=363 xy=0716_3005 region=2 run=R_2014_12_30_12_21_21_
ACGGAGGGTGCGAGCGTTAATCGGAATAACTGGGCGTAAAGCGCACGCAGGCGGTTTGTT
AAGCCAGATGTGAAAGCCCGGGGCTCAACCTCGGAACTGCATTTGGAACTGGCAAACTAG
AGTCTTGTAGAGGGGGGTAGAATTTCCAGTGTAGCGGTGAAATGCGTAGAGATTGGAAGG
AATACCAGTGGCGAAGGCGGCCCCCTGGACAAAGACTGACGCTCAGGTGCGAAAGCGTGG
GGAGCAAACAGGATTAGATACCCTGGTAGTCCACGCCGTAAACGGTGGGTGCTAGGTGTG
AGCGGTATTCCACGCCGTTCGTGCCGCAGCTAACGCATTAAGCACCCCGCCTGGGGAGTA
CGG
>I6629V002B07J7 length=19 xy=0716_3061 region=2 run=R_2014_12_30_12_21_21_
GAGGATGGCCGCCTGGGGA
>I6629V002B07NC length=361 xy=0716_3174 region=2 run=R_2014_12_30_12_21_21_
ACGGAGGGAGCTAGCGTTATTCGGAATTACTGGGCGTAAAGCGCACGTAGGCGGCTTTGT
AAGTTAGAGGTGAAAGCCTGGAGCTCAACTCCAGAATTGCCTTTAAGACTGCATCGCTTG
AATCCAGGAGAGGTGAGTGGAATTCCGAGTGTAGAGGTGAAATTCGTAGATATTCGGAAG
AACACCAGTGGCGAAGGCGGCTCACTGGACTGGTATTGACGCTGAGGTGCGAAAGCGTGG
GGAGCAAACAGGATTAGATACCCTGGTAGTCCACGCCGTAAACGATGATAACTAGCTGTC
GGGGCTCTTAGAGCTTCGGTGGCGCAGCTAACGCATTAAGTTATCCGCCTGGGGAGTACG
G
>I6629V002B07R0 length=360 xy=0716_3342 region=2 run=R_2014_12_30_12_21_21_
ACGAAGGGGGCTAGCGTTGCTCGGAATCACTGGGCGTAAAGGGCGCGTAGGCGGCCTTGT
AAGTTGGGGGTGAAAGCCCGTGGCTCAACCACGGAATTGCCTTCGATACTGCTTGGCTTG
AGTGTGGTAGAGGTTGGTGGAACTGCGAGTGTAGAGGTGAAATTCGTAGATATTCGCAAG
AACACCGGTGGCGAAGGCGGCCAACTGGACCATCACTGACGCTGAGGCGCGAAAGCGTGG
GGAGCAAACAGGATTAGATACCCTGGTAGTCCACGCCGTAAACGATGAATGCCAGCTGTT
GGGATGCTTGCATCTCAGTAGCGCAGCTAACGCTTTGAGCATTCCGCCTGGGGAGTACGG
>I6629V002B08AN length=361 xy=0716_4013 region=2 run=R_2014_12_30_12_21_21_
ACGGAGGGAGCTAGCGTTATTCGGAATTACTGGGCGTAAAGCGCATGTAGGCGGCTTTGT
AAGTTAGAGGTGAAAGCCTGGAGCTCAACTCCAGAATTGCCTTTAAGACTGCATCGCTTG
AATCCAGGGGAGGTGAGTGGAATTCCGAGTGTAGAGGTGAAATTCGTAGATATTCGGAAG
AACACCAGTGGCGAAGGCGGCTCACTGGACTGGTATTGACGCTGAGGTGCGAAAGCGTGG
GGAGCAAACAGGATTAGATACCCTGGTAGTCCACGCCGTAAACGATGATAACTAGCTGTC
GGGGCTCTTAGAGCTTCGGTGGCGCAGCTAACGCATTAAGTTATCCGCCTGGGGAGTACG
G
>I6629V002B08GP length=309 xy=0717_0135 region=2 run=R_2014_12_30_12_21_21_
ACGTAGGTGGCAAGCGTTGTCCGGAATTATTGGGCGTAAAGCGCGCGCAGGCGGCCTTTT
AAGTCTGATGTGAAAGCCCCCGGCTCAACCGGGGAGGGTCATTGGAAACTGGAAGGCTTG
AGTACAGAAGAGAAGAGTGGAATTCCATGTGTAGCGGTGAAATGCGTAGAGATGTGGAGG
AACACCAGTGGCGAAGGCGACTCTTTGGTCTGTAACTGACGCTGAGGCGCGAAAGCGTGG
GGAGCAAACAGGATTAGATACCCTGGTAGTCCGCGCCGTAAACGATGAGTGCTAGGTNTT
GGGGGGTTT
>I6629V002B08HL length=360 xy=0717_0167 region=2 run=R_2014_12_30_12_21_21_
ACGTAGGGTGCAAGCGTTAATCGGAATTACTGGGCGTAAAGCGTGCGCAGGCGGTTTTGT
AAGTCTGACGTGAAATCCCCGGGCTTAACCTGGGAATTGCGTTGGAGACTGCAAGGCTAG
AGTCTGGCAGAGGGGGGTAGAATTCCACGTGTAGCAGTGAAATGCGTAGAGATGTGGAGG
AACACCGATGGCGAAGGCAGCCCCCTGGGTCAAGACTGACGCTCATGCACGAAAGCGTGG
GGAGCAAACAGGATTAGATACCCTGGTAGTCCACGCCCTAAACGATGTCTACTAGTTGTC
GGGTTTTAATTAACTTGGTAACGCAGCTAACGCGTGAAGTAGACCGCCTGGGGAGTACGG
>I6629V002B08KO length=362 xy=0717_0278 region=2 run=R_2014_12_30_12_21_21_
ACGGGGGGGGCAGGCGTTGTTCGGAATTACTGGGCGTAAAGGGCTCGTAGGCGGCCAACT
AAGTCAGACGTGAAATCCCCAGGCTCAACCTGGGAACTGCGTCTGATACTGGATGGCTTG
AATTCGGGAGAGGGATGCAGAATTCCAGGTGTAGCGGTGAAATGCGTAGATATCTGGAGG
AATACCGGTGGCGAAGGCGGCATCCTGGACCGACATTGACGCTGAGGAGCGAAAGCTAGG
GGAGCAAACGGGATTAGATACCCCGGTAGTCCTAGCCCTAAACGATGAATGCATGGTGTA
ACGGGTATCGATCCCTGTTGTGCCGAAGCCGACGCATTAAGCATTCCGCCTGGGGAGTAC
GG
>I6629V002B08L7 length=54 xy=0717_0333 region=2 run=R_2014_12_30_12_21_21_
ACAGAGGGTGCGAGCGTTAATCGGATTTACTGGGCGTAAAGCGTGCGTAGCGGC
>I6629V002B09A0 length=360 xy=0717_1226 region=2 run=R_2014_12_30_12_21_21_
ACGTAGGGTGCAAGCGTTAATCGGAATTACTGGGCGTAAAGCGTGCGCAGGCGGTTTTGT
AAGTCTGACGTGGAATCCCCGGGCTTAACCTGGGAATTGCGTTGGAGACTGCAAGGCTAG
AGTCTGGCAGAGGGGGGTAGAATTCCACGTGTAGCAGTGAAATGCGTAGAGATGTGGAGG
AACACCGATGGCGAAGGCAGCCCCCTGGGTCAAGACTGACGCTCATGCACGAAAGCGTGG
GGAGCAAACAGGATTAGATACCCTGGTAGTCCACGCCCTAAACGATGTCTACTAGTTGTC
GGGTTTTAATTAACTTGGTAACGCAGCTAACGCGTGAAGTAGACCGCCTGGGGAGTACGG
>I6629V002B09DO length=361 xy=0717_1322 region=2 run=R_2014_12_30_12_21_21_
ACGGAGGGTGCAAGCGTTAATCGGAATTACTGGGCGTAAAGCGCACGCAGGCGGTCTGTC
AAGTCGGATGTGAAATCCCCGGGCTCAACCTGGGAACTGCATTCGAAACTGGCAGGCTGG
AGTCTTGTAGAGGGGGGTAGAATTCCAGGTGTAGCGGTGAAATGCGTAGAGATCTGGAGG
AATACCGGTGGCGAAGGCGGCCCCCTGGACAAAGACTGACGCTCAGGTGCGAAAGCGTGG
GGAGCAAACAGGATTAGATACCCTGCTAGTCCACGCCGTAAACGATGTCGATTTGGAGGT
TGTGCCCTTGAGGCGTGGCTTCCGGAGCTAACGCGTTAAATCGACCGCCTGGGGAGTACG
G
>I6629V002B09KG length=361 xy=0717_1566 region=2 run=R_2014_12_30_12_21_21_
GCGGAGGGGGCTAGCGTTGTTCGGAATTACTGGGCGTAAAGCGCACGTAGGCGGACCAGA
AAGTTGGGGGTGAAATCCCGGGGCTCAACCTCGGAACTGCCTTCAAAACTATTGGTCTTG
AGTTCGAGAGAGGTGAGTGGAATTCCGAGTGTAGAGGTGAAATTCGTAGATATTCGCAAG
AACACCGGTGGCGAAGGCGGCTCACTGGTCCGGAACTGACGCTGAGGCACGACAGCGTGG
GGGAGCAAACAGGATTAGATACCCTGGTAGTCCACGCCGTAAACGATGAATGCCAGCCGT
TGGGTGATTTATCACTGAGTGGCGCAGCTAACGCTTTGAGCATTCCGCCTGGGGAGTACG
G
>I6629V002B09SB length=362 xy=0717_1849 region=2 run=R_2014_12_30_12_21_21_
ACGTAGGGTGCGAGCGTTGTCCGGAATTACTGGGCGTAAAGGGCGCGTAGGCGGTTCAAT
AAGTAGGAGGTGAAATCTCACGGCTCAACCGGGAGGCTGCCTTCTAGACTGTTGGACTTG
AGCACGGTAGAGGCAGATGGAATTCCCGGTGTAGCGGTGGAATGCGTAGAGATCGGGAAG
AACACCAGTGGCGAAGGCGGTCTGCTGGGCCGTTGCTGACGCTGAGGCGCGACAGCGTGG
GGAGCAAACAGGATTAGATACCCTGGTAGTCCACGCCGTAAACGATGGGCACTAGGCGTC
GGGGGGAGCGACCCTCCCGGTGCCGTAGCTAACGCTCTAAGTGCCCCGCCTGGGGAGTAC
GG
>I6629V002B0A00 length=361 xy=0706_1858 region=2 run=R_2014_12_30_12_21_21_
ACGGAGGGAGCTAGCGTTGTTCGGAATTACTGGGCGTAAAGCGCACGTAGGCGGCTTTGT
AAGTTAGAGGTGAAAGCCTGGGGCTCAACTCCGGAACTGCCTTTAAGACTGCATCGCTTG
AATCCAGGAGAGGTGAGTGGAATTCCGAGTGTAGAGGTGAAATTCGTAGATATTCGGAAG
AACACCAGTGGCGAAGGCGGCTCACTGGACTGGTATTGACGCTGAGGTGCGAAAGCGTGG
GGAGCAAACAGGATTAGATACCCTGGTAGTCCACGCCGTAAACGATGATAACTAGCTGTC
GGGGCTCTTAGAGCTTCGGTGGCGCAGCTAACGCATTAAGTTATCCGCCTGGGGAGTACG
G
>I6629V002B0A3O length=360 xy=0706_1954 region=2 run=R_2014_12_30_12_21_21_
ACGTAGGCAGCGAGCGTTGTTCGGAGTTACTGGGCGTAAAGCGTGCGTAGGCGGCGGTCC
ATGTCTGGTGTGAAATCTCCCGGCTTAACTGGGAGGGTGCGCCGGAAACGGGGCTGCTGG
AGTGCGGGAGAGGTAAGCGGAATTCCCGGTGTAGCGGTGAAATGCGTAGATATCGGGAGG
AACACCTGCGGTGTAGACGGCTTACTGGACCGTGACTGACGCTGAGGCACGAAAGCGTGG
GTAGCAAACAGGATTAGATACCCTGGTAGTCCACGCCCTAAACGATGCATACTTGGTGTG
GGTAGTTCAGTCTGTCTGTGCCGGAGCTAACGCGTTAAGTATGCCGCCTGGGGAGTACGG
>I6629V002B0A5B length=361 xy=0706_2013 region=2 run=R_2014_12_30_12_21_21_
ACGGAGGGAGCTAGCGTTATTCGGAATTACTGGGCGTAAAGCGCACGTAGGCGGCTTTGT
AAGTTAGAGGTGAAAGCCTGGAGCTCAACTCCAGAATTGCCTTTAAGACTGCATCGCTTG
AATCCAGGAGAGGTGAGTGGAATTCCGAGTGTAGAGGTGAAATTCGTAGATATTCGGAAG
AACACCAGTGGCGAAGGCGGCTCACTGGACTGGTATTGACGCTGAGGTGCGAAAGCGTGG
GGAGCAAACAGGATTAGATACCCTGGTAGTCCACGCCGTAAACGATGATAACTAGCTGTC
GGGGCTCTTAGAGCTTCGGTGGCGCAGCTAACGCATTAAGTTATCCGCCTGGGGAGTACG
G
>I6629V002B0A7G length=23 xy=0706_2090 region=2 run=R_2014_12_30_12_21_21_
GAGTGGCCGCCTGGGGAGTACGG
>I6629V002B0A99 length=314 xy=0706_2191 region=2 run=R_2014_12_30_12_21_21_
ACGTAGGGGGCAAGCGTTGTCCGGAATCACTGGGCGTGAAGCGTGCGTAGGCGGCCTTAT
AAGTCTGGGGTGAAAGTCCAGGGCTCAACTCTGGGACTGCCTTGGAAACTGTAGGGCTTG
AGTGCTGGAGAGGCAAGGGGAATTCCACGTGTAGCGGTGAAATGCGTAGATATGTGGAGG
AATACCAGTGGCGAAGGCGCCTTGCTGGACAGATACAGACGCTGAGGCACGAAAGCGTGG
GGAGCAAACAGGATTAGATACCCTGGTAGTCCACGCTGTAAACGATGAGTGCTAGGTGTT
GGGGGGTACCACCC
>I6629V002B0AAS length=364 xy=0706_0914 region=2 run=R_2014_12_30_12_21_21_
ACGTAGGGTCCGAGCGTTGTCCGGATTTATTGGGCGTAAAGAGCTCGTAGGCGGTTCGGT
AAGTCGGGTGTGAAAACCCCAGGCTCAACCTGGGGACGCCACTCGATACTGCTGTGACTT
GAGTTCGGTAGGGGAGCACGGAATTCCTGGTGTAGCGGTGAAATGCGCAGATATCAGGAG
GAACACCGGTGGCGAAGGCGGTGCTCTGGGCCGAAACTGACGCTGAGGAGCGAAAGCGTG
GGTAGCAAACAGGATTAGATACCCTGGTAGTCCACGCCGTAAACGTTGGGCACTAGGTGT
GGGACCCTATCGACGGGTTCCGTGCCGTAGCTAACGCATTAAGTGCCCCGCCTGGGGAGT
ACGG
>I6629V002B0AG8 length=362 xy=0706_1146 region=2 run=R_2014_12_30_12_21_21_
ACGTAGGGAGCAAGCGTTGTTCGGAATTATTGGGCGTAAAGAGCGCGTAGGCGGTTTGGT
AAGTCTGACGCGAAATCCCAGAGCTTAACTCTGGAACTGCGTTGGATACTGCCAGGCTTG
AGTGTGGGAGAGGAGAGTGGAATTCCCAGTGTAGAGGTGAAATTCGTAGATATTGGGAGG
AACACCCGTGGCGAAGGCGGCTCTCTGGACCACAACTGACGCTGAGGCGCGAAAGCTAGG
GTAGCAAACGGGATTAGATACCCCGGTAGTCCTAGCCGTAAACGATGGGCACTAGGTGTT
GGAGGTATCGACCCCTCCAGTGCCGCAGCTAACGCATTAAGTGCCCCGCCTGGGGAGTAC
GG
>I6629V002B0AJ5 length=24 xy=0706_1251 region=2 run=R_2014_12_30_12_21_21_
GAGATGGCCGCCTGGGGAGTACGG
>I6629V002B0AKS length=24 xy=0706_1274 region=2 run=R_2014_12_30_12_21_21_
GAGATGGCCGCCTGGGGAGTACGG
>I6629V002B0AR2 length=362 xy=0706_1536 region=2 run=R_2014_12_30_12_21_21_
ACGGAGGATGCAAGCGTTATCCGGAATTATTGGGCGTAAAGCGTCTGTAGGTGGATGTTC
AAGTCTGCTGTCAAAGACCGGGGCTTAACCCTGGAAAGGCAGTGGAAACTGAAGATCTAG
AGTGCGGTAGGGGCAGAGGGAATTCCCAGTGTAGCGGTGAAATGCGTAGAGATTGGGAAG
AACACCGGTGGCGAAAGCGCTCTGCTAGGCCAAAACTGACACTAAGGGACGAAAGCTAGG
GGAGCGAATGGGATTAGATACCCCAGTAGTCCTAGCCGTAAACGATGGATACTAGGCGTA
GCTTGTATCGACCCAAGCTGTGCCGTAGCTAACGCGTTAAGTATCCCGCCTGGGGAGTAC
GG
>I6629V002B0AU7 length=24 xy=0706_1649 region=2 run=R_2014_12_30_12_21_21_
GAGATGGCCGCCTGGGGAGTACGG
>I6629V002B0AUA length=362 xy=0706_1616 region=2 run=R_2014_12_30_12_21_21_
ACGTAGGTGGCAAGCGTTGTCCGGATTTATTGGGCGTAAAGCGAGCGCAGGCGGTCCCTT
AAGTCTGATGTGAAAGCCCACGGCTCAACCGTGGAAGGTCATTGGAAACTGGGGGGCTTG
AGCGCAGGAGAGGAGAGTGGAATTCCATGTGTAGCGGTGAAATGCGTAGATATATGGAGG
AACACCAGTGGCGAAGGCGACTCTCTGGCCTGTAACTGACGCTGAGGCTCGGAAGCGTGG
GGAGCGAACAGGATTGGATACCCTGGTAGTCCACGCCGTAAACGATGAGTGCTAAGTGTT
GGGGGGGTTCCACCCCTCAGTGCTGCAGTTAACGCATTAAGCACCCCGCCTGGGGAGTAC
GG
>I6629V002B0AV6 length=362 xy=0706_1684 region=2 run=R_2014_12_30_12_21_21_
ACGGAGGATGCAAGCGTTATCCGGAATTATTGGGCGTAAAGCGTCCGCAGGTGGTTCAGG
AAGTCTGCTGTCAAAGCGCGGAGCTTAACTTCGTACAGGCGGTGGAAACTCCTAGACTAG
AGTTTGGTAGGGGTCACGGGAATTCCCAGTGTAGCGGTGAAATGCGTAGAGATTGGGGAG
AACACCAGCGGCGAAAGCGCGTGACTGGGCCTGAACTGACACTCATGGACGAAAGCTAGG
GGAGCGAAAGGGATTAGATACCCCTGTAGTCCTAGCCGTAAACGATGACAACTAGGTGTT
GCCCGTATCGACCCGGGCAGTGCCGTAGCTAACGCGTTAAGTATCCCGCCTGGGGAGTAC
GG
>I6629V002B0AW1 length=24 xy=0706_1715 region=2 run=R_2014_12_30_12_21_21_
GAGATGGCCGCCTGGGGAGTACGG
>I6629V002B0AX0 length=361 xy=0706_1750 region=2 run=R_2014_12_30_12_21_21_
ACGGAGGGAGCTAGCGTTATTCGGAATTACTGGGCGTAAAGCGCACGTAGGCGGCTTTGT
AAGTTAGAGGTGAAAGCCTGGAGCTCAACTCCAGAATTGCCTTTAAGACTGCATCGCTTG
AATCCAGGAGAGGTGAGTGGAATTCCGAGTGTAGAGGTGAAATTCGTAGATATTCGGAAG
AACACCAGTGGCGAAGGCGGCTCACTGGACTGGTATTGACGCTGAGGTGCGAAAGCGTGG
GGAGCAAACGGGATTAGATACCCTGGTAGTCCACGCCGTAAACGATGATAACTAGCTGTC
GGGGCTCTTAGAGCTTCGGTGGCGCAGCTAACGCATTAAGTTATCCGCCTGGGGAGTACG
G
>I6629V002B0AZU length=24 xy=0706_1816 region=2 run=R_2014_12_30_12_21_21_
GAGATGGCCGCCTGGGGAGTACGG
>I6629V002B0B0R length=363 xy=0706_3145 region=2 run=R_2014_12_30_12_21_21_
ACGTAGGGTGCAAGCGTTGTCCGGAATTATTGGGCGTAAAGAGCTCGTAGGCGGTTTGTT
GCGTCGGCTGTGAAATCCCGAGGCTCAACCTCGGGTCTGCAGTCGATACGAGCAAACTAG
AGTGTTGCAGGGGAGACTGGAATTCCTGGTGTAGCGGTGAAATGCGCAGATATCAGGAGG
AACACCGGTGGCGAAGGCGGGTCTCTGGGCAACAACTGACGCTGAGGAGCGAAAGCGTGG
GGAGCGAACAGGATTAGATACCCTGGTAGTCCACGCCGTAAACGTTGGGCGCTAGGTGTG
GGGCTCATTCCACGAGTTCCGTGCCGCAGCTAACGCATTAAGCGCCCCGCCTGGGGAGTA
CGG
>I6629V002B0B7W length=362 xy=0706_3402 region=2 run=R_2014_12_30_12_21_21_
ACGGAGGGGGCTAGCGTTGTTCGGAATTACTGGGCGTAAAGCGCACGTAGGCGGCTTTGT
AAGTTAGAGGTGAAGGCCCGGGGTTCAACTCCGGAACTGCCTTTAAGACTGCATCGCTAG
AATTGTGGAGAGGTAAGTGGAATTCCGAGTGTAGAGGTGAAATTCGTAGATATTCGGAAG
AACACCAGTGGCGAAGGCGACTTACTGGACACATATTGACGCTGAGGTGCGAAAGCGTGG
GGAGCAAACAGGATTAGATACCCTGGTAGTCCACGCCGTAAACGATGATGACTAGCTGTC
GGGGCGCTTAGCGTTCCGGTGGCGCAGCTAACGCGTTAAGTCATCCGCCTGGGGGAGTAC
GG
>I6629V002B0B9D length=24 xy=0706_3455 region=2 run=R_2014_12_30_12_21_21_
GAGGATGCCGCCTGGGGAGTACGG
>I6629V002B0BAC length=363 xy=0706_2194 region=2 run=R_2014_12_30_12_21_21_
GCGTAGGGTGCAAGCGTTGTCCGGAATTATTGGGCGTAAAGAGCTCGTAGGCGGTTTGTC
ACGTCTGCTGTGAAAACCCGAGGCTCAACCTCGGGCTTGCAGTGGGTACGGGCAGACTAG
AGTGCGGTAGGGGAGATTGGAATTCCTGGTGTAGCGGTGGAATGCGCAGATATCAGGAGG
AACACCGATGGCGAAGGCAGATCTCTGGGCCGTAACTGACGCTGAGGAGCGAAAGCATGG
GGAGCAAACAGGCTTAGATACCCTGGTAGTCCATGCCGTAAACGTTGGGAACTAGATGTG
GGGACCATTCCACGGTCTCCGTGTCGTAGCTAACGCATTAAGTTCCCCGCCTGGGGAGTA
CGG
>I6629V002B0BDY length=362 xy=0706_2324 region=2 run=R_2014_12_30_12_21_21_
ACGTAGGTGGCAAGCGTTGTCCGGAATTATTGGGCGTAAAGCGCGCGCAGGCGGTCCTTT
AAGTCTGATGTGAAAGCCCACGGCTTAACCGTGGAGGGTCATTGGAAACTGGAGGACTTG
AGTACAGAAGAGGAGAGTGGAATTCCACGTGTAGCGGTGAAATGCGTAGAGATGTGGAGG
AACACCAGTGGCGAAGGCGACTCTCTGGTCTGTAACTGACGCTGAGGCGCGAAAGCGTGG
GTAGCGAACAGGATTAGATACCCTGGTAGTCCACGCCGTAAACGATGAGTGCTAGGTGTT
AGGGGGTTTCCGCCCCTTAGTACTGAAGTCAACGCATTAAGCACTCCGCCTGGGGAGTAC
GG
>I6629V002B0BNF length=24 xy=0706_2665 region=2 run=R_2014_12_30_12_21_21_
GAGATGGCCGCCTGGGGAGTACGG
>I6629V002B0BO9 length=361 xy=0706_2731 region=2 run=R_2014_12_30_12_21_21_
GCGGAGGGAGCTAGCGTTATTCGGAATTACTGGGCGTAAAGCGCACGTAGGCGGCTTTGT
AAGTTAGAGGTGAAAGCCTGGAGCTCAACTCCAGAATTGCCTTTAAGACTGCATCGCTTG
AATCCAGGAGAGGTGAGTGGAATTCCGAGTGTAGAGGTGAAATTCGTAGATATTCGGAAG
AACACCAGTGGCGAAGGCGGCTCACTGGACTGGTATTGACGCTGAGGTGCGAAAGCGTGG
GGAGCAAACAGGATTAGATACCCTGGTAGTCCACGCCGTAAACGATGATAACTAGCTGTC
GGGGCTCTTAGAGCTTCGGTGGCGCAGCTAACGCATTAAGTTATCCGCCTGGGGAGTACG
G
>I6629V002B0BYO length=361 xy=0706_3070 region=2 run=R_2014_12_30_12_21_21_
GCAGAGGGTGCGAGCGTTAATCGGATTTACTGGGCGTAAAGCGTGCGTAGGCGGCTTTTT
AAGTCGGATGTGAAATCCCCGAGCTTAACTTGGGAATTGCATTCGATACTGGGAAGCTAG
AGTATGGGAGAGGATGGTAGAATTCCAGGTGTAGCGGTGAAATGCGTAGAGATCTGGAGG
AATACCGATGGCGAGGGCAGCCATCTGGCCTAATACTGACGCTGAGGTACGAAAGCATGG
GGAGCAAACAGGATTAGATACCCTGGTAGTCCATGCCGTAAACGATGTCGACTAGCCGTT
GGGATCCTTGAGATCTTAGTGGCGCAGCTAACGCGATAAGTCGACCGCCTGGGGAGTACG
G
>I6629V002B0C2K length=363 xy=0707_0410 region=2 run=R_2014_12_30_12_21_21_
ACGTAGGGTGCAAGCGTTGTCCGGAATTATTGGGCATAAAGAGCTCGTAGGCGGTCTGTC
GCGTCGGCTGTGAAATCTCGGGGCTCAACTCCGAGCCTGCAGTCGATACGGGCAGACTTG
AGTGCTGTAGGGGAGACTGGAATTCCTGGTGTAGCGGTGAAATGCGCAGATATCAGGAGG
AACACCGGTGGCGAAGGCGGGTCTCTGGGCAGTAACTGACGCTGAGGAGCGAAAGCGTGG
GGAGCGAACAGGATTAGATACCCTGGTAGTCCACGCCGTAAACGGTGGGTGCTAGGTGTA
GGCGGTATTCCACGCCGTCTGTGCCGCAGCTAACGCATTAAGCACCCCGCCTGGGGAGTA
CGG
>I6629V002B0C33 length=360 xy=0707_0465 region=2 run=R_2014_12_30_12_21_21_
ACAGAGGGTGCGAGCGTTAATCGGATTTACTGGGCGTAAAGCGTGCGTAGGCGGCTTCTT
AAGTCGGATGTGAAATCCCTGAGCTTAACTTAGGAATTGCATTCGATACTGGGAAGCTAG
AGTATGGGAGAGGATGGTAGAATTCCAGGTGTAGCGGTGAAATGCGTAGAGATCTGGAGG
AATACCGATGGCGAAGGCAGCCATCTGGCCTAATACTGACGCTGAGGTACGAAAGCATGG
GGAGCAAACAGAATTAGATACCCTGATAGTCCATGCCGTAAACGATGTCTACTAGCCGTT
GGGGCCTTTGAGGCTTTAGTGGCGCAGCTAACGCGATAAGTAGACCGCCTGGGGAGTACG
>I6629V002B0CA5 length=54 xy=0706_3519 region=2 run=R_2014_12_30_12_21_21_
ACAGAGGGTGCAAGCGTTAATCGGAATTACTGGGCGTAAAGCGAGCGTAGGTGG
>I6629V002B0CD7 length=361 xy=0706_3629 region=2 run=R_2014_12_30_12_21_21_
ACAGAGGGTGCAAGCGTTAATCGGAATTACTGGGCGTAAAGCGAGCGTAGGTGGCTTGAT
AAGTCAGATGTGAAACCCCCGGGCTTAACCTGGGAACTGCATCTGATACTGTTAAGCTAG
AGTAGGTGAGAGGGAAGTAGAATTCCAGGTGTAGCGGTGAAATGCGTAGAGATCTGGAGG
AATACCGATGGCGAAGGCAGCTTCCTGGCATCATACTGACACTGAGGCTCGAAAGCGTGG
GTAGCAAACAGGATTAGATACCCTGGTAGTCCACGCCGTAAACGATGTCTACTAGTCGTT
GGGTCCCTTGAGGACTTAGTGACGCAGCTAACGCAATAAGTAGACCGCCTGGGGAGTACG
G
>I6629V002B0CF4 length=360 xy=0706_3698 region=2 run=R_2014_12_30_12_21_21_
ACGTAGGGTGCGAGCGTTAATCGGAATTACTGGGCGTAAAGCGTGCGCAGGCGGTTCGTC
GTGTCGGATGTGAAAGCCCCGGGCTTAACCTGGGAATGGCATTGGAAACTGGCGAACTAG
AGTGTGGCAGAGGGGGGTGGAATTCCGCGTGTAGCAGTGAAATGCGTAGAGATGCGGAGG
AACACCGATGGCGAAGGCAGCCCCCTGGGCTAACACTGACGCTCAGGCACGAAAGCGTGG
GGAGCAAACAGGATTAGATACCCTGGTAGTCCACGCCCTAAACGATGTCAACTGGGTGTT
GGGGAAGCGATTTCCCAGTACCGTAGCTAACGCGTGAAGTTGACCGCCTGGGGAGTACGG
>I6629V002B0CFP length=361 xy=0706_3683 region=2 run=R_2014_12_30_12_21_21_
ACGGAGGGGGCTAGCGTTGTTCGGAGTTACTGGGCGTAAAGCGCACGTAGGCGGCTTTGT
AAGTTAGAGGTGAAAGCCCAGGGCTCAACCCTGGAATTGCCTTTAAGACTGCATCGCTTG
AACATCGGAGAGGTAAGTGGAATTCCGAGTGTAGAGGTGAAATTCGTAGATATTCGGAAG
AACACCAGTGGCGAAGGCGACTTACTGGACGATTGTTGACGCTGAGGCGCGAAAGCGTGG
GGAGCAAACAGGATTAGATACCCTGGTAGTCCACGCCGTAAACGATGATGACTAGCTGTC
GGGGCTCTTGGAGTTTCGGTGGCGCAGCTAACGCGTTAAGTCATCCGCCTGGGGAGTACG
G
>I6629V002B0CGS length=239 xy=0706_3722 region=2 run=R_2014_12_30_12_21_21_
ACGTAGGGGGCAAGCGTTGTCCGGAATTATTGGGCGTAAAGCGCGCGCAGGCGGCTAGGG
TAAGTCAGGTGTTTAAGCTCGGGGCCTCAACCCCGATACGCACTTGAAACTGCAAGGCTT
GAGTGCAGAAGAGGGAAAGTGGAATTCCGACGTGTGGCGGTGAAATGCGTAGAGATGTGG
AGGAACCACCGAGTGGCGAAGGCGACTTTCNGGGCTGTAACTGACGCTGAGGCGCGAAA
>I6629V002B0CHQ length=390 xy=0706_3756 region=2 run=R_2014_12_30_12_21_21_
ACGAAGGGGGCTAGCGTTGTTCGGAATTACTGGGCGTAAAGGGCGCGTAGGCGGTACTTC
AAGTCAGGGGGGGGGGGGGGGGGGGGGGGGGGGGGGGCTGAAAGCCCCGGGCTCAACCTG
GGAACCGCGCTTGAGACTGGAGAACTAGAGTTCGGGAGAGGATGGTGGAATTCCCAGTGT
AGAGGTGAAATTCGTAGATATTGGGAAGAACACCGATGGCGAAGGCAGCCATCTGGACCG
ACACTGACGCTGAGGCGCGAAAGCGTGGGGAGCAAAACAGGATTAGATACCCTGGTAGTC
CACGCCGTAAACGATGAGTGCTAGACGTTGGGGCCCTTAGGGCTTCGGTGTCGCAGCTAA
CGCGTTAAGTCATCCGCCTGGGGAGTACGG
>I6629V002B0CLP length=24 xy=0706_3899 region=2 run=R_2014_12_30_12_21_21_
GAGATGGCCGCCTGGGGAGTACGG
>I6629V002B0CM3 length=361 xy=0706_3949 region=2 run=R_2014_12_30_12_21_21_
ACGGAGGGAGCTAGCGTTGTTCGGAAATACTGGGCGTAAAGCGAACGTAGGCGGCGCAGC
AAGTCAGGGGTGAAATCCCGGAGCTCAACTCCGGAACTGCCCTTGAAACTGCAGTGCTAG
AATCCTGGAGAGGCGAGTGGAATTCCGAGTGTAGAGGTGAAATTCGTAGATATTCGGAAG
AACACCAGTGGCGAAGGCGACTCGCTGGACAGGTATTGACGCTGAGGTTCGAAAGCGTGG
GGAGCAAACAGGATTAGATACCCTGGTAGTCCACGCCGTAAACGATGATAACTAGCTGTC
CGGGCACTTGGTGCTTGGGTGGCGCAGCTAACGCATTAAGTTAGCCGCCTGGGGAGTACG
G
>I6629V002B0CM7 length=362 xy=0706_3953 region=2 run=R_2014_12_30_12_21_21_
ACGTAGGTGGCAAGCGTTGTCCGGAATTATTGGGCGTAAAGCGCGCGCAGGCGGTCCTTT
AAGTCTGATGTGAAATCACGTGGCTCAACCACGTGCGGTCATTGGAAACTGGAGGACTTG
AGTGCAGAAGAGGAAAGTGGAATTCCAAGTGTAGCGGTGAAATGCGTAGAGATTTGGAGG
AACACCAGTGGCGAAGGCGACTTTCTGGTCTGTAACCGACGCTGAGGCGCGAAAGCGTGG
GGAGCAAACAGGATTAGATACCCTGGTAGTCCACGCCGTAAACGATGAGTGCTAAGTGTT
AGGGGGTTTCCGCCCCTTAGTGCTGTAGCTAACGCATTAAGCACTCCGCCTGGGGAGTAC
GG
>I6629V002B0COO length=361 xy=0706_4006 region=2 run=R_2014_12_30_12_21_21_
ACGGAGGGAGCTAGCGTTATTCGGAATTACTGGGCGTAAAGCGCACGTAGGCGGCTTTGT
AAGTTAGAGGTGAAAGCCTGGAGCTCAACTCCAGAATTGCCTTTAAGACTGCATCGCTTG
AATCCAGGAGAGGTGAGTGGAATTCCGAGTGTAGAGGTGAAATTCGTAGATATTCGGAAG
AACACCAGTGGCGAAGGCGGCTCACTGGACTGGTATTGACGCTGAGGTGCGAAAGCGTGG
GGAGCAAACAGGATTAGATACCCTGGTAGTCCACGCCGTAAACGATGATAACTAGCTGTC
GGGGCTCTTAGAGCTTCGGTGGCGCAGCTAACGCATTAAGTTATCCGCCTGGGGAGTACG
G
>I6629V002B0CQF length=363 xy=0706_4069 region=2 run=R_2014_12_30_12_21_21_
GCGTAGGGTGCAAGCGTTGTCCGGAATTATTGGGCGTAAAGAGCTCGTAGGCGGTTTGTC
ACGTCTGCTGTGAAAACCCGAGGCTCAACCTCGGGCTTGCAGTGGGTACGGGCAGACTAG
AGTGCGGTAGGGGAGATTGGAATTCCTGGTGTAGCGGTGGAATGCGCAGATATCAGGAGG
AACACCGATGGCGAAGGCAGATCTCTGGGCCGTAACTGACGCTGAGGAGCGAAAGCATGG
GGAGCAAACAGGCTTAGATACCCTGGTAGTCCATGCCGTAAACGTTGGGAACTAGATGTG
GGGACCATTCCACGGTCTCCGTGTCGTAGCTAACGCATTAAGTTCCCCGCCTGGGGAGTA
CGG
>I6629V002B0CYM length=362 xy=0707_0268 region=2 run=R_2014_12_30_12_21_21_
ACGTAGGGCGCAAGCGTTAATCGGAATTACTGGGCGTAAAGCGTGCGCAGGCGGTTTTGT
AAGACAGAGGTGAAATCCCCGGGCTCAACCTGGGAACTGCCTTTGTGACTGCAAGGCTGG
AGTGCGGCAGAGGGGGATGGAATTCCGCGTGTAGCAGTGAAATGCGTAGAGATGTGGAGG
AACACCAGTGGCGAAGGCGACTCTTTGGCCTGTAACTGACGTTGAGGCGCGAAAGCGTGG
GGAGCAAACAGGATTAGATACCCTGGTAGTCCACGCCGTAAACGATGAGTGCTAAGTGTT
AGAGGGTTTCCGCCCTTTAGTGCTGCAGCTAACGCATTAAGCACTCCGCCTGGGGAGTAC
GG
>I6629V002B0CYQ length=361 xy=0707_0272 region=2 run=R_2014_12_30_12_21_21_
ACGTAGGGGGCAAGCGTTGTCCGGAATCATTGGGCGTAAAGCGCGTGTAGGCGGTCCGGT
AAGTCGGCTGTGAAAGTCCAGGGCTCAACCCTGGGATGCCGGTCGATACTGCCGGACTAG
AGTTCGGAAGAGGCGAGTGGAATTCCCGGTGTAGCGGTGAAATGCGCAGATATCGGGAGG
AACACCAATGGCGAAGGCGACTACCTGGACTGACACTGACACTGAGGTGCGAAAGCGTGG
GGAGCAAACAGGATTAGATACCCTGGTAGTCCACGCCGTAAACGATGTCAACTAGCCGTT
GGGATCCTTGAGATCTTAGTGGCGCAGCTAACGCATTAAGTTGACCGCCTGGGGAGTACG
G
>I6629V002B0CYX length=355 xy=0707_0279 region=2 run=R_2014_12_30_12_21_21_
ACAGAGGGTGCAAGCGTTAATCGGAATTACTGGGCGTAAAGCGCGCGTAGGTGGTTTGTT
AAGTTGGATGTGAAAGCCCCGGGCTCAACCTGGGAACTGCATCCAAAACTGGCAAGCTAG
AGTACGGTAGAGGGTGGTGGAATTTCCTGTGTAGCGGTGAAATGCGTAGATATAGGAAGG
AACACCAGTGGCGAAGGCAACCACCTGGACTGATACTGACACTGAGGTGCGAAAGCGTGG
GGAGCAAACAGGATTAGATACCCTGGTAGTCCACGCCGTAAACGATGTCAACTAGCCGTT
GGAATCCTTGAGATTTTAGTGGCGCAGCTAACGCATTAAGTTGACCGCCTGGGGA
>I6629V002B0CZC length=360 xy=0707_0294 region=2 run=R_2014_12_30_12_21_21_
ACGTAGGGTGCAAGCGTTAATCGGAATTACTGGGCGTAAAGCGTGCGCAGGCGGTTGCGC
AAGACAGATGTGAAATCCCCGGGCTCAACCTGGGAATTGCATTTGTGACTGCACGGCTAG
AGTGTGTCAGAGGGGGGTAGAATTCCACGTGTAGCAGTGAAATGCGTAGAGATGTGGAGG
AATACCGATGGCGAAGGCAGCCCCCTGGGATAACACTGACGCTCATGCACGAAAGCGTGG
GGAGCAAACAGGATTAGATACCCTGGTAGTCCACGCCCTAAACGATGTCAACTAGTTGTC
GGGTCTTAATTGACTTGGTAACGCAGCTAACGCGTGAAGTTGACCGCCTGGGGAGTACGG
>I6629V002B0D56 length=360 xy=0707_1836 region=2 run=R_2014_12_30_12_21_21_
ACGTAGGGTGCGAGCGTTAATCGGAATTACTGGGCGTAAAGCGTGCGCAGGCGGTTTTGT
AAGACAGAGGTGAAATCCCCGGGCTCAACCTGGGAACTGCCTTTGTGACTGCAAGGCTAG
AGTACGGCAGAGGGGGATGGAATTCCGCGTGTAGCAGTGAAATGCGTAGATATGCGGAGG
AACACCGATGGCGAAGGCAATCCCCTGGGCCTGTACTGACGCTCATGCACGAAAGCGTGG
GGAGCAAACAGGATTAGATACCCTGGTAGTCCACGCCCTAAACGATGTCAACTGGTTGTT
GGGTCTTAACTGACTCAGTAACGAAGCTAACGCGTGAAGTTGACCGCCTGGGGAGTACGG
>I6629V002B0D6Q length=24 xy=0707_1856 region=2 run=R_2014_12_30_12_21_21_
GAGATGGCCGCCTGGGGAGTACGG
>I6629V002B0D6U length=358 xy=0707_1860 region=2 run=R_2014_12_30_12_21_21_
ACGGAGGGTGCAAGCGTTACCCGGAATCACTGGGCGTAAAGGGCGTGTAGGCGGACACTT
AAGTCTGGTTTTAAAGACTGCGGCTCAACCGCAGGGATGGACTGGATACTGGGTGTCTTG
ACCTCTGGAGAGAGAACTGGAATTCCAGGTGTAGCGGTGGAATGCGTAGATACCAGGAGG
AACACCAATGGCGAAGGCAGGTTCTTGGACAGAAGGTGACGCTGAGGCGCGAAAGTGTGG
GGAGCGAACCGGATTAGATACCCGGGTAGTCCACACCCTAAACGATGTACGTTGGCTAAC
CGCAGGATGCTGTGGTTGGCGAAGCTAACGCGATAAACGTACCGCCTGGGGAGTACGG
>I6629V002B0DAZ length=278 xy=0707_0713 region=2 run=R_2014_12_30_12_21_21_
ACGTAGGGTGCAAGCGTTAATCGGAATTACTGGGCGTAAAGCGTGCGCAGGCGGTTTTGT
AAGTCTGTCGTGAAAGCCCCGGGCTCAACCTGGGAATTGCGATGGAGACTGCAAGGCTTG
AATCTGGCAGAGGGGGGTAGAATTCCACGTGTAGCAGTGAAATGCGTAGAGATGTGGAGG
AACACCGATGGCGAAGGCAGCCCCCTGGGTCAAGATTGACGCTCATGCACGAAAGCGTGG
GGAGCAAACAGGATTAGATACCCTGGTAGTCCACGCCC
>I6629V002B0DEO length=363 xy=0707_0846 region=2 run=R_2014_12_30_12_21_21_
ACGTAGGGTGCAAGCGTTGTCCGGAATTATTGGGCGTAAAGAGCTCGTAGGCGGTTTGTC
ACGTCTGCTGTGAAAACCCGAGGCTCAACCTCGGGCTTGCAGTGGGTACGGGCAGACTAG
AGTGCGGTAGGGGAGATTGGAATTCCTGGTGTAGCGGTGGAATGCGCAGATATCAGGAGG
AACACCGATGGCGAAGGCAGATCTCTGGGCCGTAACTGACGCTGAGGAGCGAAAGCATGG
GGAGCAAACAGGCTTAGATACCCTGGTAGTCCATGCCGTAAACGTTGGGAACTAGATGTG
GGGACCATTCCACGGTCTCCGTGTCGTAGCTAACGCATTAAGTTCCCCGCCTGGGGAGTA
CGG
>I6629V002B0DII length=361 xy=0707_0984 region=2 run=R_2014_12_30_12_21_21_
ACGGAGGGGGCTAGCGTTGTTCGGAATTACTGGACGTAAAGCGCACGTAGGCGGCTTTGT
AAGTTAGAGGTGAAAGCCCAGGGCTCAACCCTGGAATTGCCTTTAAGACTGCATCGCTCG
AATCATGGAGAGGTGAGTGGAATTCCGAGTGTAGAGGTGAAATTCGTAGATATTCGGAAG
AACACCAGTGGCGAAGGCGACTCACTGGACATGTATTGACGCTGAGGTGCGAAAGCGTGG
GGAGCAAACAGGATTAGATACCCTGGTAGTCCACGCCGTAAACGATGATGACTAGCTGTC
GGGGCGCTTAGCGTTTCGGTGGCGCAGCTAACGCGTTAAGTCATCCGCCTGGGGAGTACG
G
>I6629V002B0DIZ length=289 xy=0707_1001 region=2 run=R_2014_12_30_12_21_21_
GCGTAGGTGGCAAGCGTTGTCCGGATTTACTGGGACGTAAAGAGCGCGCAGGTCGGCTGG
GCAAGTCCGATGTGAAAGCTTCCGGCTTAACTGGAAAATTGCATCGGAAACTGCTCAGCT
TGAAGGTGGGAGAGGGTAGCGGAATTCCCGGTGTAGTGGTGAAATGCGTAGATATCGGGA
GGAACACCAGTGGCGAAGGCGGCTACCTGGCCCATTCTTGACGCTGAGGCGCGAAAGCTA
GGGGAGCAAACGGGATTAGATACCCCGGTAGTCCCTAGCCGTAAACGAT
>I6629V002B0DJY length=361 xy=0707_1036 region=2 run=R_2014_12_30_12_21_21_
ACGGAGGGGGCTAGCGTTGTTCGGAATTACTGGGCGTAAAGCGCACGTAGGCGGCTTTGT
AAGTTAGAGGTGAAAGCCCAGGGCTCAACCCTGGAATTGCCTTTAAGACTGCATCGCTTG
AATCATGGAGAGGTGAGTGGAATTCCGAGTGTAGAGGTGAAATTCGTAGATATTCGGAAG
AACACCAGTGGCGAAGGCGACTCACTGGACATGTATTGACGCTGAGGTGCGAAAGCGTGG
GGAGCAAACAGGATTAGATACCCTGGTAGTCCACGCCGTAAACGATGATGACTAGCTGTC
GGGGCGCTTGGCGTTTCGGTGGCGCAGCTAACGCGTTAAGTCAGCCGCCTGGGGAGTACG
G
>I6629V002B0DON length=363 xy=0707_1205 region=2 run=R_2014_12_30_12_21_21_
ACGTAGGGCGCAAGCGTTGTCCGGAATTATTGGGCGTAAAGAGCTCGTAGGCGGTTTGTC
GCGTCTGCTGTGAAAGCCCGGGGCTCAACCCCGGGTCTGCAGTGGGTACGGGCAGACTAG
AGTGCAGTAGGGGAGACTGGAATTCCTGGTGTAGCGGTGAAATGCGCAGATATCAGGAGG
AACACCGATGGCGAAGGCAGGTCTCTGGGCTGTTACTGACGCTGAGGAGCGAAAGCATGG
GGAGCGAACAGGATTAGATACCCTGGTAGTCCATGCCGTAAACGTTGGGCACTAGGTGTG
GGGGACATTCCACGTTCTCCGCGCCGTAGCTAACGCATTAAGTGCCCCGCCTGGGGAGTA
CGG
>I6629V002B0DUT length=360 xy=0707_1427 region=2 run=R_2014_12_30_12_21_21_
ACGTAGGGTGCAAGCGTTAATCGGAATTACTGGGCGTAAAGCGTGCGCAGGCGGTTATAT
AAGACAGATGTGAAATCCCCGGGCTCAACCTGGGAACTGCATTTGTGACTGTATAGCTAG
AGTACGGCAGAGGGGGATGGAATTCCGCGTGTAGCAGTGAAATGCGTAGATATGCGGAGG
AACACCGATGGCGAAGGCAATCCCCTGGGCCTGTACTGACGCTCATGCACGAAAGCGTGG
GGAGCAAACAGGATTAGATACCCTGGTAGTCCACGCCCTAAACGATGTCAACTGGTTGTT
GGGTCTTCACTGACTCAGTAACGAAGCCAACGCGTGAAGTTGACCGCCTGGGGAGTACGG
>I6629V002B0E5I length=364 xy=0707_3108 region=2 run=R_2014_12_30_12_21_21_
ACGGGGGGAGCAAGCGTTGTTCGGATTTACTGGGCGTAAAGGGCGCGTAGGCGGCCTCTG
CAAGTCGACTGTGAAATCTCCGGGCTTAACCCGGAAAGGTCAGCCGATACTGCAGGGCTA
GAGTGCAGAAGGGGCAACTGGAATTCTCGGTGTAGCGGTGAAATGCGTAGATATCGAGAG
GAACACCTGCGGCGAAGGCGGGTTGCTGGGCTGACACTGACGCTGAGGCGCGAAAGCTAG
GGGAGCGAACGGGATTAGATACCCCGGTAGTCCTAGCCTTAAACGATGAATGCTTGGTGT
CTGGGGTTTTATAGTCCCCGGGTGCCGTCGCTAACGCTTTAAGCATTCCGCCTGGGGAGT
ACGG
>I6629V002B0E77 length=364 xy=0707_3205 region=2 run=R_2014_12_30_12_21_21_
GCGGGGGGAGCAAGCGTTGTTCGGATTTACTGGGCGTAAAGGGCGCGTAGGCGGCCGCCG
CAAGCCAGTTGTGAAATCTCCGAGCTTAACTCGGAAAGGTCAACTGATACTGCGGGGCTA
GAGTGCGGAAGGGGCAACTGGAATTCTTGGTGTAGCGGTGAAATGCGTAGATATCAAGAG
GAACACCTGCGGCGAAGGCGGGTTGCTGGGCCGACACTGACGCTGAGGCGCGAAAGCTAG
GGGAGCGAACGGGATTAGATACCCCGGTAGTCCTAGCCTTAAACGATGAATGCTTGGTGT
CTGGGGTTATATAGTCCCCGGGTGCCGTCGCTAACGCTTTAGGCATTCCGCCTGGGGAGT
ACGG
>I6629V002B0E8X length=362 xy=0707_3231 region=2 run=R_2014_12_30_12_21_21_
ACGTAGGGTGCAAGCGTTGTCCGGAATCACTGGGCGTAAAGCGCGCGCAGGCGGCGATCT
ACGTCTGGGGTGAAAGCCCGGAGTTCAACTCCGGGACTGCCTTGGATACGGGATCACTTG
AGAATTGGAGAGGCAAGGGGAATTCCACGTGTAGCGGTGAAATGCGTAGAGATGTGGAGG
AACACCTGTGGCGAAGGCGCCTTGCTGGCCAATTTCTGACGCTGAGGCGCGAAAGCGTGG
GGAGCAAACAGGATTAGATACCCTGGTAGTCCATGCCGTAAACGGTGGGCGCTAGGTGTG
GGGACCCTCCACGGTTCCTGCGCCGTAGCTAACGCATTAAGCGCCCCGCCTGGGGAGTAC
GG
>I6629V002B0EA9 length=24 xy=0707_2019 region=2 run=R_2014_12_30_12_21_21_
GAGATGGCCGCCTGGGGAGTACGG
>I6629V002B0EHW length=24 xy=0707_2258 region=2 run=R_2014_12_30_12_21_21_
TAGATGGCCGCCTGGGGAGTACGG
>I6629V002B0EJS length=24 xy=0707_2326 region=2 run=R_2014_12_30_12_21_21_
GAGATGGCCGCCTGGGGAGTACGG
>I6629V002B0EL0 length=23 xy=0707_2406 region=2 run=R_2014_12_30_12_21_21_
ACGTAGGGTGCAAGCGTTAACCG
>I6629V002B0ERQ length=361 xy=0707_2612 region=2 run=R_2014_12_30_12_21_21_
GCGTAGGGTGCAAGCGTTAATCGGAATTACTGGGCGTAAAGCGTGCGCAGGCGGTTTTGT
AAGTCTGACGTGAAATCCCCGGGCTTAACCTGGGAATTGCGTTGGAGACTGCAAGGCTAG
AGTCTGGCAGAGGGGGGTAGAATTCCACGTGTAGCAGTGAAATGCGTAGAGATGTGGAGG
AACACCGATGGCGAAGGCAGCCCCCTGGGTCAAGACTGACGCTCATGCACGAAAGCGTGG
GGAGCAAACAGGATTAGATACCCTGGTAGTCCACGCCCTAAACGATGTCTACTTGGAGGT
TGTGCCCTTGAGGCGTGGCTTCCGGAGCTAACGCGTTAAGTCGACCGCCTGGGGAGTACG
G
>I6629V002B0F3D length=363 xy=0708_0231 region=2 run=R_2014_12_30_12_21_21_
ACGTAGGGTGCGAGCGTTGTCCGGAATTATTGGGCGTAAAGGGCTCGTAGGCGGTCCATC
GCGTCGGGAGTGAAAAGCTGGGGCTTAACCCCAGTCCTGCTTTCGATACGGGTGGACTAG
AGGTAGGTAGGGGAGAACGGAATTCCTGGTGTAGCGGTGAAATGCGCAGATATCAGGAGG
AACACCGGTGGCGAAGGCGGTTCTCTGGGCCTTACCTGACGCTGAGGAGCGAAAGCATGG
GGAGCAAACAGGATTAGATACCCTGGTAGTCCATGCCGTAAACGTTGGGCGCTAGGTGTG
AGGGACATTCCACGTCCTTTGTGCCGCAGCTAACGCATTAAGCGCCCCGCCTGGGGAGTA
CGG
>I6629V002B0F48 length=362 xy=0708_0298 region=2 run=R_2014_12_30_12_21_21_
ACGTAGGTGGCAAGCGTTGTCCGGAATTATTGGGCGTAAAGCGCGCGCAGGCGGCCCTTT
AAGTCTGATGTGAAAGCCCACGGCTCAACCGTGGAAGGTCATTGGAAACTGAAAGGCTTG
AGTACAGAAGAGGAAAGCGGAATTCCACGTGTAGCGGTGAAATGCGTAGAGATGTGGAGG
AACACCAGTGGCGAAGGCGGCTTTCTGGTCTGTAACTGACGCTGAGGCGCGAAAGCGTGG
GGAGCAAACAGGATTAGATACCCTGGTAGTCCACGCCGTAAACGATGAGTGCTAAGTGTT
AGGGGGTTTCCGCCCCTTAGTGCTGGAGCAAACGCATTAAGCACTCCGCCTGGGGAGTAC
GG
>I6629V002B0F7X length=363 xy=0708_0395 region=2 run=R_2014_12_30_12_21_21_
ACGTAGGGTGCAAGCGTTGTCCGGAATTATTGGGCGTAAAGAGCTCGTAGGCGGTTTGTT
GCGTCGGCTGTGAAAACCTGAGGCTCAACCTCAGGCCTGCAGTCGATACGAGCAGACTAG
AGTGTTGCAGGGGAGACTGGAATTCCTGGTGTAGCGGTGAAATGCGCAGATATCAGGAGG
AACACCGGTGGCGAAGGCGGGTCTCTGGGCAACAACTGACGCTGAGGAGCGAAAGCGTGG
GGAGCGAACAGGATTAGATACCCTGGTAGTCCACGCCGTAAACGTTGGGCGCTAGGTGTG
GGGCTCATTCCACGAGTTCCGTGCCGCAGCTAACGCATTAAGCGCCCCGCCTGGGGAGTA
CGG
>I6629V002B0FAO length=354 xy=0707_3294 region=2 run=R_2014_12_30_12_21_21_
ACGTAGGGTGCAAGCGTTAATCGGAATTACTGGGCGTAAAGCGTGCGCAGGCAGTTGTGC
AAGACCGATGTGAAATCCCCGGGCTTAACCTGGGAATGGCATTGGTGACTGCACGGCTAG
AGTGTGTCAGAGGGGGGTAGAATTCCACGTGTAGCAGTGAAATGCGTAGAGATGTGGAGG
AATACCGATGGCGAAGGCAGCCCCCTGGGATAACACTGACGCTCATGCACGAAAGCGTGG
GGAGCAAACAGGATTAGATACCCTGGTAGTCCACGCCCTAAACGATGTCAACTGGTTGTT
GGGTCTTCACTGACTCAGTAACGAAGCTAACGCGTGAAGTTGACCGCCTGGGGA
>I6629V002B0FBO length=24 xy=0707_3330 region=2 run=R_2014_12_30_12_21_21_
GAGATGGCCGCCTGGGGAGTACGG
>I6629V002B0FI6 length=360 xy=0707_3600 region=2 run=R_2014_12_30_12_21_21_
ACGTAGGGTGCAAGCGTTAATCGGAATTACTGGGCGTAAAGCGTGCGCAGGCGGTTTTGT
AAGTCTGACGTGAAATCCCCGAGCTTAACTTGGGAATTGCGTTGGAGACTGCAAGGCTAG
AGTCTGGCAGAGGGGGGTAGAATTCCACGTGTAGCAGTGAAATGCGTAGAGATGTGGAGG
AACACCGATGGCGAAGGCAGCCCCCTGGGTCAAGACTGACGCTCATGCACGAAAGCGTGG
GGAGCAAACAGGATTAGATACCCTGGTAGTCCACGCCCTAAACGATGTCTACTAGTTGTC
GGGTTTTAATTAACTTGGTAACGCAGCTAACGCGTGAAGTAGACCGCCTGGGGAGTACGG
>I6629V002B0FMN length=362 xy=0707_3725 region=2 run=R_2014_12_30_12_21_21_
ACGTAGGTGGCAAGCGTTGTCCGGAATTATTGGGCGTAAAGCGCGCGCAGGCGGTCCTTT
AAGTCTGATGTGAAAGCCCACGGCTCAACCGTGGAGGGTCATTGGAAACTGGGGGACTTG
AGTGCAGGAGAGAAGAGTGGAATTCCATGTGTAGCGGTGAAATGCGTAGAGATGTGGAGG
AACACCAGTGGCGAAGGCGACTTTCTGGTCTGTAACTGACGCTGAGGCGCGGAAGCGTGG
GGAGCAAACAGGATTAGATACCCTGGTAGTCCACGCCGTAAACGATGAGTGCTAAGTGTT
AGGGGGTTTCCGCCCCTTAGTGCTGCAGCTAACGCATTAAGCACTCCGCCTGGGGAGTAC
GG
>I6629V002B0FMY length=23 xy=0707_3736 region=2 run=R_2014_12_30_12_21_21_
ACGTAGGGCGCAAGCGTTAACGT
>I6629V002B0FP5 length=363 xy=0707_3851 region=2 run=R_2014_12_30_12_21_21_
ACGTAGGAGGCAAGCGTTGTCCGGAATTATTGGGCGTAAAGCGCGCGCAGGCGGTCCTTT
AAGTCTGATGTGAAAGCCCACGGCTCAACCGTGGAGGGTCATTGGAAACTGGGGGACTTG
AGTGCAGGAGAGAAGAGTGGAATTCCACGTGTAGCGGTGGAATGCGTAGAGATGTGGAGG
AACACCAGTGGCGAAGGCGACTCTTTGGTCTGTAACTGACGCTGAGGCGCGAAAGCGTGG
GGAGCAAACAGGATTAGATACCCTGGTAGTCCACGCTGTAAACGATGAGTGCTAAGTGTT
AGAGGGTTTCCGCCCTTTAGTGCTGCGGCTAACGCATTAAGCACTCCGCCTGGGGGAGTA
CGG
>I6629V002B0FSX length=24 xy=0707_3951 region=2 run=R_2014_12_30_12_21_21_
GAGATGGCCGCCTGGGGAGTACGG
>I6629V002B0FVS length=24 xy=0707_4054 region=2 run=R_2014_12_30_12_21_21_
GGGATGGCCGCCTGGGGAGTACGG
>I6629V002B0G0Z length=361 xy=0708_1441 region=2 run=R_2014_12_30_12_21_21_
ACGGAGGGGGCTAGCGTTGTTCGGAATTACTGGGCGTAAAGCGCGCGTAGGCGGCTTTGT
AAGTTAGAGGTGAAAGCCCGGAGCTCAACTCCGGAACTGCCTTTAAGACTGCATCGCTAG
AATTGTGGAGAGGTGAGTGGAATTCCGAGTGTAGAGGTGAAATTCGTAGATATTCGGAAG
AACACCAGTGGCGAAGGCGACTCACTGGACACATATTGACGCTGAGGTGCGAAAGCGTGG
GGAGCAAACAGGATTAGATACCCTGGTAGTCCACGCCGTAAACGATGATGACTAGCTGTC
GGGGCTCATGGAGTTTCGGTGGCGCAGCTAACGCGTTAAGTCATCCGCCTGGGGAGTACG
G
>I6629V002B0G7N length=363 xy=0708_1681 region=2 run=R_2014_12_30_12_21_21_
ACGTAGAGTCCGAGCGTTGTCCGGAATTATTGGGCGTAAAGAGCTCGTAGGCGGTCTGTC
ACGTCGGCTGTGAAAACACGGGGCTCAACTCCGTGCCTGCAGTCGATACGGGCAGACTAG
AGTTCGGTAGGGGAGACTGGAATTCCTGGTGTAGCGGTGAAATGCGCAGATATCAGGAGG
AACACCGGTGGCGAAGGCGGGTCTCTGGGCCGATACTGACGCTGAGGAGCGAAAGCGTGG
GGAGCGAACAGGATTAGATACCCTGGTAGTCCACGCCGTAAACGTTGGGCGCTAGGTGTG
GGGGGTTATCCACTCCCTCCGTGCCGCAGCTAACGCATTAAGCGCCCCGCCTGGGGAGTA
CGG
>I6629V002B0GEB length=361 xy=0708_0625 region=2 run=R_2014_12_30_12_21_21_
GCGGAGGGGGCTAGCGTTGTTCGGAATTACTGGGCGTAAAGCGCACGTAGGCGGCTTTGT
AAGTTAGAGGTGAAAGCCCGGGGCTCAACTCCGGAACTGCCTTTAAGACTGCATCGCTAG
AATCATGGAGAGGTCAGTGGAATTCCGAGTGTAGAGGTGAAATTCGTAGATATTCGGAAG
AACACCAGTGGCGAAGGCGACTGACTGGACATGTATTGACGCTGAGGTGCGAAAGCGTGG
GGAGCAAACAGGATTAGATACCCTGGTAGTCCACGCCGTAAACGATGATAACTAGCTGTC
TGGGCTCTTGGAGCTTAGGTGGCGCAGCTAACGCGTTAAGTTATCCGCCTGGGGAGTACG
G
>I6629V002B0GKB length=317 xy=0708_0841 region=2 run=R_2014_12_30_12_21_21_
ACGGAGGGGGCTAGCGTTGTTCGGAATTACTGGACGTAAAGCGCACGTAGGCGGCTTTGC
AAGTTAGAGGTGAAAGCCCGGGGACTCCAACCCCGGAATTGGCCTTTAAAATTGCATCGC
TAGAATTGTGGAGAGGTAAGTGGAATTCCGAGTGTAGAGGTGAAATTCGTAGATATTCGG
AAGAACACCAGTGGCGAAGGCGACTTACTGGACACATATTGACGCTGAGGTGCGAAAGCG
TGGGGAGCAAACAGGAGTTAGATACCCTGGTAGTCCACGCCCGTAAACGATGATGACTAG
CTGTCGGGGCGCTTAGC
>I6629V002B0GLD length=23 xy=0708_0879 region=2 run=R_2014_12_30_12_21_21_
GAGATGCCGCCTGGGGAGTACGG
>I6629V002B0GOT length=363 xy=0708_1003 region=2 run=R_2014_12_30_12_21_21_
ACGTAGGGCGCAAGCGTTATCCGGAATTATTGGGCGTAAAGAGCTCGTAGGCGGTTTGTC
GCGTCTGCTGTGAAAACCCGAGGCTCAACCTCGGGCCTGCAGTGGGTACGGGCAGACTAG
AGTGCGGTAGGGGAGATTGGAACTCCTGGTGTAGCTGTGGAATGCGCGGATATCAGGAAG
AACACCGATGGCGAAGGCAGATCTCTGGGCCGTAACTGACGCTGAGGAGCGAAAGGGTGG
GGAGCAAACAGGCTTAGATACCCTGGTAGTCCACCCCGTAAACGTTGGGAACTAGTTGTG
GGGTCCATTCCACGGATTCCGTGACGCAGCTAACGCATTAAGTTCCCCGCCTGGGGAGTA
CGG
>I6629V002B0GP1 length=24 xy=0708_1047 region=2 run=R_2014_12_30_12_21_21_
GAGATGGCCGCCTGGGGAGTACGG
>I6629V002B0GSJ length=24 xy=0708_1137 region=2 run=R_2014_12_30_12_21_21_
GAGATGGCCGCCTGGGGAGTACGG
>I6629V002B0GSS length=362 xy=0708_1146 region=2 run=R_2014_12_30_12_21_21_
ACAGAGGGGGCAAGCGTTATTCGGAATTATTGGGCGTAAAGGGCGCGTAGGCGGCTTTTC
AAGTGACGGGTGAAATCCCTCGGCTTAACCGAGGAACTGCCTGTCAGACTGGAAGGCTTG
AGACCGGGAGAGGTGAGTGGAATTCCCAGTGTAGCGGTGAAATGCGTAGATATTGGGAGG
AACACCAGTGGCGAAGGCGGCTCACTGGACCGGAACTGACGCTGAGGCGCGAAAGCGTGG
GGAGCAAACAGGATTAGATACCCTGGTAGTCCACGCCGTAAACGATGAGTGCTTGGTGTA
GCGGGTATCGACCCCTGCTGTGCCGAAGTCAACACATTAAGCACTCCGCCTGGGGAGTAC
GG
>I6629V002B0GWB length=361 xy=0708_1273 region=2 run=R_2014_12_30_12_21_21_
ACGGAGGGGGCTAGCGTTGTTCGGAATTACTGGGCGTAAAGCGCGCGTAGGCGGCTTTGT
AAGTTAGAGGTGAAAGCCCGGAGCTTAACTCCGGAACTGCCTTTAAGACTGCATCGCTAG
AATTGTGGAGAGGTGAGTGGAATTCCGAGTGTAGAGGTGAAATTCGTAGATATTCGGAAG
AACACCAGTGGCGAAGGCGACTCACTGGACACATATTGACGCTGAGGTGCGAAAGCGTGG
GGAGCAAACAGGATTAGATACCCTGGTAGTCCACGCCGTAAACGATGATGACTAGCTGTC
GGGGCTCATGGAGTTTCGGTGGCGCAGCTAACGCGTTAAGTCATCCGCCTGGGGAGTACG
G
>I6629V002B0H5B length=358 xy=0708_2893 region=2 run=R_2014_12_30_12_21_21_
ACGGAGGGTGCAAGCGTTACCCGGAATCACTGGGCGTAAAGGGCGTGTAGGCGGACACTT
AAGTCTGGTTTTAAAGACTGCGGCTCAACCGCAGGGATGGACTGGATACTGGGTGTCTTG
ACCTCTGGAGAGAGAACTGGAATTCCTGGTGTAGCGGTGGAATGCGTAGATACCAGGAGG
AACACCAATGGCGAAGGCAGGTTCTTGGACAGAAGGTGACGCTGAGGCGCGAAAGTGTGG
GGAGCGAACCGGATTAGATACCCGGGTAGTCCACACCCTAAACGATGTACGTTGGCTAAC
CGCAGGATGCTGTGGTTGGCGAAGCTAACGCGATAAACGTACCGCCTGGGGAGTACGG
>I6629V002B0HC8 length=360 xy=0708_1882 region=2 run=R_2014_12_30_12_21_21_
ACGTAGGGTGCAAGCGTTAATTGGAATTACTGGGCGTAAAGCGTGCGCAGGCGGTTTTGT
AAGTCTGACGTGAAATCCCCGGGCTTAACCTGGGAATTGCGTTGGAGACTGCAAGGCTAG
AGTCTGGCAGAGGGGGGTAGAATTCCACGTGTAGCAGTGAAATGCGCAGAGATGTGGAGG
AACACCGATGGCGAAGGCAGCCCCCTGGGTCAAGACTGACGCTCATGCACGAAAGCGTGG
GGAGCAAACAGGATTAGATACCCTGGTAGTCCACGCCCTAAACGATGTCTACTAGTTGTC
GGGTTTTAATTAACTTGGTAACGCAGCTAACGCGTGAAGTAGACCGCCTGGGGAGTACGG
>I6629V002B0HFN length=364 xy=0708_1969 region=2 run=R_2014_12_30_12_21_21_
ACGGGGGGGCAAGCGTTGTTCGGAATTACTGGGCGTAAAGGGCGCGTAGGCGGCCTGCTA
AGTCACACGTGAAATCCCTCGGCTCAACCGGGGAACTGCGTGTGATACTGGCGGGCTCGA
ATTCGGGAGAGGGATGTGGGAATTCCAGGTGTAGCGGTGAAATGCGTAGATATCTGGAGG
AACACCGGTGGCGAAGGCGGCATCCTGGACCCGACATTGACGCTGAGGCGCGAAAGCTAG
GGGAGCAAACGGGGATTAGATACCCCGGTAGTCCTAGCCCTAAACGATGAGTGCTTGGTG
TGGCGGGTATCGATCCCTGCCGTGCCGAAGCTAACGCATTAAGCACTCCGCCTGGGGAGT
ACGG
>I6629V002B0HLM length=361 xy=0708_2184 region=2 run=R_2014_12_30_12_21_21_
ACGGAGGGAGCTAGCGTTATTCGGAATTACTGGGCGTAAAGCGCACGTAGGCGGCTTTGT
AAGTTAGAGGTGAAAGCCTGGAGCTCAACTCCAGAATTGCCTTTAAGACTGCATCGCTTG
AATCCAGGAGAGGTGAGTGGAATTCCGAGTGTAGAGGTGAAATTCGTAGATATTCGGAAG
AACACCAGTGGCGAAGGCGGCTCACTGGACTGGTATTGACGCTGAGGTGCGAAAGCGTGG
GGAGCAAACAGGATTAGATACCCTGGTAGTCCACGCCGTAAACGATGATAACTAGCTGTC
GGGGCTCTTAGAGCTTCGGTGGCGCAGCTAACGCATTAAGTTATCCGCCTGGGGAGTACG
G
>I6629V002B0HNS length=365 xy=0708_2262 region=2 run=R_2014_12_30_12_21_21_
ACGTAGGGGGCAAGCGTTGTCCGGATTTACTGGGCGTAAAGAGCGTGTAGGCGGCCAAGC
AGGTCTGTTGTGAAAACTGGAGGCTCAACCTCCAGACGTCGACGGAAGCCGCTTGGCTAG
AGTCCGGAAGAGGAGAGTGGAATTCCTGGTGTAGCGGTGAAATGCGCAGATATCAGGAAG
AACACCAATGGCGAAGGCACGCTCTCTGGGACGGTACTGACGCTGAGACGCGAAAGCGTG
GGGAGCGAACAGGATTAGATACCCTGGTAGTCCACGCCGTAAACGATGGGTGCTAGGTGT
TGGGAGGTGTCGACTCCTCCCGTGCCGCAGCTAACGCAGTTAAGCACCCCGCCTGGGGAG
TACGG
>I6629V002B0HR5 length=361 xy=0708_2419 region=2 run=R_2014_12_30_12_21_21_
ACGGAGGGAGCTAGCGTTATTCGGAATTACTGGGCGTAAAGCGCACGTAGGCGGCTTTGT
AAGTTAGAGGTGAAAGCCTGGAGCTCAACTCCAGAATTGCCTTTAAGACTGCATCGCTTG
AATCCAGGAGAGGTGAGTGGAATTCCGAGTGTAGAGGTGAAATTCGTAGATATTCGGAAG
AACACCAGTGGCGAAGGCGGCTCACTGGACTGGTATTGACGCTGAGGTGCGAAAGCGTGG
GGAGCAAACAGGATTAGATACCCTGGTAGTCCACGCCGTAAACGATGATAACTAGCTGTC
GGGGCTCTTAGAGCTTCGGTGGCGCAGCTAACGCATTAAGTTATCCGCCTGGGGAGTACG
G
>I6629V002B0HS3 length=360 xy=0708_2453 region=2 run=R_2014_12_30_12_21_21_
ACGGAGGGTGCAAGCGTTAATCGGAATTACTGGGCGTAAGGCGCACGCAGGCGGTCTGTT
AAGTCAGATGTGAAATCCCCGGGCTTAACCTGGGAACTGCATTTGAAACTGGCAGGCTTG
AGTCTTGTAGAGGGGGGTAGAATTCCAGGTGTAGCGGTGAAATGCGTAGAGATCTGGAGG
AATACCGGTGGCGAAGGCGGCCCCCTGGACAAAGACTGACGCTCAGGTGCGAAAGCGTGG
GGAGCAAACAGGATTAGATACCCTGGTAGTCCACGCCCTAAACGATGTCTACTAGTTGTC
GGGTCTTAATTGACTTGGTAACGCAGCTAACGCGTGAAGTAGGCCGCCTGGGGAGTACGG
>I6629V002B0IB7 length=24 xy=0708_3141 region=2 run=R_2014_12_30_12_21_21_
GAGATGGCCGCCTGGGGAGTACGG
>I6629V002B0IIA length=360 xy=0708_3360 region=2 run=R_2014_12_30_12_21_21_
ACGTAGGGTGCAAGCGTTAATCGGAATTACTGGGCGTAAAGCGTGCGCAGGCGGTTGTGC
AAGACAGATGTGAAATCCCCGGGCTTAACCTGGGAACTGCATTTGTGACTGCACGGCTAG
AGTGTGTCAGAGGGGGGTAGAATTCCACGTGTAGCAGTGAAATGCGTAGATATGTGGAGG
AATACCGATGGCGAAGGCAGCCCCCTGGGATAACACTGACGCTCATGCACGAAAGCGTGG
GGAGCAAACAGGATTAGATACCCTGGTAGTCCACGCCCTAAACGATGTCAACTAGTTGTC
GGGTCTTAATTGACTTGGTAACGCAGCTAACGCGTGAAGTTGACCGCCTGGGGAGTACGG
>I6629V002B0INV length=24 xy=0708_3561 region=2 run=R_2014_12_30_12_21_21_
GAGATGGCCGCCTGGGGAGTACGG
>I6629V002B0IRF length=361 xy=0708_3689 region=2 run=R_2014_12_30_12_21_21_
ACGGAGGGGGCTAGCGTTGTTCGGAATTACTGGGCGTAAAGCGTACGTAGGCGGCTTTGT
AAGTTAGAGGTGAAAGCCCGGGGCTCAACTCCGGAATTGCCTTTAAGACTGCATCGCTTG
AATCATGGAGAGGTGAGTGGAATTCCGAGTGTAGAGGTGAAATTCGTAGATATTCGGAAG
AACACCAGTGGCGAAGGCGACTCACTGGACATGTATTGACGCTGAGGTACGAAAGCGTGG
GGAGCAAACAGGATTAGATACCCTGGTAGTCCACGCCGTAAACGATGATGACTAGCTGTC
GGGGCGCTTAGCGTTTCGGTGGCGCAGCTAACGCGTTAAGTCATCCGCCTGGGGAGTACG
G
>I6629V002B0IW6 length=360 xy=0708_3896 region=2 run=R_2014_12_30_12_21_21_
ACGGAGGGGGCCAGCGTTGTTCGGAATTACTGGGCGTAAAGCGCACGTAGGCGGCTTTGT
AAGTTAGAGGTGAAAGCCCGGAGCTCAACTCCGGAACTGCCTTTAAGACTGCATCGCTTG
AATCATGGAGAGGTCAGTGGAATTCCGAGTGTAGAGGTGAAATTCGTAGATATTCGCAAG
AACACCAGTGGCGAAGGCGGCTGTCTGGTCCGGTTCTGACGCTGAGGCGCGAAAGCGTGG
GGAGCAAACAGGATTAGATACCCTGGTAGTCCACGCCGTAAACGATGAATGCCAGCCGTT
GGCCTGCTTGCAGGTCAGTGGCGCCGCTAACGCATTAAGCATTCCGCCTGGGGAGTACGG
>I6629V002B0IYQ length=360 xy=0708_3952 region=2 run=R_2014_12_30_12_21_21_
ACGTAGGGTGCAAGCGTTAATCGGAATTACTGGGCGTAAAGCGTGCGCAGGCGGTTGTGC
AAGACAGATGTGAAATCCCCGGGCTCAACCTGGGAATTGCATTTGTGACTGCACGGCTAG
AGTGTGTCAGAGGGGGGTAGAATTCCACGTGTAGCAGTGAAATGCGTAGAGATGTGGAGG
AATACCGATGGCGAAGGCAGCCCCCTGGGATAACACTGACGCTCATGCACGAAAGCGTGG
GGAGCAAACAGGATTAGATACCCTGGTAGTCCACGCCCTAAACGATGTCAACTAGTTGTC
GGGTCTTAATTGACTTGGTAACGCAGCTAACGCGTGAAGTTGACCGCCTGGGGAGTACGG
>I6629V002B0IZ5 length=362 xy=0708_4003 region=2 run=R_2014_12_30_12_21_21_
ACGTAGGGGGCAAGCGTTGTCCGGATTCATTGGGCGTAAAGAGCGTGTAGGCGGCCAGAA
AGGTCTGCTGTGAAAACTCGAGGCTCAACCTCGAGACGTCGGCAGAAACCATCTGGCTAG
AGTCCGGGAGAGGAGAGTGGAATTCCTGGTGTAGCGGTGAAATGCGCAGATATCAGGAAG
AACACCCGTGGCGAAGGCGGCTCTCTGGAACGGTACTGACGCTGAGACGCGAAAGCGTGG
GGAGCGAACAGGATTAGATACCCTGGTAGTCCACGCCGTAAACGATGGGTGCTAGGTGTG
GGAGGTGTCGACTCCTTCCGTGCCGAAGCTAACGCATTAAGCACCCCGCCTGGGGAGTAC
GG
>I6629V002B0J27 length=25 xy=0709_1313 region=2 run=R_2014_12_30_12_21_21_
GGAGATGGCCGCCTGGGGAGTACGG
>I6629V002B0J46 length=363 xy=0709_1384 region=2 run=R_2014_12_30_12_21_21_
ACGTAGGTGGCGAGCGTTGTCCGGATTTACTGGGCGTAAAGGGAGCGTAGGCGGACTTTT
AAGTGAGATGTGAAATACTCGGGCTTAACCTGAGTGCTGCATTTCAAACTGGAAGTCTAG
AGTGCAGGAGAGGAGAAGGGAATTCCTAGTGTAGCGGTGAAATGCGTAGAGATTAGGAAG
AACACCGGTGGCGAAAGCGCTCTGCTAGGCCAAAACTGACACTGAGGGACGAAAGCTAGG
GGAGCGAATGGGGATTAGATACCCCAGTAGTCCTAGCCGTAAACGATGGACACTAGGTGT
AGCTTGTATCGACCCAAGCTGTGCCGTAGCTAACGCGTTAAGTATCCCGCCTGGGGAGTA
CGG
>I6629V002B0J4W length=347 xy=0709_1374 region=2 run=R_2014_12_30_12_21_21_
ACGTAGGGTGCAAGCGTTAATCGGAATTACTGGGCGTAAAGCGTGCGCAGGCGGTTTTGT
AAGTCTGTTGTGAAATCCCCGGGCTTAACCTGGGAATGGCAATGGAGACTGCAAGGCTAG
AGTTTGGCAGAGGGGGGTAGAATTCCACGTGTAGCAGTGAAATGCGTAGAGATGTGGAGG
AACACCGATGGCGAAGGCAGCCCCCTGGGTCAAGACTGACGCTCATGCACGAAAGCGTGG
GGAGCAAACAGGATTAGATACCCTGGTAGTCCACGCCCTAAACGATGTCTACTAGTTGTT
GGGTCTTAAGTTGACTTGGTAACGCAGCTAACGCGTGAAGTTGACCG
>I6629V002B0J89 length=362 xy=0709_1531 region=2 run=R_2014_12_30_12_21_21_
ACGGAGGGAGCTAGCGTTATTCGGAATTATTGGGCGTAAAGGGTGCGTAGGTGGCCCTGC
AAGTCAGTTGTGAAAGCCCCGGGCTCAACCCGGGAAGTGCTTCTGATACTGCAGGGCTTG
AGTACTGGAGAGGATAGTAGAATTCCAGGTGTAGTGGTGAAATACGTAGATATCTGGAGG
AATACCGGTGGCGAAGGCGGCTATCTGGCCAAGTACTGACACTGAAGCACGAAAGCGTGG
GGAGCAAACAGGATTAGATACCCTGGTAGTCCGCGCCGTAAACGATGGGTACTAGGTGCT
TGGGGGAGCGACCCCCCGAGTGCCGGCGCTAACGCATTAAGTACCCCGCCTGGGGAGTAC
GG
>I6629V002B0J9V length=361 xy=0709_1553 region=2 run=R_2014_12_30_12_21_21_
ACGGAGGGAGCTAGCGTTGTTCGGAATTACTGGGCGTAAAGCGCGCGTAGGCGGTTTCTC
AAGTCAGAGGTGAAAGCCCGGGGCTCAACCCCGGAACTGCCTTTGAAACTAGGAGACTAG
AATCTTGGAGAGGTCAGTGGAATTCCGAGTGTAGAGGTGAAATTCGTAGATATTCGGAAG
AACACCAGTGGCGAAGGCGACTGACTGGACAAGTATTGACGCTGAGGTGCGAAAGCGTGG
GGAGCAAACAGGATTAGATACCCTGGTAGTCCACGCCGTAAACGATGATAACTAGCTGTC
CGGGCACTTGGTGTTTGGGTGGCGCAGCTAACGCATTAAGTTATCCGCCTGGGGAGTACG
G
>I6629V002B0JBW length=363 xy=0709_0330 region=2 run=R_2014_12_30_12_21_21_
ACGTAGGGCGCAAGCGTTATCCGGAATTATTGGGCGTAAAGAGCTCGTAGGCGGTTTGTC
GCGTCTGCCGTGAAAGTCCGGGGCTCAACTCCGGATCTGCGGTGGGTACGGGCAGACTAG
AGTGATGTAGGGGAGACTGGAATTCCTGGTGTAGCGGTGAAATGCGCAGATATCAGGAGG
AACACCGATGGCGAAGGCAGGTCTCTGGGCATTAACTGACGCTGAGGAGCGAAAGCATGG
GGAGCGAACAGGATTAGATACCCTGGTAGTCCATGCCGCAAACGTTGGGCACTAGGTGTG
GGGGACATTCCACGTTTTCCGCGCCGTAGCTAACGCATTAAGTGCCCCGCCTGGGGAGTA
CGG
>I6629V002B0JCN length=363 xy=0709_0357 region=2 run=R_2014_12_30_12_21_21_
ACGGGGGGGGCAAGCGTTGTTCGGAATTACTGGGCGTAAAGGGCGCGTAGGCGGTTCGCT
AAGTCGGATGTGAAAACTCTGGGCTCAACCCAGAGCCTGCATCCGAAACTGACGGGCTAG
AGTTCTGGAGGGGGTAGCGGAATTCCTGGTGTAGCGGTGAAATGCGTAGATATCAGGAGG
AACACCGGTGGCGAAGGCGGCTACCTGGACAGAAACTGACGCTGAGGCGCGAAAGCTAGG
GGGAGCAAACAGGATTAGATACCCTGGTAGTCCTAGCCCTAAACGATGGATACTTGGTGT
GACGGGGATTGAATCCCGTCGTGCCGAAGCTAACGCATTAAGTATCCCGCCTGGGGAGTA
CGG
>I6629V002B0JF9 length=24 xy=0709_0487 region=2 run=R_2014_12_30_12_21_21_
GAGATGGCCGCCTGGGGAGTACGG
>I6629V002B0JFM length=24 xy=0709_0464 region=2 run=R_2014_12_30_12_21_21_
GAGATGGCCGCCTGGGGAGTACGG
>I6629V002B0JGY length=361 xy=0709_0512 region=2 run=R_2014_12_30_12_21_21_
GCGGAGGGAGCTAGCGTTATTCGGAATTACTGGGCGTAAAGCGCACGTAGGCGGCTTTGT
AAGTTAGAGGTGAAAGCCTGGAGCTCAACTCCAGAATTGCCTTTAAGACTGCATCGCTTG
AATCCAGGAGAGGTGAGTGGAATTCCGAGTGTAGAGGTGAAATTCGTAGATATTCGGAAG
AACACCAGTGGCGAAGGCGGCTCACTGGACTGGTATTGACGCTGAGGTGCGAAAGCGTGG
GGAGCAAACAGGATTAGATACCCTGGTAGTCCACGCCGTAAACGATGATAACTAGCTGTC
GGGGCTCTTAGAGCTTCGGTGGCGCAGCTAACGCATTAAGTTATCCGCCTGGGGAGTACG
G
>I6629V002B0JHT length=362 xy=0709_0543 region=2 run=R_2014_12_30_12_21_21_
ACGTAGGTGGCAAGCGTTGTCCGGATTTATTGGGCGTAAAGCGAGCGCAGGCGGTCCCTT
AAGTCTGATGTGAAAGCCCACGGCTCAACCGTGGAAGGTCATTGGAAACTGGGGGGCTTG
AGCGCAGGAGAGGAGAGTGGAATTCCATGTGTAGCGGTGAAATGCGTAGATATATGGAGG
AACACCAGTGGCGAAGGCGACTCTCTGGCCTGTAACTGACGCTGAGGCTCGGAAGCGTGG
GGAGCGAACAGGATTGGATACCCTGGTAGTCCACGCCGTAAACGATGAGTGCTAAGTGTT
GGGGGGGTTCCACCCCTCAGTGCTGCAGTTAACGCATTAAGCACCCCGCCTGGGGAGTAC
GG
>I6629V002B0JHX length=361 xy=0709_0547 region=2 run=R_2014_12_30_12_21_21_
ACGGAGGGAGCTAGCGTTATTCGGAATTACTGGGCGTAAAGCGCACGTAGGCGGCTTTGT
AAGTTAGAGGTGAAAGCCTGGAGCTCAACTCCAGAATTGCCTTTAAGACTGCATCGCTTG
AATCCAGGAGAGGTGAGTGGAATTCCGAGTGTAGAGGTGAAATTCGTGGATATTCGGAAG
AACACCAGTGGCGAAGGCGGCTCACTGGACTGGTATTGACGCTGAGGTGCGAAAGCGTGG
GGAGCAAACAGGATTAGATACCCTGGTAGTCCACGCCGTAAACGATGATAACTAGCTGTC
GGGGCTCTTAGAGCTTCGGTGGCGCAGCTAACGCATTAAGTTATCCGCCTGGGGAGTACG
G
>I6629V002B0JIS length=361 xy=0709_0578 region=2 run=R_2014_12_30_12_21_21_
GCGGAGGGAGCTAGCGTTATTCGGAATTACTGGGCGTAAAGCGCACGTAGGCGGCTTTGT
AAGTTAGAGGTGAAAGCCTGGAGCTCAACTCCAGAATTGCCTTTAAGACTGCATCGCTTG
AATCCAGGAGAGGTGAGTGGAATTCCGAGTGTAGAGGTGAAATTCGTAGATATTCGGAAG
AACACCAGTGGCGAAGGCGGCTCACTGGACTGGTATTGACGCTGAGGTGCGAAAGCGTGG
GGAGCAAACAGGATTAGATACCCTGGTAGTCCACGCCGTAAACGATGATAACTAGCTGTC
GGGGCTCTTAGAGCTTCGGTGGCGCAGCTAACGCATTAAGTTATCCGCCGGGGGAGTACG
G
>I6629V002B0JKC length=363 xy=0709_0634 region=2 run=R_2014_12_30_12_21_21_
ACGTAGGGCGCAAGCGCTATCCGGAATTATTGGGCGTAAAGAGCTCGTAGGCGGTTTGTC
GCGTCTGCCGTGAAAGTCCGGGGCTCAACTCCGGATCTGCGGTGGGTACGGGCAGACTAG
AGTGATGTAGGGGAGACTGGAATTCCTGGTGTAGCGGTGAAATGCGCAGATATCAGGAGG
AACACCGATGGCGAAGGCAGGTCTCTGGGCATTAACTGACGCTGAGGAGCGAAAGCATGG
GGAGCGAACAGGATTAGATACCCTGGTAGTCCATGCCGTAAACGTTGGGCACTAGGTGTG
GGGGACATTCCACGTTTTCCGCGCCGTAGCTAACGCATTAAGTGCCCCGCCTGGGGAGTA
CGG
>I6629V002B0K15 length=24 xy=0709_2571 region=2 run=R_2014_12_30_12_21_21_
GAGATGGCCGCCTGGGGAGTACGG
>I6629V002B0K38 length=360 xy=0709_2646 region=2 run=R_2014_12_30_12_21_21_
ACGTAGGGTGCGAGCGTTAATCGGAATTACTGGGCGTAAAGCGTGCGCAGGCGGCTTTGC
AAGACAGATGTGAAATCCCCGGGCTCAACCTGGGAACTGCATTTGTGACTGCAAGGCTAG
AGTACGGCAGAGGGGGATGGAATTCCGCGTGTAGCAGTGAAATGCGTAGATATGCGGAGG
AACACCGATGGCGAAGGCAATCCCCTGGGCCTGTACTGACGCTCATGCACGAAAGCGTGG
GGAGCAAACAGGATTAGATACCCTGGTAGTCCACGCCCTAAACGATGTCAACTGGTTGTT
GGACGGCTTGCTGTTCAGTAACGAAGCTAACGCGTGAAGTTGACCGCCTGGGGAGTACGG
>I6629V002B0K3P length=361 xy=0709_2627 region=2 run=R_2014_12_30_12_21_21_
ACGGAGGGAGCTAGCGTTATTCGGAATTACTGGGCGTAAAGCGCACGTAGGCGGCTTTGT
AAGTTAGAGGTGAAAGCCTGGAGCTCAACTCCAGAATTGCCTTTAAGACTGCATCGCTTG
AATCCAGGAGAGGTGAGTGGAATTCCGAGTGTAGAGGTGAAATTCGTAGATATTCGGAAG
AACACCAGTGGCGAAGGCGGCTCACTGGACTGGTATTGACGCTGAGGTGCGAAAGCGTGG
GGAGCAAACAGGATTAGATACCCTGGTAGTCCACGCCGTAAACGATGATAACTAGCTGTC
GGGGCTCTTAGAGCTTCGGTGGCGCAGCTAACGCATTAAGTTATCCGCCTGGGGAGTACG
G
>I6629V002B0K4F length=363 xy=0709_2653 region=2 run=R_2014_12_30_12_21_21_
ACGGGGGGAGCAAGCGTTGTTCGGATTTACTGGGCGTAAAGGGCGCGTAGGCGGCGCAAC
AAGTCACTTGTGAAATCTCCGGGCTTAACCCGGAGCGGCCAAGTGATACTGTCGTGCTAG
AGTGCGGAAGGGGCAACTGGAATTCTCGGTGTAGCGGTGAAATGCGTAGATATCGAGAGG
AACACCTGCGGCGAAGGCGGGTTGCTGGGCCGACACTGACGCTGAGGCGCGAAAGCCAGG
GGAGCGAACGGGATTAGATACCCCGGTAGTCCTGGCCTTAAACGATGGATGCTTGGTGTC
CGGGGTTACATAGTCCCCGGGTGCCGTCGCTAACGCCTTAAGCATCCCGCCTGGGGAGTA
CGG
>I6629V002B0K5L length=361 xy=0709_2695 region=2 run=R_2014_12_30_12_21_21_
ACAGAGGGTGCGAGCGTTAATCGGATTTACTGGGCGTAAAGCGTGCGTAGGTGGCTTTTT
AAGTCGGATGTGAAATCCCCGAGCTTAACTTGGGAATTGCATTCGATACTGGGAAGCTAG
AGTATGGGAGAGGATGGTAGAATTCCAGGTGTAGCGGTGAAATGCGTAGAGATCTGGAGG
AGTACCGATGGCGAAGGCAGCCATCTGGCCTAATACTGACGCTGAGGTACGAAAGCATGG
GGAGCAAACAGGATTAGATACCCTGGTAGTCCATGCCGTAAACGATGTCTACTAGCCGTT
GGGGCCTTTGAGGCTTTAGTGGCGCAGCTAACGCGATAAGTAGACCGCCTGGGGAGTACG
G
>I6629V002B0K6H length=360 xy=0709_2727 region=2 run=R_2014_12_30_12_21_21_
ACGAAGGGGGCTAGCGTTGTTCGGAATTACTGGGCGTAAAGCGCACGTAGGCGGATATTT
AAGTCAGGGGTGAAATCCCAGAGCTCAACTCTGGAACTGCCTTTGATACTGGGTATCTTG
AGTATGGAAGAGGTAAGTGGAATTGCGAGTGTAGAGGTGAAATTCGTAGATATTCGCAGG
AACACCAGTGGCGAAGGCGGCTTACTGGTCCATTACTGACGCTGAGGTGCGAAAGCGTGG
GGAGCAAACAGGATTAGATACCCTGGTAGTCCACGCCGTAAACGATGAATGTTAGCCGTC
GGGCAGTATACTGTTCGGTGGCGCAGCTAACGCATTAAACATTCCGCCTGGGGAGTACGG
>I6629V002B0K8J length=363 xy=0709_2801 region=2 run=R_2014_12_30_12_21_21_
ACGGAGGGTGCGAGCGTTGTCCGGAATCATTGGGCGTAAAGGGCGCGTAGGTGGCCCGGT
CAGTCTTTGGTGAAAGCGCGGGGCTCAACCCTGCGTCGGCCAGGGATACTGCCGCGGCTG
GAGCACTGTAGAGGCAGGCGGAATTCCGGGTGTAGCGGTGGAATGCGTAGAGATCCGGAA
GAACACCGGTGGCGAAGGCGGCCTGCTGGGCAGTTGCTGACACTGAGGCGCGACAGCGTG
GGGAGCAAACAGGATTAGATACCCTGGTAGTCCACGCCGTAAACGATGGGCACTAGGCGC
TTGGGGGAGCGACCCCCCGAGGGCCGGCGCTAACGCATTAAGTGCCCCGCCTGGGGAGTA
CGG
>I6629V002B0KBL length=21 xy=0709_1615 region=2 run=R_2014_12_30_12_21_21_
ACGTAGGGTGGCAAGCGTTAT
>I6629V002B0KC4 length=362 xy=0709_1670 region=2 run=R_2014_12_30_12_21_21_
ACGTAGGTGGCAAGCGTTGTCCGGAATCATTGGGCGTAAAGCGCGCGCAGGCGGTCCCTT
AAGTCTGATGTGAAAGCCCACGGCTCAACCGTGGAGGGTCATTGGAAACTGGGGGACTTG
AGTGCAGAAGAGGAAAGCGGAATTCCAAGTGTAGCGGTGAAATGCGTAGAGATTTGGAGG
AACACCAGTGGCGAAGGCGGCTTTCTGGTCTGTAACTGACGCTGAGGCGCGAAAGCGTGG
GGAGCAAACAGGATTAGATACCCTGGTAGTCCACGCCGTAAACGATGAGTGCTAAGTGTT
AGGGGGTTTCCGCCCCTTAGTGCTGCAGCTAACGCATTAAGCACTCCGCCTGGGGAGTAC
GG
>I6629V002B0KFS length=362 xy=0709_1766 region=2 run=R_2014_12_30_12_21_21_
GCGTAGGGGGCAAGCGTTGTCCGGATTTATTGGGCGTAAAGAGCGCGTAGGCGGCTACCC
ACGTCGGATGTGAAAGCTCAGGGCTCAACTCTGAGATGCCATTCGATACGGGGTAGCTAG
AGGCAGCTAGGGGAGAATGGAATTCCTGGTGTAGCGGTGAAATGCGCAGATATCAGGAGG
AACACCGGTGGCGAAGGCGGTTCTCTGGGGCTGTCCTGACGCTGAGGCGCGAAAGCTGGG
GGAGCGAACAGGATTAGATACCCTGGTAGTCCACGCTGTAAACGATGGGCACTAGGTGTC
CGGGGTATTGACCCCCTGGGTGCCGCAGCTAACGCATTAAGTGCCCCGCCTGGGGAGTAC
GG
>I6629V002B0KGD length=24 xy=0709_1787 region=2 run=R_2014_12_30_12_21_21_
GAGATGGCCGCCTGGGGAGTACGG
>I6629V002B0KJG length=24 xy=0709_1898 region=2 run=R_2014_12_30_12_21_21_
GAGATGGCCGCCTGGGGAGTACGG
>I6629V002B0KL5 length=24 xy=0709_1995 region=2 run=R_2014_12_30_12_21_21_
GAGATGGCCGCCTGGGGAGTACGG
>I6629V002B0KON length=360 xy=0709_2085 region=2 run=R_2014_12_30_12_21_21_
ACGTAGGTGGCAAGCGTTGTCCGGAATTATTGGGCGTAAAGCGCGCGCAGGCGGTCCTTT
AAGTCTGATGTGAAAGCCCACGGCTCAACCGTGGAAGGTCATTGGAAACTGGGGGACTTG
AGTGCAGAAGAGGAAAGTGGAATTCCACGTGTAGCGGTGAAATGCGTAGAGATGTGGAGG
AACACCAGTGGCGAAGGCGACTTTCTGGTCTGTAACTGACGCTGAGGCGCGAAAGCGTGG
GGAGCAAACAGGATTAGATACCCTGGTAGTCCACGCTGTAAACGATGAGTGCTAGTTGTC
GGCATGCATGCATGTCGGTGACGCAGCTAACGCATTAAGCACTCCGCCTGGGGAGTACGG
>I6629V002B0KR4 length=354 xy=0709_2210 region=2 run=R_2014_12_30_12_21_21_
ACGTAGGTGGCAAGCGTTGTCCGGAATTATTGGGCGTAAAGCGCGCGCAGGCGGTCCTTT
AAGTCTGATGTGAAAGCCCACGGCTCAACCGTGGAGGGTCATTGGAAAACTGGGGGACTT
GAGTGCAGGAGAGAAGAGTGGAATTCCACGTGTAGCGGTGAAATGCGTAGAGATGTGGAG
GAACACCAGTGGCGAAGGCGACTCTTTGGCCTGTAACTGACGCTGAGGCGCGAAAGCGTA
GGGGAGCGAAACAGGATTAGATACCCTGGTACGTCCACGCCGTAAACGATGAGTGCTAAG
TGTTAGAGGGTTTCCGCCCTTTAGTGCTGCAGTAAACGCATTAAGCACTCCGCC
>I6629V002B0KTG length=361 xy=0709_2258 region=2 run=R_2014_12_30_12_21_21_
ACGGAGGGTGCAAGCGTTAATCGGAATTACTGGGCGTAAAGCGCACGCAGGCGGTTTGTT
AAGTCAGATGTGAAATCCCCGGGCTCAACCTGGGAACTGCATCTGATACTGGCAAGCTTG
AGTCTCGTAGAGGGGGGTAGAATTCCAGGTGTAGCGGTGAAATGCGTAGAGATCTGGAGG
AATACCGGTGGCGAAGGCGGCCCCCTGGACGAAGACCGACGCTCAGGTGCGAAAGCGTGG
GGAGCAAACAGGATTAGATACCCTGGTAGTCCACGCCGTAAACGATGTCGACTTGGAGGT
TGTGCCCTCGAGGCGTGGCTTCCGGAGCTAACGCGTTAAGTCGACCGCCTGGGGAGTACG
G
>I6629V002B0KUV length=361 xy=0709_2309 region=2 run=R_2014_12_30_12_21_21_
ACGGAGGGGGCAAGCGTTGTTCGGATTTACTGGGCGTAAAGGGCGCGTAGGCGGTTTGGT
AAGTTACTTGTGAAATCTCTGGGCTTAACCCAGAACGGCCAAGTAATACTGCCGAACTAG
AGTGCAGAAGGGGCAACTGGAATTCTTGGTGTAGCGGTGAAATGCGTAGATATCAAGAGG
AACACCTGAGGCGAAAGCGGCTTCCTGGTCCAGCACCGACGTTCAGGCACGAAAGCGTGG
GGAGCAAACAGGATTAGATACCCTGGTAGTCCACGCCTTAAACGATGGGCACTAGACGTT
GAAGGGGTAAGCCCTCCAGTGTCGTAGCTAGCGCGCTAAGTGCCCCGCCTGGGGAGTACG
G
>I6629V002B0KXB length=24 xy=0709_2397 region=2 run=R_2014_12_30_12_21_21_
GAGATGGCCGCCTGGGGAGTACGG
>I6629V002B0KXK length=360 xy=0709_2406 region=2 run=R_2014_12_30_12_21_21_
ACGGAGGGAGCTAGCGTTATTCGGAATTACTGGGCGTAAAGCGCACGTAGGCGGCTTTGT
AAGTTAGAGGTGAAAGCCTGGAGCTCAACTCCAGAATTGCCTTTAAGACTGCATCGCTTG
AATCCAGGAGAGGTGAGTGGAATTCCGAGTGTAGAGGTGAAATTCGTAGATATTCGGAAG
AACACCAGTGGCGAAGGCGGCTCACTGGACTGGTATTGACGCTGAGGTGCGAAAGCGTGG
GGAGCAAACAGGATTAGATACCCTGGTAGTCCACGCCGTAAACGATGATAACTAGCTGTC
GGGGCGCTTGGCGTTTCGTGGCGCAGCTAACGCGTTAAGTCATCCGCCTGGGGAGTACGG
>I6629V002B0L0S length=360 xy=0709_3818 region=2 run=R_2014_12_30_12_21_21_
ACGTAGGGTGCGAGCGTTAATCGGAATTACTGGGCGTAAAGCGTGCGCAGGCGGTTCGTT
AAGTCAGATGTGAAAGCCCCGGGCTCAACCTGGGAACTGCATTTGAAACTGGCGGGCTTG
AGTGCGGCAGAGGGGGGTGGAATTCCGCGTGTAGCAGTGAAATGCGTAGAGATGCGGAGG
AACACCGATGGCGAAGGCAGCCCCCTGGGCCGACACTGACGCTCAGGCACGAAAGCGTGG
GGAGCAAACAGGATTAGATACCCTGGTAGTCCACGCCCTAAACGATGCTCACTAGGTGTT
GGGGAAGCGATTCCTTGGTACCGTAGCTAACGCGTGAAGTGAGCCGCCTGGGGAGTACGG
>I6629V002B0L37 length=356 xy=0709_3941 region=2 run=R_2014_12_30_12_21_21_
ACGTAGGGTGCGAGCGTTGTCCGGAATTATTGGGCGTAAAGAGCTTGTAGGCGGTTTGTC
GCGTCTGCTGTGAAAATCCGGGGCTCAACCCCGGACTTGCAGTGGGTACGGGCAGACTAG
AGTGTGGTAGGGGAGACTGGAATTCCTGGTGTAGCGGTGAAATGCGCAGATATCAGGAGG
AACACCGGTGGCGAAGGCGGGTCTCTGGGCCGATACTGACGCTGAGGAGCGAAAGCGTGG
GGAGCGAACAGGATTAGATACCCTGGTAGTCCACGCCGTAAACGATGAGTGCTAGGTGTT
GGGGGGTACCACCCTCAGTGCCGAAGCTAACGCATTAAGCACTCCGCCTGGGGAGT
>I6629V002B0L4Q length=360 xy=0709_3960 region=2 run=R_2014_12_30_12_21_21_
ACGAAGGGGGCTAGCGTTGTTCGGAATCACTGGGCGTAAAGGGTGCGCAGGCGGGTTCAT
AAGTCAGGGGTGAAATCCCGAGGCTCAACCTCGGAACTGCCTTTGATACTGTGGATCTTG
AGTCCGGAAGAGGTGAGTGGAACTGCGAGTGTAGAGGTGAAATTCGTAGATATTCGCAAG
AACACCGGTGGCGAAGGCGGCTCACTGGTCCGGAACTGACGCTGAGGCACGACAGCGTGG
GGAGCAAACAGGATTAGATACCCTGGTAGTCCACGCCGTAAACGATGAATGCCAGCCGTT
GGGTGATTTATCACTGAGTGGCGCAGCTAACGCTTTGAGCATTCCGCCTGGGGAGTACGG
>I6629V002B0LA5 length=145 xy=0709_2895 region=2 run=R_2014_12_30_12_21_21_
ACGAAGGGTGCAAGCGTTAATCGGAATTACTGGGCGTAAAGCGCGCGTAGGTGGTTGGTA
AGATGGATGTGAAATCCCGGGCTCAACCTGGGAACTGCATCCATAACTGCCTGACTAGAG
TACGGTAGAGGGTGGTGGAATTTCC
>I6629V002B0LAH length=361 xy=0709_2871 region=2 run=R_2014_12_30_12_21_21_
ACGGAGGGGGCTAGCGTTGTTCGGAATTACTGGGCGTAAAGCGCGCGTAGGCGGCTTTGT
AAGTTAGAGGTGAAAGCCCGGAGCTCAACTCCGGAACTGCCTTTAAGACTGCATCGCTAG
AATTGTGGAGAGGTGAGTGGAATTCCGAGTGTAGAGGTGAAATTCGTAGATATTCGGAAG
AACACCAGTGGCGAAGGCGACTCACTGGACACATATTGACGCTGAGGTGCGAAAGCGTGG
GGAGCAAACAGGATTAGATACCCTGGTAGTCCACGCCGTAAACGATGATGACTAGCTGTC
GGGGCTCATGGAGTTTCGGTGGCGCAGCTAACGCGTTAAGTCATCCGCCTGGGGAGTACG
G
>I6629V002B0LI7 length=361 xy=0709_3185 region=2 run=R_2014_12_30_12_21_21_
ACGGAGGGGGCTAGCGTTGTTCGGAATTACTGGGCGTAAAGCGCACGTAGGCGGCTTTGT
AAGTTAGAGGTGAAAGCCCGGGGCTCAACTCCGGAATTGCCTTTAAGACTGCATCGCTAG
AATTGTGGAGAGGTAAGTGGAATTCCGAGTGTAGAGGTGAAATTCGTAGATATTCGGAAG
AACACCAGTGGCGAAGGCGACTTACTGGACACATATTGACGCTGAGGTGCGAAAGCGTGG
GGAGCAAACAGGATTAGATACCCTGGTAGTCCACGCCGTAAACGATGATGACTAGCTGTC
AGGGCCCTTAGGGTTTTGGTGGCGCAGCTAACGCGTTAAGTCATCCGCCTGGGGAGTACG
G
>I6629V002B0LIN length=360 xy=0709_3165 region=2 run=R_2014_12_30_12_21_21_
ACGTAGGGGGCAAGCGTTGTCCGGAATTATTGGGCGTAAAGCGCTCGCAGGCGGTTCCTT
AAGTCTGATGTGAAAGCCCACGGCTCAACCGTGGAGGGTCATTGGAAACTGGGGAACTTG
AGGACAGAAGAGGAGAGTGGAATTCCACGTGTAGCGGTGAAATGCGTAGATATGTGGAGG
AACACCAGTGGCGAAGGCGACTCTCTGGTCTGTCTCTGACGCTGAGGAGCGAAAGCGTGG
GTAGCAAACAGGATTAGATACCCTGGTAGTCCACGCCGTAAACGATGAATGCTAGACGTT
GGCGAGCACGCTCGTCAGTGTCGGAGCTAACGCATTAAGCATTCCGCCTGGGGAGTACGG
>I6629V002B0LIV length=363 xy=0709_3173 region=2 run=R_2014_12_30_12_21_21_
ACGTAGGGCGCAAGCGTTATCCGGAATTATTGGGCGTAAAGAGCTCGTAGGCGGTTTGTC
GCGTCTGCCGTGAAAGTCCGGGGCTCAACTCCGGATCTGCGGTGGGTACGGGCAGACTAG
AGTGATGTAGGGGAGACTGGAATTCCTGGTGTAGCGGTGAAATGCGCAGATATCAGGAGG
AACACCGATGGCGAAGGCAGGTCTCTGGGCATTAACTGACGCTGAGGAGCGAAAGCATGG
GGAGCGAACAGGATTAGATACCCTGGTAGTCCATGCCGTAAACGTTGGGCACTAGGTGTG
GGGGACATTCCACGTTTTCCGCGCCGTAGCTAACGCATTAAGTGCCCCGCCTGGGGAGTA
CGG
>I6629V002B0LL4 length=372 xy=0709_3290 region=2 run=R_2014_12_30_12_21_21_
ACGTAGGGTGCAAGCGTTAATCGGAATTACTGGGCGTAAAGCGTGCGCAGGCGGTTTTGT
AAGTCTGACGTGAAAATCCCCGGGCTTAACCTGGGAATTGCGTTGGAGACTGCAAGGCTA
GAGTCTGGCAGAGGGGGGGTAGAATTCCACGTGTAGCAGTGAAATGCGTAGAGATGTGGA
GGAACACCGATGGCGAAGGCAGCCCCCCTGGGTCAAGACTGACGCTCATGCACGAAAGCG
TGGGGAGCGAAACAGGATTAGATACCCCTGGTACGTCCACGCCCCTAAAACGATGTCTAC
TGGTTGTTGGGGAATTCAGTTTTTCTCAGTAACGAAGCCTAACGCGTGAAGTTGACCGCC
TGGGGAGTACGG
>I6629V002B0LPE length=361 xy=0709_3408 region=2 run=R_2014_12_30_12_21_21_
ACAGAGGGTGCGAGCGTTAATCGGATTTACTGGGCGTAAAGCGTGCGTAGGCGGCTTTTT
AAGTTGGATGTGAAATCCCCGAGCTTAACTTGGGAATTGCATTCGATACTGGGAAGCTAG
AGTATGGGAGAGGATGGTAGAATTCCAGGTGTAGCGGTGAAATGCGTAGAGATCTGGAGG
AATACCGATGGCGAAGGCAGCCATCTGGCCTAATACTGACGCTGAGGTACGAAAGCATGG
GGAGCAAACAGGATTAGATACCCTGGTAGTCCATGCCGTAAACGATGTCTACTAGCCGTT
GGGGCCTTTGAGGCTTTAGTGGCGCAGCTAACGCGATAAGTAGACCGCCTGGGGAGCACG
G
>I6629V002B0LSQ length=363 xy=0709_3528 region=2 run=R_2014_12_30_12_21_21_
ACGTAGGGCGCAAGCGTTATCCGGAATTATTGGGCGTAAAGAGCTCGTAGGCGGTTTGTC
GCGTCTGCCGTGAAAGTCCGGGGCTTAACTCCGGATCTGCGGTGGGTACGGGCAGACTAG
AGTGCAGTAGGGGAGACTGGAATTCCTGGTGTAGCGGTGAAATGCGCAGATATCAGGAGG
AACACCGATGGCGAAGGCAGGTCTCTGGGCTGTAACTGACGCTGAGGAGCGAAAGCATGG
GGAGCGAACAGGATTAGATACCCTGGTAGTCCATGCCGTAAACGTTGGGCACTAGGTGTG
GGGGACATTCCACGTTTTCCGCGCCGTAGCTAACGCATTAAGTGCCCCGCCTGGGGAGTA
CGG
>I6629V002B0LVP length=360 xy=0709_3635 region=2 run=R_2014_12_30_12_21_21_
ACGTAGGGTGCAAGCGTTAATCGGAATTACTGGGCGTAAAGCGTGCGCAGGCGGTTTTGT
AAGACAGAGGTGAAATCCCCGGGCTCAACCTGGGAACTGCCTTTGTGACTGCAAGGCTGG
AGTGCGGCAGAGGGGGATGGAATTCCGCGTGTAGCAGTGAAATGCGTAGATATGCGGAGG
AACACCGATGGCGAAGGCAATCCCCTGGGCCTGCACTGACGCTCATGCACGAAAGCGTGG
GGAGCAAACAGGATTAGATACCCTGGTAGTCCACGCCCTAAACGATGTCAACTGGTTGTT
GGGTCTTCACTGACTCAGTAACGAAGCTAACGCGTGAAGTTGACCGCCTGGGGAGTACGG
>I6629V002B0M15 length=362 xy=0710_1067 region=2 run=R_2014_12_30_12_21_21_
ACGAGGGGGGCAAGCGTTGTTCGGAATTATTGGGCGTAAAGGGCGCGTAGGCGGTTTGGC
AAGTTTCGTGTGAAAACTTCGGGCTCAACTCGAAGCCTGCACGGAAAACTGCCGGGCTTG
AGTATGGGAGAGGTGAGTGGAATTTCCGGTGTAGCGGTGAAATGCGTAGATATCGGAAGG
AACACCTGTGGCGAAAGCGGCTCACTGGACCATAACTGACGCTGAGGCGCGAAAGCTAGG
GGAGCAAACAGGATTAGATACCCTGGTAGTCCTAGCCCTAAACGATGATTGCTTGGTGTG
GCAGGTACCCAATCCTGCCGTGCCGAAGCTAACGCGATAAGCAATCCGCCTGGGGAGTAC
GG
>I6629V002B0M2O length=360 xy=0710_1086 region=2 run=R_2014_12_30_12_21_21_
ACGTAGGGTGCAAGCGTTAATCGGAATTACTGGGCGTAAAGCGTGCGCAGGCGGTTTTGT
AAGACAGTGGTGAAATCCCCGGGCTCAACCTGGGAACTGCCATTGTGACTGCAAGGCTAG
AGTGCGGCAGAGGGGGATGGAATTCCGCGTGTAGCAGTGAAATGCGTAGATATGCGGAGG
AACACCGATGGCGAAGGCAATCCCCTGGGCCTGCACTGACGCTCATGCACGAAAGCGTGG
GGAGCAAACAGGATTAGATACCCTGGTAGTCCACGCCCTAAACGATGTCAACTGGTTGTT
GGGTCTTAACTGACTCAGTAACGAAGCTAACGCGTGAAGTTGACCGCCTGGGGAGTACGG
>I6629V002B0M48 length=362 xy=0710_1178 region=2 run=R_2014_12_30_12_21_21_
ACGGAGGGGGCTAGCGTTGTTCGGAATTACGTGGGCGTAAAGCGCACGTAGGCGGCTTTG
TAAGTTAGAGGTGAAAGCCCCGAGCTCAACTCTGGAACTGCCTTTAAGACTGCATCGCTT
GAATTGTGGAGAGGTAAGTGGAATTCCGAGTGTAGAGGTGAAATTCGTAGATATTCGGAA
GAACACCAGTGGCGAAGGCGACTTACTGGACACATATTGACGCTGAGGTGCGAAAGCGCG
GGGAGCAAACAGGATTAGATACCCTGGTAGTCCACGCCGTAAACGATGAGAACTAGCTGT
CCGGGCACTTGGTGCTTGGGTGGCGCAGCTAACGCATTAAGTTCTCCGCCTGGGGAGTAC
GG
>I6629V002B0M5A length=362 xy=0710_1180 region=2 run=R_2014_12_30_12_21_21_
ACAGAGGTCTCAAGCGTTGTTCGGATTCATTGGGCGTAAAGGGTGCGTAGGCGGCGCGGT
AAGTCGGGTGTGAAATCTCGGAGCTTAACTCCGAAACTGCATTCGATACTGCCGTGCTTG
AGGACTGGAGAGGAGACTGGAATTTACGGTGTAGCGGTGAAATGTGTAGATATCGTAAGG
AAGACCAGTGGCGAAGGCGGGTCTCTGGACAGCTCCTGACGCTGAGGCACGAAGGCCAGG
GGAGCAAACGGGATTAGATACCCCGGTAGTCCTGGCAGTAAACGGTGCACGTTTGGTGTG
GGAGGATTCGACCCCTTCTGCGCCGGAGCTAACGCGTTAAACGTGCCGCCTGGGGAGTAC
GG
>I6629V002B0M5D length=253 xy=0710_1183 region=2 run=R_2014_12_30_12_21_21_
ACGTAGGTGGCAAGCGTTACTCGGAATCACTAGGGCGTAAAAGCGCAGGTAGGCGGTTGG
TATAAGTTTCTTGTGAAAGCTCCCCGGGCTTAAACTGGGAGAGGCCAAGGAATACTGTTC
GACTAGAGTGTGGTTAGGGGAAACTGGAAGTTCCCGGTGTAGCGGTGAAATGCGTAGATA
TCGGGAGGAGTACCTATGGCGAAAGCAAGTTTCTGGGCCATCACCTGACGCTGAGCTGCG
AAAGCTAGGGGAG
>I6629V002B0MCT length=361 xy=0710_0155 region=2 run=R_2014_12_30_12_21_21_
ACAGAGGGTGCGAGCGTTAATCGGATTTACTGGGCGTAAAGCGTGCGTAGGCGGCTTCTT
AAGTCGGATGTGAAATCCCTGAGCTTAACTTAGGAATTGCATTCGATACTGGGAAGCTAG
AGTATGGGAGAGGATGGTAGAATTCCAGGTGTAGCGGTGAAATGCGTAGAGATCTGGAGG
AATACCGATGGCGAAGGCAGCCATCTGGCCTAATACTGACGCTGAGGTACGAAAGCATGG
GGAGCAAACAGGATTAGATACCCTGGTAGTCCATGCCGTAAACGATGTCTACTAGCCGTT
GGGGCCTTTGAGGCTTTAGTGGCGCAGCTAACGCGATAAGTAGACCGCCTGGGGAGTACG
G
>I6629V002B0MFP length=362 xy=0710_0259 region=2 run=R_2014_12_30_12_21_21_
ACGGAGGAGGCAAGCGTTATCCGGAATTATTGGGCGTAAAGCGTCCGCAGGTGGCACTTC
AAGTCTGTCGTCAAAGACTGGGGCTTAACCCTGGAAAGGCGGTGGAAACTGAAGCGCTAG
AGTGTGGTAGGGGTAGAGGGAATTCCCGGTGTAGCGGTGAAATGCGTAGAGATCGGGAAG
AACATCGGTGGCGAAAGCGCTCTACTGGACCACAACTGACACTCAGGGACGAAAGCTAGG
GGAGCGAATGGGATTAGATACCCCAGTAGTCCTAGCCGTAAACGATGGATACTAGGTGTG
GCTCGTATCGACCCGAGCCGTGCCGTAGCTAACGCGTTAAGTATCCCGCCTGGGGAGTAC
GG
>I6629V002B0MHY length=362 xy=0710_0340 region=2 run=R_2014_12_30_12_21_21_
ACGTAGGTGGCAAGCGTTGTCCGGAATTATTGGACGTAAAGCGCGCGCAGGCGGTCTTTT
AAGTCTGATGTGAAAGCCCACGGCTCAACCGTGGAGGGTCATTGGAAACTGGGGGACTTG
AGTGCAGGAGAGAAGAGTGGAATTCCACGTGTAGCGGTGAAATGCGTAGAGATGTGGAGG
AACACCAGTGGCGAAGGCGACTCTTTGGCCTGTAACTGACGCTGAGGCGCGAAAGCGTGG
GGAGCAAACAGGATTAGATACCCTGGTAGTCCACGCCGTAAACGATGAGTGCTAAGTGTT
AGGGGGTTTCCGCCCCTTAGTGCTGCAGCTAACGCATTAAGTGTCCCGCCTGGGGAGTAC
GG
>I6629V002B0MKG length=346 xy=0710_0430 region=2 run=R_2014_12_30_12_21_21_
ACGTAGGGTGCGAGCGTTAATCGGATTTACTGGGCGTAAAGCATGCGCAGGTCGGACGGT
TCAAGTCAGGTGTGAAATCCCCGAGCTTAACTTGGGAATTGCGCTTGAAACTAGATCGCT
AGAGTACGGCAGGAGGGGGGTAGAACTTCCACGTGTAGCAGTGAAATGCGTAGAGATGTG
GAGGAACACCGATGGCGAAGGCAGTCCCCCTGGGCCTGTACTGACGCTCATGCATGAAAG
GCGTGGGGAGCAAACAGGATTACGATACCCTGGTAGTCCCAACGCCCTAAACTATGTCAA
CTAGTTGTTGGTAAGAGTCAAATCTTTCAGTAACGTAGCTAACGCG
>I6629V002B0MKK length=24 xy=0710_0434 region=2 run=R_2014_12_30_12_21_21_
GAGATGGCCGCCTGGGGAGTACGG
>I6629V002B0MON length=358 xy=0710_0581 region=2 run=R_2014_12_30_12_21_21_
ACGTAGGGCGCAAGCGTTATCCGGAATCACTGGGCGTAAAGCGCGCGCAGGCGGCAATCT
ACGTCTGGGGTGAAAGCCCGGGGCTCAACCTCGGGACTGCCTTGGATACGGGATCGCTTG
AGAATCGGAGAGGCAAGGGGAATTCCACGTGTAGCGGTGAAATGCGTAGAGATGTGGAGG
AACACCTGTGGCGAAGGCGCCTCGCTGGCCGATTTCTGACGCTGAGGCGCGAAAGCGTGG
GGAGCAAACAGGATTAGATACCCTGGTAGTCCACACCGTAAACGTTGGGCGCTAGGTGTG
GGATCCATTCCACGGGTTCCGTGCCGTAGCTAACGCATTAAGCGCCCCGCCTGGGGAG
>I6629V002B0MQV length=362 xy=0710_0661 region=2 run=R_2014_12_30_12_21_21_
GCGTAGGTGGCAAGCGTTGTCCGGAATTATTGGGCGTAAAGCGCGCGCAGGCGGTCCTTT
AAGTCTGATGTGAAAGCCCACGGCTCAACCGTGGAGGGTCATTGGAAACTGGGGGACTTG
AGTGCAGAAGAGGAAGGTGGAATTCCACGTGTAGCGGTGAAATGCGTAGAGATGTGGAGG
AACACCAGTGGCGAAGGCGACTTTCTGGTCTGTAACTGACGCTGAGGCGCGAAAGCGTGG
GGAGCAAACAGGATTAGATACCCTGGTAGTCCACGCCGTAAACGATGAGTGCTAAGTGTT
AGGGGGTTTCCGCCCCTTAGTGCTGCAGCTAACGCATTAAGCACTCCGCCTGGGGAGTAC
GG
>I6629V002B0MR4 length=362 xy=0710_0706 region=2 run=R_2014_12_30_12_21_21_
ACGTAGGCAGCAAGCGTTGTTCGGAATTACTGGGCGTAAAGAGTGTGTAGGCGGTTCTCT
AAGTTCCGTGTGAAATCTCCCGGCTCAACTGGGAGGGTGCGCGGGAAACTGGAGGGCTCG
AGTATGGGAGAGGAAAGCGGAATTCCTGGTGTAGCGGTGAAATGCGTAGATATCAGGAGG
AACACCTGCGGTGTAGACAGCTTTCTGGACCATCACTGACGCTGAGACACGAAAGCGTGG
GTAGCAAACAGGATTAGATACCCTGGTAGTCCACGCCCTAAACGATGCATACTTGGTGTG
AGCCGTTCATTCGGTTCGTGCCGAGGGGCTAACGCGTTAAGTATGCCGCCTGGGGAGTAC
GG
>I6629V002B0MTU length=362 xy=0710_0768 region=2 run=R_2014_12_30_12_21_21_
ACGGGGGGGGCAAGCGTTGTTCGGAATTACTGGGCGTAAAGGGCTCGTAGGCGGCCAACT
AAGTCGGATGTGAAATCCCCAGGCTCAACCTGGGAACTGCATCCGATACTGGATGGCTTG
AATCCGGGAGAGGGATGCAGAATTCCAGGTGTGGCGGTGAAATGCGTAGATATCTGGAGG
AATACCGGTGGCGAAGGCGGCATCCTGGACCGGCATTGACGCTGAGGAGCGAAAGCTAGG
GGAGCAAACGGGATTAGATACCCCGGTAGTCCTAGCCCTAAACGATGAATGCTTGGTGTG
ACGGGTATCGATCCCTGTCGTGCCGAAGCTAACGCATTAAGCATTCCGCCTGGGGAGTAC
GG
>I6629V002B0MVX length=368 xy=0710_0843 region=2 run=R_2014_12_30_12_21_21_
ACGTAGGTGGCAAGCGTTATCCGGAATTATTGGGCGTAAAGCGCGCGTAGGCGGTAAGAT
AAGTCTGATGTAGAAACGCCCCCGGCTCAACCGGGGAGGGTCATTGGAAACTGTTTTACT
TGAGTACAGAAGAGGAGAGTGGAAGTTCCATGTGTAGCGGTGAAATGCGCAGAGATATGG
AGGAACACCAGTGGCGAAGGCGGCTCTCCTGGTCTGTAACTGACGCTGAGGTGCGAAAGC
GTGGGGAGTCAAACAGGATTAGATACCCTGGTAGTCCACGCCGTAAACCGATGAGTGCTA
AGTGTTGGGGGGTTTCGCCCCTCAGTGCTGCAGCTAACGCATTAAGCGACTCCGCCTGGG
GAGTACGG
>I6629V002B0MYT length=382 xy=0710_0947 region=2 run=R_2014_12_30_12_21_21_
ACAGAGGATGCAAGCGTTATCCGGAATGATTGGGCGTAAAGCGTCCGCAGGTGGTTTAAT
AAGTCTGCTGTTAAAGCGTGTGGCTCAACCACATACAGGCAGTGGAAACTATTAGACTAG
AGTATGTTAGGGGTAGAGGGAATTCCCAGTGTAGCGGTGAAATGCGTAGAGATTGGGAAG
AACACCGGTGGCGAAAGCGCTCTGCTAGGACAATACTGACACTGAGGGACGAAAGCTAGG
GGAGCGAATGGGATTAGATACCCCAGTAGTCCTAGCCGTAAACGATGGATACTAGGCGTT
GCCCGTATCGACCCGGGCATTGTCGTAGCTAACGCGTTAAGTATCCCGCCTGGGGAGTAC
GGCTGAGACGCCAAGGCACACA
>I6629V002B0N0X length=361 xy=0710_2319 region=2 run=R_2014_12_30_12_21_21_
ACGGGGGGAGCAAGCGTTGTTCGGATTTACTGGGCGTAAAGGGCGCGTAGGCGGCCTCCG
CAAGTCAGTTGTGAAATCTCCGAGCTTAACTCGGAAAGGTCAACTGATACTGCGGGGCTA
GAGTGCGGAAGGGGCAACTGGAATTCTTGGTGTAGCGGTGAAATGCGTAGATATCAAGAG
GAACACCTGCGGCGAAGGCGGGTTGCTGGGCCGACACTGACGCTGAGGCGCGAAAGCTAG
GGGAGCGAACGGGATTAGATACCCTGGTAGTCCACGCCCTAAACGATGTCAACTAGTTGT
CGGGTCTTAATTGACTTGGCAACGCAGCTAACGCGTGAAGTTGACCGCCTGGGGAGTACG
G
>I6629V002B0N39 length=361 xy=0710_2439 region=2 run=R_2014_12_30_12_21_21_
ACGGAGGGGGCTAGCGTTGTTCGGAATTACTGGGCGTAAAGCGCACGTAGGCGGCTTTGT
AAGTTAGAGGTGAAAGCCCGGGGCTCAACTCCGGAATTGCCTTTAAGACTGCATCGCTAG
AACGTCGGAGAGGTGAGTGGAATTCCGAGTGTAGAGGTGAAATTCGTAGATATTCGGACG
AACACCAGTGGCGGAGGCGACTCACTGGACGACTGTTGACGCTGAGGTGCGAAAGCGTGG
GGAGCAAACAGGATTAGATACCCTGGCAGTCCACGCCGTAAACGACGATAACTAGCTGTC
GGGGCTCTTAGAGCTTCGGTGGCGCAGCTAACGCATTAAGTTATCCGCCTGGGGAGTACG
G
>I6629V002B0N58 length=364 xy=0710_2510 region=2 run=R_2014_12_30_12_21_21_
ACAGAGGGTGCGAGCGTTGTTCGGAATTACTGGGCGTAAAGCGCGCGCAGGCGGCCCTTT
AAGTCTACCCGTGAAATGCCGGAGCTCAACTCCGTGCACGCCGGGGGATACTGGAGGGCT
GGAGACAGGTAGAGGCAGGCGGAATTCCGGGTGTAGCGGTGGAATGCGTAGAGATCCGGA
AGAACACCAGAGGCGAAGGCGGCCTGCTGGGCCTTGTCTGACGCTGAGGCGCGAAAGCGT
GGGGAGCGAACAGAATTAGATACCCTGGTAGTCCACGCCGTAAACGATGGGCACTGGGCG
CGGGTGGGATCGACCCCTTCCGTGCCGCAGCTAACGCGTTAAGTGCCCCGCCTGGGGAGT
ACGG
>I6629V002B0N7V length=358 xy=0710_2569 region=2 run=R_2014_12_30_12_21_21_
ACGGAGGGTGCAAGCGTTACCCGGAATCACTGGGCGTAAAGGGCGTGTAGGCGGGCACTT
AAGTCTGGTTTTAAAGACTGCGGCTCAACCGCAGGGATAGACTGGATACTGGGTGTCTTG
ACCTCTGGAGAGAGAACTGGAATTCCTGGTGTAGCGGTGGAATGCGTAGATACCAGGAGG
AACACCAATGGCGAAGGCAGGTTCTTGGACAGAAGGTGACGCTGAGGCGCGAAAGTGTGG
GGAGCGAACCGGATTAGATACCCGGGTAGTCCACACCCTAAACGATGTACGTTGGCTAAC
CGCGGGATGCTGTGGTTGGCGAAGCTAACGCGATAAACGTGCCGCCTGGGGAGTACGG
>I6629V002B0NCX length=365 xy=0710_1455 region=2 run=R_2014_12_30_12_21_21_
ACGGAGGGAGCTAGCGTTATTCGGAATTACTGGGCGTAAAGCGCACGTAGGCGGCTTTGT
AAGTTAGAGGTGAAAGCCTGGAGCTCAACTCCAGAATTGCCTTTAAGACTGCATCGCTTG
AATCCAGGAGAGGTGAGTGGAATTCCGAGTGTAGAGGTGAAATTCGTAGATATTCGGAAG
AACACCAGTGGCGAAGGCGGCTCACTGGACTGGTATTGACGCCGAGGTGCGAAAGCGTGG
GGAGCGAACAGGATTAGATACCCTGGTAGTCCACGCCGTAAACGTTGGGCACTAGGTGTG
GGGGGCCTTTTCCGGGTCTTCCGCGCCGTAGCTAACGCATTAAGTGCCCCGCCTGGGGAG
TACGG
>I6629V002B0NIN length=24 xy=0710_1661 region=2 run=R_2014_12_30_12_21_21_
GAGATGGCCGCCTGGGGAGTACGG
>I6629V002B0NML length=24 xy=0710_1803 region=2 run=R_2014_12_30_12_21_21_
GAGATGGCCGCCTGGGGAGTACGG
>I6629V002B0NQN length=364 xy=0710_1949 region=2 run=R_2014_12_30_12_21_21_
ACGTAGGGCGCAGGCGTTATCCGGAATTATTGGGCGTAAAGAGCTCGTAGGCGGTTTGTC
GCGTCTGCCGTGAAAAGTCCGGGGCTCAACTCCGGATCTGCGGTGGGTACGGGCAGACTA
GAGTGATGTAGGGGAGACTGGAATTCCTGGTGTAGCGGTGAAATGCGCAGATATCAGGAG
GAACACCGATGGCGAAGGCAGGTCTCTGGGCATTAACTGACGCTGAGGAGCGAAAGCATG
GGGAGCGAACAGGATTAGATACCCTGGTAGTCCATGCCGTAAACGTTGGGCACTAGGTGT
GGGGGACAGTTCCACGTTTTCCGCGCCCGTAGCTAACGCATTAAGTGCCCCGCCTGGGGA
GTAC
>I6629V002B0NRB length=361 xy=0710_1973 region=2 run=R_2014_12_30_12_21_21_
ACGTAGGTGGCGAGCGTTGTCCGGATTTACTGGGCGTAAAGGGAGCGTAGGCGGATTCTT
AAGTGAGATGTGAAATACTTGGGCTTAACCTGAGTGCTGCATTTCAAACTGGAAGTCTAG
AGTGCAGGAGAGGAGAAGGGAATTCCTAGTGTAGCGGTGAAATGCGTAGAGATTAGGAAG
AACACCAGTGGCGAAGGCGCTTCTCTGGACTGTAACTGACGCTGAGGCTCGAAAGCGTGG
GGAGCAAGCAGGATTAGATACCCTGGTAGTCCACGCCGTAAACGATGAATACTAGGTGTA
GGGGTTGTCATGACCTCTGTGCCGCCGCTAACGCATTAAGTATTCCGCCTGGGGAGTACG
G
>I6629V002B0NVE length=23 xy=0710_2120 region=2 run=R_2014_12_30_12_21_21_
GAATGGCCGCCTGGGGAGTACGG
>I6629V002B0O53 length=25 xy=0710_3801 region=2 run=R_2014_12_30_12_21_21_
GAGAATGGCCGCCTGGGCAGTACGG
>I6629V002B0O6M length=361 xy=0710_3820 region=2 run=R_2014_12_30_12_21_21_
ACAGAGGGTGCGAGCGTTAATCGGATTTACTGGGCGTAAAGTGTGCGTAGGCGGCTTCTT
AAGTCGGATGTGAAATCCCTGAGCTTAACTTAGGAATTGCATTCGATACTGGGAAGCTAG
AGTATGGGAGAGGATGGTAGAATTCCAGGTGTAGCGGTGAAATGCGTAGAGATCTGGAGG
AATACCGATGGCGAAGGCAGCCATCTGGCCTAATACTGACGCTGAGGTACGAAAGCATGG
GGAGCAAACAGGATTAGATACCCTGGTAGTCCATGCCGTAAACGATGTCTACTAGCCGTT
GGGGCCTTTGAGGCTTTAGCGGCGCAGCTAACGCGATAAGTAGACCGCCTGGGGAGTACG
G
>I6629V002B0OCJ length=23 xy=0710_2737 region=2 run=R_2014_12_30_12_21_21_
GAGATGCCGCCTGGGGAGTACGG
>I6629V002B0OD0 length=352 xy=0710_2790 region=2 run=R_2014_12_30_12_21_21_
ACAGAGGGGGCAAGCGTTATTCGGAATTATTGGGCGTAAAGGGCGCGTAGGCGGCTTTGC
AAGTGACGGGTGAAAGCCCTCGGCTTAACCGAGGAACTGCCTGTCAGACTGTGAGGCTTG
AGACCGGGAGAGGTGAGTGGAATTCCCAGTGTAGCGGTGAAATGCGTAGATATTGGGAGG
AACACCAGTGGCGAAGGCGGCTCACTGGACCGGAACTGACGCTGAGGCGCGAAAGCGTGG
GGAGCAAACAGGATTAGATACCCTGGTAGTCCACGCCGTAAACGATGAGTGCTTGGTGTA
GCGGGTATCGACCCCGTGCTGTGCCGAAGTCAACACATTAAGCACTCCGCCT
>I6629V002B0OEW length=361 xy=0710_2822 region=2 run=R_2014_12_30_12_21_21_
ACGGAGGGAGCTAGCGTTGTTCGGAATTACTGGGCGTAAAGCGCACGTAGGCGGCTTTTC
AAGTCAGGGGTGAAATCCCGGGGCTCAACCCCGGAACTGCCTCTGAAACTGGATGGCTAG
AATCTTGGAGAGGCGAGTGGAATTCCGAGTGTAGAGGTGAAATTCGTAGATATTCGGAAG
AACACCAGTGGCGAAGGCGACTCGCTGGACAAGTATTGACGCTGAGGTGCGAAAGCGTGG
GGAGCAAACAGGATTAGATACCCTGGTAGTCCACGCCGTAAACGATGATAACTAGCTGTC
CGGGCTCATAGAGCTTGGGTGGCGCAGCTAACGCATTAAGTTATCCGCCTGGGGAGTACG
G
>I6629V002B0OOP length=362 xy=0710_3175 region=2 run=R_2014_12_30_12_21_21_
ACGGAGGGAGCTAGCGTTATTCGGAATTACTGGGCGTAAAGCGCACGTAGGCGGCTTTGT
AAGTTAGAGGTGAAAGCCTGGAGCTCAACTCCAGAATTGCCTTTAAGACTGCATCGCTTG
AATCCAGGAGAGGTGAGTGGAATTCCGAGTGTAGAGGTGAAATTCGTAGATATTCGGAAG
AACACCAGTGGCGAAGGCGGCTCACTGGACTGGTATTGACGCTGAGGTGCGGAAGCGTGG
GGAGCAAACAGGATTAGATACCCTGGTAGTCCACGCCGTAAACGATGGGCACTAGATGCT
TGGGGGAGCGACCCCCTGAGTGTCGCCGCTAACGCATTAAGTGCCCCGCCTGGGGAGTAC
GG
>I6629V002B0OSM length=363 xy=0710_3316 region=2 run=R_2014_12_30_12_21_21_
ACGTAGGGTGCAAGCGTTAATCGGAATTACTGGGCGTAAAGCGTGCGCAGGCGGTTTTGT
AAGACAGGCGTGAAATCCCCGGGCTTAACCTGGGAATGGCGCTTGTGACTGCAAAGCTGG
AGTGCGGCAGAGGGGGATGGAATTCCGCGTGTAGCAGTGAAATGCGTAGATATGCGGAGG
AACACCGATGGCGAAGGCAATCCCCTGGGCCTGCACTGACGCTCATGCACGAAAGCGTGG
GGAGCAAACAGGATTAGATACCCTGGTAGTCCATGCCGTAAACGTTGGGCACTAGGTGTG
GGGGACATTCCACGTTTTCCGCGCCGTAGCTAACGCATTAAGTGCCCCGCCTGGGGAGTA
CGG
>I6629V002B0OYA length=365 xy=0710_3520 region=2 run=R_2014_12_30_12_21_21_
ACAGAGGTCTCAACGCGGTTGTTCGGATTCATTGGGCGTAAGGGGTGCGTAGGTGGCGGC
CGTAAGTCGGGTGTGAAATTTCGGAGCTTAACTCCGAAACTGCATTCGATACTGCGGTGC
TTGAGGACTGGAGAGGAGACTGGAATTCATGGTGTAGCAGTGAAATGCGTAGAGATCATG
AGGAAGACCAGTGGCGAAGGCGGGTCTCTGGACAGTTCCTGACACTGAGGCACGAAGGCC
AGGGGAGCAAACGGGATTAGATACCCCGGTAGTCCTGGCAGTAAACGGTGCACGTTTGGT
GTGGGGGGATTCGACCCCTTCCGCGCCGGAGCTAACGCGTTAAACGTGCCGCCTGGGGAG
TACGG
>I6629V002B0OYP length=388 xy=0710_3535 region=2 run=R_2014_12_30_12_21_21_
ACGTAGGGACCAAGCGTTGTTCGGATTTACTGGGCGTAAAGGGCGCGTAGGCAGCGTGGT
AAGTCGCGTGTGAAAGCCCCCGGCTCAACTGGGGAGGGTCACGCGATACTGCTCGACTCG
AAGGCAGGAGAGGGAAGTGGAATTCCCGGTGTAGTGGTGAAATGCGTAGATATCGGGAGG
AACACCAGTGGCGAAGGCGACTTCCTGGCCTGTTCTTGACGCTGAGGCGCGAAAGCTAGG
GGTAGCAAACGGGATTAGATACCCCGGTAGTCCTAGCCGTAAACGATGGACACTAGGTGT
TGGTGGTATCAACCCCGCCAGTGCCGAAGCTAACGCATTAAGTGTCCCGCCTGGGGAGTA
CGGCTGACTCCAAGGCACACAGGGGATA
>I6629V002B0PA6 length=361 xy=0710_3984 region=2 run=R_2014_12_30_12_21_21_
ACGGAGGGGGCTAGCGTTGTTCGGAATTACTGGGCGTAAAGCGCACGTAGGCGGCTTTGT
AAGTTAGAGGTGAAAGCCCGGAGCTCAACTCCGGAATTGCCTTTAAGACTGCATCGCTCG
AATCATGGAGAGGTGAGTGGAATTCCGAGTGTAGAGGTGAAGTTCGTAGATATTCGGAAG
AACACCAGTGGCGAAGGCGACTCACTGGACATGTATTGACGCTGAGGTGCGAAAGCGTGG
GGAGCAAACAGGATTAGATACCCTGGTAGTCCACGCCGTAAACGATGATGACTAGCTGTC
GGGGCGCTTGGCGTTTCGGTGGCGCAGCTAACGCGTTAAGTCATCCGCCTGGGGAGTACG
G
>I6629V002B0PB5 length=362 xy=0710_4019 region=2 run=R_2014_12_30_12_21_21_
ACGTAGGGCGCAAGCGTTATCCGGAATTATTGGGCGTAAAGAGCTCGTAGGCGGTTTGTC
GCGTCTGCCGTGAAAGTCCGGGGCTCAACTCCGGATCTGCGGTGGGTACGGGCAGACTAG
AGTGATGTAGGGGAGACTGGAATTCCTGGTGTAGCGGTGAAATGCGCAGATATCAGGAGG
AACACCGATGGCGAAGGCAGGTCTCTGGGCATTAACTGACGCTGAGGAGCGAAAGCATGG
GGGAGCAAACAGGATTAGATACCCTGGTAGTCCATGCCGTAAACGATGTCTACTAGCCGT
TGGGGCCTTTGAGGCTTTAGTGGCGCAGCTAACGCGATAAGTAGACCGCCTGGGGAGTAC
GG
>I6629V002B0PB9 length=356 xy=0710_4023 region=2 run=R_2014_12_30_12_21_21_
ACGTAGGGTGCAAGCGTTAATCGGAATTACTGGGCGTAAAGCGTGCGCAGGCGGTTGTGC
AAGACAGATGTGAAATCCCCGGGCTCAACCTGGGAACTGCATTTGTGACTGCACGGCTAG
AGTGTGTCAGAGGGGGGTAGAATTCCACGTGTAGCAGTGAAATGCGTAGAGATGTGGAGG
AATACCGATGGCGAAGGCAGCCCCCTGGGATAACACTGACGCTCATGCACGAAAGCGTGG
GGAGCAAACAGGATTAGATACCCTGGTAGTCCACGCCCTAAACGATGTCTACTAGTTGTC
GGGTTTTAATTAACTTGGTAACGCAGCTAACGCGTGAAGTAGACCGCCTGGGGAGT
>I6629V002B0PDD length=360 xy=0710_4063 region=2 run=R_2014_12_30_12_21_21_
ACGAAGGGGGCTAGCGTTGTTCGGAATTACTGGGCGTAAAGCGCGCGTAGGCGGTGATCC
ATGTCAGAGGTGAAAGCCTGAGGCTCAACTCCAGAATTGCCTTTGAAACGGGATCGCTAG
AGTCCGAGAGAGGATGGCGGAATTCCTAGTGTAGAGGTGAAATTCGTAGATATTAGGAAG
AACACCGGTGGCGAAGGCGGCCATCTGGCTCGGTACTGACGCTCAGGCGCGAAAGCGTGG
GGAGCAAACAGGATTAGATACCCTGGTAGTCCACGCCGTAAACGATGAGTGCTAGTTGTT
GGGAAGTTTACTTCTCAGTGACGCAGCTAACGCGTTAAGCACTCCGCCTGGGGAGTACGG
>I6629V002B0PGC length=363 xy=0711_0074 region=2 run=R_2014_12_30_12_21_21_
ACGTAGGGTGCAAGCGTTGTCCGGAATTATTGGGCGTAAAGAGCTCGTAGGCGGTCTGTC
GCGTCGGCTGTGAAAACTCGGGGCTCAACCCCGAGCCTGCAGTCGATACGGGCAGACTAG
AGTGCTGTAGGGGAGACTGGAATTCCTGGTGTAGCGGTGAAATGCGCAGATATCAGGAGG
AACACCGGTGGCGAAGGCGGGTCTCTGGGCAGTAACTGACGCTGAGGAGCGAAAGCGTGG
GGAGCGAACAGGATTAGATACCCTGGTAGTCCGCGCCGTAAACGGTGGGTGCTAGGTGTG
AGCGGTATTCCACGCCGTTCGTGCCGCAGCTAACGCATTAAGCACCCCGCCTGGGGAGTA
CGG
>I6629V002B0PHY length=365 xy=0711_0132 region=2 run=R_2014_12_30_12_21_21_
ACGTAGGGTGCAAGCGTTGGTCCGGAATTATTGGGCGTAAAGAGCTCGTAGGCGGTTTGT
CGGCGTCTGCTGTGAAAACTGGAGGCTCAACCTCCAGCCTGCAGTGGGTACGGGCAGACT
AGAGTGCGGTAGGGGAGATTGGAATTCCTGGTGTAGCGGTGGAATGCGCAGATATCAGGA
GGAACACCGATGGCGAAGGCAGATCTCTGGGCCGTAACTGACGCTGAGGAGCGAAAGGGT
GGGGAGCAAACAGGCTTAGATACCCTGGTAGTCCACCCCGTAAACGTTGGGAACTAGATG
TGGGGACCATTCCACGGTCTCCGTGTCGCAGCTAACGCATTAAGTTCCCCGCCTGGGGAG
TACGG
>I6629V002B0PV6 length=363 xy=0711_0644 region=2 run=R_2014_12_30_12_21_21_
ACGTAGGGTGCAAGCGTTGTCCGGAATTATTGGGCGTAAAGAGCTCGTAGGCGGTCTGTC
GCGTCGGCTGTGAAAACTCGGGGCTCAACCCCGAGCCTGCAGTCGATACGGGCAGACTTG
AGTGCTGTAGGGGAGACTGGAATTCCTGGTGTAGCGGTGAAATGCGCAGATATCAGGAGG
AACACCGGTGGCGAAGGCGGGTCTCTGGGCAGTAACTGACGCCGAGGAGCGAAAGCGTGG
GGAGCGAACAGGATTAGATACCCTGGTAGTCCACGCCGTAAACGGTGGGTGCTAGGTGTG
AGCGGTATTCCACGCCGTTCGTGCCGCAGCTAACGCATTAAGCACCCCGCCTGGGGAGTA
CGG
>I6629V002B0PVC length=357 xy=0711_0614 region=2 run=R_2014_12_30_12_21_21_
ACGTAGGGTGCGAGCGTTGTCCGGAATTATTGGGCGTAAAGAGCTTGTAGGCGGTTTGTC
ACGTCTGCTGTGAAAACTCGGGGCTTAACCCCGAGCCTGCAGTGGGTACGGGCAGACTAG
AGTATGGTAGGGGAGACTGGAATTCCTGGTGTAGCGGTGGAATGCGCAGATATCAGGAGG
AACACCGATGGCGAAGGCAGGTCTCTGGGCCATAACTGACGCTGAGAAGCGAAAGCATGG
GGAGCGAACAGGATTAGATACCCTGGTAGTCCATGCCGTAAACGTTGGGCGCTAGGTGTG
GGACTCATTCCACGAGTTCCGTGCCGCAGCTAACGCATTAAGTGCCCCGCCTGGGGA
>I6629V002B0Q01 length=361 xy=0711_2115 region=2 run=R_2014_12_30_12_21_21_
ACGGAGGGGGCTAGCGTTGTTCGGAATTACTGGGCGTAAAGCGCACGTAGGCGGCTTTGT
AAGTTAGAGGTGAAAGCCCAGAGCTCAACTCTGGAACTGCCTTTAAGACTGCATCGCTTG
AATCATGGAGAGGTTAGTGGAATTCCGAGTGTAGAGGTGAAATTCGTAGATATTCGGAAG
AACACCAGTGGCGAAGGCGACTAACTGGACATGTATTGACGCTGAGGTGCGAAAGCGTGG
GGAGCAAACAGGATTAGATACCCTGGTAGTCCACGCCGTAAACGATGATAACTAGCTGTC
AGGGCTCTTGGAGCTTTGGTGGCGCAGCTAACGCGTTAAGTTAGCCGCCTGGGGAGTACG
G
>I6629V002B0Q11 length=358 xy=0711_2151 region=2 run=R_2014_12_30_12_21_21_
ACGTAGGTGGCAAGCGTTATCCGGAATTATTGGGCGTAAAGAGCGCGCAGGTGGTTGATT
AAGTCTGATGTGAAAGCCCACGGCTTAACCGTGGAGGGTCATTGGAAACTGGTCGACTTG
AGTGCAGAAGAGGGAAGTGGAATTCCATGTGTAGCGGTGAAATGCGTAGAGATATGGAGG
AACACCAGTGGCGAAGGCGGCTTCCTGGTCTGTAACTGACACTGAGGCGCGAAAGCGTGG
GGAGCAAACAGGATTAGATACCCTGGTAGTCCACGCCGTAAACGATGAGTGCTAAGTGTT
GGGGGTCGAACCTCAGTGCTGAAGTTAACGCATTAAGCACTCCGCCTGGGGAGTACGG
>I6629V002B0Q4X length=363 xy=0711_2255 region=2 run=R_2014_12_30_12_21_21_
ACGTAGGGTGCAAGCGTTGTCCGGAATTATTGGGCGTAAAGAGCTCGTAGGCGGTCTGTC
GCGTCGGCTGTGAAAACTCGGGGCTCAACCCCGAGCCTGCAGTCGATACGGGCAGACTAG
AGTGCTGTAGGGGAGACTGGAATTCCTGGTGTAGCGGTGAAATGCGCAGATATCAGGAGG
AACACCGGTGGCGAAGGCGGGTCTCTGGGCAGTAACTGACGCTGAGGAGCGAAAGCGTGG
GGAGCGAACAGGATTAGATACCCTGGTAGTCCACGCCGTAAACGTTGGGCGCTAGATGTG
GGGCTCATTCCACGAGTTCCGTGTCGCAGCTAACGCATTAAGCGCCCCGCCTGGGGAGTA
CGG
>I6629V002B0Q6N length=361 xy=0711_2317 region=2 run=R_2014_12_30_12_21_21_
ACAGAGGGTGCGAGCGTTAATCGGAATTACTGGGCGTAAAGCGCGCGTAGGCGGCTTTGC
AAGTCGGGTGTGAAATCCCCAGGCTTAACCTGGGAACTGCATTCGAGACTGCATTGCTAG
AGTATGGGAGAGGGAAGTGGAATTTCCGGTGTAGCGGTGAAATGCGTAGATATCGGAAGG
AACATCAGTGGCGAAAGCGACTTCCTGGACCAATACTGACGCTCATGTGCGAAAGCGTGG
GGAGCAAACAGAATTAGATACCCTGGTAGTCCACGCCATAAACGATGACAACTGGATGTC
GGGAGGGTCTGCCTCTCGGTGTCGTAGCTAACGCGTTAAGTTGTCCGCCTGGGGAGTACG
G
>I6629V002B0Q7M length=355 xy=0711_2352 region=2 run=R_2014_12_30_12_21_21_
GCGTAGGGTGCAGGCGTTGTCCGGAATTATTGGGCGTAAAGAGCTCGTAGGCGGTCTGTC
ACGTCGGCTGTGAAAACTACGGGGCTCAACCCCGACGCCTGCAGTCGATACGGGCAGACT
AGAGTCCGGCAGGGGAGACTGGAATTCCTGGTGTAGCGGTGAAATGCGCAGATATCAGGA
GGAACACCGGTGGCGAAGGCGGGTCTCTGGGCCGGAACTGACGCTGAGGAGCGAAAGCGT
GGGGAGCGAACAGGATTAGATACCCTGGTAGTCCACGCCGTAAACGTTGGGCGCTAGGTG
TGGGGGGACCTTCCACGTTCTCCGTGCCGCAGCTAACGCATTAAGCGCCCCGCCT
>I6629V002B0Q82 length=361 xy=0711_2404 region=2 run=R_2014_12_30_12_21_21_
ACGGAGGGGGCTGGCGTTGTTCGGAATTACTGGGCGTAAAGCGCGCGTAGGCGGCTTTGT
AAGTCAGAGGTGAAAGCCTGGAGCTCAACTCCAGAACTGCCTTTGAAACTACATCGCTTG
AATCATGGAGAGGTTAGTGGAATTCCGAGTGTAGAGGTGAAATTCGTAGATATTCGGAAG
AACACCAGTGGCGAAGGCGACTAACTGGACATGTATTGACGCTGAGGTGCGAAAGCGTGG
GGAGCAAACAGGATTAGATACCCTGGTAGTCCACGCCGTAAACGATGATGACTAGCTGTC
GGGGCTCATGGAGTTTCGGTGGCGCAGCTAACGCGTTAAGTCATCCGCCTGGGGAGTACG
G
>I6629V002B0Q8R length=362 xy=0711_2393 region=2 run=R_2014_12_30_12_21_21_
ACGTAGGTGGCAAGCGTTGTCCGGAATTATTGGGCGTAAAGCGCGCGCAGGCGGCCTTTT
AAGTCTGATGTGAAAGCCCACGGCTCAACCGTGGAAGGTCATTGGAAACTGAAAGGCTTG
AGTACAGAAGAGGAAAGCGGAACTCCACGTGTAGCGGTGAAATGCGTAGAGATGTGGAGG
AACACCAGTGGCGAAGGCGGCTTTCTGGTCTGTAACTGACGCTGAGGCGCGAAAGCGTGG
GGAGCAAACAGGATTAGATACCCTGGTAGTCCACGCCGTAAACGATGAGTGCTAAGTGTT
AGGGGGTTTCCGCCCCTTAGTGCTGGAGCAAACGCATTAAGCACTCCGCCTGGGGAGTAC
GG
>I6629V002B0QAH length=24 xy=0711_1159 region=2 run=R_2014_12_30_12_21_21_
GAGATGCCCGCCTGGGGAGTACGG
>I6629V002B0QBX length=361 xy=0711_1211 region=2 run=R_2014_12_30_12_21_21_
ACGGAGGGGGCTAGCGTTGTTCGGAATTACTGGGCGTAAAGCGCGCGTAGGCGGCTTTGT
AAGTTAGAGGTGAAAGCCCGGAGCTTAACTCCGGAACTGCCTTTAAGACTGCATCGCTAG
AATTGTGGAGAGGTAAGTGGAATTCCGAGTGTAGAGGTGAAATTCGTAGATATTCGGAAG
AACACCAGTGGCGAAGGCGACTTACTGGACACATATTGACGCTGAGGTGCGAAAGCGTGG
GGAGCAAACAGGATTAGATACCCTGGTAGTCCACGCCGTAAACGATGATAACTAGCTGTC
GGGGCTCTTAGAGCTTCGGTGGCGCAGCTAACGCATTAAGTTATCCGCCTGGGGAGTACG
G
>I6629V002B0QGL length=361 xy=0711_1379 region=2 run=R_2014_12_30_12_21_21_
ACGGAGGGAGCTAGCGTTGTTCGGAATTACTGGGCGTAAAGCGCGCGTAGGCGGCTTTGT
AAGTTAGAGGTGAAAGCCCGGGGCTCAACCCCGGAATTGCCTTTAAGACTGCATCGCTTG
AATCCAGGAGAGGTGAGTGGAATTCCGAGTGTAGAGGTGAAATTCGTAGATATTCGGAAG
AACACCAGTGGCGAAGGCGGCTCACTGGACTGGTATTGACGCTGAGGTGCGAAAGCGTGG
GGAGCAAACAGGATTAGATACCCTGGTAGTCCACGCCGTAAACGATGATAACTAGCTGTC
AGGGCTCTTAGAGTTTTGGTGGCGCAGCTAACGCATTAAGTTATCCGCCTGGGGAGTACG
G
>I6629V002B0QHO length=367 xy=0711_1418 region=2 run=R_2014_12_30_12_21_21_
ACGTAGGGCGCAAGCGTTATCCGGAATTATTGGGCGTAAAAGAGCTCGTAGGGCGGTTTG
TCGCGTCTATCGTGAAAATCCAGGGCTCAACCCTGGACCTGCAGTGGGTACGGGCAGACT
AGAGTGCGGTAGGGGAGATCGGAATTCCTGGTGTAGCGGTGAAATGCGCAGATATCAGGA
GGAACACCGGTGGCGAAGGCGGATCTCTGGGCCGTAACTGACGCTGAGGAGCGAAAGCAA
TGGGGAGCGAACAGGATTAGATACCCTGGTAGTCCATGCCGTAAACGTTGGGCGCTAGGG
TGTGGGGCTCATTCCACGAGTTCTGTGCCGCAGCAAACGCATTAAGCGCCCCGCCTGGGG
AGTACGG
>I6629V002B0QL9 length=362 xy=0711_1583 region=2 run=R_2014_12_30_12_21_21_
ACGTAGGTGGCAAGCGTTGTCCGGATTTATTGGGCGTAAAGCGCGCGCAGGCGGTCCTTT
AAGTCTGATGTGAAATCTTGCGGCTCAACCGCAAGCGGTCATTGGAAACTGGGGGACTTG
AGTACAGAAGAGGAAAGCGGAATTCCACGTGTAGCGGTGAAATGCGTAGAGATGTGGAGG
AACACCAGTGGCGAAGGCGGCTTTCTGGTCTGTAACTGACGCTGAGGCGCGAAAGCGTGG
GGAGCAAACAGGATTAGATACCCTGGTAGTCCACGCCGTAAACGATGAGTGCTAAGTGTT
GGAGGGTTTCCGCCCTTCAGTGCTGCAGCTAACGCATTAAGCACTCCGCCTGGGGAGTAC
GG
>I6629V002B0QLQ length=358 xy=0711_1564 region=2 run=R_2014_12_30_12_21_21_
ACGGAGGGTGCAAGCGTTACCCGGAATCACTGGGCGTAAAGGGCGTGTAGGCGGACACTT
AAGTCTGGTTTTAAAGACTGCGGCTCAACCGCAGGGATGGACTGGATACTGGGTGTCTTG
ACCTCTGGAGAGAGAACTGGAATTCCTGGTGTAGCGGTGGAATGCGTAGATACCAGGAGG
AACACCAATGGCGAAGGCAGGTTCTTGGACAGAAGGTGACGCTGAGGCGCGAAAGTGTGG
GGAGCGAACCGGATTAGATACCCGGGTAGCCCACACCCTAAACGATGTACGTTGGCTAAC
CGCAGGATGCTGTGGTTGGCGAAGCTAACGCGATAAACGTGCCGCCTGGGGAGTACGG
>I6629V002B0QRG length=24 xy=0711_1770 region=2 run=R_2014_12_30_12_21_21_
GAGATGGCCGCCTGGGGAGTACGG
>I6629V002B0R0O length=356 xy=0711_3398 region=2 run=R_2014_12_30_12_21_21_
ACGGAGGGAGCTAGCGTTGTTCGGAAATACTGGGCGTAAAGCGCACGTAGGCGGCGCCGC
AAGTCAGGGGTGAAATCCCGGGGCTCAACCCCGGAACTGCCCTTGAAACTGCAGTGCTAG
AATCTTGGAGAGGCGAGTGGAATTCCGAGTGTAGAGGTGAAATTCGTAGATATTCGGAAG
AACACCAGTGGCGAAGGCGACTCGCTGGACAAGTATTGACGCTGAGGTGCGAAAGCGTGG
GGGAGCAAACAGGATTAGATACCCTGGTAGTCCACGCCGTAAACGATGATAACTAGCTGT
CCGGGCACATGGTGCTTGGGTGGCGCAGCTAACGCATTAAGCATCCCGCCTGGGGA
>I6629V002B0R25 length=360 xy=0711_3487 region=2 run=R_2014_12_30_12_21_21_
GCGTAGGGCGCGAGCGTTAATCGGAATTACTGGGCGTAAAGCGTGCGCAGGCGGTTTTGT
AAGTCTGACGTGAAATCCCCGGGCTCAACCTGGGAACTGCCTTTGTGACTGCAAGGCTGG
AGTGCGGCAGAGGGGGATGGAATTCCGCGTGTAGCAGTGAAATGCGTAGATATGCGGAGG
AACACCGATGGCGAAGGCAATCCCCTGGGCCTGCACTGACGCTCATGCACGAAAGCGTGG
GGAGCAAACAGGATTAGATACCCTGGTAGTCCACGCCCTAAACGATGTCAACTGGTTGTT
GGGTCTTCACTGACTCAGTAACGAAGCTAACGCGTGAAGTTGACCGCCTGGGGAGTACGG
>I6629V002B0R69 length=358 xy=0711_3635 region=2 run=R_2014_12_30_12_21_21_
ACGGAGGGTGCAAGCGTTACCCGGAATCACTGGGCGTAAAGGGCGTGTAGGCGGACACTT
AAGTCTGGTTTTAAAGACTGCGGCTCAACCGCAGGGATGGACTGGATACTGGGTGTCTTG
ACCTCTGGAGAGAGAACTGGAATTCCTGGTGTAGCGGTGGAATGCGTAGATACCAGGAGG
AACACCAATGGCGAAGGCAGGTTCTTGGACAGAAGGTGACGCTGAGGCGCGAAAGTGTGG
GGAGCGAACCGGATTAGATACCCGGGTAGTCCACACCCTAAACGATGTACGTTGGCTAAC
CGCAGGATGCTGTGGTTGGCGAAGCTAACGCGATAAACGTACCGCCTGGGGAGTACGG
>I6629V002B0R6L length=96 xy=0711_3611 region=2 run=R_2014_12_30_12_21_21_
ACGGAGGGAGCTAGCGTTATTCGGAATTACGTGGGACGTAAAGCGCACGTAGGGCGGTAC
TTTGTAAGGTTAGAGGTCGAAAGCCTGGAGCTCAAC
>I6629V002B0R8W length=363 xy=0711_3694 region=2 run=R_2014_12_30_12_21_21_
ACGTAGGGCGCAAGCGTTATCCGGAATTATTGGGCGTAAAGAGCTCGTAGGCGGTTTGTC
GCGTCTGCCGTGAAAGTCCGGGGCTCAACTCCGGATCTGCGGTGGGTACGGGCAGACTAG
AGTGATGTAGGGGAGACTGGAATTCCTGGTGTAGCGGTGAAATGCGCAGATATCAGGAGG
AACACCGATGGCGAAGGCAGGTCTCTGGGCATTAACTGACGCTGAGGAGCGAAAGCATGG
GGAGCGAACAGGATTAGATACCCTGGTAGTCCATGCCGTAAACGTTGGGCACTAGGTGTG
GGGGACATTCCACGTTTTCCGCGCCGTAGCCAACGCATTAAGTGCCCCGCCTGGGGAGTA
CGG
>I6629V002B0R9F length=24 xy=0711_3713 region=2 run=R_2014_12_30_12_21_21_
GAGATGGCCGCCTGGGGAGTACGG
>I6629V002B0RBR length=24 xy=0711_2501 region=2 run=R_2014_12_30_12_21_21_
GAGATGGCCGCCTGGGGAGTACGG
>I6629V002B0RDL length=359 xy=0711_2567 region=2 run=R_2014_12_30_12_21_21_
ACGTAGGTGGCAAGCGTTATCCGGAATTATTGGGCGTAAAGAGCGCGCAGGTGGTTGATT
AAGTCTGATGTGAAAGCCCACGGCTTAACCGTGGAGGGTCATTGGAAACTGGTCGACTTG
AGTGCAGAAGAGGGAAGTGGAATTCCATGTGTAGCGGTGAAATGCGTAGAGATATGGAGG
AACACCAGTGGCGAAGGCGGCTTCCTGGTCTGTAACTGACACTGAGGCGCGAAAGCGTGG
GGAGCAAACAGGATTAGATACCCTGGTAGTCCACGCCGTAAACGATGAGTGCTAAGTGTT
GGGGGTCGAACCGTCAGTGCTGAAGTTAACGCATTAAGCACTCCGCCTGGGGAGTACGG
>I6629V002B0RKI length=363 xy=0711_2816 region=2 run=R_2014_12_30_12_21_21_
ACGTAGGGCGCAAGCGTTATCCGGAATTATTGGGCGTAAAGAGCTCGTAGGCGGTTTGTC
GCGTCTGCCGTGAAAGTCCGGGGCTCAACTCCGGATCTGCGGTGGGTACGGGCAGACTAG
AGTGATGTAGGGGAGACTGGAATTCCTGGTGTAGCGGTGAAATGCGCAGATATCAGGAGG
AACACCGATGGCGAAGGCAGGTCTCTGGGCATTAACTGACGCTGAGGAGCGAAAGCATGG
GGAGCGAACAGGATTAGATACCCTGGTAGTCCATGCCGTAAACGTTGGGCACTAGGTGTG
GGGGACATTCCACGTTTTCCGCGCCGTAGCTAACGCATTAAGTGCCCCGCCTGGGGAGTA
CGG
>I6629V002B0RTF length=361 xy=0711_3137 region=2 run=R_2014_12_30_12_21_21_
ACGAAGGGGGCTAGCGTTGCTCGGATTTACTGGGCGTAAAGGGCGCGTAGGCGGCCATGT
TTGTCAGGCGTGAAATCCCAGGGCTCAACCTTGGGGCTGCGCTTGATACGGCGTGGCTTG
AGGCGAGGAGAGGGTCGTGGAATTCCCAGTGTAGAGGTGAAATTCGTAGATATTGGGAAG
AACACCGGTGGCGAAGGCGGCGACCTGGCCTTGATCTGACGCTGAGGCGCGACAGCGTGG
GGAGCAAACAGGATTAGATACCCTGGTAGTCCACGCCGTAAACGATGTGCGCTGGATGTT
GAGTGGCCTAGCCACTCAGTGTCGCAGCTAACGCGATAAGCGCACCGCCTGGGGAGTACG
G
>I6629V002B0RVO length=233 xy=0711_3218 region=2 run=R_2014_12_30_12_21_21_
ACGTAGGGTGCGAGCGTTGTCCGGAATTATTGGGCGTAAAGAGCTTGTAGGCGGTTTGTC
GCGTCTGCTGTAGAAAGCCCGGGGCTTAACCCCGGGTCTGCAGTGGGTACGGGCAGGCTA
GAGTGTGGTAGGGGAGACTGGAATTCCTGGTGTAGCGGTGGAAATGCGCAGATATCAGGA
GGAACACCGATGGCGAAGGCAGGTCTCTGGGCCACTACTGACGCTGAGAAGCG
>I6629V002B0RVQ length=362 xy=0711_3220 region=2 run=R_2014_12_30_12_21_21_
ACGAAGGGTGCAAGCGTTACTCGGAATTACTGGGCGTAAAGCGTGCGTAGGTGGTTGTTT
AAGTCTGTTGTGAAAGCCCTGGGCTCAACCTGGGAATTGCAGTGGATACTGGGCGACTAG
AGTGTGGTAGAGGGTAGTGGAATTCCTGGTGTAGCAGTGAAATGCGTAGAGATCAGGAGG
AACATCCATGGCGAAGGCAGCTACCTGGACCAACACTGACACTGAGGCACGAAAGCGTGG
GGAGCGAACAGGATTAGATACCCTGGTAGTCCACGCCGTAAACGATGAGTGCTAAGTGTT
AGGGGGTTTCCGCCCCTTAGTGCTGCAGCTAACGCATTAAGCACTCCGCCTGGGGAGTAC
GG
>I6629V002B0S2M length=24 xy=0712_0668 region=2 run=R_2014_12_30_12_21_21_
GAGATGGCCGCCTGGGGAGTACGG
>I6629V002B0S5P length=361 xy=0712_0779 region=2 run=R_2014_12_30_12_21_21_
GCGGAGGGGGCTAGCGTTGTTCGGAATTACTGGGCGTAAAGCGCACGTAGGCGGCTTTGT
AAGTTAGAGGTGAAAGCCCAGGGCTCAACCCTGGAATTGCCTTTAAGACTGCATCGCTTG
AATCATGGAGAGGTGAGTGGAATTCCGAGTGTAGAGGTGAAATTCGTAGATATTCGGAAG
AACACCAGTGGCGAAGGCGACTCACTGGACATGTATTGACGCTGAGGTGCGAAAGCGTGG
GGAGCAAACAGGATTAGATACCCCGGTAGTCCACGCCGTAAACGATGATGACTAGCTGTC
GGGGCGCTTGGCGTTTCGGTGGCGCAGCTAACGCGTTAAGTCATCCGCCTGGGGAGTACG
G
>I6629V002B0S8O length=355 xy=0712_0886 region=2 run=R_2014_12_30_12_21_21_
GCGTAGGTGGCAAGCGTTGTCCGGAATTATTGGGCGTAAAGCGCGCGCAGGCGGTCCTTT
AAGTCTGATGTGAAAGCCCACGGCTCAACCGTGGAGGGTCATTGGAAACTGGGGGACTTG
AGTACAGAAGAGAAGAGTGGAATTCCACGTGTAGCGGTGAAATGCGTAGAGATGTGGAGG
AACACCAGTGGCGAAGGCGACTCTTTGGTCTGTAGCTGACGCTGAGGCGCGAAAGCGTGG
GGAGCAAACAGGATTAGATACCCTGGTAGTCCACGCCGTAAACGGTGTCAACTAGCCGTT
GGAATCCTTGAGATTTTAGTGGCGCAGCTAACGCATTAAGTTGACCGCCTGGGGA
>I6629V002B0S8S length=358 xy=0712_0890 region=2 run=R_2014_12_30_12_21_21_
ACGGAGGGTGCAAGCGTTACCCGGAATCACTGGGCGTAAAGGGCGTGTAGGCGGGATGTT
AAGTCTGACTTTAAAGACCATGGCTCAACCATGGGAGTGGGCTGGATACTGGCATTCTAG
ACGACTGGAGAGGCGATTGGAGTTACTGGTGTAGCGGTGGAATGCGTAGATACCAGTAGG
AACGTCAATGGCGAAGGCAGGTCGCTGGACAGTTTGTGACGCTGAGGCGCGAAAGTGTGG
GGAGCAAACCGGATTAGATACCCGGGTAGTCCACACCCTAAACGATGCACGTTTGATGAT
TGTGGGATGCCATGATTGTCGAAGCTAACGCGATAAACGTGCCGCCTGGGGAGTACGG
>I6629V002B0SAU length=349 xy=0711_3764 region=2 run=R_2014_12_30_12_21_21_
ACGTAGGGTGCAGGCGTTAATCGGAATTACTGGGCGTAAAGCGTGCGCAGGCGGTCTATT
AAGACAGGTGTGAAATCCCCGGGCTTAACCTGGGAACTGCGCTTGTAACTGATAGGCTTG
AGTGTGGCAGAGGGGGGTGGAATTCCACGTGTAGCAGTGAAATGCGTAGAGATGTGGAGG
AACACCGATGGCGAAGGCAGCCCCCTGGGCTAACACTGACGCTCATGCACGAAAGCGTGG
GGAGCAAACAGGATTAGATACCCTGGTAGTCCATGCCGTAAACGTTGGGAACTAGGTGTG
GGTCTCATTCCACGAGATCCGTGCCGCAGCTAACGCATTAAGTTCCCCG
>I6629V002B0SCG length=360 xy=0711_3822 region=2 run=R_2014_12_30_12_21_21_
ACGTAGGGTGCAAGCGTTAATCGGAATTACTGGGCGTAAAGCGTGCGCAGGCGGTTGTGC
AAGACAGATGTGAAATCCCCGGGCTTAACCTGGGAACTGCATTTGTGACTGCATAGCTGG
AGTGCGGCAGAGGGGGATGGAATTCCGCGTGTAGCAGTGAAATGCGTAGATATGCGGAGG
AACACCGATGGCGAAGGCAATCCCCTGGGCCTGCACTGACGCTCATGCACGAAAGCGTGG
GGAGCAAACAGGATTAGATACCCTGGTAGTCCACGCCCTAAACGATGCATACTTGGTGTG
GGCAGTTCATTCTGTCCGTGCCGGAGCTAACGCGTTAAGTATGCCGCCTGGGGAGTACGG
>I6629V002B0SHS length=362 xy=0711_4014 region=2 run=R_2014_12_30_12_21_21_
GCGGAGGATGCAAGCGTTATCCGGAATGATTGGGCGTAAAGCGTCCGCAGGTGGTGATGT
AAGTCTGCTGTCAAAGAATCAGGCTTAACCTGATAGGGGCAGTGGAAACTACATGACTAG
AGTGCGTTCGGGGCAGAGGGAATTCCTGGTGTAGCGGTGAAATGCGTAGATATCAGGAAG
AACACCGGTGGCGGAAGCGCTCTGCTAGGCCGTAACTGACACTGAGGGACGAAAGCTAGG
GGAGCGAATGGGATTAGATACCCCAGTAGTCCTAGCTGTAAACGATGGATACTAGGCATT
GCTTGTATCGACCCGAGCAGTGCCGTAGCTAACGCGTTAAGTATCCCGCCTGGGGAGTAC
GG
>I6629V002B0SIA length=364 xy=0711_4032 region=2 run=R_2014_12_30_12_21_21_
ACGGGGGGAGCAAGCGTTGTTCGGATTTACTGGGCGTAAAGGGCGCGTAGGCGGCCACCG
CAAGTCGACTGTGAAATCTCCGGGCTTAACCCGGAAAGGTCAGCCGATACTGCGGGGCTA
GAGTGCAGAAGGGGCAACTGGAATTCTCGGTGTAGCGGTGAAATGCGTAGATATCGAGAG
GAACACCTGCGGCGAAGGCGGGTTGCTGGGCCGACACTGACGCTGAGGCGCGAAAGCCAG
GGGAGCGAACGGGATTAGATACCCCGGTAGTCCTGGCCTTAAACGATGGATGCTTGGTGT
CCAGGGTTATAAAGTCCCCGGGTGCCGTCGCTAACGCTTTAAGCATCCCGCCTGGGGAGT
ACGG
>I6629V002B0SIC length=361 xy=0711_4034 region=2 run=R_2014_12_30_12_21_21_
GCGGAGGGGGCTAGCGTTGTTCGGAATTACTGGGCGTAGAGCGCGCGTAGGCGGCTTTGT
AAGTTAGAGGTGAAAGCCCGGGGCTCAACTCCGGAATTGCCTTTAAGACTGCATCGCTTG
AATCATGGAGAGGTGAGTGGAATTCCGAGTGTAGAGGTGAAATTCGTAGATATTCGGAAG
AACACCAGTGGCGAAGGCGACTCACTGGACATGTATTGACGCTGAGGTGCGAAAGCGTGG
GGAGCAAACAGGATTAGATACCCTGGTAGTCCACGCCGTAAACGATGATGACTAGCTGTC
GGGGCGCTTAGCGCTTCGGTGGCGCAGCTAACGCGTTAAGTCATCCGCCTGGGGAGTACG
G
>I6629V002B0SPP length=360 xy=0712_0203 region=2 run=R_2014_12_30_12_21_21_
ACGTAGGGTGCAAGCGTTAATCGGAATTACTGGGCGTAAAGCGTGCGCAGGCGGTTATGT
AAGACAGGTGTGAAATCCCCGGGCTTAACCTGGGAACTGCATTTGTGACTGCATAGCTAG
AGTACGGTAGAGGGGGATGGAATTCCGCGTGTAGCAGTGAAATGCGTAGATATGCGGAGG
AACACCGATGGCGAAGGCAATCCCCTGGACCTGTACTGACGCTCATGCACGAAAGCGTGG
GGAGCAAACAGGATTAGATACCCTGGTAGTCCACGCCCTAAACGATGTCAACTGGTTGTT
GGGTCTTCACTGACTCAGTAACGAAGCTAACGCGTGAAGTTGACCGCCTGGGGAGTACGG
>I6629V002B0SQL length=24 xy=0712_0235 region=2 run=R_2014_12_30_12_21_21_
GAGATGGCCGCCTGGGGAGTACGG
>I6629V002B0STZ length=363 xy=0712_0357 region=2 run=R_2014_12_30_12_21_21_
ACGGAGGGAGGCTAGCGTTATTCGGAATTACTGGGCGTAAAGCGCACGTAGGCGGCTTTG
TAAGTTAGAGGTGAAAGCCTGGAGCTCAACTCCAGAATTGCCTTTAAGACTGCATCGCTT
GAATCCAGGAGAGGTGAGTGGAATTCCGAGTGTAGAGGTGAAATTCGTAGATATTCGGAA
GAACACCAGTGGCGAAGGCGGCTCACTGGACTGGTATTGACGCTGAGGTGCGAAAGCGTG
GGGAGCAAACGGGATTAGATACCCTGGTAGTCCACGCCGTAAACGATGTACTACTAGCCG
TTGGGGCCTTTGAGGCTTTAGTGGCGCAGCTAACGCGATAAGTAGACCGCCTGGGGAGTA
CGG
>I6629V002B0T1X length=362 xy=0712_1939 region=2 run=R_2014_12_30_12_21_21_
ACAGAGGTCCCGAGCGTTGTTCGGATTCACTGGGCGTAAAGGGTGCGTAGGCGGCTTAGC
AAGTCTGATGTGAAATCTCCGGGCCCAACCCGGAAATGGCATTAGAAACTGCTGGGCTGG
AGGCTTGGAGGGGGAACTGGAATTCTCGGTGTAGCAGTGAAATGCGTAGAGATCGAGAGG
GACACCAGTGGCGAAGGCGAGTTCCTGGACAAGACCTGACGCTGAGGCACGAAAGCCAGG
GGAGCAAACAGGATTAGATACCCTGGTAGTCCTGGCTGTAAACGGTGCACGTTTGCTGTG
AGAGGAATCGACCCCTTTCGTGGCGGAGCTAACGCGATAAACGTGCCGCCTGGGGAGTAC
GG
>I6629V002B0T5D length=23 xy=0712_2063 region=2 run=R_2014_12_30_12_21_21_
ACGTAGGGCGCAAGCGTTATACC
>I6629V002B0T7Z length=360 xy=0712_2157 region=2 run=R_2014_12_30_12_21_21_
ACGAAGGGGGCTAGCGTTGTTCGGAATTACTGGGCGTAAAGCGCACGTAGGCGGATATTT
AAGTCAGGGGTGAAATCCCAGAGCTCAACTCTGGAACTGCCTTTGATACTGGGTATCTTG
AGTATGGAAGAGGTAAGTGGAATTGCGAGTGTAGAGGTGAAATTCGTAGATATTCGCAGG
AACACCAGTGGCGAAGGCGGCTTACTGGTCCATTACTGACGCTGAGGTGCGAAAGCGTGG
GGAGCAAACAGGGTTAGATACCCTGGTAGTCCACGCCGTAAACGATGAATGTTAGCCGTC
GGGCAGTATACTGTTCGGTGGCGCAGCTAACGCATTAAACATTCCGCCTGGGGAGTACGG
>I6629V002B0TAZ length=360 xy=0712_0969 region=2 run=R_2014_12_30_12_21_21_
ACGTAGGGTGCAAGCGTTAATCGGAATTACTGGGCGTAAAGCGTGCGCAGGCGGTTTTGT
AAGACAGTGGTGAAATCCCCGGGCTCAACCTGGGAACTGCCATTGTGACTGCAAGGCTAG
AGTGCGGCAGAGGGGGATGGAATTCCGCGTGTAGCAGTGAAATGCGTAGATATGCGGAGG
AACACCGATGGCGAAGGCAATCCCCTGGGCCTGCACTGACGCTCATGCACGAAAGCGTGG
GGAGCAAACAGGATTAGATACCCTGGTAGTCCACGCCCTAAACGATGTCAACTGGTTGTT
GGGTCTTAACTGACTCAGTAACGAAGCTAACGCGTGAAGTTGACCGCCTGGGGAGTACGG
>I6629V002B0TG7 length=351 xy=0712_1193 region=2 run=R_2014_12_30_12_21_21_
ACGTAGGGTGCAAGCGTTGTCCGGAATTATTGGGCGTAAAGAGCTCGTAGGCGGTTTGTT
GCGTCGGCTGTGAAATCCCGAGGCTCAACCTCGGGTCTGCAGTCGATACGAGCAAACTAG
AGTGTTGCAGGGGAGACTGGAATTCCTGGTGTAGCGGTGAAATGCGCAGATATCAGGAGG
AACACCGGTGGCGAAGGCGGGTCTCTGGGCAGTAACTGACGCTGAGGAGCGAAAGCGTGG
GGAGCGAACAGGATTAGATACCCTGGTAGTCCACGCCGTAAACGGTGGGTGCTAGGTGTA
GGCGGTATTCCACGCCGTCTGTGCCGCAGCTAACGCATTAAGCACCCCGCC
>I6629V002B0TM2 length=344 xy=0712_1404 region=2 run=R_2014_12_30_12_21_21_
ACAGAGGGTGCGAGCGTTGTCCGGAATCACTGGGCGTAAAGGGCGCGTAGGCGGCCCTGT
AAGTGTGCGGTGAAATCGCGGGGCTCAACCCCGCGCCGGCCGTGCAAACTGCAGGGCTCG
AGCACTGTAGAGGCAGATGGAATTCCGGGTGTAGCGGTGGAATGCGTAGAGATCCGGAAG
AACACCGGTGGCGAAGGCGGTCTGCTGGGCAGTGGCTGACGCTGAGGCGCGACAGCGTGG
GGAGCAAACAGGATTAGATACCCTGGTAGTCCACGCCGTAAACGTTGGGAACCTAGGTGT
GGGAGGTAATCGAACGCCTTCCGTGCCGTAGCTAACGCATTAAG
>I6629V002B0TMB length=361 xy=0712_1377 region=2 run=R_2014_12_30_12_21_21_
ACGGAGGGGGCTAGCGTTGTTCGGAATTACTGGGCGTAAAGCGCACGTAGGTGGCTTTGT
AAGTTAGAGGTGAAAGCCCGGGGCTCAACTCCGGAATTGCCTTTAAGACTGCATCGCTAG
AACGTCGGAGAGGTAAGTGGAATTCCGAGTGTAGAGGTGAAATTCGTAGATATTCGGAAG
AACACCAGTGGCGAAGGCGACTTACTGGACGACTGTTGACACTGAGGTGCGAAAGCGTGG
GGAGCAAACAGGATTAGATACCCTGGTAGTCCACGCCGTAAACGATGATGACTAGCTGTC
GGAGCGCTTAGCGTTTCGGTGGCGCAGCTAACGCGTTAAGTCATCCGCCTGGGGAGTACG
G
>I6629V002B0TUT length=361 xy=0712_1683 region=2 run=R_2014_12_30_12_21_21_
ACGGAGGGAGCTAGCGTTATTCGGAATTACTGGGCGTAAAGCGCACGTAGGCGGCTTTGT
AAGTTAGAGGTGAAAGCCTGGAGCTCAACTCCAGAATTGCCTTTAAGACTGCATCGCTTG
AATCCAGGAGAGGTGAGTGGAATTCCGAGTGTAGAGGTGAAATTCGTAGGTATTCGGAAG
AACACCAGTGGCGAAGGCGGCTCACTGGACTGGTATTGACGCTGAGGTGCGAAAGCGTGG
GGAGCAAACAGGATTAGATACCCTGGTAGTCCACGCCGTAAACGATGATAACTAGCTGTC
GGGGCTCTTAGAGCTCCGGTGGCGCAGCTAACGCATTAAGTTATCCGCCTGGGGAGTACG
G
>I6629V002B0U2H length=24 xy=0712_3255 region=2 run=R_2014_12_30_12_21_21_
GAGATGGCCGCCTGGGGAGTACGG
>I6629V002B0U4F length=24 xy=0712_3325 region=2 run=R_2014_12_30_12_21_21_
GAGATGGCCGCCTGGGGAGTACGG
>I6629V002B0U8D length=363 xy=0712_3467 region=2 run=R_2014_12_30_12_21_21_
ACGTAGGGTGCGAGCGTTGTCCGGAATTATTGGGCGTAAAGAGCTTGTAGGCGGTTTGTC
GCGTCTGCCGTGAAAATTCGAGGCTCAACCTCGAACTTGCGGTGGGTACGGGCAGACTAG
AGTGTGGTAGGGGAGACTGGAATTCCTGGTGTAGCGGTGAAATGCGCAGATATCAGGAGG
AACACCGATGGCGAAGGCAGGTCTCTGGGCCACTACTGACGCTGAGAAGCGAAAGCATGG
GGAGCGAACAGGATTAGATACCCTGGTAGTCCATGCCGTAAACGTTGGGAACTAGGTGTG
GGTCTCATTCCACGAGATCCGTGCCGCAGCTAACGCATTAAGTTCCCCGCCTGGGGAGTA
CGG
>I6629V002B0UC2 length=359 xy=0712_2340 region=2 run=R_2014_12_30_12_21_21_
ACGTAGGGTGCAAGCGTTAATCGGAATTACTGGGCGTAAAGCGTGCGCAGGCGGTTGTGC
AAGACAGATGTGAAATCCCCGGGCTCAACCTGGGAATTGCATTTGTGACTGCACGGCTAG
AGTGTGTCAGAGGGGGGTAGAATTCCACGTGTAGCAGTGAAATGCGTAGAGATGTGGAGG
AATACCGATGGCGAGGGCAGCCCCCTGGGATAACACTGACGCTCATGCACGAAAGCGTGG
GGAGCAAACAGGATTAGATACCCTGGTAGTCCACGCCCTAAACGATGTCAACTAGTTGTC
GGGTCTTAATTGACTTGGTAACGCAGCTAACGCGTGAAGTTGACCGCCTGGGGATACGG
>I6629V002B0UDA length=361 xy=0712_2348 region=2 run=R_2014_12_30_12_21_21_
ACGGAGGGGGCTAGCGTTGTTCGGAATTACTGGGCGTAAAGCGCACGTAGGCGGCTTTGT
AAGTTAGAGGTGAAAGCCCGGAGCTCAACTCCGGAATTGCCTTTAAGACTGCATCGCTCG
AATCATGGAGAGGTGAGTGGAATTCCGAGTGTAGAGGTGAAATTCGTAGATATTCGGAAG
AACACCAGTGGCGAAGGCGACTCACTGGACATGTATTGACGCTGAGGTGCGAAAGCGTGG
GGAGCAAACAGGATTAGATACCCTGGTAGTCCACGCCGTAAACGATGATGACTAGCTGTC
GGGGCGCTTGGCGTTTCGGTGGCGCAGCTAACGCGTTAAGTTATCCGCCTGGGGAGTACG
G
>I6629V002B0UFZ length=362 xy=0712_2445 region=2 run=R_2014_12_30_12_21_21_
ACGGAGGATGCAAGCGTTATCCGGAATGATTGGGCGTAAAGGGTCCGTAGGTGGAACTGA
AAGTCTGCTGTTAAAGAGTCTGGCTCAACCAGATAAAAGCGGTGGAAACTACAGAACTAG
AGTATGGTAGGGGTAGAAGGAATTCCTGGTGTAGCGGTGAAATGCGTAGATATCAGGAAG
AACACCGGTGGCGAAAGCGTTCTACTAGACCAAAACTGACACTGAGGGACGAAAGCTAGG
GGAGCGAATGGGATTAGATACCCCAGTAGTCCTAGCCGTAAACGATGGATACTAGGCGTG
GCTTGTATCGACCCGAGCCGTGCCGGAGCTAACGCGTTAAGTATCCCGCCTGGGGAGTAC
GG
>I6629V002B0UHF length=362 xy=0712_2497 region=2 run=R_2014_12_30_12_21_21_
ACGTAGGTGGCAAGCGTTGTTCGGAATTATTGGGCGTAAAGGGCGCGTAGGCGGCCTGTT
AAGTCAGTCGTGAAAGCCCGGGGCTCAACCCCGGAGGGTCGACTGATACTGGCAAGCTAG
AGTACGGAAGAGGTAGCTGGAATTCCCGGTGTAGCGGTGAAATGCGTAGATATCGGGAGG
AACACCTGAGGCGAAGGCGGGCTACTGGGCCGATACTGACGCTGAGGCGCGAAAGCCAGG
GGAGCGAACGGGATTAGATACCCGGTAGTCCTGGCCCTAAACGATGGACACTTGGTGTGT
CGGGTTTTACAGTCCCGGCGTGCCGGAGCTAACGCGTTAAGTGTCCCGCCTGGGGAGTAC
GG
>I6629V002B0UN7 length=361 xy=0712_2741 region=2 run=R_2014_12_30_12_21_21_
ACGGAGGGAGCTAGCGTTATTCGGAATTACTGGGCGTAAAGCGCACGTAGGCGGCTTTGT
AAGTTAGAGGTGAAAGCCTGGAGCTCAACTCCAGAATCGCCTTTAAGACTGCATCGCTTG
AATCCAGGAGAGGTGAGTGGAATTCCGAGTGTAGAGGTGAAATTCGTAGATATTCGGAAG
AACACCAGTGGCGAAGGCGGCTCACTGGACTGGTATTGACGCTGAGGTGCGAAAGCGTGG
GGAGCAAACAGGATTAGATACCCTGGTAGTCCACGCCGTAAACGATGATAACTAGCTGTC
CGGGGACTTGGTCTTTGGGTGGCGCAGCTAACGCATTAAGTTATCCGCCTGGGGAGTACG
G
>I6629V002B0UPA length=358 xy=0712_2780 region=2 run=R_2014_12_30_12_21_21_
ACGTAGGGTGCGAGCGTTAATCGGAATTACTGGGCGTAAAGCGTGCGCAGGCGGTTTTGT
AAGACAGAGGTGAAATCCCCGGGCTCAACCTGGGAACTGCCTTTGTGACTGCAAAACTGG
AGTGCGGCAGAGGGGGTTGGAATTCCGCGTGTAGCAGTGAAATGCGTAGATATGCGGAGG
AACACCGATGGCGAAGGCAATCCCCTGGGCCTGCACTGACGCTCATGCACGAAAGCGTGG
GGAGCAAACAGGATTAGATACCCTGGTAGTCCACGCCCTAAACGATGTCAACTGGTTGTT
GGGTCTTAACTGACTCAGTAACGAAGCTAACGCGTGAAGTTGACCGCCTGGGGAGTAC
>I6629V002B0UUE length=360 xy=0712_2964 region=2 run=R_2014_12_30_12_21_21_
ACGTAGGGTGCGAGCGTTAATCGGAATTACTGGGCGTAAAGCGTGCGCAGGCGGTTCGTT
AAGTCAGATGTGAAAGCCCCGGGCTCAACCTGGGAACTGCATTTGAAACTGGCGGGCTTG
AGTGCGGCAGAGGGGGGTGGAATTCCGCGTGTAGCAGTGAAATGCGTAGAGATGCGGAGG
AACACCGATGGCGAAGGCAGCCCCCTGGGCCGACACTGACGCTCAGGCACGAAAGCGTGG
GGAGCAAACAGGATTAGATACCCTGGTAGTCCACGCCCTAAACGATGCTCACTAGGTGTT
GGGGAAGCGATTCCTTGGTACCGTAGCTAACGCGTGAAGTGAGCCGCCTGGGGAGTACGG
>I6629V002B0UUR length=363 xy=0712_2977 region=2 run=R_2014_12_30_12_21_21_
ACGTAGGTGGCAAGCGTTGTCCGGAATTATTGGGCGTAAAGGGCTCGCAGGCGGTCTTCT
AAGTCTGATGTGAAATCTTGCGGCTTAACCGTAAGTGGTCATTGGAAACTGGAGGACTTG
AGTACAGAAGAGGAGAGTGGAATTCCACGTGTAGCGGTGAAATGCGTAGAGATGTGGAGG
AACACCAGTGGCGAAGGCGACTCTCTGGTCTGTAACTGACGCTGAGGAGCGAAAGCGTGG
GGAGCAAACAGGATTAGATACCCTGGTAGTCCACGCCGTAAACGATGAGTGCTAAGTGTT
AGGGGGTTTCCGCCCCGTTAGTGCTGCAGCTAACGCATTAAGCACTCCGCCTGGGGAGTA
CGG
>I6629V002B0UXC length=332 xy=0712_3070 region=2 run=R_2014_12_30_12_21_21_
ACGTAGGGCGCAAGCGTTAGTCCGGAAGTTATTGGGCGTAAAGAGCTCGTAGGCGGTTTG
TCGGCGTCGTGCCGTGAAAGTCCGGGGCTCAACTCCGGATCTGCGGTGGGTACGGGCAGA
CTAGAGTGATGTAGGGGAGACTGGAATTCCTGGTGTAGCGGTGAAATGCGCAGATATCAG
GAGGAACACCGATGGCGAAGGCAGGTCTCTGGGCATTAACTGACGCTGAGGAGCGAAAGC
ATGGGGAGCGAACAGGATTAGATACCCTGGTAGTCCATGCCGTAAACGTTGGGCACTAGG
TGTGGGGGACATTCCACGTTTTCCGCGCCGTA
>I6629V002B0V5T length=364 xy=0713_0575 region=2 run=R_2014_12_30_12_21_21_
ACGAAGGGGGCTAGCGTTACTCGGAATTACTGGGCGTAAAGGGCGCGTAGGCGGCGTTCC
AAGTTAGGCGTGAAAGTCCTGGGCTCAACCTGGGAACTGCGCTTAAGACTGGAATGCTAG
AGGATGGAAGAGGGTTGTGGAATTCCCAGTGTAGAGGTGAAATTCGTAGATATTGGGAAA
GAACACCGGTGGCGAAGGCGGCAACCTGGTCCATTTCTGACGCTGAGGCGCGATAGCGTG
GGGAGCAAACAGGATTAGATACCCTGGTAGTCCACGCCGTAAACGACTGTGCGCTGGATG
TTGGGTGACCTAGTCACTCGAGTGTCGTAGCTAACGCGGTAAGCGCACCGCCTGGGGAGT
ACGG
>I6629V002B0V8U length=360 xy=0713_0684 region=2 run=R_2014_12_30_12_21_21_
ACGGAGGGGGCTAGCGTTGTTCGGAATTACTGGGCGTAAAGCGTACGTAGGCGGCTTTGT
AAGTTAGAGGTGAAAGCCCGGAGCTCAACTCCGGAATTGCCTTTAAGACTGCATCGCTTG
AATCGTGGAGAGGTTAGTGGAATTCCGAGTGTAGAGGTGAAATTCGTAGATATTCGGAAG
AACACCAGTGGCGAAGGCGACTAACTGGACACGTATTGACGCTGAGGTACGAAAGCGTGG
GGAGCAAACAGGATTAGATACCCTGGTAGTCCACGCCCTAAACGGTGTCAACTAGTTGTC
GGGTCTTAATTGACTTGGTAACGCAGCTAACGCGTGAAGTTGACCGCCTGGGGAGTACGG
>I6629V002B0V92 length=23 xy=0713_0728 region=2 run=R_2014_12_30_12_21_21_
GAGATGGCCGCCTGGGGAGTACG
>I6629V002B0V9B length=358 xy=0713_0701 region=2 run=R_2014_12_30_12_21_21_
ACGGAGGGTGCAGGCGTTACCGGAATCACTGGGCGTAAAGGGCGTGTAGGCGGACACTTA
AGGTCTGGTTTTAAAGACTGCGGCTCAACCGCAGGGATGGACTGGATACTGGGTGTCTTG
ACCTCTGGAGAGAGAACTGGAATTCCTGGTGTAGCGGTGGAATGCGTAGATACCAGGAGG
AACACCAATGGCGAAGGCAGGTTCTTGGACAGAAGGTGACGCTGAGGCGCGAAAGTGTGG
GGAGCGAACCGGATTAGATACCCGGGTAGTCCACACCCTAAACGATGTACGTTGGCTAAC
CGCAGGATGCTGTGGTTGGCGAAGCTAACGCGATAAACGTACCGCCTGGGGAGTACGG
>I6629V002B0VAO length=362 xy=0712_3550 region=2 run=R_2014_12_30_12_21_21_
ACGTAGGTGGCAAGCGTTGTCCGGAATTATTGGGCGTAAAGCGCGCGCAGGCGGCCTTTT
AAGTCTGATGTGAAAGCCCCCGGCTCAACCGGGGAGGGTCATTGGAAACTGGAAGGCTTG
AGTACAGAAGAGAAGAGTGGAATTCCATGTGTAGCGGTGAAATGCGTAGAGATGTGGAGG
AACACCAGTGGCGAAGGCGACTCTTTGGTCTGTAACTGACGCTGAGGCGCGAAAGCGTGG
GGAGCAAACAGGATTAGATACCCTGGTAGTCCACGCCGTAAACGATGAGTGCTAGGTGTT
GGGGGGTTTCCGCCCCTCAGTGCTGAAGCTAACGCATTAAGCACTCCGCCTGGGGAGTAC
GG
>I6629V002B0VFJ length=365 xy=0712_3725 region=2 run=R_2014_12_30_12_21_21_
GCGTAGGGCGCGAGCGTTATCCGGAATTATTGGGCGTAAAGAGCTCGTAGGCGGTTTGTC
GCGTCTGCCGTGAAAGTCCGGGGCTTAACCCCGGATCTGCGGTGGGTACGGGCAGACTAG
AGTGCAGTAGGGGAGACTGGGAATTCCTGGTGTAGCGGTGAAATGCGCAGATATCAGGAG
GAACACCGATGGCGAAGGCAGGTCTCTGGGCTGTTACTGACGCTGAGGAGCGAAAGCATG
GGGAGCGAACAGGATTAGATACCCTGGTAGTCCATGCCGTAAACGTTGGGCACTGGGTGT
TGGGGGACATTCCACGTTTTCCGCGCCGCAGCTAACGCATTAAGTGCCCCGCCTGGGGAG
TACGG
>I6629V002B0VFN length=24 xy=0712_3729 region=2 run=R_2014_12_30_12_21_21_
GAGATGGCCGCCTGGGGAGTACGG
>I6629V002B0VGN length=360 xy=0712_3765 region=2 run=R_2014_12_30_12_21_21_
ACGGAGGGGGCTAGCGTTGTTCGGAATTACTGGGCGTAAAGCGCACGTAGGCGGACCAGA
AAGTTGGGGGTGAAATCCCGGGGCTCAACCTCGGAACTGCCTTCAAAACTATTGGTCTGG
AGTTCGAGAGAGGTGAGTGGAATTCCGAGTGTAGAGGTGAAATTCGTAGATATTCGGAGG
AACACCAGTGGCGAAGGCGGCTCACTGGCTCGATACTGACGCTGAGGTGCGAAAGCGTGG
GGAGCAAACAGGATTAGATACCCTGGTAGTCCACGCCGTAAACGATGAATGCCAGTCGTC
GGGTTGCATGCAATTCGGTGACACACCTAACGGATTAAGCATTCCGCCTGGGGAGTACGG
>I6629V002B0VNT length=361 xy=0712_4023 region=2 run=R_2014_12_30_12_21_21_
ACGGAGGGAGCTAGCGTTATTCGGAATTACTGGGCGTAAAGCGCACGTAGGCGGCTTTGT
AAGTTAGAGGTGAAAGCCTGGAGCTCAACTCCAGAATTGCCTTTAAGACTGCATCGCTTG
AATCCAGGAGAGGTGAGTGGAATTCCGAGTGTAGAGGTGAAATTCGTAGGTATTCGGAAG
AACACCAGTGGCGAAGGCGGCTCACTGGACTGGTATTGACGCTGAGGTGCGAAAGCGTGG
GGAGCAAACAGGATTAGATACCCTGGTAGTCCACGCCGTAAACGATGATAACTAGCTGTC
GGGGCTCTTAGAGCTCCGGTGGCGCAGCTAACGCATTAAGTTATCCGCCTGGGGAGTACG
G
>I6629V002B0VO5 length=76 xy=0712_4071 region=2 run=R_2014_12_30_12_21_21_
ACGGAGGGAGCTAGCGTTATTCGGAATTACTGGGCGTAAAGCGCACGTAGGCGGCTTTGT
AAGTTAGAGGTGAAAG
>I6629V002B0VRO length=344 xy=0713_0066 region=2 run=R_2014_12_30_12_21_21_
GCGTAGGACCAAGCGTTGTTCGGATTTACTGGGCGTAAAGGGCGCGTAGGCGGCATGGAC
AAGTCACTTGTGAAATCTCTGGGCTTAACCCAGAACGGCCAAGTGAAACTGTCAAGCTAG
AGTGCAGAAGGGGCAATCGGAATTCTTGGTGTAGCGGTGAAATGCGTAGATATCAAGAGG
AACACCTGAGGTGAAGACGGGTTGCTGGGCTGACACTGACGCTGAGGCGCGAAAAGCCAG
GGGAGCAAACGGGATTAGATACCCCGGTAGTCCTGGCCCTAAACGATTGAATACTTGGTG
TCTGGAGTTATATGTGCTCCGGGTGCCGTCGCTAACGTTTTTAG
>I6629V002B0VU3 length=363 xy=0713_0189 region=2 run=R_2014_12_30_12_21_21_
GCGTAGGGCGCAAGCGTTATCCGGAATTATCGGGCGTAAAGAGCTCGTAGGCGGTTTGTC
GCGTCTGCTGTGAAAACCCGAGGCTCAACCTCGGGCCTGCAGTGGGTACGGGCAGACTAG
AGTGCGGTAGGGGAGATTGGAACTCCTGGTGTAGCGGTGGAATGCGCAGATATCAGGAAG
AACACCGATGGCGAAGGCAGATCTCTGGGCCGTAACTGACGCTGAGGAGCGAAAGGGTGG
GGAGCAAACAGGCTTAGATACCCTGGTAGTCCACCCCGTAAACGTTGGGAACTAGTTGTG
GGGTCCATTCCACGGATTCCGTGACGCAGCTAACGCATTAAGTTCCCCGCCTGGGGAGTA
GGG
>I6629V002B0VZ9 length=151 xy=0713_0375 region=2 run=R_2014_12_30_12_21_21_
ACGTAGGTGGCAAGCGTTGTCCGGATTTATTGGGCGTAAAGCGAGCGCAGGTGGTTTCGT
TAAAGTCTGATAGTGAAAGCCCACGGCTCAACCGTGGAAGGTTCATTTGGAAACTGGGGA
ACTTGAATGCAGAAGAGGAGAGTGGAATTCC
>I6629V002B0W12 length=361 xy=0713_1736 region=2 run=R_2014_12_30_12_21_21_
ACGTAGGGTGCAAGCGTTAATCGGAATTACTGGGCGTAAAGCGTGCGCAGGCGGTTTTGT
AAGTCTGTCGTGAAATCCCCGGGCTCAACCTGGGAATTGCGATGGAGACTGCAAGGCTAG
AATCTGGCAGAGGGGGGTAGAATTCCACGTGTAGCAGTGAAATGCGTAGAGATGTGGAGG
AACACCGATGGCGAAGGCAGCCCCCTGGGTCAAGATTGACGCTCATGCACGAAAGCGTGG
GGAGCAAACAGGATTAGATACCCTGGTAGTCCACGCCCTAAAACGATGTCTACTAGTTGT
CGGGTTTTAATTAACTTGGTAACGCAGCTAACGCGTGAAGTAGACCGCCTGGGGAGTACG
G
>I6629V002B0W2D length=24 xy=0713_1747 region=2 run=R_2014_12_30_12_21_21_
GAGATGGCCGCCTGGGGAGTACGG
>I6629V002B0W2K length=20 xy=0713_1754 region=2 run=R_2014_12_30_12_21_21_
GAATGGGCCNCCTGGGGATA
>I6629V002B0W5P length=359 xy=0713_1867 region=2 run=R_2014_12_30_12_21_21_
GCGTAGGGGGCAAGCGTTGTCCGGAATTATTGGGCGTAAAGCGCGCGCAGGCGGTCAATG
AAGTTGGGTGTTTAAGCCCGGGGCTCAACCCCGGTTCGCATCCAAAACTGGTTGACTTGA
GTGTAGGAGAGGAAAGTGGAATTCCACGTGTAGCGGTGAAATGCGTAGAGATGTGGAGGA
ACACCAGTGGCGAAGGCGACTTTCTGGCCTATAACTGACGCTGAGGCGCGAAAGCGTGGG
GAGCAAACAGGATTAGATACCCTGGTAGTCCACGCCGTAAACGATGCATACTAGGTGTTG
GGGATTCGATTCCTCGGTGTCGAAGTTAACACAGTAAGTATGCCGCCTGGGGAGTACGG
>I6629V002B0W71 length=357 xy=0713_1951 region=2 run=R_2014_12_30_12_21_21_
ACGGAGGGAGCGTACGCCGTTAGTTCGGAAGTTACTGGGCGTAAAGCGCACGGTAGGCGG
CTTTGGTAAGTTAGAGGTGAAAGCCTGGAGCTCAACTCCAGAATTGCCTTTAAGACTGCA
TCGCTTGAATCCAGGAGAGGTGAGTGGAATTCCGAGTGTAGAGGTGAAATTCGTAGATAT
TCGGAAGAACACCAGTGGCGAAGGCGGCTCACTGGACTGGTATTGACGCTGAGGTGCGAA
AGCGTGGGGAGCAAACAGGATTAGATACCCTGGTAGTCCACGCCGTAAACGATGATAACT
AGCTGTCGGGGCTCTTAGAGCTTCGGTGGCGCAGCTAACGCATTAAGTTATCCGCCT
>I6629V002B0WBQ length=361 xy=0713_0788 region=2 run=R_2014_12_30_12_21_21_
ACAGAGGGTGCAAGCGTTAATCGGAATTACTGGGCGTAAAGCGCGCGTAGGTGGTTTGTT
AAGTTGGATGTGAAATCCCCGGGCTCAACCTGGGAACTGCATCCAAAACTGGCAAGCTAG
AGTATGGTAGAGGGTGGTGGAATTTCCTGTGTAGCGGTGAAATGCGTAGATATAGGAAGG
AACACCAGTGGCGAAGGCGACCACCTGGACTGATACTGACACTGAGGTGCGAAAGCGTGG
GGAGCAAACAGGATTAGATACCCTGGTAGTCCACGCCGTAAACGATGTCAACTAGCCGTT
GGGAGCCTTGAGCTCTTAGTGGCGCAGCTAACGCATTAAGTTGACCGCCTGGGGAGTACG
G
>I6629V002B0WEI length=360 xy=0713_0888 region=2 run=R_2014_12_30_12_21_21_
ACGTAGGGTGCAAGCGTTAATCGGAATTATTGGGCGTAAAGCGAGTGCAGACGGTTACTT
AAGCCAGATGTGAAATCCCCAAGCTTAACTTGGGACGTGCATTTGGAACTGGGTGACTAG
AGTGTGTCAGAGGGAGGTAGAATTCCACATGTAGCGGTGGAATGCGTAGAGATGTGGAGG
AATACCGATGGCGAAGGCAGCCTCCTGGGATAACACTGACGTTGAGGCTCGAAAGCGTGG
GGAGCAAACAGGATTAGATACCCTGGTAGTCCACGCCCTAAACGATGACAATTAGCTGTT
GGGCTTTGAAAGGCTTAGTAGCGAAGCTAACGCGAGAAATTGTCCGCCTGGGGAGTACGG
>I6629V002B0WGF length=363 xy=0713_0957 region=2 run=R_2014_12_30_12_21_21_
ACGTAGGGTGCGAGCGTTGTCCGGAATTATTGGGCGTAAAGGGCTCGTAGGCGGTTTGTC
GCGTCGGGAGTGAAAACGCCGTGCTTAACACGGCGCTTGCTTTCGATACGGGCAGACTAG
AGGTATTCAGGGGAGAACGGAATTCCTGGTGTAGCGGTGAAATGCGCAGATATCAGGAGG
AACACCGGTGGCGAAGGCGGTTCTCTGGGAATGACCTGACGCTGAGGAGCGAAAGTGTGG
GGAGCGAACAGGATTAGATACCCTGGTAGTCCACACCGTAAACGTTGGGCGCTAGGTGTG
GGGTCCATTCCACGGATTCCGTGCCGCAGCTAACGCATTAAGCGCCCCGCCTGGGGAGTA
CGG
>I6629V002B0WSS length=363 xy=0713_1402 region=2 run=R_2014_12_30_12_21_21_
ACGGAGGGAGCTAGCGTTATTCGGAATTACTGGGCGTAAAGCGCACGTAGGCGGCTTTGT
AAGTTAGAGGTGAAAGCCTGGAGCTCAACTCCAGGATTGCCTTTAAGACTGCATCGCTTG
AATCCAGGAGAGGTGAGTGGAATTCCGAGTGTAGAGGTGAAATTCGTAGATATTCGGAAG
AACACCCAGTGGCGAAGGCGGCTCACTGGACTGGTATTGACGCTGAGGTGCGAAAGCGTG
GGGGAGCAAACAGGATTAGATACCCTGGTAGTCCACGCCGTAAACGATGATAACTAGCTG
TCGGGGCTCTTAGAGCTTCGGTGGCGCAGCTAACGCATTAAGTTATCCGCCTGGGGAGTA
CGG
>I6629V002B0WVF length=24 xy=0713_1497 region=2 run=R_2014_12_30_12_21_21_
GAGATGGCCGCCTGGGGAGTACGG
>I6629V002B0X09 length=363 xy=0713_3003 region=2 run=R_2014_12_30_12_21_21_
ACGTAGGGTGCAAGCGTTGTCCGGAATTATTGGGCGTAAAGAGCTCGTAGGCGGTTTGTT
GCGTCGGCTGTGAAATCCCGAGGCTCAACCTCGGGTCTGCAGTCGATACGAGCAAACTGG
AGTGTTGCAGGGGAGACTGGAATTCCTGGTGTAGCGGTGAAATGCGCAGATATCAGGAGG
AACACCGGTGGCGAAGGCGGGTCTCTGGGCAACAACTGACGCTGAGGAGCGAAAGCGTGG
GGAGCGAACAGGATTAGATACCCTGGTAGTCCACGCCGTAAACGTTGGGCGCTAGGTGTG
GGGCTCATTCCACGAGTTCCGTGCCGCAGCTAACGCATTAAGCGCCCCGCCTGGGGAGTA
CGG
>I6629V002B0X1D length=361 xy=0713_3007 region=2 run=R_2014_12_30_12_21_21_
GCGGAGGGAGCTAGCGTTATTCGGAATTACTGGGCGTAAAGCGCACGTAGGCGGCTTTGT
AAGTTAGAGGTGAAAGCCTGGAGCTCAACTCCAGGATTGCCTTTAAGACTGCATCGCTTG
AATCCAGGAGAGGTGAGTGGAATTCCGAGTGTAGAGGTGAAATTCGTAGATATTCGGAAG
AACACCAGTGGCGAAGGCGGCTCACTGGACTGGTATTGACGCTGAGGTGCGAAAGCGTGG
GGAGCAAACAGGATTAGATACCCTGGTAGTCCACGCCGTAAACGATGATAACTAGCTGTC
GGGGCTCTTAGAGCTTCGGTGGCGCAGCTAACGCATTAAGTTATCCGCCTGGGGAGTACG
G
>I6629V002B0X1Z length=360 xy=0713_3029 region=2 run=R_2014_12_30_12_21_21_
ACGTAGGGTGCAAGCGTTAATCGGAATTACTGGGCGTAAAGCGTGCGCAGGCGGTTTTGT
AAGTCTGACGTGAAATCCCCGGGCTTAACCTGGGAATTGCGTTGGAGACTGCAAGGCTAG
AGTCTGGCAGAGGGGGGTAGAATTCCACGTGTAGCAGTGAAATGCGTGGAGATGTGGAGG
AACACCGATGGCGAAGGCAGCCCCCTGGGTCAAGACTAACGCTCGTGCACGAAAGCGTGG
GGAGCAAACAGGATTAGATACCCTGGTAGTCCACGCCCTAAACGATGTCTACTAGTTGTC
GGGTTTTAATTAACTTGGTAACGCAGCTAACGCGTGAAGTAGACCGCCTGGGGAGTACGG
>I6629V002B0X26 length=360 xy=0713_3072 region=2 run=R_2014_12_30_12_21_21_
ACGTAGGGTGCAAGCGTTAATCGGAATTACTGGGCGTAAAGCGTGCGCAGGCGGTTTTGT
AAGTCTGACGTGAAATCCCCGGGCTTAACCTGGGAATTGCGTTGGAGACTGCAAGGCTAG
AGTCTGGCAGAGGGGGGTAGAATTCCACGTGTAGCAGTGAAATGCGTAGAGATGTGGAGG
AACACCGATGGCGAAGGCAGCCCCCTGGGTCAAGACTGACGCTCATGCACGAAAGCGTGG
GGAGCAAACAGGATTAGATACCCTGGTAGTCCACGCCCTAAGCGATGTCTACTAGTTGTC
GGGTTTTAATTAACTTGGTAACGCAGCTAACGCGTGAAGTAGACCGCCTGGGGAGTACGG
>I6629V002B0X9W length=362 xy=0713_3314 region=2 run=R_2014_12_30_12_21_21_
GCGTAGGTGGCAAGCGTTGTCCGGAATTATTGGGCGTAAAGCGCGCGCAGGCGGCCTTTT
AAGTCTGATGTGAAAGCCCACGGCTTAACCGTGGAAGGTCATTGGAAACTGGAAGGCTTG
AGTGCAGAAGAGGAAAGCGGAATTCCACGTGTAGCGGTGAAGTGCGTAGAGATGTGGAGG
AACACCAGTGGCGAAGGCGGCTTTCTGGTCTGTAACTGACGCTGAGGCGCGAAAGCATGG
GGAGCAAACAGGATTAGATACCCTGGTAGTCCATGCCGTAAACGATGAGTGCTAAGTGTT
AGGGGGTTTCCGCCCCTTAGCGCTGGAGCAAACGCATTAAGCACTCCGCCTGGGGAGTAC
GG
>I6629V002B0XBL length=360 xy=0713_2079 region=2 run=R_2014_12_30_12_21_21_
GCGAAGGGGGCCAGCGTTGTTCGGATTTACTGGGCGTAAAGCGCACGTAGGCGGTTTGTT
AAGTCAGGGGTGAAATCCCGGAGCTCAACTCCGGAACTGCCTTTGATACTGGCAAGCTAG
AGTCCGGAAGAGGTAAGTGGAACTCCTAGTGTAGAGGTGGAATTCGTAGATATTAGGAAG
AACACCAGTGGCGAAGGCGGCTTACTGGTCCGGAACTGACGCTGAGGTGCGAAAGCGTGG
GGAGCAAACAGGATTAGATACCCTGGTAGTCCACGCCGTAAACTATGAGAGCTAGCCGTT
GGAGAGTTTACTCTTCAGTGGCGCAGCTAACGCATTAAGCTCTCCGCCTGGGGAGTACGG
>I6629V002B0XEM length=24 xy=0713_2188 region=2 run=R_2014_12_30_12_21_21_
GAGATGGCCGCCTGGGGAGTACGG
>I6629V002B0XFX length=358 xy=0713_2235 region=2 run=R_2014_12_30_12_21_21_
ACGGAGGGTGCAAGCGTTACCCGGAATCACTGGGCGTAAAGGGCGTGCAGGCGGACACTT
AAGTCTGGTTTTAAAGACTGCGGCTCAACCGCAGGGATGGACTGGATACTGGGTGTCTTG
ACCTCTGGAGAGAGAACTGGAATTCCTGGTGTAGCGGTGGAATGCGTAGATACCAGGAGG
AACACCAATGGCGAAGGCAGGTTCTTGGACAGAAGGTGACGCTGAGGCGCGAAAGTGTGG
GGAGCGAACCGGATTAGATACCCGGGTAGTCCACACCCTAAACGATGTATGTTGGCTAAC
CGCAGGATGCTGTGGTTGGCGAAGCTAACGCGATAAACGTACCGCCTGGGGAGTACGG
>I6629V002B0XHJ length=24 xy=0713_2293 region=2 run=R_2014_12_30_12_21_21_
AAGCATGCCGCCTGGGGAGTACGG
>I6629V002B0XIL length=362 xy=0713_2331 region=2 run=R_2014_12_30_12_21_21_
ACAGAGGGGGCAAGCGTTGTTCGGAATTACTGGGCGTAAAGGGCGCGTAGGCGGCCTTCT
AAGTCAGACGTGAAATCCCTCGGCTCAACCGGGGAACTGCGTCTGAGACTGAAAGGCTTG
AATCCGGGAGAGGAATGCGGAATTCCAGGTGTAGCGGTGAAATGCGTAGATATCTGGAGG
AACACCGGTGGCGAAGGCGGCATTCTGGACCTGCATTGACGCTGAGGCGCGAAAGCCAGG
GGAGCAAACGGGATTAGATACCCCGGTAGTCCTGGCCCTAAACGATGAGTGCTTGGTGTG
GCGGGTATCGATCCCTGCCGTGCCGAAGCTAACGCATTAAGCACTCCGCCTGGGGAGTAC
GG
>I6629V002B0XJR length=361 xy=0713_2373 region=2 run=R_2014_12_30_12_21_21_
ACGGAGGGAGCTAGCGTTATTCGGAATTACTGGGCGTAAAGCGCACGTAGGCGGCTTTGT
AAGTTAGAGGTGAAAGCCTGGAGCTCAACTCCAGAATTGCCTTTAAGACTGCATCGCTTG
AATCCAGGAGAGGTGAGTGGAATTCCGAGTGTAGAGGTGAAATTCGTAGATATTCGGAAG
AACACCAGTGGCGAAGGCGGCTCACTGGACTGGTATTGACGCTGAGGTGCGAAAGCGTGG
GGAGCAAACAGGATTAGATACCCTGGTAGTCCACGCCGTAAACGATGATAACTAGCTGTC
GGGGCTCTTAGAGCTTCGGTGGCGCAGCTAACGCATTAAGTTATCCGCCTGGGGAGTACG
G
>I6629V002B0XTV length=362 xy=0713_2737 region=2 run=R_2014_12_30_12_21_21_
GCAGAGGGGGCAAGCGTTATTCGGAATTATTGGGCGTAAAGGGCGCGTAGGCGGCTTTGC
AAGTGACGGGTGAAAGCCCTCGGCTTAACCGAGGAACTGCCTGTCAGACTGTGAGGCTTG
AGACCGGGAGAGGTGAGTGGAATTCCCAGTGTAGCGGTGAAATGCGTAGATATTGGGAGG
AACACCAGTGGCGAAGGCGGCTCACTGGACCGGAACTGACGCTGAGGCGCGAAAGCGTGG
GGAGCAAACAGGATTAGATACCCTGGTAGTCCACGCCGTAAACGATGAGTGCTTGGTGTA
GCGGGTATCGACCCCTGCTGTGCCGAAGTCAACACATTAAGCACTCCGCCTGGGGAGTAC
GG
>I6629V002B0XWS length=361 xy=0713_2842 region=2 run=R_2014_12_30_12_21_21_
ACGGAGGGAGCTAGCGTTATTCGGAATTACTGGGCGTGAAGCGCACGTAGGCGGCTTTGT
AAGTTAGAGGTGAAAGCCTGGAGCTCAACTCCAGAATTGCCTTTAAGACTGCATCGCTTG
AATCCAGGAGAGGTGAGTGGAATTCCGAGTGTAGAGGTGAAATTCGTAGATATTCGGAAG
AACACCAGTGGCGAAGGCGGCTCACTGGACTGGTATTGACGCTGAGGTGCGAAAGCGTGG
GGAGCAAACAGGATTAGATACCCTGGTAGTCCACGCCGTAAACGATGATAACTAGCTGTC
GGGGCTCTTAGAGCTTCGGTGGCGCAGCTAACGCATTAAGTTATCCGCCTGGGGAGTACG
G
>I6629V002B0XXZ length=20 xy=0713_2885 region=2 run=R_2014_12_30_12_21_21_
GAGATGCCGCCTGGGAGTAC
>I6629V002B0XY1 length=363 xy=0713_2923 region=2 run=R_2014_12_30_12_21_21_
ACGTAGGGTGCAAGCGTCGTCCGGAATCATTGGGCGTAAAGAGCTCGTAGGCGGTTTGTC
GCGTCTGCTGTGAAAACCGGAGGCTCAACCTCCGGCCTGCAGTGGGTACGGGCAGACTAG
AGTGCGGTAGGGGAGATTGGAATTCCTGGTGTAGCGGTGGAATGCGCAGATATCAGGAGG
AACACCGATGGCGAAGGCAGATCTCTGGGCCGTAACTGACGCTGAGGAGCGAAAGCATGG
GGAGCGAACAGGATTAGATACCCTGGTAGTCCATGCCGTAAACGTTGGGCGCTAGATGTA
GGGACCATTCCACGGTTTCTGTGTCGCAGCTAACGCATTAAGCGCCCCGCCTGGGGAGTA
CGG
>I6629V002B0XZ0 length=362 xy=0713_2958 region=2 run=R_2014_12_30_12_21_21_
ACGTAGGGCGCAAGCGTTATCCGGATTTATTGGGCGTAAAGAGCTCGTAGGCGGTTTGTC
GCGTCTGCCGTGAAAGTCCGAGGCTCAACCTCGGATCTGCGGTGGGTACGGGCAGACTAG
AGTGATGTAGGGGAGACTGGAATTCCTGGTGTAGCGGTGAAATGCGCAGATATCAGGAGG
AACACCGATGGCGAAGGCAGGTCTCTGGGCATTTACTGACGCTGAGGAGCGAAAGCATGG
GGAGCGAACAGGATTAGATACCCTGGTAGTCCACGCCGTAAACGATGAGTGCTAAGTGTT
AGGGGGTTTCCGCCCCTTAGTGCTGCAGCTAACGCATTAAGCACTCCGCCTGGGGAGTAC
GG
>I6629V002B0Y5A length=363 xy=0714_0348 region=2 run=R_2014_12_30_12_21_21_
ACGTAGGTGGCAAGCGTTGTCCGGAATTATTGGGCGTAAAGCGCGCGCAGGCGGTTCGTT
TAAGTCTGATGTGAAAGCCCACGGCTCAACCGTGGAGGGTCATTGGAAACTGGGGAACTT
GAGTGCAGAAGAGGAAAGTGGAATTCCATGTGTAGCGGTGAAATGCGTAGAGATGTGGAG
GAACACCAGTGGCGAAGGCGACTTTCTGGTCTGTAACTGACGCTGAGGCGCGAAAGCGTG
GGGAGCAAACAGGATTAGATACCCTGGTAGTCCACGCCGTAAACGATGAGTGCTAAGTGT
TAGGGGGTTTCCGCCCCTTAGTGCTGCAGCTAACGCATTAAGCACTCCGCCTGGGGAGTA
CGG
>I6629V002B0Y60 length=361 xy=0714_0410 region=2 run=R_2014_12_30_12_21_21_
ACGGAGGGTGCGAGCGTTAATCGGAATTACTGGGCGTAAAGCGCGCGTAGGCGGTTATAC
AAGCGAGATGTGAAATTCCCGGGCTTAACCTGGGGACTGCATTTCGAACTGTATGGCTAG
AGTTTTGGAGAGGAGAGTAGAATTCCCAGTGTAGCGGTGAAATGCGTAGAGATTGGGAGG
AATACCAGTGGCGAAGGCGGCTCTCTGGCCAAAAACTGACGCTGAGGTGCGAAAGCGTGG
GGATCAAACAGGATTAGATACCCTGGTAGTCCACGCTGTAAACGATGATCACTAGCCGTT
GGAAGATTTAATCTTCAAGTGGCGCAGCTAACGCGATAAGTGATCCGCCTGGGGAGTACG
G
>I6629V002B0YAV length=24 xy=0713_3349 region=2 run=R_2014_12_30_12_21_21_
AAGATGGCCGCCTGGGGAGTACGG
>I6629V002B0YCV length=354 xy=0713_3421 region=2 run=R_2014_12_30_12_21_21_
ACGTAGGGTGCAAGCGTTAATCGGAATTACTGGGCGTAAAGCGTGCGCAGGCGGTTTTGT
AAGTCTGTCGTGAAATCCCCGGGCTCAACCTGGGAATTGCGATGGAGACTGCAAGGCTAG
AATCTGGCAGAGGGGGGTAGAATTCCACGTGTAGCAGTGAAATGCGTAGAGATGTGGAGG
AACACCGATGGCGAAGGCAGCCCCCTGGGTCAAGATTGACGCTCATGCACGAAAGCGTGG
GGAGCAAACAGGATTAGATACCCTGGTAGTCCACGCCCTAAACGATGTCTACTAGTTGTC
GGGTTTTAATTAACTTGGTAACGCAGCTAACGCGTGAAGTAGACCGCCTGGGGA
>I6629V002B0YKR length=362 xy=0713_3705 region=2 run=R_2014_12_30_12_21_21_
GCGGAGGATGCAAGCGTTATCCGGAATTATTGGGCGTAAAGCGTCCGTAGGTGGTGGTGC
AAGTCAGCTGTTAAAGCGTGGAGCTTAACTCCATAAGGGCAGTTGAAACTGCGCCGCTAG
AGTGCGATAGGGGCAAGGGGAATTCCCAGTGTGGCGGTGAAATGCGTAGATATTGGGAAG
AACACCGGTGGCGAAAGCGCCTTGCTGGGTCTGCACTGACACTGAGGGACGAAAGCTAGG
GGAGCGAAAGGGATTAGATACCCCTGTAGTCCTAGCCGTAAACGATGGATACTAGGCGTT
GTCCGTATCGACCCGGACAGTGTCGTAGCTAACGCGTTAAGTATCCCGCCTGGGGAGTAC
GG
>I6629V002B0YLS length=362 xy=0713_3742 region=2 run=R_2014_12_30_12_21_21_
ACGGGGGGGGCAAGCGTTGTTCGGAATTACTGGGCGTAAAGGGCTCGTAGGCGGCCAACT
AAGTCGGATGTGAAATCCCCAGGCTCAACTTGGGAACTGCATCCGATACTGGATGGCTTG
AATTCGGGAGAGGGATGCAGAATTCCAGGTGTAGCGGTGAAATGCGTAGATATCTGGAGG
AATACCGGTGGCGAAGGCGGCATCCTGGACCGGCATTGACGCTGATGAGCGAAAGCTAGG
GGAGCAAACGGGATTAGATACCCCGGTAGTCCTAGCCCTAAACGATGAATGCTTGGTGTG
GCGGGTATCGATCCCTGCCGTGCCGAAGCTAACGCATTAAGCATTCCGCCTGGGGAGTAC
GG
>I6629V002B0YR2 length=362 xy=0713_3968 region=2 run=R_2014_12_30_12_21_21_
GCGTAGGTGGCAAGCGTTGACCGGAGTTATTGGGCGTAAAGCGCGCGCAGGCGGTCCCTT
AAGTCTGATGTGAAAGCCCACGGCTCAACCGTGGAGGGTCATTGGAAACTGGGGGACTTG
AGTGCAGAAGAGGAAAGTGGAATTCCACGTGTAGCGGTGAAATGCGTAGAGATGTGGAGG
AACACCAGTGGCGAAGGCGACTTTCTGGTCTGTAACTGACGCTGAGGCGCGAAAGCGTGG
GGAGCAAACAGGATTAGATACCCTGGTAGTCCACGCCGTAAACGATGAGTGCTAAGTGTT
AGGGGGTTTCCGCCCCTTAGTGCTGCAGCTAACGCATTAAGCACTCCGCCTGGGGAGTAC
GG
>I6629V002B0YZW length=23 xy=0714_0154 region=2 run=R_2014_12_30_12_21_21_
GAGAGGCCGCCTGGGGAGTACGG
>I6629V002B0Z0O length=366 xy=0714_1478 region=2 run=R_2014_12_30_12_21_21_
ACGGAGGGAGCTAGCGTTGTTCGGAATTACTGGGCGTAAAGCGCACGTAGGCGGCTTTGC
AAGTTAGAGGTAGAAAGCCCGGGGCTCAACCCCGGAATTGCCTTTAAGACTGCATCGCTC
GAATCCAGGAGAGGTGAGTGGAATTCCGAAGTGTAGAGGTGAAATTCGTAAGATATTCGG
AAGAACACCAGTGGCGAAGGCGGCTCACTGGACTGGTATTGACGCTGAGGTGCGAAAGCG
TGGGGAGCAAACAGGATTAGATACCCTGGTAGTCCACGCCGTAAACGATGATAACTAGCT
AGTCAGGGGCCTTAGGCTTTTGGTGGCGTCAGCTAACGCATTAAGTTATCCGCCTGGGGA
GTACGG
>I6629V002B0Z0Y length=358 xy=0714_1488 region=2 run=R_2014_12_30_12_21_21_
GCGGAGGGTGCAAGCGTTACCCGGAATCACTGGGCGTAAAGGGCGTGTAGGCGGACACTT
AAGTCTGGTTTTAAAGACTGCGGCTCAACCGCAGGGATGGACTGGATACTGGGTGTCTTG
ACCTCTGGAGAGAGAACTGGAATTCCTGGTGTAGCGGTGGAATGCGTAGATACCAGGAGG
AACACCAATGGCGAAGGCAGGTTCTTGGACAGAAGGTGACGCTGAGGCGCGAAAGTGTGG
GGAGCGAACCGGATTAGATACCCGGGTAGTCCACACCCTAAACGATGTACGTTGGCTAAC
CGCAGGATGCTGTGGTTGGCGAAGCTAACGCGATAAACGTACCGCCTGGGGAGTACGG
>I6629V002B0Z1G length=361 xy=0714_1506 region=2 run=R_2014_12_30_12_21_21_
ACGGAGGGAGCTAGCGTTATTCGGAATTACTGGGCGTAAAGCGCACGTAGGCGGCTTTGT
AAGTTAGAGGTGAAAGCCTGGAGCTCAACTCCAGAATTGCCTTTAAGACTGCATCGCTTG
AGTCCAGGAGAGGTGAGTGGAATTCCGAGTGTAGAGGTGAAATTCGTAGATATTCGGAAG
AACACCAGTGGCGAAGGCGGCTCACTGGACTGGTATTGACGCTGAGGTGCGAAAGCGTGG
GGAGCAAACAGGATTAGATACCCTGGTAGTCCACGCCGTAAACGATGATAACTAGCTGTC
GGGGCTCTTAGAGCTTCGGTGGCGCAGCTAACGCATTAAGTTATCCGCCTGGGGAGTACG
G
>I6629V002B0Z22 length=362 xy=0714_1564 region=2 run=R_2014_12_30_12_21_21_
ACGTAGGTGGCAAGCGTTGTCCGGAATTATTGGGCGTAAAGCGCGCGCAGGCGGTCCTTT
AAGTCTGATGTGAAAGCCCACGGCTCAACCGTGGAGGGTCATTGGAAACTGGGGGACTTG
AGTGCAGGAGAGAAGAGTGGAATTCCATGTGTAGCGGTGAAATGCGTAGAGATGTGGAGG
AACACCAGTGGCGAAGGCGACTTTCTGGTCTGTAACTGACGCTGAGGCGCGGAAGCGTGG
GGAGCAAACAGGATTAGATACCCTGGTAGTCCACGCCGTAAACGATGAGTGCTAAGTGTT
AGGGGGTTTCCGCCCCTTAGTGCTGCAGCTAACGCATTAAGCACTCCGCCTGGGGAGTAC
GG
>I6629V002B0Z40 length=343 xy=0714_1634 region=2 run=R_2014_12_30_12_21_21_
ACGTAGGTGGCAAGCGTTGTCCGGAATTATTGGGCGTAAAGCGCGCGCAGGTGGTTTCTT
AAGTCTGATGTGAAAGCCCACGGCTCAACCGTGGAGGGTCATTGGAAACTGGGGACTTGA
GTGCAGGAGAGAAGAGTGGAATTCCACGTGTAGCGGTGAAATGCGTAGAGATGTGGAGGA
ACACCAGTGGCGAAGGCGACTCTTTGGCCTGTAACTGACGCTGAGGCGCGAAAGCGTGGG
GAGCAAACAGGATTAGATACCCTGGTAGTCCATGCCGTAAACGTTGGGCGCTAGGTGTGG
GTCCCATTCCACGGGGTCCGTGCCGCAGCTAACGCATTAAGCG
>I6629V002B0Z62 length=361 xy=0714_1708 region=2 run=R_2014_12_30_12_21_21_
ACGGAGGGGGCTAGCGTTGTTCGGAATTACTGGGCGTAAAGCGTACGTAGGCGGCTTTGT
AAGTTAGAGGTGAAAGCCCGGGGCTCAACTCCGGAACTGCCTTTAAGACTGCATCGCTAG
AACGTCGGAGAGGTGAGTGGAATTCCGAGTGTAGAGGTGAAATTCGTAGATATTCGGAAG
AACACCAGTGGCGAAGGCGACTCACTGGACGACTGTTGACGCTGAGGTACGAAAGCGTGG
GGAGCAAACAGGATTAGATACCCTGGTAGTCCACGCCGTAAACGATGTCTACTAGTCGTT
GGGTCCCTTGAGGACTTAGTGACGCAGCTAACGCAATAAGTAGACCGCCTGGGGAGTACG
G
>I6629V002B0Z6N length=328 xy=0714_1693 region=2 run=R_2014_12_30_12_21_21_
ACAGAGGGTGCGAGCGTTGTTCGGAATTACTGGGCGTAAAGCGCGCGCAGGCGGGTCCTG
TAAGTCGGAAGTGAAATTTCGGAGCTCAACTCCGAAGCTGCTTCTGATACTGCGGATCTA
GGGACTGGTAGAGGCTGGTAGAATTACAGGTGTAGCGGTGGAAATGCGTAGATATCTGTA
AGAATACCCGTGGCGAAGGCGGCCAGCTGGGCCAGGTCCGACGCTGAGGCGCGAAAGCGT
GGGGAGCAAACAGGATTAGATACCCTGGTAGTCCACGCCGTAAACGATGGGCACTAGGTG
CCGGGGGAGCGACCCCTTCGGTGCCGCA
>I6629V002B0ZA4 length=24 xy=0714_0558 region=2 run=R_2014_12_30_12_21_21_
GAGATGGCCGCCTGGGGAGTACGG
>I6629V002B0ZC5 length=361 xy=0714_0631 region=2 run=R_2014_12_30_12_21_21_
ACGGAGGGGGCTAGCGTTGTTCGGAATTACTGGGCGTAAAGCGCACGTAGGCGGCTTTGT
AAGTTAGAGGTGAAAGCCCAGGGCTCAACCCTGGAATTGCCTTTAAGACTGCATCGCTTG
AATCATGGAGAGGTGAGTGGAATTCCGAGTGTAGAGGTGAAATTCGTAGATATTCGGAAG
AACACCAGTGGCGAAGGCGACTCACTGGACATGTATTGACGCTGAGGTGCGAAAGCGTGG
GGAGCAAACAGGATTAGATACCCTGGTAGTCCACGCCGTAAACGATGATGACTAGCTGTC
GGGGCGCTTGGCGTTTCGGTGGCGCAGCTAACGCGTTAAGTCATCCGCCTGGGGAGTACG
G
>I6629V002B0ZCX length=363 xy=0714_0623 region=2 run=R_2014_12_30_12_21_21_
ACGTAGGTGGCAAGCGTTGTCCGGAATTATTGGGCGTAAAGCGCGCGCAGGCGGTCCCTT
AAGTCTGATGTGAAAGCCCACGGCTCAACCGTGGAGGGTCATTGGAAACTGGGGGACTTG
AGTGCAGAAGAGGAAAGTGGAATTCCAGTGTGTAGCGGTGAAATGCGTAGAGATGTGGAG
GAACACCAGTGGCGAAGGCGACTTTCTGGTCTGTAACCTGACGCTGAGGCGCGAAAGCGT
GGGGAGCAAACAGGATTAGATACCCTGGTAGTCCACGCCGTAAACGATGAGTGCTAAGTG
TTAGGGGGTTTCCGCCCTTAGTGCTGCAGCTAACGCATTAAGCACTCCGCCTGGGGAGTA
CGG
>I6629V002B0ZDJ length=23 xy=0714_0645 region=2 run=R_2014_12_30_12_21_21_
GAGAGGCCGCCTGGGGAGTACGG
>I6629V002B0ZFN length=360 xy=0714_0721 region=2 run=R_2014_12_30_12_21_21_
ACGAAGGGGGCTAGCGTTGTTCGGATTTACTGGGCGTAAAGCGCACGTAGGCGGATTGTT
AAGCCAGGGGTGAAATCCTGGAGCTCAACTCCAGGACTGCCTTTGATACTGGCAATCTCG
AGTCCGGAAGAGGTAAGTGGAACTCCTAGTGTAGAGGTGGAATTCGTAGATATTAGGAAG
AACACCAGTGGCGAAGGCGGCTTACTGGTCCGGAACTGACGCTGAGGTGCGAAAGCGTGG
GGAGCAAACAGGATTAGATACCCTGGTAGTCCACGCCGTAAACTATGAGAGCTAGCCGTT
GGAGGGTTTACCCTTCAGTGGCGCAGCTAACGCATTAAGCTCTCCGCCTGGGGAGTACGG
>I6629V002B0ZM2 length=24 xy=0714_0988 region=2 run=R_2014_12_30_12_21_21_
GAGATGGCCGCCTGGGGAGTACGG
>I6629V002B0ZNO length=24 xy=0714_1010 region=2 run=R_2014_12_30_12_21_21_
GAGATGGCCGCCTGGGGAGTACGG
>I6629V002B0ZNQ length=361 xy=0714_1012 region=2 run=R_2014_12_30_12_21_21_
ACAGAGGGTGCGAGCGTTAATCGGATTTACTGGGCGTAAAGCGTGCGTAGGCGGCTTCTT
AAGTCGGATGTGAAATCCCTGAGCTTAACTTAGGAATTGCATTCGATACTGGGAAGCTAG
AGTATGGGAGAGGATGGTAGAATTCCAGGTGTAGCGGTGAAATGCGTAGAGATCTGGAGG
AATACCGATGGCGAAGGCAGCCATCTGGCCTAATACTGACGCTGAGGTACGAAAGCATGG
GGAGCAAACAGGATTAGATACCCTGGTAGTCCATGCCGTAAACGATGTCTACTAGCCGTT
GGGGCCTTTGAGGCTTTAGTGGCGCAGCTAACGCGATAAGTAGACCGCCTGGGGAGTACG
G
>I6629V002B0ZQ7 length=360 xy=0714_1137 region=2 run=R_2014_12_30_12_21_21_
ACGTAGGTGGCAAGCGTTGTCCGGAATTATTGGGCGTAAAGCGCGCGCAGGCGGTTCCTT
AAGTCTGATGTGAAAGCCCACGGCTCAACCGTGGAGGGTCATTGGAAACTGGGGAACTTG
AGTGCAGGAGAGAAGAGTGGAATCCCACGTGTAGCGGTGAAATGCGTAGAGATGTGGAGG
AACACCAGTGGCGAAGGCGACTCTTTGGCCTGTAACTGACGCTGAGGCGCGAAAGCGTGG
GGAGCAAACAGGATTAGATACCCTGGTAGTCCACGCCCTAAACGATGTCAACTGGTTGTT
GGGTCTTCACTGACTCAGTAACGAAGCTAACGCGTGAAGTTGACCGCCTGGGGAGTACGG
>I6629V002B0ZRI length=364 xy=0714_1148 region=2 run=R_2014_12_30_12_21_21_
ACGTAGGGCGCGAGCGTTACCCGGAATTATTGGGCGTAAAGAGCTCGTTGGCGGTTTGCC
ACGGTCTGCTGTGAAAGCCCGGGGCTCAACCTCGGGTGTGCAGTGGGTACGGGTAGGCTG
GAGTGCAGTAGGGGAGACTGGAATTCCTGGTGTAGCGGTGAAATGCGCAGATATCAGGAG
GAACACCGATGGCGAAGGCAGGCCTCTGGGCTGTTACTGACGCTGAGGAGCGAAAGCATG
GGGAGCGAACAGGATTAGATACCCTGGTAGTCCATGCCGTAAACGTTGGGCACTAGGTGT
GGGGGACATTCCACGTTTTCCGCGCCGTAGCTAACGCATTAAGTGCCCCGCCTGGGGAGT
ACGG
>I6629V002B0ZV2 length=351 xy=0714_1312 region=2 run=R_2014_12_30_12_21_21_
ACGTAGGTGGCAAGCGTTGTTCGGAATTATTGGGCGTAAAGGGCGCGTAGGCGGCCTGTT
AAGTCAGTCGTGAAAGCCCGGGGCTCAACCCCGGAGGGTCGACTGATACTGGCAAGCTAG
AGTACGGAAGAGGTAGCTGGAATTCCCGGTGTAGCGGTGAAATGCGTAGATATCGGGAGG
AACACCTGAGGCGAAGGCGGGCTACTGGGCCGATACTGACGCTGAGGCGCGAAAGCCAGG
GGAGCGAACGGGATTAGATACCCCGGTAGTCCTGGCCCTAAACGATGGACACTTGGTGTG
TCGGGTTTTACAGTCCCGGCGTGCCGGAGCTAACGCGTTAAGTGTCCCGCC
>I6629V002B108V length=327 xy=0726_0573 region=2 run=R_2014_12_30_12_21_21_
ACGTAGGGGGCAAGCGTTGTCCGGAATCACTGGGCGTAAAGCGTGCGTAGGCGGCCTTAT
AAGTCTGGGGTGAAAGTCCAGGGCTCAACTCTGGGACTGCCTTGGAAACTGTAGGGCTTG
AGTGCTGGAGAGGCAAGGGGAATTCCACGTGTAGCGGTGAAATGCGTAGATATGTGGAGG
AATACCAGTGGCGAAGGCGCCTTGCTGGACAGATACTGACGCTGAGGCACGAAAGCGTGG
GGAGCAAACAGGATTAGATACCCTGGTAGTCCACGCTGTAAACGATGAGTGCTAGGTGTT
GGGGGGTACCACCCTCAGTGCCGAAGG
>I6629V002B10B6 length=24 xy=0725_3492 region=2 run=R_2014_12_30_12_21_21_
GAGATGGCCGCCTGGGGAGTACGG
>I6629V002B10BV length=363 xy=0725_3481 region=2 run=R_2014_12_30_12_21_21_
ACGTAGGTGGCAAGCGTTGTTCGGAATTACTGGGCGTAAAGGGCGCGTAGGTGGCTTGTT
AAGTCGGCTGTGAAAGCCCGGGGCTCAACCTCGGAAAGTCGACCGATACTGGCAAGCTAG
AGTACGGAAGAGGTAGCTAGAATTCCCGGTGTAGCGGTGAAATGCGTAGATATCGGGAGG
AATACCGGAGGCGAAGGCGGGCTACTGGGCCGATACTGACACTGATGTGCGAAAGCTAGG
GGAGCGAACGGGATTAGATACCCCGGTAGTCCTAGCCCTAAACGATGGACACTTGGTGTG
TCGGGTATTTAAGTCCCGGCGTGCCGGAGCTAACGCGTTAAGTGTCCCGCCTGGGGAGTA
CGG
>I6629V002B10C3 length=360 xy=0725_3525 region=2 run=R_2014_12_30_12_21_21_
ACGTAGGGTGCGAGCGTTGTCCGGAATTATTGGGCGTAAGGAGCTTGTAGGCGGCTTGTC
GCGTCTGCTGTGAAATCCCGGGGCTCAACCCCGGGCTTGCAGTGGGTACGGGCAGGCTAG
AGTGTGGTAGGGGAGACTGGAATTCCTGGTGTAGCGGTGGAATGCGCAGATATCAGGAGG
AACACCGATGGCGAAGGCAGGTCTCTGGGCCATTACTGACGCTGAGAAGCGAAAGCGTGG
GGAGCGAACAGGATTAGATACCCTGGTAGTCCACGCCGTAAACGATGAATGCCAGCTGTT
GGGGTGCTTGCGCCGCAGTAGCGCAGCTAACGCTTTGAGCATTCCGCCTGGGGAGTACGG
>I6629V002B10CV length=361 xy=0725_3517 region=2 run=R_2014_12_30_12_21_21_
ACGTAGGGTGCGAGCGTTGTCCGGAATTATTGGGCGTAAAGAGCTTGTAGGCGGTTTGTC
GCGTCTGCTGTGAAAATCCGGGGCTCAACCCCGGACTTGCAGTGGGTACGGGCAGACTAG
AGTGTGGTAGGGGAGACTGGAATTCCTGGTGTAGCGGTGAAATGCGCAGATATCAGGAGG
AACGCCGATGGCGAAGGCAGGTCTCTGGGCCACTACTGACGCTGAGAAGCGAAAGCATGG
GGAGCAAACAGGATTAGATACCCTGGTAGTCCATGCCGTAAACGATGTCTACTAGCCGTT
GGGGCCTTTGAGGCTTTAGTGGCGCAGCTAACGCGATAAGTAGACCGCCTGGGGAGTACG
G
>I6629V002B10EM length=360 xy=0725_3580 region=2 run=R_2014_12_30_12_21_21_
ACGTAGGGTGCAAGCGTTAATCGGAATTACTGGGCGTAAAGCGTGCGCAGGCGGTTTTGT
AAGTCTGTCGTGAAATCCCCGGGCTTAACCTGGGAATTGCGATGGAGACTGCAAGGCTAG
AATCTGGCAGAGGGGGGTAGAATTCCACGTGTAGCAGTGAAATGCGTAGAGATGTGGAGG
AACACCGATGGCGAAGGCAGCCCCCTGGGTCAAGATTGACGCTCATGCACGAAAGCGTGG
GGAGCAAACAGGATTAGATACCCTGGTAGTCCACGCCCTAAACGATGTCTACTAGTTGTC
GGGTCTTAATTGACTTGGTAACGCAGCTAACGCGTGAAGTAGACCGCCTGGGGAGTACGG
>I6629V002B10IE length=24 xy=0725_3716 region=2 run=R_2014_12_30_12_21_21_
GAGATGGTCGCCTGGGGAGTACGG
>I6629V002B10OX length=362 xy=0725_3951 region=2 run=R_2014_12_30_12_21_21_
ACGTAGGTGGCAAGCGTTGTCCGGAATTATTGGGCGTAAAGCGCGCGCAGGCGGTTTCTT
AAGTCTGATGTGAAAGCCCCCGGCTCAACCGGGGAGGGTCATTGGAAACTGGGAAACTTG
AGTGCAGAAGAGAAGAGCGGAATTCCACGTGTAGCGGTGAAATGCGTAGAGATGTGGAGG
AACACCAGTGGCGAAGGCGGCTCTTTGGTCTGTAACTGACGCTGAGGCGCGAAAGCGTGG
GGAGCGAACAGGATTAGATACCCTGGTAGTCCACGCCGTAAACGATGAGTGCTAAGTGTT
AGAGGGTTTCCGCCCTTTAGTGCTGCAGCAAACGCATTAAGCACTCCGCCTGGGGAGTAC
GG
>I6629V002B10W1 length=362 xy=0726_0147 region=2 run=R_2014_12_30_12_21_21_
GCGTAGGGACCAAGCGTTGTTCGGATTTACTGGGCGTAAAGGGCGCGTAGGCGGCGTGGT
AAGTCAGCTGTGAAATCTCCGAGCTTAACTCGGAACGGTCGGCTGATACTGCTGTGCTAG
AGTGCAGAAGGGGCAATCGGAATTCTTGGTGTAGCGGTGAAATGCGTAGATATCAAGAGG
AACACCTGAGGCGAAGGCGGGTTGCTAGGCTGACACTGACGCTGAGGCGCGAAAGCCAGG
GGAGCAAACGGGATTAGATACCCCGGTAGTCCTGGCAGTAAACGGTGCACGTTTGGTGTG
GGGGGATTCGACCCCTTCTGCGCCGGAGCTAACGCGTTAAACGTGCCGCCTGGGGAGTAC
GG
>I6629V002B10XA length=361 xy=0726_0156 region=2 run=R_2014_12_30_12_21_21_
ACGGAGGGAGCTAGCGTTATTCGGAATTACTGGGCGTAAAGCGCACGTAGGCGGCTTTGT
AAGTTAGAGGTGAAAGCCTGGAGCTCAACTCCAGAATTGCCTTTAAGACTGCATCGCTTG
AATCCAGGAGAGGTGAGTGGAATTCCGAGTGTAGAGGTGAAATTCGTAGATATTCGGAAG
AACACCAGTGGCGAAGGCGGCTCACTGGACTGGTATTGACGCTGAGGTGCGAAAGCGTGG
GGAGCAAACAGGATTAGATACCCTGGTAGTCCACGCCGTAAACGATGATAACTAGCTGTC
GGGGCTCTTAGAGCTTCGGTGGCGCAGCTAACGCATTAAGTTATCCGCCTGGGGAGTACG
G
>I6629V002B116J length=24 xy=0726_1785 region=2 run=R_2014_12_30_12_21_21_
GAGATGGCCGCCTGGGGAGTACGG
>I6629V002B11E0 length=361 xy=0726_0794 region=2 run=R_2014_12_30_12_21_21_
ACAGAGGGTGCGAGCGTTAATCGGATTTACTGGGCGTAAAGCGCACGTAGGCGGCTTTGT
AAGTTAGAGGTGAAAGCCTGGAGCTCAACTCCAGAATTGCCTTTAAGACTGCATCGCTTG
AATCCAGGAGAGGTGAGTGGAATTCCGAGTGTAGAGGTGAAATTCGTAGATATTCGGAAG
AACACCAGTGGCGAAGGCGGCTCACTGGACTGGTATTGACGCTGAGGTGCGAAAGCGTGG
GGAGCAAACAGGATTAGATACCCTGGTAGCCCACGCCGTAAACGATGATAACTAGCTGTC
GGGGCTCTTAGAGCTTCGGTGGCGCAGCTAACGCATTAAGTTATCCGCCTGGGGAGTACG
G
>I6629V002B11GH length=362 xy=0726_0847 region=2 run=R_2014_12_30_12_21_21_
ACGTAGGTGGCAAGCGTTGTCCGGAATTATTGGGCGTAAAGCGCGCGCAGGCGGTCCTTT
AAGTCTGATGTGAAAGCCCACGGCTCAACCGTGGAGGGTCATTGGAAACTGGGGGACTTG
AGTGCAGGAGAGAAGAGTGGAATTCCGCGTGTAGCGGTGAAATGCGTAGAGATGTGGAGG
AACACCAGTGGCGAAGGCGACTCTTTGGCCTGTAACTGACGCTGAGGCGCGAAAGCGTGG
GGAGCAAACAGGATTAGATACCCTGGTAGTCCACGCCGTAAACGATGAGTGCTAAGTGTT
AGAGGGTTTCCGCCCTTTAGTGCTGCAGTAAACGCATTAAGCACTCCGCCTGGGGAGTAC
GG
>I6629V002B11GS length=361 xy=0726_0858 region=2 run=R_2014_12_30_12_21_21_
ACGGAGGGAGCTAGCGTTATTCGGAATTACTGGGCGTAAAGCGCACGTAGGCGGCTTTGT
AAGTTAGAGGTGAAAGCCTGGAGCTCAACTCCAGAATTGCCTTTAAGACTGCATCGCTTG
AATCCAGGAGAGGTGAGTGGAATTCCGAGTGTAGAGGTGAAATTCGTAGATATTCGGAAG
AACACCAGTGGCGAAGGCGGCTCACTGGACTGGTATTGACGCTGAGGTGCGAAAGCGTGG
GGAGCAAACAGGATTAGATACCCTGGTAGTCCACGCCGTAAACGATGATAACTAGCTGTC
GGGGCTCTTAGAGCTTCGGTGGCGCAGCTAACGCATTAAGTTATCCGCCTGGGGAGTACG
G
>I6629V002B11NQ length=358 xy=0726_1108 region=2 run=R_2014_12_30_12_21_21_
GCGGAGGGTGCAAGCGTTACCCGGAATCACTGGGCGTAAAGGGCGTGTAGGCGGACACTT
AAGTCTGGTTTTAAAGACTGCGGCTCAACCGCAGGGATGGACTGGATACTGGGTGTCTTG
ACCTCTGGAGAGAGAACTGGAATTCCTGGTGTAGCGGTGGAATGCGTAGATACCAGGAGG
AACACCAATGGCGAAGGCAGGTTCTTGGACAGAAGGTGACGCTGAGGCGCGAAAGTGTGG
GGAGCGAACCGGATTAGATACCCGGGTAGTCCACACCCTAAACGATGTACGTTGGCTAAC
CGCAGGATGCTGTGGTTGGCGAAGCTAACGCGATAAACGTACCGCCTGGGGAGTACGG
>I6629V002B11PB length=363 xy=0726_1165 region=2 run=R_2014_12_30_12_21_21_
ACGTAGGGCGCAAGCGTTATCCGGAATTATTGGGCGTAAAGAGCTCGTAGGCGGTTTGTC
GCGTCTGCCGTGAAAGTCCGGGGCTCAACTCCGGATCTGCGGTGGGTACGGGCAGACTAG
AGTGATGTAGGGGAGACTGGAATTCCTGGTGTAGCGGTGAAATGCGCAGATATCAGGAGG
AACACCGATGGCGAAGGCAGGTCTCTGGGCATTAACTGACGCTGAGGAGCGAAAGCATGG
GGAGCGAACAGGATTAGATACCCTGGTAGTCCATGCCGTAAACGTTGGGCACTAGGTGTG
GGGGACATTCCACGTTTTCCGCGCCGTAGCTAACGCATTAAGTGCCCCGCCTGGGGAGTA
CGG
>I6629V002B11QV length=363 xy=0726_1221 region=2 run=R_2014_12_30_12_21_21_
ACGTAGGGTGCAAGCGTTGTCCGGAATTATTGGGCGTAAAGAGCTCGTAGGCGGTCTGTC
GCGTCGGCTGTGAAAACCCGGAGCTCAACTCCGGGCCTGCAGTCGATACGGGCAAACTGG
AGTGTTGCAGGGGGGACTGGAATTCCTGGTGTAGCGGTGAAATGCGCAGATATCAGGAGG
AACACCGGTGGCGAAGGCGGGTCTCTGGGCAACAACTGACGCTGAGGAGCGAAAGCGTGG
GGAGCGAACAGGATTAGATACCCTGGTAGTCCACGCCGTAAACGTTGGGCGCTAGGTGTG
GGGCTCATTCCACGAGTTCCGTGCCGCAGCTAACGCATTAAGCGCCCCGCCTGGGGAGTA
CGG
>I6629V002B11VC length=365 xy=0726_1382 region=2 run=R_2014_12_30_12_21_21_
ACGGAGGGTGCGAGCGTTGTCCGGAATCATTGGGCGTAAAGGGCGCGTAGGTGGCCCGGT
CAGTCTTTGGTGAAAGCGCGGGGCTCAACCCTGCGTCGGCCAGGGATACTGCCGCGGCTC
GAGCACTGTAGAGGCAGGCGGAATTCCGGGTGTAGCGGTGGAATGCGTAGAGATCCGGAA
GAACACCGGTGGCGAAGGCGGCCTGCTGGGCAGTTTGGCTGACACTGAGGCGCGACAGCG
CGGGGAGCAAACAGGATTAGATACCCTGGTAGTCCACGCCGTAAACGATGGGCACTAGGC
GCTTGGGGGAGCGACCCCCCGAGGGCCGGCGCTAACGCATTAAGTGCCCCGCCTGGGGAG
TACGG
>I6629V002B11YE length=360 xy=0726_1492 region=2 run=R_2014_12_30_12_21_21_
ACGAAGGGGGCTAGCGTTGTTCGGAATTACTGGGCGTAAAGCGCACGTAGGCGGATATTT
AAGTCAGGGGTGAAATCCCAGAGCTCAACTCTGGAACTGCCTTTGATACTGGGTATCTTG
AGTATGGAAGAGGTAAGTGGAATTGCGAGTGTAGAGGTGAAATTCGTAGATATTCGCAGG
AACACCAGTGGCGAAGGCGGCTTACTGGTCCATTACTGACGCTGAGGTGCGAAAGCGTGG
GGAGCAAACAGGATTAGATACCCTGGTAGTCCACGCCGTAAACGATGAATGTTAGCCGTC
GGGCAGTATACTGTTCGGTGGCGCAGCTAACGCATTAAACATTCCGCCTGGGGAGTACGG
>I6629V002B120R length=362 xy=0726_2873 region=2 run=R_2014_12_30_12_21_21_
ACAGAGGGTGCAAGCGTTGTTCGGAATCATTGGGCGTAAAGGGCGTGTAGGCGGTCTGCT
AAGTCATGTGTGAAAGCCCTCGGCTTAACCGAGGAACGACGCATGAAACTGGCAAGCTAG
AGTACCAAAGAGGGGGGTGGAATTCCCGGTGTAGCGGTGAAATGCGTAGATATCGGGAGG
AACACCGGTGGCGAAGGCGGCCCCCTGGTTGGATACTGACGCTGAGACGCGAAAGCGTGG
GGAGCAAACAGGATTAGATACCCTGGTAGTCCACGCTGTAAACGATGGGCACTAGGTGTC
CGGGGTATTGACCCCCTGGGTGCCGCAGCTAACGCATTAAGTGCCCCGCCTGGGGAGTAC
GG
>I6629V002B127X length=362 xy=0726_3131 region=2 run=R_2014_12_30_12_21_21_
ACGTAGGGAGCAAGCGTTGTTCGGATTTACTGGGCGTAAAGGGCGCGTAGGCGGCATATT
AAGTCAGCTGTGAAATCTCCGAGCTTAACTCGGAACTGTCAGCTGATACTGATGTGCTAG
AGTGCAGAAGGGGCAATCGGAATTCTTGGTGTAGCGGTGAAATGCGTAGATATCAAGAGG
GACACCTGAGGTGAAGACGGGTTGCTGGGCTGACACTGACGCTGAGGCGCGAAAGCCAGG
GGAGCAAACGGGATTAGATACCCCGGTAGTCCTGGCCCTAAACGATGAATACTTGGTGTC
TGGAGTTTCAATACTCCGGGTGCCGTCGCTAACGTTTTAAGTATTCCGCCTGGGGAGTAC
GG
>I6629V002B128K length=363 xy=0726_3154 region=2 run=R_2014_12_30_12_21_21_
ACGTAGGGCGCAAGCGTTATCCGGATTTATTGGGCGTAAAGAGCTCGTAGGCGGTTTGTC
GCGTCTGCCGTGAAAGTCCGAGGCTCAACCTCGGATCTGCGGTGGGTACGGGCAGACTAG
AGTGATGTAGGGGAGACTGGAATTCCTGGTGTAGCGGTGAAATGCGCAGATATCAGGAGG
AACACCGATGGCGAAGGCAGGTCTCTGGGCATTTACTGACGCTGAGGAGCGAAAGCATGG
GGAGCGAACAGGATTAGATACCCTGGTAGTCCATGCCGTAAACGTTGGGCACTAGGTGTG
GGGGACATTCCACGTTTTCCGCGCCGTAGCTAACGCATTAAGTGCCCCGCCTGGGGAGTA
CGG
>I6629V002B12CG length=361 xy=0726_1998 region=2 run=R_2014_12_30_12_21_21_
ACGGAGGGAGCTAGCGTTATTCGGAATTACTGGGCGTAAAGCGCACGTAGGCGGCTTTGT
AAGTTAGAGGTGAAAGCCTGGAGCTCAACTCCAGAATTGCCTTTAAGACTGCATCGCTTG
AATCCAGGAGAGGTGAGTGGAATTCCGAGTGTAGAGGTGAAATTCGTAGATATTCGGAAG
AACACCAGTGGCGAAGGCGGCTCACTGGACTGGTATTGACGCTGAGGTGCGAAAGCGTGG
GGAGCAAACAGGATTAGATACCCTGGTAGTCCACGCCGTAAACGATGATAACTAGCTGTC
GGGGCCCTTAGGGTTTCGGTGGCGCAGCTAACGCATTAAGTTATCCGCCTGGGGAGTACG
G
>I6629V002B12KW length=362 xy=0726_2302 region=2 run=R_2014_12_30_12_21_21_
ACGTAGGGACCAAGCGTTGTTCGGATTTACTGGGCGTAAAGGGCGCGTAGGCGGCAATTC
AAGTCAGTTGTGAAATCTCCGAGCTTAACTCGGAACGGTCAACTGATACTGTTCTGCTAG
AGTACAGAAGGGGCAATCGGAATTCTTGGTGCAGCGGTGAAATGCGTAGATATCAAGAGG
GACACCTGAGGTGAAGACGGGTTGCTGGGCTGATACTGACGCTGAGGCGCGAAAGCTAGG
GTAGCAAACGGGATTAGATACCCCGGTAGTCCTAGCCCTAAACGATGTATGTTTGGTGTC
TGGAGTTTATATCCTCCGGGTGCCGTCGCTAACGTTTTTAACATACCGCCTGGGGAGTAC
GG
>I6629V002B12PL length=357 xy=0726_2471 region=2 run=R_2014_12_30_12_21_21_
ACGGAGGGTGCAAGCGTTACCCGGAATCACTGGGCGTAAAGGGCGTGTAGGCGGACACTT
AAGTCTGGTTTTAAAGACTGCGGCTCAACCGCAGGGATGGACTGGATACTGGGTGTCTTG
ACCTCTGGAGAGAGAACTGGAATTCCTGGTGTAGCGGTGGAATGCGTAGATACCAGGAGG
AACACCAATGGCGAAGGCAGGTTCTTGGACAGAAGGTGACGCTGAGGCGCGAAAGTGTGG
GGAGCGAACCGGATTAGATACCCGGGTAGTCCACACCCTAAACGATGTACGTTGGCTAAC
CGCAGGATGCTGTGGTTGGCGAAGCTAACGCGATAAACGTACCGCCTGGGGATACGG
>I6629V002B12Q4 length=362 xy=0726_2526 region=2 run=R_2014_12_30_12_21_21_
ACGTAGGTGGCAAGCGTTGTCCGGAATTACTGGGCGTAAAGGGTGCGTAGGCGGTTATTT
AAGTCAGATGTGAAATTCCAGGGCTCAACCTTGGAACTGCATTTGAAACTGGATATCTAG
AGTGCAGGAGAGGAAAGCGGAATTCCTAGTGTAGCGGTGAAATGCGTAGATATTAGGAAG
AACACCAGTGGCGAAGGCGGCTTTCTGGACTGTAACTGACGCTGAGGCACGAAAGCGTGG
GGAGCAAACAGGATTAGATACCCTGGTAGTCCACGCTGTAAACGATGAGTGCTAGGTGTG
GGGGGTTTCGACACCCTCCGTGCCGCAGTAAACGCAATAAGCACTCCGCCTGGGGAGTAC
GG
>I6629V002B12QG length=24 xy=0726_2502 region=2 run=R_2014_12_30_12_21_21_
AAGCATGCCGCCTGGGGAGTACGG
>I6629V002B12TZ length=362 xy=0726_2629 region=2 run=R_2014_12_30_12_21_21_
ACGTAGGGTGCGAGCGTTAATCGGAATTACTGGGCGTAAAGTGTGCGCAGGTGGCCTCGC
AAGTCGAGTGTGAAATCCCCGGGCTTAACTTGGGAATTGCGCTCGAAACTACGGGGCTCG
AGTGTGGCAGAGGGAGGTGGAATTCCACGTGTAGCGGTGAAATGCGTAGAGATGTGGAGG
AACACCAATGGCGAAGGCAGCCTCCTGGGCCAACACTGACGCTCATGCACGAAAGCGTGG
GGAGCAAACAGGATTAGATACCCTGGTAGTCCACGCCCTAAACGATGATGACTAGTTGTT
GGGGGAGTTAAATCCCTTAGTAACGCAGCTAACGCGCGAAGTCACCCGCCTGGGGAGTAC
GG
>I6629V002B12UA length=24 xy=0726_2640 region=2 run=R_2014_12_30_12_21_21_
AAGCATGCCGCCTGGGGAGTACGG
>I6629V002B12VV length=360 xy=0726_2697 region=2 run=R_2014_12_30_12_21_21_
ACGGAGGGGGTTAGCGTTGTTCGGAATGACTGGGCGTAAAGCGCGCGTAGGCGGATCAGG
AAGTTGGGGGTGAAATCCCGGGGCTCAACCCCGGAATGGCCTTCAAAACTCCTGGTCTTG
AGTTCGAGAGAGGTGAGTGGAATTCCGAGTGTAGAGGTGAAATTCGTAGATATTCGGAGG
AACACCAGTGGCGAAGGCGGCTCACTGGCTCGACACTGACGCTGAGGTGCGAAAGCGTGG
GGAGCAAACAGGATTAGATACCCTGGTAGTCCACGCCGTAAACGATGAATGTTAGCCGTC
GGGCAGTATACTGTTCGGTGGCGCAGCTAACGCATTAAACATTCCGCCTGGGGAGTACGG
>I6629V002B12WQ length=361 xy=0726_2728 region=2 run=R_2014_12_30_12_21_21_
ACGGAGGGAGCTAGCGTTATTCGGAATTACTGGGCGTAAAGCGCACGTAGGCGGCTTTGT
AAGTTAGAGGTGAAAGCCTGGAGCTCAACTCCAGAATTGCCTTTAAGACTGCATCGCTTG
AATCCAGGAGAGGTGAGTGGAATTCCGAGTGTAGAGGTGAAATTCGTAGATATTCGGAAG
AACACCAGTGGCGAAGGCGGCTCACTGGACTGGTATTGACGCTGAGGTGCGAAAGCGTGG
GGAGCAAACAGGATTAGATACCCTGGTAGTCCACGCCGTAAACGATGATAACTAGCTGTC
GGGGCTCTTAGAGCTTCGGTGGCGCAGCTAACGCATTAAGTTATCCGCCTGGGGAGTACG
G
>I6629V002B12YA length=360 xy=0726_2784 region=2 run=R_2014_12_30_12_21_21_
ACGTAGGGCGCAAGCGTTAATCGGAATTACTGGGCGTAAAGCGTGCGCAGGCGGTTGTGC
AAGACCGATGTGAAATCCCCGGGCTTAACCTGGGAATGGCATTGGTGACTGCACGGCTAG
AGTGTGTCAGAGGGGGGTAGAATTCCACGTGTAGCAGTGAAATGCGTAGAGATGTGGAGG
AATACCGATGGCGAAGGCAGCCCCCTGGGATAACACTGACGCTCATGCACGAAAGCGTGG
GGAGCAAACAGGATTAGATACCCTGGTAGTCCACGCCCTAAACGATGTCAACTAGTTGTC
GGGTCTTAATTGACTTGGTAACGCAGCTAACGCGTGAAGTTGACCGCCTGGGGAGTACGG
>I6629V002B1360 length=366 xy=0727_0298 region=2 run=R_2014_12_30_12_21_21_
ACGTAGGGCGCGAGCGTTATCCGGAATTATTGGGCGTAAAGAGCTCGTAGGCGGTTTGTC
GCGTCTGCCGTGAAAGTCCGGGGCTTAACCCCCGGATCTGCGGTGGGTACGGGCAGACTA
GAGTGCAGTAGGGGAGACTGGAATTCCTGGTGTAGCGGTGAAATGCGCAGATATCAGGAG
GAACACCGATGGCGAAGGCAGGTCTCTGGGCTGTTACTGACGCTGAGGAGCGAAAGCATG
GGGAGCGAACAGGATTAGATACCCTGGTAGTCCATGCCGTAAAACGTTGGGCACTAGGTG
TGGGGGACAGTTCCACGTTTTCCGCGCCGCAGCTAACGCATTAAGTGCCCCGCCTGGGGA
GTACGG
>I6629V002B13BT length=356 xy=0726_3271 region=2 run=R_2014_12_30_12_21_21_
ACGTAGGTGGCAAGCGTTGTCCGGAATTATTGGGCGTAAAGCGCGCGCAGGCGGTTCTTT
AAGTCTGATGTGAAAGCCCCCGGCTCAACCGGGGAGGGTCATTGGAAACTGGGGAACTTG
AGTGCAGGAGAGAAGAGTGGAATTCCACGTGTAGCGGTGAAATGCGTAGAGATGTGGAGG
AACACCAGTGGCGAAGGCGACTCTTTGGCCTGTAACTGACGCTGAGGCGCGAAAGCGTGG
GGAGCAAACAGGATTAGATACCCTGGTAGTCCACGCCGTAAACGATGAGTGCTAAGTGTT
AGAGGGTTTCCGCCCTTTAGTGCTGCAGCAAACGCATTAAGCACTCCGCCTGGGGA
>I6629V002B13DH length=310 xy=0726_3331 region=2 run=R_2014_12_30_12_21_21_
ACAGAGGTCTCAAGCGTTGTTCGGATTCATTGGGCGTAAAGGGTGCGTAGGTGGCGCTGT
AAGTCGGGTGTGAAATTTCGGAGCTTAACTCCGAAACTGCATTCGATACTGCGGTGCTTG
AGGACTGGAGAGGAGACTGGAATTCATGGTGTAGCAGTGAAATGCGTAGAGATCATGAGG
AAGACCAGTGGCGAAGGCGGGTCTCTGGACAGTTCCTGACACTGAGGCACGGAAGGCCAG
GGGAGCAAACGGGATTAGATACCCCGGTAGTCCACGCCCTAAACGATGTCTACTAGTTGT
CGGGTTTTAA
>I6629V002B13IA length=362 xy=0726_3504 region=2 run=R_2014_12_30_12_21_21_
GCGTAGGTGGCAAGCGTTGTCCGGATTTACTGGGCGTAAAGAGCGCGCAGGCGGCTGGGC
AAGTCCGATGTGAAAGCTTCCGGCTTAACTGGAAAATTGCATCGGAAACTGCTCAGCTTG
AAGGTGGGAGAGGGTAGCGGAATTCCCGGTGTAGTGGTGAAATGCGTAGATATCGGGAGG
AACACCAGTGGCGAAGGCGGCTACCTGGCCCATTCTTGACGCTGAGGCGCGAAAGCTAGG
GGAGCAAACGGGATTAGATACCCCGGTAGTCCTAGCCGTAAACGATGAACACTAGGCGTA
GTCGGTATCGACCCCGGCTGTGCCGTAGCCAACGCATTAAGTGTTCCGCCTGGGGAGTAC
GG
>I6629V002B13IL length=361 xy=0726_3515 region=2 run=R_2014_12_30_12_21_21_
ACGGAGGGGGCTAGCGTTGTTCGGAATTACTGGGCGTAAAGCGTACGTAGGCGGCTTTGT
AAGTTAGAGGTGAAAGCCCGGGGCTCAACTCCGGAATTGCCTTTAAGACTGCATCGCTTG
AATCATGGAGAGGTTAGTGGAATTCCGAGTGTAGAGGTGAAATTCGTAGATATTCGGAAG
AACACCAGTGGCGAAGGCGACTAACTGGACATGTATTGACGCTGAGGTACGAAAGCGTGG
GGAGCAAACAGGATTAGATACCCTGGTAGTCCACGCCGTAAACGATGATGACTAGCTGTC
GGGGCGCTTAGCGTTTCGGTGGCGCAGCTAACGCGTTAAGTCATCCGCCTGGGGAGTACG
G
>I6629V002B140F length=24 xy=0727_1357 region=2 run=R_2014_12_30_12_21_21_
GAGATGGCCGCCTGGGGAGTACGG
>I6629V002B140T length=18 xy=0727_1371 region=2 run=R_2014_12_30_12_21_21_
GTGATGACCGCCTGGGGA
>I6629V002B144Q length=24 xy=0727_1512 region=2 run=R_2014_12_30_12_21_21_
GAGATGGCCGCCTGGGGAGTACGG
>I6629V002B14AS length=363 xy=0727_0434 region=2 run=R_2014_12_30_12_21_21_
ACGTAGGGTGCAAGCGTTGTCCGGAATTATTGGGCGTAAAGAGCTCGTAGGCGGTCTGTC
GCGTCGGCTGTGAAATCCCGAGGCTCAACCTCGGGTCTGCAGTCGATACGGACAAACTGG
AGTGTTGCAGGGGAGACTGGAATTCCTGGTGTAGCGGTGAAATGCGCAGATATCAGGAGG
AACACCGGTGGCGAAGGCGGGTCTCTGGGCAACAACTGACGCTGAGGAGCGAAAGCGTGG
GGAGCGAACAGGATTAGATACCCTGGTAGTCCACGCCGTAAACGTTGGGCGCTAGGTGTG
GGGCTCATTCCACGAGTTCCGTGCCGCAGCTAACGCATTAAGCACTCCGCCTGGGGAGTA
CGG
>I6629V002B14G0 length=362 xy=0727_0658 region=2 run=R_2014_12_30_12_21_21_
ACGAGGGGGGGAAGCGTTGTTCGGAATTATTGGGCGTAAAGGGCGCGTAGGCGGTTTGGC
AAGTTTCGTGTGAAAACTTCGGGCTCAACTCGAAGCCTGCACGGAAAACTGCCGGGCTTG
AGTATGGGAGAGGTGAGTGGAATTTCCGGTGTAGCGGTGAAATGCGTAGATATCGGAAGG
AACACCTGTGGCGAGAGCGGCTCACTGGACCATAACTGACGCTGAGGCGCGAAAGCTAGG
GGAGCAAACAGGATTAGATACCCTGGTAGTCCTGGCCCTAAACGATGATTGCTTGGTGTG
GCAGGTACCCAATCCTGCCGTGCCGAAGCTAACGCGATAAGCAATCCGCCTGGGGAGTAC
GG
>I6629V002B14HV length=359 xy=0727_0689 region=2 run=R_2014_12_30_12_21_21_
ACGTAGGGTGCAAGCGTTAATCGGAATTACTGGGCGTAAAGCGTGCGCAGGCGGTTTTGT
AAGTCTGACGTGAAATCCCCGGGCTTAACCTGGGAATTGCGTTGGAGACTGCAAGGCTAG
AGTCTGGCAGAGGGGGGTGGAATTCCACGTGTAGCAGTGAAATGCGTAGAGATGTGGAGG
AACACCGATGGCGAAGGCAGCCCCCTGGGTCAAGACTGACGCTCATGCACGAAAGCGTGG
GGAGCAAACAGGATTAGATACCCTGGTAGTCCACGCCCTAAACAATGTCTACTAGTTGTC
GGGTTTTAATTAACTTGGTAACGCAGCTAACGCGTGAAGTAGCCGCCTGGGGAGTACGG
>I6629V002B14JT length=361 xy=0727_0759 region=2 run=R_2014_12_30_12_21_21_
ACAGAGGGTGCGAGCGTTAATCGGATTTACTGGGCGTAAAGCGTGCGTAGGCGGCTTCTT
AAGTCGGATGTGAAATCCCTGAGCTTAACTTAGGAATTGCATTCGATACTGGGAAGCTAG
AGTATGGGAGAGGATGGTAGAATTCCAGGTGTAGCGGTGAAATGCGTAGAGATCTGGAGG
AATACCGATGGCGAAGGCAGCCATCTGGCCTAATACTGACGCTGAGGTACGAAAGCATGG
GGAGCAAACAGGATTAGATACCCTGGTAGTCCATGCCGTAAACGATGTCTACTAGCCGTT
GGGGCCTTTGAGGCTTTAGTGGCGCAGCTAACGCGATAAGTAGACCGCCTGGGGAGTACG
G
>I6629V002B14NV length=362 xy=0727_0905 region=2 run=R_2014_12_30_12_21_21_
ACGTAGGTGGCAAGCGTTGTCCGGAATTATTGGGCGTAAAGCGCGCGCAGGCGGTCCTTT
AAGTCTGATGTGAAAGCCCACGGCTCAACCGTGGAGGGTCATTGGAAACTGGGGGACTTG
AGTGCAGGAGAGAAGAGTGGAATTCCACGTGTAGCGGTGAAATGCGTAGAGATGTGGAGG
AACACCAGTGGCGAAGGCGACTCTTTGGCCTGTAACTGACGCTGAGGCGCGAAAGCGTGG
GGATCAAACAGGATTAGATACCCTGGTAGTCCACGCCGTAAACGATGAGTGCTAAGTGTT
AGGGGGTTTCCGCCCCTTAGTGCTGCAGCTAACGCATTAAGCACTCCGCCTGGGGAGTAC
GG
>I6629V002B14SM length=362 xy=0727_1076 region=2 run=R_2014_12_30_12_21_21_
ACGTAGGTGGCAAGCGTTGTCCGGAATTATTGGGCGTAAAGCGCGCGCAGGCGGTCCTTT
AAGTCTGATGTGAAAGCCCACGGCTCAACCGTGGAGGGTCATTGGAAACTGGGGGACTTG
AGTACAGAAGAGAAGAGTGGAATTCCACGCGTAGCGGTGAAATGCGTAGAGATGTGGAGG
AACACCAGTGGCGAAGGCGACTCTTTGGTCTGTAACTGACGCTGAGGCGCGAAAGCGTGG
GGAGCAAACAGGATTAGATACCCTGGTAGTCCACGCTGTAAACGATGAGTGCTAAGTGTT
AGAGGGTTTCCGCCCTTTAGTGCTGCAGCTAACGCATTAAGCACTCCGCCTGGGGAGTAC
GG
>I6629V002B14YB length=361 xy=0727_1281 region=2 run=R_2014_12_30_12_21_21_
ACGGAGGGGGCTAGCGTTGTTCGGAATTACTGGGCGTAAAGCGCACGTAGGCGGCTTTGT
AAGTTAGAGGTGAAAGCCCGGAGCTCAACTCCGGAACTGCCTTTAAGACTGCATCGCTAG
AACGTCGGAGAGGTAAGTGGAATTCCGAGTGTAGAGGTGAAATTCGTAGATATTCGGAAG
AACACCAGTGGCGAAGGCGACTTACTGGACGACTGTTGACGCTGAGGTGCGAAAGCGTGG
GGAGCAAACAGGATTAGATACCCTGGTAGTCCACGCCGTAAACGATGATGACTAGCTGTC
GGGGCTCATGGAGTTTCGGTGGCGCAGCTAACGCGATAAGTCATCCGCCTGGGGAGTACG
G
>I6629V002B1518 length=302 xy=0727_2718 region=2 run=R_2014_12_30_12_21_21_
ACGTAGGGTGGCAAGCGTTGTCCGGAATTATTGGGCGTAAAGCGCGCGCAGGCGGTCCTT
TAAGTCTGATGTGAAAGCCCACGGCTCAACCGTGGAGGGTTCATTGGAAACTGGGGGACT
TGAGTGCAGGAGAGAAGAGTGGAATTCCACGTGTAGCGGTGAAAATGCGTAGAGATGTGG
AGGAACACCAGTGGCGAAGGCGACTCTTTGGCCTGTAACTGACGCTGAGGCGCGAAAGCG
TGGGGAGCAAACAGGATTAGATACCCTGGTAGTCCACCCCCGTAAAACGTTGGGAACTAG
TT
>I6629V002B153O length=360 xy=0727_2770 region=2 run=R_2014_12_30_12_21_21_
ACGAAGGGGGCTAGCGTTGTTCGGAATCACTGGGCGTAAAGGGTGCGCAGGCGGGTTCAT
AAGTCAGGGGTGAAATCCCGAGGCTCAACCTCGGAACTGCCTTTGATACTGTGGATCTTG
AGTCCGGAAGAGGTGAGTGGAACTGCGAGTGTAGAGGTGAAATTCGTAGATATTCGCAAG
AACACCGGTGGCGAAGGCGGCTCACTGGTCCGGAACTGACGCTGAGGCACGACAGCGTGG
GGAGCAAACAGGATTAGATACCCTGGTAGTCCACGCCGTAAACGATGAATGCCAGCCGTT
GGGTGATTTATCACTGAGTGGCGCAGCTAACGCTTTGAGCACGCCGCCTGGGGAGTACGG
>I6629V002B154A length=342 xy=0727_2792 region=2 run=R_2014_12_30_12_21_21_
ACGAAGGGGGCTAGCGTTGTTCGGATTTACTGGGCGTAAAGCGCACGTAGGCGGACTATT
AAGTCAGGGGTGAAATCCCGGGGCTCAACCCCGGAACTGCCTTTGATACTGGTAGTCTCG
AGTCCGGAAGAGGTGAGTGGAATTCCGAGTGTAGAGGTGAAATTCGTAGATATTCGGAGG
AACACCAGTGGCGAAGGCGGCTCACTGGTCCGGTACTGACGCTGAGGTGCGAAAGCGTGG
GGAGCAAACAGGATTAGATACCCTGGTAGTCCACGCTGTAAACGATGGAAGCTAGCCGTT
GGCAGGTTTACCTGTCGGTGGCGCAGCTAACGCATTAAGCTT
>I6629V002B1554 length=360 xy=0727_2858 region=2 run=R_2014_12_30_12_21_21_
ACGAAGGGGGCTAGCGTTGTTCGGAATCACTGGGCGTAAAGGGTGCGCAGGCGGGTTCAT
AAGTCAGGGGTGAAATCCCGAGGCTCAACCTCGGAACTGCCTTTGATACTGTGGATCTTG
AGTCCGGAAGAGGTGAGTGGAACTGCGAGTGTAGAGGTGAAGTTCGTAGATATTCGCAAG
AACACCGGTGGCGAAGGCGGCTCACTGGTCCGGAACTGACGCTGAGGCACGACAGCGTGG
GGAGCAAACAGGATTAGATACCCTGGTAGTCCACGCCGTAAACGATGAATGCCAGCCGTT
GGGTGATTTATCACTGAGTGGTGCAGCTAACGCTTTGAGCATTCCGCCTGGGGAGTACGG
>I6629V002B157B length=363 xy=0727_2901 region=2 run=R_2014_12_30_12_21_21_
ACGTAGGTGGCAAGCGTTGTCCGGAATTATTGGGCGTAAAGCGCGCGCAGGCGGTTCCTT
AAGTCTGATGTGAAAGCCCACGGCTCAACCGTGGAGGGTCATTGGAAACTGGGGAACTTG
AGTGCAGGAGAGAAGAGTGGAATTCCACGTGTAGCGGTGAAATGCGTAGAGATGCGGAGG
AACACCAGTGGCGAAGGCGACTCTTTGGCCTGTAACTGACGCTGAGGCGCGAAAGCGTGG
GGAGCGAAACAGGATTAGATACCCTGGTAGTCCACGCCGTAAACGATGAGTGCTAAGTGT
TAGAGGGTTTCCGCCCTTTAGTGCTGCAGCAAACGCATTAAGCACTCCGCCTGGGGAGTA
CGG
>I6629V002B15A9 length=366 xy=0727_1747 region=2 run=R_2014_12_30_12_21_21_
ACGTAGGGCGCAAGCGTTATCCGGAATTATTGGGCGTAAAGAGCTCGTAGGCGGTTTGTC
GCGTCTGCCGTGAAAGTCCGGGGCTCAACTCCGGATCTGCGGTGGGTACGGGCAGACTAG
AGTGATGTAGGGGAGACTGGAATTCCTGGTGTAGCGGTGAAATGCGCAGATATCAGGAGG
AACACCGATGGCGAAGGCAGGTCTCTGGGCATTAACTGACGCTGAGGAGCGAAAGCATGG
GGAGCGAACAGGATTAGATACCCTGGTAGTCCATGCCGTAAACGTTGGGCACTAGGTGTG
GGGGACGATTCCACGTTTTCCGCGCCGTAGCTAACGCATTAAGTGCCCCGCCTGGGGACT
ACGGCT
>I6629V002B15FJ length=361 xy=0727_1901 region=2 run=R_2014_12_30_12_21_21_
GCGTAGGGTCCGAGCGTTGTCCGGAATTACTGGGCGTAAAGAGCTCGTAGGTGGTTTGTC
GCGTTGTTCGTGAAAACTCACAGCTTAACTGTGGGCGTGCGGGCGATACGGGCAGACTTG
AGTACTGCAGGGGAGACTGGAATTCCTGGTGTAGCGGTGGAATGCGCAGATATCAGGAGG
AACACCAGTGGCGAAGGCGGCTCACTGGACTGGTATTGACGCTGAGGTGCGAAAGCGTGG
GGAGCAAACAGGATTAGATACCCTGGTAGTCCACGCCGTAAACGATGATAACTAGCTGTC
GGGGCTCTTAGAGCTTCGGTGGCGCAGCTAACGCATTAAGTTATCCGCCTGGGGAGTACG
G
>I6629V002B15IS length=361 xy=0727_2018 region=2 run=R_2014_12_30_12_21_21_
ACGGAGGGGGCTAGCGTTGTTCGGAATTACTGGGCGTAAAGCGCACGTAGGCGGCTTGGT
AAGTTAGAGGTGAAAGCCCGGGGCTCAACCCCGGAATTGCCTTTAAGACTGCCGAGCTAG
TAGGTGAGAGAGGTGAGTGGAATTCCGAGTGTAGAGGTGAAATTCGTAGATATTCGGAAG
AACACCAGTGGCGAAGGCGGCTCACTGGCTCATTCTAGACGCTGAGGTGCGAAAGCGTGG
GGAGCAAACAGGATTAGATACCCTGGTAGTCCACGCCGTAAACGATGAAGACTAGCTGTC
CGGGCACATGGTGCCTGGGTGGCGCAGCTAACGCATTAAGTCTTCCGCCTGGGGAGTACG
G
>I6629V002B15LD length=362 xy=0727_2111 region=2 run=R_2014_12_30_12_21_21_
ACGTAGGTGGCAAGCGTTGTCCGGAATTATTGGGCGTAAAGCGCGCGCAGGCGGCCTTTT
AAGTCTGATGTGAAAGCCCACGGCTCAACCGTGGAAGGTCATTGGAAACTGAAGGGCTTG
AGTACAGAAGAGGAAAGCGGAATTCCACGTGTAGCGGTGAAATGCGTAGAGATGTGGAGG
AACACCAGTGGCGAAGGCGGCTTTCTGGTCTGTAACTGACGCTGAGGCGCGAAAGCGTGG
GGAGCAAACAGGATTAGATACCCTGGTAGTCCACGCCGTAAACGATGTGTGCTAAGTGTT
AGAGGGTTTCCGCCCTTTAGTGCTGCAGCTAACGCATTAAGCACTCCGCCTGGGGAGTAC
GG
>I6629V002B15LG length=363 xy=0727_2114 region=2 run=R_2014_12_30_12_21_21_
ACGTAGGGCGCAAGCGTTATCCGGAATTATTGGGCGTAAAGAGCTCGTAGGCGGTTTGTC
GCGTCTGCCGTGAAAGTCCGGGGCTCAACTCCGGATCTGCGGTGGGTACGGGCAGACTAG
AGTGATGTAGGGGAGACTGGAATTCCTGGTGTAGCGGTGAAATGCGCAGATATCAGGAGG
AACACCGATGGCGAAGGCAGGTCTCTGGGCATTAACTGACGCTGAGGAGCGAAAGCATGG
GGAGCGAACAGGATTAGATACCCTGGTAGTCCATGCCGTAAACGTTGGGCACTAGGTGTG
GGGGACATTCCACGTTTTCCGCGCCGTAGCTAACGCATTAAGTGCCCCGCCTGGGGAGTA
CGG
>I6629V002B15MK length=360 xy=0727_2154 region=2 run=R_2014_12_30_12_21_21_
ACGAAGGGGGCTAGCGTTGCTCGGAATTGCTGGGCGTAAAGGGCGCGTAGGCGGATAGTT
TAGTCAGAGGTGAAAGCCCAGGGCTCAACCTTGGAATTGCCTTTGATACTGGCTATCTTG
AGTATGGAAGAGGTATGTGGAACTCCGAGTGTAGAGGTGGAATTCGTAGATATTCGGAAG
AACACCAGTGGCGAAGGCGACATACTGGTCCATTACTGACGCTGAGGCGCGAAAGCGTGG
GGAGCAAACAGGATTAGATACCCTGGTAGTCCACGCCGTAAACGATGAGTGCTAGTTGTC
GGCATGCATGCATGTCGGTGACGCAGCTAACGCATTAAGCACTCCGCCTGGGGAGTACGG
>I6629V002B15QQ length=361 xy=0727_2304 region=2 run=R_2014_12_30_12_21_21_
ACGGGGGGAGCTGGCGTTATTCGGAATTACTGGGCGTAAAGCGCACGTAGGCGGCTTTGT
AAGTTAGAGGTGAAAGCCTGGAGCTCAACTCCAGAATTGCCTTTAAGACTGCATCGCTTG
AATCCAGGAGAGGTGAGTGGAATTCCGAGTGTAGAGGTGAAATTCGTAGATATTCGGAAG
AACACCAGTGGCGAAGGCGGCTCACTGGACTGGTATTGACGCTGAGGTGCGAAAGCGTGG
GGAGCAAACAGGATTAGATACCCTGGTAGTCCACGCCGTAAACGATGATAACTAGCTGTC
GGGGCTCTTAGAGCTTCGGTGGCGCAGCTAACGCATTAAGTTATCCGCCTGGGGAGTACG
G
>I6629V002B15VF length=24 xy=0727_2473 region=2 run=R_2014_12_30_12_21_21_
GAGATGGCCGCCTGGGGAGTACGG
>I6629V002B15XY length=24 xy=0727_2564 region=2 run=R_2014_12_30_12_21_21_
GAGATGGCCGCCTGGGGAGTACGG
>I6629V002B15ZW length=361 xy=0727_2634 region=2 run=R_2014_12_30_12_21_21_
ACGGAGGGAGCTAGCGTTATTCGGAATTACTGGGCGTAAAGCGCACGTAGGCGGCTTTGT
AAGTTAGAGGTGAAAGCCTGGAGCTCAACTCCAGAATTGCCTTTAAGACTGCATCGCTTG
AATCCAGGAGAGGTGAGTGGAATTCCGAGTGTAGAGGTGAAATTCGTAGATATTCGGAAG
AACACCAGTGGCGAAGGCGGCTCACTGGACTGGTATTGACGCTGAGGTGCGAAAGCGTGG
GGAGCAAACAGGATTAGATACCCTGGTAGTCCACGCCGTAAACGATGATAACTAGCTGTC
GGGGCTCTTAGAGCTTCGGTGGCGCAGCTAACGCATTAAGTTATCCGCCTGGGGAGTACG
G
>I6629V002B160T length=22 xy=0727_3963 region=2 run=R_2014_12_30_12_21_21_
GAGAGCCGCCTGGGGAGTACGG
>I6629V002B163G length=362 xy=0727_4058 region=2 run=R_2014_12_30_12_21_21_
ACGGGGGGGGGCTAGCGTTGTTCGGAATTACTGGGCGTAAAGCGCACGTAGGCGGCTTTG
TAAGTTAGAGGTGAAAGCCCGGAGCTTAACTCCGGAACTGCCTTTAAGACTGCATCGCTC
GAATCATGGAGAGGTCAGTGGAATTCCGAGTGTAGAGGTGAAATTCGTAGATATTCGGAA
GAACACCAGTGGCGAAGGCGACTGACTGGACATGTATTGACGCTGAGGTGCGAAAGCGTG
GGGAGCAAACAGGATTAGATACCCTGGTAGTCCACGCCGTAAACGATGATAACTAGCTGT
CAGGGCTCTTGGAGCTTTGGTGGCGCAGCTAACGCGTTAAGTTATCCGCCTGGGGAGTAC
GG
>I6629V002B1668 length=361 xy=0728_0098 region=2 run=R_2014_12_30_12_21_21_
GCGGAGGGAGCTAGCGTTATTCGGAATTACTGGGCGTAAAGCGCACGTAGGCGGCTTTGT
AAGTTAGAGGTGAAAGCCTGGAGCTCAACTCCAGAATTGCCTTTAAGACTGCATCGCTTG
AGTCCAGGAGAGGTGAGTGGAATTCCGAGTGTAGAGGTGAAATTCGTAGATATTCGGAAG
AACACCAGTGGCGAAGGCGGCTCACTGGACTGGTATTGACGCTGAGGTGCGAAAGCGTGG
GGAGCAAACAGGATTAGATACCCTGGTAGTCCACGCCGTAAACGATGATAACTAGCTGTC
GGGGCTCTTAGAGCTTCGGTGGCGCAGCTAACGCATTAAGTTGACCGCCTGGGGAGTACG
G
>I6629V002B167I length=24 xy=0728_0108 region=2 run=R_2014_12_30_12_21_21_
GAGATGGCCGCCTGGGGAGTACGG
>I6629V002B168W length=361 xy=0728_0158 region=2 run=R_2014_12_30_12_21_21_
ACAGAGGGTGCAAGCGTTAATCGGAATTACTGGGCGTAAAGCGCGCGTAGGTGGTTTGTT
AAGTTGGATGTGAAATCCCCGGGCTCAACCTGGGAACTGCATCCAAAACTGGCAAGCTAG
AGTATGGTAGAGGGTGGTGGAATTTCCTGTGTAGCGGTGAAATGCGTAGATATAGGAAGG
AACACCAGTGGCGAAGGCGACCACCTGGACTGATACTGACACTGAGGTGCGAAAGCGTGG
GGAGCAAACAGGATTAGATACCCTGGTAGTCCACGCCGTAAACGATGTCAACTAGCCGTT
GGGAGCCTTGAGCTTTTAGTGGCGCAGCTAACGCATTAAGTTGACCGCCTGGGGAGTACG
G
>I6629V002B16CI length=363 xy=0727_3088 region=2 run=R_2014_12_30_12_21_21_
ACGTAGGGTGCAAGCGTTGTCCGGAATTATTGGGCGTAAAGAGCTCGTAGGCGGTTTGTC
ACGTCTGCTGTGAAAACCCGAGGCTCAACCTCGGGCTTGCAGTGGGTACGGGCAGACTAG
AGTGCGGTAGGGGAGATTGGAATTCCTGGTGTAGCGGTGGAATGCGCAGATATCAGGAGG
AACACCGATGGCGAAGGCAGATCTCTGGGCCGTAACTGACGCTGAGGAGCGAAAGCATGG
GGAGCAAACAGGCTTAGATACCCTGGTAGTCCATGCCGTAAACGTTGGGAACTAGATGTG
GGGACCATTCCACGGTCTCCGTGTCGTAGCTAACGCATTAAGTTCCCCGCCTGGGGAGTA
CGG
>I6629V002B16H1 length=363 xy=0727_3287 region=2 run=R_2014_12_30_12_21_21_
GCGTAGGTGGCAAGCGTTATCCGGAATTATTGGGCGTAAAGCGCGCGCAGGCGGTTTCTT
AAGTCTGATGTGAAAGCCCACGGCTCAACCGTGGAGGGTCATTGGAAACTGGGGAACTTG
AGTGCGGAAGAGAAAAGGCGGAGTTCCACGTGTAGCGGTGAAATGCGTAGAGATGTGGAG
GAACACCAGTGGCGAAGGCGGCTTTTTGGTCTGTAACTGACGCTGAGGCGCGAAAGCGTG
GGGAGCAAACAGGATTAGATACCCTGGTAGTCCACGCCGTAAACGATGAGTGCTAAGTGT
TAGAGGGTTTCCGCCCTTTAGTGCTGCAGCTAACGCATTAAGCACTCCGCCTGGGGAGTA
CGG
>I6629V002B16J5 length=337 xy=0727_3363 region=2 run=R_2014_12_30_12_21_21_
GCGGAGGGTGCGAGCGTTGTCCGGAATCACTGGGCGTAAAGGGCGCGTAGGCGGCCTGGT
AAGTAGGGGGTGAAATCCTGCGGCTTAACCGCAGGGCTGCCTTCTAAACTGTCAGGCTCG
AGCACGGTAGAGGCAGGATGGAATTCCCGGTGTAGCGGTGGAATGCGTAGAGATCGGGAA
GAACATCAGTGGCGAAGGCGGTCTGCTGGGCCGTTGCTGACGCTGAGGCGCGACAGCGTG
GGGAGCAAACAGGATTAGATACCCTGGTAGTCCACGCTGTAAACGATGAGTGCTAAGTGT
TAGAGGGTTTCCGCCCTTTAGTGCTGCAGCTAACGCA
>I6629V002B16JF length=362 xy=0727_3337 region=2 run=R_2014_12_30_12_21_21_
ACGTAGGTGACAAGCGTTGTCCGGAATTATTAGGCGTAAAGGGAGCGCAGGCGGTCGGAA
TAGTCTGATGTGAAAGCCCACGGCTTAACCGTGGAAGGTCATTGGAAACTGTCCAACTTG
AATGCAGAAGAGGTAAGTGGAATTCCAAGTGTAGCGGTGAAATGCGTAGATATTTGGAGG
AACACCAGTGGCGAAGGCGACTTACTGGTCCGTAATTGACGCTGAGGCTCGAAAGCGTGG
GTAGCAAACAGGATTAGATACCCTGGTAGTCCACGCCGTAAACGATGAGTGCTAAGTGTT
AGGGGGTTTCCGCCCCTTAGTGCTGGAGTTAACGCATTAAGCACTCCGCCTGGGGAGTAC
GG
>I6629V002B16LV length=357 xy=0727_3425 region=2 run=R_2014_12_30_12_21_21_
ACGGGGGGAGCAAGCGTTGTTCGGATTTACTGGGCGTAAAGGGCGCGTAGGCGGCGCAAC
AAGTCACTTGTGAAATCTCCGGGCTTAACCCGGAGCGGCCAAGTGATACTGTCGTGCTAG
AGTGCGGAAGGGGCTACTGGAATTCTCGGTGTAGCGGTGAAATGCGTAGATATCGAGAGG
AACACCTGCGGCGAAGGCGGGTAGCTGGGCCGACACTGACGCTGAGGCGCGAAAGCCAGG
GGAGCGAACGGGATTAGATACCCCGGTAGTCCTGGCCTTAAACGATGGATACTTGGTGTC
CGGGGTTACATAGTCCCCGGGTGCCGGCGCTAACGCATTAAGTATCCCGCCTGGGGA
>I6629V002B16MT length=364 xy=0727_3459 region=2 run=R_2014_12_30_12_21_21_
ACGTAGGGGGCAAGCGTTGTCCGGATTTATTGGGCGTAAAGAGCTCGTAGGCGGCTATTC
ACGTCGGATGTGAAAGCTCAAGGCTCAACCTTGAGAGGCCATTCGATACGGGATAGCTAG
AGGTAGGTAGGGGAGATCGGAATTCCTGGTGTAGCGGTGAAATGCGCAGATATCAGGAGG
AACACCGATGGCGAAGGCAGATCTCTGGGCCTTACCTGACGCTGAGGAGCGAAAGCTGGG
GGAGCGAACAGGATTAGATACCCTGGTAGTCCCAGCCGTAAACGTTGAGTGCTAGGTGTG
GGGCGGTCTTCAACCCGCTCTGTGCCGCAGCTAACGCATTAAGCACTCCGCCTGGGGAGT
ACGG
>I6629V002B16VS length=360 xy=0727_3782 region=2 run=R_2014_12_30_12_21_21_
ACGAAGGGGGCTAGCGTTGCTCGGAATCACTGGGCGTAAAGGGTGCGTAGGCGGGTCTTT
AAGTCAGGGGTGAAATCCTGGAGCTCAACTCCAGAACTGCCTTTGATACTGAAGATCTTG
AGTTCGGGAGAGGTGAGTGGAACTGCGAGTGTAGAGGTGAAATTCGTAGATATTCGCAAG
AACACCAGTGGCGAAGGCGGCTCACTGGCCCGATACCGACGCTGAGGCACGAAAGCGTGG
GGAGCAAACAGGATTAGATACCCTGGTAGTCCACGCCGTAAACGATGAATGCCAGCCGTT
AGTGGGTTTACTCACTAGTGGCGCAGCTAACGCTTTAAGCATTCCGCCTGGGGAGTACGG
>I6629V002B16XZ length=24 xy=0727_3861 region=2 run=R_2014_12_30_12_21_21_
GAGATGGCCGCCTGGGGAGTACGG
>I6629V002B16ZA length=24 xy=0727_3908 region=2 run=R_2014_12_30_12_21_21_
GAGATGGCCGCCTGGGGAGTACGG
>I6629V002B175P length=361 xy=0728_1339 region=2 run=R_2014_12_30_12_21_21_
ACAGAGGGTGCGAGCGTTAATCGGATTTACTGGGCGTAAAGCGTGCGTAGGCGGCTTCTT
AAGTCGGATGTGAAATCCCTGAGCTTAACTTAGGAATTGCATTCGATACTGGGAAGCTAG
AGTATGGGAGAGGATGGTAGAATTCCAGGTGTAGCGGTGAAATGCGTAGAGATCTGGAGG
AATACCGATGGCGAAGGCAGCCATCTGGCCTAATACTGACGCTGAGGTACGAAAGCATGG
GGAGCAAACAGGATTAGATACCCTGGTAGTCCATGCCGTAAACGATGTCTACTAGCCGTT
GGGGCCTTTGAGGCTTTAGTGGCGCAGCTAACGCGATAAGTAGACCGCCTGGGGAGTACG
G
>I6629V002B17CJ length=363 xy=0728_0289 region=2 run=R_2014_12_30_12_21_21_
ACGTAGGGTGCAAGCGTTGTCCGGAATTATTGGGCGTAAAGAGCTCGTAGGCGGTTTGTT
GCGTCGGCTGTGAAATCCCGAGGCTCAACCTCGGGTCTGCAGTCGATACGAGCAAACTAG
AGTGTTGCAGGGGAGACTGGAATTCCTGGTGTAGCGGTGAAATGCGCAGATATCAGGAGG
AACACCGGTGGCGAAGGCGGGTCTCTGGGCAACAACTGACGCTGAGGAGCGAAAGCGTGG
GGAGCGAACAGGATTAGATACCCTGGTAGTCCACGCCGTAAACGTTGGGCGCTAGGTGTG
GGGCTCATTCCACGAGTTCCGTGCCGCAGCTAACGCATTAAGCGCCCCGCCTGGGGAGTA
CGG
>I6629V002B17HP length=360 xy=0728_0475 region=2 run=R_2014_12_30_12_21_21_
GCGTAGGGCGCAAGCGTTAATCGGAATTACTGGGCGTAAAGCGTGCGCAGGCGGTTTTGT
AAGTCTGACGTGAAATCCCCGGGCTTAACCTGGGAATTGCATTGGAGACTGCAAGGCTAG
AGTCTGGCAGAGGGGGGTAGAATTCCACGTGTAGCAGTGAAATGCGTAGAGATGTGGAGG
AACACCGATGGCGAAGGCAGCCCCCTGGGTCAAGACTGACGCTCATGCACGAAAGCGTGG
GGAGCAAACAGGATTAGATACCCTGGTAGTCCACGCCCTAAACGGTGTCTACTAGTTGTC
GGGTTTTAATTAACTTGGTAACGCAGCTAACGCGTGAAGTAGACCGCCTGGGGAGTACCG
>I6629V002B17LL length=362 xy=0728_0615 region=2 run=R_2014_12_30_12_21_21_
ACGGAGGGGGCAAGCGTTGTCCGGAATTATTGGGCGTAAAGCGCGCGCAGGCGGTTTCTT
AAGTCTGATGTGAAAGCCCACGGCTCAACCGTGGAGGGTCATTGGAAACTGGGAAACTTG
AGTGCAGGAGAGAAGAGTGGAATTCCACGTGTAGCGGTGAAATGCGTAGAGATGTGGAGG
AACACCAGTGGCGAAGGCGACTCTTTGGCCTGTAACTGACGCTGAGGCGCGAAAGCGTGG
GGAGCAAACAGGATTAGATACCCTGGTAGTCCACGCCGTAAACGATGAGTGCTAAGTGTT
AGAGGGTTTCCGCCCTTTAGTGCTGCAGCAAACGCATTAAGCACTCCGCCTGGGGAGTAC
GG
>I6629V002B17UW length=359 xy=0728_0950 region=2 run=R_2014_12_30_12_21_21_
ACGTAGGGTGCGAGCGTTAATCGGAATTACTGGGCGTAAAGCGTGCGCAGGCGGTTTTGT
AAGTCTGACGTGAAATCCCCGGGCTTAACCTGGGAATTGCGTTGGAGACTGCAAGGCTGG
AGTCTGGCAGAGGGGGGTAGAATTCCACGTGTAGCAGTGAAATGCGTAGAGATGTGGAGG
AACACCGACGGCGAAGGCAGCCCCCTGGGTCAAGACTGACGCTCATGCACGAAAGCGCGG
GGAGCAAACAGGATTAGATACCCTGGTAGTCACGCCCTAAACGATGCCTACTAGTTGTCG
GGTTTTAATTAACTTGGTAACGCAGCTAACGCGTGAAGTAGACCGCCTGGGGAGTACGG
>I6629V002B17YW length=358 xy=0728_1094 region=2 run=R_2014_12_30_12_21_21_
ACGGAGGGTGCAAGCGTTACCCGGAATCACTGGGCGTAAAGGGCGTGTAGGCGGACACTT
AAGTCTGGTTTTAAAGACTGCGGCTCAACCGCAGGGATGGACTGGATACTGGGTGTCTTG
ACCTCTGGAGAGAGAACTGGAATTCCTGGTGTAGCGGTGGAACGCGTAGATACCAGGAGG
AACACCAATGGCGAAGGCAGGTTCTTGGACAGAAGGTGACGCTGAGGCGCGAAAGTGTGG
GGAGCGAACCGGATTAGATACCCGGGTAGTCCACACCCTAAACGATGTACGTTGGCTAAC
CGCAGGATGCTGTGGTTGGCGAAGCTAACGCGATAAACGTACCGCCTGGGGAGTACGG
>I6629V002B181D length=24 xy=0728_2479 region=2 run=R_2014_12_30_12_21_21_
GAGATGGCCGCCTGGGGAGTACGG
>I6629V002B1830 length=361 xy=0728_2574 region=2 run=R_2014_12_30_12_21_21_
ACGAAGGGGGCTAGCGTTGCTCGGAATGACTGGGCGTAAAGGGCGCGTAGGCGGGCGGCA
CAGTCGGGCGTGAAATTCCTGGGCTTAACCTGGGGGCTGCGTCCGAGACGTGTTGCCTAG
AGTGGGGAAGAGGGTCGTGGAATTCCCAGTGTAGAGGTGAAATTCGTAGATATTGGGAAG
AACACCGGTGGCGAAGGCGGCGACCTGGTCCTTGACTGACGCTGAGGCGCGAAAGCGTGG
GGAGCAAACAGGATTAGATACCCTGGTAGTCCACGCTGTAAACGATGTGCGCTGGATGCT
GGGCGGCCCAGCCGCTCAGTGTCGTAGCTAACGCGGTAAGCGCACCGCCTGGGGAGTACG
G
>I6629V002B184V length=24 xy=0728_2605 region=2 run=R_2014_12_30_12_21_21_
GAGATGGCCGCCTGGGGAGTACGG
>I6629V002B18AZ length=24 xy=0728_1529 region=2 run=R_2014_12_30_12_21_21_
GAGATGGCCGCCTGGGGAGTACGG
>I6629V002B18BD length=362 xy=0728_1543 region=2 run=R_2014_12_30_12_21_21_
ACGTAGGGGGCAAGCGTTGTCCGGATTTATTGGGCGTAAAGAGCGTGTAGGCGGCCACAC
AGGTCCGTTGTGAAAACTCGAGGCTCAACCTCGAGACGTCGATGGAGACCGTGTGGCTAG
AGTCCGGAAGAGGAGTGTGGAATTCCTGGTGTAGCGGTGAAATGCGCAGATATCAGGAAG
AACACCTATGGCGAAGGCAGCACTCTGGGACGGTACTGACGCTGAGACGCGAAAGCGTGG
GGAGCGAACAGGATTAGATACCCTGGTAGTCCACGCCGTAAACGATGGATGCTAGGTGTG
GGCGGTGTCGACTCCGTCCGTGCCGAAGCTAACGCATTAAGCATCCCGCCTGGGGAGTAC
GG
>I6629V002B18FS length=358 xy=0728_1702 region=2 run=R_2014_12_30_12_21_21_
ACGGAGGGTGCAAGCGTTACCCGGAATCACTGGGCGTAAAGGGCGTGTAGGCGGACACTT
AAGTCTGGTTTTAAAGACTGCGGCTCAACCGCAGGGATGGACTGGATACTGGGTGTCTTG
ACCTCTGGAGAGAGAACTGGAATTCCTGGTGTAGCGGTGGAATGCGTAGATACCAGGGGG
AACACCAATGGCGAAGGCAGGTTCTTGGACAGAAGGTGACGCTGAGGCGCGAAAGTGTGG
GGAGCGAACCGGATTAGATACCCGGGTAGTCCACACCCTAAACGATGTACGTTGGCTAAC
CGCAGGATGCTGTGGTTGGCGAAGCTAACGCGATAAACGTACCGCCTGGGGAGTACGG
>I6629V002B18G7 length=22 xy=0728_1753 region=2 run=R_2014_12_30_12_21_21_
GAGATGGCCGCCTGGGGAGTAC
>I6629V002B18GS length=363 xy=0728_1738 region=2 run=R_2014_12_30_12_21_21_
ACGTAGGTGGCAAGCGTTGTCCGGAATTATTGGGCGTAAAGCGCGCGCAGGTGGTTTCTT
AAGTCTGATGTGAAAGCCCACGGCTCAACCGTGGAGGGTCATTGGAAACTGGGGAACTTG
AGTGCAGGAGAGAAGAGTAGAATTCCACGTGTAGCGGTGAAATGCGTAGAGATGTGGAGG
AACACCAGTGGCGAAGGCGACTTTCTGGTCTGTAACTGACGCTGAGGCGCGAAAGCGTGG
GGAGCAAACAGGATTAGATACCCTGGTAGTCCACGCCGTAAACGATGAGTGCTAAGTGTT
AGGGGGTTTCCGCCCCGTTAGTGCTGCAGCTAACGCATTAAGCACTCCGCCTGGGGAGTA
CGG
>I6629V002B18HF length=360 xy=0728_1761 region=2 run=R_2014_12_30_12_21_21_
GCGTAGGCAGCGAGCGTTGTTCGGAGTTACTGGGCGTAAAGCGTGCGTAGGCGGTTTTCC
AAGTCTGGTGTGAAATCTCCCGGCTCAACTGGGAGGGTGCGCTAGAAACTGGGAGGCTGG
AGTGCGGGAGAGGTAGGCGGAATTCCTGGTGTAGCGGTGAAATGCGTAGATATCAGGAGG
AACACCGGTGGTGTAGACGGCCTGCTGGACCGTAACTGACGCTGAGGCACGAAAGCGTGG
GGAGCAAACAGGATTAGATACCCTGGTAGTCCACGCCCTAAACGATGCATACTTGGTGTG
GGCAGTTCAGTCTGTCTGTGCCGTAGCTAACGCGTTAAGTATGCCGCCTGGGGAGTACGG
>I6629V002B18I5 length=362 xy=0728_1823 region=2 run=R_2014_12_30_12_21_21_
ACGTAGGGTGCAAGCGTTGTCCGGAATTATTGGGCGTAAAGAGCTCGTAGGCGGTCTGTC
ACGTCGGCTGTGAAAACCCGAGGCTCAACCTCGGGCCTGCAGTCGATACGGGCAAACTAG
AGTACTGCAGGGGAGACTGGAATTCCTGGTGTAGCGGTGAAATGCACAGATATCAGGAGG
AACACCGGTGGCGAAGGCGGGTCTCTGGGCAGTAACTGACGCTGAGGAGCGAAAGCGTGG
GGAGCGAACAGGATTAGATACCCTGGTAGTCCACGCCGTAAACGATGAGTGCTAAGTGTT
AGAGGGTTTCCGCCCTTTAGTGCTGCAGTAAACGCATTAAGCACTCCGCCTGGGGAGTAC
GG
>I6629V002B18JC length=333 xy=0728_1830 region=2 run=R_2014_12_30_12_21_21_
ACGGAGGGGGGCTAGCGTTGTTCGGAATTACTGGGCGTAAAGACGCACGTAGGCGGCTTT
GTAAGTTAGAGGTGAAAGCCCAGGGCTCAACCCCTGGAATTGCCTTTAAGACTGCATCGC
TTGAACATCAGAGAGGTAAGTGGAATTCCGAGTGTAGAGGTGAAATTCGTAGATATTCGG
AAGAACACCAGTGGCGAAGGCGACTTACTGGACGATTGTTGACGCTGAGGTGCGAAAGCG
TGGGGAGCAAACGAGGATTAGATACCCTGGTAGTCCACGCCGTAAACGATGATGACTAGC
TGTCGGGGCGCTTGGCGTTTCGGTGGCGCAGCT
>I6629V002B18KJ length=24 xy=0728_1873 region=2 run=R_2014_12_30_12_21_21_
GGGATGGCCGCCTGGGGAGTACGG
>I6629V002B18KW length=362 xy=0728_1886 region=2 run=R_2014_12_30_12_21_21_
ACAGAGGTCCCAAGCGTTGTTCGGATTCATTGGGCGTAAAGGGTGCGTAGGTGGCGCCGT
AAGTCGGGTGTGAAATTTCGGAGCTTAACTCCGAAACTGCATTCGATACTGCGGTGCTTG
AGGACTGGAGAGGAGACTGGAATTCATGGTGTAGCAGTGAAATGCGTAGAGATCATGAGG
AAGACCAGTGGCGAAGGCGGGTCTCTGGACAGTTCCTGACACTGAGGCACGAAGGCCAGG
GGAGCAAACGGGATTAGATACCCCGGTAGTCCTGGCAGTAAACGGTGCACGTTTGGTGTG
GGAGGATTCGACCCCTTCCGCGCCGGAGCTAACGCGTTAAACGTGCCGCCTGGGGAGTAC
GG
>I6629V002B18N9 length=362 xy=0728_2007 region=2 run=R_2014_12_30_12_21_21_
ACGAGGGGGGCAAGCGTTGTTCGGAATTATTGGGCGTAAAGGGCGCGTAGGCGGTTTGGC
AAGTTTCGTGTGAAAACTTCGGGCTCAACTCGAAGCCTGCACGGAAAACTGCCGGGCTTG
AGTATGGGAGAGGTGAGTGGAATTTCCGGTGTAGCGGTGAAATGCGTAGATATCGGAAGG
AACACCTGTGGCGAAAGCGGCTCACTGGACCATAACTGACGCTGAGGCGCGAAAGCTAGG
GGAGCAAACAGGATTAGATACCCTGGTAGTCCTAGCCCTAAACGATGATTGCTTGGTGTG
GCAGGTACCCAATCCCGCCGTGCCGAAGCTAACGCGATAAGCAATCCGCCTGGGGAGTAC
GG
>I6629V002B1959 length=363 xy=0728_3951 region=2 run=R_2014_12_30_12_21_21_
ACGTAGGGTGCGAGCGTTGTCCGGAATTATTGGGCGTAAAGGGCTTGTAGGCGGTTTGTC
GCGTCTGCTGTGAAAATCCGAGGCTCAACCTCGGACTTGCAGTGGGTACGGGCAGACTAG
AGTGTGGTAGGGGAGACTGGAATTCCTGGTGTAGCGGTGAAATGCGCAGATATCAGGAGG
AACACCGATGGCGAAGGCAGGTCTCTGGGCCACTACTGACGCTGAGAAGCGAAAGCATGG
GGAGCGAACAGGATTAGATACCCTGGTAGTCCATGCCGTAAACGTTGGGCGCTAGGTGTG
GGACTCATTCCACGAGTTCCGTGCCGCAGCTAACGCATTAAGCGCCCCGCCTGGGGAGTA
CGG
>I6629V002B196X length=360 xy=0728_3975 region=2 run=R_2014_12_30_12_21_21_
GCGTAGGGTGCGAGCGTTAATCGGAATTACTGGGCGTAAAGCGTGCGCAGGCGGTCTTGT
AAGCCAGATGTGAAAGCCCCGGGCTTAACCTGGGAACTGCATTTGGGACTGCAAGGCTGG
AGTACGGCAGAGGGAGGTGGAATTCCACGTGTAGCAGTGAAATGCGTAGAGATGTGGAGG
AACACCGATGGCGAAGGCAGCCTCCTGGGCTAGTACTGACGCTCATGCATGAAAGCGTGG
GGAGCAAACAGGATTAGATACCCTGGTAGTCCACGCCCTAAACGATGTCAACTGGTTGTT
GGGAAGGTTCCTTCTCAGTAACGAAGCTAACGCGTGAAGTTGACCGCCTGGGGAGTACGG
>I6629V002B19AU length=364 xy=0728_2820 region=2 run=R_2014_12_30_12_21_21_
ACGGGGGGAGCAAGCGTTGTTCGGATTTACTGGGCGTAAAGGGCGCGTAGGCGGCCACCG
CAAGTCAGTTGTGAAATCTCTGGGCTTAACCCAGAAAGGTCAACTGATACTGCGGGGCTA
GAGTGCAGAAGGGGCAACTGGAATTCTCGGTGTAGCGGTGAAATGCGTAGATATCGAGAG
GAACACCTGCGGCGAAGGCGGGTTGCTGGGCTGACACTGACGCTGAGGCGCGAAAGCTAG
GGGAGCGAACGGGATTAGATACCCCGGTAGTCCTAGCCTTAAACGATGGATACTTGGTGT
CCGGGGTTACATAGTCCCCGGGTGCCGGCGCTAACGCATTAAGTATCCCGCCTGGGGAGT
ACGG
>I6629V002B19FW length=362 xy=0728_3002 region=2 run=R_2014_12_30_12_21_21_
ACGTAGGTGGCGAGCGTTGTCCGGATTTACTGGGCGTAAAGAGCGCGCAGGCGGTCGTGC
AAGTCGCGTGTGAAAGCCCCCGGCTCAACTGGGGAGGGTCACGCGATACTGCTCGACTCG
AAGGCAGTAGAGGGAAGTGGAATTCCCGGTGTAGTGGTGAAATACGTAGATATCGGGAGG
AACACCAGTGGCGAAGGCGACTTCCTGGCCTGTTCTTGACGCTGAGGCGCGAAAGCTAGA
GTAGCAAACGGGATTAGATACCCCGGTAGTCCTAGCCGTAAACGATGGACACTAGGTGTT
GGTGGTATCAACCCCGCCAGTGCCGAAGCTAACGCATTAAGCGCCCCGCCTGGGGAGTAC
GG
>I6629V002B19G1 length=362 xy=0728_3043 region=2 run=R_2014_12_30_12_21_21_
ACGTAGGGTGCAAGCGTTGTCCGGAATTATTGGGCGTAAAGAGCTCGTAGGCGGTTTGTT
GCGTCGGCTGTGAAATCCCGAGGCTCAACCTCGGGTCTGCAGTCGATACGAGCAAACTAG
AGTGTTGCAGGGGAGACTGGAATTCCTGGTGTAGCGGTGAAATGCGCAGATATCGGGAGG
AACACCAGTAGCGAAGGCGGCTCGCTGGGCCGTTCCTGACGCTGAGACGCGAAAGCTAGG
GGAGCGAACAGGATTAGATACCCTGGTAGTCCTAGCCGTAAACGATGGACACTAGGTGTG
GGGGGAGTCGAATCCCTCTGTGCCGCAGTTAACGCGTTAAGTGTCCCGCCTGGGGAGTAC
GG
>I6629V002B19IR length=361 xy=0728_3105 region=2 run=R_2014_12_30_12_21_21_
ACGTAGGGACCAAGCGTTGTTCGGATTTACTGGGCGTAAAGGGCGCGTAGGCGGCAATTC
AAGTCAGTTGTGAAATCTCCGAGCTTAACTCGGAACGGTCAACTGATACTGCTTTGCTAG
AGTACAGAAGGGGCAATCGGAATTCTTGGTGTAGCGGTGAAATGCGTAGATATCAAGAGG
AACACCAGAGGTGAAGACGGGTTGCTGGGCTGATACTGACGCTGAGGCGCGAAAGCTAGG
GTAGCAAACGGGATTAGATACCCCGGTAGTCCTGGCCCTAAACGATGAATACTTGGTGTC
TGGAGTTTAATTCTCCGGGTGCCGTCGCTAACGTTTTTAGTATTCCGCCTGGGGAGTACG
G
>I6629V002B19JD length=362 xy=0728_3127 region=2 run=R_2014_12_30_12_21_21_
ACAGAGGTCTCAAGCGTTGTTCGGATTCATTGGGCGTAAAGGATGCGTAGGTGGCGCCGT
AAGTCAGGTGTGAAATTTCGGAGCTTAACTCCGAAACTGCATTTGATACTGCGGTGCTTG
AGGACTGGAGAGGAGACTGGAATTCACGGTGTAGCAGTGAAATGCGTAGATATCGTGAGG
AAGACCAGTGGCGAAGGCGGGTCTCTGGACAGTTCCTGACACTGAGGCACGAAGGCCAGG
GGAGCAAACGGGATTAGATACCCCGGTAGTCCTGGCAGTAAACGGTGCACGTTTGGTGTG
GGAGGATTCGACCCCTTCTGCGCCGGAGCTAACGCGTTAAACGTGCCGCCTGGGGAGTAC
GG
>I6629V002B19KU length=361 xy=0728_3180 region=2 run=R_2014_12_30_12_21_21_
ACGGAGGGGGCTAGCGTTGTTCGGAATTACTGGGCGTAAAGCGTACGTAGGCGGCTTTGT
AAGTTAGAGGTGAAAGCCCGGGGCTCAACTCCGGAACTGCCTTTAAGACTGCATCGCTAG
AACGTCGGAGAGGTGAGTGGAATTCCGAGTGTAGAGGTGAAATTCGTAGATATTCGGAAG
AACACCAGTGGCGAAGGCGACTCACTGGACGACTGTTGACGCTGAGGTACGAAAGCGTGG
GGAGCAAACAGGATTAGATACCCTGGTAGTCCACGCCGTAAACGATGATAACTAGCTGTC
AGGGCTCTTAGAGCTTTGGTGGCGCAGCTAACGCGTTAAGTTATCCGCCTGGGGAGTACG
G
>I6629V002B19LI length=361 xy=0728_3204 region=2 run=R_2014_12_30_12_21_21_
ACAGAGGGTGCGAGCGTTAATCGGATTTACTGGGCGTAAAGCGTGCGTAGGCGGCTTTTT
AAGTCGGATGTGAAATCCCCGAGCTTAACTTGGGAATTGCATTCGATACTGGGAAGCTAG
AGTATAGGAGAGGATGGTAGAATTCCAGGTGTAGCGGTGAAATGCGTAGAGATCTGGAGG
AATACCGATGGCGAAGGCAGCCATCTGGCCTAATACTGACGCTGAGGTACGAAAGCATGG
GGAGCAAACAGGATTAGATACCCTGGTAGTCCATGCCGTAAACGATGTCTACTAGCCGTT
GGGGCCTTTGAGGCTTTAGTGGCGCAGCTAACGCGATAAGTAGACCGCCTGGGGAGTACG
G
>I6629V002B19MX length=361 xy=0728_3255 region=2 run=R_2014_12_30_12_21_21_
ACGGAGGGGGCTAGCGTTGTTCGGAATTACTGGGCGTAAAGCGCGCGTAGGCGGCTTTGT
AAGTTAGAGGTGAAAGCCCGGAGCTCAACTCCGGAATTGCCTTTAAGACTGCATCGCTAG
AACGTCGGAGAGGTGAGTGGAATTCCGAGTGTAGAGGTGAAATTCGTAGATATTCGGAAG
AACACCAGTGGCGAAGGCGACTCACTGGACGACTGTTGACGCTGAGGTGCGAAAGCGTGG
GGAGCAAACAGGATTAGATACCCTGGTAGTCCACGCCGTAAACTATGATGACTAGCTGTC
GGGGCTCTTGGAGTTTCGGTGGCGCAGCTAACGCGTTAAGTCATCCGCCTGGGGAGTACG
G
>I6629V002B19NG length=363 xy=0728_3274 region=2 run=R_2014_12_30_12_21_21_
ACGTAGGGTACGAGCGTTGTCCGGAATTATTGGGCGTAAAGAGCTCGTAGGTGGTTGGTC
ACGTCTGCTGTGGAAACGCAACGCTTAACGTTGCGCGTGCAGTGGGTACGGGCTGACTAG
AGTGCGGTAGGGGAGTCTGGAATTCCTGGTGTAGCGGTGAAATGCGCAGATATCAGGAGG
AACACCGGTGGCGAAGGCGGGACTCTGGGCTGTAACTGACACTGAGGAGCGAAAGCATGG
GGAGCGAACAGGATTAGATACCCTGGTAGTCCATGCCGTAAACGTTGGGCACTAGGTGTG
GGGGACATTCCACGTTCTCCGCGCCGTAGCTAACGCATTAAGTGCCCCGCCTGGGGAGTA
CGG
>I6629V002B19Q6 length=326 xy=0728_3408 region=2 run=R_2014_12_30_12_21_21_
GCGTAGGGTGCAAGCGTTAATCGGAATTACTGGGCGTAAAGCGTGCGCAGGCGGTTTTGT
AAGTCTGTCGTGAAATCCCCGGGCTCAACCTGGGAATTGCGATGGAGACTGCAAGGCTAG
AATCTGGCAGAGGGGGTAGAATTCCACGTGTAGCAGTGAAATGCGTAGAGATGTGGAGAA
CACCGATGGCGAAGGCAGCCCCCTGGGTCAAGATTGACGCTCATGCACGAAAGCGTGGGG
AGCAAACAGGATTAGATACCCTGGTAGTCCACGCCCTAAACGATGTCTACTAGTTGTCGG
GTTTTAATTAACTTGGTAACGCAGCT
>I6629V002B19RH length=361 xy=0728_3419 region=2 run=R_2014_12_30_12_21_21_
GCAGAGGGTGCGAGCGTTAATCGGATTTACTGGGCGTAAAGCGTGCGTAGGCGGCTTCTT
AAGTCGGATGTGAAATCCCTGAGCTTAACTTAGGAATTGCATTCGATACTGGGAAGCTAG
AGTATGGGAGAGGATGGTAGAATTCCAGGTGTAGCGGTGAAATGCGTAGAGATCTGGAGG
AATACCGATGGCGAAGGCAGCCATCTGGCCTAATACTGACGCTGAGGTACGAAAGCATGG
GGAGCAAACAGGATTAGATACCCTGGTAGTCCATGCCGTAAACGATGTCTACTAGCCGTT
GGGGCCTTTGAGGCTTTAGTGGCGCAGCTAACGCGATAAGTAGACCGCCTGGGGAGTACG
G
>I6629V002B1A2Y length=18 xy=0717_3528 region=2 run=R_2014_12_30_12_21_21_
GTGATGACCGCCTGGGGA
>I6629V002B1A72 length=350 xy=0717_3712 region=2 run=R_2014_12_30_12_21_21_
ACAGAGGGTGCGAGCGTTAATCGGATTTACTGGGCGTAAAGCGTGCGTAGGCGGCTTCTT
AAGTCGGATGTGAAATCCCTGAGCTTAACTTAGGAATTGCATTCGATACTGGGAAGCTAG
AGTATGGGAGAGGATGGTAGAATTCCAGGTGTAGCGGTGAAATGCGTAGAGATCTGGAGG
AATACCGATGGCGAAGGCAGCCATCTGGCCTAATACTGACGCTGAGGTACGAAAGCATGG
GGAGCAAACGGGATTAGATACCCTGGTAGTCCATGCCGTAAACGATGTCTACTAGCCGTT
GGGGCCTTTGAGGCTTTAGTGGCGCAGCTAACGCGATAAGTAGACCGCCT
>I6629V002B1A98 length=15 xy=0717_3790 region=2 run=R_2014_12_30_12_21_21_
ACGGAGGGGCTAGCG
>I6629V002B1ABT length=361 xy=0717_2551 region=2 run=R_2014_12_30_12_21_21_
ACAGAGGGTGCGAGCGTTAATCGGGTTTACTGGGCGTAAAGCGTGCGTAGGCGGCTTCTT
AAGTCGGATGTGAAATCCCTGAGCTTAACTTAGGAATTGCATTCGATACTGGGAAGCTAG
AGTATGGGAGAGGATGGTAGAATTCCAGGTGTAGCGGTGAAATGCGTAGAGATCTGGAGG
AATACCGATGGCGAAGGCAGCCATCTGGCCTAATACTGACGCTGAGGTACGAAAGCATGG
GGAGCAAACAGGATTAGATACCCTGGTAGTCCATGCCGTAAACGATGTCTACTAGCCGTT
GGGGCCTTTGAGGCTTTAGTGGCGCAACTAACGCGATAAGTAGACCGCCTGGGGAGTACG
G
>I6629V002B1AHR length=361 xy=0717_2765 region=2 run=R_2014_12_30_12_21_21_
ACGGAGGGAGCTAGCGTTGTTCGGAAATACTGGGCGTAAAGCGCACGTAGGCGGCGCAGC
AAGTCAGGGGTGAAATCCCGGGGCTCAACCTCGGAACTGCCCTTGAAACTGCAGTGCTAG
AATCTTGGAGAGGCGAGTGGAATTCCGAGTGTAGAGGTGAAATTCGTAGATATTCGGAAG
AACACCAGTGGCGAAGGCGACTCGCTGGACAAGTATTGACGCTGAGGTGCGAAAGCGTGG
GGAGCAAACAGGATTAGGTACCCTGGTAGTCCACGCCGTAAACGATGATAACTAGCTGTC
CGGGCTCATAGAGCTTGGGTGGCGCAGCTAACGCATTAAGTTATCCGCCTGGGGAGTACG
G
>I6629V002B1AIG length=334 xy=0717_2790 region=2 run=R_2014_12_30_12_21_21_
ACGTAGGGTGCAAGCGTTAAGTCGGAATTACTGGGCGTAAAGCGTGCGCAGGCGGTTAAG
TGTAAGGACAGGTGTGAAATCCCCGGGCTTAACCTGGGAACTGCATTTGTGACTGCATAG
CTAGAGTACGGTAGAGGGGGATGGAATTCCGCGTGTAGCAGTGAAATGCGTAGATATGCG
GAGGAACACCGATGGCGAAGGCAATCCCCTGGACCTGTACTGACGCTCAATGCACGAAAG
CGTGGGGAGCAAACAGGATTAGATACCCCTGGTAGTCCACGCCCTAAACGATGTCAACTG
GTTNTTGGGTCTTCACTGACTCAGTAACGAAGCT
>I6629V002B1AKY length=360 xy=0717_2880 region=2 run=R_2014_12_30_12_21_21_
ACGGAGGGAGCTAGCGTTGTTCGGAATTACTGGGCGTAAAGCGCACGTAGGCGGCGATTC
AAGTCAGAGGTGAAAGCCCGGGGCTCAACCCCGGAACTGCCTTTGAAACTAGATTGCTAG
AATCTTGGAGAGGCGAGTGGAATTCCGAGTGTAGAGGTGAAATTCGTAGATATTCGGAAG
AACACCAGTGGCGAAGGCGACTCGCTGGACAAGTATTGACGCTGAGGTGCGAAAGCGTGG
GGAGCAAACAGGATTAGATACCCTGGTAGTCCACGCCGTAAACGATGGGCGCTAGCCGTT
GGGCAGCTTGCTGCTCGGTGGCGCAGCTAACGCTTTAAGCGCCCCGCCTGGGGAGTACGG
>I6629V002B1AR5 length=361 xy=0717_3139 region=2 run=R_2014_12_30_12_21_21_
ACGGAGGGAGCTAGCGTTGTTCGGAATTACTGGGCGTAAAGCGCACGTAGGCGGCTTTGT
AAGTTAGAGGTGAAAGCCCGGGGCTCAACTCCGGAACTGCCTTTAAGACTGCATCGCTCG
AATCCAGGAGAGGTGAGTGGAATTCCGAGTGTAGAGGTGAAATTCGTAGATATTCGGAAG
AACACCAGTGGCGAAGGCGGCTCACTGGACTGGTATAGACGCTGAGGTGCGAAAGCGTGG
GGAGCAAACAGGATTAGATACCCTGGTAGTCCACGCCGTAAACGATGATAACTAGCTGTC
AGGGCCCTTAGGGTTTTGGTGGCGCAGCTAACGCATTAAGTTATCCGCCTGGGGAGTACG
G
>I6629V002B1BGA length=24 xy=0717_4008 region=2 run=R_2014_12_30_12_21_21_
GAGATGGCCGCCTGGGGAGTACGG
>I6629V002B1BGO length=364 xy=0717_4022 region=2 run=R_2014_12_30_12_21_21_
ACGGGGGGAGCAAGCGTTGTTCGGATTTACTGGGCGTAAAGGGCGCGTAGGCGGCCACCG
CAAGTCGACTGTGAAATCTCTGGGCTTGACCCAGAACGGTCAGCCGATACTGCGGGGCTA
GAGTGCAGAAGGGGCAACTGGAATTCTCGGTGTAGCGGTGAAATGCGTAGATATCGAGAG
GAACACCTGCGGCGAAGGCGGGTTGCTGGGCCGACACTGACGCTGAGGCGCGAAAGCTAG
GGGAGCGAACGGGATTAGATACCCCGGTAGTCCTAGCCTTAAACGATGAATGCTTGGTGT
CTGGGGTTTTATAGTCCCCGGGTGCCGTCGCTAACGCTTTAAGCATTCCGCCTGGGGAGT
ACGG
>I6629V002B1BNF length=360 xy=0718_0169 region=2 run=R_2014_12_30_12_21_21_
ACGTAGGGTGCAAGCGTTAATCGGAATTACTGGGCGTAAAGCGTGCGCAGGCGGTTTTGT
AAGTCTGTCGTGAAAGCCCCGGGCTCAACCTGGGAATTGCGATGGAGACTGCAAGGCTTG
AATCTGGCAGAGGGGGGTAGAATTCCACGTGTAGCAGTGAAATGCGTAGAGATGTGGAGG
GACACCGATGGCGAAGGCAGCCCCCTGGGTCAAGATTGACGCTCATGCACGAAAGCGTGG
GGAGCAAACAGGATTAGATACCCTGGTAGTCCGCGCCCTAAACGATGTCTACTAGTTGTC
GGGTTTTAATTAACTTGGTAACGCAGCTAACGCGTGAAGTAGACCGCCTGGGGAGTACGG
>I6629V002B1BYX length=361 xy=0718_0583 region=2 run=R_2014_12_30_12_21_21_
ACGTAGGGAGCAAGCGTTGTTCGGATTTACTGGGCGTAAAGGGCGCGTAGGCGGCATATT
AAGTCAGCTGTGAAATCTCCGAGCTTAACTCGGAACTGTCGGCTGATACTGATGTGCTAG
AGTGCAGAAGGGGCAATCGGAATTCCAGGTGTAGCGGTGAAATGCGTAGAGATCTGGAGG
AATACCGATGGCGAAGGCAGCCTTCTGGCATCATACTGACACTGAGGTTCGAAAGCGTGG
GTAGCAAACAGGATTAGATACCCTGGTAGTCCACGCCGTAAACGATGTCTACTAGTCGTT
GGGTCCCTTGAGGACTTAGTGACGCAGCTAACGCAATAAGTAGACCGCCTGGGGAGTACG
G
>I6629V002B1BZ5 length=350 xy=0718_0627 region=2 run=R_2014_12_30_12_21_21_
ACGTAGGTGGCAAGCGTTGTCCGGAATTATTGGGCGTAAAGCGCGCGCAGGCGGTCCTTT
AAGTCTGATGTGAAAGCCCACGGCTCAACCGTGGAGGGTTCATTGGAAACTGGGGGACTT
GAGTACAGAAGAGAAGAGGTGGAATTCCACGTGTAGCGGTGAAATGCGTAGAGATGTGGA
GGAACACCAGTGGCGAAGGCGACTCTTTGGTCTGGTAACTGACGCTGAGGCGCGAAAGCG
TGGGGAGCAAACAGGATTAGATACCCTGGTAGTCCACGCTGTAAACGATGAGTGCTAAGT
GTTAGAGGGTTTCGCCCTTTAGTGCTGCAGCTAACGCATTAAGCACTCCG
>I6629V002B1BZU length=335 xy=0718_0616 region=2 run=R_2014_12_30_12_21_21_
ACGGGGGGGGCTAGCGTTGTTCGGAATTACTGGGCGTAAAGGGCTCGTAGGTGGCCGATG
CAGTCAGACGTGAAATCCCTCGGCTCAACCGGGGAATGGCGTCTGATACTAGTTGGCTTG
AATCCGGGAGAGGGACGCGGAATTCCAGGTGTAGCGGTGAAATGCGTAGATATCTGGAGG
AACACCGGTGGCGAAGGCGGCGTCCTGGACCGGTATTGACACTGAGGAGCGAAAGCCAGG
GGAGCAAACGGGGATTAGATACCCCGGTAGTCCTGGCCCTAAACGATGAATGCTTGGTGT
GGCGGGTATCGATCCCTGCCGTGCCGAAGCTAACG
>I6629V002B1C0N length=361 xy=0718_1941 region=2 run=R_2014_12_30_12_21_21_
ACAGAGGTCTCAAGCGTTGTTCGGATTCATTGGGCGTAAAGGGTGCGTAGGTGGCGCCAT
AAGTCAGGTGTGAAATCTCGGGGCTCAACTCCGAAACTGCACTTGATACTGTGGTGCTCG
AGTACTGGAGAGGAGATTGGAATTTACGGTGTAGCAGTGAAATGCGTAGATATCGTAAGG
AAGACCAGTGGCGAAGGCGAATCTCTGGACAGTTACTGACACTGAGGCACGAAGGCCAGG
GGAGCAAACAGGATTAGATACCCTGGTAGTCCTGGCAGTAAACGATGATGACTAGCTGTC
GGGGCTCTTGGAGTTTCGGTGGCGCAGCTAACGCGTTAAGTCATCCGCCTGGGGAGTACG
G
>I6629V002B1C43 length=360 xy=0718_2101 region=2 run=R_2014_12_30_12_21_21_
ACGTAGGGTGCGAGCGTTAATCGGAGTTACTGGGCGTAAAGCGTGCGTAGGCGGTGGTCC
AAGTCTGGTGTGAAATCTCCCGGCTTAACTGGGAGGGTGCGCCGGAAACTGGGCTGCTGG
AGTGCGGGAGAGGTAAGCGGAATTCCCGGTGTAGCGGTGAAATGCGTAGATATCGGGAGG
AACACCTGTGGTGTAGACGGCTTACTGGACCGCCACTGACGCTGAGGCACGAAAGCGTGG
GTAGCAAACAGGATTAGATACCCTGGTAGTCCACGCCCTAAACGATGCATACTTGGTGTG
GGCAGTTCAGTCTGTCCGTGCCGAAGCTAACGCGATAAGTATGCCGCCTGGGGAGTACGG
>I6629V002B1CAD length=363 xy=0718_0995 region=2 run=R_2014_12_30_12_21_21_
GCGTAGGGTGCAAGCGTTGTCCGGAATTATTGGGCGTAAAGAGCTCGTAGGCGGTCTGTC
GCGTCGGCTGTGAAAACTCGGGGCTCAACCCCGAGCCTGCAGTCGATACGGGCAGACTAG
AGTGCTGTAGGGGAGACTGGAATTCCTGGTGTAGCGGTGAAATGCGCAGATATCAGGAGG
AACACCGGTGGCGAAGGCGGGTCTCTGGGCAGTAACTGACGCTGAGGAGCGAAAGCGTGG
GGAGCGAACAGGATTAGATACCCTGGTAGTCCACGCCGTAAACGGTGGGTGCTAGGTGTG
AGCGGTATTCCACGCCGTTCGTGCCGCAGCTAACGCACTAAGCACCCCGCCTGGGGAGTA
CGG
>I6629V002B1CCY length=363 xy=0718_1088 region=2 run=R_2014_12_30_12_21_21_
ACGTAGGGCGCAAGCGTTATCCGGAATTATTGGGCGTAAAGAGCTCGTAGGCGGTTTGTC
GCGTCTGCCGTGAAAGTCCGGGGCTCAACTCCGGATCTGCGGTGGGTACGGGCAGACTAG
AGTGATGTAGGGGAGACTGGAATTCCTGGTGTAGCGGTGAAATGCGCAGATATCAGGAGG
AACACCGATGGCGAAGGCAGGTCTCTGGGCATTAACTGACGCTGAGGAGCGAAAGCATGG
GGAGCGAACAGGATTAGATACCCTGGTAGTCCATGCCGTAAACGTTGGGCACTAGGTGTG
GGGGACATTCCACGTTTTCCGCGCCGTAGCTAACGCATTAAGTGCCCCGCCTGGGGAGTA
CGG
>I6629V002B1CE8 length=361 xy=0718_1170 region=2 run=R_2014_12_30_12_21_21_
ACAGAGGGTGCGAGCGTTAATCGGATTTACTGGGCGTAAAGCGTGCGTAGGCGGCTTCTT
AAGTCGGATGTGAAATCCCTGAGCTTAACTTAGGAATTGCATTCGATACTGGGAAGCTAG
AGTATGGGAGAGGATGGTAGAATTCCAGGTGTAGCGGTGAAATGCGTAGAGATCTGGAGG
AATACCGATGGCGAAGGCAGCCATCTGGCCTAATACTGACGCTGAGGTACGAAAGCATGG
GGAGCAAACAGGATTAGATACCCTGGTAGTCCATGCCGTAAACGATGTCTACTAGCCGTT
GGGGCCTTTGAGGCTTTAGTGGCGCAGCTAACGCGATAAGTAGACCGCCTGGGGAGTACG
G
>I6629V002B1CHW length=24 xy=0718_1266 region=2 run=R_2014_12_30_12_21_21_
GAGATGGCCGCCTGGGGAGTACGG
>I6629V002B1CKJ length=360 xy=0718_1361 region=2 run=R_2014_12_30_12_21_21_
ACGAAGGGGGCTAGCGTTGTTCGGATTTACTGGGCGTAAAGCGCACGTAGGCGGATTGTT
AAGTCAGGGGTGAAATCCTGGAGCTCAACTCCAGAACTGCCTTTGATACTGGCAATCTCG
AGTCCGGAAGAGGTGAGTGGAACTCCTAGTGTAGAGGTGGAATTCGTAGATATTAGGAAG
AACACCAGTGGCGAAGGCGGCTCACTGGTCCGGAACTGACGCTGAGGTGCGAAAGCGTGG
GGAGCAAACAGGATTAGATACCCTGGTAGTCCACGCCGTAAACTATGAGAGCTAGCCGTT
GGAGGGTTTACCCTTCAGTGGCGCAGCTAACGCATTAAGCTCTCCGCCTGGGGAGTACGG
>I6629V002B1CVX length=361 xy=0718_1771 region=2 run=R_2014_12_30_12_21_21_
ACAGAGGGTGCGAGCGTTAATCGGATTTACTGGGCGTAAAGCGTGCGTAGGCGGCTTCTT
AAGTCGGATGTGAAATCCCTGAGCTTAACTTAGGAATTGCATTCGATACTGGGAAGCTAG
AGTATGGGAGAGGATGGTAGAATTCCAGGTGTAGCGGTGAAATGCGTAGAGATCTGGAGG
AATACCGATGGCGAAGGCAGCCATCTGGCCTAATACTGACGCTGAGGTACGAAAGCATGG
GGAGCAAACAGGATTAGATACCCTGGTAGTCCATGCCGTAAACGATGTCTACTAGCCGTT
GGGGCCTTTGAGGCTTTAGTGGCGCAGCTAACGCGATAAGTAGACCGCCTGGGGAGTACG
G
>I6629V002B1CZO length=349 xy=0718_1906 region=2 run=R_2014_12_30_12_21_21_
ACGGAGGGAGCTAGCGTTATTCGGAATTACTGGGCGTAAAGCGCACGTAGGCGGCTTTGT
AAGTTAGAGGTGAAAGCCTGGAGCTCAACTCCAGAATTGCCTTTAAGACTGCATCGCTTG
AATCCAGGAGAGGTGAGTGGAATTCCGAGTGTAGAGGTGAAATTCGTAGATATTCGGAAG
AACACCAGTGGCGAAGGCGGCTCACTGGACTGGTATTGACGCTGAGGTGCGAAAGCGTGG
GGAGCAAACAGGATTAGATACCCTGGTAGTCCACGCCGTAAACGATGATAACTAGCTGGT
CGGGCTCTTAGAGCTTCGGTGGCGCAGCTAACGCATTAAGTTAGCCGCC
>I6629V002B1D5T length=352 xy=0718_3423 region=2 run=R_2014_12_30_12_21_21_
ACGGAGGGAGCTAGCGTTATTCGGAATTACTGGGCGTGAAGCGCACGTAGGCGGCTTTGT
AAGTTTAGAGGTGAAAGCCTGGAGCTCAACTCCAGAATTGCCTTTAAAGACTGCATCGCT
TGAATCCAGGAGAGGTGAGTGGAATTCCGAGTGTAGAGGTGAAATTCGTAGATATTCGGA
AGAACACCAGTGGCGAAGGCGGCTCACTGGACTGGTATTGACGCTGAGGTGCGAAAGCGT
GGGGAGCAAACAGGATTAGATACCCTGGTAGTCCACGCCGTAAACGATGATAACTAGCTG
TCGGGGCTCTTAGAGCTTCGGTGGCGCAGCTAACGCATTAAGTTATCCGCCT
>I6629V002B1D74 length=360 xy=0718_3506 region=2 run=R_2014_12_30_12_21_21_
ACGTAGGGTGCAAGCGTTAATCGGAATTACTGGGCGTAAAGCGTGCGCAGGCGGTTATGC
AAGACAGATGTGAAATCCCCGGGCTTAACCTGGGAATTGCATTTGTGACTGCATGGCTAG
AGTGTGTCAGAGGGGGGTAGAATTCCACGTGTAGCAGTGAAATGCGTAGATATGTGGAGG
AATACCGATGGCGAAGGCAGCCCCCTGGGATAACACTGACGCTCATGCACGAAAGCGTGG
GGAGCAAACAGGATTAGATACCCTGGTAGTCCACGCCCTAAACGATGTCTACTAGTTGTC
GGGTCTTAATTGACTTGGTAACGCAGCTAACGCGTGAAGTAGACCGCCTGGGGAGTACGG
>I6629V002B1DBE length=355 xy=0718_2328 region=2 run=R_2014_12_30_12_21_21_
ACAGAGGGTGCGAGCGTTAATCGGATTTACTGGGCGTAAAGCGTGCGTAGGCGGCTAATT
GAGTCGGATGTGAAATCCCCGAGCTTAACTTGGGAATTGCATTCGATACTGGTTAGCTAG
AGTGTGGGAGAGGATGGTAGAATTCCAGGTGTAGCGGTGAAATGCGTAGAGATCTGGAGG
AATACCGATGGCGAAGGCAGCCATCTGGCCTAACACGGACGCTGAGGTACGAAAGCATGG
GGAGCAAACAGGATTAGATACCCTGGTAGTCCATGCCGTAAACGATGTCTACTAGCCGTT
GGTCTCTTTGAGGGATTAGTGGCGCGGCTAACGCGATAAGTAGACCGCCTGGGGA
>I6629V002B1DID length=364 xy=0718_2579 region=2 run=R_2014_12_30_12_21_21_
ACGGGGGGAGCAAGCGTTGTTCGGATTTACTGGGCGTAAAGGGCGCGTAGGCGGCCACCG
CAAGTCGACTGTGAAATCTCCGGGCTTAACCCGGAAAGGTCAGCCGATACTGCGGGGCTA
GAGTGCGGAAGGGGCAACTGGAATTCTCGGTGTAGCGGTGAAATGCGTAGATATCGAGAG
GAACACCTGCGGCGAAGGCGGGTTGCTGGGCTGACACTGACGCTGAGGCGCGAAAGCTAG
GGGAGCGAACGGGATTAGGTACCCCGGTAGTCCTAGCCTTAAACGATGAATGCTTGGTGT
CCGGGGTTAGATAGTCCCCGGGTGCCGACGCTGACGCTTTAAGCATTCCGCCTGGGGAGT
ACGG
>I6629V002B1DL5 length=342 xy=0718_2715 region=2 run=R_2014_12_30_12_21_21_
ACGAAGGGGGCTAGCGTTGTTCGAAATTACTGGGCGTAAAGCGCACGTAGGCGGATCTTT
AAGTCAGGGGTGAAATCCCGAGGCTCAACCTCGGAACTGCCTTTGATACTGGGGATATCG
AGTCCGGGAGAGGTGAGTGGAACTGCGAGTGTAGAGGTGAAATTCGTAGATATTCGCAAG
AACACCAGTGGCGAAGGCGGCTCACTGGCCCGGTACTGACGCTGAGGTGCGAAAGCGTGG
GGAGCAAACAGGATTAGATACCCTGGTAGTCCACGCCGTAAACGATGGATGCTAGCCGTT
AGACAGCTTGCTGTTTAGTGGCGCAGTTAACGCGTTAAGCAT
>I6629V002B1DNW length=24 xy=0718_2778 region=2 run=R_2014_12_30_12_21_21_
GAGATGGCCGCCTGGGGAGTACGG
>I6629V002B1DRB length=361 xy=0718_2901 region=2 run=R_2014_12_30_12_21_21_
ACGGAGGGGGCTAGCGTTGTTCGGAATTACTGGGCGTAAAGCGCACGTAGGCGGCTTTGT
AAGTTAGAGGTGAAAGCCCAGGGCTTAACCCTGGAATTGCCTTTAAGACTGCATCGCTAG
AATCGTGGAGAGGTGAGTGGAATTCCGAGTGTAGAGGTGAAATTCGTAGATATTCGGAAG
AACACCAGTGGCGAAGGCGACTCACTGGACACGTATTGACGCTGAGGTGCGAAAGCGTGG
GGAGCAAACAGGATTAGATACCCTGGTAGTCCACGCCGTAAACGATGATGACTAGCTGTC
GGGGCGCTTAGCGTTCCGGTGGCGCAGCTAACGCGTTAAGTCATCCGCCTGGGGAGTACG
G
>I6629V002B1DSH length=24 xy=0718_2943 region=2 run=R_2014_12_30_12_21_21_
GAGATGGCCGCCTGGGGAGTACGG
>I6629V002B1DUV length=363 xy=0718_3029 region=2 run=R_2014_12_30_12_21_21_
ACGGAGGGGGCTAGCGTTGCTCGGAATTACTGGGCGTAAAGCGCACGTAGGCGGCTTTGT
AAGTTAGAGGTGAAAGCCCGGGGCTCAACTCCGGAATTGCCTTTAAGACTGCATCGCTAG
AATTGTGGAGAGGTAAGTGGAATTCCGAGTGTAGAGGTGAAATTCGTAGATATTCGGAAG
AACACCAGTGGCGAAGGCGACTTACTGGACACATATTGACGCTGAGGTGCGAAAGCGTGG
GGAGCAAACAGGATTAGATACCCTGGTAGTCCACGCCGTAGACGTTGGGCACTAGGTGTG
GGGGACATTCCACGTTTTCCGCGCCGTAGCTAACGCATTAAGTGCCCCGCCTGGGGAGTA
CGG
>I6629V002B1DYC length=359 xy=0718_3154 region=2 run=R_2014_12_30_12_21_21_
ACGTAGGGTGCATGCGTTAATCGGAATTACTGGGCGTAAAGCGTGCGCAGGCGGTTTTGT
AAGACAGTGGTGAAATCCCCGGGCTCAACCTGGGAACTGCCATTGTGACTGCAAGGCTGG
AGTGCGGCAGAGGGGGATGGAATTCCGCGTGTAGCAGTGAAATGCGTAGATATGCGGAGG
AACACCGATGGCGAAGGCAATCCCCTGGGCCTGCACTGACGCTCATGCACGAAAGCGTGG
GGAGCAAACAGGATTAGATACCCTGGTAGCCCACGCCCTAACGATGTCAACTGGTTGTTG
GACGGCTTGCTGTTCAGTAACGAAGCTAACGCGTGAAGTTGACCGCCTGGGGAGTACGG
>I6629V002B1DYL length=24 xy=0718_3163 region=2 run=R_2014_12_30_12_21_21_
GAGATGGCCGCCTGGGGAGTACGG
>I6629V002B1E4R length=360 xy=0719_0585 region=2 run=R_2014_12_30_12_21_21_
ACGTAGGCAGCGAGCGTTGTTCGGAGTTACTGGGCGTAAAGCGTGCGTAGGCGGCGGTCC
ATGTCTGGTGTGAAATCTCCCGGCTTAACTGGGAGGGTGCGCCGGAAACGGGGCTGCTGG
AGTGCGGGAGAGGTAAGCGGAATTCCCGGTGTAGCGGTGAAATGCGTAGATATCGGGAAG
AACACCTGCGGTGTAGACGGCTTACTGGACCGTGACTGACGCTGAGGCACGAAAGCGTGG
GTAGCAAACAGGATTAGATACCCTGGTAGTCCACGCCCTAAACGATGCATACTTGGTGTG
GGCAGTTCAGTCTGTCCGTGCCGAAGCTAACGCGATAAGTATGCCGCCTGGGGAGTACGG
>I6629V002B1E6M length=361 xy=0719_0652 region=2 run=R_2014_12_30_12_21_21_
ACGGAGGGAGCTAGCGTTATTCGGAATTACTGGGCGTAAAGCGCACGTAGGCGGCTTTGT
AAGTTAGAGGTGAAAGCCTGGAGCTCAACTCCAGAATTGCCTTTAAGACTGCATCGCTTG
AATCCAGGAGAGGTGAGTGGAATTCCGAGTGTAGAGGTGAAATTCGTAGATATTCGGAAG
AACACCAGTGGCGAAGGCGGCTCACTGGACTGGTATTGACGCTGAGGTGCGAAAGCGTGG
GGAGCAAACAGGATTAGATACCCTGGTAGTCCACGCCGTAAACGATGATAACTAGCTGTC
GGGGCTCTTAGAGCTTCGGTGGCGCAGCTAACGCATTAAGTTATCCGCCTGGGGAGTACG
G
>I6629V002B1EC1 length=361 xy=0718_3683 region=2 run=R_2014_12_30_12_21_21_
GCGGAGGGGGCTAGCGTTGTTCGGAATTACTGGGCGTAAAGCGCACGTAGGCGGCTTTGT
AAGTTAGAGGTGAAAGCCCGGGGCTCAACTCCGGAATTGCCTTTAAGACTGCATCGCTAG
AATTGTGGAGAGGTAAGTGGAATTCCGAGTGTAGAGGTGAAATTCGTAGATATTCGGAAG
AACACCAGTGGCGAAGGCGACTTACTGGACACATATTGACGCTGAGGTGCGAAAGCGTGG
GGAGCAAACAGGATTAGATACCCTGGTAGTCCACGCCGTAAACGATGATGACTAGCTGTC
GGAGCGCTTAGCGTTTCGGTGGCGCAGCTAACGCATTAAGTTATCCGCCTGGGGAGTACG
G
>I6629V002B1EI5 length=362 xy=0718_3903 region=2 run=R_2014_12_30_12_21_21_
ACGTAGGGGGCTAGCGTTGTCCGGAATCATTGGGCGTAAAGCGCGTGTAGGCGGCCCGGT
AAGTCCGCTGTGAAAGTCGGGGGCTCAACCCTCGGAAGCCGGTGGATACTGTCGGGCTGG
AGTACGGAAGAGGCGAGTGGAATTCCTGGTGTAGCGGTGAAATGCGCAGATATCAGGAGG
AACACCAATTGCGAAGGCAGCTCGCTGGGACGTAACTGACGCTGAGACGCGAAAGCGTGG
GGAGCAAACAGGATTAGATACCCTGGTAGTCCACGCTGTAAACGATGGGCACTAGGTGTG
GGGGGTGTCGACTCCCTCCGTGCCGAAGCTAACGCATTAAGTGCCCCGCCTGGGGAGTAC
GG
>I6629V002B1EKT length=362 xy=0718_3963 region=2 run=R_2014_12_30_12_21_21_
ACGTAGGTGGCAAGCGTTGTCCGGAATTATTGGGCGTAAAGCGCGCGCAGGCGGTCCTTT
AAGTCTGATGTGAAAGCCCACGGCTCAACCGTGGAGGGTCATTGGAAACTGGAGGACTTG
AGTGCAGAAGAGGAAAGTGGAATTCCATGTGTAGCGGTGAAATGCGTAGAGATGTGGAGG
AACACCAGTGGCGAAGGCGACTTTCTGGTCTGTAACTGACGCTGAGGCGCGAAAGCGTGG
GGAGCAAACAGGATTAGATACCCTGGTAGTCCACGCCGTAAACGATGAGTGCTAAGTGTT
AGGGGGTTTCCGCCCCTTAGTGCTGCAGCTAACGCATTAAGCACTCCGCCTGGGGAGTAC
GG
>I6629V002B1EVD length=357 xy=0719_0247 region=2 run=R_2014_12_30_12_21_21_
ACGTAGGGTGCGAGCGTTAATCGGAATTACTGGGCGTAAAGCGTGCGCAGGCGGTTTTGT
AAGCCAGATGTGAAATCCCCGGGCTTAACCTGGGAATGGCATTTGGGACTGCAAGGCTGG
AGTGCGGCAGAGGAGACTGGAATTCCCGGTGTAGCAGTGAAATGCGTAGATATCGGGAGG
AATACCGATGGCGAAGGCAGGTCTCTGGGCTGACACTGACGCTCATGCACGAAAGCGTGG
GGAGCAAACAGGATTAGATACCCTGGTAGTCCACGCCCTAAACGATGTCGACTGGTTGTT
GGGGGTTTGACACTCTCAGTAACGAAGCTAACGCGTGAAGTCGACCGCCTGGGGAGT
>I6629V002B1EXZ length=361 xy=0719_0341 region=2 run=R_2014_12_30_12_21_21_
ACGAAGGGGGCTAGCGTTGTTCGGAATTACTGGGCGTAAAGGGCGCGTAGGCGGTGTGTC
AAGTCAGGCGTGAAAGCCCCGGGCTCAACCTGGGAACCGCGCTTGAGACTGGCACGCTCG
AGTTCGGGAGAGGATGGTGGAATTCCCAGTGTAGAGGTGAAATTCGTAGATATTGGGAAG
AACACCGATGGCGAAGGCAGCCATCTGGACCGACACTGACGCTGAGGCGCGAAAGCGTGG
GGAGCAAACAGGATTAGATACCCTGGTAGTCCACGCCGTAAACGATGAGTGCTAGACGTC
GGGGCTCTTAGAGCCTCGGTGTCGCAGCTAACGCATTAAGCACTCCGCCTGGGGAGTACG
G
>I6629V002B1EY2 length=350 xy=0719_0380 region=2 run=R_2014_12_30_12_21_21_
GCGTAGGGTGCAAGCGTTAATCGGAATTACTGGGCGTAAAGCGTGCGCAGGCGGTTGTGC
AAGACAGATGTGAAATCCCCGGGCTTAACCTGGGAATTGCATTTGTGACTGCACGGCTAG
AGTGTGTCAGAGGGGGGTAGAATTCCACGTGTAGCAGTGAAATGCGTAGAGATGTGGAGG
AATACCGATGGCGAAGGCAGCCCCCTGGGATAACACTGACGCTCATGCACGAAAGCGTGG
GGAGCAAACAGGATTACGATACCCTGGTAGTCCAACGCCCTAAACGATGTCAACTAGTTG
TCGGGTCTTAATTGACTTGGTAACGCAGCTAACGCGTGAAGTTGACCGCC
>I6629V002B1EYE length=24 xy=0719_0356 region=2 run=R_2014_12_30_12_21_21_
GAGATGGCCGCCTGGGGAGTACGG
>I6629V002B1EZ8 length=57 xy=0719_0422 region=2 run=R_2014_12_30_12_21_21_
ACGTAGGGTGCGAGCGTTGTCCGGAATTATTGGGCGTAAAGAGCTTGTAGGCGGTTG
>I6629V002B1EZZ length=360 xy=0719_0413 region=2 run=R_2014_12_30_12_21_21_
ACGTAGGGTGCAAGCGTTAATCGGAATTACTGGGCGTAAAGCGTGCGCAGGCGGTTGTGC
AAGACAGATGTGAAATCCCCGGGCTTAACCTGGGAATTGCATTTGTGACTGCACGGCTAG
AGTGTGTCAGAGGGGGGTAGAATTCCACGTGTAGCAGTGAAATGCGTAGAGATGTGGAGG
AATACCGATGGCGAAGGCAGCCCCCTGGGATAACACTGACGCTCATGCACGAAAGCGTGG
GGAGCAAACAGGATTAGATACCCTGGTAGTCCACGCCCTAAACGATGTCTACTAGTTGTC
GGGTCTTAATTGACTTGGTAACGCAGCTAACGCGTGAAGTAGACCGCCTGGGGAGTACGG
>I6629V002B1F45 length=361 xy=0719_1895 region=2 run=R_2014_12_30_12_21_21_
ACGGAGGGAGCTAGCGTTGTTCGGAATTACTGGGCGTAAAGCGCACGTAGGCGGCTTTGT
AAGTTAGAGGTGAAAGCCCAGGGCTCAACCCTGGAATTGCCTTTAAGACTGCATCGCTTG
AACATCGGAGAGGTAAGTGGAATTCCGAGTGTAGAGGTGAAATTCGTAGATATTCGGAAG
AACACCAGTGGCGAAGGCGACTTACTGGACGATTGTTGACGCTGAGGTGCGAAAGCGTGG
GGAGCAAACAGGATTAGATACCCTGGTAGTCCACGCCGTAAACGATGATAACTAGCTGTC
GGGGCTCCTAGAGCTTCGGTGGCGCAGCTAACGCATTAAGTTATCCGCCTGGGGAGTACG
G
>I6629V002B1FEM length=362 xy=0719_0940 region=2 run=R_2014_12_30_12_21_21_
ACGTAGGGGGCTAGCGTTGTCCGGAATCATTGGGCGTAAAGCGCGTGTAGGCGGCTCGAT
AAGTCCGCTCTGAAAGCCCGGGGCTCAACCCCGGGAGGCGGGTGGATACTGTCGAGCTCG
AGTCCGGAAGAGGCAAGTGGAATTCCCGGTGTAGCGGTGAAATGCGCAGATATCGGGAGG
AACACCAATGGCGAAGGCAGCTTGCTGGGACGGTACTGACGCTGGGACGCGAAAGCGTGG
GGAGCAAACAGGATTAGATACCCTGGTAGTCCACGCCGTAAACGATGGACACTAGGTGTG
GGGGGTGTCGACTCCCTCCGTGCCGAAGCTAACGCATTAAGTGTCCCGCCTGGGGAGTAC
GG
>I6629V002B1FGI length=367 xy=0719_1008 region=2 run=R_2014_12_30_12_21_21_
ACGGAGGGTGCAAGCGTTACCCGGAATCACTGGGCGTAAAGGGCGTGTAGGCGGCTCGTT
CAGTCTGGTTTTAAAGACCGAAGCTCAACTTCGGGCATGGACTGGATTACTGGCGAGCTA
GACGGATGGAGAGGTCACTGGAATTCTTGGTGTAGCGGTGGAATGACGTAGATACCAAGA
GGAACACCGATGGCGAAGGCAGGTGACTGGACATTTGGTGACGCTGAGGCGCGAAAGTGT
GGGGAGCGAACCGGATTAGGATACCCGGGTAGTCCCACGACCCTAAACGATCGTACGTTG
GTCAGGCGCAGGATTGCTGGTGGTTGACGAAGCTAACGCGATAAACGTACCGCCTGGGGG
AGTACGG
>I6629V002B1FLT length=24 xy=0719_1199 region=2 run=R_2014_12_30_12_21_21_
GAGATGGCCGCCTGGGGAGTACGG
>I6629V002B1FOI length=360 xy=0719_1296 region=2 run=R_2014_12_30_12_21_21_
ACGTAGGGTGCAAGCGTTAATCGGAATTACTGGGCGTAAGGCGTGCGCAGGCGGTTTTGT
AAGTCTGACGTGAAATCCCCGGGCTTAACCTGGGAATTGCGTTGGAGACTGCAAGGCTGG
AGTCTGGCAGAGGGGGGTAGAATTCCACGTGTAGCAGTGAAACGCGTAGAGATGTGGAGG
AACACCGATGGCGAAGGCAGCCCCCTGGGTCAAGACTGACGCTCATGCACGAAAGCGTGG
GGAGCAAACAGGATTAGATACCCTGGTAGTCCACGCCCTAAACGATGTCTACTAGTTGTC
GGGTCTCAATTGACTTGGTAACGCAGCTAACGCGTGAAGTAGACCGCCTGGGGAGTACGG
>I6629V002B1FPQ length=24 xy=0719_1340 region=2 run=R_2014_12_30_12_21_21_
GAGATGGCCGCCTGGGGAGTACGG
>I6629V002B1FRZ length=361 xy=0719_1421 region=2 run=R_2014_12_30_12_21_21_
ACGGAGGGGGCTAGCGTTGTTCGGGATTACTGGGCGTAAAGCGCACGTAGGCGGCTTTGT
AAGTTAGAGGTGAAAGCCCGGGGCTCAACTCCGGAATTGCCTTTAAGACTGCATCGCTAG
AATTGTGGAGAGGTAAGTGGAATTCCGAGTGTAGAGGTGAAATTCGTAGATATTCGGAAG
AACACCAGTGGCGAAGGCGACTTACTGGACACATATTGACGCTGAGGTGCGAAAGCGTGG
GGAGCAAACAGGATTAGATACCCTGGTAGTCCACGCCGTAAACGATGATGACTAGCTGTC
GGGGCGCTTAGCGTTCCGGTGGCGCAGCTAACGCGTTAAGTCATCCGCCTGGGGAGTACG
G
>I6629V002B1FWU length=361 xy=0719_1596 region=2 run=R_2014_12_30_12_21_21_
ACGTAGGGTGCAAGCGTTAATCGGAATTACTGGGCGTAAAGCGTGCGCAGGCGGTTTTGT
AAGTCTGTCGTGAAAGCCCCGGGCTCAACCTGGGAATTGCGATGGAGACTGCAAGGCTTG
AATCTGGCAGAGGGGGGTAGAATTCCACGTGTAGCAGTGAAATGCGTAGGGATGTGGAGG
AACACCGATGGCGAAGGCAGCCCCCTGGGTCAAGATTGACGCTCATGCGCGAAAGCGTGG
GGAGCAAACAGGATTAGATACCCTGGTAGTCCACGCCCTAAACGATGTCTACTAGTTGTC
GGGTTTTAATTAACTTGGTAACGCAGCTAACGCGTGAAGTAGACCGCCTGGGGGAGTACG
G
>I6629V002B1FZS length=23 xy=0719_1702 region=2 run=R_2014_12_30_12_21_21_
GAGAGGCCGCCTGGGGAGTACGG
>I6629V002B1G4Q length=362 xy=0719_3176 region=2 run=R_2014_12_30_12_21_21_
ACGTAGGAGGCGAGCGTTGTCCGGATTTACTGGGCGTAAAGCGCGCGCAGGCGGCACTTC
AAGTAAGGTGTGAAATCTCCCTGCTCAACGGGGAGGGTGCACTTTAGACTGAGGAGCTAG
AGGACGGTAGAGGGGGGTGGAATTGCTGGTGTAGCGGTGAAATGCGTAGAGATCAGCAGG
AACACCCGTGGCGAAGGCGGCCCCCTGGGCCGTACCTGACGCTGAGGCGCGAAGGCTAGG
GGAGCGAACGGGATTAGATACCCCGGTAGTCCTAGCAGTAAACGATGGCCACTAGGTGTG
GGGGGTGTTGACCCCTTCCGTGCCGAAGCCAACGCATTAAGTGGCCCGCCTGGGGAGTAC
GG
>I6629V002B1G55 length=363 xy=0719_3227 region=2 run=R_2014_12_30_12_21_21_
ACGTAGGGCGCGAGCGTTATCCGGAATTATTGGGCGTAAAGAGCTCGTAGGCGGTTTGTC
GCGTCTGCCGTGAAAGTCCGGGGCTTAACCCCGGATCTGCGGTGGGTACGGGCAGACTGG
AGTGCAGTAGGGGAGACTGGTATTCCTGGTGTAGCGGTGAAATGCGCAGATATCAGGAGG
AACACCGATGGCGAAGGCAGGTCTCTGGGCTGTTACTGACGCTGAGGAGCGAAAGCATGG
GGAGCGAACAGGATTAGATACCCTGGTAGTCCATGCCGTAAACGTTGGGCACTAGGTGTG
GGGGCCATTCCACGGTTTCCGCGCCGCAGCTAACGCATTAAGTGCCCCGCCTGGGGAGTA
CGG
>I6629V002B1G7L length=363 xy=0719_3279 region=2 run=R_2014_12_30_12_21_21_
ACGTAGGGTGCAAGCGTTAATCGGAATTACTGGGCGTAAAGCGTGCGCAGGCGGTTGTGC
AAGTCCGATGTGAAACCCCCGGGCTTAACCTGGGAATGGCATTGGTGACTGCACGGCTAG
AGTGTGTCAGAGGGGGGTAGAATTCCACGTGTAGCAGTGAAATGCGTAGAGATGTGGAGG
AATACCGATGGCGAAGGCAGCCCCCTGGGATAACACTGACGCTCATGCACGAAAGCGTGG
GGAGCAAACAGGATTTTTAGATACCCTGGTAGTCCACGCCCTAAACGATGTCAACTAGTT
GTCGGGTCTTAATTGACTTGGTAACGCAGCTAACGCGCGAAGTTGACCGCCTGGGGAGTA
CGG
>I6629V002B1G8X length=360 xy=0719_3327 region=2 run=R_2014_12_30_12_21_21_
ACGTAGGGTGCAAGCGTTAATCGGAATTACTGGGCGTAAAGCGTGCGCAGGCGGTTGTGC
AAGACCGATGTGAAATCCCCGGGCTTAACCTGGGAATGGCATTGGTGACTGCACGGCTAG
AGTGTGTCAGAGGGGGGTAGAATTCCACGTGTAGCAGTGAAATGCGTAGAGATGTGGAGG
AATACCGATGGCGAAGGCAGCCCCCTGGGATAACACTGACGCTCATGCACGAAAGCGTGG
GGAGCAAACAGGATTAGATACCCTGGTAGTCCACGCCCTAAACGATGTCAACTAGTTGTC
GGGTCTTAATTGACTTGGTAACGCAGCTAACGCGTGAAGTTGACCGCCTGGGGAGTACGG
>I6629V002B1GHB length=359 xy=0719_2333 region=2 run=R_2014_12_30_12_21_21_
ACGTAGGGTGCAAGCGTTAATCGGAATTACTGGGCGTAAAGCGTGCGCAGGCGGTTTTGT
AAGTCTGACGTGAAATCCCCGGGCTTAACCTGGGAATTGCGTTGGAGACTGCAAGGCTAG
AGTCTGGCAGAGGGGGGTGGAATTCCACGTGTAGCAGTGAAATGCGTAGAGATGTGGAGG
AACACCGATGGCGAAGGCAGCCCCCTGGGTCAAGACTGACGCTCATGCACGAAAGCGTGG
GGAGCAAACAGGATTAGATACCCTGGTAGTCCACGCCCTAAACAATGTCTACTAGTTGTC
GGGTTTTAATTAACTTGGTAACGCAGCTAACGCGTGAAGTAGCCGCCTGGGGAGTACGG
>I6629V002B1GP6 length=360 xy=0719_2652 region=2 run=R_2014_12_30_12_21_21_
ACGGAGGGGGCTAGCGTTGTTCGGAATTACTGGGCGTAAAGCGTACGTAGGCGGCCCTGT
AAGTTAGAGGTGAAAGCCCGGAGCTCAACTTCGGAATTGCCTTTAAGACTGCAGAGCTAG
AATCGTGGAGAGGTTAGTGGAATTCCGAGTGTAGAGGTGAAATTCGTAGATATTCGGAAG
AACACCAGTGGCGAAGGCGACTAACTGGACACGTATTGACGCTGAGGTACGAAAGCGTGG
GGAGCAAACAGGATTAGATACCCTAGTAGTCCACGCCGTAAACGATGATAACTAGCTGTC
GGGTGCTTAGCATTTCGGTGGCGCAGCTAACGCGTTAAGTTATCCGCCTGGGGAGCACGG
>I6629V002B1GQE length=362 xy=0719_2660 region=2 run=R_2014_12_30_12_21_21_
ACAGAGGGTGCGAGCGTTAATCGGAATTACTGGGCGTAAAGCGAGTGTAGGTGGCTCATT
AAGTCACATGTGAAATCCCCGGGCTTAACCTGGGAACTGCATGTGATACTGGTGGTGCTA
GAATATGTGAGAGGGAAGTAGAATTCCAGGTGTAGCGGTGAAGTGCGTAGAGATCTGGAG
GAATACCGATGGCGAAGGCAGCTTCCTGGCATAATATTGACACTGAGATTCGAAAGCGTG
GGTAGCAAACAGGATTAGATACCCTGGTAGTCCACGCCGTAAACGATGTCTACTAGCCGT
TGGGGTCCTTGAGACTTTAGTGGCGCAGTTAACGCGATAAGTAGACCGCCTGGGGAGTAC
GG
>I6629V002B1GQO length=359 xy=0719_2670 region=2 run=R_2014_12_30_12_21_21_
ACGTAGGGGGCAAGCGTTGTCCGGATTTATTGGGCGTAAAGAGCTCGTAGGCGGCTATTC
ACGTCGGATGTGAAAGCTCAAGGCTTAACCTTGAGAGGCCATTCGATACGGGATAGCTAG
AGGTAGGTAGGGGAGATCGGAATTCCTGGTGTAGCGGTGAAATGCGCAGATATCAGGGGG
AACACCGATGGCGAAGGCAGATCTCTGGGCCTTACCTGACGCTGAGGAGCGAAAGCTGGG
GGAGCGAACAGGATTAGATACCCTGGTAGTCCCAGCCGTAAACGTTGAGTGCTAGGTGTG
GGGCGGTTCTTCAACCCGCTCTGTGCCGCAGCTAACGCATTAAGCACTCCGCCTGGGGA
>I6629V002B1GT0 length=24 xy=0719_2790 region=2 run=R_2014_12_30_12_21_21_
GAGATGGCCGCCTGGGGAGTACGG
>I6629V002B1GU8 length=316 xy=0719_2834 region=2 run=R_2014_12_30_12_21_21_
ACGTAGGGTGCATGCGTTAATCGGAATTACTGGGCGTAAAGCGTGCGCAGGCGGTTTTGT
AAGACAGTGGTGAAATCCCCGGGCTCAACCTGGGAACTGCCATTGTGACTGCAAGGCTGG
AGTGCGGCAGAGGGGATGGAATTCCGCGTGTAGCAGTGAAACGCGTAGATATGCGGAGGA
ACACCGATGGCGAAGGCAATCCCCGTGGGCCTGCACTGACGCTCATAGCACGGAAAGCGT
AGGGAGGCAAACACGGATTAGACTACCCTGGTACGTCCACGCCCTAAACGATGTCAACGT
GGTTGTTGGACGGCTT
>I6629V002B1GVQ length=359 xy=0719_2852 region=2 run=R_2014_12_30_12_21_21_
ACGTAGGGTGCAAGCGTTAATCGGAATTATTGGGCGTAAAGCGAGTGCAGACGGTTACTT
AAGCCAGATGTGAAATCCCCAAGCTTAACTTGGGACGTGCATTTGGAACTGGGTGACTAG
AGTGTGTCAGAGGGAGGTAGAATTCCACATGTAGCGGTGGAATGCGTAGAGATGTGGAGG
AATACCGATGGCGAAGGCAGCCTCCTGGGATAACACTGACGTTGAGGCTTGAAAGCGTGG
GGAGCAAACAGGATTAGACACCCTGGTAGTCCACGCCCTAAACGATGACAATTAGCTGTT
GGGCTTTGAAAGGCTTAGTAGCGAAGCTAACGCGAGAAATTGTCCGCCTGGGGAGTACG
>I6629V002B1GVU length=361 xy=0719_2856 region=2 run=R_2014_12_30_12_21_21_
ACAGAGGGTGCGAGCGTTAATCGGATTTACTGGGCGTAAAGCGTGCGTAGGCGGCTTCTT
AAGTCGGATGTGAAATCCCTGAGCTTAACTTAGGAATTGCATTCGATACTGGGAAGCTAG
AGTATGGGAGAGGATGGTAGAATTCCAGGTGTAGCGGTGAAATGCGTAGAGATCTGGAGG
AATACCGATGGCGAAGGCAGCCATCTGGCCTAATACTGACGCTGAGGTACGAAAGCATGG
GGAGCAAACAGGATTAGATACCCTGGTAGTCCATGCCGTAAACGATGTCTACTAGCCGTT
GGGGCCTTTGAGGCTTTAGTGGCGCAGCTAACGCGATAAGTAGACCGCCTGGGGAGTACG
G
>I6629V002B1GXC length=363 xy=0719_2910 region=2 run=R_2014_12_30_12_21_21_
ACGTAGGGTGCAAGCGTTGTCCGGAATTATTGGGCGTAAAGGGCTCGTAGGCGGTTCGTC
GCGTCGGCTGTGAAAACCTGAGGCTCAACCTCAGGCCTGCAGTCGATACGGGCGGACTTG
AGTTCGGCAGGGGAGACTGGAATTCCTGGTGTAGCGGTGAAATGCGCAGATATCAGGAGG
AACACCGGTGGCGAAGGCGGGTCTCTGGGCCGAAACTGACGCTGAGGAGCGAAAGCGTGG
GGAGCGAACAGGATTAGATACCCTGGTAGTCCACGCCGTAAACGTTGGGCGCTAGGTGTG
GGGCTCATTCCACGAGTTCCGTGCCGCAGCTAACGCATTAAGCGCCCCGCCTGGGGAGTA
CGG
>I6629V002B1GXN length=24 xy=0719_2921 region=2 run=R_2014_12_30_12_21_21_
GAGATGGCCGCTTGGGGAGTACGG
>I6629V002B1GYQ length=360 xy=0719_2960 region=2 run=R_2014_12_30_12_21_21_
ACGTAGGGTGCAAGCGTTGTCCGGAATTATTGGGCGTAAAGAGCTCGTAGGCGGTCTGTC
GCGTCGGCTGTGAAAACTCGGGGCTCAACCCCGAGCCTGCAGTCGATACGGGCAGACTAG
AGTGCTGTAGGGGAGACTGGAATTCCTGGTGTAGCGGTGAAATGCGCAGATATCAGGAGG
AACACCTGCGGTGTAGACGGCTTACTGGACCGTAACTGACGCTGAGGCACGAAAGCGTGG
GTAGCAAACAGGATTAGATACCCTGGTAGTCCACGCCCTAAACGATGCATACTTGGTGTG
GGCAGTTCAGTCTGTCCGTGCCGAAGCTAACGCGATAGGTATGCCGCCTGGGGAGTACGG
>I6629V002B1H03 length=362 xy=0720_0245 region=2 run=R_2014_12_30_12_21_21_
ACGTAGGGGGCGAGCGTTGTCCGGATTTATTGGGCGTAAAGAGCGTGTAGGCGGTTCGGT
AAGTCTGTCGTGAAATCCTGAGGCTCAACCTCGGGCGTGCGATGGATACTGCCGGGCTAG
AGGATGGTAGAGGCGAGTGGAATTCCCGGTGTAGCGGTGAAATGCGCAGATATCGGGAGG
AACACCAGTAGCGAAGGCGGCTCGCTGGGCCATTCCTGACGCTGAGACGCGAAAGCTAGG
GGAGCGAACAGGATTAGATACCCTGGTAGCCCTAGCTGTAAACGATGGGCACTTGGTGTT
GCGGGTATCGACCCCTGCAGTGCCGAAGCTAACGCATTAAGTGCCCCGCCTGGGGAGTAC
GG
>I6629V002B1H2Z length=355 xy=0720_0313 region=2 run=R_2014_12_30_12_21_21_
ACGGAGGGAGCTAGCGTTGTTCGGAATTACTGGGCGTAAAGCGCGCGTAGGCGGCTTTTC
AAGTCAGGGGTGAAATCCCGGGGCTCAACCCCGGAACTGCCCTTGAAACTGGATGGCTAG
AATACTGGAGAGGTGAGTGGAATTCCGAGTGTAGAGGTGAAGTTCGTAGATATTCGGAAG
AACACCAGTGGCGAAGGCGACTCACTGGACAGTTATTGACGCTGAGGTGCGAAAGCGTGG
GGAGCAAACAGGATTAGATACCCTGGTAGTCCACGCCGTAAACGATGATAACTAGCTGCT
TGGGCTCATGGAGCTTGGGTGGCGCAGCTAACGCATTAAGTTATCCGCCTGGGGA
>I6629V002B1H34 length=361 xy=0720_0354 region=2 run=R_2014_12_30_12_21_21_
ACGGAGGGGGTTAGCGTTGTTCGGAATGACTGGGCGTAAAGCGCGCGTAGGCGGATCATC
AAGTCGGGGGTGAAATCCCGGGGCCCAACCCCGGAATGGCCTTCGAGACTGGTGGTCTTG
AGTTCGAGAGAGGTGAGTGGAATTCCGAGTGTAGAGGTGAAATTCGTAGATATTCGGAGG
AACACCAGTGGCGAAGGCGGCTCACTGGCTCGACACTGACGCTGAGGTGCGAAAGCGTGG
GGAGCAAACAGGATTAGATACCCTGGTAGTCCACGCCGTAAACGATGAATGCCAGACGTC
GGGGGGCTTGCTCTTCGGTGTTCACACCTAACGGATTAAGCATTCCGCCTGGGGAGTACG
G
>I6629V002B1H6X length=24 xy=0720_0455 region=2 run=R_2014_12_30_12_21_21_
GAGATGGCCGCCTGGGGAGTACGG
>I6629V002B1HB5 length=362 xy=0719_3443 region=2 run=R_2014_12_30_12_21_21_
ACAGAGGCCTCAAGCGTTGTTCGGAATCACTGGGCGTAAAGCGAATGTAGGTGGTGTGGT
AAGTCAGATGTGAAAGCCCTGGGCTCAACCCGGGAAGTGCGTCTGATACTGCTATACTCG
AGTGCAGAAGAGGTAAGTGGAATTCCTAGTGTAGGGGTGAGATCCGTAGATATTAGGAGG
AATACCAATGGCGAAGGCAGCTTACTGGCCTGTAACTGACACTGAGATTCGAAAGCGTGG
GTAGCAAACAGGATTAGATACCCTGGTAGTCCACGCCGTAAACGATGGATGCTTGTCGTT
GGAAGAGTAAACCCTTTCAGTGACGGAGCTAACGCGTTAAGCATCCCGCCTGGGGAGTAC
GG
>I6629V002B1HDQ length=361 xy=0719_3500 region=2 run=R_2014_12_30_12_21_21_
ACGGAGGGGGCTAGCGTTGTTCGGAATTACTGGGCGTAAAGCGCGCGTAGGCGGCTTTGT
AAGTTAGAGGTGAAAGCCCGAAGCTCAACTTCGGAATTGCCTTTAAGACTGCATCGCTAG
AATCATGGAGAGGTTAGTGGAATTCCGAGTGTAGAGGTGAAATTCGTAGATATTCGGAAG
AACACCAGTGGCGAAGGCGACTAACTGGACATGTATTGACGCTGAGGTGCGAAAGCGTGG
GGAGCAAACAGGATTAGATACCCTGGTAGTCCACGCCGTAAACGATGATGACTAGCTGTC
GGGGCGCTAAGCGTTTCGGTGGCGCAGCTAACGCGTTAAGTCATCCGCCTGGGGAGTACG
G
>I6629V002B1HFB length=362 xy=0719_3557 region=2 run=R_2014_12_30_12_21_21_
ACGGAGGGTGCGAGCGTTGTCCGGAATCACTGGGCGTAAAGGGCGCGTAGGCGGCCTGAT
AAGTAGGGGGTGAAATCCTGCGGCTTAACCGCAGGGCTGCCTTCTAAACTGTCAGGCTCG
AGCACAGTAGAGGCAGGTGGAATTCCCGGTGTAGCGGTGGAATGCGTAGAGATCGGGAAG
AACATCAGTGGCGAAGGCGGCCTGCTGGGCTGTTGCTGACGCTGAGGCGCGACAGCGTGG
GGAGCAAACAGGATTAGATACCCTGGTAGTCCACGCCGTAAACGATGGGTGCTAGGTGTG
GGCGGTGTCGACTCCGTCCGTGCCGAAGCTAACGCATTAAGCACCCCGCCTGGGGAGTAC
GG
>I6629V002B1HQ4 length=361 xy=0719_3982 region=2 run=R_2014_12_30_12_21_21_
ACGGAGGGGGCTAGCGTTGTTCGGAATTACTGGGCGTAAAGCGTACGTAGGCGGCTTTGT
AAGTTAGAGGTGAAAGCCCGGGGCTCAACTCCGGAACTGCCTTTAAGACTGCATCGCTAG
AACGTCGGAGAGGTGAGTGGAATTCCGAGTGTAGAGGTGAAATTCGTAGATATTCGGAAG
AACACCAGTGGCGAAGGCGACTCACTGGACGACTGTTGACGCTGAGGTACGAAAGCGTGG
GGAGCAAACAGGATTAGATACCCTGGTAGTCCACGCCGTAAACGATGTCTACTAGTCGTT
GGGTCCCTTGAGGACTTAGTGACGCAGCTAACGCAATAAGTAGACCGCCTGGGGAGTACG
G
>I6629V002B1HW1 length=357 xy=0720_0099 region=2 run=R_2014_12_30_12_21_21_
ACGTAGGGAGCAAGCGTTGTTCGGATTTACTGGGCGTAAAGGGCGCGTAGGCGGCAATTC
AAGTCAGCTGTGAAATCTCCGAGCTTAACTCGGAACGGTCAGCTGATACTGCTTTGCTAG
AGTGCAGAAGGGGCAATCGGAATTCTTGGTGTAGCGGTGAAATGCGTAGATATCAAGAGG
AACACCTGAGGTGAAGACGGGTTGCTGGGCTGACACTGACGCTGAGGCGCGAAAGCCAGG
GGAGCAAACGGGATTAGATACCCCGGTAGTCCTGGCCCTAAACGATGAATACTTGGTGTC
TGGAGTTATTATTGCTCCGGGTGCCGTCGCTAACGTTTTAAGTATTCCGCCTGGGGA
>I6629V002B1HWK length=363 xy=0720_0082 region=2 run=R_2014_12_30_12_21_21_
ACGAAGGGTGCAAGCGTTACTCGGAATTACTGGGCGTAAAGCGTGCGTAGGTGGTGAGTT
AAGTCTGTCGTGAAAGCCCCGGGCTCAACCTGGGAATGGCGATGGATACTGGCTCGCTAG
AGTGCGGTAGAGGAGAGTGGAATTCCCGGTGTAGCAGTGAAATGCGTAGAGATCGGGAGG
AACATCAGTTGCGAAGGCGGCTCTCTGGACCAGCACTGACACTGAGGCACGAAAGCGTGG
GGAGCGAAACAGGATTAGATACCCTGGTAGTCCACGCCCTAAACGATGCGAACTGGACGT
TGGGAGCAATCAGGCTCTCAGTGTCGAAGCTAACGCGTTAAGTTCGCCGCCTGGGGAGTA
CGG
>I6629V002B1I24 length=361 xy=0720_1614 region=2 run=R_2014_12_30_12_21_21_
ACGTAGGGTGCAAGCGTTAATCGGAATTACTGGGCGTAAAGCGTGCGCAGGCGGTTGTGC
AAGACCGATGTGAAATCCCCGGGCTTAACCTGGGAATGGCATTGGTGACTGCACGGCTAG
AGTGTGTCAGAGGGGGGTAGAATTCCACGTGTAGCAGTGAAATGCGTAGAGATGTGGAGG
AATACCGATGGCGAAGGCAGCCCCCTGGGATAACACTGACGCTCATGCACGAAAGCGTGG
GGAGCAAACAGGATTAGATACCCTGGTAGTCCACGCCCTAAACGATGTCAACTGGTTGTT
GGGAGCCTTGAGCTCTTAGTGGCGCAGCTAACGCATTAAGTTGACCGCCTGGGGAGTACG
G
>I6629V002B1IBY length=358 xy=0720_0636 region=2 run=R_2014_12_30_12_21_21_
GCGGAGGGAGCTAGCGGTTATTCGGAATTACTGGGCGTAAAGCGCACGTAGGCGGCGTTT
GTAAGTTAGAGGTGAAAGCCTGGAGCTCAACTCCAGAATTGCCTTTAAGACTGCATCGCT
TGAATCCAGGAGAGGTGAGTGGAATTCCGAGTGTAGAGGTGAAATTCGTAGATATTCGGA
AGAACACCAGTGGCGAAGGCGGCTCACTGGACTGGTATTGACGCTGAGGTGCGAAAAGCG
TGGGGAGCAAACAGGATTAGATACCCTGGTAGTCCACGCCGTAAACGATGATAACTAGCT
GTCGGGGCTCTTAGAGCTTCGGTGGCGCAGCTAACGCATTAAGTTATCCGCCTGGGGA
>I6629V002B1IK6 length=360 xy=0720_0968 region=2 run=R_2014_12_30_12_21_21_
GCGAAGGGGGCTAGCGTTGTTCGGATTTACTGGGCGTAAAGCGCACGTAGGCGGACTATT
AAGTCAGGGGTGAAATCCCGGGGCTCAACCCCGGAACTGCCTTTGATACTGGTAGTCTCG
AGTCCGGAAGAGGTGAGTGGAATTCCGAGTGTAGAGGTGAAATTCGTAGATATTCGAAGG
AACACCAGTGGCGAAGGCGGCTCACTGGTCCGGTACTGACGCTGAGGTGCGAAAGCGTGG
GGAGCAAACAGGATTAGATACCCTGGTAGTCCACGCTGTAAACGATGGAAGCTAGCCGTT
GGCAGGTTTACCTGTCGGTGGCGCAGCTAACGCATTAAGCTTCCCGCCTGGGGAGTACGG
>I6629V002B1ILO length=362 xy=0720_0986 region=2 run=R_2014_12_30_12_21_21_
ACAGAGGATGCAAGCGTTATCCGGAATGATTGGGCGTAAGGCGTCTGTAGGTGGCTTTTT
AAGTCCGCCGTCAAATCCCAGGGCTCAACCCTGGACAGGCGGTGGAAACTACCAAGCTGG
AGTACGGTAGGGGCAGAGGGAATTTCCGGTGGAGCGGTGAAATGCGTAGAGATCGGAAAG
AACACCAACGGCGAAAGCACTCTGCTGGGCCGACACTGACACTGAGAGACGAAAGCTAGG
GGAGCAAATGGGATTAGATACCCCAGTAGTCCTAGCCGTAAACGATGGATACTAGGCGCT
GTGCGTATCGACCCGTGCAGTGCTGTAGCTAACGCGTTAAGTATCCCGCCTGGGGAGTAC
GG
>I6629V002B1IPK length=364 xy=0720_1126 region=2 run=R_2014_12_30_12_21_21_
ACGTAGGTGGCAAGCGTTGTCCGGAATTATTGGGCGTAAAGCGCGCGCAGGCGGTCCTTT
AAGTCTGATGTGAAAGCCCCCGGCTCAACCGGGGAGGGTCATTGGAAACTGGGAGACTTG
AGTGCAGAAGAGAAGAGCGGAATTCCACGTGTAGCGGTGAAATGCGTAGAGATGTGGAGG
AACACCAGTGGCGAAGGCGGCTCTTTGGTCTGTAACTGACGCTGAGGCGCGAAAGCGTGG
GGAGCAAACAGGATTAGATACCCTGGTAGTCCCAGCCGTAAACGTTGGGTGCTAGGTGTG
GGGCGGTCTTCAACCCGTTCCGTGCCGAAGCTAACGCATTAAGCACCCCGCCTGGGGAGT
ACGG
>I6629V002B1IT5 length=327 xy=0720_1291 region=2 run=R_2014_12_30_12_21_21_
ACGTAGGTGGCAAGCGTTGTCCGGAATTATTGGGCGTAAAGACGCGCGCAGGCGGTCCTT
TAAGTCTGATGTGAAAGCCCAACGGCTCAACCGTGGAGGGTCATTGGAGACGTGGGGGAC
TTGAGTGCAGGAGAGAAGAGTGGAATTCCACGTGTAGCGGTGAAATGCGTAGAGATGTGG
AGGAACACCAGTGGCGAAGGCGACTCTTTGGCCTGTAACTGACGTTGAGGCGCGAAAGCG
TGGGGAAGCAAACGAGGATTAGATACCCTGGTAGTCCCACGCCGTAAACGATGAGTGCTA
AGTGTTAGAGGGTTTCCGCCCTTTAGT
>I6629V002B1IUP length=31 xy=0720_1311 region=2 run=R_2014_12_30_12_21_21_
ACGTAGGGTGCAAGCGTTAATCGGAATTACT
>I6629V002B1IVR length=347 xy=0720_1349 region=2 run=R_2014_12_30_12_21_21_
ACGTAGGTGGCAAGCGTTATCCGGAATTATTGGGTGTAAAGCGCGCGCAGGCGGTTTCTT
AAGTCTGATGTGAAAGCCCACGGCTCAACCGTGGAGGGTCATTGGAAACTGGGGAACTTG
AGTGCAGAAGAGAAAAGCGGAATTCCACGTGTAGCGGTGAAATGCGTAGAGATGTGGAGG
AACACCAGTGGCGAAGGCGGCTTTTGGTCTGTAACTGACGCTGAGGCGCGAAAGCGTGGG
GAGCAAACAGGATTAGATGCCCTGGTAGTCCACGCCGTAAACGATGTCTACTAGTTGTCG
GGTTTTAATTAACTTGGTAACGCAGCTAGCGCGTGAAGTAGACCGCC
>I6629V002B1IXI length=362 xy=0720_1412 region=2 run=R_2014_12_30_12_21_21_
ACGGAGGGGGCTAGCGTTGTTCGGAATTACTGGGCGTAAAGCGCGCGTAGGCGGCTTTGT
AAGTTAGAGGTGAAAGCCCGGAGCTTAACTCCGGAACTGCCCTTTAAGACTGCATCGCTA
GAATTGTGGAGAGGTGAGTGGAATTCCGAGTGTAGAGGTGAAATTCGTAGATATTCGGAA
GAACACCAGTGGCGAAGGCGACTCACTGGACACATATTGACGCTGAGGTGCGAAAGCGTG
GGGAGCAAACAGGATTAGATACCCTGGTAGTCCACGCCGTAAACGATGATGACTAGCTGT
CGGGGCTCATGGAGTTTCGGTGGCGCAGCTAACGCGTTAAGTCATCCGCCTGGGGAGTAC
GG
>I6629V002B1IYX length=354 xy=0720_1463 region=2 run=R_2014_12_30_12_21_21_
ACGAAGGGGGCTAGCGTTGTTCGGAATTACTGGGCGTAAAGCGCACGTAGGCGGATATTT
AAGTCAGGGGTGAAATCCCAGAGCTCAACTCTGGAACTGCCTTTGATACTGGGTATCTTG
AGTATGGAAGAGGTAAGTGGAATTGCGAGTGTAGAGGTGAAATTCGTAGATATTCGCAGG
AACACCAGTGGCGAAGGCGGCTTACTGGTCCATTACTGACGCTGAGGTGCGAAAGCGTGG
GGAGCAAACAGGATTAGATACCCTGGTAGTCCACGCCGTAAACGATGAATGTTAGCCGTC
GGGCAGTATACTGTTCGGTGGCGCAGCTAACGCATTAAACATTCCGCCTGGGGA
>I6629V002B1IZA length=24 xy=0720_1476 region=2 run=R_2014_12_30_12_21_21_
GAGATGGCCGCCTGGGGAGTACGG
>I6629V002B1J16 length=361 xy=0720_2876 region=2 run=R_2014_12_30_12_21_21_
ACGTAGGTGGCGAGCGTTGTCCCGATTTACTGGGCGTAAAGAGCGCGCAGGCGGTCGTGC
AAGTCGCGTGTGAAAGCCCCCGGCTCAACTGGGGAGGGTCACGCGATACTGCTCGACTCG
AAGGCAGGAGAGGGAAGTGGAATTCCCGGTGTAGTGGTGAAATGCGTAGATATCGGGAGG
AACACCAGTGGCGAAGGCGACTTCCTGGCCTGTTCTTGACGCTGAGGCGCGAAAGCTAGG
GTAGCAAACGGGATTAGATACCCTGGTAGTCCATGCCGTAAACGATGTCTACTAGCCGTT
GGGGCCTTTGAGGCTTTAGTGGCGCAGCTAACGCGATAAGTAGACCGCCTGGGGAGTACG
G
>I6629V002B1J3W length=360 xy=0720_2938 region=2 run=R_2014_12_30_12_21_21_
ACGGAGGGAGCTAGCGTTGTTCGGAATTACTGGGCGTAAAGCGCACGTAGGCGGCTTTGT
AAGTTAGAGGTGAAAGCCCGGGGCTCAACTCCGGAATTGCCTTTAAGACTGCATCGCTTG
AATCCAGGAGAGGTGAGTGGAATTCCGAGTGTAGAGGTGAAATTCGTAGATATTCGGAAG
AACACCAGTGGCGAAGGCGGCTCACTGGACTGGTATTGACGCTGAGGTGCGAAAGCGTGG
GGAGCAAACAGGATTAGATACCCTGGTAGTCCACGCCGTAAACGATGATAACTAGCTGTC
AGGGCCCTTAGGGTTTGGTGGCGCAGCTAACGCATTAAGTTAGCCGCCTGGGGAGTACGG
>I6629V002B1J5T length=321 xy=0720_3007 region=2 run=R_2014_12_30_12_21_21_
ACAGAGGGTGCTAGCGTTAATCGGAATTACGTGGACGTAAAGCGTGCGCAGGTCGGTTTT
GTTAAGTCTGACGTGAAATCCCCGGGCTTAACCTGGGAATTGCGTTGGAGACTTGCAAGG
CTAGAGTCTTGGCAGAGGGGGGTAGAAGTTCCACGTGTAGCAGTGAAATGCGTAAGTAGA
TGTGGAGGAACACCGATGGCGAGGCAGCCCCCTGGGTCAAGACTGACGTCTCATGCACGA
AAGCGTGGGGAGCAAACAGGATTAGATACCCTGGTAGTCCACGCCCTAAACGATGTCTAC
TAGTTGTCGGTTTTAATTAAC
>I6629V002B1J9V length=24 xy=0720_3153 region=2 run=R_2014_12_30_12_21_21_
GAGATGGCCGCCTGGGGAGTACGG
>I6629V002B1JPV length=24 xy=0720_2433 region=2 run=R_2014_12_30_12_21_21_
GAGATGGCCGCCTGGGGAGTACGG
>I6629V002B1JW6 length=361 xy=0720_2696 region=2 run=R_2014_12_30_12_21_21_
ACGGAGGGGGCTAGCGTTGTTCGGAATTACTGGGCGTAAAGCGCACGTAGGCGGCTTTGC
AAGTCAGAGGTGAAAGCCCGGGGCTCAACCCCGGAATTGCCTTTGAGACTGCATCGCTAG
AATCGTGGAGAGGTGAGTGGAATTCCGAGTGTAGAGGTGAAATTCGTAGATATTCGGAAG
AACACCAGTGGCGAAGGCGACTCACTGGACACGTATTGACGCTGAGGTGCGAAAGCGTGG
GGAGCAAACAGGATTAGATACCCTGGTAGTCCACGCCGTAAACGATGATGACTAGCTGTC
GGGGCGCTTAGCGTTTCGGTGGCGCAGCTAACGCGTTAAGTCATCCGCCTGGGGAGTACG
G
>I6629V002B1JZG length=348 xy=0720_2778 region=2 run=R_2014_12_30_12_21_21_
GCGTAGGGCGCAAGCGTTGTCCGGAATTATTGGGCGTAAAGAGCTTGTAGGTGGCTTGTC
GCGACTGCCGTGAAAACCCGAGGCTCAACCTCGGGCGTGCGGTGGGTACGGGCAGGCTAG
AGTGTGGTAGGGGAGACTGGAACTCCTGGTGTAGCGGTGATATGCGCAGATATCAGGAAG
AACACCGGTGGCGAAGGCGGTGTGCTGGGCCGTAGCTGACACTGAGGCGCGACAGCGTGG
GGAGCAAACAGGATTAGATACCCTGGTAGTCCACGCCGTAAACGATGGGCACTAGGTCCT
TGGGGGAGCGACCCCTTGAGGGCCGTCGCAAACGCATTAAGTGCCCCG
>I6629V002B1K04 length=361 xy=0721_0038 region=2 run=R_2014_12_30_12_21_21_
ACGGAGGGAGCTAGCGTTATTCGGAATTACTGGGCGTAAAGCGCACGTAGGCGGCTTTGT
AAGTTAGAGGTGAAAGCCTGGAGCTCAACTCCAGAATTGCCTTTAAGACTGCATCGCTTG
AATCCAGGAGAGGTGAGTGGAATTCCGAGTGTAGAGGTGAAATTCGTAGATATTCGGAAG
AACACCAGTGGCGAAGGCGGCTCACTGGACTGGTATTGACGCTGAGGTGCGAAAGCGTGG
GGAGCAAACAGGATTAGATACCCTGGTAGTCCACGCCGTAAACGATGATAACCAGCTGTC
GGGGCTCTTAGAGCTTCGGTGGCGCAGCTAACGCATTAAGTTATCCGCCTGGGGAGTACG
G
>I6629V002B1K22 length=346 xy=0721_0108 region=2 run=R_2014_12_30_12_21_21_
ACGTAGGGTCCAAGCGTTGTCCGGAATTATTGGGCGTAAAGAGCTCGTAGGCGGTCTGTC
GCGTCGGCTGTGAAAACCTGGGGCTCAACTCCAGGCCTGCAGTCGATACGGGCAGACTAG
AGTTCGGTAGGGGAGACTGGAATTCCTGGTGTAGCGGTGAAATGCGCAGATATCAGGAGG
AACACCGGTGGCGAAGGCGGGTCTCTGGGCCGAAACTGACGCTGAGGAGCGAAAGCGTGG
GGAGCGAAACAGGATTAGATACCCTGGTAGTCCACGCCGTAAACGTTGGGCGCTAGGTGT
GGGGGGTTATCCACTCCCTCCGGTGCCGCAGCTAACGCATTAAGCG
>I6629V002B1K3X length=24 xy=0721_0139 region=2 run=R_2014_12_30_12_21_21_
GAGATGGCCGCCTGGGGAGTACGG
>I6629V002B1K4P length=360 xy=0721_0167 region=2 run=R_2014_12_30_12_21_21_
GCGAAGGGGGCTAGCGTTGTTCGGATTTACTGGGCGTAAAGCGCACGTAGGCGGACTTTT
AAGTCAGGGGTGAAATCCCAGAGCTCAACTCTGGAACTGCCTTTGATACTGGAAGTCTTG
AGTATGGTAGAGGTGAGTGGAATTCCGAGTGTAGAGGTGAAATTCGTAGATATTCGGAGG
AACACCAGTGGCGAAGGCGGCTCACTGGACCATTACTGACGCTGAGGTGCGAAAGCGTGG
GGAGCAAACAGGATTAGATACCCTGGTAGTCCACGCCGTAAACGATGAATGTTAGCCGTC
GGGGTGTTTACACTTCGGTGGCGCAGCTAACGCATTAAACATTCCGCCTGGGGAGTACGG
>I6629V002B1K82 length=24 xy=0721_0324 region=2 run=R_2014_12_30_12_21_21_
GAGATGGCCGCCTGGGGAGTACCG
>I6629V002B1KAA length=361 xy=0720_3168 region=2 run=R_2014_12_30_12_21_21_
ACAGAGGGTGCAAGCGTTAATCGGAATTACTGGGCGTAAAGCGCGCGTAGGTGGTTTGTT
AAGTTGGATGTGAAATCCCCGGGCTCAACCTGGGAACTGCATCCAAAACTGGCAAGCTAG
AGTATGGTAGAGGGTGGTGGAATTTCCTGTGTAGCGGTGAAATGCGTAGATATAGGAAGG
AACACCAGTGGCGAAGGCGACCACCTGGACTGATACTGACACTGAGGTGCGAAAGCGTGG
GGAGCAAACAGGATTAGATACCCTGGTAGTCCACGCCGTAAACGATGTCAACTAGCCGTT
GGGAGCCTTGAGCTCTTAGTGGCGCAGCTAACGCATTAAGTTGACCGCCTGGGGAGTACG
G
>I6629V002B1KB5 length=362 xy=0720_3235 region=2 run=R_2014_12_30_12_21_21_
ACGTAGGTGGCAAGCGTTGTCCGGAATTATTGGGCGTAAAGCGCGCGCAGGTGGTTTCTT
AAGTCTGATGTGAAAGCCCACGGCTCAACCGTGGAGGGTCATTGGAAACTGGGGAACTTG
AGTGCGGAAGAGGAAAGTGGAATTCCACGTGTAGCGGTGAAATGCGTAGAGATGTGGAGG
AACACCAGTGGCGAAGGCGACTTTCTGGTCTGTAACTGACACTGAGGCGCGAAAGCGTGG
GGAGCAAACAGGATTAGATACCCTGGTAGTCCACGCCGTAAACGATGAGTGCTAAGTGTT
AGAGGGTTTCCGCCCTTTAGTGCTGCAGCTAACGCATTAAGCACTCCGCCTGGGGAGTAC
GG
>I6629V002B1KBL length=361 xy=0720_3215 region=2 run=R_2014_12_30_12_21_21_
ACGGAGGGAGCTAGCGTTATTCGGAATTACTGGGCGTAAAGCGCACGTAGGCGGCTTTGT
AAGTTAGAGGTGAAAGCCTGGAGCTCAACTCCAGAATTGCCTTTAAGACTGCATCGCTTG
AATCCAGGAGAGGTGAGTGGAATTCCGAGTGTAGAGGTGAAATTCGTAGATATTCGGAAG
AACACCAGTGGCGAAGGCGGCTCACTGGACTGGTATTGACGCTGAGGTGCGAAAGCGTGG
GGAGCAAACAGGATTAGATACCCTGGTAGTCCACGCCGTAAACGATGATAACTAGCTGTC
CGGGGACTTGGTCTTTGGGTGGCGCAGCTAACGCATTAAGTTATCCGCCTGGGGAGTACG
G
>I6629V002B1KJZ length=361 xy=0720_3517 region=2 run=R_2014_12_30_12_21_21_
ACGGAGGGAGCTAGCGTTGTTCGGAATTACTGGGCGTAAAGCGCGCGTAGGCGGCTTTGT
AAGTTAGAGGTGAAAGCCCGGAGCTCAACTCCGGAACCGCCTTTAAGACTGCATGGCTTG
AATCCAGGAGAGGTGAGTGGAATTCCGAGTGTAGAGGTGAAATTCGTAGATATTCGGAAG
AACACCAGTGGCGAAGGCGGCTCACTGGACTGGTATTGACGCTGAGGTGCGAAAGCGTGG
GGAGCAAACAGGATTAGATACCCTGGTAGTCCACGCCGTAAACGATGATAACTAGCTGTC
GGGGCCCATAGGGTTTCGGTGGCGCAGCTAACGCATTAAGTTATCCGCCTGGGGAGTACG
G
>I6629V002B1KL5 length=362 xy=0720_3595 region=2 run=R_2014_12_30_12_21_21_
ACGGGGGGTGCGAGCGTTGTCCGGAATCACTGGGCGTAAAGGGCGCGTAGGTGGTTTGAT
AAGGGTGTGGTGAAAGTCCGGGGCTCAACCCCGGATCTGCCGTGCCGACTGTCAAACTCG
AGGGCTGTAGAGGCAGACGGAATTCCGGGTGTAGCGGTGGAATGCGTAGAGATCCGGAGG
AAGACCGGCGGCGAAGGCGGTCTGCTGGGCAGTTTCTGACACTGATGCGCGGCAGCGTGG
GGAGCAAACAGGATTAGATACCCTGGTAGTCCACGCCGTAAACGATGGGTACTAGGTGCC
TGGGGGAGCGACCCTCTGGGTGCCGGCGCTAACGCAGGAAGTACCCCGCCTGGGGAGTAC
GG
>I6629V002B1KLI length=360 xy=0720_3572 region=2 run=R_2014_12_30_12_21_21_
GCGTAGGGTGCAAGCGTTAATCGGAATTACTGGGCGTAAAGCGTGCGCAGGCGGTTTTGT
AAGACTGACGTGAAATCCCCGGGCTTAACCTGGGAATTGCGTTGGAGACTGCAAGGCTAG
AGTCTGGCAGAGGGGGGTAGAATTCCACGTGTAGCAGTGAAATGCGTAGAGATGTGGAGG
AACACCGATGGCGAAGGCAGCCCCCTGGGTCAAGACTGACGCTCATGCACGAAAGCGTGG
GGAGCAAACAGGATTAGATACCCTGGTAGTCCACGCCCTAAACGATGTCTACTAGTTGTC
GGGTTTTAATTAACTTGGTAACGCAGCTAACGCGTGAAGTAGACCGCCTGGGGAGTACGG
>I6629V002B1KMV length=368 xy=0720_3621 region=2 run=R_2014_12_30_12_21_21_
ACGTAGGTGGGCAAGCGGTTATCCGGAATTATTGGGCGTAAAGCGCGCGTAGGCGGTAAA
AGTAAGTCGTGATGTGAAAGCCCCCGGCTCAACCGGGGAGGGTCATTGGAAACTGTTTTA
CTTGAGTACAGAAGAGGAGAGTGGAATTCCATGTGTAGCGGTGAAATGCGCAGAGATATG
GAGGAACACCAGTGGCGAAGGCGGCTCTCTGGTCTGTTACTGACGCTGAGGTGCGAAAGC
GTGGGGATCAAACGAGGATTAGATACCCTGGTAGTCCCATGCCGTAAACGTTGGGCGCTA
GGTGTGGGGTCCTATCCACGGATTCCGTGCCGCAGCTAACGCATTAAGCGCCCCGCCTGG
GGATACGG
>I6629V002B1KO3 length=364 xy=0720_3701 region=2 run=R_2014_12_30_12_21_21_
GCGTAGGGTGCAAGCGTTGTCCGGAATTATTGGGCGTAAAGAGCTCGTAGGCGGTCTGTC
GCGTCGGCTGTGAAAACTCGGGGCTCAACCCCGAGCCTGCAGTCGATACGGGCAGACTAG
AGTGCTGTAGGGGAGACTGGAATTCCTGGTGTAGCGGTGAAATGCGCAGATATCAGGAGG
AACACCGGTGGCGAAGGCGGGTCTCTGGGCAGTAACTGACGCTGAGGAGCGAAAGCGTGG
GGAGCAAACAGGATTAGATACCCTGGTAGTCCACGCCGTAAACGGTGGGTGCTAGGTGTG
TAGCGGTATTCCACGCCGTTCGTGCCGCAGCTAACGCATTAAGCACCCCGCCTGGGGAGT
ACGG
>I6629V002B1KWI length=363 xy=0720_3968 region=2 run=R_2014_12_30_12_21_21_
ACGTAGGGCGCAAGCGTTATCCGGATTTATTGGGCGTAAAGAGCTCGTAGGCGGTTTGTC
GCGTCTGCCGTGAAAGTCCGAGGCTCAACCTCGGATCTGCGGTGGGTACGGGCAGACTAG
AGTGATGTAGGGGAGACTGGAATTCCTGGTGTAGCGGTGAAATGCGCAGATATCAGGAGG
AACACCGATGGCGAAGGCAGGTCTCTGGGCATTTACTGACGCTGAGGAGCGAAAGCATGG
GGAGCGAACAGGATTAGATACCCTGGTAGTCCATGCCGTAAACGTTGGGCACTAGGTGTG
GGGGACATTCCACGGATTCCGTGTCGCAGCTAACGCATTAAGTTCCCCGCCTGGGGAGTA
CGG
>I6629V002B1L5T length=361 xy=0721_1503 region=2 run=R_2014_12_30_12_21_21_
ACGAAGGGGGCTAGCGTTACTCGGAATTACTGGGCGTAAAGGGCGCGTAGGCGGCGTTCC
AAGTTAGGCGTGAAAGTCCTGGGCTCAACCTGGGAACTGCGCTTAAGACTGGAATGCTAG
AGGATGGAAGAGGGTTGTGGAATTCCCAGTGTAGAGGTGAAATTCGTAGATATTGGGAAG
AACACCGGTGGCGAAGGCGGCAACCTGGTCCATTTCTGACGCTGAGGCGCGATAGCGTGG
GGAGCAAACAGGATTAGATACCCTGGTAGTCCACGCCGTAAACGATGTGCGCTGGATGTT
GGGTGACCTAGTCACTCAGTGTCGTAGCTAACGCGGTAAGCGCACCGCCTGGGGAGTACG
G
>I6629V002B1L7Q length=362 xy=0721_1572 region=2 run=R_2014_12_30_12_21_21_
GCGGGGGGGGCTAGCGTTGTTCGGAATTACTGGGCGTAAAGGGCTCGTAGGTGGCCGATG
CAGTCAGACGTGAAATCCCTCGGCTCAACCGGGGAATGGCGTCTGATACTAGTTGGCTTG
AATCCGGGAGAGGGACGCGGAATTCCAGGTGTAGCGGTGAAATGCGTAGATATCTGGAGG
AACACCGGTGGCGAAGGCGGCGTCCTGGACCGGTATTGACACTGAGGAGCGAAAGCCAGG
GGAGCAAACGGGATTAGATACCCCGGTAGTCCTGGCCCTAAACGATGAATGCTTGGTGTG
GCGGGTATCGATCCCTGCCGTGCCGAAGCTAACGCATTAAGCATTCCGCCTGGGGAGTAC
GG
>I6629V002B1L8A length=24 xy=0721_1592 region=2 run=R_2014_12_30_12_21_21_
GAGATGGCCGCCTGGGGAGTACGG
>I6629V002B1LAS length=361 xy=0721_0386 region=2 run=R_2014_12_30_12_21_21_
ACGGAGGGAGCTAGCGTTATTCGGAATTACTGGGCGTAAAGCGCACGTAGGCGGCTTTGT
AAGTTAGAGGTGAAAGCCTGGAGCTCAACTCCAGAATTGCCTTTAAGACTGCATCGCTTG
AATCCAGGAGAGGTGAGTGGAATTCCGAGTGTAGAGGTGAAATTCGTAGATATTCGGAAG
AACACCAGTGGCGAAGGCGGCTCACTGGACTGGTATTGACGCTGAGGTGCGAAAGCGTGG
GGAGCAAACAGGGTTAGATACCCTGGTAGTCCACGCCGTAAACGATGATAACTAGCTGTC
GGGGCTCTTAGAGCTTCGGTGGCGCAGCTAACGCATTAAGTTATCCGCCTGGGGAGTACG
G
>I6629V002B1LB3 length=361 xy=0721_0433 region=2 run=R_2014_12_30_12_21_21_
ACGGAGGGTGCAAGCGTTAATCGGAATTACTGGGCGTAAAGCGCACGCAGGCGGTTGGAT
AAGTTAGATGTGAAAGCCCCGGGCTCAACCTGGGAATTGCATTTAAAACTGTCCAGCTAG
AGTCTTGTAGAGGGGGGTAGAATTCCAGGTGTAGCGGTGAAATGCGTAGAGATCTGGAGG
AATACCGGTGGCGAAGGCGGCCCCCTGGACAAAGACTGACGCTCAGGTGCGAAAGCGTGG
GGAGCAAACAGGATTAGATACCCTGGTAGTCCACGCCGTAAACGATGTCGATTTGGAGGC
TGTGTCCTTGAGACGTGGCTTCCGGAGCTAACGCGTTAAATCGACCGCCTGGGGAGTACG
G
>I6629V002B1LEN length=362 xy=0721_0525 region=2 run=R_2014_12_30_12_21_21_
ACGTAGGTGGCAAGCGTTGTCCGGAATTATTGGGCGTAAAGCGCGCGCAGGCGGTCCTTT
AAGTCTGATGTGAAAGCCCACGGCTCAACCGTGGAGGGTCATTGGAAACTGGGGGACTTG
AGTGCAGAAGAGGAAAGTGGAATTCCACGTGTAGCGGTGAAATGCGTAGAGATGTGGAGG
AACACCAGTGGCGAAGGCGACTTTCTGGTCTGTAACTGACGCTGAGGCGCGAAAGCGTGG
GGAGCAAACAGGATTAGATACCCTGGTAGTCCACGCCGTAAACGATGAGTGCTAAGTGTT
AGGGGGTTTCCGCCCCTTAGTGCTGCAGCTAACGCATTAAGCACTCCGCCTGGGGAGTAC
GG
>I6629V002B1LFY length=360 xy=0721_0572 region=2 run=R_2014_12_30_12_21_21_
GCGTAGGGTGCAAGCGTTAATCGGAATTACTGGGCGTAAAGCGTGCGCAGGCGGTTTTGT
AAGACTGACGTGAAATCCCCGGGCTTAACCTGGGAATTGCGTTGGAGACTGCAAGGCTAG
AGTCTGGCAGAGGGGGGTAGAATTCCACGTGTAGCAGTGAAATGCGTAGAGATGTGGAGG
AACACCGATGGCGAAGGCAGCCCCCTGGGTCAAGACTGACGCTCATGCACGAAAGCGTGG
GGAGCAAACAGGATTAGATACCCTGGTAGTCCACGCCCTAAACGATGTCTACTAGTTGTC
GGGTTTTAATTAACTTGGTAACGCAGCTAACGCGTGAAGTAGACCGCCTGGGGAGTACGG
>I6629V002B1LGF length=24 xy=0721_0589 region=2 run=R_2014_12_30_12_21_21_
GAGATGGCCGCCTGGGGAGTACGG
>I6629V002B1LI8 length=362 xy=0721_0690 region=2 run=R_2014_12_30_12_21_21_
ACGTAGGGTGCGAGCGTTAATCGGAATTACTGGGCGTAAAGGGTGCGCAGGCGGCCCCGC
AAGTCAGGCGTGAAATCCCCGGGCTTAACCTGGGAATGGCGCTTGAAACTACGGGGCTGG
AGTATGGCAGAGGGAGGTGGAATTCCACGTGTAGCGGTGAAATGCGTAGAGATGTGGAGG
AACACCGATGGCGAAGGCAGCCTCCTGGGCCAATACTGACGCTCATGCACGAAAGCGTGG
GGAGCAAACAGGATTAGATACCCTGGTAGTCCACGCCCTAAACGATGATGACTAGTTGTT
GGAGGAGTTAAATCCTTTAGTAACGCAGCTAACGCGAGAAGTCATCCGCCTGGGGAGTAC
GG
>I6629V002B1LKQ length=357 xy=0721_0744 region=2 run=R_2014_12_30_12_21_21_
ACGAAGGGGGGCTAGCGTTACTCGGAATTACTGGGCGTAAAGGGCGCGTAGGCGGCGCTC
CAAGTTAGGCGTGAAAGTCCTGGGCTCAACCTGGGAACTGCGCTTAAGACTGGAGTGCTT
GAGGATGGAAGAGGGTCGTGGAATTCCCAGTGTAGAGGTGAAATTCGTAGATATTGGGAA
GAACACCGGTGGCGAAGGCGGCGGCCTGGTCCATTACTGACGCTGAGGCGCGACAGCGTG
GGGAGCAAACGGGATTAGATACCCTGGTAGTCCACGCCGTAAACGATGAGTGCTAAGTGT
TAGGGGGTTTCCGCCCCTTAGTGCTGCAGCTAACGCATTAAGCACTCCGCCTGGGGA
>I6629V002B1LL1 length=359 xy=0721_0791 region=2 run=R_2014_12_30_12_21_21_
ACGTAGGGTGCAAGCGTTAATCGGAATTACTGGGCGTAAAGCGTGCGCAGGCGGTTTTGT
AAGTCTGTCGTGAAAGCCCCGGGCTCAACCTGGGAATTGCGATGGAGACTGCAAGGCTTG
AATCTGGCAGAGGGGGGTAGAATTCCACGTGTAGCAGTGAAATGCGTAGAGATGTGGAGG
AACACCGATGGCGAAGGCAGCCCCCTGGGTCAAGATTGACGCTCATGCACGAAAGCGTGG
GGAGCAAACAGGATTAGATACCCTGGTAGTCCACGCCCTAAACGATGTCTACTAGTTGTC
GGGTTTTAATTAACTTGGTAACGCAGCTAACGCGTGAAGTAGACCGCCTGGGGATACGG
>I6629V002B1LO6 length=360 xy=0721_0904 region=2 run=R_2014_12_30_12_21_21_
ACGTAGGCAGCAAGCGTTGTTCGGAGTTACTGGGCGTAAAGAGTGCGTAGGCGGTTTCGT
AAGTCTGGTGTGAAATCTCCCGGCTTAACTGGGAGGGTGCGCCGGAAACTGCGGGGCTGG
AGTGTGGGAGAGGTAAGCGGAATTCCTGGTGTAGCGGTGAAATGCGTAGATATCAGGAGG
AACACCCGTGGTGTAGACAGCTTGCTGGACCATAACTGACGCTGAGGCACGAAAGCGTGG
GTAGCAAACAGGATTAGATACCCTGGTAGTCCACGCCCTAAACGATGCATACTTGGTGTG
AGCAGTTCATTCTGTTCGTGCCGGAGCTAACGCGTTAAGTATGCCGCCTGGGGAGTACGG
>I6629V002B1LPJ length=23 xy=0721_0917 region=2 run=R_2014_12_30_12_21_21_
GAGATGCCGCCTGGGGAGTACGG
>I6629V002B1M06 length=366 xy=0721_2632 region=2 run=R_2014_12_30_12_21_21_
ACGGAGGGTGCGAGCGTTGTCCGGAATCATTGGGCGTAAAGGGCGCGTAGGTGGCCCGGT
CAGTCTTTTGGTGAAAGCGCGGGGCTCAACCCTGCGTCGGCCAGGGATACTGCCGCGGCT
CGAGCACTGTAGAGGCAGGCGGAATTCCGGGTGTAGCGGTGGAATGCGTAGAGATCCGGA
AGAACACCGGTGGCGAAGGCGGCCTGCTGGGCAGTTTGGCTGACACTGAGGCGCGACAGC
GTGGGGAGCAAACAGGATTAGATACCCTGGTAGTCCACGCCGTAAACGATGGGCACTAGG
CGCTTGGGGGAGCGACCCCCCGAGGGCCGGCGCTAACGCATTAAGTGCCCCGCCTGGGGA
GTACGG
>I6629V002B1M0V length=364 xy=0721_2621 region=2 run=R_2014_12_30_12_21_21_
ACGGGGGGAGCAAGCGTTGTTCGGATTTACTGGGCGTAAAGGGCGCGTAGGCGGCCAGCA
CAAGTCAGTTGTGAAATCTCCGAGCTTAACTCGGAAAGGTCAACTGATACTGTGCGGCTA
GAGTGCGGAAGGGGCAACTGGAATTCTTGGTGTAGCGGTGAAATGCGTAGATATCAAGAG
GAACACCTGCGGCGAAGGCGGGTTGCTGGGCCGACACTGACGCTGATGCGCGAAAGCCAG
GGGAGCGAACGGGATTAGATACCCCGGTAGTCCTGGCCTTAAACGATGAATGCTTGGTGT
CTGGGGTTATAAAGTCCCCGGGTGCCGTCGCTAACGCTTTAAGCATTCCGCCTGGGGAGT
ACGG
>I6629V002B1M0X length=363 xy=0721_2623 region=2 run=R_2014_12_30_12_21_21_
ACGTAGGGCGCAAGCGTTATCCGGAATTATTGGGCGTAAAGAGCTCGTAGGCGGTTTGTC
GCGTCTGCCGTGAAAGTCCGGGGCTCAACTCCGGATCTGCAGTGGGTACGGGCAGACTAG
AGTGATGTAGGGGAGACTGGAATTCCTGGTGTAGCGGTGAAATGCGCAGATATCAGGAGG
AACACCGATGGCGAAGGCAGGTCTCTGGGCATTAACTGACGCTGAGGAGCGAAAGCATGG
GGAGCGAACAGGATTAGATACCCTGGTAGTCCATGCCGTAAACGTTGGGCACTAGGTGTG
GGGGACATTCCACGTTTTCCGCGCCGTAGCTAACGCATTAAGTGCCCCGCCTGGGGAGTA
CGG
>I6629V002B1M4X length=24 xy=0721_2767 region=2 run=R_2014_12_30_12_21_21_
GGGATGGCCGCCTGGGGAGTACGG
>I6629V002B1MDQ length=24 xy=0721_1788 region=2 run=R_2014_12_30_12_21_21_
GAGATGGCCGCCTGGGGAGTACGG
>I6629V002B1MEK length=360 xy=0721_1818 region=2 run=R_2014_12_30_12_21_21_
ACGTAGGGTGCAAGCGTTAATCGGAATTACTGGGCGTAAAGCGTGCGCAGGCGGTTCGGA
AAGAAAGATGTGAAATCCCAGAGCTTAACTTTGGAACTGCATTTTTAACTACCGGGCTAG
AGTGTGTCAGAGGGAGGTGGAATTCCGCGTGTAGCAGTGAAATGCGTAGATATGCGGAGG
AACACCGATGGCGAAGGCAGCCTCCTGGGATAACACTGACGCTCATGCACGAAAGCGTGG
GGAGCAAACAGGATTAGATACCCTGGTAGTCCACGCCCTAAACGATGTCAACTAGCTGTT
GGGGCCTTCGGGCCTTAGTAGCGCAGCTAACGCGTGAAGTTGACCGCCTGGGGAGTACGG
>I6629V002B1MH3 length=361 xy=0721_1945 region=2 run=R_2014_12_30_12_21_21_
ACGTAGGTGGCAAGCGTTGTCCGGAATTATTGGGCGTAAAGCGCGCGCAGGCGGTTCTTT
AAGTCTGATGTGAAAGCCCCCGGCTCAACCGGGGGGGTCATTGGAAACTGGGGAACTTGA
GTGCAGGAGAGAAGAGTGGAATTCCACGTGTAGCGGTGAAATGCGTAGAGATGTGGAGGA
ACACCAGTGGCGAAGGCGACTCTTTGGCCTGTAACTGACGCTGAGGCGCGAAAGCGTGGG
GAGCAAACAGGATTAGATACCCTGGTAGTCCACGCCGTAAACGATGAGTGCTAAGTGTTA
GAGGGTTTCCGCCCTTTAGTGCTGCAGCAAACGCATTAAGCACTCCGCCTGGGGAGTACG
G
>I6629V002B1MIJ length=361 xy=0721_1961 region=2 run=R_2014_12_30_12_21_21_
ACGGAGGGGGCTAGCGTTGTTCGGAATTACTGGGCGTAAAGCGCGCGTAGGCGGCTTTGT
AAGTTAGAGGTGAAAGCCCGGAGCTCAACTCCGGAACTGCCTTTAAGACTGCATCGCTAG
AATTGTGGAGAGGTAAGTGGAATTCCGAGTGTAGAGGTGAAATTCGTAGATATTCGGAAG
AACACCAGTGGCGAAGGCGACTTACTGGACACATATTGACGCTGAGGTGCGAAAGCGTGG
GGAGCAAACAGGATTAGATACCCTGGTAGTCCACGCCGTAAACGATGATGACTAGCTGTC
GGGGCTTTTGGAGTTTCGGTGGCGCAGCTAACGCATTAAGTGCCCCGCCTGGGGAGTACG
G
>I6629V002B1MJ6 length=360 xy=0721_2020 region=2 run=R_2014_12_30_12_21_21_
ACGTAGGGTGCAAGCGTTAATCGGAATTACTGGGCGTAAAGCGTGCGCAGGCGGTTTTGT
AAGTCTGACGTGAAATCCCCGGGCTCAACCTGGGAATTGCGTTGGAGACTGCAAGGCTAG
AATCTGGCAGAGGGGGGTAGAATTCCACGTGTAGCAGTGAAATGCGTAGAGATGTGGAGG
AACACCGATGGCGAAGGCAGCCCCCTGGGTCAAGATTGACGCTCATGCACGAAAGCGTGG
GGAGCAAACAGGATTAGATACCCTGGTAGTCCACGCCCTAAACGATGTCTACTAGTTGTC
GGGTTTTAATTAACTTGGTAACGCAGCTAACGCGTGAAGTAGACCGCCTGGGGAGTACGG
>I6629V002B1MMB length=24 xy=0721_2097 region=2 run=R_2014_12_30_12_21_21_
GAGATGGCCGCCTGGGGAGTACGG
>I6629V002B1MNM length=361 xy=0721_2144 region=2 run=R_2014_12_30_12_21_21_
ACGGAGGGGGCTAGCGTTGTTCGGAATTACTGGGCGTAAAGCGCACGTAGGCGGCTTTGT
AAGTTAGAGGTGAAAGCCCAGGGCTCAACCCTGGAATTGCCTTTAAGACTGCATCGCTTG
AACATCGGAGAGGTAAGTGGAATTCCGAGTGTAGAGGTGAAATTCGTAGATATTCGGAAG
AACACCAGTGGCGAAGGCGACTTACTGGACGATTGTTGACGCTGAGGTGCGAAAGCGTGG
GGAGCAAACAGGATTAGATACCCTGGTAGTCCACGCCGTAAACGATGATGACTAGCTGTC
GGGGCTCTTGGAGTTTCGGTGGCGCAGCTAACGCGTTAAGTCATCCGCCTGGGGAGTACG
G
>I6629V002B1MQ1 length=357 xy=0721_2267 region=2 run=R_2014_12_30_12_21_21_
ACAGAGGTCTCAAGCGTTGTTCGGATTCATTGGGCGTAAAGGGTGCGTAGGCGGCGCGGT
AAGTCGGGTGTGAAATCTTGGAGCTTAACTCCGAAACTGCATTCGATACTGCCGTGCTTG
AGGACTGGAGAGGAGACTGGAATTTACGGTGTAGCGGTGAAATGCGTAGATATCGTAAGG
AAGACCAGTGGCGAAGGCGGGTCTCTGGACAGTTCCTGACGCTGAGGCACGAAGGCCAGG
GGAGCAAACGGGATTAGATACCCCGGTAGTCCCTGGCAGTAAACGGTGCACGTTTGGTGT
GGGAGGATTCGACCCCCTCTGCGCCGGAGCTAACGCGTTAAACGTGCCGCCTGGGGA
>I6629V002B1MQ4 length=362 xy=0721_2270 region=2 run=R_2014_12_30_12_21_21_
ACGGAGGGGGCTAGCGTTGTTCGGAATTACTGGGCGTAAAGCGCACGTAGGCGGCTTTGT
AAGTTAGAGGTGAAAGCCCAGGGCTCAACCCTGGAATTGCCTTTAAGACTGCATCGCTTG
AACATCGGAGAGGTAAGTGGAATTCCGAGTGTAGAGGTGAAATTCGTAGATATTCGGAAG
AACACCAGTGGCGAAGGCGACTTACTGGACGATTGTTGACGCTGAGGTGCGAAAGCGTGG
GGAGCAAACAGGATTAGATACCCTGGTAGTCCACGCCGTAAACGATGGGAACTAGCTGTC
GGGGCTCTTGGAGTTTCGGTGGTCGCAGCTAACGCGTTAAGTTCTCCGCCTGGGGAGTAC
GG
>I6629V002B1N3Q length=362 xy=0721_4020 region=2 run=R_2014_12_30_12_21_21_
GCGGAGGGGGCTAGCGTTGTTCGGAATTATTGGGCGTAAAGCGTCCGCAGGCGGCTTTTT
AAGTCTGTTGTCAAAGCCCACAGCTCAACTGTGGATCGGCAATGGAAACTGGGAAGCTAG
AGTGTGGTAGGGGTAGAGGGAATTCCCGGTGTAGCGGTGAAATGCGTAGATATCGGGAAG
AACACCAGTGGCGAAGGCGCTCCACTGGGCCACAACTGACGCTGAGGGACGAAAGCTAGG
GGAGCGAAAGGGATTAGATACCCCTGTAGTCCTAGCTGTAAACGATGGATACTAGGTGTT
GGACGTATCGACCCGTGCAGTACCGTAGCTAACGCGTTAAGTATCCCGCCTGGGGAGTAC
GG
>I6629V002B1NDW length=362 xy=0721_3090 region=2 run=R_2014_12_30_12_21_21_
ACGTAGGTGGCAAGCGTTGTCCGGAATTATTGGGCGTAAAGCGCGCGCAGGCGGTCCTTT
AAGTCTGATGTGAAAGCCCACGGCTCAACCGTGGAAGGTCATTGGAAACTGGGGGACTTG
AGTGCAGAAGAGGAAAGTGGAATTCCACGTGTAGCGGTGAAATGCGTAGAGATGTGGAGG
AACACCAGTGGCGAAGGCGACTTTCTGGTCTGTAACTGACGCTGAGGCGCGAAAGCGTGG
GGAGCAAGCAGGATTAGATACCCTGGTAGTCCACGCCGTAAACGATGAGTGCTAAGTGTT
AGAGGGTTTCCGCCCTTTAGTGCTGCAGCTAACGCATTAAGCACTCCGCCTGGGGAGTAC
GG
>I6629V002B1NFP length=23 xy=0721_3155 region=2 run=R_2014_12_30_12_21_21_
GAGATGCCGCCTGGGGAGTACGG
>I6629V002B1NFT length=361 xy=0721_3159 region=2 run=R_2014_12_30_12_21_21_
ACGTAGGGTGCAAGCGTTAATTGGAATTACTGGGCGTAAAGCGTGCGCAGGCGGTTTTGT
AAGTCTGACGTGAAATCCCCGGGCTTAACCTGGGAATTGCGTTGGAGACTGCAAGGCTAG
AGTCTGGCAGGAGGGGGGTAGAATTCCACGTGTAGCAGTGAAATGCGCAGAGATGTGGAG
GAACACCGATGGCGAAGGCAGCCCCCTGGGTCAAGACTGACGCTCATGCACGAAAGCGTG
GGGAGCAAACAGGATTAGATACCCTGGTAGTCCACGCCCTAAACGATGTCTACTAGTTGT
CGGGTTTTAATTAACTTGGTAACGCAGCTAACGCGTGAAGTAGACCGCCTGGGGAGTACG
G
>I6629V002B1NGU length=334 xy=0721_3196 region=2 run=R_2014_12_30_12_21_21_
ACGGAGGATGCAAGCGTTATCCGGAATGATTGGGCGTAAAGCGTCCGCAGGTGGTGATGT
AAGTCTGCTGTCAAAGAATCAGGCTTAACCTGATAGGGGCAGTGGAAACTACATGACTAG
AGTGCGTTCGGGGCAGAGGGAATTCCTGGTGTAGCGGTGAAATGCGTAGATATCAGGAAG
AACACCGGTGGCGGAAGCGCTCTGCTAGGCCGTAACTGACACTGAGGGGCGAAAGCTAGG
GGANCGAATGGGATTAGATACCCCAGTAGTCCTAGCTGTAAACGATGGATACTAGGCGTT
GCTTGTATCGACCCGAGCAGTGCCGTAGCTAACG
>I6629V002B1NHF length=360 xy=0721_3217 region=2 run=R_2014_12_30_12_21_21_
ACGAAGGGGGCTAGCGTTGCTCGGAATCACTGGGCGTAAAGGGCGCGTAGGCGGCCTTGT
AAGTTGGGGGTGAAAGCCCGTGGCTCAACCACGGAATTGCCTTCGATACTGCTTGGCTTG
AGTGTGGTAGAGGTTGGTGGAACTGCGAGTGTAGAGGTGAAATTCGTAGATATTCGCAAG
AACACCGGTGGCGAAGGCGGCCAACTGGACCATCACTGACGCTGAGGCGCGAAAGCGTGG
GGAGCAAACAGGATTAGATACCCTGGTAGTCCACGCCGTAAACGATGAATGCCAGCTGTT
GGGATGCTTGCATCTCAGTAGCGCAGCTAACGCTTTGAGCATTCCGCCTGGGGAGTACGG
>I6629V002B1NIE length=24 xy=0721_3252 region=2 run=R_2014_12_30_12_21_21_
GAGATGGCCGCCTGGGGAGTACGG
>I6629V002B1NJY length=361 xy=0721_3308 region=2 run=R_2014_12_30_12_21_21_
ACGGAGGGAGCTAGCGTTATTCGGAATTACTGGGCGTAAAGCGCACGTAGGCGGCTTTGT
AAGTTAGAGGTGAAAGCCTGGAGCTCAACTCCAGAATTGCCTTTAAGACTGCATCGCTTG
AATCCAGGAGAGGTGAGTGGAATTCCGAGTGTAGAGGTGAAATTCGTAGATATTCGGAAG
AACACCAGTGGCGAAGGCGGCTCACTGGACTGGTATTGACGCTGAGGTGCGAAAGCGTGG
GGAGCAAACAGGATTAGATACCCTGGTAGTCCACGCCGTAAACGATGATAACTAGCTGTC
GGGGCTCTTAGAGCTTCGGTGGCGCAGCTAACGCATTAAGTTATCCGCCTGGGGAGTACG
G
>I6629V002B1NSD length=362 xy=0721_3611 region=2 run=R_2014_12_30_12_21_21_
ACGTAGGGGGCGAGCGTTGTCCGGAATTATTGGGCGTAAAGAGCGTGTAGGCGGTTCGGT
AAGTCTGCCGTGAAAACCCAGGGCTCAACCCTGGGCGTGCGGTGGATACTGCCGGGCTAG
AGGGTGGTAGAGGCGAGTGGAATTCCCGGTGTAGCGGTGAAATGCGCAGATATCGGGAGG
AACACCAGTAGCGAAGGCGGCTCGCTGGGCCATACCTGACGCTGAGACGCGAAAGCGTGG
GGAGCAAACAGGATTAGATACCCTGGTAGTCCACGCCGTAAACGATGAACACTAGGTGTG
GGCGGAGTCGAATCTGTCTGTGCCGCAGCCAACGCGATAAGTGTTCCGCCTGGGGAGTAC
GG
>I6629V002B1NSK length=360 xy=0721_3618 region=2 run=R_2014_12_30_12_21_21_
ACGAAGGGGGCTAGCGTTGCTCGGAATTACTGGCGTAAAGGGCGCGTAGGCGGCGTTTTA
AGTCGGGGGTGAAAGCCTGTGGCTCAACCACAGAATGGCCTTCGATACTGGGACGCTTGA
GTATGGTAGAGGTTGGTGGAACTGCGAGTGTAGAGGTGAAATTCGTAGATATTCGCAAGA
ACACCGGTGGCGAAGGCGGCCAACTGGACCATTACTGACGCTGAGGCGCGAAAGCGTGGG
GAGCGAAACAGGATTAGATACCCTGGTAGTCCACGCCGTAAACGATGAATGCTAGCTGTT
GGGGTGCTTGCACCGCAGTAGCGCAGCTAACGCTTTGAGCATTCCGCCTGGGGAGTACGG
>I6629V002B1NW2 length=361 xy=0721_3780 region=2 run=R_2014_12_30_12_21_21_
ACGGAGGGGGCTAGCGTTGTTCGGAATTACTGGGCGTAAAGCGCACGTAGGCGGCTTTGT
AAGTTAGAGGTGAAAGCCCAGGGCTCAACCCTGGAATTGCCTTTAAGACTGCATCGCTTG
AACATCGGAGAGGTAAGTGGAATTCCGAGTGTAGAGGTGAAATTCGTAGATATTCGGAAG
AACACCAGTGGCGAAGGCGACTTACTGGACGATTGTTGACGCTGAGGTGCGAAAGCGTGG
GGAGCAAACAGGATTAGATACCCTGGTAGTCCACGCCGTAAACGATGATGACTAGCTGTC
GGGGCTCTTGGAGTTTCGGTGGCGCAGCTAACGCGTTAAGTCATCCGCCTGGGGAGTACG
G
>I6629V002B1NYM length=352 xy=0721_3836 region=2 run=R_2014_12_30_12_21_21_
ACGTAGGGTGCAAGCGTTGTCCGGAATTATTGGGCGTAAAGAGCTCGTAGGCGGTTTGTC
ACGTCTGCTGTGAAAACCCGAGGCTCAACCTCGGGCTTGCAGTGGGTACGGGCAGACTAG
AGTGCGGTAGGGGAGATTGGAATTCCTGGTGTAGCGGTGGAATGCGCAGATATCAGGAGG
AACACCGATGGCGAAGGCAGACCTCTGGGCCGTAACTGACGCTGAGGAGCGAAAGCATGG
GGAGCAAACAGGCTTAGATACCCTGGTAGTCCATGCCGTAAACGTTGGGAACTAGATGTG
GGGACCATTCCACGGTCTCCGTGTCGTAGCTAACGCATTAAGTTCCCCGCCT
>I6629V002B1O59 length=360 xy=0722_1311 region=2 run=R_2014_12_30_12_21_21_
ACGAAGGGGGCTAGCGTTGCTCGGAATCACTGGGCGTAAAGGGCGCGTAGGCGGACTCTT
AAGTCGGGGGTGAAAGCCCAGGGCTCAACCCTGGAATTGCCTTCGATACTGGGAGTCTTG
AGTTCGGAAGAGGTTGGTGGAACTGCGAGTGTAGAGGTGAAATTCGTAGATATTCGCAAG
AACACCAGTGGCGAGGGCGGCCAACTGGTCCGATACTGACGCTGAGGCGCGAGAGCGTGG
GGAGCAAACAGGATTAGATACCCTGGTAGTCCACGCCGTAAACGATGAATGCCAGCCGTT
GGGGAGCTTGCTCTTCAGTGGCGCAGCTAACGCTTTAAGCATTCCGCCTGGGGAGTACGG
>I6629V002B1O81 length=360 xy=0722_1411 region=2 run=R_2014_12_30_12_21_21_
ACGGAGGGAGCTAGCGTTGTTCGGAATTACTGGGCGTAAAGCGCACGTAGGCGGCTTTGT
AAGCTAGAGGTGAAAGCCCGGGGCTCAACTCCGGAACTGCCTTTAAGACTGCATCGCTTG
AATCCAGGAGAGGTGAGTGGAATTCCGAGTGTAGAGGTGAAATTCGTAGATATTCGGAAG
AACACCAGTGGCGAAGGCGGCTCACTGGACTGGTATTGACGCTGAGGTGCGAAAGCGTGG
GGAGCAAACAGGATTAGATACCCTGGTAGCCCACGCCGTAAACGATGATAACTGGTTGTT
GGGTCTTAACTGACTCAGTAACGAAGCTAACGCGTGAAGTTGACCGCCTGGGGAGTACGG
>I6629V002B1OB6 length=363 xy=0722_0228 region=2 run=R_2014_12_30_12_21_21_
GCGTAGGGACCAAGCGTTGTTCGGATTTACTGGGCGTAAAGGGCGCGTAGGCGGCATGAC
AAGTCACTTGTGAAATCTCTGGGCTTAACCCAGAACGGCCAAGTGAAACTGTCAAGCTAG
AGTGCAGAAGGGGCAATCGGAATTCTTGGTGTAGCGGTGAAATGCGTAGATATCAAGAGG
AACACCTGGGGTGAAGACGGGTTGCTGGGCTGACACTGACGCTGAGGCGCGAAAGCCAGG
GGAGCAAACGGGATTAGATACCCCGGTAGTCCTGGCCCTAAACGATGAATACTTGGTGTC
TGGAGTTATATGTGCTCCGGGTGCCGTCGCTAACGTTTTTAGTATTCCGCCTGGGGAGTA
CGG
>I6629V002B1OBZ length=361 xy=0722_0221 region=2 run=R_2014_12_30_12_21_21_
GAGTAGGGGGCAAGCGTTGTCCGGAATTATTGGGCGTAAAGCGCGCGCAGGCGGCGGTGT
AAGTCAGGTGTTTAAGCTCGGGGCTCAACCCCGATACGCACCTGAAACTGCATGGCTTGA
GTGCAGCAGAGGAAAGTGGAATTCCACGTGTAGCGGTGAAATGCGTAGAGATGTGGAGGA
ACACCAGTGGCGAAGGCGACTTTCTGGGCTGTAACTGACGCTGAGGCGCGAAAGCGTGGG
GAGCAAACAGGATTAGATACCCTGGTAGTCCACGCCGTAAACGATGAATGCTAGGTGTCA
GGGGTTTCAATACCCTTGGTGCCGAAGTTAACACATTAAGCATTCCGCCTGGGGAGTACG
G
>I6629V002B1OEJ length=361 xy=0722_0313 region=2 run=R_2014_12_30_12_21_21_
ACGAGGGGAGCTAGCGTTATTCGGAATTACTGGGCGTAAAGCGCACGTAGGCGGCTTTGT
AAGTTAGAGGTGAAAGCCCAGAGCTCAACTCTGGAATTGCCTTTAAGACTGCATCGCTTG
AATCCAGGAGAGGTGAGTGGAATTCCGAGTGTAGAGGTGAAATTCGTAGATATTCGGAAG
AACACCAGTGGCGAAGGCGGCTCACTGGACTGGTATTGACGCTGAGGTGCGAAAGCGTGG
GGAGCAAACAGGATTAGATACCCTGGTAGTCCACGCCGTAAACGATGATAACTAGCTGTC
TGGGTGCTTGGCACTTAGGTGGCGCAGCTAACGCATTAAGTTATCCGCCTGGGGAGTACG
G
>I6629V002B1OG8 length=361 xy=0722_0410 region=2 run=R_2014_12_30_12_21_21_
ACAGAGGGTGCGAGCGTTAATCGGATTTACTGGGCGTAAAGCGTGCGTAGGCTGCTTTTT
AAGTCGGATGTGAAATCCCTGAGCTTAACTTAGGAATTGCATTCGATACTGGGAAGCTAG
AGTATGGGAGAGGATGGTAGAATTCCAGGTGTAGCGGTGAAATGCGTAGAGATCTGGAGG
AATACCGATGGCGAAGGCAGCCATCTGACCTAATACTGACGCTGAGGTACGAAAGCATGG
GGAGCAAACAGGATTAGATACCCTGGTAGTCCATGCCGTAAACGATGTCTACTAGCCGTT
GGGGCCTTTGAGGCTTTAGTGGCGCAGCTAACGCGATAAGTAGACCGCCTGGGGAGTACG
G
>I6629V002B1OOB length=84 xy=0722_0665 region=2 run=R_2014_12_30_12_21_21_
ACGTAGGTGGCAAGCGTTGTCCGGAATTATTGGGCGTAAAGCGCGCGCAGGCGGTCCTTT
AAGTCTGATGTGAAAGCCCACGGC
>I6629V002B1OOF length=360 xy=0722_0669 region=2 run=R_2014_12_30_12_21_21_
ACGTAGGGTGCAAGCGTTAATCGGAATTACTGGGCGTAAAGCGTGCGCAGGCGGTTGTGC
AAGACCGATGTGAAATCCCCGGGCTTAACCTGGGAATGGCATTGGTGACTGCACGGCTAG
AGTGTGTCAGAGGGGGGTAGAATTCCACGTGTAGCAGTGAAATGCGTAGAGATGTGGAGG
AATACCGATGGCGAAGGCAGCCCCCTGGGATAACACTGACGCTCATGCACGAAAGCGTGG
GGAGCAAACAGGATTAGATACCCTGGTAGTCCACGCCCTAAACGATGTCAACTAGTTGTC
GGGTCTTAATTGACTTGGTAACGCAGCTAACGCGTGAAGTTGACCGCCTGGGGAGTACGG
>I6629V002B1OP8 length=361 xy=0722_0734 region=2 run=R_2014_12_30_12_21_21_
ACGGAGGGAGCTAGCGTTATTCGGAATTACTGGGCGTAAAGCGCACGTAGGCGGCTTTGT
AAGTTAGAGGTGAAAGCCTGGAGCTCAACTCCAGAATTGCCTTTAAGACTGCATCGCTTG
AATCCAGGAGAGGTGAGTGGAATTCCGAGTGTAGAGGTGAAATTCGTAGATATTCGGAAG
AACACCAGTGGCGAAGGCGGCTCACTGGACTGGTATTGACGCTGAGGTGCGAAAGCGTGG
GGAGCAAACAGGATTAGATACCCTGGTAGTCCACGCCGTAAACGATGATAACTAGCTGTC
GGGGCTCTTAGAGCTTCGGTGGCGCAGCTAACGCATTAAGTTATCCGCCTGGGGAGTACG
G
>I6629V002B1OPD length=360 xy=0722_0703 region=2 run=R_2014_12_30_12_21_21_
ACGAAGGGGGCTAGCGTTGTTCGGATTTACTGGGCGTAAAGCGCACGTAGGCGGATTGTT
AAGTGAGGGGTGAAATCCCAGGGCTCAACCCTGGAACTGCCTCTCATACTGGCAATCTCG
AGTTAGGGAGAGGTGAGTGGAATTCCGAGTGTAGAGGTGAAATTCGTAGATATTCGGAGG
AACACCAGTGGCGAAGGCGGCTCACTGGCCCAAAACTGACGCTGAGGCGCGAAAGCGTGG
GGAGCAAACAGGATTAGATACCCTGGTAGTCCACGCCGTAAACGATGGAAGCTAGCCGTC
GGCAGGTTTACCTGTCGGTGGCGCAGCTAACGCATTAAGCTTCCCGCCTGGGGAGTACGG
>I6629V002B1OQ0 length=361 xy=0722_0762 region=2 run=R_2014_12_30_12_21_21_
GCGTAGGGTGCGAGCGTTAATCGGAATTACTGGGCGTAAAGCGTGCGCAGGCGGTGATGT
AAGACAGATGTGAAATCCCCGGGCTCAACCTGGGAACTGCATCCAAAACTGGCAAGCTAG
AGTATGGTAGAGGGTGGTGGAATTTCCTGTGTAGCGGTGAAATGCGTAGATATAGGAAGG
AACACCAGTGGCGAAGGCGACCACCTGGACTGATACTGACACTGAGGTGCGAAAGCGTGG
GGAGCAAACAGGATTAGATACCCTGGTAGTCCATGCCGTAAACGATGTCTACTAGCCGTT
GGGGCCTTTGAGGCTTTAGTGGCGCAGCTAACGCGATAAGTAGACCGCCTGGGGAGTACG
G
>I6629V002B1ORY length=355 xy=0722_0796 region=2 run=R_2014_12_30_12_21_21_
ACGGAGGGAGCTAGCGTTATTCGGAATTACTGGGCGTAAAGCGCACGTAGGCGGCTTTGT
AAGTTAGAGGTGAAAGCCTGGAGCTCAACTCCAGAATTGCCTTTAAGACTGCATCGCTTG
AATCCAGGAGAGGTGAGTGGAATTCCGAGTGTAGAGGTGAAATTCGTAGATATTCGGAAG
AACACCAGTGGCGAAGGCGGCTCACTGGACTGGTATTGACGCTGAGGTGCGAAAGCGTGG
GGAGCAAACAGGATTAGATACCCTGGCAGTCCACGCCGTAAACGATGAGTGCTAAGTGTT
GGGGGTTTCCGCCCCTCAGTGCTGCAGCTAACGCATTAAGCACTCCGCCTGGGGA
>I6629V002B1OXJ length=24 xy=0722_0997 region=2 run=R_2014_12_30_12_21_21_
GAGACGGCCGCCTGGGGAGTACGG
>I6629V002B1P0Y length=360 xy=0722_2416 region=2 run=R_2014_12_30_12_21_21_
ACGGAGGGAGCTAGCGTTGTTCGGAATTACTGGGCGTAAAGCGCACGTAGGCGGCTTTGT
AAGTTAGAGGTGAAAGCCTGGAGCTCAACTCCAGAACTGCCTTTGATACTGCATGGCTTG
AATCCAGGAGAGGTGAGTGGAATTCCGAGTGTAGAGGTGAAATTCGTAGATATTCGGAAG
AACACCAGTGGCGAAGGCGGCTCACTGGACTGGTATTGACGCTGAGGTGCGAAAGCGTGG
GGAGCAAACAGGATTAGATACCCTGGTAGTCCACGCCGTAAACGATGATAACTAGCTGTC
CGGGCACTTGGTGCTTGGGTGGCGCAGCTAACGCATTAAGTTATCCGCCTGGGGATACGG
>I6629V002B1P6K length=359 xy=0722_2618 region=2 run=R_2014_12_30_12_21_21_
ACGTAGGGTGCAAGCGTTAATCAGAATTACTGGGCGTAAAGCGTGCGCAGGCGGTTATGT
AAGACAGTTGTGAAATCCCCGGGCTCAACCTGGGAATTGCATCTGTGACTGCATAGCTAG
AGTACGGTAGAGGGGATGGAATTCCGCGTGTAGCAGTGAAATGCGTAGATATGCGGAGGA
ACACCGATGGCGAAGGCAATCCCCTGGACCTGTACTGACGCTCATGCACGAAAGCGTGGG
GAGCAAACAGGATTAGATACCCTGGTAGTCCACGCCCTAAACGATGTCAACTGGTTGTTG
GGTCTTCACTGACTCAGTAACGAAGCTAACGCGCGAAGTTGACCGCCTGGGGAGTACGG
>I6629V002B1PCY length=362 xy=0722_1552 region=2 run=R_2014_12_30_12_21_21_
ACGTAGGTGGCAAGCGTTGTCCGGAATTATTGGGCGTAAAGCGCGCGCAGGCGGTCCCTT
AAGTCTGATGTGAAAGCCCACGGCTCAACCGTGGAGGGTCATTGGAAACTGGGGGACTTG
AGTGCAGAAGAGGAAAGTGGAATTCCACGTGTAGCGGTGAAATGCGTAGAGATGTGGAGG
AACACCAGTGGCGAAGGCGACTTTCTGGTCTGTAACTGACGCTGAGGCGCGAAAGCGTGG
GGAGCAAACAGGATTAGATACCCTGGTAGTCCACGCCGTAAACGATGAGTGCTAAGTGTT
AGGGGGTTTCCGCCCCTTAGTGCTGCAGCTAACGCATTAAGCACTCCGCCTGGGGAGTAC
GG
>I6629V002B1PF6 length=364 xy=0722_1668 region=2 run=R_2014_12_30_12_21_21_
ACGTAGGGTGCGAGCGTTGTCCGGATTTATTGGGCGTAAAGAGCTCGTAGGCGGTTTGTC
GCGTCTATCGTGAAAACCGGGAGCTTAACTCCTGGCTTGCGGTGGATACGGGCAGACTTG
AGTTCGGTAGGGGAGACTGGAATTCCTGGTGTAGCGGTGAAATGCGCAGATATCAGGAGG
GACACCGGTGGCGAAGGCGGGTCTCTGGGCCGATACTGACGCTGAGGAGCGAAAGCGTGG
GGAGCGAACAGGATTAGATACCCTGGTAGTCCACGCCGTAAACGTTGGGCGCTAGGTGTG
GGGGTGGGTTCCACTGTTTCCGTGCCGTAGCTAACGCATTAAGCACCCCGCCTGGGGAGT
ACGG
>I6629V002B1PH8 length=361 xy=0722_1742 region=2 run=R_2014_12_30_12_21_21_
GCGGAGGGGGCTAGCGTTGTTCGGAATTACTGGGCGTAAAGCGCGCGTAGGCGGCTTTGT
AAGTTAGAGGTGAAAGCCCGAAGCTCAACTTCGGAATTGCCTTTAAGACTGCATCGCTAG
AATCATGGAGAGGTTAGTGGAATTCCGAGTGTAGAGGTGAAATTCGTAGATATTCGGAAG
AACACCAGTGGCGAAGGCGACTAACCGGACATGTATTGACGCTGAGGTGCGAAAGCGTGG
GGAGCAAACAGGATTAGATACCCTGGTAGTCCACGCCGTAAACGATGATGACTAGCTGTC
GGAGCGCTTAGCGTTTCGGTGGCGCAGCTAACGCGTTAAGTCATCCGCCTGGGGAGTACG
G
>I6629V002B1PLH length=360 xy=0722_1859 region=2 run=R_2014_12_30_12_21_21_
ACGTAGGGTGCGAGCGTTAATCGGAATTACTGGGCGTAAAGCGTGCGCAGGCGGGCGCTT
AAGCCAGACGTGAAATCCCCGAGCTTAACTTGGGAATGGCGTTTGGGACTGGGCGTCTGG
AGTGCGGCAGAGGGGGGTGGAATTCCACGTGTAGCAGTGAAATGCGTAGAGATGTGGAGG
AACACCGATGGCGAAGGCAGCCCCCTGGGCCAGCACTGACGCTCAGGCACGAAAGCGTGG
GGAGCAAACAGGATTAGATACCCTGGTAGTCCACGCCCTAAACGATGCGGACTAGTCGTT
GGGGGAGCAATCCCTTAGTGACGCAGCTAACGCGTGAAGTCCGCCGCCTGGGGAGTACGG
>I6629V002B1PLO length=361 xy=0722_1866 region=2 run=R_2014_12_30_12_21_21_
ACGGAGGGAGCTAGCGTTATTCGGAATTACTGGGCGTAAAGCGCACGTAGGCGGCTTTGT
AAGTTAGAGGTGAAAGCCTGGAGCTCAACTCCAGAATTGCCTTTAAGACTGCATCGCTTG
AATCCAGGAGAGGTGAGTGGAATTCCGAGTGTAGAGGTGAAATTCGTAGATATTCGGAAG
AACACCAGTGGCGAAGGCGGCTCACTGGACTGGTATTGACGCTGAGGTGCGAAAGCGTGG
GGAGCAAACAGGATTAGATACCCTGGTAGTCCACGCCGTAAACGATGATAACTAGCTGTC
GGGGCTCTTAGAGCTTCGGTGGCGCAGCTAACGCATTAAGTTATCCGCCTGGGGAGTACG
G
>I6629V002B1PUF length=362 xy=0722_2181 region=2 run=R_2014_12_30_12_21_21_
ACAGAGGGTGCAAGCGTTAATCGGAATTACTGGGCGTAAAGCGCGCGTAGGCGGCTGCCT
AAGTCGGATGTGAAAGCCCCGGGCTCAACCTGGGAACTGCATTCGATACTGGGCGGCTAG
AGTATGAGAGAGGGAGGTAGAATTCCACGTGTAGCGGTGAAATGCGTAGATATGTGGAGG
AGTACCGGTGGCGAAGGCGGCCTCCTGGTTCAATACTGACGCTGAGGTGCGAAAGCGTGG
GGAGCAAACAGGATTAGATACCCTGGTAGTCCACGCTGTAAACGATGTCAACTAGCCGTT
GGGGGCCTTCGTGCCCTTGGTGGCGTAGCTAACGCGCTAAGTTGACCGCCTGGGGAGTAC
GG
>I6629V002B1PY1 length=361 xy=0722_2347 region=2 run=R_2014_12_30_12_21_21_
ACGAAGGGGGCTAGCGTTGCTCGGAATCACTGGGCGTAAAGGGCGCGTAGGCGGCCATTC
AAGTCGGGGGTGAAAGCCTGTGGCTCAACCACAGAATTGCCTTCGATACTGTTTGGCTTG
AGACCGGAAGAGGTAAGTGGAACTGCGAGTGTAGAGGTGAAATTCGTAGATATTCGCAAG
AACACCAGTGGCGAAGGCGGCTTACTGGTCCGGTTCTGACGCTGAGGCGCGAAAGCGTGG
GGAGCAAACAGGATTAGATACCCTGGTAGTCCACGCCGTAAACGATGAATGCTAGCTGTC
AGGGGCCTTAGGCTTTTGGTGGCGCAGCTAACGCATTAAGTTATCCGCCTGGGGAGTACG
G
>I6629V002B1PZR length=362 xy=0722_2373 region=2 run=R_2014_12_30_12_21_21_
ACGTAGGGGGCGAGCGTTGTCCGGAATTATTGGGCGTAAAGAGCGTGTAGGCGGTTCGGT
AAGTCTGCCGTGAAAACCTGAGGCTCAACCTCGGGCGTGCGGTGGATACTGCCGGGCTAG
AGGACGGTAGAGGCGAGTGGAATTCCCGGTGTAGCGGTGAAATGCGCAGATATCGGGAGG
AACACCAGTAGCGAAGGCGGCTCGCTGGGCCGTTCCTGACGCTGAGACGCGAAAGCTAGG
GGAGCGAACAGGATTAGATACCCTGGTAGTCCTAGCCGTAAACGATGGACACTAGGTGTG
GGGGGAGTCGAATCCCTCTGTGCCGCAGTTAACGCGTTAAGTGTCCCGCCTGGGGAGTAC
GG
>I6629V002B1Q1N length=362 xy=0722_3737 region=2 run=R_2014_12_30_12_21_21_
ACGTAGGTGGCAAGCGTTGTCCGGAATTATTGGGCGTAAAGCGCGCGCAGGCGGTCCCTT
AAGTCTGATGTGAAAGCCCACGGCTCAACCGTGGAGGGTCATTGGAAACTGGGGGACTTG
AGTGCAGAAGAGGAAAGTGGAATTCCATGTGTAGCGGTGAAATGCGTAGAGATGTGGAGG
AACACCAGTGGCGAAGGCGACTTTCTGGTCTGTAACTGACGCTGAGGCGCGAAAGCGTGG
GGAGCAAACAGGATTAGATACCCTGGTAGTCCACGCCGTAAACGATGAGTGCTAAGTGTT
AGGGGGTTTCCGCCCCTTAGTGCTGCAGCTAACGCATTAAGCACTCCGCCTGGGGAGTAC
GG
>I6629V002B1QA6 length=25 xy=0722_2784 region=2 run=R_2014_12_30_12_21_21_
GAGTATGGCCGCCTGGGGAGTACGG
>I6629V002B1QAR length=24 xy=0722_2769 region=2 run=R_2014_12_30_12_21_21_
GAGATGGCCGCCTGGGGAGTACGG
>I6629V002B1QAV length=354 xy=0722_2773 region=2 run=R_2014_12_30_12_21_21_
ACGTAGGGTGCAAGCGTTAATCGGAATTACTGGGCGTAAAGCGTGCGCAGGCGGTTGTGC
AAGACAGATGTGAAATCCCCGGGCTCAACCTGGGAACTGCATTTGTGACTGCACGGCTAG
AGTGTGTCAGAGGGGGGTAGAATTCCACGTGTAGCAGTGAAATGCGTAGAGATGTGGAGG
AATACCGATGGCGAAGGCAGCCCCCTGGGATAACACTGACGCTCATGCACGAAAGCGTGG
GGAGCAAACAGGATTAGATACCCTGGTAGTCCACGCCCTAAACGATGTCTACTAGTTGTC
GGGTCTTAATTGACTTGGTAACGCAGCTAACGCGTGAAGTAGACCGCCTGGGGA
>I6629V002B1QEB length=361 xy=0722_2897 region=2 run=R_2014_12_30_12_21_21_
ACGGAGGGGGCTAGCGTTGTTCGGAATTACTGGGCGTAAAGCGCACGTAGGCGGCTTTGT
AAGTTAGAGGTGAAAGCCCGGGGCTCAACTCCGGAATTGCCTTTAAGACTGCATCGCTAG
AATTGTGGAGAGGTAAGTGGAATTCCGAGTGTAGAGGTGAAATTCGTAGATATTCGGAAG
AACACCAGTGGCGAAGGCGACTTACTGGACACATATTGACGCTGAGGTGCGAAAGCGTGG
GGAGCAAACAGGATTAGATACCCTGGTAGTCCACGCCGTAAACGATGACGACTAGCTGTC
TGGGCGCTTAGCGTTCAGGTGGCGCAGCTAACGCGTTAAGTCATCCGCCTGGGGAGTACG
G
>I6629V002B1QGU length=363 xy=0722_2988 region=2 run=R_2014_12_30_12_21_21_
ACAGAGGGTGCAAGCGTTAATCGGATTTACTGGGCGTAAAGCGCGCGTAGGTGGCCAATT
AAGTCAAATGTGAAATCCCCGAGCTTAACTTGGGAATTGCATTCGATACTGGTTGGCTAG
AGTATGGGAGAGGATGGTAGAATTCCAGGTGTAGCGGTGAAATGCGTAGAGATCTGGAGG
AATACCGATGGCGAAGGCAGCCATCTGGCCTAATACTGACACTGAGGTGCGAAAGCATGG
GGAGCAAACAGGATTAGATACCCTGGTAGTCCTAGCCTTAAACGATGAATGCTTGGTGTC
TGGGGTTTTATAGTCCCCGGGTGCCGTCGCTAACGCTTTAAGCATTCCGCCTGGGGAGTA
CGG
>I6629V002B1QMH length=361 xy=0722_3191 region=2 run=R_2014_12_30_12_21_21_
ACGGAGGGAGCTAGCGTTATTCGGAATTACTGGGCGTAAAGCGCACGTAGGCGGCTTTGT
AAGTTAGAGGTGAAAGCCTGGAGCTCAACTCCAGAATTGCCTTTAAGACTGCATCGCTTG
AATCCAGGAGAGGTGAGTGGAATTCCGAGTGTAGAGGTGAAATTCGTAGATATTCGGAAG
AACACCAGTGGCGAAGGCGGCTCACTGGACTGGTATTGACGCTGAGGTGCGAAAGCGTGG
GGAGCAAACAGGATTAGATACCCTGGTAGTCCACGCCGTAAACGATGATAACTAGCTGTC
CGGGCACTTGGTGCTTGGGTGGCGCAGCTAACGCTTTAAGTTATCCGCCTGGGGAGTACG
G
>I6629V002B1QPD length=363 xy=0722_3295 region=2 run=R_2014_12_30_12_21_21_
ACGTAGGGTGCAAGCGTTGTCCGGAATTATTGGGCGTAAAGAGCTCGTAGGCGGTCTGTC
GCGTCGGCTGTGAAAACTCGGGGCTCAACTCCGAGCCTGCAGTCGATACGGGCAGACTAG
AGTGCTGTAGGGGAGACTGGAATTCCTGGTGTAGCGGTGAAATGCGCAGATATCAGGAGG
AACACCGGTGGCGAAGGCGGGTCTCTGGGCAGTAACTGACGCTGAGGAGCGAAAGCGTAG
GGAGCGAACAGGATTAGATACCCTGGTAGTCCACGCCGTAAACGGTGGGTGCTAGGTGTG
AGCGGTATTCCACGCCGTTCGTGCCGCAGCTAACGCATTAAGCACCCCGCCTGGGGAGTA
CGG
>I6629V002B1QT8 length=361 xy=0722_3470 region=2 run=R_2014_12_30_12_21_21_
ACGTAGGGTGCAAGCGTTAATCGGAATTACTGGGCGTAAAGCGTGCGCAGGCGGTTTTGT
AAGTCTGTCGTGAAAGCCCCGGGCTCAACCTGGGAATTGCGATGGAGACTGCAAGGCTTG
AATCTGGCAGGAGGGGGGTAGAATTCCACGTGTAGCAGTGAAATGCGTAGAGATGTGGAG
GAATACCGATGGCGAAGGCAGCCCCCTGGGATAACACTGACGCTCATGCACGAAAGCGTG
GGGAGCAAACAGGATTAGATACCCTGGTAGTCCACGCCCTAAACGATGTCTACTAGTTGT
CGGGTCTTCATTGACTTGGTAACGCAGCTAACGCGTGAAGTAGACCGCCTGGGGAGTACG
G
>I6629V002B1QYW length=364 xy=0722_3638 region=2 run=R_2014_12_30_12_21_21_
ACGTAGGGGGCAAGCGTTGTCCGGAATTATTGGGCGTAAAGCGCGCGCAGGCGGTGACTT
AAGTTTGGTGTTTAAGCCCGAGGCCTCAACCTCGGTTCGCATCGAAAACTGGGTCACTTG
AGTGTAGGAGAGGAAAGTGGAAGTTCCACGTGTAGCGGTGAAATGCGTAGAGATGTGGAG
GAACACCAGTGGCGAAGGCGACTTTCTGGCCTATAACTGACGCTGAGGCACGAAAGCGTG
GGGAGCAAACAGGATTAGATACCCTGGTAGTCCACGCCGTAAACGATGCATGCTAGGTGT
TAGGGGTTTCGATTGCCCTTGGTGCCGAAGTTAACACAGTAAGCATGCCGCCTGGGGAGT
ACGG
>I6629V002B1R19 length=360 xy=0723_0959 region=2 run=R_2014_12_30_12_21_21_
ACGAAGGGTGCAAGCGTTACTCGGAATTACTGGGCGTAAAGCGTGCGTAGGTGGTTCGTT
AAGTCTGATGTGAAAGCCCTGGGCTCAACCTGGGAATTGCATTGGATACTGGCGGGCTAG
AGTACGGTAGAGGGTGGCGGAATTCCTGGTGTAGCAGTGAAATGCGTAGAGATCAGGAGG
AACATCCGTGGCGAAGGCGGCCACCTGGACCAGTACTGACACTGAGGCACGAAAGCGTAG
GGGAGCGAAACAGGATTAGATACCCTGGTACGTCCACGCCCTAAACGATAGCGAACTGGA
TGTTGGGTTCAATTAGGAACTCAGTATCGAAGCTAACGCGTTAAGTTCGCCGCCTGGGGA
>I6629V002B1R2Z length=24 xy=0723_0985 region=2 run=R_2014_12_30_12_21_21_
GAGATGGCCGCCTGGGGAGTACGG
>I6629V002B1R5N length=24 xy=0723_1081 region=2 run=R_2014_12_30_12_21_21_
GAGATGGCCGCCTGGGGAGTACGG
>I6629V002B1R8L length=361 xy=0723_1187 region=2 run=R_2014_12_30_12_21_21_
ACGGAGGGAGCTAGCGTTATTCGGAATTACTGGGCGTAAAGCGCACGTAGGCGGCTTTGT
AAGTTAGAGGTGAAAGCCTGGAGCTCAACTCCAGAATTGCCTTTAAGACTGCATCGCTTG
AATCCAGGAGAGGTGAGTGGAATTCCGAGTGTAGAGGTGAAATTCGTAGATATTCGGAAG
AACACCAGTGGCGAAGGCGGCTCACTGGACTGGTATTGACGCTGAGGTGCGAAAGCGTGG
GGAGCAAACAGGATTAGATACCCTGGTAGTCCACGCCGTAAACGATGATAACTAGCTGTC
GGGGCTCTTAGAGCTTCGGTGGCGCAGCTAACGCATTAAGTTATCCGCCTGGGGAGTACG
G
>I6629V002B1RG1 length=275 xy=0723_0195 region=2 run=R_2014_12_30_12_21_21_
ACGGAGGGAGCTAGCGTTATTCGGAATTACTGGGCGTAAAGCGCACGTAGGCGGCTTTGT
AAGTTAGAGGTGAAAGCCCGGAGCTCAACTCCGGAACTGCCTTTAAGACTGCATCGCTTG
AATCCAGGAGAGGTGAGTGGAATTCCGAGTGTAGAGGTGAAATTCGTAGATATTCGGAAG
AACACCAGTGGCGAAGGCGGCTCACTGGACTGGTATTGACGCTGAGGTGCGAAAGCGTGG
GGAGCAAACAGGATTAGATACCCTGGTAGTCCACG
>I6629V002B1RIW length=24 xy=0723_0262 region=2 run=R_2014_12_30_12_21_21_
GAGATGGCCGCCTGGGGAGTACGG
>I6629V002B1RQD length=24 xy=0723_0531 region=2 run=R_2014_12_30_12_21_21_
GAGATGGCCGCCTGGGGAGTACGG
>I6629V002B1S1N length=49 xy=0723_2233 region=2 run=R_2014_12_30_12_21_21_
ACAGAGGGTGCAAGCGTTAATCGGAATTACTGGGCGTAAAGCGAGCGTA
>I6629V002B1S3Z length=356 xy=0723_2317 region=2 run=R_2014_12_30_12_21_21_
ACGTAGGTGGCAAGCGTTGTCCGGAATTATTGGGCGTAAAGCGCGCGCAGGCGGTCCTTT
AAGTCTGATGTGAAAGCCCACGGCTCAGCCGTGGAGGGTCATTGGAAACTGGGGGACTTG
AGTGCAGAAGAGGAGAGTGGAATTCCACGTGTAGCGGTGAAATGCGTAGAGATGTGGAGG
AACACCAGTGGCGAAGGCGACTCTTTGGCCTGTAACTGACGCTGAGGCGCGAAAGCGTGG
GGAGCAAACAGGATTAGATACCCTGGTAGTCCACGCCGTAAACGATGAGTGCTAAGTGTT
AGGGGGTTTCCGCCCCTTAGTGCTGCAGCTAACGCATTAAGCACTCCGCCTGGGGA
>I6629V002B1S4U length=44 xy=0723_2348 region=2 run=R_2014_12_30_12_21_21_
ACGAAGGGGGCTAGCGTTGTTCGGAATTACTGGGCGTAAAGCGC
>I6629V002B1S90 length=23 xy=0723_2534 region=2 run=R_2014_12_30_12_21_21_
GAGATGCCGCCTGGGGAGTACGG
>I6629V002B1SAA length=360 xy=0723_1248 region=2 run=R_2014_12_30_12_21_21_
ACGGAGGGTGCAAGCGTTAATCGGAATTACTGGGCGTAAAGCGCACGCAGGCGGTCTGTT
AAGTCAGATGTGAAATCCCCGGGCTTAACCTGGGAACTGCATTTGAAACTGGCAGGCTTG
AGTCTCGTAGAGGGGGGTAGAATTCCAGGTGTAGCGGTGAAATGCGTAGAGATCTGGAGG
AATACCGGTGGCGAAGGCGGCCCCCTGGACGAAGACTGACGCTCAGATGCGAAAGCGTGG
GGAGCAAACAGGATTAGATACCCTGATAGTCCACGCCCTAAACGATGTCGACTAGTTGTC
GGGTCTTAATTGACTTGGTAACGCAGCTAACGCGTGAAGTCGACCGCCTGGGGAGTACGG
>I6629V002B1SC1 length=361 xy=0723_1347 region=2 run=R_2014_12_30_12_21_21_
ACGGTGGGAGCTAGCGTTATTCGGAATTACTGGGCGTAAAGCGCACGTAGGCGGCTTTGT
AAGTTAGAGGTGAAAGCCTGGAGCTCAACTCCAGAATTGCCTTTAAGACTGCATCGCTTG
AATCCAGGAGAGGTGAGTGGAATTCCGAGTGTAGAGGTGAAATTCGTAGATATTCGGAAG
AACACCAGTGGCGAAGGCGGCTCACTGGACTGGTATTGACGCTGAGGTGCGAAAGCGTGG
GGAGCAAGCAGGATTAGATACCCTGGTAGTCCACGCCGTAAACGATGATAACTAGCTGTC
GGGGCTCTTAGAGCTTCGGTGGCGCAGCTAACGCATTAAGTTATCCGCCTGGGGAGTACG
G
>I6629V002B1SGB length=360 xy=0723_1465 region=2 run=R_2014_12_30_12_21_21_
ACGGAGGGGACTAGCGTTGTTCGGAATTACTGGGCGTAAAGCGCGCGTAGGCGGATTTGC
AAGTCGGGGGTGAAAGCCCGAGGCTCAACCTCGGAACTGCCTTCGATACTGCAAATCTCG
AGTCCGAGAGAGGTGAGTGGAATTCCTAGTGTAGAGGTGAAATTCGTAGATATTAGGAAG
AACACCAGTGGCGAAGGCGGCTCACTGGCTCGGTACTGACGCTGAGGCGCGAAAGCGTGG
GGAGCAAACAGGATTAGATACCCTGGTAGTCCACGCCGTAAACTATGGGTGCTAGCCGTC
GGTCGGCATGCCGGTCGGTGGCGCAGCCAACGCATTAAGCACCCCGCCTGGGGAGTACGG
>I6629V002B1SLK length=24 xy=0723_1654 region=2 run=R_2014_12_30_12_21_21_
GAGATGGCCGCCTGGGGAGTACGG
>I6629V002B1SM7 length=364 xy=0723_1713 region=2 run=R_2014_12_30_12_21_21_
ACGGGGGGAGCAAGCGTTGTTCGGATTTACTGGGCGTAAAGGGCGCGTAGGCGGCCAGCA
CAAGTCAGTTGTGAAATCTCCGAGCTTAACTCGGAAAGGTCAACTGATACTGTGCGGCTA
GAGTGCGGAAGGGGCAACTGGAATTCTTGGTGTAGCGGTGAAATGCGTAGATATCAAGAG
GAACACCTGCGGCGAAGGCGGGTTGCTGGGCCGACACTGACGCTGATGCGCGAAAGCCAG
GGGAGCGAACGGGATTAGATACCCCGGTAGTCCTGGCCTTAAACGATGAATGCTTGGTGT
CTGGGGTTATAAAGTCCCCGGGTGCCGTCGCTAACGCTTTAAGCATTCCGCCTGGGGAGT
ACGG
>I6629V002B1SRY length=361 xy=0723_1884 region=2 run=R_2014_12_30_12_21_21_
ACAGAGGGTGCGAGCGTTAATCGGATTTACTGGGCGTAAAGCGTGCGTAGGCGGCTTCTT
AAGTCGGATGTGAAATCCCTGAGCTTAACTTAGGAATTGCATTCGATACTGGGAAGCTAG
AGTATGGGAGAGGATGGTAGAATTCCAGGTGTAGCGGTGAAATGCGTAGAGATCTGGAGG
AATACCGATGGCGAAGGCAGCCATCTGGCCTAATACTGACGCTGAGGTACGAAAGCATGG
GGAGCAAACAGGATTAGATACCCTGGTAGTCCATGCCGTAAACGATGTCTACTAGCCGTT
GGGGCCTTTGAGGCTTTAGTGGCGCAGCTAACGCGATAAGTAGACCGCCTGGGGAGTACG
G
>I6629V002B1STG length=363 xy=0723_1938 region=2 run=R_2014_12_30_12_21_21_
GCGTAGGGTGCGAGCGTTGTCCGGAATTACTGGGCGTAAAGAGCTCGTAGGTGGTCTGTC
ACGTCGCCTGTGAAATCCCGGGGCTTAACTTCGGGCGTGCAGGCGATACGGGCATAACTT
GAGTGCTGTAGGGGAGACTGGAATTCCTGGTGTAGCGGTGAAATGCGCAGATATCAGGAG
GAACACCAATGGCGAAGGCAGGTCTCTGGGCAGTAACTGACGCTGAGGAGCGAAAGCATG
GGTAGCGAACAGGATTAGATACCCTGGTAGTCCATGCCGTAAACGGTGGGCGCTAGGTGT
AGGGGACTTCCACGCCTTCTGTGCCGCAGCTAACGCATTAAGCGCCCCGCCTGGGGAGTA
CGG
>I6629V002B1SXB length=362 xy=0723_2077 region=2 run=R_2014_12_30_12_21_21_
ACAGAGGATGCAAGCGTTATCCGGAATGATTGGGCGTAAAGCGTCTGTAGGTGGCTTTTT
AAGTCCGCCGTCAAATCCCAGGGCTCAACCCTGGACAGGCGGTGGAAACTACCAAGCTGG
AGTACGGTAGGGGCAGAGGGAATTTCCGGTGGAGCGGTGAAATGCGTAGAGATCGGAAAG
AACACCAACGGCGAAAGCACTCTGCTGGGCCGACACTGACACTGAGAGACGAAAGCTAGG
GGAGCGAATGGGATTAGATACCCCAGTAGTCCTAGCCGTAAACGATGGATACTAGGCGCT
GCGCGTATCGACCCGTGCAGTGCTGTAGCTAACGCGTTAAGTATCCCGCCTGGGGAGTAC
GG
>I6629V002B1SXE length=21 xy=0723_2080 region=2 run=R_2014_12_30_12_21_21_
GAGATGGCCGCCTGGGAGGTA
>I6629V002B1SYX length=363 xy=0723_2135 region=2 run=R_2014_12_30_12_21_21_
ACGTAGGGCGCAAGCGTTATCCGGAATTATTGGGCGTAAAGAGCTCGTAGGCGGTTTGTC
GCGTCTGCTGTGAAAACCCGAGGCTCAACCTCGGGCCTGCAGTGGGTACGGGCAGACTAG
AGTGCGGTAGGGGAGATTGGAACTCCTGGTGTAGCGGTGGAATGCGCAGATATCAGGAAG
AACACCGATGGCGAAGGCAGATCTCTGGGCCGTAACTGACGCTGAGGAGCGAAAGGGTGG
GGAGCAAACAGGCTTAGATACCCTGGTAGTCCACCCCGTAAACGTTGGGAACTAGTTGTG
GGGTCCATTCCACGGATTCCGTGACGCAGCTAACGCATTAAGTTCCCCGCCTGGGGAGTA
CGG
>I6629V002B1SZW length=360 xy=0723_2170 region=2 run=R_2014_12_30_12_21_21_
ACGTAGGGTGCGAGCGTTAATCGGAATTACTGGGCGTAAAGCGTGCGCAGGCGGGCGCTT
AAGCCAGACGTGAAATCCCCGAGCTTAACTTGGGAATGGCGTTTGGGACTGGGCGTCTGG
AGTGCGGCAGAGGGGGGTGGAATTCCACGTGTAGCAGTGAAATGCGTAGAGATGTGGAGG
AACACCGATGGCGAAGGCAGCCCCCTGGGCCAGCACTGACGCTCAGGCACGAAAGCGTGG
GGAGCAAACAGGATTAGATACCCTGGTAGTCCACGCCCTAAACGATGCGGACTAGTCGTT
GGGGGAGCAATCCCTTAGTGACGCAGCTAACGCGTGAAGTCCGCCGCCTGGGGAGTACGG
>I6629V002B1T27 length=338 xy=0723_3585 region=2 run=R_2014_12_30_12_21_21_
ACGTAGGTGGCAAGCGTTGTCCGGATTTATTGGGCGTAAAGCGAGCGCAGGTGGTTTCTT
AAGTCTGATGTGAAAGCCCACGGCTCAACCGTGGAAGGTCATTTGGAAACTGGGGAACTT
GAATGCAGAAGAGGAGAGTGGGAATTCCATGTGTAGCGGTGAAATGCGTAGATATATGGA
GGAACACCAGTGGCGAAGGCGACTCTCCTGGTCTGTTATTGACACTGAGGCTCGAAAGCG
TGGGGAGCAAACAGGATTAGATACCCTGGTAGTCCACGCCGTAAACGATGAGTGCTAAGT
GTTGGAGGGCTTCCACCCTTCAGTGCTGCAGTTAACGC
>I6629V002B1T2T length=24 xy=0723_3571 region=2 run=R_2014_12_30_12_21_21_
GAGATGGCCGCCTGGGGAGTACGG
>I6629V002B1T3X length=24 xy=0723_3611 region=2 run=R_2014_12_30_12_21_21_
GAGATGGCCGCCTGGGGAGTACCG
>I6629V002B1T4M length=24 xy=0723_3636 region=2 run=R_2014_12_30_12_21_21_
GAGATGGCCGCCTGGGGAGTACGG
>I6629V002B1T5F length=361 xy=0723_3665 region=2 run=R_2014_12_30_12_21_21_
ACGGAGGGGGCTAGCGTTGTTCGGAACTACTGGGCGTAAAGCGCACGTAGGTGGCTTTGT
AAGTTAGAGGTGAAAGCCCGGGGCTCAACTCCGGAATTGCCTTTAAGACTGCATCGCTAG
AACGTCGGAGAGGTAAGTGGAATTCCGAGTGTAGAGGTGAAATTCGTAGATATTCGGAAG
AACACCAGTGGCGAAGGCGACTTACTGGACGACTGTTGACACTGAGGTGCGAAAGCGTGG
GGAGCAAACAGGATTAGATACCCTGGTAGTCCACGCCGTAAACGATGATGACTAGCTGTC
GGAGCGCTTAGCGTTTCGGTGGCGCAGCTAACGCGTTAAGTCATCCGCCTGGGGAGTACG
G
>I6629V002B1THY length=361 xy=0723_2820 region=2 run=R_2014_12_30_12_21_21_
ACAGAGGGTGCGAGCGTTAATCGGATTTACTGGGCGTAAAGCGTGCGTAGGCGGCTTTTT
AAGCCGGATGTGAAATCCCTGAGCTTAACTTAGGAATTGCATTCGATACTGGGAAGCTAG
AGTATGGGAGAGGATGGTAGAATTCCAGGTGTAGCGGTGAAATGCGTAGAGATCTGGAGG
AATACCGATGGCGAAGGCAGCCATCTGGCCTAATACTGACGCTGAGGTACGAAAGCATGG
GGAGCAAACAGGATTAGATACCCTGGTAGTCCATGCCGTAAACGATGTCTACTAGCCGTT
GGGGCCCTTGAGGCTTTAGTGGCGCAGCTAACGCGATAAGTAGACCGCCTGGGGAGTACG
G
>I6629V002B1TKB length=25 xy=0723_2905 region=2 run=R_2014_12_30_12_21_21_
GAGATGGCCGCCGTGGGGAGTACGG
>I6629V002B1TKI length=363 xy=0723_2912 region=2 run=R_2014_12_30_12_21_21_
ACGTAGGTGGCAAGCGTTGTCCGGAATTATTGGGCGTAAAGCGCGCGCAGGCGGTCCCTT
AAGTCTGATGTGAAAGCCCACGGCTCAACCGTGGAGGGTCATTGGAAACTGGGGGACCTG
AGTGCAGAAGAGGAAAGTGGAATTCCATGTGTAGCGGTGAAATGCGTAGAGATGTGGAGG
AACACCAGTGGCGAAGGCGACTTTCTGGTCTGTAACTGACGCTGAGGCGCGAAAGCGTGG
GGAGCAAACAGGATTAGATACCCTGGTAGTCCACGCCGTAAACGTTGGGCGCTAGGTGTG
GGGCTCATTCCACGAGTTCCGTGCCGCAGCTAACGCATTAAGCGCCCCGCCTGGGGAGTA
CGG
>I6629V002B1TMK length=360 xy=0723_2986 region=2 run=R_2014_12_30_12_21_21_
GCGTAGGGCGCGAGCGTTAATCGGAATTACTGGGCGTAAAGCGTGCGCAGGCGGTTTTGT
AAGTCTGACGTGAAATCCCCGGGCTCAACCTGGGAACTGCCTTTGTGACTGCAAGGCTGG
AGTGCGGCAGAGGGGGATGGAATTCCGCGTGTAGCAGTGAAATGCGTAGATATGCGGAGG
AACACCGATGGCGAAGGCAATCCCCTGGGCCTGCACTGACGCTCATGCACGAAAGCGTGG
GGAGCAAACAGGATTAGATACCCTGGTAGTCCACGCCCTAAACGATGTCAACTGGTTGTT
GGGTCTTCACTGACTCAGTAACGAAGCTAACGCGTGAAGTTGACCGCCTGGGGAGTACGG
>I6629V002B1TRE length=342 xy=0723_3160 region=2 run=R_2014_12_30_12_21_21_
ACGGGGGGAGCAAGCGTTGTTCGGATTTACTGGGCGTAAAGGGCGCGTAGGCGGTCATGA
CAAGTCACTTGTGAAATCTCCGGGCTTAACTCGGAACGGTCAAGTGATACTGTCAGACTA
GAGTGCAGAAGGGGCAACTGGAATTCTCGGTGTAGCGGTGAAATGCGTAGATATCGAGAG
GAACACCTGCGGCGAAGGCGGGTTGCGTGGGCTGACACTGACGCTGAGGCGACGAAAGCC
GAGGGGAGCGAACGGGATTAGATACCCTGGTAGTCCATGACCGTAAACGTTGGAACTAGG
TGTGGGTCTCTATTCCGACGAGATCCGTGCCGCAGCTAACGC
>I6629V002B1TRK length=362 xy=0723_3166 region=2 run=R_2014_12_30_12_21_21_
GCAGAGGTCTCAAGCGTTGTTCGGATTCATTGGGCGTAAAGGGTGCGTAGGCGGCGCGGT
AAGTCGGGTGTGAAATTTCGAGGCTTAACTTCGAAACTGCATTCGATACTGCCGTGCTTG
AGGACTGGAGAGGAGACTGGAATTTACGGTGTAGCGGTGAAATGCGTAGATATCGTAAGG
AAGACCAGTGGCGAAGGCGGGTCTCTGGACAGTTCCTGACGCTGAGGCACGAAGGCCAGG
GGAGCAAACGGGATTAGATACCCCGGTAGTCCTGGCAGTAAACGGTGCGCGTTTGGTGTG
GGAGGATTCGACCCCTTCCGTGCCGGAGCTAACGCGTTAAACGCGCCGCCTGGGGAGTAC
GG
>I6629V002B1TS0 length=361 xy=0723_3218 region=2 run=R_2014_12_30_12_21_21_
ACGGAGGGAGCTAGCGTTATTCGGAATTACTGGGCGTAAAGCGCACGTAGGCGGCTTTGT
AAGTTAGAGGTGAAAGCCTGGAGCTCAACTCCAGAATTGCCTTTAAGACTGCATCGCTTG
AATCCAGGAGAGGTGAGTGGAATTCCGAGTGTAGAGGTGAAATTCGTAGATATTCGGAAG
AACACCAGTGGCGAAGGCGGCTCACTGGACTGGTATTGACGCTGAGGTGCGAAAGCGTGG
GGAGCAAACAGGATTAGATACCCTGGTAGTCCACGCCGTAAACGATGATAACTAGCTGTC
GGGGCTCTTAGAGCTTCGGTGGCGCAGCTAACGCATTAAGTTATCCGCCTGGGGAGTACG
G
>I6629V002B1TTL length=362 xy=0723_3239 region=2 run=R_2014_12_30_12_21_21_
GCGTAGGTGGCAAGCGCTGTCCGGAATTATTGGGCGTAAAGCGCGCGCAGGTGGTTTCTT
AAGTCTGATGTGAAAGCCCACGGCTCAACCGTGGAGGGTCATTGGAAACTGGGGAACTTG
AGTGCAGAAGAGGAAAGTGGAATTCCAAGTGTAGCGGTGAAATGCGTAGAGATTTGGAGG
GACACCAGTGGCGAAGGCGACTTTCTGGTCTGTAACTGACACTGAGGCGCGAAAGCGTGG
GGAGCGAACAGGATTAGATACCCTGGTAGTCCACGCCGTAAGCGATGAGTGCTAAGTGTT
AGAGGGTTTCCGCCCTTTAGTGCTGCAGCAAACGCATTAAGCACTCCGCCTGGGGAGTAC
GG
>I6629V002B1TTS length=364 xy=0723_3246 region=2 run=R_2014_12_30_12_21_21_
ACGTAGGGTGCAAGCGTTGTCCGGAATTATTGGGCGTAAAGAGCTCGTAGGCGGTTTGTT
GCGTCGGCTGTGAAAACCTGAGGCTCAACCTCAGGCCTGCAGTCGATACGAGCAGACTAG
AGTGTTGCAGGGGAGACTGGAATTCCTGGTGTAGCGGTGAAATGCGCAGATATCAGGAGG
AACACCGGTGGCGAAGGCGGGTCTCTGGGCAACAACTGACGCTGAGGAGCGAAAGCGTGG
GGAGCGAACAGGATTAGATACCCTGGTAGTCCACGCCGTAAACGTTGGGCGCTAGGTGTG
GGGCTCGATTCCACGAGTTCCGTGCCGCAGCTAACGCATTAAGCGCCCCGCCTGGGGAGT
ACGG
>I6629V002B1TWR length=362 xy=0723_3353 region=2 run=R_2014_12_30_12_21_21_
ACGTAGGTGGCAAGCGTTGTCCGGATTTACTGGGCGTAAAGGGCGTGCAGGCGGTTTGTT
AAGTCTAGGGTGAAAGCTCCCGGCTCAACTGGGAGAGGTCCTTGGATACTGGCAGACTTG
AGGAGGGTAGAGGAGAGTGGAATTCCCGGTGTAGTGGTGATATGCGTAGATATCGGGAGG
AACACCAGTGGCGAAGGCGGCTCTCTGGGCCCTACCTGACGCTGAGACGCGAAAGCGTGG
GGAGCGAACCGGATTAGATACCCGGGTAGTCCACGCCGTAAACTATGGACACTAGGTGTG
GGGGGTATCGACCCCCTCCGTGCCGAAGCTAACGCAATAAGTGTCCCGCCTGGGGAGTAC
GG
>I6629V002B1U38 length=354 xy=0724_0822 region=2 run=R_2014_12_30_12_21_21_
ACGTAGGGTGCAAGCGTTAATCGGAATTACTGGGCGTAAAGCGTGCGCAGGCGGTTTTGT
AAGACAGTGGTGAAATCCCCGGGCTCAACCTGGGAACTGCCATTGTGACTGCAAGGCTAG
AGTGCGGCAGAGGGGGATGGAATTCCGCGTGTAGCAGTGAAATGCGTAGATATGCGGAGG
AACACCGATGGCGAAGGCAATCCCCTGGGCCTGCACTGACGCTCATGCACGAAAGCGTGG
GGAGCAAACAGGATTAGATACCCTGGTAGTCCACGCCCTAAACGATGTCAGCTGGTTGTT
GGGTCTTAACTGACTCAGTAACGAAGCTAACGCGTGAAGTTGACCGCCTGGGGA
>I6629V002B1U49 length=360 xy=0724_0859 region=2 run=R_2014_12_30_12_21_21_
ACGAAGGGGGCTAGCGTTGCTCGGAATCACTGGGCGTAAAGCGCACGTAGGCGGCTTCTT
AAGTCAGGGGTGAAATCCTGGAGCTCAACTCCAGAACTGCCTTTGATACTGAGAGGCTCG
AGTCCGGGAGAGGTGAGTGGAACTCCGAGTGTAGAGGTGAAATTCGTAGATATTCGGAAG
AACACCAGTGGCGAAGGCGGCTCACTGGCCCGGTACTGACGCTGAGGTGCGAAAGCGTGG
GGAGCAAACAGGATTAGATACCCTGGTAGTCCACGCCGTAAACGATGGATGCTAGCCGTT
GGCAGGTTTACCTGTCAGTGGCGCAGCTAACGCATTAAGCATCCCGCCTGGGGAGTACGG
>I6629V002B1UCF length=362 xy=0723_3917 region=2 run=R_2014_12_30_12_21_21_
ACGGAGGCCCCAAGCGTTGTTCGGATTTATTGGGCGTAAAGGGAGCGTAGGCGGCGTGGT
AAGTCTGGTGTGAAAGGCGTGGGCTCAACCTGCGGACTGCATTGGATACTGCCATGCTAG
AGGACTGGAGAGGAGAATGGAATTCACGGTGGAGCAGTGAAGTGCGTAGATATCGTGAGG
AAGGCCAGTGGCGAAGGCGATTCTCTGGACAGTACCTGACGCTGAGGCTCGAAGGCTGGG
GGAGCGAACAGGATTAGATACCCTGGTAGTCCCAGCAGTAAACGGTGTGCGCTTGATGTG
GGGGGAATCGACCCCCTCCGTGTCGAAGCTAACGCGATAAGCGCACCGCCTGGGGAGTAC
GG
>I6629V002B1UFB length=345 xy=0723_4021 region=2 run=R_2014_12_30_12_21_21_
GCGTAGGGTGCGAGCGTTGTCCGGAATTATTGGGCGTAAAGAGCTCGTAGGCGGTTTGTC
GCGTCGGCCGTGAAAACCTGCCGCTTAACGGTGGGCGTGCGGTCGATACGGGCAGACTTG
AGTTCGGTAGGGGAGACTGGAATTCCTGGTGTAGCGGTGAAATGCGCAGATATCAGGAGG
AACACCGGTGGCGAAGGCGGGTCTCTGGGCCGATACTGACGCTGAGGAGCGAAAGCGTGG
GGAGCGAACAGGATTAGATACCCTGGTAGTCCACGCCGTAAACGGTGGGCGCTAGGTGTG
GGGACTGTTTCCACGGTTCCTGTGCCGTAGCTAACGCATTAAGTG
>I6629V002B1ULH length=24 xy=0724_0147 region=2 run=R_2014_12_30_12_21_21_
GAGATGGCCGCCTGGGGAGTACGG
>I6629V002B1UXJ length=363 xy=0724_0581 region=2 run=R_2014_12_30_12_21_21_
ACGTAGGGCGCAAGCGTTATCCGGAATTATTGGGCGTAAAGAGCTCGTAGGCGGTTTGCC
GCGTCTGCCGTGAAAGTCCGGGGCTCAACTCCGGATCTGCGGTGGGTACGGGCAGACTAG
AGTGATGTAGGGGAGACTGGAATTCCTGGTGTAGCGGTGAAATGCGCAGATATCAGGAGG
AACACCGATGGCGAAGGCAGGTCTCTGGGCATTAACTGACGCTGAGGAGCGAAAGCATGG
GGAGCGAACAGGATTAGATACCCTGGTAGTCCATGCCGTAAACGTTGGGCACTAGGTGTG
GGGGACATTCCACGTTTTCCGCGCCGTAGCTAACGCATTAAGTGCCCCGCCTGGGGAGTA
CGG
>I6629V002B1V1U length=367 xy=0724_2032 region=2 run=R_2014_12_30_12_21_21_
GCGGAGGGAGCTAGCGTTATTCGGAATTACTGGGCGTAAAGCGCACGTAGGCGGCGTTTG
TAAGTTAGAGGTGAAAGCCTAGGACGCTCAACTCCAGAATTGCCTTTAAGACTGGCATCG
CTTGAATCCAGGAGAGGTGAGTGGAATTCCGAGTGTAGAGGTGAAATTCGTAGATATTCG
GAAGAACACCAGTGGCGAAGGCGGCTTCACTGGACTGGTATTGACGCTGAGGTGCGAAAG
CGTGGGGAGCAAACAGGATTAGATACCCTGGTAGTCCACGCCGTAAACGATGATAACTAG
CTGTTCGGGGCTCTTAGAGCTTCGGTGGCGCAGCTAACGCATTAAGTTATCCGCCTGGGG
AGTACGG
>I6629V002B1V68 length=24 xy=0724_2226 region=2 run=R_2014_12_30_12_21_21_
GAGATGGCCGCCTGGGGAGTACGG
>I6629V002B1V77 length=361 xy=0724_2261 region=2 run=R_2014_12_30_12_21_21_
ACGGAGGGGGCTAGCGTTGTTCGGAATTACTGGGCGTAAAGCGCGCGTAGGCGGCTTTGT
AAGTTAGAGGTGAAAGCCCGGAGCTCAACTCCGGAACTGCCTTTAAGACTGCATCGCTAG
AATCATGGAGAGGTGAGTGGAATTCCGAGTGTAGAGGTGAAATTCGTAGATATTCGGAAG
AACACCAGTGGCGAAGGCGACTCACTGGACATGTATTGACGCTGAGGTGCGAAAGCGTGG
GGAGCAAACAGGATTAGATACCCTGGTAGTCCACGCCGTAAACGATGATGACTAGCTGTC
GGGGCTCATGGAGCTTCGGTGGCGCAGCTAACGCGTTAAGTCATCCGCCTGGGGAGTACG
G
>I6629V002B1V7A length=345 xy=0724_2228 region=2 run=R_2014_12_30_12_21_21_
ACGTAGGGAGCAAGCGTTGTCCGGATTTATTGGGCGTAAAGAGCTCGTAGGCGGCTTAGA
AAGTCAGGTGTGAAACCTCCAGGCTCAACCTGGAGACGCCACTTGATACTTCTATGGCTT
GAGTTCGGTAGGGGTAGACGGAATTCCTGGTGTAGCGGTGAAATGCGCGGATATCAGGAG
GAACACCGATGGCGAAGGCAGTCTACTGGGCCGATACTGACGCTGAGGAGCGAAAGCGTG
GGGAGCGAACAGGATTAGATACCCTGGTAGTCCACGCCGTAAACGTTGGGTACTAGGTGT
GGGAGGTAATCAACGCCTTCCGTGCCGCAGCTAACGCACTAAGTA
>I6629V002B1VCQ length=24 xy=0724_1128 region=2 run=R_2014_12_30_12_21_21_
GAGATGGCCGCCTGGGGAGTACGG
>I6629V002B1VGS length=363 xy=0724_1274 region=2 run=R_2014_12_30_12_21_21_
ACGTAGGGCGCAAGCGTTATCCGGAATTATTGGGCGTAAAGAGCTCGTAGGCGGTTTGTC
GCGTCTGCCGTGAAAGTCCGGGGCTCAACTCCGGATCTGCGGTGGGTACGGGCAGACTAG
AGTGATGTAGGGGAGACTGGAATTCCTGGTGTAGCGGTGAAATGCGCAGATATCAGGAGG
AACACCGATGGCGAAGGCAGGTCTCTGGGCATTAACTGACGCTGAGGAGCGAAAGCATGG
GGAGCGAACAGGATTAGATACCCTGGTAGTCCATGCCGTAAACGTTGGGCACTAGGTGTG
GGGGACATTCCACGTTTTCCGCGCCGTAGCCAACGCATTAAGTGCCCCGCCTGGGGAGTA
CGG
>I6629V002B1VOP length=361 xy=0724_1559 region=2 run=R_2014_12_30_12_21_21_
ACGGAGGGAGCTAGCGTTGTTCGGAATTACTGGGCGTAAAGCGCGCGTAGGCGGTTTCTC
AAGTCAGAGGTGAAAGCCCGGGGCTCAACCCCGGAACTGCCTTTGAAACTAGGAGACTAG
AATCTTGGAGAGGTCAGTGGAATTCCGAGTGTAGAGGTGAAATTCGTAGATATTCGGAAG
AACACCAGTGGCGAAGGCGACTGACTGGACAAGTATTGACGCTGAGGTGCGAAAGCGTGG
GGAGCAAACAGGATTAGATACCCTGGTAGTCCACGCCGTAAACGATGATAACTAGCTGTC
CGGGCACTTGGTGCTTGGGTGGCGCAGCTAACGCATTAAGTTATCCGCCTGGGGAGTACG
G
>I6629V002B1VWK length=360 xy=0724_1842 region=2 run=R_2014_12_30_12_21_21_
GCGGAGGGTGCGAGCGTTAATCGGAATTACTGGGCGTAAAGCGCACGCAGGCGGTCTGTC
AAGTCGGATGTGAAATCCCCGGGCTCAACCTGGGAACTGCATCCGAAACTGGCAGGCTTG
AGTCTCGTAGAGGGGGGTAGAATTCCAGGTGTAGCGGTGAAATGCGTAGAGATCTGGAGG
AATACCGGTGGCGAAGGCGGCCCCCTGGACGAAGACTGACGCTCAGGTGCGAAAGCGTGG
GGAGCAAACAGGATTAGATACCCTGGTAGTCCACGCCGTAAACGATGCATACTTGGTGTG
GGCAGTTCAGTCTGTCCGTGCCGAAGCTAACGCGATAAGTATGCCGCCTGGGGAGTACGG
>I6629V002B1W0H length=23 xy=0724_3279 region=2 run=R_2014_12_30_12_21_21_
GAGATGCCGCCTGGGGAGTACGG
>I6629V002B1WCH length=22 xy=0724_2415 region=2 run=R_2014_12_30_12_21_21_
ACGAAGGGGGCTAGCGTTGTCG
>I6629V002B1WFK length=359 xy=0724_2526 region=2 run=R_2014_12_30_12_21_21_
ACGTAGGTGGCAAGCGTTATCCGGAATTATTGGGTGTAAAGCGCGCGCAGGCGGTTTCTT
AAGTCTGATGTGAAAGCCCACGGCTCAACCGTGGAGGGTCATTGGAAACTGGGGAACTTG
AGTGCAGAAGAGAAAAGCGGAATTCCACGTGTAGCGGTGAAATGCGTAGAGATGTGGAGG
AACACCAGTGGCGAAGGCGGCTTTTGGTCTGTAACTGACGCTGAGGCGCGAAAGCGTGGG
GAGCAAACAGGATTAGATGCCCTGGTAGTCCACGCCGTAAACGATGTCTACTAGTTGTCG
GGTTTTAATTAACTTGGTAACGCAGCTAGCGCGTGAAGTAGACCGCCTGGGGAGTACGG
>I6629V002B1WJQ length=349 xy=0724_2676 region=2 run=R_2014_12_30_12_21_21_
ACGTAGGGTGCAAGCGTTGTCCGGAATTATTGGGCGTAAAGAGCTCGTAGGCGGTTTGTC
ACGTCTGCTGTGAAAACCCGAGGCTCAACCTCGGGCTTGCAGTGGGTACGGGCAGACTAG
AGTGCGGTAGGGGAGATTGGAACTCCTGGTGTAGCGGTGGAATGCGCAGATATCAGGAAG
AACACCGATGGCGAAGGCAGATCTCTGGGCCGTAACTGACGCTGAGGAGCGAAAGGGTGG
GGAGCAAACAGGCTTAGATACCCTGGTAGTCCACCCCGTAAACGTTGGGAACTAGTTGTG
GGGTCCATTCCACGGATTCCGTGACGCAGCTAACGCATTAAGTTCCCCG
>I6629V002B1WK6 length=362 xy=0724_2728 region=2 run=R_2014_12_30_12_21_21_
ACGTAGGTGGCAAGCGTTGTCCGGAATTATTGGGCGTAAAGCGCGCGCAGGCGGTCCCTT
AAGTCTGATGTGAAAGCCCACGGCTCAACCGTGGAGGGTCATTGGAAACTGGGGGACTTG
AGTGCAGAAGAGGAAAGTGGAATTCCACGTGTAGCGGTGAAATGCGTAGAGATGTGGAGG
AACACCAGTGGCGAAGGCGACTTTCTGGTCTGTAACTGACGCTGAGGCGCGAAAGCGTGG
GGAGCAAACAGGACTAGATACCCTGGTAGTCCACGCCGTAAATGATGAGTGCTAAGTGTT
GGGGGGTTTCCGCCCCTTAGTGCTGCAGCTAACGCATTAAGCACTCCGCCTGGGGAGTAC
GG
>I6629V002B1WLV length=360 xy=0724_2753 region=2 run=R_2014_12_30_12_21_21_
GCGTAGGGTGCAAGCGTTAATCGGAATTACTGGGCGTAAAGCGTGCGCAGGCGGTTTTGT
AAGTCTGACGTGAAATCCCCGAGCTTAACTTGGGAATTGCGTTGGAGACTGCAAGGCTGG
AGTCTGGCAGAGGGGGGTAGAATTCCACGTGTAGCAGTGAAATGCGTAGAGATGTGGAGG
AACACCGATGGCGAAGGCAGCCCCCTGGGTCAAGACTGACGCTCATGCACGAAAGCGTGG
GGAGCAAACAGGATTAGATACCCTGGTAGTCCACGCCCTAAACGATGTCTACTAGTTGTC
GGGTCTTAATTGACTTGGTAACGCAGCTAACGCGTGAAGTAGACCGCCTGGGGAGTACGG
>I6629V002B1WOW length=360 xy=0724_2862 region=2 run=R_2014_12_30_12_21_21_
ACAGAGGGTGCAAGCGTTAATCGGAATTACTGGGCGTAAAGCGTGCGCAGGCGGTTTGCT
AAGACAGGTGTGAAATCCCCGGGCTTAACCTGGGAACTGCGCTTGTAACTGGCAAGCTAG
AGTGTGGCAGAGGGGGGTGGAATTCCACATGTAGCAGTGAAATGCGTAGAGATGTGGAGG
AACACCGATGGCGAAGGCAGCCCCCTGGGCTAACACTGACGCTCATGCACGAAAGCGTGG
GGAGCAAACAGGATTAGATACCCTGGTAGTCCACGCCCTAAACTATGTCAACTGGTTGTC
GGGGAAGCAATTCCTTGGTAACGAAGCTAACGCGTGAAGTTGACCGCCTGGGGAGTACGG
>I6629V002B1WVB length=24 xy=0724_3093 region=2 run=R_2014_12_30_12_21_21_
GAGATGGCCGCCTGGGGAGTACGG
>I6629V002B1WWB length=358 xy=0724_3129 region=2 run=R_2014_12_30_12_21_21_
ACGGAGGGTGCAAGCGTTACCCGGAATCACTGGGCGTAAAGGGCGTGTAGGCGGGATGTT
AAGTCTGGCTTTAAAGACCATGGCTCAACCATGGGAGTGGGCTGGATACTGGCATTCTAG
ACGACTGGAGAGGCGATTGGAATTACTGGTGTAGCGGTGGAATGCGTAGATACCAGTAGG
AACGTCAATGGCGAAGGCAGGTCGCTGGACAGTTTGTGACGCTGAGGCGCGAAAGTGTGG
GGAGCAAACCGGATTAGATACCCGGGTAGTCCACACCCTAAACGATGCACGTTTGATGAT
TGTGGGATGCCATGATTGTCGAAGCTAACGCGATAAACGTGCCGCCTGGGGAGTACGG
>I6629V002B1X5W length=93 xy=0725_0674 region=2 run=R_2014_12_30_12_21_21_
ACAGAGGGTGCAAGCGTTAATCGGAATTACTGGGCGTAAAGCGAGCGTAGTGGCTTCGAT
AAGTCAGATGTAGAAACGCCCCGGGCTTAACCT
>I6629V002B1XAJ length=360 xy=0724_3641 region=2 run=R_2014_12_30_12_21_21_
ACAGAGGGTGCAAGCGTTAATCGGAATTACTGGGCGTAAAGCGCGCGTAGGTGGTTTGTT
AAGTTGGATGTGAAAGCCCCGGGCTCAACCTGGGAACTGCATCCAAAACTGGCAAGCTAG
AGTACGGTAGAGGGTGGTGGAATTTCCTGTGTAGCGGTGAAATGCGTAGATATAGGAAGG
AACACCAGTGGCGAAGGCGACCACCTGGACTGATACTGACACTGAGGTGCGAAAGCGTGG
GGAGCAAACAGGATTAGATACCCTGGTAGTCCACGCCGTAAACGATGTCAACTAGTTGTC
GGGTTTTAATTAACTTGGTAACGCAGCTAACGCGTGGAGTAGACCGCCTGGGGAGTACGG
>I6629V002B1XC3 length=24 xy=0724_3733 region=2 run=R_2014_12_30_12_21_21_
GAGATGGCCGCCTGGGGAGTACGG
>I6629V002B1XGK length=24 xy=0724_3858 region=2 run=R_2014_12_30_12_21_21_
GAGATGGCCGCCTGGGGAGTACGG
>I6629V002B1XKU length=266 xy=0724_4012 region=2 run=R_2014_12_30_12_21_21_
ACGTAGGGCGCAAGCGTTATCCGGAATTATTGGGCGTAAAGAGCTCGTAGGCGGTTTGTC
GTGTCTGGCCGTGAAAGTCCGGGGCTTAACTCCGGATCTGCGGTGGGTACGGGCAGACTT
GAGTGATGTAGGGGAGACTGGAATTCCTGGTGTAGCGGTGAAATGCGCAGATATCAGGAG
GAACACCGATGGCGAAGGCAGGTCTCTGGGCATTAACTGACGCTGAGGAGCGAAAGCAAT
GGGGAGCGAACAGGATTAGATACCCT
>I6629V002B1XRB length=328 xy=0725_0149 region=2 run=R_2014_12_30_12_21_21_
GCGTAGGGTGCAAGCGTTAATCGGAATTACTGGGCGTAAAGCGTGCGCGGGCGGTTTTGT
AAGTCTGTCGTGAAATCCCCGGGCTCAACCTGGGAATTGCGATGGAGACTGCAAGGCTAG
AATCTGGCAGAGGGGGGTAGAATTCCATGTGTAGCAGTGAAATGCGTAGAGATGTGGAGG
AACACCGATGGCGAAGGCAGCCCCCTGGGTCAAGATTGACGCTCATGCACGAAAGCGTGG
GGAGCAAACAGGATTAGATACCCTGGTAGTCCACGCCCTAAACGATGTCTACTAGTTGTC
GGGTTTTAATTAACTTGGTAACGCAGCT
>I6629V002B1XU5 length=24 xy=0725_0287 region=2 run=R_2014_12_30_12_21_21_
GAGATGGCCGCCTGGGGAGTACGG
>I6629V002B1XZO length=293 xy=0725_0450 region=2 run=R_2014_12_30_12_21_21_
ACGGAGGGAGCTAGCGTTGTTCGGAATTACTGGGCGTAAAGCGCACGTAGGCGGCTTTGT
AAGTTAGAGGTGAAAGCCTGGAGCTCAACTCCAGAATTGCCTTTAAGACTGCATCGCTTG
AATCCAGGAGAGGTGAGTGGAATTCCGAGTGTAGAGGTGAAATTCGTAGATATTCGGAAG
AACACCAGTGGCGAAGGCGGCTCACTGGACTGGTATTGACGCTGAGGTGCGAAAGCGTGG
GGAGCAAACAGGATTAGATACCCTGGTAGTCCACGCCGTAAACGATGATAACT
>I6629V002B1Y1E length=361 xy=0725_1808 region=2 run=R_2014_12_30_12_21_21_
ACGGAGGGAGCTAGCGTTATTCGGAATTACTGGGCGTAAAGCGCACGTAGGCGGCTTTGT
AAGTTAGAGGTGAAAGCCTGGAGCTCAACTCCAGAATTGCCTTTAAGACTGCATCGCTTG
AATCCAGGAGAGGTGAGTGGAATTCCGAGTGTAGAGGTGAAATTCGTAGATATTCGGAAG
AACACCAGTGGCGAAGGCGGCTCACTGGACTGGTATTGACGCTGAGGTGCGAAAGCGTGG
GGAGCAAACAGGATTAGATACCCTGGTAGTCCACGCCGTAAACGATGATAACTAGCTGTC
GGGGCTCTTAGAGCTTCGGTGGCGCAGCTAACGCATTAAGTTATCCGCCTGGGGAGTACG
G
>I6629V002B1Y4N length=358 xy=0725_1925 region=2 run=R_2014_12_30_12_21_21_
GCGGAGGGTGCAAGCGTTACCCGGAATTACTGGGCGTAAAGGGCGTGTAGGCGGACACTT
AAGTCTGGTTTTAAAGACTGCGGCTCAACCGCAGGGACGGACTGGATACTGGGTGTCTTG
ACCTCTGGAGAGAGAACTGGAATTCCTGGTGTAGCGGTGGAATGCGTAGATACCAGGAGG
AACACCAATGGCGAAGGCAGGTTCTTGGACAGAAGGTGACGCTGAGGCGCGAAAGTGTGG
GGAGCGAACCGGATTAGATACCCGGGTAGTCCACACCCTAAACGATGTACGTTGGCTAAC
CGCAGGATGCTGTGGTTGGCGAAGCCAACGCGATAAACGCTCCGCCTGGGGAGTACGG
>I6629V002B1Y59 length=362 xy=0725_1983 region=2 run=R_2014_12_30_12_21_21_
ACAGAGGGTGCAAGCGTTATTCGGAATTACTGGGCGTAAAGCGCATGTAGGCGGTTCGGT
AAGTCTGGTGTGAAATCCCCCGGCTCAATCGGGGAAGTGCATCGGATACTGCCAAACTGG
AGTACAGGATGGGAGAACGGAATTCCAGGTGTAGAGGTGAAATTCGTAGATATCTGGAGG
AACAACGGCGGCGAAGGCGGTTCTCTGGACTGTAACTGACGCTGAGATGCGAAAGCGTGG
GGAGCAAACAGGATTAGATACCCTGGTAGTCCACGCCTTAAACGATGGGCACTAGGTGTC
GGGAGTTCTTGCACTCTCGGTGCCGTAGCTAACGCGTTAAGTGCCCCGCCTGGGGAGTAC
GG
>I6629V002B1Y5M length=361 xy=0725_1960 region=2 run=R_2014_12_30_12_21_21_
ACGGAGGGGGCTAGCGTTGTTCGGAATTACTGGGCGTAAAGCGCGCGTAGGCGGCTTTGT
AAGTTAGAGGTGAAAGCCCGGAGCTCAACTCCGGAACTGCCTTTAAGACTGCATCGCTAG
AATTGTGGAGAGGTGAGTGGAATTCCGAGTGTAGAGGTGAAATTCGTAGATATTCGGAAG
AACACCAGTGGCGAAGGCGACTCACTGGACACATATTGACGCTGAGGTGCGAAAGCGTGG
GGAGCAAACAGGATTAGATACCCTGGTAGTCCACGCCGTAAACGATGATGACTAGCTGTC
GGGGCTCATGGAGTTTCGGTGGCGCAGCTAACGCGTTAAGTCATCCGCCTGGGGAGTACG
G
>I6629V002B1YA7 length=24 xy=0725_0865 region=2 run=R_2014_12_30_12_21_21_
GAGATGGCCGCCTGGGGAGTACGG
>I6629V002B1YAU length=361 xy=0725_0852 region=2 run=R_2014_12_30_12_21_21_
ACAGAGGGTGCGAGCGTTAATCGGATTTACTGGGCGTAAAGCGTGCGTAGGCGGCTTTTC
AAGTCGAATGTGAAATCCCTGAGCTTAACTTAGGAATTGCATTCGATACTGGGAAGCTAG
AGTATGGGAGAGGATGGTAGAATTCCAGGTGTAGCGGTGAAATGCGTAGAGATCTGGAGG
AATACCGATGGCGAAGGCAGCCATCTGGCCTAATACTGACGCTGAGGTACGAAAGCATGG
GGAGCAAACAGGATTAGATACCCTGGTAGTCCATGCCGTAAACGATGTCTACTAGCCGTT
GGGGCCTTTGAGGCTTTAGTGGCGCAGCTAACGCGATAAGTAGACCGCCTGGGGAGTACG
G
>I6629V002B1YAW length=24 xy=0725_0854 region=2 run=R_2014_12_30_12_21_21_
GAGATGGCCGCCTGGGGAGTACGG
>I6629V002B1YE4 length=361 xy=0725_1006 region=2 run=R_2014_12_30_12_21_21_
ACGGAGGGAGCTAGCGTTATTCGGAATTACTGGGCGTAAAGCGCACGTAGGCGGCTTTGT
AAGTTAGAGGTGAAAGCCTGGAGCTCAACTCCAGAATTGCCTTTAAGACTGCATCGCTTG
AATCCAGGAGAGGTGAGTGGAATTCCGAGTGTAGAGGTGAAATTCGTAGATATTCGGAAG
AACACCAGTGGCGAAGGCGGCTCACTGGACTGGTATTGACGCTGAGGTGCGAAAGCGTGG
GGAGCAAACAGGATTAGATACCCTGGTAGTCCACGTCGTAAACGATGATAACTAGCTGTC
GGGGCTCTTAGAGCTTCGGTGGCGCAGCTAACGCATTAAGTTATCCGCCTGGGGAGTACG
G
>I6629V002B1YHB length=364 xy=0725_1085 region=2 run=R_2014_12_30_12_21_21_
ACAGAGGGTGCGAGCGTTGTTCGGAATTACTGGGCGTAAAGCGCGCGCAGGCGGCCCTTT
AAGTCTACCCGTGAAATGCCGGAGCTCAACTCCGTGCACGCCGGGGGATACTGGAGGGCT
GGAGACAGGTAGAGGCAGGCGGAATTCCGGGTGTAGCGGTGGAATGCGTAGAGATCCGGA
AGAACACCAGAGGCGAAGGCGGCCTGCTGGGCCTTGTCTGACGCTGAGGCGCGAAAGCGT
GGGGAGCGAACAGGATTAGATACCCTGGTAGTCCACGCCGTAAACGATGGGCACCGGGCG
CGGGTGGGATCGACCCCTTCCGTGCCGCAGCTAACGCGATAAGTGCCCCGCCTGGGGAGT
ACGG
>I6629V002B1YIT length=353 xy=0725_1139 region=2 run=R_2014_12_30_12_21_21_
ACAGAGGGGGCAAGCGTTGTTCGGAATTACTGGGCGTAAAGGGCGCGTAGGCGGCCTTCT
AAGTCGAACGTGAAATCCCTGGGCTCAACCCAGGAACTGCGTCCGAGACTGGGAGGCTAG
AATCCGAGAGAGGGATGTGGAATTCCAGGTGTAGCGGTGAAATGCGTAGATATCTGGAGG
AACATCGGTGGCGAAGGCGGCATCCTGGACCGGTATTGACGCTGAGGCGCGAAAGCCAGG
GGGAGCAAACGGGGATTAGACTACCCCGGTAGTCCTGGCCCTAAACGATGAATGCTTGGT
GTGGCGGGTATCGATCCCTGCCGTGCCGAAGCTAACGCATTAAGCATTCCGCC
>I6629V002B1YJ3 length=362 xy=0725_1185 region=2 run=R_2014_12_30_12_21_21_
GCGTAGGTGGCAAGCGTTGTCCGGAATTATTGGGCGTAAAGCGCGCGCAGGCGGTCCTTT
AAGTCTGATGTGAAAGCCCACGGCTCAACCGTGGAAGGTCATTGGAAACTGGGGGACTTG
AGTGCAGAAGAGGAAAGTGGAATCCCACGTGTAGCGGTGAAATGCGTAGAGATGTGGAGG
AACACCAGTGGCGAAGGCGACTTTCTGGTCTGTAACTGACGCTGAGGCGCGAAAGCGTGG
GGAGCAAACAGGATTAGATACCCTGGTAGTCCACGCCGTAAACGATGAGTGCTAAGTGTT
AGGGGGTTTCCGCCCCTTAGTGCTGCAGCTAACGCATTAAGCACTCCGCCTGGGGAGTAC
GG
>I6629V002B1YJO length=345 xy=0725_1170 region=2 run=R_2014_12_30_12_21_21_
ACGTAGGGGGCGAGCGTTGCCCGAAGTTACTGGGCGTAAAGCGCGCGTAGGCGGTCATTT
TAAGTTCGGGGTGAAAGGTTCAACGCTCAACGTGAACAGTGCCTTGAATACTGGGTGACT
TGAGTTCGGGAGAGGGCAGTGGAACTCCTGGTGTAGCGGTGAAATGCGTAGATATCAGGA
GGAACACCGATGGCGAAGGCAGCTGCCTGGCCTAGAACTGACGCTGAGGTGCGAAAGCGT
GGGGAGCAAACAGGATTAGATACCCTGGTAGTCCACGCCGTAAACGATGATGACTAGCTG
TCCGGGCACTTAGTGCTTGGGTGGCGCAGCTAACGCGTTAAGTCA
>I6629V002B1YLS length=360 xy=0725_1246 region=2 run=R_2014_12_30_12_21_21_
GCGTAGGGTGCAAGCGTTAATCGGAATTACTGGGCGTAAAGCGTGCGCAGGCGGTTTTGT
AAGACTGACGTGAAATCCCCGGGCTTAACCTGGGAATTGCGTTGGAGACTGCAAGGCTAG
AGTCTGGCAGAGGGGGGTAGAATTCCACGTGTAGCAGTGAAATGCGTAGAGATGTGGAGG
AACACCGATGGCGAAGGCAGCCCCCTGGGTCAAGACTGACGCTCATGCACGAAAGCGTGG
GGAGCAAACAGGATTAGATACCCTGGTAGTCCACGCCCTAAACGACGTCTACTAGTTGTC
GGGTTTTAATTAACTTGGTAACGCAGCTAACGCGTGAAGTAGACCGCCTGGGGAGTACGG
>I6629V002B1YMM length=23 xy=0725_1276 region=2 run=R_2014_12_30_12_21_21_
GAGATGCCGCCTGGGGAGTACGG
>I6629V002B1YQ6 length=363 xy=0725_1440 region=2 run=R_2014_12_30_12_21_21_
ACGTAGGGCGCAAGCGTTATCCGGAATTATTGGGCGTAAAGAGCTCGTAGGCGGTTTGTC
GCGTCTGCCGTGAAAGTCCGAGGCTCAACCTCGGACTTGCAGTGGGTACGGGCAGACTAG
AGTGTGGTAGGGGAGACTGGAATTCCTGGTGTAGCGGTGAAATGCGCAGATATCAGGAGG
AACACCGATGGCGAAGGCAGGTCTCTGGGCCACTACTGACGCTGAGAAGCGAAAGCATGG
GGAGCGAACAGGATTAGATACCCTGGTAGTCCATGCCGTAAACGTTGGGCGCTAGGTGTG
GGACTCATTCCACGAGTTCCGTGCCGCAGCTAACGCATTAAGCGCCCCGCCTGGGGAGTA
CGG
>I6629V002B1YRZ length=24 xy=0725_1469 region=2 run=R_2014_12_30_12_21_21_
GGGATGGCCGCCTGGGGAGTACGG
>I6629V002B1YW8 length=362 xy=0725_1658 region=2 run=R_2014_12_30_12_21_21_
ACAGAGGGGGCAAGCGTTATTCGGAATTATTGGGCGTAAAGGGCGCGTAGGCGGCTTTGC
AAGTGACGGGTGAAATCCCTCGGCTTAACCGAGGAACTGCCTGTCAGACTGCATGGCTTG
AGACCGGGAGAGGTGAGTGGAATTCCCAGTGTAGCGGTGAAATGCGTAGATATTGGGAGG
AACACCAGTGGCGAAGGCGGCTCACTGGACCGGTACTGACGCTGAGGCGCGAAAGCGTGG
GGAGCAAACAGGATTAGATACCTTGGTAGTCCACGCCGTAAACGATGAGTGCTAAGTGTT
AGGGGGTTTCCGCCCCTTAGTGCTGCAGCTAACGCATTAAGCACTCCGCCTAGGGAGTAC
GG
>I6629V002B1YYY length=351 xy=0725_1720 region=2 run=R_2014_12_30_12_21_21_
ACGTAGGGTGCGAGCGTTAATCGGAATTACTGGGCGTAAAGCGTGCGCAGGCGGTTGTGT
AAGACAGGCGTGAAATCCCCGGGCTCAACCTGGGAACTGCGCTTGTGACTGCACAGCTAG
AGTACGGCAGGAGGGGGGTGGAATTCTACGTGTAGCAGTGAAATGCGTAGAGATGTGGAG
GAACACCGATGGCGAAGGCAGCCCCCTGGGCCGATACTGACGCTCATGCACGAAAGCGTG
GGTAGCAAACAGGATTAGATACCCTGGTAGTCCACGCCCTAAACGATGTCAACTAGGTGT
TGGGTGGGTAAAACCATTTAGTACCGTAGCTAACGCGTGAAGTTGACCGCC
>I6629V002B1YZI length=350 xy=0725_1740 region=2 run=R_2014_12_30_12_21_21_
ACGGAGGGAGCTAGCGTTATTCGGAATTACTGGGCGTAAAGCGCACGTAGGCGGCTTTGT
AAGTTAGAGGTGAAAGCCTGGAGCTCAACTCCAGAATTGCCTTTAAGACTGCATCGCTTG
AATCCAGGAGAGGTGAGTGGAATTCCGAGTGTAGAGGTGAAATTCGTAGATATTCGGAAG
AACACCAGTGGCGAAGGCGGCTCACTGGACTGGTATTGACGCTGAGGTGCGAAAGCGTGG
GGAGCAAACAGGATTAGATACCCTGGTAGTCCACGCCGTAAACGATGATAACTAGCTGTC
GGGGCTCTTAGAGCTTCGGTGGCGCAGCTAACGCATTAAGTTATCCGCCT
>I6629V002B1Z0Y length=360 xy=0725_3088 region=2 run=R_2014_12_30_12_21_21_
ACGGAGGGGGTTAGCGTTGTTCGGAATGACTGGGCGTAAAGCGCGCGTAGGCGGATCAGG
AAGTTGGGGGTGAAATCCCGGGGCTCAACCCCGGAATGGCCTTCAAAACTCCTGGTCTTG
AGTTCGAGAGAGGTGAGTGGAATTCCGAGTGTAGAGGTGAAATTCGTAGATATTCGGAAG
AACACCAGTGGCGAAGGCGGCTCACTGGCTCGACACTGACGCTGAGGTGCGAAAGCGTGG
GGAGCAAACAGGATTAGATACCCTGGTAGTCCACGCCGTAAACGATGAATGCTAGACGTC
GGGGGGCTTGCCCTTCGGTGTCACACCTAACGGATTAAGCATTCCGCCTGGGGAGTACGG
>I6629V002B1Z1P length=357 xy=0725_3115 region=2 run=R_2014_12_30_12_21_21_
ACGTAGGTGGCGAGCGTTGTCCGGATTTACTGGGCGTAAAGGGAGCGTAGGCGGACTTTT
AAGTGAGATGTGAAATACTCGGGCTTAACCCTGAGTGCTGCATTTCAAACTGGAAGTCTA
GAGTGCAGGAGAGGAGAAGGGGAATTCCTAGTGTAGCGGTGAAATGCGTAGAGATTAGGA
AGAACACCGGTAGGCGAAAGCGCTCTGCTAGGCCCAAAACGTGACACTGAGGGACGAAAG
CTAGGGGAGCGAATGGGGATTAGATACCCCAGTAGTCCTAGCCGTAAACGATGGACACTA
GGTGTAGCTTGTATCGACCCGTAAGCCTGTGCCGTAGCTAACGCGTTAAGTATCCCG
>I6629V002B1Z49 length=361 xy=0725_3243 region=2 run=R_2014_12_30_12_21_21_
ACAGAGGGTGCGAGCGTTAATCGGATTTACTGGGCGTAAAGCGTGCGTAGGCGGCTTCTT
AAGTCGGATGTGAAATCCCTGAGCTTAACTTAGGAATTGCATTCGATACTGGGAAGCTAG
AGTATGGGAGAGGATGGTAGAATTCCAGGTGTAGCGGTGAAATGCGTAGAGATCTGGAGG
AATACCGATGGCGAAGGCAGCCATCTGGCCTAATACTGACGCTGAGGTACGAAAGCATGG
GGAGCAAACAGGATTAGATACCCTGGTAGTCCATGCCGTAAACGATGTCTACTAGCCGTT
GGGGCCTTTGAGGCTTTAGTGGCGCAGCTAACGCGATAAGTAGACCGCCTGGGGAGTACG
G
>I6629V002B1ZCY length=362 xy=0725_2224 region=2 run=R_2014_12_30_12_21_21_
ACGTAGGTGGCAAGCGTTGTCCGGAATTATTGGGCGTAAAGCGCGCGCAGGCGGTCTCTT
AAGTCTGATGTGAAAGCCCCCGGCTCAACCGGGGAGGGTCATTGGAAACTGGGAGACTTG
AGTGCAGAAGAGAAGAGCGGAATTCCACGTGTAGCGGTGAAATGCGTGGAGATGTGGAGG
AACACCAGTGGCGAAGGCGGCTCTTTGGTCTGTAACTGACGCTGAGGCGCGAAAGCGTGG
GGAGCAAACAGGATTAGATACCCTGGTAGTCCACGCCGTAAACGATGAGTGCTAAGTGTT
AGAGGGTTTCCGCCCTTTAGTGCTGCAGCTAACGCATTAAGCACTCCGCCTGGGGAGTAC
GG
>I6629V002B1ZFU length=255 xy=0725_2328 region=2 run=R_2014_12_30_12_21_21_
ACGGAGGGGGCTAGCGTTGTTCGGAATTACTGGGCGTAAAGACGTACGTAGGCGGCTTTG
TAAGTTTAAGAGGTGAAAGCCCGGGGCTCAACTCCGGAATTGCCTTTAAGACTGCATCGC
TTGATCACGGGAGAGGTGAGTGGAATTCCGAGTGTAGAGGTGAAATTCGTAGATATTCGG
AAGAACACCAGTGGCGAAGGCGGCTCAACTGGACCGTAGATGACGCTGAGGTACGAAAGC
GTGGGGAGCAAAACA
>I6629V002B1ZGJ length=362 xy=0725_2353 region=2 run=R_2014_12_30_12_21_21_
ACGGAGGGTGCGAGCGTTGTCCGGAATCACTGGGCGTAAAGGGCGCGTAGGCGGCTTGGC
AAGTCGATGGTGAAAGCTCGTGGCTCAACTACGAGTCGGCCATTGATACTGCTAGGCTTG
AGTCGACTAGAGGCAGATGGAATTCCGGGTGTAGCGGTGGAATGCGTAGAGATCCGGAAG
AACACCGGTGGCGAAGGCGGTCTGCTGGGGTCGAACTGACGCTGAGGCGCGACAGCGTGG
GGAGCAAACAGGATTAGATACCCTGGTAGTCCACGCCGTAAACGATGGGCACTAGGTGCT
TGGGGGAGCGACCCCTTGAGTGCCGGCGCTAACGCATTAAGTGCCCCGCCTGGGGAGTAC
GG
>I6629V002B1ZNB length=362 xy=0725_2597 region=2 run=R_2014_12_30_12_21_21_
ACGTAGGTGGCAAGCGTTGTCCGGAATTATTGGGCGTAAAGCGCGCGCAGGCGGTCCTTT
AAGTCTGATGTGAAAGCCCACGGCTCAACCGTGGAGGGTCATTGGAAACTGGGGGACTTG
AGTGCAGGAGAGAAGAGTGGAATTCCACGTGTAGCGGTGAAATGCGTAGAGATGTGGAGG
AACACCAGTGGCGAAGGCGACTCTTTGGCCTGTAACTGACGCTGAGGCGCGAAAGCGTGG
GGAGCAAACAGGATTAGATACCCTGGTAGTCCACGCCGTAAACGATGAGTGCTAAGTGTT
AGAGGGTTTCCGCCCTTTAGTGCTGAAGTAAACGCATTAAGCACTCCGCCTGGGGAGTAC
GG
>I6629V002B1ZSD length=24 xy=0725_2779 region=2 run=R_2014_12_30_12_21_21_
GGGATGGCCGCCTGGGGAGTACGG
>I6629V002B1ZVW length=362 xy=0725_2906 region=2 run=R_2014_12_30_12_21_21_
ACGTAGGTGGCAAGCGTTGTCCGGAATTATTGGGCGTAAAGCGCGCGCAGGCGGTCCTTT
AAGTCTGATGTGAAAGCCCACGGCTCAACCGTGGAGGGTCATTGGAAACTGGGGGACTTG
AGTGCAGGAGAGAAGAGTGGAATTCCACGTGTAGCGGTGAAATGCGTAGAGATGTGGAGG
AACACCAGTGGCGAAGGCGACTCTTTGGCCTGTAACTGACGCTGAGGCGCGAAAGCGTGG
GGAGCAAACAGGATTAGATACCCTGGTAGTCCACGCCGTAAACGATGAGTGCTAAGTGTT
AGAGGGTTTCCGCCCTTTAGTGCTGCAGTAAACGCATTAAGCACTCCGCCTGGGGAGTAC
GG
>I6629V002B1ZWL length=362 xy=0725_2931 region=2 run=R_2014_12_30_12_21_21_
ACGTAGGTGGCAAGCGTTGTCCGGAATTATTGGGCGTAAAGCGCGCGCAGGTGGTTTCTT
AAGTCTGATGTGAAAGCCCACGGCTCAACCGTGGAGGGTCATTGGAAACTGGGGAACTTG
AGTGCAGGAGAGAGGAGTGGAATTCCACGTGTAGCGGTGAAATGCGTAGAGATGTGGAGG
AACACCAGTGGCGAAGGCGACTCTTTGGCCTGTAACTGACACTGAGGCGCGAAAGCGTGG
GGAGCAAACAGGATTAGATACCCTGGTAGTCCACGCCGTAAACGATGAGTGCTAAGTGTT
AGAGGGTTTCCGCCCTTTAGTGCTGCAGCAAACGCATTAAGCACTCCGCCTGGGGAGTAC
GG
>I6629V002B1ZZQ length=361 xy=0725_3044 region=2 run=R_2014_12_30_12_21_21_
ACAGAGGGTGCGAGCGTTAATCGGATTTACTGGGCATAAAGCGTGCGTAGGCGGCTTTTT
AAGTCGGATGTGAAATCCCTGAGCTTAACTTAGGAATTGCATTCGATACTGGGAAGCTAG
AGTATGGGAGAGGATGGTAGAATTCCAGGTGTAGCGGTGAAATGCGTAGAGATCTGGAGG
AATACCGATGGCGAAGGCAGCCATCTGGCCTAATACTGACGCTGAGGTACGAAAGCATGG
GGAGCAAACAGGATTAGATACCCTGGTAGTCCATGCCGTAAACGATGTCTACTAGCCGTT
GGGGCCTTTGAGGCTTTAGTGGCGCAGCTAACGCGATAAGTAGACCGCCTGGGGAGTACG
G
>I6629V002B2000 length=355 xy=0737_1890 region=2 run=R_2014_12_30_12_21_21_
ACGTAGGGTCCGAGCGTTGTCCGGAATTATTGGGCGTAAAGGGCTCGTAGGCGGTTTGTC
GCGTCGGGAGTGAAAACTCAGGGCTCAACCCTGAGCGTGCTTCCGATACGGGCAGACTAG
AGGTATGCAGGGGAGAACGGAGTTCCTGGTGTAGCGGTGGAATGCGCAGATATCAGGAGG
AACACCGGTGGCGAAGGCGGTTCTCTGGGCATTACCTGACGCTGAGGAGCGAAAGCGTGG
GGAGCGAACAGGATTAGATACCCTGGTAGTCCATGCCGTAAACGTTGAGTGCTAAGTGTT
GGAGGGTCTCCGCCTTCAGTGCTGCAGCAAACGCATTAAGCACTCCGCCTGGGGA
>I6629V002B2004 length=363 xy=0737_1894 region=2 run=R_2014_12_30_12_21_21_
ACGGAGGGTGCAAGCGTTGTTCGGAATTATTGGGCGTAAAGCGCGCGCAGGCGGCTCTCT
AAGTCTATGGGTGAAAGGCCGGGGCTCAACCCCGAGTGTGCCCAGGATACTGGGGAGCTG
GAGACACGTAGAGGCAAGCGGAATTCCGGGTGTAGCGGTGGAATGCGTAGAGATCCGGAA
GAACACCGGAGGCGAAGGCGGCTTGCTGGGCGTGATCTGACGCTGAGGCGCGAAAGCGTG
GGGAGCGAACAGGATTAGATACCCTGGTAGTCCACGCTGTAAACGATGGGCACTGGATGC
GGGGGGGATCGGCCCTCTCCGTGTCGCAGCTTACGCGTTAAGTGCCCCGCCTGGGGAGTA
CGG
>I6629V002B200C length=361 xy=0737_1866 region=2 run=R_2014_12_30_12_21_21_
ACGGAGGGTGCAAGCGTTAATCGGAATTACTGGGCGTAAAGCGCACGCAGGCGGTCTGTT
AAGTCAGATGTGAAATCCCCGGGCTTAACCTGGGAACTGCATTTGAAACTGGCAGGCTTG
AGTCTCGTAGAGGGGGGTAGAATTCCAGGTGTAGCGGTGAAATGCGTAGAGATCTGGAGG
AATACCGGTGGCGAAGGCGGCCCCCTGGACGAAGACTGACGCTCAGGTGCGAAAGCGTGG
GGAGCAAACAGGATTAGATACCCTGGTAGTCCACGCCGTAAACGATGTCGACTTGGAGGT
TGTTCCCTTGAGGAGTGGCTTCCGGAGCTAACGCGTTAAGTCGACCGCCTGGGGAGTACG
G
>I6629V002B202H length=362 xy=0737_1943 region=2 run=R_2014_12_30_12_21_21_
ACGTAGGTGGCAAGCGTTATCCGGAATTATTGGGCGTAAAGCGCGCGTAGGCGGTTTTTT
AAGTCTGATGTGAAAGCCCACGGCTCAACCGTGGAGGGTCATTGGAAACTGGAAAACTTG
AGTGCAGAAGAGGAAAGTGGAATTCCATGTGTAGCGGTGAAATGCGCAGAGATATGGAGG
AACACCAGTGGCGAAGGCGACTTTCTGGTCTGTAACTGACGCTGATGTGCGAAAGCGTGG
GGATCAAACAGGATTAGATACCCTGGTAGTCCACGCCGTAAACGATGAGTGCTAAGTGTT
AGGGGGTTTCCGCCCCTTAGTGCTGCAGCTAACGCATTAAGCACTCCGCCTGGGGAGTAC
GG
>I6629V002B2065 length=351 xy=0737_2111 region=2 run=R_2014_12_30_12_21_21_
ACGTAGGTGGCAAGCGTTATCCGGAATTATTGGGCGTAAAGCGCTCGCAGGCGGTCCTTT
AAGTCTGATGTGAGATCTTGCGGCTCAACCGCAAGCGGTCATTGGAAACTGGGGGACTTG
AGTGCAGAAGAGGAGAGTGGAATTCCACGTGTAGCGGTGAAATGCGTAGAGATGTGGAGG
AACACCAGTGGCGAAGGCGACTCTCTGGTCTGTAACTGACGCTGAGGAGCGAAAGCGTGG
GGAGCGAACAGGATTAGATACCCTGGTAGTCCACGCCGTAAACGATGAGTGCTAAGTGTT
AGAGGGTTTCCGCCCTTTAGTGCTGCAGCTAACGCATTAAGCACTCCGCCT
>I6629V002B2076 length=365 xy=0737_2148 region=2 run=R_2014_12_30_12_21_21_
ACGGAGGGAGCTAGCGTTATTCGGAATTACTGGGCGTAAAGCGCACGTAGGCGGCTTTGT
AAGTTAGAGGTGAAAGCCTGGAGCTCAACTCCAGAATTGCCTTTAAGACTGCATCGCTTG
AATCCAGGAGAGGGTGAGTGGAATTCCGAGTGTAGAGGTGAAATTCGTAGATATTCGGAA
GAACACCAGTGGCGAAGGCGGCTCACTGGACTGGTATTGACGCTGAGGTGCGAAAGCGTG
GGGAGCAAACAGGATTAGATACCCTGGTAGTCCACGCCGTAAACGATCGATAACTAGCTA
GTCGGGGCTCGTTAGAGCTTCGGTGGCGCAGCTAACGCATTAAGTTATCCGCCTGGGGAG
TACGG
>I6629V002B208A length=362 xy=0737_2152 region=2 run=R_2014_12_30_12_21_21_
ACGTAGGTGGCAAGCGTTGTCCGGAATTATTGGGCGTAAAGCGCGCGCAGGCGGTCCTTT
AAGTCTGATGTGAAAGCCCACGGCTCAACCGTGGAGGGTCATTGGAAACTGGGGGACTTG
AGTGCAGGAGAGAAGAGTGGAATTCCACGTGTAGCGGTGAAATGCGTAGAGATGTGGAGG
AACACCAGTGGCGAAGGCGACTCTTTGGCCTGTAACTGACGCTGAGGCGCGAAAGCGTGG
GGAGCAAACAGGATTAGATACCCTGGTAGTCCACGCCGTAAACGATGAGTGCTAAGTGTT
AGAGGGTTTCCGCCCTTTAGTGCTGAAGTAAACGCATTAAGCACTCCGCCTGGGGAGTAC
GG
>I6629V002B208U length=362 xy=0737_2172 region=2 run=R_2014_12_30_12_21_21_
ACAGAGGTCTCAAGCGTTGTTCGGATTCATTGGGCGTAAAGGGTGTGTAGGTGGCGCCGT
AAGTCGGGTGTGAAATCTCGGGGCTTAACTCCGAAACTGCATTCGATACTGCGGTGCTTG
AGGACTGGAGAGGAGACTGGAATTCATGGTGTAGCAGTGAAATGCGTAGAGATCATGAGG
AAGACCAGTGGCGAAGGCGGGTCTCTGGACAGTTCCTGACACTGAGACACGAAGGCCAGG
GGAGCAAACGGGATTAGATACCCCGGTAGTCCTGGCAGTAAACGGTGCACGTTTGGTGTG
GGAGGATTCGACCCCTTCTGCGCCGGAGCTAACGCGTTAAACGTGCCGCCTGGGGAGTAC
GG
>I6629V002B209N length=362 xy=0737_2201 region=2 run=R_2014_12_30_12_21_21_
ACGTAGGTGGCAAGCGTTGTCCGGAATTATTGGGCGTAAAGCGCGCGCAGGCGGTTTCTT
AAGTCTGATGTGAAAGCCCACGGCTCAACCGTGGAGGGTCATTGGAAACTGGGAAACTTG
AGTGCAGGAGAGAAGAGTGGAATTCCACGTGTAGCGGTGAAATGCGTAGAGATGTGGAGG
AACACCAGTGGCGAAGGCGACTCTTTGGCCTGTAACTGACGCTGAGGCGCGAAAGCGTGG
GGAGCAAACAGGATTAGATACCCTGGTAGTCCACGCCGTAAACGATGAGTGCTAAGTGTT
AGAGGGTTTCCGCCCTTTAGTGCTGCAGCAAACGCATTAAGCACTCCGCCTGGGGAGTAC
GG
>I6629V002B20DU length=360 xy=0737_1056 region=2 run=R_2014_12_30_12_21_21_
GCGTAGGGTGCAAGCGTTAATCGGAATTACTGGGCGTAAAGCGTGCGCAGGCGGTTTTGT
AAGACTGACGTGAAATCCCCGGGCTTAACCTGGGAATTGCGTTGGAGACTGCAAGGCTAG
AGTCTGGCAGAGGGGGGTAGAATTCCACGTGTAGCGGTGAAATGCGTAGAGGTGTGGAGG
AACACCGATGGCGAAGGCAGCCCCCTGGGTCAAGACTGACGCTCATGCACGAAAGCGTGG
GGAGCAAACAGGATTAGATACCCTGGTAGTCCACGCCCTAAACGACGTCTACTAGTTGTC
GGGTTTTAATTAACTTGGTAACGCAGCTAACGCGTGAAGTAGACCGCCTGGGGAGTACGG
>I6629V002B20DZ length=359 xy=0737_1061 region=2 run=R_2014_12_30_12_21_21_
ACGTAGGGTGCAAGCGTTAATCGGAATTACTGGGCGTAAAGCGTGCGCAGGCGGTTGTGC
AAGACAGATGTGAAATCCCCGGGCTTAACCTGGGAACTGCATTTGTGACTGCACGGCTAG
AGTGTGTCAGAGGGGGGTAGAATTCCACGTGTAGCAGTGAAATGCGTAGATATGTGGAGG
AATACCGATGGCGAAGGCAGCCCCCTGGGATAACACTGACGCTCATGCACGAAAGCGTGG
GGAGCAAACAGGATTAGATACCCTGGTAGTCCACGCCCTAAACGATGTCAACTAGTTGTC
GGGTCTTAATTGACTTGGTAACGCAGCTAACGCGTGAAGTTGACCGCCTGGGGAGTACG
>I6629V002B20EG length=205 xy=0737_1078 region=2 run=R_2014_12_30_12_21_21_
ACGTAGGGTGCAAGCGTTGTCCGGAATTATTGGGCGTAAAGAGCTCGTAGGCGGTTTGTT
GCGTCGGCTGTGAAATCCCGAGGCTCAACCTCGGGTCTGCAGTCGATACGAGCAAACTAG
AGTGTTGCAGGGGAGACTGGAATTCCCAGTGTAGCGGTGAAATGCGTAGATATTGGGAGG
AACACCAGTGGCGAAGGCGGTCACT
>I6629V002B20EY length=24 xy=0737_1096 region=2 run=R_2014_12_30_12_21_21_
GAGATGGCCGCCTGGGGAGTACGG
>I6629V002B20RS length=363 xy=0737_1558 region=2 run=R_2014_12_30_12_21_21_
ACGTAGGGTGCAAGCGTTGTCCGGAATTATTGGGCGTAAAGAGCTCGTAGGCGGTTTGTC
GCGTCTGCTGTGAAAACGCGAGGCTCAACCTCGCGCCTGCAGTGGGTACGGGCAGACTAG
AGTGCGGTAGGGGAGATTGGAATTCCTGGTGTAGCGGTGGAATGCGCAGATATCAGGAGG
AACACCGATGGCGAAGGCAGATCTCTGGGCCGTTACTGACGCTGAGGAGCGAAAGCGTGG
GGAGCGAACAGGATTAGATGCCCTGGTAGTCCACGCCGTAAACGTTGGGAACTAGATGTG
GGGGCCATTCCACGGTCTCCGTGTCGCAGCTAACGCATTAAGTTCCCCGCCTGGGGAGTA
CGG
>I6629V002B20UH length=360 xy=0737_1655 region=2 run=R_2014_12_30_12_21_21_
ACGTAGGGTGCAAGCGTTAATCGGAATTACTGGGCGTAAAGCGTGCGCAGGCGGTTGTGC
AAGACAGATGTGAAATCCCCGGGCTTAACCTGGGAACTGCATTTGTGACTGCACGGCTAG
AGTGTGTCAGAGGGGGGTAGAATTCCACGTGTAGCAGTGAAATGCGTAGATATGTGGAGG
AATACCGATGGCGAAGGCAGCCCCCTGGGATAACACTGACGCTCATGCACGAAAGCGTGG
GGAGCAAACAGGATTAGATACCCTGGTAGTCCACGCCCTAAACGATGTCAACTAGTTGTC
GGGTCTTAATTGACTTGGTAACGCAGCTAACGCGTGAAGTTGACCGCCTGGGGAGTACGG
>I6629V002B20VX length=361 xy=0737_1707 region=2 run=R_2014_12_30_12_21_21_
ACGGAGGGGGCTAGCGTTGTTCGGAATTACTGGGCGTAAAGCGCGCGTAGGCGGCTTTGT
AAGTTAGAGGTGAAAGCCCGGAGCTCAACTTCGGAATTGCCTTTAAGACTGCATCGCTTG
AATCATGGAGAGGTCAGTGGAATTCCGAGTGTAGAGGTGAAATTCGTAGATATTCGGAAG
AACACCAGTGGCGAAGGCGACTGACTGGACATGTATTGACGCTGAGGTGCGAAAGCGTGG
GGAGCAAACAGGATTAGATACCCTGGTAGTCCACGCCGTAAACGATGATAACTAGCTGTC
GGGGCTCTTAGAGCTTCGGTGGCGCAGCTAACGCATTAAGTTATCCGCCTGGGGAGTACG
G
>I6629V002B20W4 length=360 xy=0737_1750 region=2 run=R_2014_12_30_12_21_21_
ACGAAGGGGGCTAGCGTTGCTCGGAATCACTGGGCGTAAAGGGCGCGTAGGCGGACTCTT
AAGTCGGGGGTGAAAGCCCAGGGCTCAACCCTGGAATTGCCTTCGATACTGGGAGTCTTG
AGTTCGGAAGAGGTTGGTGGAACTGCGAGTGTACAGGTGAAATTCGTAGATATTCGCAAG
AACACCAGTGGCGAAGGCGGCCAACTGGTCCGATACTGACGCTGAGGCGCGAAAGCGTGG
GGAGCAAACAGGATTAGATACCCTGGTAGTCCACGCCGCAAACGATGAATGCCAGCCGTT
GGGGAGCTTGCTCTTCAGTGGCGCAGCTAACGCTTTAAGCATTCCGCCTGGGGAGTACGG
>I6629V002B20YW length=363 xy=0737_1814 region=2 run=R_2014_12_30_12_21_21_
GCGTAGGGTGCGAGCGTTGTCCGGAATTATTGGGCGTAAAGAGCTTGTAGGCGGTTTGTC
GCGTCTGCCGTGAAAATTCGAGGCTCAACCTCGAACTTGCGGTGGGTACGGGCAGGCTAG
AGTGTGGTAGGGGAGACTGGAATTCCTGGTGTAGCGGTGGAATGCGCAGATATCAGGAGG
AACACCGATGGCGAAGGCAGGTCTCTGGGCCATTACTGACGCTGAGAAGCGAAAGCGTGG
GGAGCGAACAGGATTAGATACCCTGGTAGTCCACGCCGTAAACGTTGGGCGCTAGGTGTG
GGTCCCATTCCACGGGGTCCGTGCCGCAGCTAACGCATTAAGCGCCCCGCCTGGGGAGTA
CGG
>I6629V002B2103 length=361 xy=0737_3189 region=2 run=R_2014_12_30_12_21_21_
ACGGAGGGGGCTAGCGTTGTTCGGAATTACTGGGCGTAAAGCGCGCGTAGGCGGCTTTGT
AAGTTAGAGGTGAAAGCCCGGAGCTCAACTCCGGAATTGCCTTTAAAACTGCATCGCTAG
AATCATGGAGAGGTTAGTGGAATTCCGAGTGTAGAGGTGAAATTCGTAGATATTCGGAAG
AACACCAGTGGCGAAGGCGACTTACTGGACGACTGTTGACGCTGAGGTGCGAAAGCGTGG
GGAGCAAACAGGATTAGATACCCTGGTAGTCCACGCCGTAAACGATGATAACTAGCTGTC
GGGGCTCATGGAGTTTCGGTGGCGCAGCTAACGCGATAAGTTATCCGCCTGGGGAGTACG
G
>I6629V002B211E length=361 xy=0737_3200 region=2 run=R_2014_12_30_12_21_21_
ACGGAGGGGGCTAGCGTTGTTCGGAATTACTGGACGTAAAGCGCACGTAGGCGGCTTTGT
AAGTTAGAGGTGAAAGCCCAGGGCTCAACCCTGGAATTGCCTTTAAGACTGCATCGCTCG
AATCATGGAGAGGTGAGTGGAATTCCGAGTGTAGAGGTGAAATTCGTAGATATTCGGAAG
AACACCAGTGGCGAAGGCGACTCACTGGACATGTATTGACGCTGAGGTGCGAAAGCGTGG
GGAGCAAACAGGATTAGATACCCTGGTAGTCCACGCCGTAAACGATGATGACTAGCTGTC
GGGGCGCTTAGCGTTTCGGTGGCGCAGCTAACGCGTTAAGTCATCCGCCTGGGGAGTACG
G
>I6629V002B213D length=360 xy=0737_3271 region=2 run=R_2014_12_30_12_21_21_
ACGTAGGGTGCGAGCGTTAATCGGAATTACTGGGCGTAAAGCGTGCGCAGGCGGTTTTGT
AAGACAGAGGTGAAATCCCCGGGCTCAACCTGGGAACTGCCTTTGTGACTGCAAGGCTGG
AGTGCGGCAGAGGGGGATGGAATTCCGCGTGTAGCAGTGAAATGCGTAGATATGCGGAGG
AACACCGATGGCGAAGGCAATCCCCTGGGCCTGCACTGACGCTCATGCACGAAAGCGTGG
GGAGCAAACAGGATTAGATACCCTGGTAGTCCACGCCCTAAACGATGTCAACTGGTTGTT
GGGAATTCATTTTCTCAGTAACGAAGCTAACGCGTGAGGTTGACCGCCTGGGGAGTACGG
>I6629V002B214P length=24 xy=0737_3319 region=2 run=R_2014_12_30_12_21_21_
GAGATGGCCGCCTGGGGAGTACGG
>I6629V002B214S length=361 xy=0737_3322 region=2 run=R_2014_12_30_12_21_21_
ACGTAGGCAGCGAGCGTTGTTCGGAGTTACTGGGCGTAAAGAGTGCGTAGGCGGTTTTCT
AAGTTTGGTGTGAAATCTCCCGGCTCAACTGGGAGGGTGCGCCGAAGACTGGAAGGCTCA
GAGTGTGGGAGAGGTAAGCGGAATTCCTGGTGTAGCGGTGAAATGCGTAGATATCAGGAG
GAACACCTGCGGTGTAGACGGCTTACTGGACCATAACTGACGCTGAGGCACGAAAGCGTG
GGTAGCAAACAGGATTAGATACCCTGGTAGTCCACGCCCTAAACGATGCATACTTGGTGT
GGGTAGTTCATTCTATCCGTGCCGGAGCTAACGCGTTAAGTATGCCGCCTGGGGAGTACG
G
>I6629V002B216O length=350 xy=0737_3390 region=2 run=R_2014_12_30_12_21_21_
GCGGAGGGAGCTAGCGTTATTCGGAATTACTGGGCGTAAAGCGCACGTAGGCGGCTTTGT
AAGTTAGAGGTGAAAGCCTGGAGCTCAACTCCAGAATTGCCTTTAAGACTGCATCGCTTG
AATCCAGGAGAGGTGAGTGGAATTCCGAGTGTAGAGGTGAAATTCGTAGATATTCGGAAG
AACACCAGTGGCGAAGGCGGCTCACTGGACTGGTATTGACGCTGAGGTGCGAAAGCGTGG
GGAGCAAACAGGATTAGATACCCTGGTAGTCCACGCCGTAAACGATGATAACTAGCTGTC
GGGGCTCTTAGAGCTTCGGTGGCGCAGCTAACGCATTAAGTTATCCGCCT
>I6629V002B217I length=363 xy=0737_3420 region=2 run=R_2014_12_30_12_21_21_
ACGTAGGGTGCGAGCGTTGTCCGGAATTATTGGGCGTAAAGGGCTCGTAGGCGGTTTGTC
GCGTCGGGAGTGAAAACCATGGGCTTAACTCATGGCTTGCTTTCGATACGGGCAGACTAG
AGGTATGCAGGGGAGAACGGAATTCCTGGTGTAGCGGTGAGATGCGCAGATATCAGGAGG
AACACCGATGGCGAAGGCAGGTCTCTGGGCATTAACTGACGCTGAGGAGCGAAAGCATGG
GGAGCGAACAGGATTAGATACCCTGGTAGTCCATGCCGTAAACGTTGGGCACTAGGTGTG
GGGGACATTCCACGTTTTCCGCGCCGTAGCTAACGCATTAAGTGCCCCGCCTGGGGAGTA
CGG
>I6629V002B21CJ length=24 xy=0737_2305 region=2 run=R_2014_12_30_12_21_21_
GAGATGGCCGCCTGGGGAGTACGG
>I6629V002B21CS length=349 xy=0737_2314 region=2 run=R_2014_12_30_12_21_21_
ACAGAGGGTGCGAGCGTTAATCGGATTTACTGGGCGTAAAGCGTGCGTAGGCGGCTTCTT
AAGTCGGATGTGAAATCCCTGAGCTTAACTTAGGAATTGCATTCGATACTGGGAAGCTAG
AGTATGGGAGAGGATGGTAGAATTCCAGGTGTAGCGGTGAAATGCGTAGAGATCTGGAGG
AATACCGATGGCGAAGGCAGCCATCTGGCCTAATACTGACGCTGAGGTACGAAAGCATGG
GGAGCAAACAGGATTAGATACCCTGGTAGTCCATGCCGTAAACGATGTCTACTAGCCGTT
GGGGCCTTTGAGGCTTTAGTGGCGCAGCTAACGCGATAAGTAGACCGCC
>I6629V002B21G1 length=360 xy=0737_2467 region=2 run=R_2014_12_30_12_21_21_
ACGTAGGGTGCAAGCGTTAATCGGAATTACTGGGCGTAAAGCGTGCGCAGGCGGTTTTGT
AAGTCTGTCGTGAAATCCCCGGGCTCAACCTGGGAATTGCGATGGAGACTGCAAGGCTAG
AATCTGGCAGAGGGGGGTAGAATTCCACGTGTAGCAGTGAAATGCGTAGAGATGTGGAGG
AACACCGATGGCGAAGGCGGCCCCCTGGGTCAAGATTGACGCTCATGCACGAAAGCGTGG
GGAGCAAACAGGATTAGATACCCTGGTAGTCCACGCCCTAAACGATGTCTACTAGTTGTC
GGGTTTTAATTGACTTGGTAACGCAGCTAACGCGTGAAGTAGACCGCCTGGGGAGTACGG
>I6629V002B21NN length=362 xy=0737_2705 region=2 run=R_2014_12_30_12_21_21_
ACAGAGGTCTCAAGCGTTGTTCGGATTCATTGGGCGTAAAGGGTGCGTAGGCGGCGCGGT
AAGTCGGGTGTGAAATCTCGGAGCTTAACTCCGAAACTGCATTCGATACTGCCGTGCTTG
AGGACTGGAGAGGAGACTGGAATTTACGGTGTAGCGGTGAAATGCGTAGATATCGTAAGG
AAGACCAGTGGCGAAGGCGGGTCTCTGGACAGTTCCTGACGCTGAGGCACGGAGGCCAGG
GGAGCAAACGGGATTAGATACCCCGGTAGTCCTGGCAGTAAACGGTGCACGTTTGGTGTG
GGAGGATTCGACCCCTTCTGCGCCGGAGCTAACGCGTTAAACGTGCCGCCTGGGGAGTAC
GG
>I6629V002B21P3 length=351 xy=0737_2793 region=2 run=R_2014_12_30_12_21_21_
ACGGAGGGTGCAACGCCGTTGGTTCGGAAGTTACTGGGCGTAAAAGGGCGTCGTAAGGGC
GGTAATGTAAGGTCAGACGTGAAATCCTTTGGCTCAACTGAAGAACTGCGTCTGATACTG
CATGACTAGAGTGCAGAAGAGGGAAACGGAATTCCCGGTGTAGAGGTGAAATTCGTAGAT
ATCGGGAGGAACACCGGTGGCGAAGGCGGTTTCCTGGTCTGACACTGACGCTGAGGCGCG
AAAGCGTGGGTAGCAAACAGGATTAGATACCCTGGTAGTCCACGCCGTAAACGGTGGGTA
CTGGGTGTGGGAGGTGTAATGCCTTCTGTGCCGAAGCTAACGCGTTAAGTA
>I6629V002B21PQ length=354 xy=0737_2780 region=2 run=R_2014_12_30_12_21_21_
ACGTAGGCAGCGAGCGTTGTTCGGAGTTACTGGGCGTAAAGCGTGCGTAGGCGGCGGTCC
ATGTCTGGTGTGAAATCTCCCGGCTTAACTGGGAGGGTGCGCCGGAAACGGGGCTGCTGG
AGTGCGGGAGAGGTAAGCGGAATTCCCGGTGTAGCGGTGAAATGCGTAGATATCGGGAAG
AACACCTGCGGTGTAGACGGCTTACTGGACCGTGACTGACGCTGAGGCACGAAAGCGTGG
GTAGCAAACAGGATTAGATACCCTGGTAGTCCACGCCCTAAACGATGCATACTTGGTGTG
GGCAGTTCAGTCTGTCCGTGCCGAAGCTAACGCGATAAGTATGCCGCCTGGGGA
>I6629V002B21QP length=362 xy=0737_2815 region=2 run=R_2014_12_30_12_21_21_
ACGTAGGTGGCAAGCGTTATCCGGAATTATTGGGCGTAAAGCGCGCGCAGGTGGTTTCTT
AAGTCTGATGTGAAAGCCCACGGCTCAACCGTGGAGGGTCATTGGAAACTGGGAGACTTG
AGTGCAGAAGAGGAAAGTGGAATTCCATGTGTAGCGGTGAAATGCGTAGAGATATGGAGG
AACACCAGTGGCGAAGGCGACTTTCTGGTCTGTAACTGACACTGAGGCGCGAAAGCGTGG
GGAGCAAGCAGGATTAGATACCCTGGTAGTCCACGCTGTAAACGATGAGTGCTAAGTGTT
AGAGGGTTTCCGCCCTTTAGTGCTGAAGTTAACGCATTAAGCACTCCGCCTGGGGAGTAC
GG
>I6629V002B21QT length=361 xy=0737_2819 region=2 run=R_2014_12_30_12_21_21_
ACGGAGGGGGCTAGCGTTGTTCGGAATTACTGGGCGTAAAGCGCGCGTAGGCGGTTCTTC
AAGTCAGAGGTGAAAGCCCGGTGCTCAACACCGGAATTGCCTTTGAAACTAGGGAACTTG
AATCCAGGAGAGGTGAGTGAAATTCCGAGTGTAGAGGTGAAATTCGTAGATATTCGGAAG
AACACCAGTGGCGAAGGCGGCTCACTGGACTGGTATTGACGCTGAGGTGCGAAAGCGTGG
GGAGCAAACAGGATTAGATACCCTGGTAGTCCACGCCGTAAACGATGATAACTAGCTGTC
CGGTCACTTGGTGACTGGGTGGCGCAGCTAACGCATTAAGTTATCCGCCTGGGGAGTACG
G
>I6629V002B21R8 length=364 xy=0737_2870 region=2 run=R_2014_12_30_12_21_21_
ACGTAGGGTGCAAGCGTTGTCCGGAATTATTGGGCGTAAAGAGCTCGTAGGCGGTTTGTC
GCGTCTGCTGTGAAAACCCGAGGCTCAACCTCGGGCCTGCAGTGGGCACGGGCAGACTAG
AGTGCGGTAGGGGAGATTGGAATTCCTGGTGTAGCGGTGGAATGCGCAGATATCAGGAGG
AACACCGATGGCGAAGGCAGATCTCTGGGCCGTTACTGACGCTGAGGAGCGAAAAGGGTG
GGGAGCAAACAGGCTTAGATACCCTGGTAGTCCACCCCGTAAACGTTGGGAACTAGATGT
GGGGAGCATTCCACGGTCTCCGTGTCGCAGCTAACGCATTAAGTTCCCCGCCTGGGGAGT
ACGG
>I6629V002B221D length=360 xy=0738_0399 region=2 run=R_2014_12_30_12_21_21_
ACGTAGGTGGCAAGCGTTGTCCGGAATTATTGGGCGTAAAGCGCGCGCAGGCGGCCTTTT
AAGTCTGATGTGAAAGCCCCCGGCTCAACCGGGGAGGGTCATTGGAAACTGGAAGGCTTG
AGTACAGAAGAGGAGAGTGGAATTCCACGTGTAGCGGTGAAATGCGTAGGGATGTGGAGG
AACACCAGTGGCGAAGGCGACTCTCTGGTCTGTAACTGACGCTGAGGCGCGAAAGCGTGG
GGAGCAAACAGGATTAGATACCCTGGTAGTCCACGCCGTAAACGATGAGTGCTAGGCGTT
GGGGGGTACCACCCTCAGTGCCGAAGCTAACGCATTAAGCACTCCGCCTGGGGAGTACGG
>I6629V002B2223 length=363 xy=0738_0461 region=2 run=R_2014_12_30_12_21_21_
ACGTAGGGTGCAAGCGTTGTCCGGAATTATTGGGCGTAAAGAGCTCGTAGGCGGTTTGTC
GCGTCTGCTGTGAAAACGCGAGGCTCAACCTCGCGCCTGCAGTGGGTACGGGCAGACTAG
AGTGTGGTAGGGGAGATTGGAATTCCTGGTGTAGCGGTGGAATGCGCAGATATCAGGAGG
AACACCGATAGCGAAGGCAGATCTCTGGGCCATTACTGACGCTGAGGAGCGAAAGCGTGG
GGAGCGAACAGGATTAGATACCCTGGTAGTCCACGCCGTAAACGTTGGGAACTAGATGTG
GGGTCCATTCCACGGATTCCGTGTCGCAGCTAACGCATTAAGTTATCCGCCTGGGGAGTA
CGG
>I6629V002B228Z length=362 xy=0738_0673 region=2 run=R_2014_12_30_12_21_21_
ACGTAGGTGGCAAGCGTTGTCCGGAATTATTGGGCGTAAAGCGCGCGCAGGCGGTCCTTT
AAGTCTGATGTGAAAGCCCACGGCTCAACCGTGGAGGGTCATTGGAAACTGGGGGACTTG
AGTGCAGGAGAGAAGAGTGGAATTCCACGTGTAGCGGTGAAATGCGTAGAGATGTGGAGG
AACACCAGTGGCGAAGGCGACTCTTTGGCCTGTAACTGACGCTGAGGCGCGAAAGCGTGG
GGAGCAAACAGGATTAGATACCCTGGTAGTCCACGCCGTAAACGATGAGTGCTAAGTGTT
AGAGGGTTTCCGCCCTTTAGTGCTGCAGCAAACGCATTAAGCACTCCGCCTGGGGAGTAC
GG
>I6629V002B22FQ length=358 xy=0737_3716 region=2 run=R_2014_12_30_12_21_21_
ACGGAGGGTGCAAGCGTTACCCGGAATCACTGGGCGTAAAGGGCGTGTAGGCGGACACTT
AAGTCTGGTTTTAAAGACTGCGGCTCAACCGCAGGGATGGACTGGATACTGGGTGTCTTG
ACCTCTGGAGAGAGAACTGGAATTCCTGGTGTAGCGGTGGAATGCGTAGACACCAGGAGG
AACACCAATGGCGAAGGCAGGTTCTTGGACAGAAGGTGACGCTGAGGCGCGAAAGTGTGG
GGAGCGAACCGGATTAGATACCTGGGTAGTCCACACCCTAAACGATGTACGTTGGCTAAC
CGCAGGATGCTGTGGTTGGCGAAGCTAACGCGATAAACGTACCGCCTGGGGAGTACGG
>I6629V002B22KJ length=362 xy=0737_3889 region=2 run=R_2014_12_30_12_21_21_
ACGTAGGGGGCTAGCGTTGTCCGGAATCATTGGGCGTAAAGCGCGTGTAGGCGGTCCGGT
AAGTCCGCTGTGAAAGTCGAGGGCTCAACCCTCGAATGCCGGTGGATACTGTCGGGCTAG
AGTGCGGAAGAGGCGAGTGGAATTCCTGGTGTAGCGGTGAAATGCGCAGATATCAGGAGG
AACACCTATTGCGAAGGCAGCTCGCTGGGACGTTACTGACGCTGAGACGCGAAAGCGTGG
GGAGCAAACAGGATTAGATACCCTGGTAGTCCACGCCGTAAACGATGGGCACTAGGTGTG
GGGGGTGTCGACTCCCTCCGTGCCGAAGCTAACGCATTAAGTGCCCCGCCTGGGGAGTAC
GG
>I6629V002B22SE length=250 xy=0738_0076 region=2 run=R_2014_12_30_12_21_21_
ACGGGGGGAGCAAGCGTTGTTCGGATTTACTGGGCGGTAAAGGGACGCGTAGGCGGCGCA
ACAAGTACACTTGTGAAAATCTTCAGGCTTAACCTGAACGCGGCCAAGTGTATACTGTCG
TGCTAGAGTGCGGAAGGGGCAACTGGAATTCTTGGTGTAGCGGTGAAATGACGTAGATAT
CAAGAGGAACACCTGCGGCGAAGGCGGGTTGCTGGGCCGACACTGACGCTGAGGCGCGAA
AGCTAGGGGA
>I6629V002B22VZ length=363 xy=0738_0205 region=2 run=R_2014_12_30_12_21_21_
ACGTAGGGCGCGAGCGTTATCCGGAATTATTGGGCGTAAAGAGCTCGTAGGCGGTTTGTC
GCGTCTGCCGTGAAAGTCCGGGGCTTAACCCCGGATCTGCGGTGGGTACGGGCAGACTGG
AGTTCAGTAGGGGAGACTGGAATTCCTGGTGTAGCGGTGAAATGCGCAGATATCAGGAGG
AACACCGATGGCGAAGGCAGGTCTCTGGGCTGTTACTGACGCTGAGGAGCGAAAGCATGG
GGAGCGAACAGGATTAGATACCCTGGTAGTCCATGCCGTAAACGTTGGGCACTAGGTGTG
GGGGACATTCCACGTTTTCCGCGCCGTAGCTAACGCATTAAGTGCCCCGCCTGGGGAGTA
CGG
>I6629V002B22X1 length=360 xy=0738_0279 region=2 run=R_2014_12_30_12_21_21_
ACGTAGGGTGCAAGCGTTAATCGGAATTACTGGGCGTAAAGCGTGCGCAGGCGGTTTTGT
AAGTCTGACGTGAAATCCCCGGGCTTAACCTGGGAATTGCGTTGGAGACTGCAAGGCTAG
AGTCTGGCAGAGGGGGGTAGAATTCCACGTGTAGCAGTGAAATGCGTAGAGATGTGGAGG
AACACCGATGGCGAAGGCAGCCCCCTGGGTCAAGACTGACGCTCATGCACGAAAGCGTGG
GGAGCAAACAGGATTAGATACCCTGGTAGTCCACGCCCTAAACGATGTCTACTAGTTGTC
GGGTTTTAATTAACTTGGTAACGCAGCTAACGCGTGAAGTAGACCGCCTGGGGAGTACGG
>I6629V002B233R length=356 xy=0738_1781 region=2 run=R_2014_12_30_12_21_21_
ACGGAGGGAGCTACGCGTTAGTTACGGAATTACTGGGCGTAAAGCGCACGTAGGACGGCT
TTAGTAAGTTAGAGGTGAAAGCCTGGAGCTCAACTCCAGAATTGCCTTTAAGAACTGCAT
CGCTTGAATCCAGGAGAGGTGAGTGGAATTCCGAGTGTAGAGGTGAAATTCGTAGATATT
CGGAAGAACACCAGTGGCGAAGGCGGCTCACTGGACTGGTATTGACGCTGAGGTGCGAAA
GCGTGGGGAGCAAACAGGATTAGATACCCTGGTAGTCCACGCCGTAAACGATGATAACTA
GCTGTCGGGGCTCTTAGAGCTTCGGTGGCGCAGCTAACGCATTAAGTTATCCGCCT
>I6629V002B2364 length=361 xy=0738_1902 region=2 run=R_2014_12_30_12_21_21_
ACGGAGGGGGCTAGCGTTGTTCGGAATTACTGGGCGTAAAGCGCGCGTAGGCGGCTTTGT
AAGTTAGAGGTGAAAGCCCGGAGCTCAACTTCGGAATTGCCTTTAAGACTGCATCGCTAG
AATCATGGAGAGGTTAGTGGAATTCCGAGTGTAGAGGTGAAATTCGTAGATATTCGGAAG
AACACCAGTGGCGAAGGCGACTAACTGGACATGTATTGACGCTGAGGTGCGAAAGCGTGG
GGAGCAAACAGGATTAGATACCCTGGTAGTCCACGCCGTAAACGATGATGACTAGCTGTC
GGGGCGCTTAGCGTTTCGGTGGCGCAGCTAACGCGTTAAGTCATCCGCCTGGGGAGTACG
G
>I6629V002B237F length=361 xy=0738_1913 region=2 run=R_2014_12_30_12_21_21_
ACGTAGGGTGCAAGCGTTAATCGGAATTACTGGGCGTAAAGCGTGCGCAGGCGGTTTTGT
AAGTCTGTCGTGAAAGCCCCGGGCTTAACCTGGGAACGGCATCTGATACTGTTAGGCTAG
AGTAGGTGAGAGGAAGGTAGAATTCCAGGTGTAGCGGTGAAATGCGTAGAGATCTGGAGG
AATACCGATGGCGAAGGCAGCCTTCTGGCATCATACTGACACTGAGGTTCGAAAGCGTGG
GTAGCAAACAGGATTAGATACCCTGGTAGTCCACGCCGTAAACGATGTCTACTAGTCGTT
GGGTCCCTTGAGGACTTAGTGACGCAGCTAACGCAATAAGTAGACCGCCTGGGGAGTACG
G
>I6629V002B239W length=326 xy=0738_2002 region=2 run=R_2014_12_30_12_21_21_
ACGAAGGGGGCTAGCGTTGCTCGGAATTACTGGGCGTAAAGGGTGCGTAGGCGGGTCTTT
AAGTCAGAGGTGAAATCCTGGAGCTCAACTCCAGAACTGCCTTTGATACTGAGGATCTTG
AGTTCGGGAGAGGTGAGTGGAACTGCGAGTGTAGAGGTGAAATTCGTAGATATTCGCAAG
AACACCAGTGGCGAAGGCGGCTCACTGGCCCGATACTGACGCTGAGGCACGAAAGCGTGG
GGAGCAAACAGGATTAGATACCCTGGTAGTCCACGCCGTAAACGATGAATGCCAGCCGTT
AGTGGGTTTACTCACTAGTGGCGCAG
>I6629V002B23CZ length=24 xy=0738_0817 region=2 run=R_2014_12_30_12_21_21_
GAGATGGCCGCCTGGGGAGTACGG
>I6629V002B23DU length=363 xy=0738_0848 region=2 run=R_2014_12_30_12_21_21_
ACGGAGGGAGCTAGCGTTATTCGGAATTACTGGGCGTAAAGCGCACGTAGGCGGCTTTGT
AAGTTAGAGGTGAAAGCCTGGAGCTCAACTCCAGAATTGCCTTTAAGACTGCATCGCTTG
AATCCAGGAGAGGTGAGTGGAATTCCGAGTGTAGAGGTGAAATTCGTAGATATTCGGAAG
AACACCAGTGGCGAAGGCGGCTCACTGGACTGGTATTGACGCTGAGGTGCGAAAGCGTGG
GGAGCAAACAGGATTAGATACCCTGGTAGTCCACGCCGTAAACGTTGGGCGCTAGGTGTG
GGGCTCATTCCACGAGTTCCGTGCCGCAGCTAACGCATTAAGCGCCCCGCCTGGGGAGTA
CGG
>I6629V002B23H8 length=360 xy=0738_1006 region=2 run=R_2014_12_30_12_21_21_
ACGTAGGGTGCAGGCGTTAATCGGAATTACTGGGCGTAAAGCGTGCGCAGGCGGTTTGCT
AAGAGAGATGTGAAATCCCCGGGCTTAACCTGGGAACTGCGTTTCTAACTGGCAGGCTTG
AGTGTGGCAGAGGGGGGTGGAATTCCACGTGTAGCAGTGAAATGCGTAGAGATGTGGAGG
AACACCGATGGCGAAGGCAGCCCCCTGGGCTAACACTGACGCTCATGCACGAAAGCGTGG
GGAGCAAACAGGATTAGATACCCTGGTAGTCCACGCCCTAAACTATGTCAACTGGTTGTC
GGGGAAGCAATTCCTTGGTAACGAAGCTAACGCGTGAAGTTGACCGCCTGGGGAGTACGG
>I6629V002B23LR length=362 xy=0738_1133 region=2 run=R_2014_12_30_12_21_21_
ACGTAGGTGGCAAGCGTTGTCCGGAATTATTGGGCGTAAAGCGCGCGCAGGCGGTCCTTT
AAGTCTGATGTGAAAGCCCACGGCTCAACCGTGGAGGGTCATTGGAAACTGGGGGACTTG
AGTACAGAAGAGAAGAGTGGAATTCCACGTGTAGCGGTGAAATGCGTAGAGATGTGGAGG
AACACCAGTGGCGAAGGCGACTCTTTGGTCTGTAACTGACGCTGAGGCGCGAAAGCGTGG
GGAGCAAACAGGATTAGATACCCTGGTAGTCCACGCTGTAAACGATGAGTGCTAAGTGTT
AGAGGGTTTCCGCCCTTTAGTGCTGCAGCTAACGCATTAAGCACTCCGCCTGGGGAGTAC
GG
>I6629V002B23MB length=18 xy=0738_1153 region=2 run=R_2014_12_30_12_21_21_
GAGATGGCCGCCTGGGGA
>I6629V002B23O7 length=360 xy=0738_1257 region=2 run=R_2014_12_30_12_21_21_
ACGTAGGGTGCGAGCGTTAATCGGAGTTACTGGGCGTAAAGCGTGCGTAGGCGGTGGTCC
AAGTCTGGTGTGAAATCTCCCGGCTTAACTGGGAGGGTGCGCCGGAAACTGGGCTGCTGG
AGTGCGGGAGAGGTAAGCGGAATTCCCGGTGTAGCGGTGAAATGCGTAGATATCGGGAGG
AACACCTGTGGTGTAGACGGCTTACTGGACCGCCACTGACGCTGAGGCACGAAAGCGTGG
GTAGCAAACAGGATTAGATACCCTGGTAGTCCACGCCCTAAACGATGCATACTTGGTGTG
GGCAGTTCAGTCTGTCCGTGCCGAAGCTAACGCGATAAGTATGCCGCCTGGGGAGTACGG
>I6629V002B23Q4 length=145 xy=0738_1326 region=2 run=R_2014_12_30_12_21_21_
ACGAGGGAGGCTAGCGTTAGTTCGGAAGTTACTGGGTGTAAAGGCGACGACGTAGGCGGC
GTTTGTAAGTTAGAGGTGAAAGCCCAGAGCTCAACTCTGGAATTGCCTTTAAGACTGCAT
CGCTTGAATCCGAGGAGAGGTGAGT
>I6629V002B23TC length=362 xy=0738_1406 region=2 run=R_2014_12_30_12_21_21_
ACGTAGGTGGCAAGCGTTGTCCGGAATTATTGGGCGTAAAGCGCGCGCAGGCGGTCCTTT
AAGTCTGATGTGAAAGCCCACGGCTCAACCGTGGAGGGCCATTGGAAACTGGGGGACTTG
AGTGCAGAAGAGGAAAGTGGAATTCCATGTGTAGCGGTGAAATGCGTAGAGATGTGGAGG
AACACCAGTGGCGAAGGCGACTTTCTGGTCTGTAACTGACGCTGAGGCGCGAAAGCGTGG
GGAGCAAACAGGATTAGATACCCTGGTAGTCCACGCCGTAAACGATGAGTGCTAAGTGTT
AGGGGGTTTCCGCCCCTTAGTGCTGCAGCTAACGCATTAAGCACTCCGCCTGGGGAGTAC
GG
>I6629V002B23XT length=22 xy=0738_1567 region=2 run=R_2014_12_30_12_21_21_
GAGAGCCGCCTGGGGAGTACGG
>I6629V002B242I length=24 xy=0738_3032 region=2 run=R_2014_12_30_12_21_21_
GAGATGGCCGCCTGGGGAGTACGG
>I6629V002B24KV length=24 xy=0738_2397 region=2 run=R_2014_12_30_12_21_21_
GAGATGGCCGCCTGGGGAGTACGG
>I6629V002B24LC length=356 xy=0738_2414 region=2 run=R_2014_12_30_12_21_21_
ACGTAGGGGGCAAGCGTTATCCGGATTTATTGGGCGTAAAGAGCTCGTAGGCGGCCGTTC
GCGTCGGATGTGAAAGCTCAGGGCTCAACTCTGAGACGCCATTCGATACGGGACGGCTAG
AGGTAGGTAGGGGAAAGTGGAATTCCTGGTGTAGCGGTGAAATGCGCAGATATCAGGAGG
AACACCGGTGGCGAAGGCGGCTTTCTGGGCCTTACCTGACGCTGAGGAGCGAAAGCTGGG
GGAGCGAACGGGATTAGATACCCCGGTAGTCCCAGCCGTAAACGTTGAGTGCTAGGTGTG
AGCGGTGTCGACTCCGCTCGTGCCGAAGCTAACGCATTAAGCACCCCGCCTGGGGA
>I6629V002B24LM length=360 xy=0738_2424 region=2 run=R_2014_12_30_12_21_21_
ACGTAGGGGGCTAGCGTTGTCCGGAATCATTGGGCGTAAAGCGCGTGTAGGCGGTCCGGT
AAGTCCGCTGTGAAAGTCGAGGGCTCAACCCTCGAATGCCGGTGGATACTGTCGGGCTAG
AGTGCGGAAGAGGCGAGTGGAATTCCTGGTGTAGCGGTGAAATGCGCAGATATCAGGAGG
AACACCTATTGCGAAGGCAGCTCGCTGGGACGTTACTGACGCTGAGACGCGAAAGCGTGG
GGAGCAAACAGGATTAGATACCCTGGTAGTCCACGCCGTAAACGATGGATGCTAGCCGTT
GGCGGGTTTACCCGTCAGTGGCGCAGCTAACGCATTAAGCATCCCGCCTGGGGAGTACGG
>I6629V002B24MR length=358 xy=0738_2465 region=2 run=R_2014_12_30_12_21_21_
ACGGAGGGTGCAAGCGTTACCCGGAATCACTGGGCGTAAAGGGCGTGTAGGCGGACACTT
AAGTCTGGTTTTAAAGACTGCGGCTCAACCGCAGGGATGGACTGGATACTGGGTGTCTTG
ACCTCTGGAGAGAGAACTGGAATTCCTGGTGTAGCGGTGGAATGCGTAGATACCAGGAGG
AACACCAATGGCGAAGGCAGGTTCTTGGACAGAAGGTGACGCTGAGGCGCGAAAGTGTGG
GGAGCGAACCGGATTAGATACCCGGGTAGTCCACACCCTAAACGATGTACGTTGGCTAAC
CGCAGGATGCTGTGGTTGGCGAAGCTAACGCGGTAAACGTACCGCCTGGGGAGTACGG
>I6629V002B24NR length=361 xy=0738_2501 region=2 run=R_2014_12_30_12_21_21_
ACGGAGGGAGCTAGCGTTATTCGGAATTACTGGGCGTAAAGCGCACGTAGGCGGCTTTGT
AAGTTAGAGGTGAAAGCCTGGAGCTCAACTCCAGAATTGCCTTTAAGACTGCATCGCTTG
AATCCAGGAGAGGTGAGTGGAATTCCGAGTGTAGAGGTGAAATTCGTAGATATTCGGAAG
AACACCAGTGGCGAAGGCGGCTCACTGGACTGGTATTGACGCTGAGGTGCGAAAGCGTGG
GGAGCAAACAGGATTAGATACCCTGGTAGTCCACGCCGTAAACGATGATAACTAGCTGTC
GGGGCTCTTAGAGCTTCGGTGGCGCAGCTAACGCATTAAGTTATCCGCCTGGGGAGTACG
G
>I6629V002B24ON length=359 xy=0738_2533 region=2 run=R_2014_12_30_12_21_21_
ACGTAGGGTGCAAGCGTTAATCGGAATTACTGGGCGTAAAGCGTGCGCAGGCGGTTTTGT
AAGACTGTCGTGAAATCCCCGGGCTCAACCTGGGAATGGCGATGGTGACTGCAAGGCTAG
AGTTTGGCAGAGGGGGGTAGAATTCCACGTGTAGCAGTGAAATGCGTAGATATGTGGAGG
AACACCGATGGCGAAGGCAGCCCCCTGGGTCAAAACTGACGCTCATGCACGAAAGCGTGG
GGAGCAAACAGGATTAGATACCCTGGTAGTCCACGCCCTAAACGATGTCTACTAGTTGTC
GGGTTTTAATTAACTTGGTAACGCAGCTAACGCGTGAAGTAGACCGCCTGGGGATACGG
>I6629V002B24PR length=361 xy=0738_2573 region=2 run=R_2014_12_30_12_21_21_
ACGGAGGGGGCTAGCGTTGTTCGGAATTACTGGGCGTAAAGCGCACGTAGGCGGCTTTGT
AAGTTAGAGGTGAAAGCCCGGGGCTCAACTCCGGAATTGCCTTTAAGACTGCATCGCTAG
AATTGTGGAGAGGTAAGTGGAATTCCGAGTGTAGAGGTGAAATTCGTAGATATTCGGAAG
AACACCAGTGGCGAAGGCGACTTACTGGACACATATTGACGCTGAGGTGCGAAAGCGTGG
GGAGCAAACAGGATTAGATACCCTGGTAGTCCACGCCGTAAACGATGATGACTAGCTGTC
AGGGCCCTTAGGGTTTTGGTGGCGCAGCTAACGCGTTAAGTCATCCGCCTGGGGAGTACG
G
>I6629V002B24RS length=362 xy=0738_2646 region=2 run=R_2014_12_30_12_21_21_
ACGTAGGTGGCAAGCGTTGTCCGGAATTATTGGGCGTAAAGCGCGCGCAGGCGGTCCTTT
AAGTCTGATGTGAAAGCCCACGGCTCAACCGTGGAGGGTCATTGGAAACTGGGGGACTTG
AGTGCAGGAGAGAAGAGTGGAATTCCACGTGTAGCGGTGAAATGCGTAGAGATGTGGAGG
AACACCAGTGGCGAAGGCGACTCTTTGGCCTGTAACTGACGCTGAGGCGCGAAAGCGTGG
GGAGCAAACAGGATTAGATACCCTGGTAGTCCACGCCGTAAACGATGAGTGCTAAGTGTT
AGAGGGTTTCCGCCCTTTAGTGCTGCAGCAAACGCATTAAGCACTCCGCCTGGGGAGTAC
GG
>I6629V002B24UZ length=362 xy=0738_2761 region=2 run=R_2014_12_30_12_21_21_
ACGTAGGTGGCAAGCGTTGTCCGGAATTATTGGGCGTAAAGCGCGCGCAGGCGGTCCTTT
AAGTCTGATGTGAAAGCCCACGGCTCAACCGTGGAGGGTCATTGGAAACTGGGGGACTTG
AGTGCAGAAGAGGAAAGTGGAATTCCACGTGTAGCGGTGAAATGCGTAGAGATGTGGAGG
AACACCAGTGGCGAAGGCGACTTTCTGGTCTGTAACTGACGCTGAGGCGCGAAAGCGTGG
GGAGCAAACAGGATTAGATACCCTGGTAGTCCACGCCGTAAACGATGAGTGCTAAGTGTT
AGGGGGTTTCCGCCCCTTAGTGCTGCAGCTAACGCATTAAGCACTCCGCCTGGGGAGTAC
GG
>I6629V002B2513 length=361 xy=0739_0217 region=2 run=R_2014_12_30_12_21_21_
ACGGAGGGGGCTAGCGTTGTTCGGAATTACTGGGCGTAAAGCGCACGTAGGCGGCTTTGT
AAGTCAGGGGTGAAAGCCTGGAGCTCAACTCCAGAACTGCCTTTGAGACTGCATCGCTTG
AATCCGGGAGAGGTAAGTGGAATTCCGAGTGTAGAGGTGAAATTCGTAGATACTCGGAAG
AACACCAGTGGCGAAGGCGGCTTACTGGACCGGGATTGACGCTGAGGTGCGAAAGCGCGG
GGAGCAAACAGGATTAGATACCCTGGTAGTCCACGCCGTAAACGATGATAACTAGCTGTC
CGGGGACCTGGTCTTTGGGTGGCGCAGCTAACGCATTAAGTTATCCGCCTGGGGAGTACG
G
>I6629V002B2569 length=360 xy=0739_0403 region=2 run=R_2014_12_30_12_21_21_
ACGGAGGGGGCTAGCGTTGTCCGAAGTTACTGGGCGTAAAGCGCGCGTAGGCGGGTTGGT
AAGTCCGCTGTGAAAGCCCGGAGCTTAACTCCGGAGGGTCGGTGGATACTGCCAGTCTTG
AAGGTGCTAGGGGGAAATGGAATTACCGGTGTAGCGGTGAAATGCGTAGATATCGGTAGG
AACACCAGTGGCGAAGGCGGTTTCCTGGGGCATTCTTGACGCTGAGGCGCGAAAGCTGGG
GGAGCGAACGGGATTAGATACCCCGGTAGTCCCAGCCCTAAACGATGTCAACTAGTTGTC
GGGTCTTAATTGACTTGGTAACGCAGCTAACGCGTGAAGTTGACCGCCTGGGGAGTACGG
>I6629V002B2587 length=357 xy=0739_0473 region=2 run=R_2014_12_30_12_21_21_
ACAGAGGTCTCAAGCGTTGTTCGGATTCATTGGGCGTAAAGGGTGCGTAGGCGGCGCGGT
AAGTCGGGTGTGAAATCTCGGAGCTTAACTCCGAAACTGCATTCGATACTGCCGTGCTTG
AGGACTGGAGAGGAGACTGGAATTTACGGTGTAGCGGTGAAATGCGTAGATATCGTAAGG
AAGACCAGTGGCGAAGGCGGGTCTCTGGACAGTTCCTGACGCTGAGGCACGAAGGTCAGG
GGAGCAAACGGGATTAGATACCCCGGTAGTCCTGACAGTAAACGGTGCACGTTTGGTGTG
GGAGGATTCGACCCCTTCTGCGCCGGAGCTAACGCGTTAAACGTGCCGCCTGGGGAG
>I6629V002B258X length=361 xy=0739_0463 region=2 run=R_2014_12_30_12_21_21_
ACGGAGGGTGCAAGCGTTAATCGGAATTACTGGGCGTAAAGCGAGCGTAGGTGGCTTGAT
AAGTCAGATGTGAAATCCCCGGGCTTAACCTGGGAACTGCATCTGATACTGTTAGGCTAG
AATAGGTGAGAGGAAGGTAGAATTCCAGGTGTAGCGGTGAAATGCGTAGAGATCTGGAGG
AATACCGATGGCGAAGGCAGCCTTCTGGCATCATATTGACACTGAGGTTCGAAAGCGTGG
GTAGCAAACAGGATTAGATACCCTGGTAGTCCACGCCGTAAACGATGTCTACTAGTCGTT
GGGTCCCTTGAGGACTTAGTGACGCAGCTAACGCAATAAGTAGACCGCCTGGGGAGTACG
G
>I6629V002B25A1 length=361 xy=0738_3339 region=2 run=R_2014_12_30_12_21_21_
ACGGAGGGTGCAAGCGTTAATCGGAATTACTGGGCGTAAAGCGCACGCAGGCGGTTTGTT
AAGTCAGATGTGAAATCCCCGGGCTCAACCTGGGAACTGCATCTGATACTGGCAAGCTTG
AGTCTCGTAGAGGGGGGTAGAATTCCAGGTGTAGCGGTGAAATGCGTAGAGATCTGGAGG
AATACCGGTGGCGAAGGCGGCCCCCTGGACGAAGACTGACGCTCAGGTGCGAAAGCGTGG
GGAGCAAACAGGATTAGATACCCTGGTAGTCCACGCCGTAAACGATGTCGACTTGGAGGT
TGTGCCCTTGAGGCGTGGCTTCCGGAGCTAACGCGTTAAGTCGACCGCCTGGGGAGTACG
G
>I6629V002B25AQ length=362 xy=0738_3328 region=2 run=R_2014_12_30_12_21_21_
ACGGAGGAGGCAAGCGTTATCCGGAATTATTGGGCGTAAAGCGTCCGCAGGTGGCACTTC
AAGTCTGTCGTCAAAGACTGGGGCTTAACCCTGGAAAGGCGGTGGAAACTGAAGCGCTAG
AGTGTGGTAGGGGTAGAGGGAATTCCCGGTGTAGCGGTGAAATGCGTAGAGATCGGGAAG
AACATCGGTGGCGAAAGCGCTCTACTGGACCACAACTGACACTCAGGGACGAAAGCTAGG
GGAGCGAATGGGATTAGATACCCTGGTAGTCCACGCCGTAAACGATGAGTGCTAAGTGTT
AGAGGGTTTCCGCCCTTTAGTGCTGCAGCAAACGCATTAAGCACTCCGCCTGGGGAGTAC
GG
>I6629V002B25JO length=24 xy=0738_3650 region=2 run=R_2014_12_30_12_21_21_
GAGATGGCCGCCTGGGGAGTACGG
>I6629V002B25KT length=362 xy=0738_3691 region=2 run=R_2014_12_30_12_21_21_
GCGGAGGGTGCAAGCGTTACCCGGAATCACTGGGCGTAAAGGGCGTGTAGGCGGACACTT
AAGTCTGGTTTTAAAGACTGCGGCTCAACCGCAGGGATGGACTGGATACTGGGTGTCTTG
ACCTCTGGAGAGAGAACTGGAATTCCTGGTGTAGCGGTGGAATGCGTAGATACCAGGAAG
AACACCCGTGGCGAAGGCGGTTCTCTGGGACGGTACTGACGCTGAGACGCGAAAGCGTGG
GGAGCGAACAGGATTAGATACCCTGGTAGTCCACGCCGTAAACGATGAGTGCTAGGTGTG
GGGGGTGTCGACTCCCCCCGTGCCGAAGCTAACGCATTAAGCACTCCGCCTGGGGAGTAC
GG
>I6629V002B25LN length=24 xy=0738_3721 region=2 run=R_2014_12_30_12_21_21_
GGGATGGCCGCCTGGGGAGTACGG
>I6629V002B25Q7 length=15 xy=0738_3921 region=2 run=R_2014_12_30_12_21_21_
ACGGAGGGGCAAGCG
>I6629V002B25XC length=365 xy=0739_0046 region=2 run=R_2014_12_30_12_21_21_
ACGGGGGGAGCAAGCGTTGTTCGGATTTACTGGGCGTAAAGGGCGCGTAGGCGGCCACCG
CAAGTCGACTGTGAAATCTCCGGGCTTAACCCGGAACGGTCAGCCGATACTGCGGGGCTA
GAGTGCAGAAGGGGCAACTGGAATTCTCGGTGTAGCGGTGAAATGCGTAGATATCGAGAG
GAACACCTGCGGCGAAGGCGGGTTGCTGGGCTGACACTGACGCTGAGGCGCGAAAGCTAG
GGGAGCGAACGGGGATTAGATACCCCGGTAGTCCTAGCCTTAAACGATGAATGCTTGGTG
TCTGGGGTTTTATAGTCCCCGGGTGCCCTCGCTAACGCTTTAAGCATTCCGCCTGGGGAG
TACGG
>I6629V002B260P length=361 xy=0739_1463 region=2 run=R_2014_12_30_12_21_21_
ACAGAGGGTGCAAGCGTTAATCGGAATTACTGGGCGTAAAGCGAGCGTAGGTGGCTTGAT
AAGTCAGATGTGAAAGCCCCGGGCTTAACCTGGGAACGGCATCTGATACTGTTGGGCTAG
AGTAGGTGAGAGGAAGGTAGAATTCCAGGTGTAGCGGTGAAATGCGTAGAGATCTGGAGG
AATACCGATGGCGAAGGCAGCCTTCTGGCATCATACTGACACTGAGGTTCGAAAGCGTGG
GTAGCAAACAGGATTAGATACCCTGGTAGTCCACGCCGTAAACGATGTCTACTAGTCGTT
GGGTCCCTTGAGGACTTAGTGACGCAGCTAACGCAATAAGTAGACCGCCTGGGGAGTACG
G
>I6629V002B2632 length=360 xy=0739_1584 region=2 run=R_2014_12_30_12_21_21_
ACGTAGGGTGCAAGCGTTAATCGGAATTACTGGGCGTAAAGCGTGCGCAGGCGGTTGTGC
AAGACCGATGTGAAATCCCCGGGCTTAACCTGGGAATGGCATTGGTGACTGCACGGCTAG
AGTGTGTCAGAGGGGGGTAGAATTCCACGTGTAGCAGTGAAATGCGTAGAGATGTGGAGG
AATACCGATGGCGAAGGCAGCCCCCTGGGATAACATTGACGCTCATGCACGAAAGCGTGG
GGAGCAAACAGGATTAGATACCCTGGTAGTCCACGCCCTAAACGATGTCAACTAGTTGTC
GGGTCTTAATTGACTTGGTAACGCAGCTAACGCGTGAAGTTGACCGCCTGGGGAGTACGG
>I6629V002B264L length=184 xy=0739_1603 region=2 run=R_2014_12_30_12_21_21_
ACAGAGGGTGCGAGCGTTAATCGGATTTACTGGGCGTAAAGCGTGCGTAGCGGCTTTTGA
GTCGATGTGAAATCCCCGAGCTTAACTTGGGAATTGCTATTCGATACTGGAAGCTAGAGT
ATGGGANAGGAGTGTAGAATTCCAGGTGTAGCGTGAATAGCGTAGAGATCTGGAGGAATA
CCGA
>I6629V002B26AJ length=360 xy=0739_0521 region=2 run=R_2014_12_30_12_21_21_
ACGTAGGTGGCAAGCGTTGTCCGGAATTATTGGGCGTAAAGCGCGCGCAGGCGGCCTTTT
AAGTCTGATGTGAAAGCCCCGGCTCAACCGGGGAGGGTCATTGGAAACTGGAAGGCTTGA
GTACAGAAGAGAAGAGTGGAATTCCATGTGTAGCGGTGAAATGCGTAGAGATGTGGAGGA
ACACCAGTGGCGAAGGCGACTCTTTGGTCTGTAACTGACGCTGAGGCGCGAAAGCGTGGG
GAGCAAACAGGATTAGATACCCTGGTAGTCCACGCCGTAAACGATGAGTGCTAGGTGTTG
GGGGGTTTCCGCCCTCAGTGCTGAAGCTAACGCATTAAGCACTCCGCCTGGGGAGTACGG
>I6629V002B26CE length=360 xy=0739_0588 region=2 run=R_2014_12_30_12_21_21_
ACGTAGGCAGCGAGCGTTGTTCGGAGTTACTGGGCGTAAAGCGTGCGTAGGCGGCGGTCC
ATGTCTGGTGTGAAATCTCCCGGCTTAACTGGGAGGGTGCGCCGGAAACGGGGCTGCTGG
AGTGCGGGAGAGGTAAGCGGAATTCCCGGTGTAGCGGTGAAATGCGTAGATATCGGGAGG
AACACCTGCGGTGTAGACGGCTTACTGGACCGTGACTGACGCTGAGGCACGAAAGCGTGG
GTAGCAAACAGGATTAGATACCCTGGTAGTCCACGCCCTAAACGATGCATACTTGGTGTG
GGCAGTTCAGTCTGTCCGTGCCGAAGCTAACGCGATAAGTATGCCGCCTGGGGAGTACGG
>I6629V002B26DX length=24 xy=0739_0643 region=2 run=R_2014_12_30_12_21_21_
GAGATGGCCGCCTGGGGAGTACGG
>I6629V002B26F5 length=360 xy=0739_0723 region=2 run=R_2014_12_30_12_21_21_
ACGAAGGGGGCTAGCGTTGCTCGGAATCACTGGGCGTAAAGGGCGCGTAGGCGGCCATTC
AAGTCGGGGGTGAAAGCCTGTGGCTCAACCACAGAATTGCCTTCGATACTGTTTGGCTTG
AGACCGGAAGAGGTAAGTGGAACTGCGAGTGTAGAGGTGAAATTCGTAGATATTCGCAAG
AACACCAGTGGCGAGGGCGGCTTACTGGTCCGGTTCTGACGCTGAGGCGCGAAAGCGTGG
GGAGCAAACAGGATTAGATACCCTGGTAGTCCACGCCGTAAACGATGAATGCTAGCTGTT
GGGGTGCTTGCACCGCAGTAGCGCAGCTAACGCTTTAAGCATTCCGCCTGGGGAGTACGG
>I6629V002B26HN length=363 xy=0739_0777 region=2 run=R_2014_12_30_12_21_21_
ACGTAGGGCGCAAGCGTTGTCCGGAATTATTGGGCGTAAAGAGCTCGTAGGCGGTTTGTC
GCGTCTGCTGTGAAAACCTAAGGCTCAACCTTGGGCTTGCAGTGGGTACGGGCAGACTAG
AGTGCGGTAGGGGTGACTGGAATTCCTGGTGTAGCGGTGGAATGCGCAGATATCAGGAGG
AACACCGATGGCGAAGGCAGGTCTCTGGGCATTAACTGACGCTGAGGAGCGAAAGCATGG
GGAGCGAACAGGATTAGATACCCTGGTAGTCCATGCCGTAAACGTTGGGCACTAGGTGTG
GGGGACATTCCACGTTTTCCGCGCCGTAGCTAACGCATTAAGTGCCCCGCCTGGGGAGTA
CGG
>I6629V002B26R0 length=70 xy=0739_1150 region=2 run=R_2014_12_30_12_21_21_
ACGTAGGTGGCAAGCGTTGTCCGGAATTATTGGCGTAAAGACGCGCGCAGGCGGTCCTTA
AGTCTGATGT
>I6629V002B26V2 length=362 xy=0739_1296 region=2 run=R_2014_12_30_12_21_21_
ACGTAGGTGGCAAGCGTTGTCCGGAATTATTGGGCGTAAAGCGCGCGCAGGCGGTCCTTT
AAGTCTGATGTGAAAGCCCACGGCTCAACCGTGGAGGGTCATTGGAAACTGGGGGACTTG
AGTGCAGAAGAGGAGAGTGGAATTCCACGTGTAGCGGTGAAATGCGTAGAGATGTGGAGG
AACACCGGTGGCGAAGGCGACTCTCTGGTCTGTAACTGACGCTGAGGCGCGAAAGCGTGG
GGAGCAAACAGGATTAGATACCCTGGTAGTCCACGCCGTAAACGATGAGTGCTAAGTGTT
AGAGGGTTTCCGCCCTTTAGTGCTGCAGCTAACGCATTAAGCACTCCGCCTGGGGAGTAC
GG
>I6629V002B26V9 length=362 xy=0739_1303 region=2 run=R_2014_12_30_12_21_21_
ACGTAGGTGGCAAGCGTTGTCCGGAATTATTGGGCGTAAAGCGCGCGCAGGCGGTCCTTT
AAGTCTGATGTGAAAGCCCACGGCTCAACCGTGGAGGGTCATTGGAAACTGGGGGACTTG
AGTACAGAAGAGGAAAGCGGAATTCCACGTGTAGCGGTGAAATGCGTAGAGATGTGGAGG
AACACCAGTGGCGAAGGCGGCTTTCTGGTCTGTAACTGACGCTGAGGCGCGAAAGCGTGG
GGAGCAAACAGGATTAGATACCCTGGTAGTCCACGCCATAAACGATGAGTGCTAAGTGTT
AGAGGGTTTCCGCCCTTTAGTGCTGCAGCTAACGCATTAAGCACTCCGCCTGGGGAGTAC
GG
>I6629V002B270A length=361 xy=0739_2744 region=2 run=R_2014_12_30_12_21_21_
ACGAAGGGGGCTAGCGTTGTTCGGAATCACTGGGCGTAAAGGGTGCGCAGGCGGGTTCAT
AAGTCAGGGGTGAAATCCCGAGGCTCAACCTCGGAACTGCCTTTGATACTGTGGATCTTG
AGTCCGGAAGAGGTGAGTGGAACTGCGAGTGTAGAGGTGAAATTCGTAGATATTCGCAAG
AACACCGGTGGCGAAGGCGGCTCACTGGTCCGGAACTGACGCTGAGGCACGACAGCGTGG
GGAGCAAACAGGATTAGATACCCTGGTAGTCCACGCCGTAAACGATGAATGCCAGCCGTT
GGGTGATTTATCACTGAGTGGCGCAGCTAACGCTTTGAGCATTCCGCCTGGGGGAGTACG
G
>I6629V002B271S length=356 xy=0739_2798 region=2 run=R_2014_12_30_12_21_21_
ACGGAGGGGGCTAGCGTTGTTCGGAATTACTGGGCGTAGAGCGCACGTAGGCGGCTTTGT
AAGTTAGAGGTGAAAGCCCAGAGCTCAACTCTGGAATTGCCTTTAAGACTGCATCGCTTG
AATCATGGAGAGGTGAGTGGAATTCCGAGTGTAGAGGTGAAATTCGTAGATATTCGGAAG
AACACCAGTGGCGAAGGCGACTCACTGGACATGTATTGACGCTGAGGTGCGAAAGCGTGG
GGAGCAAACAGGATTAGATACCCTGGTAGTCCACGCTGTAAACGATGAGTGCTAAGTGTT
AGAGGGTTTCCGCCCTTTAGTGCTGAAGTTAACGCATTAAGCACGCCGCCTGGGGA
>I6629V002B271V length=360 xy=0739_2801 region=2 run=R_2014_12_30_12_21_21_
ACGGAGGGGGCTAGCGTTGCTCGGAATCACTGGGCGTAAAGGGTGCGTAGGCGGGTCTTT
AAGTCAGGGGTGAAATCCTGGAGCTCAACTCCAGAACTGCCTTTGATACTGAGGATCTTG
AGTCCGGGAGAGGTGAGTGGAACTGCGAGTGTAGAGGTGAAATTCGTAGATATTCGCAAG
AACACCAGTGGCGAAGGCGGCTCACTGGCCCGGTACTGACGCTGAGGCACGAAAGCGTGG
GGAGCAAACAGGATTAGATACCCTGGTAGTCCACGCCGTAAACGATGAATGCCAGCCGTT
AGTGGGTTTACTCACTAGTGGCGCAGCTAACGCTTTAAGCATTCCGCCTGGGGAGTACGG
>I6629V002B272K length=331 xy=0739_2826 region=2 run=R_2014_12_30_12_21_21_
ACGTAGGTGGCAAGCGTTGTCCGGAATTATTGGGCGTAAAGACGCGCGCAGGCGGTCCTT
TAAGTCTGATGTGAAAGCCCAACGGCTCAACCGTGGAGGGTCATTGGAGACGTGGGGGGA
CTTGAGTGCAGGAGAGGAAGAGTGGAATTCCACGTGTAGCGGTGAAATGCGTAGAGATGT
GGAGGAACACCAGTGGCGAAGGCGACTCTTTGGCCTGTAACGTGACGTTGAGGCGCGAAA
GCGTGGGGAGCAAACGAGGATTAGATACCCTGGTAGTCCCACGGCCGTAAACGATCGAGT
GCTAAGTGTTAGAGGGTTTCCGCCCTTTAGT
>I6629V002B272V length=362 xy=0739_2837 region=2 run=R_2014_12_30_12_21_21_
ACGTAGGTGGCAAGCGTTGTCCGGAATTATTGGGCGTAAAGCGCGCGCAGGCGGTCCCTT
AAGTCTGATGTGAAAGCCCACGGCTCAACCGTGGAGGGTCATTGGAAACTGGGGGACTTG
AGTGCAGAAGAGGAAAGTGGAATTCCATGTGTAGCGGTGAAATGCGTAGAGATGTGGAGG
AACACCAGTGGCGAAGGCGACTTTCTGGTTTGTAACTGACGCTGAGGCGCGAAAGCGTGG
GGAGCAAACAGGATTAGATACCCTGGTAGTCCACGCCGTAAACGATGAGTGCTAAGTGTT
AGGGGGTTTCCGCCCCTTAGTGCTGCAGCTAACGCATTAAGCACTCCGCCTGGGGAGTAC
GG
>I6629V002B27D8 length=364 xy=0739_1950 region=2 run=R_2014_12_30_12_21_21_
ACGGGGGGAGCAAGCGTTGTTCGGATTTACTGGGCGTAAAGGGCGCGTAGGCGGCCACCG
CAAGTCGACTGTGAAATCTCCGGGCTTAACCCGGAAAGGTCAGCCGATACTGCGGGGCTA
GAGTGCAGAAGGGGCAACTGGAATTCTCGGTGTAGCGGTGAAATGCGTAGATATCGAGAG
GAACACCTGTGGCGAAGGCGGGTTGCTGGGCTGACACTGACGCTGAGGCGCGAAAGCTAG
GGGAGCGAACGGGATTAGATACCCCGGTAGTCCTAGCCTTAAACGATGAATGCTTGGTGT
CTGGGGTTTTATAGTCCCCGGGTGCCGTCGCTAACGCTTTAAGCATTCCGCCTGGGGAGT
ACGG
>I6629V002B27FQ length=357 xy=0739_2004 region=2 run=R_2014_12_30_12_21_21_
ACAGAGGGGCAAGCGTTGTTCGGAATTACTGGGCGTAAAGGGCGCGTAGGCGGCCTGCTA
AGTCGAACGTGAAATCCCCGGGCTCAACCCGGGAACTGCGTTCGAGACTGGCGGGCTCGA
ATCCGGGAGAGGGATGCGGAATTCCAGGTGTAGCGGTGAAATGCGTAGATATCTGGAGGA
ACACCGGTGGCGAAGGCGGCATCCTGGACCGGCATTGACGCCTGAGGCGCGAAAGCCAGG
GGAGCAAACGGGATTAGGATACCCCGGTAGTCCTGGCCCTAAACGATGAATGCTTGGTGT
GGCGGGTATCGATCCCTGCTGTGCCGAAGCTAACGCATTAAGCATTCCGCCTGGGGA
>I6629V002B27H3 length=67 xy=0739_2089 region=2 run=R_2014_12_30_12_21_21_
ACAGAGGGTGCGAGCGTTAATCGGATTTACTGGGCGTAAAGCGTGCGTAGGCGGCTTTTT
AAGTCGG
>I6629V002B27UJ length=361 xy=0739_2537 region=2 run=R_2014_12_30_12_21_21_
ACGGAGGGGGCTAGCGTTGTTCGGAATTACTGGGCGTAAAGCGCACGTAGGCGGCTTTGT
AAGTTAGAGGTGAAAGCCCGGGGCTCAACTCCGGAATTGCCTTTAAGGCTGCATCGCTAG
AACGTCGGAGAGGTAAGTGGAATTCCGAGTGTAGAGGTGAAATTCGTAGATATTCGGAAG
AACACCAGTGGCGAAGGCGACTAACTGGACATGTATTGACGCTGAGGTGCGAAAGCGTGG
GGAGCAAACAGGATTAGATACCCTGGTAGTCCACGCCGTAAACGATGATGACTAGCTGTC
GGGGCGCTAAGCGTTTCGGTGGCGCAGCTAACGCGTTAAGTCATCCGCCTGGGGAGTACG
G
>I6629V002B27VP length=354 xy=0739_2579 region=2 run=R_2014_12_30_12_21_21_
ACGGAGGGAGCTAGCGTTATTCGGAATTACTGGGCGTAAAGCGCACGTAGGCGGCTTTGT
AAGTTAGAGGTGAAAGCCTGGACGCTCAACGTCCAGAATTGCCTTTAAGACTGCATCGCT
TGAATCCAGGAGAGGTGAGTGGAATTCCGAGTGTAGAGGTGAAATTCGTAGGTATTCGGA
AGAACACCAGTGGCGAAGGCGGCTCACTGGACTGGTATTGACGCTGAGGTGCGAAAGCGT
GGGGAGCAAACAGGATTAGACTACCCGTGGTACGTCCACGCCGTAAACGATGAATGCCAG
CCGGTTTGGGCCAGCTTGCTGCTCAGTGGCGCAGCTAACGCTTTAAGCGATTCC
>I6629V002B27VU length=361 xy=0739_2584 region=2 run=R_2014_12_30_12_21_21_
ACGGAGGGGGCTAGCGTTGTTCGGAATTACTGGGCGTAAAGCGCGCGTAGGCGGCTTTGT
AAGTTAGAGGTGAAAGCCCGGAGCTCAACTCCGGAATTGCCTTTAAGACTGCATCGCTAG
AATCATGGAGAGGTTAGTGGAATTCCGAGTGTAGAGGTGAAATTCGTAGATATTCGGAAG
AACACCAGTGGCGAAGGCGACTAACTGGACATGTATTGACGCTGAGGTGCGAAAGCGTGG
GGAGCAAACAGGATTAGATACCCTGGTAGTCCACGCCGTAAACGATGATGACTAGCTGTC
GGGGCCCTTAGGGTTTCGGTGGCGCAACTAACGCGTTAAGTCATCCGCCTGGGGAGTACG
G
>I6629V002B27WY length=361 xy=0739_2624 region=2 run=R_2014_12_30_12_21_21_
ACGGAGGGAGCTAGCGTTATTCGGAATTACTGGGCGTAAAGCGCACGTAGGCGGCTTTGT
AAGTTAGAGGTGAAAGCCTGGAGCTCAACTCCAGAATTGCCTTTAAGACTGCATCGCTTG
AATCCAGGAGAGGTGAGTGGAATTCCGAGTGTAGAGGTGAAATTCGTAGATATTCGGAAG
AACACCAGTGGCGAAGGCGGCTCACTGGACTGGTATTGACGCTGAGGTGCGAAAGCGTGG
GGAGCAAACAGGATTAGATACCCTGGTAGTCCACGCCGTAAACGATGATAACTAGCTGTC
GGGGCTCTTAGAGCTTCGGTGGCGCAGCTAACGCATTAAGTTGTCCGCCTGGGGAGTACG
G
>I6629V002B27ZW length=24 xy=0739_2730 region=2 run=R_2014_12_30_12_21_21_
GAGATGGCCGCCTGGGGAGTACGG
>I6629V002B28EG length=363 xy=0739_3254 region=2 run=R_2014_12_30_12_21_21_
ACGGAGGGTGCAAGCGTTGTTCGGAATTATTGGGCGTAAAGCGCGCGCAGGCGGCTCTCT
AAGTCTATGGGTGAAAGGCCGGGGCTCAACCCCGAGTGTGCCCAGGATACTGGGGAGCTG
GAGACACGTAGAGGCAAGCGGAATTCCGGGTGTAGCGGTGGAATGCGTAGAGATCCGGAA
GAACACCGGAGGCGAAGGCGGCTTGCTGGGCGTGATCTGACGCTGAGGCGCGAAAGCGTG
GGGAGCGAACAGGATTAGATACCCTGGTAGTCCACGCTGTAAACGATGGGCACTGGATGC
GGGGGGGATCGGCCCTCTCCGTGTCGCAGCTTACGCGTTAAGTGCCCCGCCTGGGGAGTA
CGG
>I6629V002B28N1 length=361 xy=0739_3599 region=2 run=R_2014_12_30_12_21_21_
ACGGAGGGAGCTAGCGTTGTTCGGAATTACTGGGCGTAAAGCGCACGTAGGCGGCTTTGT
AAGTTAGGGGTGAAAGCCCGGTGCTCAACACCGGAACTGCCTTTAAGACTGCATCGCTTG
AATCCAGGAGAGGTGAGTGGAATTCCGAGTGTAGAGGTGGAATTCGTAGATATTCGGAAG
AACACCAGTGGCGAAGGCGGCTCACTGGACTGGTATTGACGCTGAGGTGCGAAAGCGTGG
GGAGCAAACAGGATTAGATACCCTGGTAGTCCACGCCGTAAACGATGATAACTAGCTGTC
GGGGGCTTCCAGCTTTCGGTGGCGCAGCTAACGCATTAAGTTATCCGCCTGGGGAGTACG
G
>I6629V002B28R2 length=24 xy=0739_3744 region=2 run=R_2014_12_30_12_21_21_
GAGATGGCCGCCTGGGGAGTACGG
>I6629V002B28UD length=362 xy=0739_3827 region=2 run=R_2014_12_30_12_21_21_
ACGTAGGGGGCAAGCGTTGTCCGGATTTATTGGGCGTAAAGAGCGTGTAGGCGGCTTTAC
AGGTCCGTTGTGAAAACTCGAGGCTCAACCTCGAGACGCCGGTGGAAACCGTAAAGCTAG
AGTCCGGAAGAGGAGAGTGGAATTCCTGGCGTAGCGGTGAAATGCGCAGATATCAGGAAG
AACACCCGTGGCGAAGGCGGCTCTCTGGGACGGTACTGACGCTGAGACGCGAAAGCGTGG
GGAGCGAACAGGATTAGATACCCTGGTAGTCCACGCCGTAAACGATGGGTGCTAGGTGTG
GGCGGTGTCGACTCCGTTCGTGCCGAAGCTAACGCATTAAGCACCCCGCCTGGGGAGTAC
GG
>I6629V002B28ZE length=344 xy=0739_4008 region=2 run=R_2014_12_30_12_21_21_
ACGTAGGGTGCAAGCGTTGTCCGGAATTATTGGGCGTAAAGAGCTCGTAGGCGGTTTGTT
GCGTCGGCTGTGAAATCCCGAGGCTCAACCTCGGGTCTGCAGTCGATACGAGCAAACTAG
AGTGTTGCAGGGGAGACTGGAATTCCTGGTGTAGCGGTGGAATGCGCAGATATCAGGAAG
AACACCGATGGCGAAGGCAGATCTCTGGGCCGTAACTGACGCTGAGGAGCGAAAGGGTGG
GGAGCAAACAGGCTTAGATACCCTGGTAGTCCACCCCGTAAACGTTGGGAACTAGTTGTG
GGGTCCATTCCACGGATTCCGTGACGCAGCTAACGCATTAAGTT
>I6629V002B290N length=361 xy=0740_1253 region=2 run=R_2014_12_30_12_21_21_
ACGGAGGGAGCTAGCGTTGTTCGGAATTACTGGGCGTAAAGCGCACGTAGGCGGCTTTGT
AAGTTAGAGGTGAAAGCCCGGGGCTCAACTCCGGAACTGCCTTTAAGACTGCATCGCTTG
AATCCAGGAGAGGTGAGTGGAATTCCGAGTGTAGAGGTGAAATTCGTAGATATTCGGAAG
AACACCAGTGGCGAAGGCGGCTCACTGGACTGGTATTGACGCTGAGGTGCGAAAGCGTGG
GGAGCAAACAGGATTAGATACCCTGGTAGTCCACGCCGTAAACGATGATAACTAGCTGTC
AGGGGCCTTAGGCTTTTGGTGGCGCAGCTAACGCATTAAGTTATCCGCCTGGGGAGTACG
G
>I6629V002B295Z length=362 xy=0740_1445 region=2 run=R_2014_12_30_12_21_21_
ACGTAGGGTGCGAGCGTTGTCCGGAATTACTGGGCGTAAAGAGCTCGTAGGTGGTTTGTT
GCGTCGTCTGTGAAATTCCGGGGCTTAACTTCGGGGTGGCAGGCGATACGGGCATAACTA
GAGTGCTGTAGGGGAGACTGGAATTCCTGGTGTAGCGGTGGAATGCGCAGATATCAGGAG
GAACACCGATGGCGAAGGCAGGTCTCTGGGCAGTAACTGACGCTGAGGAGCGAAAGCATG
GGGAGCGAACAGGATTAGATACCCTGGTAGTCCATGCTGTAAACGGTGGGCGTTAGGTGT
GGGGACCGGTTTGGTTTCTGTGCCGTAGCTAACGCATTAAGCGCCCCGCCTGGGGAGTAC
GG
>I6629V002B299S length=24 xy=0740_1582 region=2 run=R_2014_12_30_12_21_21_
GAGATGGCCGCCTGGGGAGTACGG
>I6629V002B29AL length=23 xy=0740_0315 region=2 run=R_2014_12_30_12_21_21_
GTGATGACCGCCTGGGGATACGG
>I6629V002B29GN length=362 xy=0740_0533 region=2 run=R_2014_12_30_12_21_21_
ACGTAGGTGGCAAGCGTTGTCCGGAATTATTGGGCGTAAAGGGCTCGCAGGCGGTCTTCT
AAGTCTGATGTGAAATCTTGCGGCTTAACCGTAAGTGGTCATTGGAAACTGGAGGACTTG
AGTACAGAAGAGGAGAGTGGAATTCCACGTGTAGCGGTGAAATGCGTAGAGATGTGGAGG
AACACCAGTGGCGAAGGCGACTCTCTGGTCTGTAACTGACGCTGAGGAGCGAAAGCGTGG
GGAGCGAACAGGATTAGATACCCTGGTAGTCCACGCCGTAAACGATGAGTGCTAGGTGTT
AGGGGGTTTCCGCCCCTTAGTGCTGGAGTTAACGCATTAAGCACTCCGCCTGGGGAGTAG
GG
>I6629V002B29IP length=364 xy=0740_0607 region=2 run=R_2014_12_30_12_21_21_
ACAGAGGGGGCAAGCGTTATTCGGAATTATTGGGCGTAAAGGGCGCGTAGGCGGCTTTTC
AAGTGACGGGTGAAATCCCTCGGCTTAACCGAGGAACTGCCTGTCAGACTGGAAGGCTTG
AGACCGGGAGAGGTGAGTGGGAATTCCCAGTGTAGCGGTGAAATGCGTAGATATTGGGAG
GAACACCAGTGGCGAAGGCGGCTCACTGGACCGGAACTGACGCTGAGGCGCGAAAGCGTG
GGGAGCAAACAGGGATTAGATACCCTGGTAGTCCACGCCGTAAACGATGAGTGCTTGGTG
TAGCGGGTATCGACCCCTGCTGTGCCGAAGTCAACACATTAAGCACTCCGCCTGGGGAGT
ACGG
>I6629V002B29J0 length=361 xy=0740_0654 region=2 run=R_2014_12_30_12_21_21_
ACGGAGGGTGCAAGCGTTAATCGGAATTACTGGGCGTAAAGCGCACGCAGGCGGTTGGAT
AAGTTAGATGTGAAAGCCCCGGGCTCAACCTGGGAATTGCATTTAAAACTGTCCAGCTAG
AGTCTTGTAGAGGGGGGTAGAATTCCAGGTGTAGCGGTGAAATGCGTAGAGATCTGGAGG
AATACCGGTGGCGAAGGCGGCCCCCTGGACAAAGACTGACGCTCAGGTGCGAAAGCGTGG
GGAGCAAACAGGATTAGATACCCTGGTAATCCACGCCGTAAACGATGTCGGTTTGGAGAC
TGTGTCCTTGAGACGTGGCTTCCGGAGCTAACGCGTTAAATCGACCGCCTGGGGAGTACG
G
>I6629V002B29K1 length=24 xy=0740_0691 region=2 run=R_2014_12_30_12_21_21_
GAGATGGCCGCCTGGGGAGTACGG
>I6629V002B29MU length=24 xy=0740_0756 region=2 run=R_2014_12_30_12_21_21_
GGGATGGCCGCCTGGGGAGTACGG
>I6629V002B29PW length=362 xy=0740_0866 region=2 run=R_2014_12_30_12_21_21_
ACGTAGGTGGCAAGCGTTGTCCGGAATTATTGGGCGTAAAGCGCGCGCAGGCGGTCCCTT
AAGTCTGATGTGAAAGCCCACGGCTCAACCGTGGAGGGTCATTGGAAACTGGGGGACTTG
AGTGCAGAAGAGGAAAGTGGAATTCCATGTGTAGCGGTGAAATGCGTAGAGATGTGGAGG
AACACCAGTGGCGAAGGCGACTTTCTGGTCTGTAACTGACGCTGAGGCGCGAAAGCGTGG
GGAGCAAACAGGATTAGATACCCTGGTAGTCCACGCCGTAAACGATGAGTGCTAAGTGTT
AGGGGGTTTCCGCCCCTTAGTGCTGCAGCTAACGCATTAAGCACTCCGCCTGGGGAGTAC
GG
>I6629V002B29Q0 length=363 xy=0740_0906 region=2 run=R_2014_12_30_12_21_21_
ACGTAGGGTGCGAGCGTTGTCCGGAATTATTGGGCGTAAAGGGCTCGTAGGCGGTTTGTC
GCGTCGGGAGTGAAAACCAGGTGCTTAACACCTGGCTTGCTTTCGATACGGGCAGACTAG
AGGTATTCAGGGGAGAACGGAATTCCTGGTGTAGCGGTGAAATGCGCAGATATCAGGAGG
AACACCGGTGGCGAAGGCGGTTCTCTGGGAATGACCTGACGCTGAGGAGCGAAAGCGTGG
GGAGCGAACAGGATTAGATACCCTGGTAGTCCACGCCGTAAACGTTGGGCGCTAGGTGTG
GGGCTCATTCCACGAGTTCCGTGCCGCAGCTAACGCATTAAGCGCCCCGCCTGGGGAGTA
CGG
>I6629V002B29XV length=24 xy=0740_1153 region=2 run=R_2014_12_30_12_21_21_
GAGATGGCCGCCTGGGGAGTACGG
>I6629V002B29YU length=295 xy=0740_1188 region=2 run=R_2014_12_30_12_21_21_
ACGAAGGGGGCTAGCGTTGTTCGGAATTACTGGGCGTAAAGCGCACGTAGGCGGATATTT
AAGTCGGGGGTGAAATCCCGGGGCTCAACCCCGGAACTGCCTTCGATACTGGGTATCTTG
AGTTCGGAAGAGGTGAGTGGAATTGCGAGTGTAGAGGTGAAATTCGTAGATATTCGCAGG
AACACCAGTGGCGAAGGCGGCTCACTGGTCCGATACTGACGCTGAGGTGCGAAAAGTCGG
TAGGGGAGACAAACGAGGTATTAGACTACCCGTGGTACGTCCGCGACCGTAAACT
>I6629V002B2A1U length=24 xy=0729_0992 region=2 run=R_2014_12_30_12_21_21_
GAGATGGCCGCCTGGGGAGTACGG
>I6629V002B2A2B length=355 xy=0729_1009 region=2 run=R_2014_12_30_12_21_21_
ACGAAGGGGGCTAGCGTTGCTCGGAATCACTGGGCGTAAAGGGCGCGTAGGCGGCCATTC
AAGTCGGGGGTGAAAGCTTGTGGCTCAACCACAGAATTGCCTTCGATACTGTTTGGCTTG
AGTTTGGTAGAGGTTGGTGGAACTGCGAGTGTAGAGGTGAAATTCGTGGATATTCGCAAG
AACACCAGTGGCGAAGGCGGCCAACTGGACCAACACTGACGCTGAGGCGCGAAAGCGTGG
GGAGCAAACAGGATTAGATACCCTGGTAGTCCACGCCGTAAACGATGAATGCTAGCTGTT
GGGGGTGCTTGCACCTCAGTAGCGCAGCTAACGCTTTAAGCATGCCGCCTGGGGA
>I6629V002B2A2R length=362 xy=0729_1025 region=2 run=R_2014_12_30_12_21_21_
ACAGAGGATGCAAGCGTTATCCGGAATGATTGGGCGTAAAGCGTCTGTAGGTGGCTTTTT
AAGTCCGCCGTCAAATCCCAGGGCTCAACCCTGGACAGGCGGTGGAAACTACCAAGCTGG
AGTACGGTAGGGGCAGAGGGAATTTCCGGTGGAGCGGTGAAATGCGTAGAGATCGGAAAG
AACACCAACGGCGAAAGCACTCTGCTGGGCCGACACTGACACTGAGAGACGAAAGCTAGG
GGAGCAAATGGGATTAGATACCCCAGTAGTCCTAGCCGTAAACGATGGATACTAGGCGCT
GTGCGTATCGACCCGTGCAGTGCTGTAGCTAACGCGTTAAGTATCCCGCCTGGGGAGTAC
GG
>I6629V002B2A35 length=24 xy=0729_1075 region=2 run=R_2014_12_30_12_21_21_
GAGATGGCCGCCTGGGGAGTACGG
>I6629V002B2A3T length=360 xy=0729_1063 region=2 run=R_2014_12_30_12_21_21_
ACGAAGGGGGCTAGCGTTGCTCGGAATCACTGGGCGTAAAGGGCGCGTAGGCGGACTCTT
AAGTCGGGGGTGAAAGCCCAGGGCTCAACCCTGGAATTGCCTTCGATACTGGGAGTCTTG
AGTTCGGAAGAGGTTGGTGGAACTGCGAGTGTAGAGGTGAAATTCGTAGATATTCGCAAG
AACACCAGTGGCGAGGGCGGCCAACTGGTCCGATACTGACGCTGAGGCGCGAGAGCGTGG
GGAGCAAACAGGATTAGATACCCTGGTAGTCCACGCCGTAAACGATGAATGCCAGCCGTT
GGGGAGCTTGCTCTTCAGTGGCGCAGCTAACGCTTTAAGCATTCCGCCTGGGGAGTACGG
>I6629V002B2A6G length=362 xy=0729_1158 region=2 run=R_2014_12_30_12_21_21_
ACGTAGGTGGCGAGCGTTATCCGGAATTATTGGGCGTAAAGCGCGCGCAGGCGGTTTCTT
AAGTCTGATGTGAAAGCCCACGGCTCAACCGTGGAGGGTCATTGGAAACTGGGAAACTTG
AGTGCAGAAGAGGAAAGCGGAATTCCACGTGTAGCGGTGAAATGCGTAGAGATGTGGAGG
AACACCAGTGGCGAAGGCGGCTTTCTGGTCTGTAACTGACGCTGAGGCGCGAAAGCGTGG
GGAGCAAACAGGATTAGATACCCTGGTAGTCCACGCCGTAAACGATGAGTGCTAAGTGTT
AGAGGGTTTCCGCCCTTTAGTGCTGAAGTTAACGCATTAAGCACTCCGCCTGGGGAGTAC
GG
>I6629V002B2AD7 length=24 xy=0729_0141 region=2 run=R_2014_12_30_12_21_21_
GAGACGGCCGCCTGGGGAGTACGG
>I6629V002B2ADN length=361 xy=0729_0121 region=2 run=R_2014_12_30_12_21_21_
ACAGAGGGTGCGAGCGTTAATCGGATTTACTGGGCGTAAAGCGTGCGTAGGCGGCTTTTT
AAGTCGGATGTGAAATCCCCGAGCTTAACTTGGGAATTGCATTCGATACTGGGAAGCTAG
AGTATGGGAGAGGATGGTAGAATTCCAGGTGTAGCGGTGAAATGCGTAGAGATCTGGAGG
AATACCGATGGCGAAGGCAGCCATCTGGCCTAATACTGACGCTGAGGTACGAAAGCATGG
GGAGCAAACAGGATTAGATACCCTGGTAGTCCATGCCGTAAACGATGTCTACTAGCCGTT
GGGGCCTTTGAGGCTTTAGTGGCGCAGCTAACGCGATAAGTAGACCGCCTGGGGAGTACG
G
>I6629V002B2AEM length=360 xy=0729_0156 region=2 run=R_2014_12_30_12_21_21_
ACGGAGGGGGCTAGCGTTGTTCGGAATGACTGGGCGTAAAGCGCACGTAGGCGGATTGGC
AAGTTGGGGGTGAAATCCCGGGGCTCAACCTCGGAATGGCCTTCAAGACTGCTGGTCTTG
AGTTCGAGAGAGGTGAGTGGAATTCCGAGTGTAGAGGTGAAATTCGTAGATATTCGGAGG
AACACCAGTGGCGAAGGCGGCTCACTGGCTCGACACTGACGCTGAGGTGCGAAAGCGTGG
GGAGCAAACAGGATTAGATACCCTGGTAGTCCACGCCGTAAACGATGAATGCCAGACGTC
GGGGGGCTTGCCCTTCGGTGTCACACCTAACGGATTAAGCATTCCGCCTGGGGAGTACGG
>I6629V002B2AKI length=360 xy=0729_0368 region=2 run=R_2014_12_30_12_21_21_
ACGAAGGGGGCTAGCGTTGTTCGAATTTACTGGGCGTAAAGCGCACGTAGGCGGATTGTT
AAGTCAGGGGTGAAATCCTGGAGCTCAACTCCAGAACTGCCTTTGATACTGGCAATCTCG
AGTCCGGAAGAGGTAAGTGGAACTCCTAGTGTAGAGGTGGAATTCGTAGATATTAGGAAG
AACACCAGTGGCGAAGGCGGCTTACTGGTCCGGAACTGACGCTGAGGTGCGAAAGCGTGG
GGAGCAAACAGGATTAGATACCCTGGTAGTCCACGCCGTAAACTATGAGAGCTAGCCGTT
GGAGGGTTTACCCTTCAGTGGCGCAGCTAACGCATTAAGCTCGCCGCCTGGGGAGTACGG
>I6629V002B2AMA length=24 xy=0729_0432 region=2 run=R_2014_12_30_12_21_21_
GAGATGGCCGCCTGGGGAGTACGG
>I6629V002B2AN6 length=363 xy=0729_0500 region=2 run=R_2014_12_30_12_21_21_
ACGTAGGGTGCAAGCGTTGTCCGGAATTATTGGGCGTAAAGAGCTCGTAGGCGGTCTGTC
GCGTCGGCTGTGAAAACTCGGGGCTCAACTCCGAGCCTGCAGTCGATACGGGCAGACTTG
AGTGCTGTAGGGGAGACTGGAATTCCTGGTGTAGCGGTGAAATGCGCAGATATCAGGAGG
AACACCGGTGGCGAAGGCGGGTCTCTGGGCAGTAACTGACGCTGAGGAGCGAAAGCGTGG
GGAGCGAACAGGATTAGATACCCTGGTAGTCCACGCCGTAAACGGTGGGTGCTAGGTGTG
AGCGGTATTCCACGCCGTTCGTGCCGCAGCTAACGCATTAAGCACCCCGCCTGGGGAGTA
CGG
>I6629V002B2APJ length=320 xy=0729_0549 region=2 run=R_2014_12_30_12_21_21_
ACGGGGGGAGCAAGCGTTGTTCGGATTTACTGGGCGTAAAGGGCGCGTAGGCGGCAATTC
AAGTCAGGTTGTGAAATCTCCGAGCTTAAACTCGGAACGGTCAACTGATACTGCTTTGCT
AGAGTACAGAAGGGGCAATCGGAATTCTTGGTGTAGCGGTGAAATGCGTAGATATCAAGA
GGAACACCTGAGGTGAAGACGGGTTGCTGGGCTGATACTGACGCTGAGGCGCGAAAGCTA
GGGTAGCAAACGGGATTAGATACCCCCGGTAGTCCTAGCCCTAAACGATGAATACTTGGT
GTCTGGAGTTTTAATTCTCC
>I6629V002B2AUS length=361 xy=0729_0738 region=2 run=R_2014_12_30_12_21_21_
ACGAAGGGGGCTAGCGTTGCTCGGAATCACTGGGCGTAAAGGGCGCGTAGGCGGCGTTTT
AAGTCGGGGGTGAAAGCCTGTGGCTCAACCACAGAATGGCCTTCGATACTGGGACGCTTG
AGTATGGTAGAGGTTGGTGGAACTGCGAGTGTAGAGGTGAAATTCGTAGATATTCGCAAG
AACACCGGTGGCGAAAGCGGCCAACTGGACCATTACTGACGCTGAGGCGCGAAAGCGTGG
GGAGCAAACAGGATTAGATACCCTGGTAGTCCATGCCGTAAACGATGTCTACTAGCCGTT
GGGGCCTTTGAGGCTTTAGTGGCGCAGCTAACGCGATAAGTAGACCGCCTGGGGAGTACG
G
>I6629V002B2AYX length=24 xy=0729_0887 region=2 run=R_2014_12_30_12_21_21_
GAGATGGCCGCCTGGGGAGTACGG
>I6629V002B2B30 length=361 xy=0729_2366 region=2 run=R_2014_12_30_12_21_21_
ACGGAGGGAGCTAGCGTTGTTCGGAATTACTGGGCGTAAAGCGCACGTAGGCGGCTATTC
AAGTCAGAGGTGAAAGCCCGGGGCTCAACCCCGGAACTGCCTTTGAAACTAGGTAGCTAG
AATCTTGGAGAGGTCAGTGGAATTCCGAGTGTAGAGGTGAAATTCGTAGATATTCGGAAG
AACACCAGTGGCGAAGGCGACTGACTGGACAAGTATTGACGCTGAGGTGCGAAAGCGTGG
GGAGCAAACAGGATTAGATACCCTGGTAGTCCACGCCGTAAACGATGATAACTAGCTGTC
GGGGCTCTTAGAGCTTCGGTGGCGCAGCTAACGCATTAAGTTATCCGCCTGGGGAGTACG
G
>I6629V002B2B3A length=360 xy=0729_2340 region=2 run=R_2014_12_30_12_21_21_
ACGAAGGGGGCTAGCGTTGCTCGGAATCACTGGGCGTAAAGCGCACGTAGGCGGCTTCTT
AAGTCAGGGGTGAAATCCTGGAGCTCAACTCCAGAACTGCCTTTGATACTGAGGAGCTTG
AGTCCGGGAGAGGTGAGTGGAACTGCGAGTGTAGAGGTGAAATTCGCAGATATTCGCAAG
AACACCAGTGGCGAAGGCGGCTCACTGGCCCGGTACTGACGCTGAGGTGCGAAAGCGTGG
GGAGCAAACAGGATTAGATACCCTGGTAGTCCACGCCGTAAACGATGGATGCTAGCCGTT
GGCGAGCTTGCTCGTCAGTGGCGCAGCTAACGCTTTAAGCATCCCGCCTGGGGAGTACGG
>I6629V002B2B3L length=24 xy=0729_2351 region=2 run=R_2014_12_30_12_21_21_
GAGATGGCCGCCTGGGGAGTACGG
>I6629V002B2B3X length=362 xy=0729_2363 region=2 run=R_2014_12_30_12_21_21_
ACGTAGGTGGCAAGCGTTGTCCGGAATTATTGGGCGTAAAGCGCGCGCAGGCGGTTCCTT
AAGTCTGATGTGAAAGCCCACGGCTCAACCGTGGAGGGTCATTGGAAACTGGGGAACTTG
AGTGCAGGAGAGAAGAGTGGAATTCCACGTGTAGCGGTGAAATGCGTAGAGATGTGGAGG
AACACCAGTGGCGAAGGCGACTCTTTGGCCTGTAACTGACGCTGAGGCGCGAAAGCGTGG
GGAGCAAACAGGATTAGATACCCTGGTAGTCCACGCCGTAAACGATGAGTGCTAAGTGTT
AGAGGGTTTCCGCCCTTTAGTGCTGCAGCAAACGCATTAAGCACTCCGCCTGGGGAGTAC
GG
>I6629V002B2B5T length=24 xy=0729_2431 region=2 run=R_2014_12_30_12_21_21_
GAGGTGGCCGCCTGGGGAGTACGG
>I6629V002B2B8M length=361 xy=0729_2532 region=2 run=R_2014_12_30_12_21_21_
ACGGAGGGAGCTAGCGTTATTCGGAATTACTGGGCGTAAAGCGCACGTAGGCGGCTTTGT
AAGTTAGAGGTGAAAGCCTGGAGCTCAACTCCAGAATTGCCTTTAAGACTGCATCGCTTG
AATCCAGGAGAGGTGAGTGGAATTCCGAGTGTAGAGGTGAAATTCGTAGATATTCGGAAG
AACACCAGTGGCGAAGGCGGCTCACTGGACTGGTATTGACGCTGAGGTGCGAAAGCGTGG
GGAGCAAACAGGATTAGATACCCTGGTAGTCCACGCCGTAAACGATGATAACTAGCTGTC
GGGGCTCTTAGAGCTTCGGTGGCGCAGCTAACGCATTAAGTTATCCGCCTGGGGAGTACG
G
>I6629V002B2BDW length=360 xy=0729_1426 region=2 run=R_2014_12_30_12_21_21_
ACGTAGGGTGCAAGCGTTAATCGGAATTACTGGGCGTAAAGCGTGCGCAGGCGGTGATGT
AAGACGGATGTGAAATCCCCGGGCTCAACCTGGGAACTGCATTTGTGACTGCATCGCTGG
AGTGCGGCAGAGGGGGATGGAATTCCGCGTGTAGCAGTGAAATGCGTAGATATGCGGAGG
AACACCGATGGCGAAGGCAATCCCCTGGGCCTGCACTGACGCTCATGCACGAAAGCGTGG
GGAGCAAACAGGATTAGATACCCTGGTAGTCCACGCCCTAAACGATGTCAACTGGTTGTT
GGTCCTTCACTGGATCAGTAACGAAGCTAACGCGTGAAGTTGACCGCCTGGGGAGTACGG
>I6629V002B2BEN length=24 xy=0729_1453 region=2 run=R_2014_12_30_12_21_21_
GAGATGCCCGCCTGGGGAGTACGG
>I6629V002B2BHT length=349 xy=0729_1567 region=2 run=R_2014_12_30_12_21_21_
ACGTAGGGTGCAAGCGTTAATCGGAATTACTGGGCGTAAAGCGTGCGCAGGCGGTTGTGC
AAGACAGATGTGAAATCCCCGGGCTTAACCTGGGAATTGCATTTGTGACTGCACGGCTAG
AGTGTGTCAGAGGGGGGTAGAATTCCACGTGTAGCAGTGAAATGCGTAGAGATGTGGAGG
AATACCGATGGCGAAGGCAGCCCCCTGGGATAACACTGACGCTCATGCACGAAAGCGTGG
GGAGCAAACAGGATTAGATACCCTGGTAGTCCACCCCGTAAACGTTGGGAACTAGTTGTG
GGGTCCTTTCCACGGATTCCGTGACGCAGCTAACGCATTAAGTTCCCCG
>I6629V002B2BR2 length=24 xy=0729_1936 region=2 run=R_2014_12_30_12_21_21_
GAGATGGCCGCCTGGGGAGTACGG
>I6629V002B2BRA length=361 xy=0729_1908 region=2 run=R_2014_12_30_12_21_21_
ACGTAGGGTGCAAGCGTTAATCGGAATTACTGGGCGTAAAGCGTGCGCAGGCGGTTTTGT
AAGTCTGACGTGAAATCCCCGGGCTTAACCTGGGAATTGCGTTGGAGACTGCAAGGCTAG
AGTCTGGCAGAGGGGGGTAGAATTCCACGTGTAGCAGTGAAGTGCGTAGAGATGTGGAGG
AACACCGATGGCGAAGGCAGCCCCCTGGGTCAAGACTGACGCTCATGCACGAAAGCGTGG
GGAGCGAAACAGGATTAGATACCCTGGTAGTCCACGCCCTAAACGATGTCTACTAGTTGT
CGGGTTTTAATTAACTTGGTAACGCAGCTAACGCGTGAAGTAGACCGCCTGGGGAGTACG
G
>I6629V002B2BTO length=361 xy=0729_1994 region=2 run=R_2014_12_30_12_21_21_
GCAGAGGGTGCGAGCGTTAATCGGATTTACTGGGCGTAAAGCGTGCGTAGGCTGCTTTTT
AAGTCGGATGTGAAATCCCTGAGCTTAACTTAGGAATTGCATTCGATACTGGGAAGCTAG
AGTATGGGAGAGGATGGTAGAATTCCAGGTGTAGCGGTGAAATGCGTAGAGATCTGGAGG
AATACCGATGGCGAAGGCAGCCATCTGGCCTAATACTGACGCTGAGGTACGAAAGCATGG
GGAGCAAACAGGATTAGATACCCTGGTAGTCCATGCCGTAAACGATGTCTACTAGCCGTT
GGGGCCTTTGAGGCTTTAGTGGCGCAGCTAACGCGATAAGTAGACCGCCTCGGGAGTACG
G
>I6629V002B2BVX length=358 xy=0729_2075 region=2 run=R_2014_12_30_12_21_21_
ACGGAGGGTGCAAGCGTTACCCGGAATCACTGGGCGTAAAGGGCGTGTAGGCGGACACTT
AAGTCTGGTTTTAAAGACTGCGGCTCAACCGCAGGGATGGACTGGATACTGGGTGTCTTG
ACCTCTGGAGAGAGAACTGGAATTCCTGGTGTAGCGGTGGAATGCGTAGATACCAGGAGG
AACACCAATGGCGAAGGCAGGTTCTTGGACAGAAGGTGACGCTGAGGCGCGAAAGTGTGG
GGAGCGAACCGGATTAGATACCCGGGTAGTCCACACCCTAAACGATGTACGTTGGCTAAC
CGCAGGATGCTGTGGTTGGCGAAGCTAACGCGATAAACGTACCGCCTGGGGAGTACGG
>I6629V002B2C5T length=360 xy=0729_3727 region=2 run=R_2014_12_30_12_21_21_
ACGTAGGGTGCAGGCGTTAATCGGAATTACTGGGCGTAAAGTGTGCGCAGGCGGTTTGCT
AAGAGAGATGTGAAATCCCCGGGCTTAACCTGGGAACTGCGTTTCTAACTGGCAGGCTGG
AGTGTGGCAGAGGGGGGTGGAATTCCACGTGTAGCAGTGAAATGCGTAGAGATGTGGAGG
AACACCGATGGCGAAGGCAGCCCCCTGGGCTAACACTGACGCTCATGCACGAAAGCGTGG
GGAGCAAACAGGATTAGATACCCTGGTAGTCCACGCCCTAAACTATGTCAACTGGTTGTC
GGGGAGGCAATTCCTTGGTAACGAAGCTAACGCGTGAAGTTGACCGCCTGGGGAGTACGG
>I6629V002B2C6I length=326 xy=0729_3752 region=2 run=R_2014_12_30_12_21_21_
GCGTAGGGTGCAAGCGTTAATCGGAATTACTGGGCGTAAAGCGTGCGCAGGCGGTTGTGC
AAGACAGACGTGAAATCCCCGGGCTCAACCTGGGAACTGCATTTGTGACTGCACGGCTAG
AGTGTGTCAGAGGGGGGTAGAATTCCACGTGTAGCAGTGAAATGCGTAGAGATGTGGAGG
AATACCGATGGCGAAGGCAGCCCCCTGGGATAACACTGACGCTCATGCACGAAAGCGTGG
GGAGCAAACAGGATTAGATACCCTGGTAGTCCACGCCGTAAACGATGATAACTAGCTGTC
GGGGCTCTTAGAGCTTCGGTGGCGCA
>I6629V002B2C94 length=363 xy=0729_3882 region=2 run=R_2014_12_30_12_21_21_
ACGTAGGGCGCAAGCGTTATCCGGAATTATTGGGCGTAAAGAGCTCGTAGGCGGTTTGTC
GCGTCTGCCGTGAAAGTCCGGGGCTCAACTCCGGATCTGCGGTGGGTACGGGCAGGCTAG
AGTGATGTAGGGGAGACTGGAATTCCTGGTGTAGCGGTGAAATGCGCAGATATCAGGAGG
AACACCGATGGCGAAGGCAGGTCTCTGGGCATTAACTGACGCTGAGGAGCGAAAGCATGG
GGAGCGAACAGGATTAGATACCCTGGTAGTCCATGCCGTAAACGTTGGGCACTAGGTGTG
GGGGACATTCCACGTTTTCCGCGCCGTAGCTAACGCATTAAGTGCCCCGCCTGGGGAGTA
CGG
>I6629V002B2CDX length=362 xy=0729_2723 region=2 run=R_2014_12_30_12_21_21_
ACGTAGGTGGCAAGCGTTGTCCGGATTTATTGGGCGTAAAGCGCGCGCAGGCGGTCCTTT
AAGTCTGATGTGAAATCTTGCGGCTCAACCGCAAGCGGTCATTGGAAACTGGGGGACTTG
AGTACAGAAGAGGAAAGCGGAATTCCACGTGTAGCGGTGAAATGCGTAGAGATGTGGAGG
AACACCAGTGGCGAAGGCGGCTTTCTGGTCTGTAACTGACGCTGAGGCGCGAAAGCGTGG
GGAGCAAACAGGATTAGATACCCTGGTAGTCCACGCCGTAAACGATGAGTGCTAAGTGTT
GGAGGGTTTCCGCCCTTCAGTGCTGCAGCTAACGCATTAAGCACTCCGCCTGGGGAGTAC
GG
>I6629V002B2CJN length=23 xy=0729_2929 region=2 run=R_2014_12_30_12_21_21_
GAGATGCCGCCTGGGGAGTACGG
>I6629V002B2CQB length=361 xy=0729_3169 region=2 run=R_2014_12_30_12_21_21_
ACAGAGGGTGCGAGCGTTAATCGGATTTACTGGGCGTAAAGCGTGCGTAGGCGGCTTTTT
AAGTCGGATGTGAAATCCCCGAGCTTAACTTGGGAATTGCATTCGATACTGGGAAGCTAG
AGTATGGGAGAGGATGGTAGAATTCCAGGTGTAGCGGTGAAATGCGTAGAGATCTGGAGG
AATACCGATGGCGAAGGCAGCCATCTGGCCTAATACTGACGCTGAGGTACGAAAGCATGG
GGAGCAAACAGGATTAGATACCCTGGTAGTCCATGCCGTAAACGATGTCTACTAGCCGTT
GGGGCCTTTGAGGCTTTAGTGGCGCAGCTAACGCGATAAGTAGACCGCCTGGGGAGTACG
G
>I6629V002B2CSR length=361 xy=0729_3257 region=2 run=R_2014_12_30_12_21_21_
ACGGAGGGAGCTAGCGTTATTCGGAATTACTGGGCGTAAAGCGCACGTAGGCGGCTTTGT
AAGTAAGAGGTGAAAGCCCAGAGCTCAACTCTGGAATTGCCTTTTAGACTGCATCGCTTG
AATCATGGAGAGGTCAGTGGAATTCCGAGTGTAGAGGTGAAATTCGTAGATATTCGGAAG
AACACCAGTGGCGAAGGCGGCTGACTGGACATGTATTGACGCTGAGGTGCGAAAGCGTGG
GGAGCAAACAGGATTAGATACCCTGGTAGTCCACGCCGTAAACGATGATAACTAGCTGTC
GGGGCTCTTAGAGCTTCGGTGGCGCAGCTAACGCATTAAGTTATCCGCCTGGGGAGTACG
G
>I6629V002B2D4I length=360 xy=0730_0880 region=2 run=R_2014_12_30_12_21_21_
ACGAAGGGGGCTAGCGTTGTTCGGATTTACTGGGCGTAAAGCGCACGTAGGCGGATTGTT
AAGCCAGGGGTGAAATCCTGGAGCTCAACTCCAGGACTGCCTTTGATACTGGCAATCTCG
AGTCCGGAAGAGGTAAGTGGAACTCCTAGTGTAGAGGTGGAATTCGTAGATATTAGGAAG
AACACCAGTGGCGAAGGCGGCTTACTGGTCCGGAACTGACGCTGAGGTGCGAAAGCGTGG
GGAGCAAACAGGATTAGATACCCTGGTAGTCCACGCCGTAAACTATGAGAGCTAGCCGTT
GGAGGGTTTACCCTTCAGTGGCGCAGCTAACGCATTAAGCTCTCCGCCTGGGGAGTACGG
>I6629V002B2D61 length=289 xy=0730_0971 region=2 run=R_2014_12_30_12_21_21_
ACGTAGGTGGCAAGCGTTGTCCGGAATTACTGGGCGTAAAGCGTGCGCAGGCGGTTTTGT
AAGTCTGTCGTGAAAATCCCCGGGCTCAACCTGGGAATTGCGATGGAGACTGCAAGGCTA
GAATCTGGGCAGAGGGGGGTAGAATTCCGACGTGTAGCAAGTGAAATGCGTAGAGATGTG
GAGGAACACCGATGGCGAAGGCAGCCCCCTGGGTCAAGATTGACGCTCATGCACGAAAGC
GTGGGGAGCAAACGGGATTAGATACCCTGGTAGTCCACGCCCTAAACGA
>I6629V002B2D6K length=362 xy=0730_0954 region=2 run=R_2014_12_30_12_21_21_
ACGTAGGGAGCAAGCGTTGTTCGGATTTACTGGGCGTAAAGGGCGCGTAGGCGGCATATT
AAGTCAGCTGTGAAATCTCCGAGCTTAACTCGGAACTGTCGGCTGATACTGATGTGCTAG
AGTGCAGAAGGGGCAATCGGAATTCCAGGTGTAGCGGTGAAATGCGTAGAGATCTGGAGG
AATACCGATGGCGAAGGCAGCCTTCTGGCATCATACTGACACTGAGGTTCGAAAGCGTGG
GTAGCAAACAGGATTAGATACCCTGGTAGTCCACGCCGTAAACGATGTCTACTAGTCGTT
GGGTCCCTTGAGGACTTAGTGACGCGAGCTAACGCAATAAGTAGACCGCCTGGGGAGTAC
GG
>I6629V002B2D8V length=24 xy=0730_1037 region=2 run=R_2014_12_30_12_21_21_
GAGATGGCCGCCTGGGGAGTACGG
>I6629V002B2D9A length=358 xy=0730_1052 region=2 run=R_2014_12_30_12_21_21_
ACGGAGGGTGCAAGCGTTACCCGGAATCACTGGGCGTAAAGGGCGTGTAGGCGGACACTT
AAGTCTGGTTTTAAAGACTGCGGCTCAACCGCAGGGATGGACTGGATACCGGGTGCCTTG
ACCTCTGGAGAGAGAACTGGAATTCCTGGTGTAGCGGTGGAATGCGTAGATACCAGGAGG
AACACCAATGGCGAAGGCAGGTTCTTGGACAGAAGGTGACGCTGAGGCGCGAAAGTGTGG
GGAGCGAACCGGATTAGATACCCGGGTAGTCCACACCCTAAACGATGTACGTTGGCTAAC
CGCAGGATGCTGTGGTTGGCGAAGCTAACGCGATAAACGTACCGCCTGGGGAGTACGG
>I6629V002B2DAG length=360 xy=0729_3894 region=2 run=R_2014_12_30_12_21_21_
ACGTAGGGTGCAAGCGTTAATCGGAATTACTGGGCGTAAAGCGTGCGCAGGCGGTTGTGC
AAGACCGATGTGAAATCCCCGGGCTTAACCTGGGAATGGCATTGGTGACTGCACGGCTAG
AGTGTGTCAGAGGGGGGTAGAATTCCACGTGTAGCAGTGAAATGCGTAGAGATGTGGAGG
AATACCGATGGCGAAGGCAGCCCCCTGGGATGACACTGACGCTCATGCACGAAAGCGTGG
GGAGCAAACAGGATTAGATACCCTGGTAGTCCACGCCCTAAACGATGTCTACTAGTTGTC
GGGTCTTAATTGACTTGGTAACGCAGCTAACGCGTGAAGTAGACCGCCTGGGGAGTACGG
>I6629V002B2DC2 length=363 xy=0729_3988 region=2 run=R_2014_12_30_12_21_21_
ACGTAGGGCGCGAGCGTTATCCGGAATTATTGGGCGTAAAGAGCTCGTAGGCGGTTTGTC
GCGTCTGCCGTGAAAGTCCGGGGCTTAACCCCGGATCTGCGGTGGGTACGGGCAGACTGG
AGTTCAGTAGGGGAGACTGGAATTCCTGGTGTAGCGGTGAAATGCGCAGATATCAGGAGG
AACACCGATGGCGAAGGCAGGTCTCTGGGCTGTTACTGACGCTGAGGAGCGAAAGCATGG
GGAGCGAACAGGATTAGATACCCTGGTAGTCCATGCCGTAAACGTTGGGCACTAGGTGTG
GGGGACATTCCACGTTTTCCGCGCCGTAGCTAACGCATTAAGTGCCCCGCCTGGGGAGTA
CGG
>I6629V002B2DG4 length=363 xy=0730_0038 region=2 run=R_2014_12_30_12_21_21_
ACGTAGGGCGCAAGCGTTATCCGGAATTATTGGGCGTAAAGAGCTCGTAGGCGGTTTGTC
GCGTCTGCCGTGAAAGTCCGGGGCTCAACTCCGGATCTGCGGTGGGTACGGGCAGACTAG
AGTGATGTAGGGGAGACTGGAATTCCTGGTGTAGCGGTGAAATGCGCAGATATCAGGAGG
AACACCGATGGCGAAGGCAGGTCTCTGGGCATTAACTGACGCTGAGGAGCGAAAGCATGG
GGAGCGAACAGGATTAGATACCCTGGTAGTCCATGCCGTAAACGTTGGGCACTAGGTGTG
GGGGACATTCCACGTTTTCCGCGCCGTAGCTAACGCATTAAGTGCCCCGCCTGGGGAGTA
CGG
>I6629V002B2DJS length=284 xy=0730_0134 region=2 run=R_2014_12_30_12_21_21_
ACAGAGGGGCAAGCGTTATTCGGAATTATTGGGCGTAAAGGGCGCGTAGGCGGTTACTCT
AAGTGGATGGTGAAATCCCCGGGCCGTCAACCTGGGAACTGCCGTCCAAACTGAGTGACT
TGAGTCCGGGAGAGGTAAGTGGAAGTTCCCAAGTGTAGCGGTGAAATGCGTAAGATATTG
GGAGGAACACCAGTGGCGAAGGCGGCTTACTGGACCGGAACTCGACGGCTGAGGCGCGAA
AGCGTGGGGAGCAAACAGGATTAGGATACCCTAGGTAGTCCATG
>I6629V002B2DLA length=361 xy=0730_0188 region=2 run=R_2014_12_30_12_21_21_
ACGGAGGGGGCTAGCGTTGTTCGGAATTACTGGGCGTAAAGCGTACGTAGGCGGCTTTGT
AAGTTAGAGGTGAAAGCCCAGAGCTCAACTCTGGAATTGCCTTTAAGACTGCATCGCTTG
AATCGTGGAGAGGTTAGTGGAATTCCGAGTGTAGAGGTGAAATTCGTAGATATTCGGAAG
AACACCAGTGGCGAAGGCGACTAACTGGACACGTATTGACGCTGAGGTACGAAAGCGTGG
GGAGCAAACAGGATTAGATACCCTGGTAGTCCACGCCGTAAACGATGATGACTAGCTGTC
GGGGCGCTTAGCGTTTCGGTGGCGCAGCTAACGCGTTAAGTCATCTGCCTGGGGAGTACG
G
>I6629V002B2DLL length=360 xy=0730_0199 region=2 run=R_2014_12_30_12_21_21_
ACGGAGGGGGCTAGCGTTGTTCGGAATGACTGGGCGTAAAGCGCGCGTAGGCGGATTGGC
AAGTTGGGGGTGAAATCCCGGGGCTCAACCTCGGAATGGCCTTCAAGACTGCCGGTCTTG
AGTTCGAGAGAGGTGAGTGGAATTCCGAGTGTAGAGGTGAAATTCGTAGATATTCGGAGG
AACACCAGTGGCGAAGGCGGCTCACTGGCTCGACACTGACGCTGAGGTGCGAAAGCGTGG
GGAGCAAACAGGATTGGATACCCTGGTAGTCCACGCCGTAAACGATGAATGCCAGACGTC
GGGGGGCTTGCCCTTCGGTGTCACACCTAACGGATTAAGCATTCCGCCTGGGGAGTACGG
>I6629V002B2DPW length=360 xy=0730_0354 region=2 run=R_2014_12_30_12_21_21_
ACGAAGGGGGCTAGCGTTGCTCGGAATTACTGGGCGTAAAGGGCGCGTAGGCGGACATTT
AAGTCAGGGGTGAAATCCCAGAGCTCAACTCTGGAACTGCCTTTGATACTGGATGTCTTG
AGTGTGAGAGAGGTATGTGGAACTCCGAGTGTAGAGGTGAAATTCGTAGATATTCGGAAG
AACACCAGTGGCGAAGGCGACATACTGGCTCATTACTGACGCTGAGGCGCGAAAGCGTGG
GGAGCAAACAGGATTAGATACCCTGGTAGTCCACGCCGTAAACGATGATTGCTAGTTGTC
GGGCTGCATGCAGTTCGGTGACGCAGCTAACGCATTAAGCAATCCGCCTGGGGAGTACGG
>I6629V002B2DRW length=360 xy=0730_0426 region=2 run=R_2014_12_30_12_21_21_
ACGAGGGGAGCTAGCGTTATTCGGAATTACTGGGCGTAAAGCGCACGTAGGCGGCTTTGT
AAGTAAGAGGTGAAAGCCCAGAGCTCAACTCTGGAATTGCCTTTTAGACTGCATCGCTTG
AATCCAGGAGAGGTGAGTGGAATTTCGAGTGTAGAGGTGAAATTCGTAGATATTCGGAAG
AACACCAGTGGCGAAGGCGGCTCACTGGACTGGTATTGACGCTGAGGTGCGAAAGCGTGG
GGAGCAAACAGGATTAGATACCCTGGTAGTCCACGCCGTAAACGGTGAATGCCAGCCGTT
GGGGGGCTTGCCTCTCAGTGGCGCAGCTAACGCTTTGAGCATGCCGCCTGGGGAGTACGG
>I6629V002B2DS2 length=362 xy=0730_0468 region=2 run=R_2014_12_30_12_21_21_
ACGTAGGTGGCAAGCGCTGTCCGGAATTATTGGGCGTAAAGCGCGCGCAGGCGGTCCTTT
AAGTCTGATGTGAAAGCCCACGGCTCAACCGTGGAGGGTCATTGGAAACTGGGGGACTTG
AGTACAGAAGAGGAAAGTGGAATTCCACGTGTAGCGGTGAAATGCGTAGAGATGTGGAGG
AACACCAGTGGCGAAGGCGACTTTCCGGTCTGTAACTGACGCTGAGGCGCGAAAGCGTGG
GGAGCAAACAGGATTAGATACCCTGGTAGTCCACGCCGTAAACGATGAGTGCTAAGTGTT
AGAGGGTTTCCGCCCTTTAGTGCTGCAGCTAACGCATTAAGCACTCCGCCTGGGGAGTAC
GG
>I6629V002B2DUR length=357 xy=0730_0529 region=2 run=R_2014_12_30_12_21_21_
GCGTAGGGGGCGAGCGTTGTCCGGATTTATTGGGCGTAAAGGGTTCGCAGGCGGTCTCTT
AAGTTAGATGTGAAAGATCACGGCTCAACCGTGGTAAGCATTTAAAACTGGGAGACTTGA
GTTAAGGAGAGGAAAGTGGAATTCCTAGTGTAGCGGTGAAATGCGTAGATATTAGGAGGA
ATACCAGTGGCGAAAGGCGACTTTCTGGACTTATACTGACGCTGAGGAACGAAAGCGTGG
GGAGCAAACAGGATTAGGATACCTTAGGTAGTCCACGCCGTAAACGATGAGTGCTAGGTG
TCGGGGGTCAAACCTCGGTGCCGCGAGCTAACGCATTAAGCACTCCGCCTGGGGAGT
>I6629V002B2DXF length=359 xy=0730_0625 region=2 run=R_2014_12_30_12_21_21_
ACGGAGGGGGCTAGCGTTGTTCGGAATTACTGGGCGTAAAGCGCACGTAGGCGGACTGTT
AAGTCGGGGGTGAAATCCTGGGGCTCAACCTCAGAATTGCCTCCGATACTGGCAGTCTCG
AGTGCGGGAGAGGTGAGTGGAATTCCCAGTGTAGAGGTGAAATTCGTAGATATTGGGAAG
AACACCAGTGGCGAAGGCGGCTCACTGGCCCGTAACTGACGCTGAGGTGCGAAGCGTGGG
GAGCAAACAGGATTAGATACCCTGGTAGTCCACGCCGTAAACGATGGGCGCTAGCCGTTG
GGCAGCTTGCTGCTCGGTGGCGCAGCTAACGCTTTAAGCGCCCCGCCTGGGGAGTACGG
>I6629V002B2DYW length=318 xy=0730_0678 region=2 run=R_2014_12_30_12_21_21_
ACGTAGGTGGCAAGCGTTGTCCGGAATTATTGGGCGTAAAGCGCGCGCAGGCGGTCTTTT
AAGTCTGATGTGAAAGCCCCACGGCTCAACCGTGGAGGGTCATTGGAAACTGGGAGACTT
GAGTGCAGAAGAGAAGAGTGGAAGTTCCGCGTGTAGCGGTGAAATGCGTAGAGATGTGGA
GGAACACCAGTGGCGAAGGCGACTCTTTGGTCTGTAACTGACGCTGAGGCGCGAAAAGCG
TGGGGAGCAAACAGGATTAGATACCCTGGTAGTCCACGCCGTAAACGATGAGTGCTAAGT
GTTAGAGGGTTTCCGCCC
>I6629V002B2E2J length=362 xy=0730_2105 region=2 run=R_2014_12_30_12_21_21_
ACGTAGGTGGCAAGCGTTGTCCGGAATTATTGGGCGTAAAGCGCGCGCAGGTGGTTTCTT
AAGTCTGATGTGAAAGCCCACGGCTCAACCGTGGAGGGTCATCGGAAACTGGGGAACTTG
AGTGCAGGAGAGAAGAGTGGAATTCCACGTGTAGCGGTGAAATGCGTAGAGATGTGGAGG
AACACCAGTGGCGAAGGCGACTCTTTGGCCTGTAACTGACACTGAGGCGCGAAAGCGTGG
GGAGCAAACAGGATTAGATACCCTGGTAGTCCACGCCGTAAACGATGAGTGCTAAGTGTT
AGAGGGTTTCCGCCCTTTAGTGCTGCAGCAAACGCATTAAGCACTCCGCCTGGGGAGTAC
GG
>I6629V002B2EA9 length=364 xy=0730_1123 region=2 run=R_2014_12_30_12_21_21_
ACGTAGGGCGCGAGCGTTATCCGGAATTATTGGGCGTAAAGAGCTCGTAGGCGGTTTGTC
GCGTCTGCCGTGAAAGTCCGGGGCTTAACCCCGGATCTGCGGTGGGTACGGGCAGACTAG
AGTGCAGTAGGGGAGACTGGAATTCCTGGTGTAGCGGTGAAATGCGCAGATATCAGGAGG
AACACCGATGGCGAAGGCAGGTCTCTGGGCTGTTACTGACGCTGAGGAGCGAAGGCATGG
GGAGCGAACAGGATTAGATACCCTGGTAGTCCATGCCGTAAACGTTGGGCACTAGGTGTG
GGGGACAGTTCCACGTTTTCCGCGCCGCAGCTAACGCATTAAGTGCCCCGCCTGGGGAGT
ACGG
>I6629V002B2EE1 length=359 xy=0730_1259 region=2 run=R_2014_12_30_12_21_21_
ACGGAGGGGGGCTAGCGTTGTTCGGAATTACTGGGCGTAAAGCGCGCGTAGGCGGCTTTG
TAAGTTAGAGGTGAAAGCCCGAAGCTCAACTTCGGAATTGCCTTTAAGACTGCATCGCTA
GAATCGTGGAGAGGTGAGTGGAATTCCGAGTGTAGAGGTGAAATTCGTAGATATTCGGAA
GAACACCAGTGGCGAAGGCGACTCACTGGACACGTATTGACGCTGAGGTGCGAAAGCGTG
GGGAGCAAACGAGGATTAGATACCCTGGTAGTCCACGCCGTAAACCGATGATGACTAGCT
GTCGGGGCGCGTTAGCGTTTCGGTGGCGCAGCTAACGCGATAAGTCAGCCGCCTGGGGA
>I6629V002B2EKS length=24 xy=0730_1466 region=2 run=R_2014_12_30_12_21_21_
GAGATGGCCGCCTGGGGAGTACGG
>I6629V002B2EOD length=24 xy=0730_1595 region=2 run=R_2014_12_30_12_21_21_
GAGATGGCCGCCTGGGGAGTACGG
>I6629V002B2EQH length=360 xy=0730_1671 region=2 run=R_2014_12_30_12_21_21_
ACGTAGGGTGCAAGCGTTAATCGGAATTACTGGGCGTAAAGCGTGCGCAGGCGGTTTTGT
AAGTCTGTCGTGAAAGCCCCGGGCTCAACCTGGGAATTGCGATGGAGACTGCAAGGCTTG
AATCTGGCAGAGGGGGGTAGAATTCCACGTGTAGCAGTGAAATGCGTAGAGATGTGGAGG
AACACCGATGGCGAAGGCAGCCCCCTGGGTCAAGATTGACGCTCATGCACGAAAGCGTGG
GGAGCAAACAGGATTAGATACCCTGGTAGTCCACGCCCTAAACGATGTCTACTAGTTGTC
GGGTTTTAATTAACTTGGTAACGCAGCTAACGCGTGAAGTAGACCGCCTGGGGAGTACGG
>I6629V002B2ESM length=360 xy=0730_1748 region=2 run=R_2014_12_30_12_21_21_
ACGTAGGGTGCAAGCGTTAATCGGAATTACTGGGCGTAAAGCGTGCGCAGGCGGTTTTGT
AAGTCTGTCGTGAAATCCCCGGGCTCAACTTGGGAATTGCGATGGAGACTGCAAGGCTAG
AATCTGGCAGAGGGGGGTAGAATTCCACGTGTAGCAGTGAAATGCGTAGAGATGTGGAGG
AACACCGATGGCGAAGGCAGCCCCCTGGGTCAAGATTGACGCTCATGCACGAAAGCGTGG
GGAGCAAACAGGATTAGATACCCTGGTAGTCCACGCCCTAAACGATGTCTACTAGTTGTC
GGGTTTTAATTAACTTGGTAACGCAGCTAACGCGTGAAGTAGACCGCCTGGGGAGTACGG
>I6629V002B2EUP length=359 xy=0730_1823 region=2 run=R_2014_12_30_12_21_21_
GCGTAGGTGGCAAGCGTTGTCCGAAATTATTGGGCGTAAAGCGCGCGCAGGCGGTTTCTT
AAGTCTGATGTGAAAGCCCGCAGCTCAACTGCGGAGGGTCATTGGAAACTGGGAAACTTG
AGTGCAGAAGAGGAGAGTGGAATTCCACGTGTAGCGGTGAAATGCGTAGATATATGGAGG
AACACCAGTGGCGAAGGCGACTTTCTGGTCTGTAATTGACGCTGAGGCTCGAAAGCGTGG
GGAGCAAACAGGATTAGATACCCTGGTAGTCCACGCCGTAAACGATGTGCACTTGGTGTG
AGCCCGGTTTGGGTTTGTGCCGTAGTTAACGCGATAAGTGCACCGCCTGGGGAGTACGG
>I6629V002B2F1B length=364 xy=0730_3357 region=2 run=R_2014_12_30_12_21_21_
ACGTAGGGTGCGAGCGTTGTCCGGAATTATTGGGCGTAAAGAGCTCGTAGGCGGTCCGTC
GCGTCGGTCGTGAAAACCTGCAGCTTAACTGTGGGCTTGCGGTCGATACGGGCATGACTG
GAGTTCGGCAGGGGAGACTGGAATTCCTGGTGTAGCGGTGAAATGCGCAGATATCAGGAG
GAACACCGGTGGCGAAGGCGGGTCTCTGGGCCGATACTGACGCTGAGGAGCGAAAGCGTG
GGGAGCGAACAGGATTAGATACCCTGGTAGTCCACGCCGTAAACGGTGGGCGCTAGGTGT
GGGGGCCATTCCACGGTCTCTGTGCCGCAGCTAACGCATTAAGCGCCCCGCCTGGGGAGT
ACGG
>I6629V002B2F35 length=360 xy=0730_3459 region=2 run=R_2014_12_30_12_21_21_
ACGTAGGCAGCAAGCGTTGTTCGGAGTTACTGGGCGTAAAGAGTGTGTAGGCGGTCCTCT
AAGTTCGGTGTGAAATCTCCCGGCTCAACTGGGAGGGTGCGCCGGAAACTGGAGGGCTCG
AGTATGGGAGAGGGAAGCGGAATTCCTGGTGTAGCGGTGAAATGCGTAGATATCAGGAGG
AACACCTGCGGTGTAGACGGCTTCCTGGACCATGACTGACGCTGAGACACGAAAGCGTGG
GGAGCAAACAGGATTAGATACCCTGGTAGTCCACGCCCTAAACGATGCATACTTGGTGTG
GGCCGTTCAGTCGGTCCGTGCCGGAGCTAACGCGTTAAGTATGCCGCCTGGGGAGTACGG
>I6629V002B2F3N length=359 xy=0730_3441 region=2 run=R_2014_12_30_12_21_21_
ACGTAGGGTGCGAGCGTTAATCGGAATTACTGGGCGTAAAGCGTGCGCAGGCGGGCGCTT
AAGCCAGACGTGAAATCCCCGAGCTTAACTTGGGAATGGCGTTTGGGACTGGGCGTCTGG
AGTGCGGCAGAGGGGGGTGGAATTCCACGTGTAGCAGTGAAATGCGTAGAGATGTGGAGG
AACACCGATGGCGAAGGCAGCCCCCTGGGCCAGCACTGACGCTCAGGCACGAAAGCGTGG
GGAGCAAACAGGATTAGATACCCTGGTAGTCCACGCCTTAAACGATGCGGACTAGTCGTT
GGGGGAGCAATCCCTTAGTGACGCAGCTAACGCGTGAAGTCCGCCGCCTGGGGATACGG
>I6629V002B2F55 length=360 xy=0730_3531 region=2 run=R_2014_12_30_12_21_21_
ACGGAGGGAGCTAGCGTTATTCGGAACTACTGGGCGTAAAGCGTGCGCAGGCGGTTGTGC
AAGACCGATGTGAAATCCCCGGGCTTAACCTGGGAATGGCATTGGTGACTGTACGGCTAG
AGTGTGTCAGAGGGGGGTAGAATTCCACGTGTAGCAGTGAAATGCGTAGAGATGTGGAGG
AATACCGATGGCGAAGGCAGCCCCCTGGGATAACACTGACGCTCATGCACGAAAGCGTGG
GGAGCAAACAGGATTAGATACCCTGGTAGTCCACGCCCTAAACGATGTCTACTAGTTGTC
GGGTCTTCATTGACTTGGTAACGCAGCTAACGCGTGAAGTAGACCGCCTGGGGAGTACGG
>I6629V002B2FDG length=362 xy=0730_2498 region=2 run=R_2014_12_30_12_21_21_
ACGTAGGGTGCAAGCGTTGTCCGGAATTATTGGGCGTAAAGAGCTCGTAGGCGGTCTGCC
GCGTCGGCTGTGAAAACTTGGGGCTCAACCCCAAGCCTGCAGTCGATACGGGCAGACTAG
AGTGCGGTAGGGGAGACTGGAATTCCTGGTGTAGCGGTGAAATGCGCAGATATCAGGAGG
AACACCGGTGGCGAAGGCGGGTCTCTGGGCCGTAACTGACGCTGAGGAGCGAAAGCGTGG
GGAGCGAACAGGATTAGATACCCTGGTAGTCCACGCCGTAAACGGTGGGTGCTAGGTGTT
AGGGGGTTTCCGCCCCTTAGTGCTGCAGCTAACGCATTAAGCACTCCGCCTGGGGAGTAC
GG
>I6629V002B2FDS length=48 xy=0730_2510 region=2 run=R_2014_12_30_12_21_21_
ACGTAGGTGGCAAGCGTTGTCCGGAATTATTGGGCGTAAAGCGCGCGC
>I6629V002B2FDZ length=23 xy=0730_2517 region=2 run=R_2014_12_30_12_21_21_
GAGATGCCGCCTGGGGAGTACGG
>I6629V002B2FFX length=250 xy=0730_2587 region=2 run=R_2014_12_30_12_21_21_
ACGTAGGTGGCAAGCGTTGTCCGGATTTACTGGGCGTAAAGAGCGCGCAGGCGGCTGGTC
AAGTCCGATGTGAAATCTCCCGGCTCAACTGGGAAACTGCATCGGAAACTGATCGGCTTG
AAGGTGGGAGAGGGTAGTGGAATTCCCGGTGTAGTGGTGAAATGCGTAGATATCGGGAGG
AACACCAGTGGCGAAGGCGGCTCACTGGACCGGCATTGACGCTGAGGTGCGAAAGCGTGG
GGAGCAAACA
>I6629V002B2FI7 length=24 xy=0730_2705 region=2 run=R_2014_12_30_12_21_21_
GAGATGGCCGCCTGGGGAGTACGG
>I6629V002B2FM7 length=354 xy=0730_2849 region=2 run=R_2014_12_30_12_21_21_
ACGAAGGGGGCTAGCGTTGCTCGGAATTACTGGGCGTAAAGGGCGCGTAGGCGGCCTTGT
GAGTCAGGCGTGAAATTCCCGGGCTTAACCTGGGGACTGCGCTTGATACTGCGGGGCTTG
AGGATGGAAGAGGGTCGTGGAATTCCCAGTGTAGAGGTGAAATTCGTAGATATTGGGAAG
AACACCGGTGGCGAAGGCGGCGACCTGGTCCATTACTGACGCTGAGGCGCGACAGCGTGG
GGAGCAAACAGGATTAGATACCCTGGTAGTCCACGCCGTAAACGATGTGCGCTGGATGTT
GGGTGACCTAGTCACTCAGTGTCGTAGCCAACGCGGTAAGCGCACCGCCTGGGG
>I6629V002B2FOY length=138 xy=0730_2912 region=2 run=R_2014_12_30_12_21_21_
ACGGGGGGGCAAGCGTTGTTCGGAATTACTGGGCGTAAAGGGCTCGTAGGCGGCTAACTA
AGTCGGATGTGAAATCCCCAGGCTCAACCTGGGAACTGCATCCGATACTGGATGGCTTGA
ATTCGGGAGAGGGATGCG
>I6629V002B2FPO length=362 xy=0730_2938 region=2 run=R_2014_12_30_12_21_21_
ACGTAGGATGCTAGCGTTGTCCGGATTTACTGGGCGTAAAGAGCGCGCAGGCGGCACCCT
AAGTACTTTGTGAAATCCACCTGCTCAACGGGTGGGGTGCAGGGTAAACTGGGGAGCTAG
AGAGCGGTAGAGGGGGGTAGAATTGCTGGTGTAGCGGTGAAATGCGTAGAGATCAGCAGG
AATACCCGTGGCGAAGGCGGCCCCCTGGGCCGTATCTGACGCCGAGGCGCGAAGGCTAGG
GGAGCGAACGGGATTAGATACCCCGGTAGTCCTAGCAGTAAACGATGGCCACTAGGTGTG
GGGGGTGTTGACCCCTTCCGTGCCGAAGCTAACGCATTAAGTGGCCCGCCTGGGGAGTAC
GG
>I6629V002B2FXG length=363 xy=0730_3218 region=2 run=R_2014_12_30_12_21_21_
ACGTAGGGCGCAAGCGTTATCCGGAATTATTGGGCGTAAAGAGCTCGTAGGCGGTTTGTC
GCGTCTGCCGTGAAAGTCCGGGGCTCAACTCCGGATCTGCGGTGGGTACGGGCAGACTAG
AGTGATGTAGGGGAGACTGGAATTCCTGGTGTAGCGGTGAAATGCGCAGATATCAGGAGG
AACACCGATGGCGAAGGCAGGTCTCTGGGCATTAACTGACGCTGAGGAGCGAAAGCATGG
GGAGCGAACAGGATTAGATACCCTGGTAGTCCATGCCGTAAACGTTGGGCACTAGGTGTG
GGGGACATTCCACGTTTTCCGCGCCGTAGCTAACGCATTAAGTGCCCCGCCTGGGGAGTA
CGG
>I6629V002B2FXR length=360 xy=0730_3229 region=2 run=R_2014_12_30_12_21_21_
ACGAAGGGGGCTAGCGTTGCTCGGAATCACTGGGCGTAAAGGGCGCGTAGGCGGCCGATT
AAGTCGGGGGTGAAAGCCTGTGGCTCAACCACAGAATTGCCTTCGATACTGGTTGGCTTG
AGACCGGAAGAGGACAGCGGAACTGCGAGTGTAGAGGTGAAATTCGTAGATATTCGCAAG
AACACCAGTGGCGAAGGCGGCTGTCCGGTCCGGTTCTGACGCTGAGGCGCGAAAGCGTGG
GGAGCAAACAGGATTAGATACCCTGGTAGTCCACGCCGTAAACGATGAATGCCAGCCGTT
GGCCTGCTTGCAGGTCAGTGGCGCCGCTAACGTATTAAGCATTCCGCCTGGGGAGTACGG
>I6629V002B2G34 length=361 xy=0731_0658 region=2 run=R_2014_12_30_12_21_21_
ACAGAGGTCTCAAGCGTTGTTCGGATTCATTGGGCGTAAAGGGTGCGTAGGCGGCGGGGC
AAGTCTGGTGTGAAATCCCGGGGCCCAACTCCGGAACTGCACTGGATACTGCTTTGCTAG
AGTACTGGGGAGGGAACTGGAATTTACGGTGTAGCAGTGAAATGCGTAGATATCGTAAGG
AAGACCAGCGGCGAAGGCGAGTTCCTGGACAGTAACTGACGCTGAGGCACGAAGGCCAGG
GGAGCAAACGGGATTAGATACCCCGGTAGTCCTGGCAGTAAACGGTGTGCGTTTGGTGTG
GGAGGATTCGACCCTTCCGTGCCGGAGCTAACGCGTTAAACGCACCGCCTGGGGAGTACG
G
>I6629V002B2G5A length=24 xy=0731_0700 region=2 run=R_2014_12_30_12_21_21_
GAGATGGCCGCCTGGGGAGTACGG
>I6629V002B2GC0 length=362 xy=0730_3778 region=2 run=R_2014_12_30_12_21_21_
ACGTAGGGACCAAGCGTTGTTCGGATTTACTGGGCGTAAAGGGCGCGTAGGCGGCAATTC
AAGTCAGTTGTGAAATCTCCGAGCTTAACTCGGAACGGTCAACTGATACTGTTTTGCTAG
AGTACAGAAGGGGCAATCGGAATTCTTGGTGTAGCGGTGAAATGCGTAGATATCAAGAGG
AACACCTGAGGTGAAGACGGGTTGCTGGGCTGATACTGACGCTGAGGCGCGAAAGCTAGG
GTAGCAAACGGGATTAGATACCCCGGTAGTCCTAGCCCTAAACGATGTATGTCTGGTGTC
TGGAGTTTATATCCTCCGGGTGCCGTCGCTAACGTTTTTAACATACCGCCTGGGGAGTAC
GG
>I6629V002B2GCB length=363 xy=0730_3753 region=2 run=R_2014_12_30_12_21_21_
ACGTAGGGTCCAAGCGTTGTCCGGAATTATTGGGCGTAAAGAGCTCGTAGGCGGTCTGTC
GCGTCGGCTGTGAGAACCTGGGGCTCAACTCCAGGCCTGCAGTCGATACGGGCAGACTAG
AGTTCGGTAGGGGAGACTGGAATTCCTGGTGTAGCGGTGAAATGCGCAGATATCAGGAGG
AACACCGGTGGCGAAGGCGGGTCTCTGGGCCGAAACTGACGCTGAGGAGCGAAAGCGTGG
GGAGCGAACAGGATTAGATACCCTGGTAGTCCACGCCGTAAACGTTGGGCGCTAGGTGTG
GGGGGTTATCCACTCCCTCCGTGCCGCAGCTAACGCATTAAGCGCCCCGCCTGGGGAGTA
CGG
>I6629V002B2GF3 length=360 xy=0730_3889 region=2 run=R_2014_12_30_12_21_21_
ACGTAGGGTGCGAGCGTTAAGTCGGAATTACTGGGCGTAAAGCGTGCGCAGGCGGTTTTG
TAAGCCAGATGTGAAATCCCCGGGCTTAACCTGGGAATGGCATTTGGGACTGCAAGGCTG
GAGTGCGGCAGAGGAGACTGGAATTCCTGGTGTAGCAGTGAAATGCGTAGATATCGGGAG
GAATACCGATGGCGAAGGCAGGTCTCTGGGCTGACACTGACGCTCATGCACGAAAGCTGG
GGAGCAAACAGGATTAGATACCCTGGTAGTCCACGCCCTAAACGATGTCGACTGGTTGTT
GGGGTTTGACACTCTCAGTAACGAAGCTAACGCGTGAAGTCGACCGCCTGGGGAGTACGG
>I6629V002B2GHS length=361 xy=0730_3950 region=2 run=R_2014_12_30_12_21_21_
ACGGAGGGAGCTAGCGTTATTCGGAATTACTGGGCGTAAAGCGCACGTAGGCGGCTTTGT
AAGTTAGAGGTGAAAGCCTGGAGCTCAACTCCAGAATTGCCTTTAAGACTGCATCGCTTG
AATCCAGGAGAGGTGAGTGGAATTCCGAGTGTAGAGGTGAAATTCGTAGATATTCGGAAG
AACACCAGTGGCGAAGGCGGCTCACTGGACTGGTATTGACGCTGAGGTGCGAAAGCGTGG
GGAGCAAACAGGATTAGATACCCTGGTAGTCCACGCCGTAAACGATGATAACTAGCTGTC
AGGTCTCATAGAGATTTGGTGGCGCAGCTAACGCATTAAGTTATCCGCCTGGGGAGTACG
G
>I6629V002B2GT3 length=361 xy=0731_0297 region=2 run=R_2014_12_30_12_21_21_
ACGGAGGGGGCTAGCGTTGTTCGGAATTACTGGGCGTAAAGCGCACGTAGGCGGCTTTGT
AAGTTAGAGGTGAAAGCCCAGGGCTCAACCCTGGAATTGCCTTTAAGACTGCATCGCTTG
AATCATGGAGAGGTGAGTGGAATTCCGAGTGTAGAGGTGAAATTCGTAGATATTCGGAAG
AACACCAGTGGCGAAGGCGACTCACTGGACATGTATTGACGCTGAGGTGCGAAAGCGTGG
GGAGCAAACAGGATTAGATACCCTGGTAGTCCATGCCGTAAACGATGTCTACTAGCCGTT
GGGGCCTTTGAGGCTTTAGTGGCGCAGCTAACGCGATAAGTAGACCGCCTGGGGAGTACG
G
>I6629V002B2GU1 length=362 xy=0731_0331 region=2 run=R_2014_12_30_12_21_21_
ACGTAGGGGGCAAGCGTTGTCCGGATTTATTGGGCGTAAAGAGCGTGTAGGCGGCCAGGT
AGGTCGGTTGTGAAAACTGGAGGCTTAACCTCCAGACGTCGACCGAAACCATCTGGCTAG
AGTCCGGAAGAGGAGAGTGGAATTCCTGGTGTAGCGGTGAAATGCGCAGATATCAGGAAG
AACACCTATGGCGAAGGCAGCTCTCTGGGACGGTACTGACGCTGAGACGCGAAAGCGCGG
GGAGCGAACAGGATTAGATACCCTGGTAGTCCACGCCGTAAACGATGGGTGCTAGGTGTA
GGGGGTGTCGACTCCCCCTGTGCCGCAGCTAACGCATTAAGCACCCCGCCTGGGGAGTAC
GG
>I6629V002B2GUJ length=24 xy=0731_0313 region=2 run=R_2014_12_30_12_21_21_
GAGATGGCCGCCTGGGGAGTACCG
>I6629V002B2GVB length=358 xy=0731_0341 region=2 run=R_2014_12_30_12_21_21_
ACGGAGGGTGCGAGCGTTACCCGGAATCACTGGGCGTAAAGGGCGCGTAGGCGGCCCGCC
GAGTCCGGCTTTAAAGACCGAAGCTCAACTTCGGGCGTGGGCCGGGTACTGGCGGGCTGG
ACGGCTGGAGGGGCGGGTGGAATTCTCGGTGTAGCGGTGGAATGCGTAGATACCGAGAGG
AACACCGGTGGCGAAGGCGGCCCGCTGGACAGCACGTGACGCTGAGGCGCGAAAGTGTGG
GGAGCGAACCGGATTAGATACCCGGGTAGTCCACACCCTAAACGATGTGCGCTGGGTGCT
CGCCCGCTGGGGCGGGTGCCGAAGCCAACGCGATAAGCGCACCGCCTGGGGAGTACGG
>I6629V002B2GZ5 length=362 xy=0731_0515 region=2 run=R_2014_12_30_12_21_21_
ACGTAGGTGGCAAGCGTTGTCCGGAATTATTGGGCGTAAAGCGCGCGCAGGCGGTCCTTT
AAGTCTGATGTGAAAGCCCACGGCTCAACCGTGGAGGGTCATTGGAAACTGGGGGACTTG
AGTACAGAAGAGAAGAGTGGAATTCCACGTGTAGCGGTGAAATGCGTAGAGATGTGGAGG
AACACCAGTGGCGAAGGCGACTCTTTGGTCTGTAACTGACGCTGAGGCGCGAAAGCGTGG
GGAGCGAACAGGATTAGATACCCTGGTAGTCCACGCTGTAAACGATGAGTGCTAAGTGTT
AGAGGGTTTCCGCCCTTTAGTGCTGCAGCTAACGCATTAAGCACTCCGCCTGGGGAGTAC
GG
>I6629V002B2H1C length=360 xy=0731_1854 region=2 run=R_2014_12_30_12_21_21_
ACGAAGGGGGCTAGCGTTGCTCGGAATCACTGGGCGTAAAGGGCGCGTAGGCGGCTGATT
TAGTCGAGGGTGAAAGCCCGTGGCTCAACCACGGAATGGCCTTCGATACTGGTTGGCTTG
AGACCGGAAGAGGACAGCGGAACTGCGAGTGTAGAGGTGAAATTCGTAGATATTCGCAAG
AACACCAGTGGCGAAGGCGGCTGTCTGGTCCGGTTCTGACGCTGAGGCGCGAAAGCGTGG
GGAGCAAACAGGATTAGATACCCTGGTAGTCCACGCTGTAAACGATGAATGCTAGCCGTT
GGGGTGCATGCACCTCAGTGGCGCCGCTAACGCATTAAGCATTCCGCCTGGGGAGTACGG
>I6629V002B2H39 length=24 xy=0731_1959 region=2 run=R_2014_12_30_12_21_21_
GAGATGGCCGCCTGGGGAGTACGG
>I6629V002B2H5G length=24 xy=0731_2002 region=2 run=R_2014_12_30_12_21_21_
GGGATGGCCGCCTGGGGAGTACGG
>I6629V002B2H8S length=361 xy=0731_2122 region=2 run=R_2014_12_30_12_21_21_
ACGGAGGGAGCTAGCGTTGTTCGGAATTACTGGGCGTAAAGCGCACGTAGGCGGCTTTGT
AAGTTAGAGGTGAAAGCCCGGGGCTCAACCCCGGAACTGCCTTTAAGACTGCATCGCTAG
AATCCAGGAGAGGTGAGTGGGATTCCGAGTGTAGAGGTGAAATTCGTAGATATTCGGAAG
AACACCAGTGGCGAAGGCGGCTCACTGGACTGGTATTGACGCTGAGGTGCGAAAGCGTGG
GGAGCAAACAGGGTTAGATACCCTGGTAGTCCACGCCGTAAACGATGATAACTAGCTGTC
GGGGGCCTTAGGCTTTCGGTGGCGCAGCTAACGCATTAAGTTATCCGCCTGGGGAGTACG
G
>I6629V002B2HCN length=360 xy=0731_0965 region=2 run=R_2014_12_30_12_21_21_
ACGTAGGGTGCAAGCGTTAATCGGAATTACTGGGCGTAAAGCGTGCGCAGGCGGTTATGT
GAGACAGGTGTGAAATCCCAGGGCTTAACCTTGGAACTGCATTTGTGACTGCATAGCTAG
AGTACGGTAGAGGGGGATGGAATTCCGCGTGTAGCAGTGAAATGCGTAGATATGCGGAGG
AACACCGATGGCGAAGGCAATCCCCTGGACCTGTACTGACGCTCATGCACGAAAGCGTGG
GGAGCAAACAGGATTAGATACCCTGGTAGTCCACGCCCTAAACGATGTCAACTGGTTGTT
GGGTCTTCACTGACTCAGTAACGAAGCTAACGCGTGAAGTAGACCGCCTGGGGAGTACGG
>I6629V002B2HD5 length=24 xy=0731_1019 region=2 run=R_2014_12_30_12_21_21_
GAGATGGCCGCCTGGGGAGTACGG
>I6629V002B2HFV length=352 xy=0731_1081 region=2 run=R_2014_12_30_12_21_21_
GCGGAGGGTGCGAGCGTTAATCGGAATTACTGGGCGTAAAGCGCACGCAGGCGGTCTGTC
AAGTCGGATGTGAAATCCCCGGGCTCAACCTGGGAACTAGCATCCGAAACTGGCAGGCTT
GAGTCTCGTAGAGGGGGGGTAGAATTCCAGGTGTAGCGGTGAAATGCGTAGAGATCTGGA
GGAATACCGGTGGCGAAGGCGGCCCCCTGGACGAAGACTGACGCTCAGGTGCGAAAGCGT
GGGGAGACAAACAGGATTAGATACCCGTGGTAGTCCACGCCGTAAACGATGTCGACTTGG
AGGTTGTGGCCCTTGAGGCGTGGCTTCCGGAGCTAACGCGTTAAGTCGACCG
>I6629V002B2HGC length=360 xy=0731_1098 region=2 run=R_2014_12_30_12_21_21_
ACGGAGGGTGCAAGCGTTAATCGGAATTACTGGGCGTAAAGCGCACGCAGGCGGTTTGTT
AAGTCAGATGTGAAATCCCCGGGCTCAACCTGGGAACTGCATCTGATACTGGCAAGCTTG
AGTCTCGTAGAGGGGGGTAGAATTCCAGGTGTAGCGGTGAAATGCGTAGAGATCTGGAGG
AATACCGGTGGCGAAGGCGGCCCCCTGGACGAAGACTGACGCTCAGGTGCGAAAGCGTGG
GGAGCAAACAGGATTAGATACCCTGGTAGTCCACGCCCTAAACGATGTCTACTAGTTGTC
GGGTTTTAATTAACTTGGTAACGCAGCTAACGCGTGAAGTAGACCGCCTGGGGAGTACGG
>I6629V002B2HGP length=359 xy=0731_1111 region=2 run=R_2014_12_30_12_21_21_
ACGTAGGGTGCAAGCGTTAATCGGAATTACTGGGCGTAAAGCGTGCGCAGGCGGTTTTGT
AAGTCTGACGTGAAATCCCCGGGCTTAACCTGGGAATTGCGTTGGAGACTGCAAGGCTAG
AGTCTGGCAGAGGGGGGTGGAATTCCACGTGTAGCAGTGAAATGCGTAGAGATGTGGAGG
AACACCGATGGCGAAGGCAGCCCCCTGGGTCAAGACTGACGCTCATGCACGAAAGCGTGG
GGAGCAAACAGGATTAGATACCCTGGTAGTCCACGCCCTAAACAATGTCTACTAGTTGTC
GGGTTTTAATTAACTTGGTAACGCAGCTAACGCGTGAAGTAGCCGCCTGGGGAGTACGG
>I6629V002B2HHG length=361 xy=0731_1138 region=2 run=R_2014_12_30_12_21_21_
ACGGAGGGAGCTAGCGTTGTTCGGAATTACTGGGCGTAAAGCGCACGTAGGCGGCTCTGT
AAGTTAGAGGTGAAAGCCCGGAGCTCAACTCCGGAACTGCCTTTAGGACTGCATCGCTTG
AATCCAGGAGAGGTGAGTGGAATTCCGAGTGTAGAGGTGAAATTCGTAGATATTCGGAAG
AACACCAGTGGCGAAGGCGGCTCACTGGACTGGTATTGACGCTGAGGTGCGAAAGCGTGG
GGAGCAAACAGGATTAGATACCCTGGTAGTCCACGCCGTAAACGATGATAACTAGCTGTC
AGGGCCCTTAGGGTTTTGGTGGCGCAGCTAACGCATTAAGTTATCCGCCTGGGGAGTACG
G
>I6629V002B2HP3 length=361 xy=0731_1449 region=2 run=R_2014_12_30_12_21_21_
ACAGAGGGGGCAAGCGTTATTCGGAATTATTGGGCGTAAAGGGCGCGTAGGCGGTTACTC
AAGTGGATGGTGAAATCCCCGGGCTCAACCTGGGAACTGCCGTCCAAACTGAGTGACTTG
AGTCCGGGAGAGGTAAGTGGAATTCCCAGTGTAGCGGTGAAATGCGTAGATATTGGGAGG
AACACCAGTGGCGAAGGCGGCTTACTGGACCGGAACTGACGCTGAGGCGCGAAAGCGTGG
GGAGCAAACAGGATTAGATACCCTGGTAGTCCATGCCGTAAACGATGTCTACTAGCCGTT
GGGGCCTTTGAGGCTTTAGTGGCGCAGCTAACGCGATAAGTAGACCGCCTGGGGAGTACG
G
>I6629V002B2HQC length=362 xy=0731_1458 region=2 run=R_2014_12_30_12_21_21_
ACGTAGGTGGCAAGCGTTATCCGGAATTATTGGGCGTAAAGCGCGCGCAGGCGGTTTCTT
AAGTCTGATGTGAAAGCCCACGGCTCAACCGTGGAGGGTCATTGGAAACTGGGGAACTTG
AGTGCAGAAGAGAAAAGCGGAATTCCACGTGTAGCGGTGAAATGCGTAGAGATGTGGAGG
AACACCAGTGGCGAAGGCGACTTTCTGGTCTGTAACTGACGCTGAGGCGCGAAAGCGTGG
GGAGCAAACAGGATTAGATACCCTGGTAGTCCACGCCGTAAACGATGAGTGCTAAGTGTT
AGGGGGTTTCCGCCCCTTAGTGCTGCAGCTAACGCATTAAGCACTCCGCCTGGGGAGTAC
GG
>I6629V002B2I00 length=362 xy=0731_3138 region=2 run=R_2014_12_30_12_21_21_
ACGTAGGGTGCGAGCGTTAAGTCGGAATTACTGGGCGTAAAGCGTCGCGCAGGCGGTTCG
TCAAGTCTGATGTGAAAGCCCCGGGCTCAACCTGGGAATGGCATTGGAAACTGGCGAGCT
GGAGTGCGGCAGAGGGGGGTGGAATTCCGCGTGTAGCAGTGAAATGCGTAGAGATGCGGA
GGAACACCGATGGCGAAGGCAGCCCCCTGGGCCGACACTGACGCTCAGGCACGAAAGCGT
GGGGAGCAAACAGGATTAGATACCCTGGTAGTCCACGCCGTAAACGATGAATGCCAGACG
TCGGGGGGCTTGCCCTTCGGTGTCACACCTAACGGATTAAGCATTCCGCCTGGGGAGTAC
GG
>I6629V002B2I16 length=360 xy=0731_3180 region=2 run=R_2014_12_30_12_21_21_
ACGGAGGGGGTTAGCGTTGTTCGGAATGACTGGGCGTAAAGCGCGCGTAGGCGGATCATC
AAGTCGGGGGTGAAATCCCGGGGCTCAACCCCGGAATGGCCTTCGAGACTGGTGGTCTTG
AGTTCGAGAGAGGTGAGTGGAATTCCGAGTGTAGAGGTGAAATTCGTAGATATTCGGAGG
AACACCAGTGGCGAAGGCGGCTCACTGGCTCGACACTGACGCTGAGGTGCGAAAGCGTGG
GGAGCAAACAGGATTAGATACCCTGGTAGTCCACGCCGTAAACGATGAATGCCAGACGTC
GGGGGGCTTGCTCTTCGGTGTCACACCTAACGGATTAAGCATTCCGCCTGGGGAGTACGG
>I6629V002B2I1Z length=24 xy=0731_3173 region=2 run=R_2014_12_30_12_21_21_
GAGATGGCCGCCTGGGGAGTACGG
>I6629V002B2I4D length=363 xy=0731_3259 region=2 run=R_2014_12_30_12_21_21_
ACGTAGGGAGCAAGCGTTGTCCGGATTTATTGGGCGTAAAGAGCTCGTAGGCGGCTTAGC
AAGTCAGGTGTGAAACCTCCAGGCTCAACCTGGAGACGCCACTTGATACTGCTATGGCTT
GAGTTTGGTAGGGGAAGACGGAATTCCTGGTGTAGCGGTGAAATGCGCAGATATCAGAGA
GGAACACCGATGGCGAAGGCAGTCTTCTGGGCCAAAACCGACGCTGAGGAGCGAAAGCGT
GGGGAGCGAACAGGATTAGATACCCTGGTAGTCCACGCCGTAAACGATGATAACTAGCTG
TTGGGGCTCTTAGAGCTTCAGTGGCGCAGCTAACGCATTAAGTTATCCGCCTGGGGAGTA
CGG
>I6629V002B2I5Q length=363 xy=0731_3308 region=2 run=R_2014_12_30_12_21_21_
GCGTAGGGTGCGAGCGTTGTCCGGAATTATTGGGCGTAAAGAGCTCGTAGGCGGTCTGTC
GCGTCTGCTGTGAAAACCCGAGGCTCAACCTCGGGCCTGCAGTGGGTACGGGCAGACTAG
AGTGCGGTAGGGGAGAATGGAATTCCTGGTGTAGCGGTGGAATGCGCAGATATCAGGAGG
AACACCGATGGCGAAGGCAGTTCTCTGGGCCGTAACTGACGCTGAGGAGCGAAAGCGTGG
GGAGCGAACAGGATTAGATACCCTGGTAGTCCACGCCGTAAACGTTGGGCGCTAGATGTG
GGGACCATTCCACGGTTTCCGTGTCGCAGTTAACGCATTAAGCGCCCCGCCTGGGGAGTA
CGG
>I6629V002B2I65 length=350 xy=0731_3359 region=2 run=R_2014_12_30_12_21_21_
ACAGAGGGTGCGAGCGTTGTTCGGAATTACTGGGCGTAAAGCGCGCGCAGGCGGTCCTTT
AAGTCTACCCGTGAAATGCCGGAGCTCAACTCCGTGCACGCCGGGGGATACTGGAGGACT
GGAGACGAGTAGAGGCAAGCGGAATTCCGGGTGTAGCGGTGGAATGCGTAGAGATCCGGA
AGAACACCGGAGGCGAAGGCGGCTTGCTGGGCTTGGTCTGACGCTGAGGCGCGAAAGCGT
GGGGAGCGAACAGGATTAGATACCCTGGTAGTCCACGCCGTAAACGATGGGCACTAGACG
CGGGTGGGATCGACCCCTTCCGTGTCGCAGCTAACGCGCTAAGTGCCCCG
>I6629V002B2I7V length=361 xy=0731_3385 region=2 run=R_2014_12_30_12_21_21_
ACGTAGGGCGCAAGCGTTATCCGGAATTATTGGGCGTAAAGAGCCCGTAGGCGGTTTGTC
GCGTCTGCCGTGAAAGTCCGGGGCTCAACTCCGGATCTGCGGCGGGTACGGGCAGACTAG
AGTGATGTAGGGGAGACTGGAATTCCTGGTGTAGCGGTGAAATGCGCAGATATCAGGAGG
GACACCGATGGCGAAGGCAGGTCTCTGGGCATTAACTGACGCTGAGGAGCGAAAGCATGG
GGAGCGAACAGGATTAGATACCCTGGTAGTCCATGCCGTAAACGATGATGACTAGCTGTC
GGGGCTCTTGGAGTTTCGGTGGCGCAGCTAACGCATTAAGTCATCCGCCTGGGGAGTACG
G
>I6629V002B2IG3 length=362 xy=0731_2421 region=2 run=R_2014_12_30_12_21_21_
ACGGAGGGTGCGAGCGTTGTCCGGAATCACTGGGCGTAAAGGGCGCGTAGGCGGCCTGAT
AAGTAGGGGGTGAAATCCTGCGGCTTAACCGCAGGGCTGCCTTCTAAACTGTCAGGCTCG
AGCACAGTAGAGGCAGGTGGAATTCCCGGTGTAGCGGTGGAATGCGTAGAGATCGGGAAG
AACATCAGTGGCGAAGGCGGCCTGCTGGGCTGTTGCTGACGCTGAGGCGCGACAGCGTGG
GGAGCAAACAGGATTAGATACCCTGGTAGTCCACGCCGTAAACGATGGGCACTAGGCGTC
GGGGGGAGCGACCCTCCCGGTGCCGTCGCTAACGCAGTAAGTGCCCCGCCTGGAGAGTAC
GG
>I6629V002B2IGA length=362 xy=0731_2392 region=2 run=R_2014_12_30_12_21_21_
ACGTAGGGGGCAAGCGTTGTCCGGAATCATTGGGCGTAAAGCGCGTGTAGGCGGCTTGAT
AAGTCTGCTCTGAAAGCCCGGGGCTCAACCCTGGGAGGCGGGTGGATACTGTCGAGCTCG
AGTCCGGAAGAGGCGAGTGGAATTCCTGGTGTAGCGGTGAAATGCGCAGATATCAGGAGG
AACACCAATGGCGAAGGCAGCTCGCTGGGACGGTACTGACGCTGAGACGCGAAAGCGTGG
GGAGCAAACAGGATTAGATACCCTGGTAGTCCACGCCGTAAACGATGGGCACTAGGTGTG
GGGGGTGTCGACTCCCTCCGTGCCGAAGCTAACGCATTAAGTGCCCCGCCTGGGGAGTAC
GG
>I6629V002B2IJI length=365 xy=0731_2508 region=2 run=R_2014_12_30_12_21_21_
ACGTAGGGGGCGAGCGTTGTCCGGAATTATTGGGCGTAAAGAGCTCGTAGGCGGCTCAAC
CAGTCGGCTGTGAAATCCCGAGGCTCAACCTCGGAACTGCAGTCGATACTGTTGTGGCTA
GAGTCTGGTAGAGGAGAATGGAATTCCCGGTGTAGCGGTGAAATGCGCAGATATCGGGAG
GAACACCAGTAGCGAAGGCGGTTCTCTGGGCCAGTACTGACGCTGAGGAGCGAAAGCGTG
GGTAGCAAACAGGATTAGATACCCTGGTAGTCCACGCCGTAAACGTTGGGTACTAGGTGT
GGCGTCCGGATCAACGGATGCCGTGCCGAAGCTAACGCATTAAGTACCCCGCCTGGGGAG
TACGG
>I6629V002B2IMG length=363 xy=0731_2614 region=2 run=R_2014_12_30_12_21_21_
ACGTAGGGCGCAAGCGTTATCCGGAATTATTGGGCGTAAAGAGCTCGTAGGCGGTTTGTC
GCGTCTGCCGTGAAAGTCCGGGGCTCAACTCCGGATCTGCGGTGGGTACGGGCAGACTAG
AGTGATGTAGGGGAGACTGGAACTCCTGGTGTAGCGGTGAAATGCGCAGATATCAGGAGG
AACACCGATGGCGAAGGCAGGTCTCTGGGCATTAACTGACGCTGAGGAGCGAAAGCATGG
GGAGCGAACAGGATTAGATACCCTGGTAGTCCATGCCGTAAACGTTGGGCACTAGGTGTG
GGGGACATTCCACGTTTTCCGCGCCGTAGCTAACGCATTAAGTGCCCCGCCTGGGGAGTA
CGG
>I6629V002B2IRW length=364 xy=0731_2810 region=2 run=R_2014_12_30_12_21_21_
ACGGGGGGAGCAAGCGTTGTTCGGATTTACTGGGCGTAAAGGGCGCGTAGGCGGCCACCG
CAAGTCGACTGTGAAATCTCCGGGCTTAACTCGGAAAGGTCAGCCGATACTGCGGGGCTA
GAGTGCAGAAGGGGCAACTGGAATTCTCGGTGTAGCGGTGAAATGCGTAGATATCGAGAG
GAACACCTGCGGCGAAGGCGGGTTGCTGGGCTGACACTGACGCTGAGGCGCGAAAGCTAG
GGGAGCGAACGGGATTAGATACCCCGGTAGTCCTAGCCTTAAACGATGAATGCTTGGTGT
CTGGGGTTTTATAGTCCCCGGGTGCCGTCGCTAACGCTTTAAGCATTCCGCCTGGGGAGT
ACGG
>I6629V002B2ISO length=361 xy=0731_2838 region=2 run=R_2014_12_30_12_21_21_
ACAGAGGGTGCAAGCGTTAATCGGAATTACTGGGCGTAAAGCGAGCGTAGGTGGCTTGAT
AAGTCAGATGTGAAAGCCCCGGGCTTAACCTGGGAACGGCATCTGATACTGTTGGGCTAG
AGTAGGTGAGAGGAAGGTAGAATTCCAGGTGTAGCGGTGAAATGCGTAGAGATCTGGAGG
AATACCGATGGCGAAGGCAGCCTTCTGGCATCATACTGACACTGAGGTTCGAAAGCGTGG
GTAGCAAACAGGATTAGATACCCTGGTAGTCCACGCCGTAAACGATGTCTACTAGTCGTT
GGGTCCCTTGAGGACTTAGTGACGCAGCTAACGCAATAAGTAGACCGCCTGGGGAGTACG
G
>I6629V002B2ITU length=24 xy=0731_2880 region=2 run=R_2014_12_30_12_21_21_
GAGATGGCCGCCTGGGGAGTACGG
>I6629V002B2IVO length=361 xy=0731_2946 region=2 run=R_2014_12_30_12_21_21_
GCGGAGGGAGCTAGCGTTATTCGGAATTACTGGGCGTAAAGCGCACGTAGGCGGCTTTGT
AAGTTAGAGGTGAAAGCCTGGAGCTCAACTCCAGAATTGCCTTTAAGACTGCATCGCTTG
AATCCAGGAGAGGTGAGTGGAATTCCGAGTGTAGAGGTGAAATTCGTAGATATTCGGAAG
AACACCAGTGGCGAAGGCGGCTCACTGGACTGGTATTGACGCTGAGGTGCGAAAGCGTGG
GGAGCAAACAGGATTAGATACCCTGGTAGTCCACGCCGTAAACGATGATAACTAGCTGTC
GGGGCTCTTAGAGCTTCGGTGGCGCAGCTAACGCATTAAGTTATCCGCCTGGGGAGTACG
G
>I6629V002B2IXY length=346 xy=0731_3028 region=2 run=R_2014_12_30_12_21_21_
ACGTAGGGGTGCAAGCGTTAATCGGAATTACTGGGCGTAAAGACGGTGCGCAGGCGGTTG
TGTCAAGACGAGAATCGTGAAATCCCCGGGCTCAACCTGGGAATTTGCATTTGTGACTGC
ACGGCTAGAGTGTGTCAGAGGGGGGTAGAATTCCACGTGTAGCAGTGAAATGCGTAGAGA
TGTGGAGGAATACCGATGGCGAAGGCTAGCCCCCTGGGATAACACTGACGCTCAGTGCAC
GAAAGCGCGGGGAGCAAACAGGATTAGATACCCTGGTAGTCCACGCCCTAAACGATCGTC
GAACTAGTTGTCGGGTCTTAATTGACTTGGTAACGCAGCTAACGCG
>I6629V002B2J7R length=363 xy=0732_0581 region=2 run=R_2014_12_30_12_21_21_
ACGGAGGGAGCTAGCGTTAGTTCGGAATTACTGGGCGTAAAGCGCACGTAGGCGGCTTTG
GTAAGTTAGAGGTGAAAGCCTGGAGCTCAACTCCAGAATTGCCTTTAAGACTGCATCGCT
TGAATCCAGGAGAGGTGAGTGGAATTCCGAGTGTAGAGGTGAAATTCGTAGATATTCGGA
AGAACACCAGTGGCGAAGGTGGCTCACTGGACTGGTATTGACGCTGAGGTGCGAAAGCGT
GGGGAGCAAACAGGATTAGATACCCTGGTAGTCCACGCCGTAAACGATGATAACTAGCTG
TCGGGGCTCTTAGAGCTTCGGTGGCGCAGCTAACGCATTAAGTTATCCGCCTGGGGAGTA
CGG
>I6629V002B2JAL length=362 xy=0731_3483 region=2 run=R_2014_12_30_12_21_21_
ACGAGGGGGGCAAGCGTTGTTCGGAATTATTGGGCGTAAAGGGCGCGTAGGCGGTTTGGC
AAGTTTCGTGTGAAAACTTCGGGCTCAACTCGAAGCCTGCACGGAAAACTGCCGGGCTTG
AGTATGGGAGAGGTGAGTGGAATTTCCGGTGTAGCGGTGAAATGCGTAGATATCGGAAGG
AACACCTGTGGCGAAAGAGGCTCACTGGACCATAACTGACGCTGAGGCGCGAAAGCTAGG
GGAGCAAACAGGATTAGATACCCTGGTAGTCCTAGCCCTAAACGATGATTGCTTGGTGTG
GCAGGTACCCAATCCTGCCGTGCCGAAGCTAACGCGATAAGCAAGCCGCCTGGGGAGTAC
GG
>I6629V002B2JAW length=360 xy=0731_3494 region=2 run=R_2014_12_30_12_21_21_
ACGTAGGGTGCAAGCGTTAATCGGAATTACTGGGCGTAAAGCGTGCGCAGGCGGTTGTGC
AAGACAGATGTGAAATCCCCGGGCTTAACCTGGGAACTGCATTTGTGACTGCACGGCTAG
AGTGCGGCAGAGGGGGATGGAATTCCGCGTGTAGCAGTGAAATGCGTAGATATGCGGAGG
AACACCGATGGCGAAGGCAATCCCCTGGGCCTGCACTGACGCTCATGCACGAAAGCGTGG
GGAGCAAACAGGATTAGATACCCTGGTAGTCCACGCCCTAAACGATGTCAACTGGTTGTT
GGGAGGGTTTCTTCTCAGTAACGTAGCTAACGCGTGAAGTTGACCGCCTGGGGAGTACGG
>I6629V002B2JG7 length=361 xy=0731_3721 region=2 run=R_2014_12_30_12_21_21_
ACGGAGGGGGCTAGCGTTGTTCGGAATTACTGGGCGTAAAGCGCACGTAGGCGGCTTTGT
AAGTTAGAGGTGAAAGCCCAGGGCTCAACCCTGGAATTGCCTTTAAGACTGCATCGCTTG
AATCATGGAGAGGTGAGTGGAATTCCGAGTGTAGAGGTGAAATTCGTAGATATTCGGAAG
AACACCAGTGGCGAAGGCGACTCACTGGACATGTATTGACGCTGAGGTGCGAAAGCGTGG
GGAGCAAACAGGATTAGATACCCTGGTAGTCCACGCCGTAAACGATGATGACTAGCTGTC
GGGGCGCTTCGCGTTTCGGTGGCGCAGCTAACGCGTTAAGTCATCCGCCTGGGGAGTACG
G
>I6629V002B2JGE length=363 xy=0731_3692 region=2 run=R_2014_12_30_12_21_21_
ACGTAGGGCGCAAGCGTTATCCGGAATTATTGGGCGTAAAGAGCTCGTAGGCGGTTTGTC
GCGTCTGCTGTGAAAACCCGAGGCTCAACCTCGGGCCTGCAGTGGGTACGGGCAGACTAG
AGTGCGGTAGGGGAGATTGGAACTCCTGGTGTAGCGGTGGAATGCGCAGATATCAGGAAG
AACACCGATGGCGAAGGCAGATCTCTGGGCCGTAACTGACGCTGAGGAGCGAAAGGGTGG
GGAGCAAACAGGCTTAGATACCCTGGTAGTCCACCCCGTAAACGTTGGGAACTAGTTGTG
GGGTCCATTCCACGGATTCCGTGACGCAGCTAACGCATTAAGTTTCCCGCCTGGGGAGTA
CGG
>I6629V002B2JHK length=363 xy=0731_3734 region=2 run=R_2014_12_30_12_21_21_
ACGTAGGGTGCGAGCGTTGTCCGGAATTATTGGGCGTAAAGGGCTCGTAGGCGGTTTGTC
GCGTCGGGAGTGAAAACCAGGTGCTTAACACCTGGCTTGCTTTCGATACGGGCAGACTAG
AGGTATTCAGGGGAGAACGGAATTCCTGGTGTAGCGGTGAAATGCGCAGATATCAGGAGG
AACACCGGTGGCGAAGGCGGTTCTCTGGGAATGACCTGACGCTGAGGAGCGAAAGCGTGG
GGAGCGAACAGGATTAGATACCCTGGTAGTCCACGCCGTAAACGTTGGGCGCTAGGTGTG
GGGCTCATTCCACGAGTTCCGTGCCGCAGCTAACGCATTAAGCGCCCCGCCTGGGGAGTA
CGG
>I6629V002B2JIF length=363 xy=0731_3765 region=2 run=R_2014_12_30_12_21_21_
ACGTAGGGTGCGAGCGTTGTCCGGAATTATTGGGCGTAAAGGGCTCGTAGGTGGTTTGTC
GCGTCGGGAGTGAAAACTCAGGGCTTAACCCTGAGCCTGCTTCCGATACGGGCAGACTAG
AGGTATGCAGGGGAGAACGGAATTCCTGGTGTAGCGGTGAAATGCGCAGATATCAGGAGG
AACACCGGTGGCGAAGGCGGTTCTCTGGGCATTACCTGACGCTGAGGAGCGAAAGTGTGG
GGAGCGAACAGGATTAGATACCCTGGTAGTCCACACCGTAAACGTTGGGCGCTAGGTGTG
GGACTCATTCCACGAGTTCCGTGCCGCAGCTAACGCATTAAGCGCCCCGCCTGGGGAGTA
CGG
>I6629V002B2JNA length=222 xy=0731_3940 region=2 run=R_2014_12_30_12_21_21_
ACGTAGGGCGCAAGCGTTATCCGGAATTATTGGGCGTAAAGAGCTCGTAGGCGGTTTGTC
GCGTCTAGCCGTGAAAGTCCGGGGCTCAACTCCGGATCTGCGGTGGTACGGGCAGACTAG
AGTGATGTAGGGGAGACTGGAATTCCTGGTGTAGCGGTGAAATGCGCAGATATCAGGAGG
AACACCGATGGCGAAGGCAGGTCTCTGGGCATTAACTGACGC
>I6629V002B2JNV length=362 xy=0731_3961 region=2 run=R_2014_12_30_12_21_21_
ACGTAGGTGGCAAGCGTTGTCCGGAATTATTGGGCGTAAAGCGCGCGCAGGCGGTCCTTT
AAGTCTGATGTGAAAGCCCACGGCTCAACCGTGGAGGGTCATTGGAAACTGGGGGACTTG
AGTACAGAAGAGAAGAGTGGAATTCCACGTGTAGCGGTGAAATGCGTAGAGATGTGGAGG
AACACCAGTGGCGAAGGCGACTCTTTGGTCTGTAACTGACGCTGAGGCGCGAAAGCGTGG
GGAGCAAACAGGATTAGATACCCTGGTAGTCCACGCTGTAAACGATGAGTGCTAAGTGTT
AGAGGGTTTCCGCCCTTTAGTGCTGCAGCTAACGCATTAAGCACTCCGCCTGGGGAGTAC
GG
>I6629V002B2JQM length=362 xy=0731_4060 region=2 run=R_2014_12_30_12_21_21_
GCGGAGGGTGCAAGCGTTACCCGGAATCACTGGGCGTAAAGGGCGTGTAGGCGGACACTT
AAGTCTGGTTTTAAAGACTGCGGCTCAACCGCAGGGATGGACTGGATACTGGGTGTCTTG
ACCTCTGGAGAGAGAACTGGAATTCCTGGTGTAGCGGTGGAATGCGTAGATACCAGGAGG
AACACCAGTGGCGAAGGCGACTCTCTGGTCTGTCTCTGACGCTGAGGAGCGAAAGCGTGG
GTAGCAAACAGGATTAGATACCCTGGTAGTCCACGCCGTAAACGATGAGTGCTAGGTGTT
AGGGGGTTTCCACCCCTTAGTGCTGAAGTTAACGCATTAAGCACTCCGCCTGGGGAGTAC
GG
>I6629V002B2JTL length=364 xy=0732_0071 region=2 run=R_2014_12_30_12_21_21_
ACGAAGGGTGCAAGCGTTAATCGGAATTACTGGGCGTAAAGCGCGCGTAGGTGGTTTGGT
AAGATGGATGTGAAATCCCCGGGCTCAACCTGGGAACTGCATCCATAACTGCCTGACTAG
AGTACGGTAGAGGGTGGTGGAATTTCCTGTGTAGCGGTGAAATGCGTAGATATAGGAAGG
AACACCAGTGGCGAAGGCGACCACCTGGACTGATACTGACTACTGAGGTGCGAAAGCGTG
GGGAGCAAACACGGATTAGGATACCCTGGTAGTCCACGCCGTAAACGATGTCGACTAGCC
GTTGGAATCCTTGAGATTTTAGTGGCGCAGCTAACGCGATAAGTCGACCGCCTGGGGAGT
ACGG
>I6629V002B2JYU length=363 xy=0732_0260 region=2 run=R_2014_12_30_12_21_21_
ACGTAGGGTGCAAGCGTTGTCCGGAATTATTGGGCGTAAAGAGCTCGTAGGCGGTCTGTC
GCGTCGGCTGTGAAAACTCGGGGCTCAACTCCGAGCCTGCAGTCGATACGGGCAGACTAG
AGTGCGGTAGGGGAGACTGGAATTCCTGGTGTAGCGGTGAAATGCGCAGATATCAGGAGG
AACACCGGTGGCGAAGGCGGGTCTCTGGGCCGTAACTGACGCTGAGGAGCGAAAGCGTGG
GGAGCAAACAGGATTAGATACCCTGGTAGTCCACGCCGTAAACGGTGGGTGCTAGGTGTG
AGCGGTATTCCACGCCGTTCGTGCCGCAGCTAACGCATTAAGCACCCCGCCTGGGGAGTA
CGG
>I6629V002B2JZI length=361 xy=0732_0284 region=2 run=R_2014_12_30_12_21_21_
ACGGAGGGGGCTAGCGTTGTTCGGAATTACTGGGCGTAAAGCGCACGTAGGTGGCTTTGT
AAGTTAGAGGTGAAAGCCCGGGGCTCAACTCCGGAATTGCCTTTAAGACTGCATCGCTAG
AACGTCGGAGAGGTATGTGGAATTCCGAGTGTAGAGGTGAAATTCGTAGATATTCGGAAG
AACACCAGTGGCGAAGGCGACATACTGGACGACTGTTGACACTGAGGTGCGAAAGCGTGG
GGAGCAAACAGGATTAGATACCCTGGTAGTCCACGCCGTAAACAATGATGACTAGCTGTC
GGGGCTCTTAGAGCTTCGGTGGCGCAGCTAACGCGTTAAGTCATCCGCCTGGGGAGTACG
G
>I6629V002B2K1Z length=24 xy=0732_1669 region=2 run=R_2014_12_30_12_21_21_
GAGATGGCCGCCTGGGGAGTACGG
>I6629V002B2K50 length=358 xy=0732_1814 region=2 run=R_2014_12_30_12_21_21_
ACGGAGGGTGCAAGCGTTACCCGGAATCACTGGGCGTAAAGGGCGTGTAGGCGGACACTT
AAGTCTGGTTTTAAAGACTGCGGCTCAACCGCAGGGATGGACTGGATACTGGGTGTCTTG
ACCTCTGGAGAGAGAACTGGAATTCCTGGTGTAGCGGTGGAATGCGTAGATACCAGGAGG
AACACCAATGGCGAAGGCAGGTTCTTGGACAGAAGGTGACGCTGAGGCGCGAAAGTGTGG
GGAGCGAACCGGATTAGATACCCGGGTAGTCCACACCCTAAACGATGTACGTTGGCTAAC
CGCAGGATGCTGTGGTTGGCGAAGCTAACGCGATAAACGTACCGCCTGGGGAGTACGG
>I6629V002B2K7A length=24 xy=0732_1860 region=2 run=R_2014_12_30_12_21_21_
GAGATGGCCGCCTGGGGAGTACGG
>I6629V002B2K7W length=361 xy=0732_1882 region=2 run=R_2014_12_30_12_21_21_
ACGGAGGGAGCTAGCGTTATTCGGAATTACTGGGCGTAAAGCGCACGTAGGCGGCTTTGT
AAGTTAGAGGTGAAAGCCTGGAGCTCAACTCCAGAATTGCCTTTAAGACTGCATCGCTTG
AGTCCAGGAGAGGTGAGTGGAATTCCGAGTGTAGAGGTGAAATTCGTAGATATTCGGAAG
AACACCAGTGGCGAAGGCGGCTCACTGGACTGGTATTGACGCCGAGGTGCGAAAGCGTGG
GGAGCAAACAGGATTAGATACCCTGGTAGTCCACGCCGTAAACGATGATAACTAGCTGTC
GGGGCTCTTAGAGCTTCGGTGGCGCAGCTAACGCATTAAGTTATCCGCCTGGGGAGTACG
G
>I6629V002B2KC1 length=24 xy=0732_0771 region=2 run=R_2014_12_30_12_21_21_
GAGATGGCCGCCTGGGGAGTACGG
>I6629V002B2KH8 length=363 xy=0732_0958 region=2 run=R_2014_12_30_12_21_21_
ACGTAGGGTGCAAGCGTTGTCCGGAATTATTGGGCGTAAAGAGCTCGTAGGCGGTCTGTC
ACGTCGGCTGTGAAAACCCGAGGCTCAACCTCGGGCCTGCAGTCGATACGGGCGAACTAG
AGTACTGCAGGGGAGACTGGAATTCCTGGTGTAGCGGTGAAATGCGCAGATATCAGGAGG
AACACCGGTGGCGAAGGCGGGTCTCTGGGCAGTAACTGACGCTGAGGAGCGAAAGCGTGG
GGAGCGAACAGGATTAGATACCCTGGTAGTCCACGCCGTAAACGTTGGGCGCTAGGTGTG
GGGGCCATTCCACGGTCTCCGTGCCGCAGCTAACGCATTAAGCGCCCCGCCTGGGGAGTA
CGG
>I6629V002B2KKX length=24 xy=0732_1055 region=2 run=R_2014_12_30_12_21_21_
GAGATGGCCGCCTGGGGAGTACGG
>I6629V002B2KNY length=360 xy=0732_1164 region=2 run=R_2014_12_30_12_21_21_
ACGGAGGGAGCTAGCGTTATTCGGAATTACTGGGCGTAAAGCGCACGTAGGCGGCTTTGT
AAGTTAGAGGTGAAAGCCTGGAGCTCAACTCCAGAATTGCCTTTAAGACTGCATCGCTTG
AATCCAGGAGAGGTGAGTGGAATTCCGAGTGTAGAGGTGAAATTCGTAGATATTCGGAAG
AACACCAGTGGCGAAGGCGGCTCACTGGACTGGTATTGACGCTGAGGTGCGAAAGCGTGG
GGAGCAAACAGGATTAGATACCCTGGTAGTCCACGCCGTAAACGATGATAACTAGTTGTC
GGGTCTTAATTGACTTGGTAACGCAGCTAACGCGTGAAGTTGACCGCCTGGGGAGTACGG
>I6629V002B2KQT length=362 xy=0732_1267 region=2 run=R_2014_12_30_12_21_21_
ACGTAGGTGGCAAGCGTTATCCGGAATTATTGGGCGTAAAGCGCGCGCAGGTGGTTTCTT
AAGTCTGATGTGAAAGCCCACGGCTCAACCGTGGAGGGTCATTGGAAACTGGGAGACTTG
AGTGCAGAAGAGGAAAGTGGAATTCCATGTGTAGCGGTGAAATGCGTAGAGATATGGAGG
AACACCAGTGGCGAAGGCGACTTTCTGGTCTGTAACTGACACTGAGGCGCGAAAGCGTGG
GGAGCAAGCAGGATTAGATACCCTGGTAGTCCACGCTGTAAACGATGAGTGCTAAGTGTT
AGAGGGTTTCCGCCCTTTAGTGCTGCAGTAAACGCATTAAGCACTCCGCCTGGGGAGTAC
GG
>I6629V002B2KRE length=351 xy=0732_1288 region=2 run=R_2014_12_30_12_21_21_
ACGTAGGTGGCAAGCGTTGTCCGGAATTATTGGGCGTAAAGCGCGCGCAGGCGGTCCGTT
TAAGTCTGATGTGAAGGCCCACGGCTCAACCGTGGAGGGTCATTGGAAACTGGGGGACTT
GAGTGCAGAAGAGGAAAGCGGAATTCCACGTGTAGCGGTGAAATGCGTAGAGATGTGGAG
GAACACCAGTGGCGAAGGCGGCTTTCTGGTCTGTAACTGACGCTGAGGCGCGAAAGCGTG
GGGAGCAAACAGGATTAGATACCCTGGTAGTCCACGCCGTAAACGATGAGTGCTAAGTGT
TAGGGGGTTTCCGCCCCTTAGTGCTGCAGCTAACGCATTAAGCACTCCGCC
>I6629V002B2KRL length=361 xy=0732_1295 region=2 run=R_2014_12_30_12_21_21_
ACGGAGGGGGCTAGCGTTGTTCGGAATTACTGGGCGTAAAGCGCACGTAGGCGGCTTTGT
AAGTTAGAGGTGAAAGCCCAGGGCTTAACCCTGGAATTGCCTTTAAGACTGCATCGCTAG
AATCGTGGAGAGGTGAGTGGAATTCCGAGTGTAGAGGTGAAATTCGTAGATATTCGGAAG
AACACCAGTGGCGAAGGCGACTCACTGGACACGTATTGACGCTGAGGTGCGAAAGCGTGG
GGAGCAAACAGGATTAGATACCCTGGTAGTCCACGCCGTAAACGATGATGACTAGCTGTC
GGGGCGCTTAGCGTTCCGGTGGCGCAGCTAACGCGTTAAGTCATCCGCCTGGGGAGTACG
G
>I6629V002B2KXJ length=24 xy=0732_1509 region=2 run=R_2014_12_30_12_21_21_
GAGATGGCCGCCTGGGGAGTACGG
>I6629V002B2L3G length=361 xy=0732_3018 region=2 run=R_2014_12_30_12_21_21_
ACGGAGGGAGCTAGCGTTGTTCGGAATTACTGGGCGTAAAGCGCACGTAGGCGGCTATTC
AAGTCAGAGGTGAAAGCCCGGGGCTCAACCCCGGAACTGCCTTTGAAACTAGGTAGCTAG
AATCTTGGAGAGGTCAGTGGAATTCCGAGTGTAGAGGTGAAATTCGTAGATATTCGGAAG
AACACCAGTGGCGAAGGCGACTGACTGGACAAGTATTGACGCTGAGGTGCGAAAGCGTGG
GGAGCAAACAGGGTTAGATACCCTGGTAGTCCACGCCGTAAACGATGATAACTAGCTGTC
CGGTCACTTGGTGACTGGGTGGCGCAGCTAACGCATTAAGTTATCCGCCTGGGGAGTACG
G
>I6629V002B2L4L length=363 xy=0732_3059 region=2 run=R_2014_12_30_12_21_21_
ACGGAGGGGGCTAGCGTTGTTCGGAATTACTGGGCGTAAAGGGCACGTAGGCTGGCTGTT
AAGTCGGGGGTGAAATCCTGAGGCTCAACCTCAGAATTGCCTCCGATACTGGCGGTCTCG
AGTGCGGGAGAGGTGAGTGGAATTCCCAGTGTAGAGGTGAAATTCGTAGATATTGGGAAG
AACACCAGTGGCGAAGGCGGCTCACTGGCCCGCAACTGACGCTGAGGTGCGAAAGCGTGG
GGAGCAAACAGGATTAGATACCCTGGTAGTCCACCCCGTAAACGTTGGGAACTAGATGTG
GGGACCATTCCACGGTCTCCGTGTCGCAGCTAACGCATTAAGTTCCCCGCCTGGGGAGTA
CGG
>I6629V002B2LAO length=341 xy=0732_1982 region=2 run=R_2014_12_30_12_21_21_
ACGGAAGGGGGCTAGCGTTGCTCGGAAGTCACGTGGGCGTAAAGGGCGCGTAGGCGGCCG
ATTAAGTCGGGGGTGAAAGCCTGTGGGCTCAACCACAGAATTGCCTTCGATACTGGTTGG
CTTGAGACCGGAAGAGGACAGCGGAACTGCGAGTGTAGAGGTGAAATTCGTAGATATTCG
CAAGGAACACCAGTGGCGAAGGCGGCTGTCTGGTCCGGTTCTGACGCTGAGGCGCGGAAA
AGCGTGGGGAGCAAACACGGATTAGATACCCCTGGTAGTCCACGCCGTAAACGATGAATG
CCAGCCGTTGGCCTGCTTGCAGGTCAGTGGCGCCGCTAACG
>I6629V002B2LAQ length=362 xy=0732_1984 region=2 run=R_2014_12_30_12_21_21_
ACGGGGGGGGCAAGCGTTGTTCGGAATTACTGGGCGTAAAGGGCTCGTAGGCGGCCAACT
AAGTCATACGTGAAATCCCTCGGCTTAACCGGGGAACTGCGTCTGATACTGGATGGCTTG
AGTTCGGGAGAGGGATGCGGAATTCCAGGTGTAGCGGTGAAATGCGTAGATATCTGGAGG
AACACCGGTGGCGAAGGCGGCATCCTGGACCGATACTGACGCTGAGGAGCGAAAGCCAGG
GGAGCAAACGGGATTAGATACCCCGGTAGTCCTGGCCCTAAACGATGAATGCTTGGTGTG
GCGGGTATCGATCCCTGCCGTGCCGAAGCGAACGCATTAAGCATTCCGCCTGGGGAGTAC
GG
>I6629V002B2LD5 length=352 xy=0732_2107 region=2 run=R_2014_12_30_12_21_21_
ACGTAGGGCGCGAGCGTTATCCGGAATTATTGGGCGTAAAGAGCTCGTAGGCGGTTTGTC
GCGTCTGCCGTGAAAGTCCGGGGCTTAACCCCGGATCTGCGGTGGGTACGGGCAGACTAG
AGTGCAGTAGGGGAGACTGGAATTCCTGGTGTAGCGGTGAAATGCGCAGATATCAGGAGG
AACACCGATGGCGAAGGCAGGTCTCTGGGCTGTTACTGACGCTGAGGAGCGAAAGCGTGG
GGAGCGAACAGGATTAGATACCCTGGTAGTCCACGCCGTAAACGGTGGGTGCTAGGTGTG
AGCGGTATTCCACGCCGTTCGTGCCGCAGCTAACGCATTAAGCACCCCGCCT
>I6629V002B2LE5 length=363 xy=0732_2143 region=2 run=R_2014_12_30_12_21_21_
ACGTAGGGTGCGAGCGTTGTCCGGAATTATTGGGCGTAAAGGGCTCGTAGGCGGTTTGTC
GCGTCGGGAGTGAAATCCACTGGCTTAACTGGTGGCTTGCTTTCGATACGGGCAGACTGG
AGGTATGCAGGGGAGAACGGAATTCCTGGTGTAGCGGTGAAATGCGCAGATATCAGGAGG
GACACCGGTGGCGAAGGCGGTTCTCTGGGCATGTCCTGACGCTGAGGAGCGAAAGTGTGG
GGAGCGAACAGGATTAGATACCCTGGTAGTCCACACCGTAAACGTTGGGCGCTAGGTGTG
GGATCCATTCCACGGGTTCCGTGCCGCAGCTAACGCATTAAGCGCCCCGCCTGGGGAGTA
CGG
>I6629V002B2LGM length=361 xy=0732_2196 region=2 run=R_2014_12_30_12_21_21_
ACGGAGGGGGCTAGCGTTGTTCGGAATTACTGGGCGTAAAGCGTACGTAGGCGGCTTGGT
AAGTTAGAGGTGAAAGCCCGGAGCTCAACTTCGGAATTGCCTTTAAGACTGCTTGGCTTG
AACGTCGGAGAGGTGAGTGGAATTCCGAGTGTAGAGGTGAAATTCGTAGATATTCGGAAG
AACACCAGTGGCGAAGGCGACTTACTGGACACATATTAACGCTGAGGTGCGAAAGCGTGG
GGAGCAAACAGGATTAGATACCCTGGTAGTCCACGCCGTAAACGATGATAACTAGCTGTC
GGGGCTCATGGAGTTTCGGTGGCGCAGCTAACGCTTTAAGTTATCCGCCTGGGGAGTACG
G
>I6629V002B2LJ7 length=20 xy=0732_2325 region=2 run=R_2014_12_30_12_21_21_
GAGATGGCCGCCTGGGGAGT
>I6629V002B2LKS length=361 xy=0732_2346 region=2 run=R_2014_12_30_12_21_21_
ACGTAGGGTGCAAGCGTTAATCGGAATTACTGGGCGTAAAGCGTGCGCAGGCGGTTGTGC
AAGACCGATGTGAAATCCCCGGGCTTAACCTGGGAATGGCATTGGTGACTGCACGGCTAG
AGTGTGTCAGAGGGGGGTAGAATTCCACGTGTAGCAGTGAAATGCGTAGAGATGTGGAGG
AATACCGATGGCGAAGGCAGCCCCCTGGGATAACACTGACGCTCATGCACGAAAGCGTGG
GGAGCAAACCAGGATTAGATACCCTGGTAGTCCACGCCCTAAACGATGTCAACTAGTTGT
CGGGTCTTAATTGACTTGGTAACGCAGCTAACGCGTGAAGTTGACCGCCTGGGGAGTACG
G
>I6629V002B2LNC length=24 xy=0732_2438 region=2 run=R_2014_12_30_12_21_21_
GAGACGGCCGCCTGGGGAGTACGG
>I6629V002B2LPR length=361 xy=0732_2525 region=2 run=R_2014_12_30_12_21_21_
ACGGAGGGAGCTAGCGTTATTCGGAATTACTGGGCGTAAAGCGCACGTAGGCGGCTTTGT
AAGTTAGAGGTGAAAGCCTGGAGCTCAACTCCAGAATTGCCTTTAAGACTGCATCGCTTG
AATCCAGGAGAGGTGAGTGGAATTCCGAGTGTAGAGGTGAAATTCGTAGATATTCGGAAG
AACACCGGTGGCGAAGGCGGCTCACTGGACTGGTATTGACGCTGAGGTGCGAAAGCGTGG
GGAGCAAACAGGATTAGATACCCTGGTAGTCCACGCCGTAAACGATGATAACTAGCTGTC
GGGGCTCTTAGAGCTTCGGTGGCGCAGCTAACGCATTAAGTTATCCGCCTGGGGAGTACG
G
>I6629V002B2LSH length=361 xy=0732_2623 region=2 run=R_2014_12_30_12_21_21_
ACGGAGGGGGCTAGCGTTGTTCGGAATTACTGGGCGTAAAGCGCACGTAGGCGGCTTTGT
AAGTTAGAGGTGAAAGCCCGGGGCTCAACTCCGGAACTGCCTTTAAGACTGCATCGCTTG
AATCATGGAGAGGTTAGTGGAATTCCGAGTGTAGAGGTGAAATTCGTAGATATTCGGAAG
AACACCAGTGGCGAAGGCGACTAACTGGACATGTATTGACGCTGAGGTGCGAAAGCGTGG
GGAGCAAACAGGATTAGATACCCTGGTAGTCCACGCCGTAAACGATGATAACTAGCTGTC
AGGGCTCTTGGAGCTTTGGTGGCGCAGCTAACGCGTTAAGTTATCCGCCTGGGGAGTACG
G
>I6629V002B2LTD length=363 xy=0732_2655 region=2 run=R_2014_12_30_12_21_21_
ACGTAGGGCGCAAGCGTTATCCGGATTTATTGGGCGTAAAGAGCTCGTAGGCGGTTTGTC
GCGTCTGCCGTGAAAGTCCGAGGCTCAACCTCGGATCTGCGGTGGGTACGGGCAGACTAG
AGTGATGTAGGGGAGACTGGAATTCCTGGTGTAGCGGTGAAATGCGCAGATATCAGGAGG
AACACCGATGGCGAAGGCAGGTCTCTGGGCATTTACTGACGCTGAGGAGCGAAAGCATGG
GGAGCGAACAGGATTAGATACCCTGGTAGTCCATGCCGTAAACGTTGGGCACTAGGTGTG
GGGGACATTCCACGTTTTCCGCGCCGTAGCTAAGGCATTAAGTGCCCCGCCTGGGGAGTA
CGG
>I6629V002B2LV5 length=24 xy=0732_2755 region=2 run=R_2014_12_30_12_21_21_
GAGATGGCCGCCTGGGGAGTACGG
>I6629V002B2LYX length=361 xy=0732_2855 region=2 run=R_2014_12_30_12_21_21_
GCGGAGGGAGCTAGCGTTATTCGGAATTACTGGGCGTAAAGCGCACGTAGGCGGCTTTGT
AAGTTAGAGGTGAAAGCCTGGAGCTCAACTCCAGAATTGCCTTTAAGACTGCATCGCTTG
AATCCAGGAGAGGTGAGTGGAATTCCGAGTGTAGAGGTGAAATTCGTAGATATTCGGAAG
AACACCAGTGGCGAAGGCGGCTCACTGGACTGGTATTGACGCTGAGGTGCGAAAGCGTGG
GGAGCAAACAGGATTAGATACCCTGGTAGTCCACGCCGTAAACGATGATAACTAGCTGTC
GGGGCTCTTAGAGCTTCGGTGGCGCAGCTAACGCATTAAGTTATCCGCCTGGGGAGTACG
G
>I6629V002B2M3Q length=362 xy=0733_0228 region=2 run=R_2014_12_30_12_21_21_
ACGGAGGGTGCAAGCGTTAATCGGAATTACTGGGCGTAAAGCGCACGTAGGTGGTTTGCT
AAGTCAGCTGTGAAATCCCCGGGCTCAACCTGGGCACTGCAGTTGAAACTGGCAAGCTAG
AGTAGGGTAGAGGGGTGTGGAATTCCGAGGTGTAGCGGTGAAATGCGTAGATATCTGGAG
GAACATCAGTGGCGAAGGCGACACCCTGGACTCATACTGACACTGAGGTGCAAAAGCGTG
GGGAGCAAACAGGATTAGATACCCTGGTAGTCCACGCCGTAAACGATGTCTACTAGCAGT
TGGGATCCTTGAGGTCTTAGTGGCGCAGCTAACGCAATAAGTAGACCGCCTGGGGAGTAC
GG
>I6629V002B2M5Q length=24 xy=0733_0300 region=2 run=R_2014_12_30_12_21_21_
GAGATGGCCGCCTGGGGAGTACGG
>I6629V002B2M71 length=362 xy=0733_0383 region=2 run=R_2014_12_30_12_21_21_
ACGTAGGGGGCAAGCGTTGTCCGGAATCATTGGGCGTAAAGCGCGTGTAGGCGGCTCGGT
AAGTCTGCTGTGAAAGTCCAGGGCTCAACCCTGGGATGCCGGTGGATACTGTCGAGCTCG
AGTCCGGAAGAGGCGAGTGGAATTCCTGGTGTAGCGGTGAAATGCGCAGATATCAGGAGG
AACACCAATGGCGAAGGCAGCTCGCTGGGACGTGACTGACGCTGAGACGCGAAAGCGTGG
GGAGCAAACAGGATTAGATACCCTGGTAGTCCACGCCGTAAACGATGGGCACTAGGTGTG
GGGGGTGTCGACTCCCTCCGTGCCGAAGCTAACGCATTAAGTGCCCCGCCTGGGGAGTAC
GG
>I6629V002B2MAT length=362 xy=0732_3283 region=2 run=R_2014_12_30_12_21_21_
ACGGAGGGGGCTAGCGTTGTTCGGAATTACTGGGCGTAAAGCGTACGTAGGCGGCTTTGT
AAGTTAGAGGTGAAAGCCCAGAGCTCAACTCTGGAATTGCCTTTAAGACTGCATCGCTTG
AATCGTGGAGAGGTTAGTGGAATTCCGAGTGTAGAGGTGAAATTCGTAGATATTCGGAAG
AACACCAGTGGCGAAGGCGACTAACTGGACACGTATTGACGCTGAGGTACGAAAGCGTGG
GGAGCGAAACAGGATTAGATACCCTGGTAGTCCACGCCGTAAACGATGATGACTAGCTGT
CGGGGCGCTTAGCGTTTCGGTGGCGCAGCTAACGCGTTAAGTCATCCGCCTGGGGAGTAC
GG
>I6629V002B2MBG length=24 xy=0732_3306 region=2 run=R_2014_12_30_12_21_21_
GAGATGGCCGCCTGGGGAGTACGG
>I6629V002B2MBP length=359 xy=0732_3315 region=2 run=R_2014_12_30_12_21_21_
GCGGAGGGTGCAAGCGTTACCCGGAATCACTGGGCGTAAAGGGCGTGTAGGCGGACACGT
TAAGTCTGGTTTTAAAGACTGCGGCTCAACCGCAGGGATGGACTGGATACTGGGTGTCTT
GACCTCTGGAGAGAGAACTGGAATTCCTGGTGTAGCGGTGGAATGCGTAGATACCAGGAG
GAACACCAATGGCGAAGGCAGGTTCTTGGACAGAAGGTGACGCTGAGGCGCGAAAGTGTG
GGGAGCGAACCGGATTAGATACCCGGGTAGTCCACACCCTAAACGATGTACGTTGGCTAA
CCGCAGGATGCTGCGGTTGGCGAAGCTAACGCGATAAACGTACCGCCTGGGGAGTACGG
>I6629V002B2MDH length=24 xy=0732_3379 region=2 run=R_2014_12_30_12_21_21_
GAGATGGCCGCCTGGGGAGTACGG
>I6629V002B2ME6 length=341 xy=0732_3440 region=2 run=R_2014_12_30_12_21_21_
ACGTAGGATGCAAGCGTTGTCCGGAATTAGTTGGGACGTAAAGAGCGCGCAGGCGGTATT
ACAAGTCAAGATGTGAAAGAGGCCGGCTTAACCGGCAAGGGTCATTTGAAACTGTAAGAC
TAGAGTGCAGCAGAGGATAGTGGAATTCCCGGTGTAGTGGTGAAATGCGTAGATATCGGG
AGGAACACCAGTGGCGAAGGCGACTATCTGGGCTGTAACTGACGCTGAGGCGCGAAGGGC
GTAGGGTAGCAAACAGGATTAGATACCCTGGTAGTCCAAGCAGTAAACGATGGATACTAG
GTGTTGGGGGAAATTGACCCCCTCAGTGCCGCAGTTAACAC
>I6629V002B2MH4 length=18 xy=0732_3546 region=2 run=R_2014_12_30_12_21_21_
ACGTAGGGTGCAAGCGTT
>I6629V002B2MO7 length=360 xy=0732_3801 region=2 run=R_2014_12_30_12_21_21_
GCGTAGGGTGCAAGCGTTAATCGGAATTACTGGGCGTAAAGCGTGCGCAGGCGGTTTTGT
AAGACTGACGTGAAATCCCCGGGCTTAACCTGGGAATTGCGTTGGAGACTGCAAGGCTAG
AGTCTGGCAGAGGGGGGTAGAATTCCACGTGTAGCAGTGAAATGCGTAGAGATGTGGAGG
AACACCGATGGCGAAGGCAGCCCCCTGGGTCAAGACTGACGCTCATGCACGAAAGCGTGG
GGAGCAAACAGGATTAGATACCCTGGTAGTCCACGCCCTAAACGATGTCTACTAGTTGTC
GGGTTTTAATTAACTTGGTAACGCAGCTAACGCGTGAAGTAGACCGCCTGGGGAGTACGG
>I6629V002B2MOO length=344 xy=0732_3782 region=2 run=R_2014_12_30_12_21_21_
ACGTAGGTGGCAAGCGTTGTCCGGAATTATTGGGCGTAAAGCGCGCGCAGGCGGTTCCTT
AAGTCTGATGTGAAAGCCCCCGGCTCAACCGGGGAGGGTCATTGGAAGCTGAGGAACTTG
AGTGCAGAAGAGAAGAGCGGAATTCCACGTGTAGCGGTGAAATGCGTAGAGATGTGGAGG
AACACCAGTGGCGAAGGCGGCTCTTTGGTCTGTAACTGACGCTGAGGCGCGAAAGTGTGG
GGAGCGAACAGGATTAGATACCCTGGTAGTCCACGCTGTAAACGATGAGTGCTAAGTGTT
AGAGGGTTTCCGCCCTTTAGTGCTGCAGCTAACGCATTAAGCAC
>I6629V002B2MZ7 length=360 xy=0733_0101 region=2 run=R_2014_12_30_12_21_21_
ACGTAGGGGGCAAGCGTTGTCCGGAATTATTGGGCGTAAAGCGCGCGCAGGCGGTCAATG
AAGTTGGGTGTTTAAGCCCGGGGCTCAACCCCGGTTCGCATCCAAAACTGGTTGACTTGA
GTGTAGGAGAGGAAAGTGGAATTCCACGTGTAGCGGTGAAATGCGTAGAGATGTGGAGGA
ACACCAGTGGCGAAGGCGACTTTCTGGCCTATAACTGACGCTGAGGCGCGAAAGCGTGGG
GAGCAAACAGGATTAGATACCCTGGTAGTCCACGCCGTAAACGATGATAACCAGCTGTCC
GGGCTCATAGAGCTTGGGTGGCGCAGCTAACGCATTAAGTTATCCGCCTGGGGAGTACGG
>I6629V002B2N4V length=361 xy=0733_1565 region=2 run=R_2014_12_30_12_21_21_
ACGTAGGGGGCAAGCGTTGTCCGGAATTATTGGGCGTAAAGCGCGCGCAGGCGGTCATTT
AAGTCTGGTGTTTAATCCCGGGGCTCAACCCCGGTTCGCATCGGAAACTGGATGACTTGA
GTGTAGGAGAGGAAAGTGGAATTCCACGTGTAGCGGTGAAATGCGTAGAGATGTGGAGGA
ACACCAGTGGCGAAGGCGACTTTCTGGTCTGTAACTGACGCTGAGGCGCGAAAGCGTGGG
GAGCAAACAGGATTAGATACCCTGGTAGTCCACGCCGTAAACGATGAGTGCTAAGTGTTA
GAGGGTTTCCGCCCTTTAGTGCTGCAGCTAACGCATTAAGCACTCCGCCTGGGGAGTACG
G
>I6629V002B2NCB length=362 xy=0733_0537 region=2 run=R_2014_12_30_12_21_21_
ACGTAGGTGGCAAGCGTTGTCCGGAATTATTGGGCGTAAAGCGCGCGCAGGCGGTCCTTT
AAGTCTGATGTGAAAGCTCACGGCTCAACCGTGGAGGGTCATTGGAAACTGGGGGACTTG
AGTGCAGGAGAGAAGAGTGGAATTCCACGTGTAGCGGTGAAATGCGTAGAGATGTGGAGG
AACACCAGTGGCGAAGGCGACTCTTTGGCCTGTAACTGACGCTGAGGCGCGAAAGCGTGG
GGAGCAAACAGGATTAGATACCCTGGTAGTCCACGCCGTAAACGATGAGTGCTAAGTGTT
AGAGGGTTTCCGCCCTTTAGTGCTGCAGTAAACGCATTAAGCACTCCGCCTGGGGAGTAC
GG
>I6629V002B2NHF length=372 xy=0733_0721 region=2 run=R_2014_12_30_12_21_21_
ACGTAGGGTGCAAGCGTTAATCGGAATTACTGGGCGTAAAGCGTGCGCAGGCGGTTATGC
TAAAGACAGATGTGAAATCCCCGGGCTTAACCTGGGAATTGCATTTGTGACTGCATGGCT
AGAGTGTGTCAGAGGGGGGTAGAATTCCACGTGTAGCAGTGAAATGCGTAGATATGTGGA
GGAATACCGATGGCGAAGGCAGCCCCCTGGGATAACGACTGACGCTCGATGCACGTAAAG
CGTCGGGGAGCCAAACACGGATTAGATACCCTGGTAGTCCCACGCCCTAAACGATGTCTA
CTAGTTGTCGGGTCTTAATTGACTTAGGTAACGCCAGCGTAACGCGTGAAGTAGACCGCC
TGGGGAGTACGG
>I6629V002B2NIM length=362 xy=0733_0764 region=2 run=R_2014_12_30_12_21_21_
ACGTAGGTGGCAAGCGTTGTCCGGAATTATTGGGCGTAAAGCGCGCGCAGGCGGTCCTTT
AAGTCTGATGTGAAGGCCCACGGCTCAACCGTGGAGGGTCATTGGAAACTGGGGGACTTG
AGTGCAGAAGAGGAAAGCGGAATTCCACGTGTAGCGGTGAAATGCGTAGAGATGTGGAGG
AACACCAGTGGCGAAGGCGGCTTTCTGGTCTGTAACTGACGCTGAGGCGCGAAAGCGTGG
GGAGCAAACAGGATTAGATACCCTGGTAGTCCACGCCGTAAACGATGAGTGCTAAGTGTT
AGGGGGTTTCCGCCCCTTAGTGCTGCAGCTAACGCATTAAGCACTCCGCCTGGGGAGTAC
GG
>I6629V002B2NN5 length=361 xy=0733_0963 region=2 run=R_2014_12_30_12_21_21_
ACGGAGGGGGCTAGCGTTGTTCGGAATTACTGGGCGTAAAGCGCACGTAGGCGGCTGTTC
AAGTCAGAGGTGAAAGCCTGGAGCTCAACTCCAGAACTGCCTTTGAAACTAGACAGCTAG
AATCATGGAGAGGTGAGTGGAATTCCGAGTGTAGAGGTGAAATTCGTAGATATTCGGAAG
AACACCAGCGGCGAAGGCGGCTCACTGGACATGTATTGACGCTGAGGTGCGAAAGCGTGG
GGAGCAAACAGGATTAGATACCCTGGTAGTCCACGCCGTAAACGATGATAACTAGTTGTC
GGGGCACTTGGTGCTTCGGTGACGCAGCTAACGCATTAAGTTATCCGCCTGGGGAGTACG
G
>I6629V002B2NNL length=362 xy=0733_0943 region=2 run=R_2014_12_30_12_21_21_
ACGTAGATGGCAAGCGTTGTCCGGATTTATTGGGCGTAAAGCGAGCGCAGGCGGTTCTTT
AAGTCTGATGTGAAAGCCCCTGGCTTAACCAGGGAGGGTCATTGGAAACTGGAGAACTTG
AGTGCAGAAGAGGAAAGTGGAATTCCATGTGTAGCGGTGAAATGCGTAGATATATGGAGG
AACACCAGTGGCGAAGGCGACTTTCTGGTCTGTAACTGACGCTGAGGCTCGAAAGCATGG
GGAGCAAACAGGATTAGATACCCTGGTAGTCCATGCCGTAAACGATGAGTGCTAAGTGTT
GGAGGGTTTCCGCCCTTCAGTGCTGCAGTTAACGCATTAAGCACTCCGCCTGGGGAGTAC
GG
>I6629V002B2NQ1 length=362 xy=0733_1067 region=2 run=R_2014_12_30_12_21_21_
ACGGAGGGAGCTAGCGTTATTCGGAATTACTGGGCGTAAAGCGCACGTAGGCGGCTTTGT
AAGTTAGAGGTGAAAGCCTGGAGCTCAACTCCAGAATTGCCTTTAAGACTGCATCGCTTG
AATCCAGGAGAGGTGAGTGGAATTCCGAGTGTAGAGGTGAAATTCGTAGATATTCGGAAG
AACACCAGTGGCGAAGGCGGCTCACTGGACTGGTATTGACGCTGAGGTGCGAAAGCGTGG
GGAGCAAACAGGATTAGATACCCTGGCAGTCCACGCCGTAAACGATGAGTGCTAAGTGTT
GGGGGGTTTCCGCCCCTCAGTGCTGCAGCTAACGCATTAAGCACTCCGCCTGGGGAGTAC
CG
>I6629V002B2NSR length=361 xy=0733_1129 region=2 run=R_2014_12_30_12_21_21_
ACGAAGGGTGCAAGCGTTAATCGGAATTACTGGGCGTAAAGCGCGCGTAGGTGGCTTGAT
AAGTTGGATGTGAAATCCCCGGGCTCAACCTGGGAACTGCATCCAAAACTGTCTGGCTAG
AGTGCGGTAGAGGGTAGTGGAATTTCCAGTGTAGCGGTGAAATGCGTAGATATTGGAAGG
GACACCAGTGGCGAAGGCGACTACCTGGACTGACACTGACACTGAGGTGCGAAAGCGTGG
GGAGCAAACAGGATTAGATACCCTGGTAGTCCACGCCGTAAACGATGTCAACTAGCCGTT
GGGATCCTTGAGATCTTAGTGGCGCAGCTAACGCATTAAGTTGACCGCCTGGGGAGTACG
G
>I6629V002B2O8Z length=360 xy=0733_3009 region=2 run=R_2014_12_30_12_21_21_
ACGAAGGGGGCTAGCGTTGTTCGGATTTACTGGGCGTAAAGCGCACGTAGGCGGATTGTT
AAGTCAGGGGTGAAATCCTGGAGCTCAACTCCAGAACTGCCTTTGATACTGGCAATCTCG
AGTCCGGAAGAGGTGAGTGGAACTCCTAGTGTAGAGGTGGAATTCGTAGATATTAGGAAG
AACACCAGTGGCGAAGGCGGCTCACTGGTCCGGAACTGACGCTGAGGTGCGAAAGCGTGG
GGAGCAAACAGGATTAGATACCCTGGTAGTCCACGCCGTAAACTATGAGAGCTAGCCGTT
GGAGGGTTTACCCTTCAGTGGCGCAGCTAACGCATTAAGCTCTCCGCCTGGGGAGTACGG
>I6629V002B2O9T length=360 xy=0733_3039 region=2 run=R_2014_12_30_12_21_21_
ACGAAGGGGGCTAGCGTTGCTCGGAATTACTGGGCGTAAAGGGTGCGTAGGCGGGTCTTT
AAGTCAGAGGTGAAATCCTGGAGCTCAACTCCAGAACTGCCTTTGATACTGAGGATCTTG
AGTTCGGGAGAGGTGAGTGGAACTGCGAGTGTAGAGGTGAAATTCGTAGATATTCGCAAG
AACACCAGTGGCGAAGGCGGCTCACTGGCCCGATACTGACGCTGAGGCACGAAAGCGTGG
GGAGCAAACAGGATTAGATACCCTGGTAGTCCACGCCGTAAACGATGAATGCCAGCCGTT
AGTGGGTTTACTCACTAGTGGCGCAGCTAACGCTTTAAGCATTCCGCCTGGGGAGTACGG
>I6629V002B2OJG length=362 xy=0733_2090 region=2 run=R_2014_12_30_12_21_21_
ACGGAGGGTGCAAGCATTAATCGGAATTACTGGGCGTAAAGCGCACGCAGGCGGTCTGTT
AAGTCAGATGTGAAATCCCCGGGCTTAACCTGGGAACTGCATTTGAAACTGGCTGGCTTG
AGTCTTGTAGAGGGGGGTAGAATTCCAGGTGTAGCGGTGAAATGCGTAGAGATCTGGAGG
AATACCGGTGGCGAAGGCGGCCCCCTGGACAAAGACTGACGCTCAGGTGCGAAAGCGTGG
GGAGCAAACAGGATTAGATACCCTGGTAGTCCACGCCGTAAACCGATGTCGACTTGGAGG
TTGTTCCCTTGAGGAGTGGCTTCCGGAGCTAACGCGTTAAGTCGACCGCCTGGGGAGTAC
GG
>I6629V002B2OPO length=362 xy=0733_2314 region=2 run=R_2014_12_30_12_21_21_
ACGTAGGGGGCTAGCGTTGTCCGGAATCATTGGGCGTAAAGCGCGTGTAGGCGGTCCGGT
AAGTCCGCTGTGAAAGTCGAGGGCTCAACCCTCGAATGCCGGTGGATACTGTCGGGCTAG
AGTGCGGAAGAGGCGAGTGGAATTCCTGGTGTAGCGGTGAAATGCGCAGATATCAGGAGG
AACACCTATTGCGAAGGCAGCTCGCTGGGACGTTACTGACGCTGAGACGCGAAAGCGTGG
GGAGCAAACAGGATTAGATACCCTGGTAGTCCACGCCGTAAACGATGGGCACTAGGTGTG
GGGGGTGTCGACTCCCTCCGTGCCGAAGCTAACGCATTAAGTGCCCCGCCTGGGGAGTAC
GG
>I6629V002B2OWS length=24 xy=0733_2570 region=2 run=R_2014_12_30_12_21_21_
GAGATGGCCGCCTGGGGAGTACGG
>I6629V002B2P06 length=360 xy=0733_4024 region=2 run=R_2014_12_30_12_21_21_
GCGTAGGGTGCAAGCGTTAATCGGAATTACCGGGCGTAAAGCGTGCGCAGGCGGTTTTGT
AAGTCTGACGTGAAATCCCCGGGCTTAACCTGGGAATTGCGTTGGAGACTGCAAGGCTAG
AGTCTGGCAGAGGGGGGTAGAATTCCACGTGTAGCAGTGAAATGCGTAGAGATGTGGAGG
AACACCGATGGCGAAGGCAGCCCCCTGGGTCAAGACTGACGCTCATGCACGAAAGCGTGG
GGAGCAAACAGGATTAGATACCCTGGTAGTCCACGCCCTAAACGATGTCTACTAGTTGTC
GGGTTTTAATTAACTTGGTAACGCAGCTAACGCGTGAAGTAGACCGCCTGGGGAGTACGG
>I6629V002B2P84 length=363 xy=0734_0214 region=2 run=R_2014_12_30_12_21_21_
GCGTAGGGTGCAAGCGTTGTCCGGAATTATTGGGCGTAAAGAGCTCGTAGGCGGTTTGTC
GCGTCTGCTGTGAAAACGCGAGGCTCAACCTCGCGCCTGCAGTGGGTACGGGCAGACTAG
AGTGTGGTAGGGGAGATTGGAATTCCTGGTGTAGCGGTGGAATGCGCAGATATCAGGAGG
AACACCGGTGGCGAAGGCGGGTCTCTGGGCAACAACTGACGCTGAGGAGCGAAAGCGTGG
GGAGCGAACAGGATTAGATACCCTGGTAGTCCACGCCGTAAACGTTGGGCGCTAGGTGTG
GGGCTCATTCCACGAGTTCCGTGCCGCAGCTAACGCATTAAGCGCCCCGCCTGGGGAGTA
CGG
[truncated: 4,192,977 more chars]
