# Supplementary material for: Metagenomic Analysis of Airborne Bacterial Community and Diversity in Seoul, Korea, during December 2014, Asian Dust Event
Source: PLoS One. 2017 Jan 25;12(1):e0170693. doi: 10.1371/journal.pone.0170693 (PMC5266312; doi:10.1371/journal.pone.0170693)
Supplement: S1 File — Files named by Nov 26 and Dec 3 are non-Asian events, and files named by Dec 1 and Dec 2 are Asian dust events. The files were submitted into the INSDC SRA (BioProject and SRA accession numbers are PRJNA360153 and SRP096119, respectively). (ZIP) [file pone.0170693.s001.zip › Dec 2.qual]

>I6629V002B001U length=360 xy=0714_2816 region=2 run=R_2014_12_30_12_21_21_
40 40 40 40 40 39 39 39 40 40 40 40 40 40 40 40 40 40 40 40 40 40 40 40 39 39 39 39 40 40 40 34 34 34 40 40 40 39 39 39 40 40 40 40 40 40 40 40 40 40 40 40 33 33 30 30 30 39 40 40
40 40 36 36 36 40 40 36 36 33 33 29 22 20 20 20 17 17 17 17 22 22 29 17 29 29 38 40 40 40 40 39 39 39 40 40 40 40 40 40 40 39 39 38 39 40 39 39 40 40 40 40 40 40 40 40 40 40 40 40
40 40 40 40 40 40 40 39 39 39 39 25 25 25 25 25 40 40 40 40 40 40 40 40 40 40 40 40 40 40 40 40 40 40 40 40 40 40 40 39 39 39 40 40 40 40 40 40 40 40 40 40 40 40 40 40 40 40 40 40
40 40 40 40 40 40 40 40 40 40 40 40 40 40 40 40 40 40 40 40 40 34 34 34 34 40 40 40 40 40 40 40 40 40 40 40 40 40 40 40 40 40 40 40 40 40 40 40 40 40 39 28 28 28 35 40 40 40 33 33
33 33 40 40 40 39 39 39 40 40 40 40 40 40 40 40 40 40 40 30 27 27 27 30 39 40 40 40 39 39 39 40 40 40 40 39 39 39 39 30 30 30 34 40 34 39 39 40 40 40 40 40 40 40 36 32 34 33 33 33
20 20 20 22 34 36 36 36 38 36 38 38 40 40 40 40 35 26 26 26 30 30 36 40 40 40 40 40 34 34 35 35 30 30 30 39 40 40 40 40 40 36 34 34 34 39 39 39 40 31 29 29 29 40 26 40 37 40 37 37
>I6629V002B004P length=356 xy=0714_2919 region=2 run=R_2014_12_30_12_21_21_
40 40 40 40 40 40 40 40 40 40 40 40 40 40 40 40 40 40 40 40 40 40 38 38 38 38 40 40 40 40 40 34 34 34 40 40 40 39 39 39 40 40 40 40 40 40 40 40 40 40 40 40 40 40 40 40 40 40 40 40
40 40 40 40 40 40 40 40 40 40 40 40 39 39 39 40 39 39 39 40 40 40 40 40 40 40 38 38 38 38 40 40 40 40 40 38 38 38 38 40 40 40 40 40 40 39 39 39 40 40 34 34 34 34 40 40 40 40 40 40
40 40 40 40 40 40 40 40 40 40 40 40 40 39 39 39 40 40 40 40 40 40 40 40 40 40 40 40 40 40 40 40 40 40 40 40 40 40 40 39 39 39 40 40 40 40 40 40 40 40 40 40 39 38 38 38 38 40 40 40
40 40 40 40 40 40 40 40 40 40 40 40 40 40 40 40 40 40 40 40 40 39 39 39 40 37 38 38 40 40 40 40 40 40 40 40 40 40 40 40 40 40 40 40 40 40 40 40 40 40 40 26 26 26 40 40 40 40 24 24
24 24 36 25 30 30 30 29 30 28 40 40 40 40 36 36 36 36 40 36 34 34 33 32 33 36 34 34 32 39 30 30 30 30 40 40 40 40 40 39 39 39 40 38 28 34 34 40 40 36 36 36 38 36 36 38 23 18 17 17
16 20 33 27 24 24 19 14 14 14 14 14 24 17 17 19 19 19 25 30 19 26 28 28 28 28 35 35 29 24 19 19 18 24 36 29 29 29 36 36 36 30 24 24 24 30 40 40 40 36 40 26 26 26 25 24
>I6629V002B004V length=24 xy=0714_2925 region=2 run=R_2014_12_30_12_21_21_
40 40 40 40 40 40 40 40 40 40 40 40 40 34 34 34 34 40 40 40 40 40 40 40
>I6629V002B006G length=362 xy=0714_2982 region=2 run=R_2014_12_30_12_21_21_
40 40 40 40 40 40 40 40 40 40 40 40 40 40 40 40 40 40 40 40 40 40 40 40 39 39 39 39 39 40 40 39 39 39 40 40 40 39 39 39 40 40 40 40 40 40 40 40 40 40 40 40 40 40 39 39 39 40 32 32
34 34 39 40 40 40 40 40 40 40 40 40 39 39 39 40 39 39 39 40 40 40 40 40 40 40 40 40 40 40 40 40 40 40 40 39 39 39 40 40 40 40 40 40 40 39 39 39 40 40 34 34 34 34 40 40 40 40 40 40
40 40 40 40 40 40 40 40 40 40 40 40 40 40 40 40 40 40 40 40 40 40 40 40 40 40 40 40 40 40 40 40 40 40 40 40 40 40 40 38 38 38 40 40 40 40 40 40 40 40 40 40 40 40 40 40 40 40 40 40
40 40 40 40 40 40 40 40 40 40 40 40 40 40 40 40 40 39 39 39 39 39 40 39 39 39 40 40 40 40 40 40 40 40 40 40 40 40 40 40 40 40 40 40 40 40 40 40 40 40 40 39 39 39 40 40 40 40 32 32
32 32 40 40 40 39 39 39 40 40 40 40 40 40 40 40 40 40 40 40 39 39 39 40 40 40 40 40 40 40 39 39 39 40 40 40 40 40 40 39 39 39 40 40 40 40 40 40 40 40 40 40 39 39 39 40 40 40 40 39
39 39 40 39 39 39 39 30 30 30 30 28 39 39 39 39 39 39 40 40 40 40 40 40 40 40 40 40 39 26 26 26 39 40 40 40 40 40 39 39 39 40 40 40 40 40 40 40 40 40 40 33 33 33 31 39 29 39 39 40
40 40
>I6629V002B0075 length=24 xy=0714_3043 region=2 run=R_2014_12_30_12_21_21_
40 40 40 40 40 34 34 34 34 40 40 40 40 28 28 28 28 30 17 26 25 25 36 40
>I6629V002B00AF length=361 xy=0714_1829 region=2 run=R_2014_12_30_12_21_21_
40 40 40 40 40 28 28 28 28 28 40 40 40 40 40 40 40 40 40 40 40 40 40 40 40 39 39 39 40 40 40 39 39 39 40 40 40 39 39 39 39 39 39 40 40 40 40 40 40 40 40 40 40 40 40 39 39 39 40 40
40 40 40 40 40 40 40 40 40 40 40 40 39 39 39 40 40 40 40 40 40 40 40 40 40 40 40 40 40 40 40 40 39 39 39 40 40 40 40 40 40 40 40 40 40 40 40 40 40 40 40 40 40 40 40 40 40 40 40 40
40 40 40 40 40 40 40 40 40 34 34 34 34 40 40 40 40 40 40 40 40 40 40 40 40 40 40 40 40 40 40 40 40 40 40 40 40 40 40 34 34 34 40 40 40 40 40 40 40 40 40 40 40 40 40 40 40 40 40 40
40 40 40 40 40 40 40 40 40 40 40 40 40 40 40 40 40 40 39 39 39 40 40 40 40 40 38 38 38 40 40 40 40 40 40 40 40 40 40 40 40 40 40 40 40 40 40 40 40 40 40 38 38 38 40 40 40 40 34 34
34 33 40 34 40 39 39 39 40 40 40 40 40 40 40 40 40 40 40 40 39 39 39 40 40 40 40 40 40 40 40 40 40 40 40 40 40 40 40 39 39 39 40 40 40 40 40 40 40 40 40 40 40 40 40 40 40 40 40 40
40 40 40 40 40 40 40 40 40 40 40 40 40 40 40 40 30 30 30 40 40 40 40 40 40 40 40 40 40 40 40 40 40 39 31 31 31 31 40 40 40 40 35 26 26 26 35 32 32 40 32 32 33 33 39 29 39 40 40 40
40
>I6629V002B00KG length=363 xy=0714_2190 region=2 run=R_2014_12_30_12_21_21_
40 40 40 40 37 23 23 23 32 38 32 16 16 16 16 27 27 30 22 24 22 26 36 38 40 40 40 39 38 38 38 38 33 33 33 28 22 29 18 16 16 25 33 27 30 27 25 24 17 17 18 18 18 26 36 38 21 23 25 22
25 40 38 38 22 37 37 40 38 38 36 35 33 18 18 18 29 30 32 32 38 26 26 26 38 39 40 33 33 28 28 28 38 40 40 40 40 39 39 39 40 40 40 40 39 39 26 26 26 40 40 40 33 33 29 29 29 38 40 40
40 40 40 40 40 40 38 38 38 40 34 34 34 34 40 40 40 40 39 39 39 40 40 39 39 39 40 40 40 40 40 40 40 40 38 38 38 39 40 40 39 39 39 40 40 33 33 33 40 40 40 40 40 40 40 40 40 39 39 38
33 22 22 26 33 40 40 39 39 37 38 39 39 37 35 38 39 40 40 40 40 40 39 39 40 40 40 39 39 39 40 40 40 40 39 39 40 40 40 40 40 40 40 40 40 38 38 38 38 38 38 40 36 36 36 40 40 38 28 30
30 30 30 40 33 40 40 40 40 37 28 28 28 39 39 39 39 39 40 39 39 32 33 34 34 40 40 40 40 40 40 40 40 40 40 40 40 28 28 22 22 22 33 38 38 26 28 26 26 34 38 35 37 35 35 40 39 37 38 38
38 40 40 40 40 40 40 40 40 40 40 40 39 39 39 39 38 38 38 40 40 40 40 40 40 40 40 40 39 39 39 20 20 20 34 37 33 34 34 34 32 30 29 33 39 39 39 33 34 26 26 31 32 34 34 31 20 13 20 20
39 39 37
>I6629V002B00PW length=362 xy=0714_2386 region=2 run=R_2014_12_30_12_21_21_
40 40 40 40 40 39 39 39 40 40 40 40 40 40 40 40 40 40 40 40 40 40 40 40 40 40 40 40 34 33 34 38 39 39 40 40 40 39 39 39 39 39 39 40 40 40 40 40 40 40 39 40 40 40 40 38 29 29 29 34
38 38 40 40 39 39 39 40 40 40 40 40 39 39 39 40 40 40 40 34 34 34 34 40 40 40 40 40 34 34 34 34 40 40 40 40 31 31 31 40 40 40 40 40 40 40 39 40 39 40 40 38 31 31 34 34 40 40 40 40
40 40 40 40 39 38 38 38 38 40 40 40 40 40 39 39 39 40 40 40 40 40 40 40 40 40 38 29 29 29 40 40 40 40 40 38 38 33 33 33 40 40 40 40 40 40 40 40 40 40 40 38 38 29 31 31 31 40 40 40
40 40 40 40 40 40 40 40 40 40 40 40 38 29 29 29 29 40 39 39 36 33 33 35 26 33 26 26 26 38 40 40 40 39 40 40 40 40 40 40 40 40 40 40 40 33 32 32 32 40 40 40 39 39 39 38 38 38 34 34
34 33 40 31 40 39 39 39 32 26 32 32 32 32 39 39 38 35 35 32 32 32 33 37 37 37 39 40 40 40 40 39 39 38 38 38 40 40 40 39 39 39 39 38 26 32 32 38 38 38 38 38 40 40 40 40 40 40 40 40
40 27 26 25 23 20 35 17 33 25 21 13 13 12 12 11 11 17 17 20 25 14 14 14 15 15 36 33 33 34 34 36 36 34 25 26 26 26 37 33 34 33 36 24 24 24 28 36 19 14 26 26 26 26 23 34 18 32 34 33
32 31
>I6629V002B00S7 length=362 xy=0714_2505 region=2 run=R_2014_12_30_12_21_21_
40 40 40 40 40 40 40 40 40 40 40 40 40 40 40 40 40 40 40 40 40 40 40 40 40 40 40 40 40 40 40 39 39 39 40 40 40 30 30 30 39 40 40 40 40 40 40 40 40 40 40 40 40 40 40 40 40 39 39 39
40 40 40 40 40 40 40 40 40 40 40 40 39 39 39 40 30 30 30 39 40 40 40 40 40 40 39 39 39 39 40 40 40 40 40 39 39 39 40 40 40 40 40 40 40 39 39 39 40 40 26 26 26 26 26 40 40 40 40 40
40 40 40 40 40 40 40 40 40 40 40 40 40 40 40 40 40 40 40 40 40 40 40 40 40 40 40 40 40 40 40 40 40 40 40 40 40 40 40 38 38 38 40 40 40 40 40 40 40 40 40 40 40 40 40 40 40 40 40 40
40 40 40 40 40 40 40 40 40 40 40 40 40 40 40 40 40 40 40 40 40 40 40 39 39 39 39 39 39 39 39 40 40 40 40 40 40 40 40 40 40 40 40 40 39 39 39 40 40 40 40 39 39 39 40 40 40 40 34 34
34 33 40 34 40 34 34 34 40 40 40 40 40 40 40 40 40 40 40 40 38 38 38 40 40 40 40 40 40 40 34 34 35 39 40 40 40 40 40 39 38 38 39 39 40 40 40 40 40 40 40 40 40 40 40 40 40 40 40 40
40 40 40 39 39 39 38 38 38 39 39 37 39 39 39 39 39 39 40 40 40 40 40 40 40 40 40 40 40 39 39 39 40 40 40 40 40 40 40 40 40 39 39 39 39 40 40 40 40 40 40 34 34 34 31 35 23 35 35 40
40 40
>I6629V002B00U9 length=364 xy=0714_2579 region=2 run=R_2014_12_30_12_21_21_
40 40 40 40 40 39 39 39 40 40 40 40 40 40 40 40 40 40 40 40 40 40 40 40 40 40 40 40 40 40 40 39 39 39 40 40 40 39 39 39 40 40 40 40 40 40 40 40 40 40 40 40 40 40 40 40 40 40 40 40
40 40 40 40 40 40 40 40 40 40 40 40 39 39 39 40 34 34 34 34 39 39 39 40 40 40 40 40 40 40 40 39 39 39 40 40 40 40 40 40 40 39 39 39 40 40 40 40 40 40 40 40 40 40 40 40 40 40 40 40
40 40 40 40 40 40 40 40 40 40 40 24 26 26 26 26 26 40 40 40 40 40 40 40 40 40 40 40 40 40 40 40 40 40 40 40 40 40 40 39 39 39 40 40 40 40 40 40 40 40 40 40 40 40 40 40 40 40 40 40
40 40 40 40 40 40 40 40 38 38 38 40 40 40 40 40 40 40 40 40 29 29 30 28 28 40 39 39 39 40 40 40 40 40 40 40 40 40 40 40 40 40 40 40 40 40 40 40 40 40 40 39 39 39 40 40 40 40 33 33
32 30 34 22 34 39 39 39 40 40 40 40 40 40 34 34 34 38 40 40 39 39 39 40 40 40 40 40 40 40 40 40 40 33 33 31 31 38 40 39 39 39 33 40 40 40 34 34 34 40 40 40 40 40 40 39 39 39 32 29
29 24 24 32 36 36 31 30 26 16 16 17 27 36 32 32 32 23 23 23 23 36 40 40 40 40 40 36 36 38 38 40 40 40 40 38 30 30 30 38 37 36 38 40 40 31 31 31 31 34 13 13 24 31 31 31 29 34 16 29
28 38 36 40
>I6629V002B016E length=360 xy=0715_0180 region=2 run=R_2014_12_30_12_21_21_
40 40 40 40 40 23 23 23 23 23 40 40 40 40 40 40 40 40 40 40 40 40 40 40 40 39 39 39 40 40 40 39 39 39 40 40 40 39 39 39 40 40 40 40 40 40 40 40 40 40 40 40 40 40 40 40 40 40 40 40
40 40 40 40 40 40 34 34 34 34 40 40 38 38 38 40 39 39 39 34 34 34 34 39 39 39 40 40 27 27 27 27 30 30 40 40 37 40 40 40 40 39 39 39 40 40 40 40 40 40 40 40 40 40 40 40 40 40 40 40
40 40 40 40 40 40 40 40 40 40 40 40 40 40 40 40 40 40 40 40 40 40 40 40 39 39 39 40 40 40 40 40 40 40 40 40 40 40 40 39 39 39 40 40 40 40 40 40 40 40 40 40 40 40 40 40 40 40 40 40
40 40 40 40 40 40 40 40 40 40 40 40 40 40 40 40 40 40 40 40 40 40 40 40 40 40 40 40 40 40 40 40 40 40 40 40 40 40 40 40 40 40 40 40 40 40 40 40 40 39 39 26 26 26 40 40 40 40 24 24
24 24 38 35 40 30 30 30 35 28 40 40 40 40 40 40 40 40 40 30 30 30 30 40 40 40 40 40 40 40 40 40 40 40 40 40 40 40 40 39 39 39 40 40 40 40 40 40 40 40 40 40 40 40 40 40 40 40 40 40
40 40 40 40 40 40 39 39 39 40 40 40 40 40 40 40 40 40 40 40 40 40 40 40 40 40 40 40 40 40 40 40 40 40 40 40 40 40 40 40 30 30 24 24 24 26 22 32 40 31 31 31 31 39 29 39 40 40 40 40
>I6629V002B01C6 length=360 xy=0714_3224 region=2 run=R_2014_12_30_12_21_21_
40 40 40 40 40 39 39 39 40 40 40 40 40 40 40 40 40 40 40 40 40 40 40 40 40 40 40 40 40 40 40 39 39 39 40 40 40 39 39 39 40 40 40 40 40 40 40 40 40 40 40 40 40 40 26 26 26 26 40 40
40 40 40 40 40 40 40 40 40 40 40 40 39 39 39 40 32 32 32 32 39 39 39 40 40 40 40 40 40 40 40 39 39 39 40 40 40 40 40 40 40 40 40 40 40 40 40 40 40 40 40 40 40 40 40 40 40 40 40 40
40 40 40 40 40 40 40 40 40 40 40 21 21 21 21 21 21 39 40 23 40 40 40 40 40 40 40 40 40 40 40 40 40 40 40 40 40 40 40 38 38 38 40 40 40 40 40 40 40 40 40 40 40 40 40 40 40 40 40 40
40 40 40 40 40 40 40 40 40 40 40 40 40 40 40 40 40 40 40 39 26 26 28 28 28 40 39 39 39 40 40 40 40 40 40 40 40 40 40 40 40 40 40 40 40 40 40 40 40 40 40 39 39 39 40 40 40 40 34 34
33 33 40 40 40 38 38 38 40 40 40 40 40 40 40 40 40 40 40 40 39 39 39 40 40 40 40 40 40 40 40 40 40 40 40 36 34 34 35 34 34 39 28 35 28 35 39 40 40 40 40 40 40 40 40 40 40 36 36 40
31 22 22 17 20 20 20 24 24 23 23 38 40 40 40 40 40 40 40 40 40 40 40 40 40 40 35 30 24 24 24 26 40 40 40 40 40 40 40 40 40 40 40 40 40 40 40 40 40 34 34 34 32 39 16 30 30 40 40 40
>I6629V002B01T9 length=362 xy=0714_3839 region=2 run=R_2014_12_30_12_21_21_
40 40 40 40 40 30 30 30 30 30 40 40 40 40 40 40 40 40 40 40 40 40 40 40 40 40 40 40 40 40 40 39 39 39 40 40 40 39 39 39 39 39 39 40 40 40 40 40 40 40 40 40 40 40 40 40 40 40 40 40
40 40 40 40 40 40 40 40 40 40 40 40 39 39 39 40 34 34 34 34 39 39 39 40 40 40 40 40 39 39 39 39 39 39 40 40 40 40 40 40 40 40 40 40 40 40 40 40 40 40 40 40 40 40 40 40 40 40 40 40
40 40 40 40 40 39 39 39 40 40 40 39 39 39 40 40 40 40 40 40 40 40 40 40 40 40 40 40 40 40 40 40 40 40 40 40 40 40 40 39 39 39 40 40 40 40 40 40 40 40 40 40 40 40 40 39 39 39 40 40
40 40 40 40 40 40 40 40 40 40 40 40 40 40 40 40 40 40 40 40 40 40 35 30 30 30 40 40 40 40 40 40 40 40 40 40 40 40 40 40 40 40 40 40 40 40 40 40 40 40 40 38 38 38 40 40 40 40 34 34
34 34 40 40 40 39 39 39 40 40 40 40 40 40 40 40 40 40 40 40 39 39 39 39 39 39 40 40 40 40 40 40 40 40 40 40 40 40 40 39 39 39 40 40 40 40 40 40 40 40 40 40 40 40 40 40 40 40 40 40
40 40 40 39 39 34 34 34 34 39 40 40 40 40 39 39 39 40 40 40 35 35 35 40 40 40 40 40 40 39 39 39 40 40 40 40 40 40 40 40 40 40 40 40 40 40 40 40 40 40 40 32 32 32 32 40 29 39 39 40
40 40
>I6629V002B01XC length=24 xy=0714_3950 region=2 run=R_2014_12_30_12_21_21_
40 40 40 40 40 40 40 40 40 40 40 40 40 34 34 34 34 40 40 40 40 40 40 40
>I6629V002B0214 length=363 xy=0715_1322 region=2 run=R_2014_12_30_12_21_21_
40 40 40 40 40 21 21 21 36 36 40 40 40 40 40 40 40 40 40 40 38 38 38 38 40 40 40 40 40 40 40 39 39 39 40 40 40 39 39 39 40 40 38 38 38 38 40 40 40 40 40 38 38 38 40 40 40 36 34 36
38 40 40 40 40 40 40 40 40 40 40 40 33 33 33 33 40 40 40 31 31 31 31 40 40 40 40 40 34 34 34 34 40 40 40 40 40 40 40 40 40 40 40 40 40 40 40 40 40 30 30 30 40 40 40 40 40 40 40 40
40 40 40 40 40 40 40 40 40 34 34 34 34 40 40 40 40 40 40 40 40 40 40 40 40 40 40 40 40 40 40 40 40 40 40 40 40 40 40 39 39 39 40 40 40 40 40 40 40 40 38 38 38 38 34 34 34 38 38 38
40 40 40 40 40 40 40 40 40 40 40 40 40 40 40 40 40 40 39 39 39 40 40 40 40 40 39 39 39 40 40 40 40 40 40 40 40 40 40 40 40 40 40 40 40 40 40 40 40 38 30 26 26 26 39 40 34 30 29 29
29 29 40 32 40 40 40 40 40 40 40 40 40 40 40 40 40 40 38 30 20 19 19 28 36 38 36 40 26 23 23 23 34 32 39 39 40 40 38 31 31 31 40 40 40 40 30 30 30 29 21 29 35 32 32 32 33 27 26 17
18 18 33 36 36 36 36 36 36 36 40 40 40 40 40 40 40 40 40 40 40 36 39 36 36 36 40 40 40 34 24 24 24 34 36 36 36 36 40 36 36 40 30 24 24 24 29 29 36 23 20 34 25 25 29 29 40 23 40 36
36 36 40
>I6629V002B02D8 length=361 xy=0715_0462 region=2 run=R_2014_12_30_12_21_21_
40 40 40 40 40 39 39 39 40 40 40 40 40 40 40 40 40 40 40 40 40 40 40 40 40 40 40 40 40 40 40 39 39 39 40 40 40 39 39 39 40 40 40 40 40 40 40 40 40 40 40 40 40 40 40 39 39 39 40 40
40 40 40 40 40 39 39 39 40 40 40 40 39 39 39 40 31 31 31 31 40 40 40 40 40 40 40 40 40 40 40 39 39 39 40 40 40 40 40 40 40 40 40 40 40 40 40 40 40 40 40 40 40 40 40 40 40 40 40 40
40 40 40 40 40 39 39 39 40 40 40 39 39 39 40 40 40 40 40 40 40 40 39 39 39 40 40 40 40 40 40 40 40 40 40 40 40 40 40 39 39 39 40 40 40 40 40 40 40 40 40 40 40 40 40 40 40 40 39 39
39 39 39 40 40 40 40 40 40 40 40 40 40 39 39 39 40 40 40 40 40 40 40 40 40 40 40 40 40 40 40 40 40 40 40 40 40 40 39 39 39 40 40 40 40 40 40 40 40 40 35 28 28 28 39 40 40 40 34 34
34 34 40 40 40 39 39 39 40 40 40 40 40 40 40 40 40 40 40 40 39 39 39 40 34 34 35 40 40 40 40 40 40 40 40 40 40 40 40 39 39 39 40 40 40 40 40 40 40 40 40 40 40 40 40 40 40 40 40 40
39 39 39 39 19 19 19 40 40 40 40 40 40 40 39 39 39 40 40 40 40 40 40 40 40 40 40 40 40 40 40 40 40 40 40 40 40 40 40 40 40 40 40 39 39 39 40 40 40 40 33 33 34 33 39 29 39 40 40 40
40
>I6629V002B02KB length=52 xy=0715_0681 region=2 run=R_2014_12_30_12_21_21_
40 40 40 40 40 40 40 40 40 40 40 40 40 34 34 34 34 40 40 40 40 40 40 40 40 40 40 40 40 40 40 40 39 39 39 40 40 40 40 40 40 40 40 40 40 32 32 32 32 40 40 40
>I6629V002B02MI length=356 xy=0715_0760 region=2 run=R_2014_12_30_12_21_21_
21 22 26 27 28 15 13 13 12 12 14 19 22 22 14 14 12 12 14 16 21 19 11 11 11 11 11 11 22 13 19 14 14 12 12 14 16 28 19 16 16 20 19 17 17 17 18 21 19 14 13 13 18 22 21 29 30 19 19 17
17 22 20 20 24 24 25 22 13 11 11 12 12 12 19 15 21 21 21 28 21 24 27 33 35 32 25 27 27 30 34 32 32 32 35 35 33 35 32 32 32 35 35 35 35 30 30 30 33 28 28 28 32 33 35 32 30 30 28 28
30 33 33 33 33 33 28 20 20 20 25 32 33 33 32 32 32 33 30 30 30 28 33 32 32 32 32 32 19 19 19 20 20 20 25 28 32 32 32 33 33 33 33 30 34 34 34 34 37 21 21 21 21 30 37 37 37 37 37 35
35 37 37 37 35 34 34 37 37 37 37 37 34 32 32 35 35 33 33 33 33 28 23 24 23 24 28 29 28 27 23 23 24 24 27 16 16 16 16 31 29 32 32 32 31 31 33 30 25 25 25 25 35 35 33 28 28 30 35 33
30 30 19 19 19 19 28 20 22 13 13 13 13 18 13 17 17 27 24 20 20 21 21 24 29 23 15 15 15 23 23 23 23 27 28 27 24 24 25 23 27 26 27 19 14 14 14 14 13 23 19 27 25 27 27 26 28 29 30 23
20 20 20 20 19 27 27 26 27 27 32 28 28 30 30 32 25 25 23 35 30 28 28 33 33 25 29 29 29 23 23 23 23 23 18 18 17 17 17 22 24 24 17 17 17 17 21 21 25 25 29 29 27 29 17 17
>I6629V002B02N3 length=24 xy=0715_0817 region=2 run=R_2014_12_30_12_21_21_
40 40 40 40 40 40 40 40 40 40 40 40 40 34 34 34 34 40 37 39 39 40 40 40
>I6629V002B02PY length=249 xy=0715_0884 region=2 run=R_2014_12_30_12_21_21_
37 37 38 38 37 21 21 21 21 21 32 32 32 30 30 28 27 26 18 13 13 14 13 12 12 12 12 12 11 19 11 12 12 14 11 11 14 11 11 11 11 13 22 20 21 22 23 30 30 27 28 28 33 35 35 35 35 25 20 20
20 28 28 33 23 23 21 19 19 17 17 17 16 20 16 16 16 12 11 11 11 11 11 11 11 13 13 22 17 16 16 24 22 18 11 12 12 20 16 12 13 13 12 12 12 12 12 16 11 11 11 11 12 13 11 11 16 16 16 16
16 25 24 21 19 19 19 25 24 26 21 22 21 21 18 14 15 15 15 17 24 27 29 28 29 28 28 28 28 28 28 27 24 23 22 14 14 14 14 14 13 13 19 17 17 17 17 26 26 28 29 19 19 19 19 25 25 32 32 33
33 32 31 33 33 35 30 30 30 28 27 27 27 27 29 27 28 26 13 13 13 13 19 17 17 18 19 24 25 20 19 17 17 27 27 24 15 15 15 19 19 27 24 24 24 30 30 30 32 32 32 30 30 30 30 30 28 28 28 33
30 27 27 19 19 19 19 24 14
>I6629V002B030O length=361 xy=0715_2566 region=2 run=R_2014_12_30_12_21_21_
40 40 40 40 40 39 39 39 40 40 40 40 40 40 40 40 40 40 40 40 40 40 40 40 40 40 40 40 40 40 40 39 39 39 40 40 40 39 39 39 40 40 40 40 40 40 40 40 40 40 40 40 40 40 40 39 39 39 40 40
40 40 40 40 40 40 40 40 40 40 40 40 39 39 39 40 39 39 39 34 34 34 34 40 40 40 40 40 40 40 40 40 40 40 40 40 40 40 40 40 40 39 39 39 40 40 40 40 40 40 40 40 40 40 40 40 40 40 40 40
40 40 40 40 40 40 40 40 40 40 40 40 40 40 40 40 40 40 40 40 40 40 40 40 40 40 40 40 40 40 40 40 40 40 40 40 40 40 40 39 39 39 40 40 40 40 40 40 40 40 40 40 40 40 40 40 40 40 40 40
40 40 40 40 40 40 40 40 40 40 40 40 40 40 40 40 40 40 40 40 40 40 40 40 40 40 40 40 40 40 40 40 40 40 40 40 40 40 40 40 40 40 40 40 40 40 40 40 40 40 40 37 37 37 40 40 39 34 20 20
20 20 40 29 40 36 36 36 40 34 40 40 40 40 40 40 40 39 39 39 39 39 39 40 40 40 40 40 40 40 40 40 40 40 40 40 40 40 40 39 39 39 40 40 40 40 40 40 40 40 40 40 40 40 40 40 40 40 40 40
34 34 32 32 39 37 36 40 40 40 34 30 30 24 24 24 35 34 40 40 40 40 40 40 40 40 40 40 40 40 40 40 40 40 40 40 40 40 39 39 39 40 40 40 40 40 40 40 40 40 32 32 32 31 39 29 40 40 40 40
40
>I6629V002B031P length=18 xy=0715_2603 region=2 run=R_2014_12_30_12_21_21_
37 37 37 39 39 40 38 38 37 37 34 34 36 28 28 26 26 20
>I6629V002B034C length=361 xy=0715_2698 region=2 run=R_2014_12_30_12_21_21_
40 40 40 40 40 40 40 40 40 40 40 40 40 40 40 40 40 40 40 40 40 40 40 40 40 40 40 40 40 40 40 39 39 39 40 40 40 39 39 39 40 40 40 40 40 40 40 40 40 40 40 40 40 40 40 39 39 39 40 40
40 40 40 40 40 40 40 40 40 40 40 40 39 39 39 40 39 39 39 40 40 40 40 40 40 40 40 40 40 40 40 40 40 40 40 39 39 39 40 40 40 40 40 40 40 39 39 39 40 40 28 28 30 30 30 40 40 40 40 40
40 40 40 40 40 40 40 40 40 40 40 40 40 39 39 39 40 40 40 40 40 40 40 40 40 40 40 40 40 40 40 40 40 40 40 40 40 40 40 39 39 39 40 40 40 40 40 40 40 40 40 40 40 40 40 40 40 40 40 40
40 40 40 40 40 40 40 40 40 40 40 40 40 40 40 40 40 40 40 40 40 30 30 30 39 40 40 40 40 40 40 40 40 40 40 40 40 40 40 40 40 40 40 40 40 40 40 40 40 40 40 39 39 39 40 40 40 40 34 34
34 34 40 40 40 39 39 39 40 40 40 40 40 40 40 40 40 40 40 40 40 40 40 40 40 40 40 40 40 40 40 40 40 40 40 40 40 40 39 39 39 40 40 40 40 40 40 40 40 40 40 40 39 39 39 39 40 40 40 40
25 25 28 28 28 36 34 34 34 34 17 29 29 24 24 26 24 36 40 40 40 40 40 40 40 40 40 40 40 40 40 40 40 40 40 40 40 40 40 40 40 40 40 40 40 40 40 40 40 40 26 26 26 26 39 29 39 40 40 40
40
>I6629V002B0376 length=363 xy=0715_2836 region=2 run=R_2014_12_30_12_21_21_
27 27 19 19 19 19 19 19 40 36 40 40 40 40 40 40 40 40 40 40 40 40 39 39 39 39 39 39 40 40 40 39 39 39 40 40 40 39 39 39 39 39 39 40 40 40 40 40 40 40 40 40 40 40 40 40 40 40 40 40
40 40 40 40 40 40 40 40 40 40 40 40 39 39 39 40 40 40 40 40 39 39 39 40 40 40 40 40 34 34 34 40 39 39 39 40 40 40 40 40 40 40 40 40 40 40 40 40 35 35 35 35 39 40 40 40 40 40 39 39
39 40 40 40 40 40 40 40 40 34 34 34 34 40 40 40 40 40 40 40 40 40 40 40 30 30 30 34 40 40 40 40 40 40 40 40 40 40 40 39 39 39 40 40 40 40 40 40 40 40 40 40 40 40 40 40 40 40 40 40
40 40 40 40 39 39 39 40 40 40 40 40 40 40 40 40 40 40 39 39 39 40 40 40 40 40 39 39 39 40 40 40 40 40 40 40 40 40 40 40 40 40 40 40 40 40 40 40 40 40 40 39 39 39 40 40 40 40 33 33
34 34 40 40 40 40 40 40 40 39 39 39 40 40 40 40 40 40 40 40 34 34 34 34 40 40 40 40 40 40 39 39 39 40 40 40 40 40 40 39 39 39 39 39 28 30 30 30 39 39 39 36 36 36 36 36 36 36 36 36
40 29 29 29 29 40 40 40 29 39 39 39 40 40 34 34 34 34 39 39 39 40 40 40 40 30 30 30 30 40 40 40 40 40 40 40 39 39 39 40 40 40 40 40 40 39 39 39 40 32 32 40 26 26 26 26 30 13 26 26
34 36 36
>I6629V002B0389 length=363 xy=0715_2875 region=2 run=R_2014_12_30_12_21_21_
27 27 16 16 16 16 14 31 28 36 36 36 39 32 32 34 34 38 39 40 40 40 40 40 37 37 39 40 39 40 21 21 21 40 40 40 37 35 36 30 30 30 40 40 40 40 39 30 30 30 39 40 40 40 40 40 40 40 40 40
26 26 26 35 39 40 40 40 40 40 40 40 39 39 39 40 40 40 40 40 39 39 39 40 40 40 40 40 39 39 39 40 40 40 40 40 40 40 40 40 40 40 40 40 40 40 40 40 40 40 40 40 34 34 34 34 40 40 40 40
40 40 40 40 40 40 40 40 40 34 34 34 34 40 30 30 30 39 40 40 40 40 40 40 40 40 40 40 40 40 40 40 40 40 40 40 40 40 40 39 39 39 40 40 40 40 40 40 40 40 40 40 40 40 40 40 40 40 40 40
40 40 40 40 40 40 40 40 40 40 40 40 40 39 39 39 39 40 39 30 30 30 30 40 40 40 39 39 39 40 40 40 40 40 40 40 40 40 40 40 40 40 40 40 40 40 40 40 40 40 40 30 30 30 35 39 40 40 32 31
31 31 40 34 40 40 40 40 40 38 38 38 40 40 40 40 40 40 40 40 31 31 31 31 40 40 40 40 35 35 34 34 35 39 40 40 40 40 40 39 39 39 39 35 28 35 39 40 40 40 40 40 40 40 40 40 40 40 40 40
36 25 25 25 25 22 22 22 22 25 16 23 28 33 22 22 22 24 28 30 34 40 40 40 40 40 40 40 40 40 40 40 40 40 40 40 39 39 39 40 40 40 40 40 40 40 39 39 39 40 40 40 33 33 33 32 26 13 26 26
39 40 40
>I6629V002B038O length=363 xy=0715_2854 region=2 run=R_2014_12_30_12_21_21_
40 40 40 40 40 39 39 39 40 40 40 40 40 40 40 40 40 40 40 40 40 40 40 40 40 40 40 40 40 40 40 39 39 39 40 40 40 39 39 39 40 40 40 40 40 40 40 40 40 40 40 40 40 40 39 39 39 40 40 40
40 40 40 40 40 40 40 40 40 40 40 40 39 39 39 40 40 40 40 31 31 31 31 40 40 40 40 40 40 40 40 40 40 40 40 40 40 40 40 40 40 40 40 39 39 39 40 40 40 39 39 39 40 40 40 40 40 40 40 40
40 40 40 40 40 40 40 40 40 34 34 34 34 40 40 40 40 40 40 40 40 40 40 40 40 40 40 40 40 40 40 40 40 40 40 40 40 40 40 39 39 39 40 40 40 40 40 40 40 40 40 40 40 40 40 40 40 39 39 39
40 40 40 40 40 40 40 40 40 40 40 40 40 40 40 40 40 40 40 40 40 40 40 40 40 40 39 39 39 40 40 40 40 40 40 40 40 40 40 40 40 40 40 40 40 40 40 40 40 40 40 39 39 39 40 40 40 40 33 34
34 34 40 40 40 40 40 40 40 40 40 40 40 40 40 40 40 40 40 40 39 39 39 40 40 40 40 40 40 40 40 40 40 40 40 40 40 40 40 39 39 39 40 40 39 39 30 30 30 40 40 40 40 40 40 40 40 40 40 39
39 39 40 38 38 38 40 40 40 40 40 40 40 34 34 34 34 40 40 40 40 40 40 39 39 39 40 40 40 40 40 40 40 40 40 40 40 40 40 40 40 40 40 40 32 32 34 34 40 34 34 40 33 33 34 32 39 29 39 39
40 40 40
>I6629V002B03B3 length=365 xy=0715_1681 region=2 run=R_2014_12_30_12_21_21_
40 40 40 40 40 40 40 40 40 40 40 40 40 40 40 40 40 40 40 40 37 37 37 37 37 37 37 37 40 40 40 37 37 37 40 40 39 33 33 33 40 40 40 29 25 25 25 29 40 40 40 40 33 33 33 37 37 39 39 39
40 40 40 40 40 40 40 40 38 36 36 36 28 28 28 30 14 14 14 14 21 12 17 17 23 13 12 13 17 17 17 17 17 22 20 20 22 11 11 11 13 18 18 21 21 17 17 17 17 23 28 29 17 17 17 17 17 36 36 36
36 38 38 37 36 37 37 36 31 31 31 38 38 38 38 26 22 22 22 22 35 35 35 35 38 38 31 31 31 31 38 38 37 36 36 36 40 40 28 29 29 33 33 39 39 40 38 38 37 38 38 36 38 36 33 27 27 25 20 20
16 16 16 20 20 20 24 20 20 20 26 36 35 35 35 35 35 35 37 37 40 40 40 40 36 36 36 35 22 28 28 31 31 40 38 39 24 23 23 39 40 40 40 40 40 38 38 38 40 40 40 38 31 26 20 20 20 35 38 35
35 28 28 28 30 40 31 35 36 36 36 35 27 39 40 40 40 40 40 40 40 26 22 20 20 20 35 40 40 40 40 40 40 40 40 40 40 40 40 40 40 40 39 39 39 39 39 39 40 40 40 40 40 40 40 40 38 36 35 32
28 24 24 22 11 11 11 11 11 11 11 12 12 11 13 15 13 13 16 16 19 14 14 14 20 25 32 32 32 32 32 25 25 25 25 24 25 24 25 29 32 30 19 19 19 25 35 35 35 33 28 28 28 28 23 23 24 24 32 17
19 19 19 24 24
>I6629V002B03BY length=361 xy=0715_1676 region=2 run=R_2014_12_30_12_21_21_
40 40 40 40 40 39 39 39 40 40 40 40 40 40 40 40 40 40 40 40 40 40 40 40 40 40 40 40 40 40 40 39 39 39 40 40 40 39 39 39 40 40 40 40 40 40 40 40 40 40 40 40 40 40 40 39 39 39 40 40
40 40 40 40 40 40 40 40 40 40 40 40 39 39 39 40 40 40 40 40 40 40 40 40 40 40 40 40 40 40 40 40 40 40 40 40 40 40 40 40 40 39 38 38 39 39 40 40 40 40 40 40 40 40 40 40 40 40 40 40
40 40 40 40 40 40 40 40 40 40 40 40 40 40 40 40 40 40 40 40 40 40 40 40 40 40 40 40 40 40 40 40 40 40 40 40 40 40 40 39 39 39 40 40 40 40 40 40 40 40 40 40 40 40 40 40 40 40 40 40
40 40 40 40 40 40 40 40 40 40 40 40 40 40 40 40 40 40 40 40 40 40 40 40 40 40 40 40 40 40 40 40 40 40 40 40 40 40 40 40 40 40 40 40 40 40 40 40 40 40 39 38 38 39 40 40 40 40 34 34
34 34 40 34 39 30 30 30 40 40 40 40 40 40 40 40 40 40 40 40 39 39 39 40 40 40 40 40 40 40 40 40 40 40 40 40 40 40 40 39 38 38 39 40 40 40 40 40 40 40 40 40 40 40 40 40 40 40 40 40
33 33 33 33 40 40 40 40 40 40 40 40 40 40 40 40 40 40 40 40 40 40 40 40 40 40 40 40 40 40 40 39 39 39 39 39 40 40 40 35 34 34 40 40 40 40 40 40 40 40 34 34 34 34 40 40 40 40 40 40
40
>I6629V002B03FA length=361 xy=0715_1796 region=2 run=R_2014_12_30_12_21_21_
40 40 40 40 40 39 39 39 40 40 40 40 40 40 40 40 40 40 40 39 39 39 40 40 40 40 40 40 40 40 40 39 39 39 40 40 40 39 39 39 39 39 39 40 40 40 40 40 40 40 40 40 40 40 40 40 40 40 40 40
40 40 40 40 40 40 40 40 34 34 34 34 34 34 34 40 40 40 40 40 40 40 40 40 40 40 40 40 40 40 40 40 40 39 39 39 40 40 40 40 40 40 40 40 40 40 40 40 40 40 39 39 39 40 40 40 40 40 40 40
40 40 40 40 40 40 40 40 40 40 40 40 40 40 40 40 40 40 40 40 40 40 40 40 40 40 40 40 40 40 40 40 40 40 40 40 40 40 40 40 40 40 40 40 40 40 40 40 40 40 40 40 40 40 40 40 40 40 40 40
40 40 40 40 40 40 40 40 40 40 40 40 40 40 40 40 40 40 40 40 40 40 40 40 39 39 39 39 40 40 40 40 40 40 40 40 40 40 40 40 40 40 40 40 40 40 40 40 40 40 40 39 39 39 40 40 40 40 34 34
34 34 40 40 40 40 40 40 40 40 40 40 40 40 40 40 40 40 40 40 40 40 40 40 40 40 40 40 40 40 40 40 40 40 40 40 40 40 40 39 39 39 40 40 40 40 40 40 40 40 40 40 40 40 40 40 40 40 40 40
40 39 38 38 39 40 39 39 39 40 40 40 40 40 40 40 39 39 39 40 34 34 39 40 40 40 40 40 40 40 40 40 40 40 39 39 39 40 40 40 28 28 35 39 39 36 36 33 33 34 31 31 31 31 39 29 40 40 40 40
40
>I6629V002B03MT length=24 xy=0715_2067 region=2 run=R_2014_12_30_12_21_21_
40 40 40 40 40 40 40 40 40 40 40 40 40 34 34 34 34 40 40 40 40 40 40 40
>I6629V002B03N0 length=351 xy=0715_2110 region=2 run=R_2014_12_30_12_21_21_
40 40 40 40 40 39 39 39 40 40 40 40 40 40 40 40 40 40 40 40 40 40 40 40 40 40 40 40 40 40 40 39 39 39 40 40 40 39 39 39 40 40 40 40 40 40 40 40 40 40 40 40 40 40 39 39 39 40 40 40
40 40 40 40 40 40 40 40 40 40 40 40 34 34 34 34 40 40 40 40 40 40 40 40 40 40 40 40 40 40 40 40 40 40 40 40 40 40 40 40 40 40 40 39 39 39 40 40 40 39 39 39 40 40 40 40 40 40 40 40
40 40 40 40 40 40 40 40 40 31 31 31 31 40 40 40 40 40 40 40 40 40 40 40 40 40 40 40 40 40 40 40 40 40 40 40 40 40 40 40 40 40 40 40 40 40 40 40 40 40 40 40 40 40 40 40 40 40 40 40
40 40 40 40 40 40 40 40 40 40 40 40 40 40 40 40 40 40 39 39 39 40 40 40 40 40 39 39 39 40 40 40 40 40 40 40 40 40 40 40 40 40 40 40 40 40 40 40 40 40 40 37 37 37 40 40 39 39 28 28
28 27 39 35 40 40 40 40 40 40 40 40 40 40 40 40 40 40 40 40 39 34 34 35 40 40 40 39 39 39 40 40 40 39 39 39 39 39 40 40 35 30 30 30 39 40 36 39 37 40 40 40 40 40 40 39 39 39 39 38
37 36 40 37 37 37 40 34 34 30 30 30 33 30 30 30 36 36 32 32 26 33 34 36 36 40 36 36 36 36 36 38 38 34 36 28 30 29 29 24 24 24 22 26 22 24 25 22 26 12 12
>I6629V002B03T9 length=24 xy=0715_2335 region=2 run=R_2014_12_30_12_21_21_
40 40 40 40 40 40 40 40 40 40 40 40 40 34 34 34 34 40 40 40 40 40 40 40
>I6629V002B03V3 length=360 xy=0715_2401 region=2 run=R_2014_12_30_12_21_21_
40 40 40 40 40 40 40 40 40 40 40 40 40 40 40 40 40 40 40 40 40 40 39 39 39 39 40 40 40 40 40 39 39 39 40 40 40 39 39 39 40 40 40 40 40 40 40 40 40 40 40 40 40 40 39 39 39 40 40 40
40 40 40 40 40 40 40 40 40 40 40 40 39 39 39 40 39 39 39 40 40 40 40 40 40 40 40 40 40 40 40 40 40 40 40 38 38 38 40 40 40 39 39 39 39 39 39 39 40 40 34 34 34 34 40 40 40 40 40 40
40 40 40 40 40 40 40 40 40 40 40 40 34 34 34 34 40 40 40 40 40 40 40 40 40 40 40 40 40 40 40 40 39 39 39 40 40 40 40 39 39 39 40 40 40 40 40 40 40 40 40 40 40 40 40 40 40 40 40 40
40 40 40 40 40 40 40 40 40 40 40 40 40 40 40 40 40 40 40 40 28 28 30 30 30 40 38 38 38 39 40 40 40 40 40 40 40 40 40 40 40 40 40 39 39 39 40 40 40 40 40 39 39 39 40 40 40 40 34 34
34 34 40 40 40 39 39 39 40 40 40 40 40 40 40 40 40 40 40 40 34 34 34 39 40 40 40 40 40 40 40 40 40 40 40 39 39 39 40 39 39 39 40 40 40 40 40 40 40 40 40 40 40 40 40 39 39 39 40 40
39 39 39 40 40 40 40 40 40 40 40 40 40 40 39 39 39 40 40 40 40 40 40 40 40 40 40 40 40 40 40 40 40 40 40 40 30 30 30 30 34 40 40 40 40 40 40 40 40 32 32 34 32 39 29 39 39 40 40 40
>I6629V002B03VQ length=24 xy=0715_2388 region=2 run=R_2014_12_30_12_21_21_
40 40 40 40 40 40 40 40 40 40 40 40 40 34 34 34 34 40 40 40 40 40 40 40
>I6629V002B044X length=364 xy=0715_4015 region=2 run=R_2014_12_30_12_21_21_
40 40 23 23 24 24 23 23 40 40 40 40 40 40 40 40 40 40 40 40 40 40 40 40 40 39 39 39 40 40 40 39 39 39 40 40 40 39 39 39 39 39 39 40 40 40 40 40 40 40 40 40 40 40 39 39 39 40 40 40
40 40 40 40 40 40 40 40 40 40 40 40 40 39 39 39 40 40 40 40 40 39 39 39 40 40 40 40 40 40 40 40 40 40 39 39 39 40 40 40 40 40 40 40 40 40 40 40 40 40 40 40 40 31 31 31 31 40 40 40
40 40 40 40 40 40 40 40 40 40 34 34 34 34 40 40 40 40 40 40 40 40 40 40 40 40 40 40 40 40 40 40 40 40 40 40 40 40 40 40 39 39 39 40 40 40 40 40 40 40 40 40 40 40 40 40 40 40 40 40
40 40 40 40 40 40 40 40 40 40 40 40 40 40 40 40 40 40 40 39 39 39 40 40 40 40 40 39 39 39 40 40 40 40 40 40 40 40 40 40 40 40 40 40 40 40 40 40 40 40 40 40 39 39 39 40 40 40 39 31
31 32 32 40 34 40 40 40 40 40 39 39 39 40 40 40 40 40 40 40 40 34 34 34 34 40 40 40 40 39 39 39 39 39 40 40 40 40 36 36 26 26 26 36 40 34 39 39 39 39 39 39 40 40 40 40 40 40 40 40
40 40 33 33 33 33 40 40 40 30 28 28 26 32 29 22 22 22 22 17 17 17 22 27 32 32 31 31 31 35 37 40 38 36 36 36 36 39 34 34 34 34 39 40 40 40 39 39 39 40 39 40 40 33 33 34 32 40 34 40
40 40 40 40
>I6629V002B04FO length=361 xy=0715_3106 region=2 run=R_2014_12_30_12_21_21_
40 40 40 40 40 39 39 39 40 40 40 40 40 40 40 40 40 40 40 40 40 40 40 40 40 40 40 40 40 40 40 39 39 39 40 40 40 39 39 39 40 40 40 40 40 40 40 40 40 40 40 40 40 40 40 34 34 34 40 40
40 40 40 40 40 40 40 40 40 40 40 40 39 39 39 40 39 39 39 40 40 40 40 40 40 40 40 40 40 40 34 34 34 34 40 40 40 40 40 40 40 39 34 34 34 34 40 40 40 40 40 40 40 40 40 40 40 40 40 40
40 40 40 40 40 40 40 40 40 40 40 40 40 40 40 40 40 40 40 40 40 40 40 40 40 40 40 40 40 40 40 40 40 40 40 40 40 40 40 39 39 39 40 40 40 40 40 40 40 40 40 40 40 40 40 40 40 40 40 40
40 40 40 40 40 40 40 40 40 40 40 40 40 40 40 40 40 40 40 40 40 40 40 40 40 40 40 40 40 40 40 40 40 40 40 40 40 40 40 40 40 40 40 40 40 40 40 40 40 40 40 39 39 39 40 40 40 40 33 33
31 31 39 40 40 39 39 39 40 40 40 40 40 40 40 40 40 40 40 40 39 39 39 40 40 40 40 40 40 40 40 40 40 40 40 40 40 40 40 39 39 39 40 40 37 39 39 40 40 40 40 40 40 40 40 40 40 40 40 40
40 32 32 32 32 40 40 40 40 40 40 40 40 28 28 28 28 30 30 17 33 33 36 36 36 36 40 40 40 40 40 40 35 35 35 39 39 39 39 39 39 40 40 40 40 40 40 34 34 35 31 32 32 31 39 29 39 40 40 40
40
>I6629V002B04HT length=362 xy=0715_3183 region=2 run=R_2014_12_30_12_21_21_
40 40 40 40 40 39 39 39 40 40 40 40 40 40 40 40 40 40 40 40 40 40 40 39 39 26 26 26 39 40 40 39 39 39 40 40 40 39 39 39 40 40 40 40 40 40 40 40 40 40 40 40 40 40 40 40 40 39 33 33
34 34 40 40 40 40 36 40 40 40 36 21 20 20 19 19 33 33 35 33 36 24 26 26 40 40 40 40 40 40 40 40 40 40 40 40 40 40 40 40 40 40 39 39 39 40 40 40 40 40 40 39 39 39 40 40 40 40 40 40
40 40 40 40 40 40 38 38 38 40 40 40 40 40 40 40 40 40 40 40 40 40 40 40 40 40 40 40 40 40 40 40 40 40 40 40 40 40 40 40 39 39 39 40 40 40 40 40 40 40 40 40 40 40 40 40 40 40 40 40
40 40 40 40 40 40 40 40 40 40 40 40 40 40 40 40 40 40 40 40 40 40 40 40 40 40 40 40 40 40 40 40 40 40 40 40 40 40 40 40 40 40 40 40 40 40 40 40 40 40 40 40 39 39 39 40 40 39 39 33
33 33 33 40 34 40 39 39 39 40 40 40 40 40 40 40 40 40 40 40 40 39 39 39 40 40 40 40 40 40 40 40 40 40 40 40 40 40 40 40 39 39 39 40 40 40 40 40 40 40 40 40 40 40 40 40 40 40 40 40
40 34 34 34 34 40 40 39 39 39 40 39 39 36 36 20 20 20 30 36 27 34 34 34 35 40 40 40 40 40 40 40 40 40 40 40 40 40 40 40 40 40 39 39 39 40 40 40 40 36 35 26 26 26 26 30 16 30 30 40
40 40
>I6629V002B04IS length=360 xy=0715_3218 region=2 run=R_2014_12_30_12_21_21_
40 40 40 40 40 30 30 30 30 30 40 40 40 40 40 40 40 40 40 40 40 40 40 40 40 40 40 40 40 40 40 39 39 39 40 40 40 39 39 39 40 40 40 40 40 40 40 40 40 40 40 40 40 40 40 40 40 39 39 39
40 40 40 40 40 40 34 34 34 34 40 40 39 39 39 40 39 39 39 34 34 34 34 40 40 40 40 40 31 31 31 31 40 40 40 40 40 40 40 40 40 39 39 39 40 40 40 40 40 40 39 39 39 40 40 40 40 40 40 40
40 40 40 40 40 40 40 40 40 40 40 40 40 40 40 40 40 40 40 40 40 40 40 40 40 40 40 40 40 40 40 40 40 40 40 40 40 40 40 39 39 39 40 40 40 40 40 40 40 40 40 40 40 40 40 40 40 40 40 40
40 40 40 40 40 40 40 40 40 40 40 40 40 40 40 40 40 40 40 40 40 40 40 40 40 40 40 40 40 40 40 40 40 40 40 40 40 40 40 40 40 40 40 40 40 40 40 40 40 40 40 39 39 39 40 40 40 40 34 34
34 34 40 40 40 34 34 34 39 40 39 39 40 40 40 40 40 40 40 40 39 39 39 40 40 40 40 40 40 40 40 40 40 40 40 40 40 40 40 39 39 39 40 40 40 40 39 39 34 34 35 40 40 40 40 40 40 40 40 40
40 40 40 40 40 40 39 39 39 39 35 28 28 40 40 39 34 34 35 39 40 40 40 40 40 40 40 40 40 40 40 40 40 40 40 40 40 40 40 40 34 34 26 26 26 35 32 32 36 29 29 29 31 40 34 40 40 39 39 39
>I6629V002B04KA length=24 xy=0715_3272 region=2 run=R_2014_12_30_12_21_21_
40 40 40 40 40 40 40 40 40 40 40 40 40 34 34 34 34 40 40 40 40 40 40 40
>I6629V002B04MS length=364 xy=0715_3362 region=2 run=R_2014_12_30_12_21_21_
40 40 40 40 40 40 40 40 40 40 40 40 40 40 40 40 40 40 38 38 25 25 25 25 38 35 38 38 39 39 40 35 39 39 40 40 40 39 39 39 40 40 40 40 40 40 40 40 38 38 38 40 28 27 28 32 32 30 27 27
28 28 35 27 35 35 35 40 40 40 40 40 26 26 26 40 39 39 39 40 40 40 40 40 40 38 30 30 30 30 40 40 40 40 40 34 34 34 40 40 40 40 40 40 40 38 38 38 40 40 29 29 29 27 27 40 40 40 40 40
40 40 40 40 40 40 40 40 40 40 32 32 32 33 31 31 27 22 16 16 16 21 23 23 23 23 23 38 36 40 40 40 40 40 40 40 40 40 40 40 39 39 39 40 40 40 40 40 40 40 40 40 40 40 40 40 40 40 40 40
40 40 40 40 40 29 29 29 38 40 40 40 40 40 40 40 40 40 40 40 33 24 20 20 21 32 26 33 33 32 33 32 33 40 40 40 40 40 40 40 38 38 38 40 40 38 38 38 38 38 40 40 37 37 37 40 40 39 40 25
24 24 24 33 29 35 33 33 28 27 21 33 35 36 24 24 24 28 32 38 32 33 33 33 36 38 40 35 38 27 29 29 33 33 32 40 40 40 40 38 33 33 33 35 39 26 33 33 38 36 38 36 33 33 33 33 35 32 23 23
23 31 17 18 22 16 16 21 17 21 19 19 10 14 14 14 14 15 14 14 33 30 28 30 35 35 32 28 27 27 33 36 27 27 27 27 32 22 22 22 36 37 40 38 27 27 27 35 39 40 40 40 40 34 34 34 34 40 30 40
40 40 39 39
>I6629V002B04Q7 length=21 xy=0715_3521 region=2 run=R_2014_12_30_12_21_21_
40 40 40 40 40 40 40 40 40 40 40 40 40 40 33 34 34 34 40 40 40
>I6629V002B04RM length=361 xy=0715_3536 region=2 run=R_2014_12_30_12_21_21_
40 40 40 40 40 39 39 39 40 40 40 40 40 40 40 40 40 40 38 33 33 40 39 39 39 39 39 39 40 40 40 34 34 34 40 40 40 39 39 39 40 40 40 40 40 40 40 40 40 40 40 40 40 40 40 34 26 26 26 34
39 40 40 40 40 40 40 40 40 40 40 40 39 39 39 40 40 40 40 40 40 40 40 40 40 40 40 40 40 40 40 40 40 40 40 40 40 40 40 40 40 39 39 39 40 40 40 40 40 40 40 40 40 40 40 40 40 40 40 40
40 40 40 40 40 40 40 40 40 40 40 40 40 40 40 40 40 40 40 40 40 40 40 40 34 34 35 40 40 40 40 40 40 40 40 40 40 40 40 39 39 39 40 40 40 40 40 40 40 40 40 40 40 40 40 40 40 40 40 40
40 40 40 40 40 40 40 40 40 40 40 40 40 40 40 40 40 40 40 40 40 40 40 40 40 40 40 40 40 40 40 39 39 39 40 40 40 40 40 40 40 40 40 40 35 34 34 40 40 40 35 34 34 34 40 40 40 39 29 29
29 29 40 34 40 34 34 34 35 28 40 40 40 40 39 39 39 40 40 40 39 39 39 40 40 40 40 40 40 40 40 40 40 40 40 40 40 40 40 39 38 38 39 40 34 39 39 40 40 40 40 40 40 40 40 40 40 40 40 40
33 33 33 33 40 35 35 34 34 40 40 40 40 40 40 40 40 40 39 35 28 28 30 30 40 40 40 40 40 40 40 40 40 40 40 40 40 40 40 40 34 30 28 28 34 40 35 34 34 40 33 33 34 34 40 40 40 40 40 40
40
>I6629V002B04SJ length=24 xy=0715_3569 region=2 run=R_2014_12_30_12_21_21_
40 40 40 40 40 40 40 40 40 40 40 40 40 34 34 34 34 40 40 40 40 40 40 40
>I6629V002B04X7 length=355 xy=0715_3773 region=2 run=R_2014_12_30_12_21_21_
40 40 40 40 40 39 39 39 40 40 40 40 40 40 40 40 40 40 40 40 40 40 40 40 40 40 40 40 40 40 40 39 39 39 40 40 40 39 39 39 40 40 40 40 40 40 40 40 40 40 40 40 40 40 32 32 32 32 40 39
40 40 40 40 40 40 40 40 40 40 40 40 34 34 34 40 34 34 34 34 39 39 39 40 40 40 40 40 40 40 40 39 39 39 40 40 40 40 40 40 40 40 40 38 38 38 38 38 40 40 40 40 40 40 38 38 38 40 40 40
40 40 40 40 40 40 40 40 40 40 40 22 22 22 22 22 22 40 40 30 40 40 40 39 39 39 40 40 40 40 40 40 40 40 40 40 40 40 40 39 39 39 40 40 40 40 40 40 40 40 40 40 40 40 40 40 40 40 40 40
40 40 40 40 40 40 40 40 40 40 40 40 40 40 40 40 40 40 40 40 25 25 25 25 25 40 35 35 38 40 38 38 38 40 40 40 40 40 40 40 40 40 40 40 40 40 40 40 38 38 34 34 34 38 40 38 39 36 28 24
28 28 40 29 36 25 25 25 25 18 34 40 40 40 40 40 40 40 38 38 34 34 34 40 40 40 40 40 36 29 31 28 28 25 28 14 12 12 13 12 12 12 11 13 13 28 28 28 32 30 35 36 36 36 38 31 31 29 27 31
24 19 19 14 14 12 12 17 17 12 12 16 11 13 13 14 14 33 31 26 28 22 22 19 28 29 33 33 33 33 36 34 40 32 23 24 23 29 33 32 29 26 30 40 40 33 28 26 26 30 29 29 31 29 21
>I6629V002B05GD length=361 xy=0716_0331 region=2 run=R_2014_12_30_12_21_21_
40 40 40 40 40 27 27 27 27 27 40 40 40 40 40 40 40 40 40 40 40 40 40 40 40 40 40 40 40 40 40 39 39 39 40 40 40 39 39 39 40 40 40 40 40 40 40 40 40 40 40 40 40 40 40 39 39 39 40 40
40 40 40 40 40 40 40 40 40 40 40 40 39 39 39 40 39 39 39 40 40 40 40 40 40 40 40 40 40 40 40 40 40 40 40 40 40 40 40 40 40 39 39 39 40 40 40 40 40 40 40 40 40 40 40 40 40 40 40 40
40 40 40 40 40 40 40 40 40 40 40 40 40 40 40 40 40 40 40 40 40 40 40 40 40 40 40 40 40 40 40 40 40 40 40 40 40 40 40 39 39 39 40 40 40 40 40 40 40 40 40 40 40 40 40 40 40 40 40 40
40 40 40 40 40 40 40 40 40 40 40 40 40 40 40 40 40 40 40 40 40 40 40 40 40 40 40 40 40 40 40 40 40 40 40 40 40 40 40 40 40 40 40 40 40 40 40 40 40 40 40 39 39 39 40 40 40 40 31 31
31 31 40 40 40 39 39 39 40 40 40 40 40 40 40 40 40 40 40 40 39 39 39 40 40 40 40 40 40 40 39 39 39 40 40 40 40 40 40 39 39 39 40 40 40 40 40 40 40 40 40 40 40 40 40 40 40 40 40 40
31 31 31 31 40 39 39 39 40 40 40 40 40 39 39 39 40 40 40 40 40 40 40 40 40 40 40 40 40 40 40 40 40 40 40 40 40 40 40 40 40 40 40 40 40 40 40 40 40 34 24 24 24 24 30 16 36 37 36 36
36
>I6629V002B05HH length=360 xy=0716_0371 region=2 run=R_2014_12_30_12_21_21_
40 40 40 40 40 40 40 40 40 40 40 40 40 38 27 20 20 20 38 33 33 38 38 40 40 40 40 40 40 40 40 39 39 39 40 40 40 39 38 35 39 40 39 36 36 38 37 38 36 36 28 24 17 17 19 25 36 36 36 40
40 40 40 34 38 38 40 40 40 40 40 40 38 38 38 40 40 40 39 39 39 40 40 40 39 39 34 34 34 34 39 39 39 40 27 27 27 39 40 40 40 40 40 40 39 39 39 40 40 40 40 40 40 40 40 40 40 40 40 40
40 40 40 40 40 39 39 39 40 40 40 40 40 40 40 40 40 40 40 40 40 40 40 40 39 39 39 40 40 40 40 40 40 40 40 40 40 40 40 39 39 39 40 40 40 40 40 40 40 40 40 40 40 40 39 39 39 40 40 40
40 40 40 40 40 40 40 40 40 40 40 40 40 40 40 40 40 40 40 40 40 34 34 35 35 39 40 40 40 40 40 40 40 40 40 40 40 40 40 40 40 40 39 39 39 40 40 40 40 40 40 39 39 39 40 40 40 40 39 39
39 40 40 40 40 39 39 39 40 40 40 40 40 40 40 40 40 40 40 40 39 39 39 40 40 40 40 40 40 40 40 40 40 40 40 30 30 30 35 38 38 39 40 40 40 40 40 39 39 39 40 40 40 40 40 36 34 34 30 34
36 36 40 35 30 30 30 39 39 40 40 40 40 40 40 40 40 40 40 40 39 39 39 40 40 40 35 35 26 26 26 35 39 40 40 40 40 40 40 39 39 39 39 40 40 40 40 40 40 34 34 34 34 40 40 40 40 40 40 40
>I6629V002B05RA length=361 xy=0716_0724 region=2 run=R_2014_12_30_12_21_21_
40 40 40 40 40 39 39 39 40 40 40 40 40 40 40 40 40 40 40 40 40 40 34 34 34 34 39 39 40 40 39 34 34 34 40 40 40 39 39 39 40 40 40 40 40 40 40 40 40 40 40 40 40 40 34 34 34 34 40 33
39 39 40 40 40 40 40 40 40 40 40 40 26 26 26 40 26 26 26 26 35 35 37 32 40 40 40 40 40 40 40 39 39 39 40 40 40 40 40 40 40 40 40 40 40 40 40 40 40 40 40 40 40 40 40 40 40 40 40 40
40 40 40 40 40 40 40 40 40 40 40 21 21 21 22 22 22 40 40 30 40 40 40 40 40 40 40 40 40 40 40 40 40 40 40 40 40 40 40 39 39 39 40 40 40 40 40 40 40 40 40 40 40 40 40 22 22 22 22 22
36 36 40 36 32 32 33 36 40 40 40 40 40 40 40 40 40 40 40 40 28 28 30 29 29 40 39 39 39 40 40 40 40 40 40 40 40 40 40 40 40 40 40 40 40 40 40 40 40 40 40 40 40 40 40 40 40 40 34 34
31 31 39 40 40 39 39 38 39 40 40 40 40 40 40 40 40 40 40 40 40 33 33 36 38 38 36 36 22 24 19 19 19 24 20 36 35 35 35 35 32 33 34 34 40 28 35 35 35 35 35 40 40 40 40 40 34 34 35 35
35 39 39 39 40 40 40 40 40 40 39 39 39 39 39 39 39 40 40 40 40 40 39 39 39 39 40 35 26 26 26 39 39 40 40 40 40 40 40 40 40 40 40 40 40 40 39 39 39 40 31 31 31 31 26 13 24 24 26 34
36
>I6629V002B05RQ length=24 xy=0716_0740 region=2 run=R_2014_12_30_12_21_21_
40 40 40 40 40 40 40 40 40 40 40 40 40 34 34 34 34 40 40 40 40 40 40 40
>I6629V002B05SS length=362 xy=0716_0778 region=2 run=R_2014_12_30_12_21_21_
40 40 40 40 40 39 39 39 40 40 40 40 40 40 40 40 40 40 34 34 35 39 40 40 39 39 39 39 40 40 40 39 39 39 40 40 40 39 39 39 40 40 40 40 40 40 40 40 40 40 40 40 33 33 20 20 20 20 24 20
39 40 40 40 40 40 40 40 40 40 40 40 39 39 39 40 34 34 34 34 39 39 39 40 40 40 40 40 40 40 40 39 39 39 40 40 40 40 40 40 40 39 39 39 40 40 40 40 40 39 39 39 40 40 40 40 40 40 40 40
40 40 40 40 40 40 40 40 40 40 40 26 26 26 26 26 40 40 40 40 40 40 40 40 40 40 40 40 40 40 40 40 40 40 40 40 40 40 40 39 39 39 40 40 40 40 40 40 40 40 40 40 40 40 40 40 40 40 40 40
40 40 40 40 40 40 40 40 40 40 40 40 40 40 40 40 40 40 40 39 39 39 40 39 39 39 40 40 40 40 40 40 40 40 40 40 40 40 40 40 40 40 40 40 40 40 40 40 39 39 39 39 39 39 40 40 40 40 33 34
34 34 40 34 40 39 39 39 40 40 40 40 40 40 40 40 40 40 40 40 39 39 39 40 40 40 40 40 40 40 40 40 40 40 40 40 40 40 40 39 39 39 40 40 40 40 40 40 40 40 40 40 40 40 40 40 40 40 40 40
39 39 39 34 34 34 38 38 39 40 40 40 39 39 39 39 39 39 40 40 40 40 40 40 40 40 40 40 40 40 40 40 40 40 39 39 30 30 30 30 40 39 39 39 40 40 40 40 40 40 40 34 34 34 31 39 29 39 40 40
40 40
>I6629V002B05UA length=361 xy=0716_0832 region=2 run=R_2014_12_30_12_21_21_
40 40 40 40 40 26 26 26 39 40 40 40 40 40 40 40 40 40 40 40 40 40 40 39 35 34 34 35 39 40 40 30 30 30 39 40 40 39 39 39 40 40 40 40 40 40 40 40 40 40 40 40 40 33 26 23 22 22 22 22
36 36 40 25 40 34 34 35 40 40 40 40 39 39 39 40 32 32 34 34 40 40 40 40 40 40 39 34 30 30 30 38 38 38 39 39 40 40 40 40 40 40 40 40 40 40 40 40 40 36 20 20 20 26 26 22 34 34 34 40
40 40 40 40 40 39 39 38 39 40 40 40 40 40 40 39 30 30 30 40 40 40 40 40 40 40 40 40 40 40 40 40 40 40 40 40 40 40 40 39 38 38 39 40 40 40 40 40 40 40 40 40 40 40 40 40 40 40 33 33
34 34 40 40 40 40 40 40 40 40 40 40 40 40 40 40 40 40 40 40 40 39 39 39 40 40 40 40 40 40 40 40 40 40 40 40 40 40 40 40 40 40 40 40 40 40 39 39 39 40 35 30 30 30 36 36 40 40 26 26
26 26 40 34 40 34 34 34 40 40 40 40 40 40 40 40 40 40 40 35 30 30 30 40 40 40 40 40 40 40 34 34 35 39 39 39 39 40 40 34 34 34 40 40 34 39 39 40 40 40 40 36 33 33 33 33 28 23 20 20
15 15 15 15 17 19 19 20 20 28 28 33 36 40 39 37 39 40 40 40 40 40 40 40 40 40 40 40 40 40 40 40 40 39 35 35 35 30 30 30 35 40 37 37 35 38 40 40 37 34 22 22 22 22 36 23 40 40 40 37
37
>I6629V002B05X2 length=190 xy=0716_0968 region=2 run=R_2014_12_30_12_21_21_
31 27 24 23 23 27 26 26 31 27 32 23 23 24 19 19 19 19 19 20 25 24 24 35 35 32 34 34 35 37 37 37 37 37 37 37 37 37 31 30 30 35 32 25 24 23 22 24 27 27 24 20 14 11 11 13 14 18 18 18
17 16 22 28 21 24 23 23 23 23 27 27 30 30 24 24 23 29 21 19 19 19 15 15 15 20 27 27 13 13 13 15 28 23 23 24 29 26 25 22 24 24 24 16 16 16 15 19 16 27 29 30 30 30 29 24 24 25 25 28
25 25 25 33 33 35 35 37 37 35 35 35 37 37 28 28 28 28 28 37 37 31 31 31 31 31 30 35 35 32 24 23 24 32 33 33 28 28 25 20 19 19 30 26 23 23 30 30 30 19 19 19 20 20 25 25 25 25 32 32
32 32 33 33 33 33 33 32 18 18
>I6629V002B05XC length=362 xy=0716_0942 region=2 run=R_2014_12_30_12_21_21_
40 40 40 40 40 40 40 40 40 40 40 40 40 40 40 40 40 40 40 40 40 40 39 39 39 39 39 39 40 40 40 39 39 39 40 40 40 39 39 39 40 40 40 40 40 40 40 40 40 40 40 40 40 40 40 40 40 39 34 34
34 34 40 40 40 40 40 40 40 40 40 40 39 34 34 35 39 39 39 40 40 40 40 40 40 40 30 30 30 30 30 40 40 40 39 30 30 30 40 40 40 40 40 40 40 39 39 39 40 40 28 30 30 28 28 40 40 40 40 40
40 40 40 40 40 40 40 40 40 40 40 40 40 40 40 40 40 40 40 40 40 40 40 40 40 40 40 40 40 40 40 40 40 40 40 40 40 40 40 39 39 39 40 40 40 40 40 40 40 40 40 40 40 40 40 40 40 39 39 39
40 40 40 40 40 40 40 40 40 40 40 40 40 40 40 40 40 40 40 40 40 40 40 39 39 39 30 30 28 35 40 40 40 40 40 40 40 40 40 40 40 40 40 40 40 40 40 40 40 40 40 26 26 26 35 40 35 35 26 26
26 26 39 30 40 39 39 39 40 40 40 40 40 40 40 40 40 40 40 39 30 30 30 35 40 40 40 40 40 40 40 40 40 40 40 35 35 35 40 30 30 30 40 40 40 40 40 39 39 39 39 40 40 34 34 33 36 36 36 36
36 28 30 20 20 20 30 30 36 40 40 34 33 36 36 39 39 39 40 40 40 40 40 40 40 40 40 40 40 40 40 40 40 40 40 39 39 39 40 40 40 39 35 35 35 34 39 40 39 39 35 31 31 33 33 40 34 40 40 40
40 40
>I6629V002B060X length=24 xy=0716_2367 region=2 run=R_2014_12_30_12_21_21_
40 40 40 40 40 40 40 40 40 40 40 40 40 34 34 34 34 40 40 40 40 40 40 40
>I6629V002B062N length=362 xy=0716_2429 region=2 run=R_2014_12_30_12_21_21_
40 40 26 26 26 26 26 40 40 40 40 40 40 40 40 40 40 40 40 40 40 40 40 40 40 40 40 40 40 40 40 39 39 39 40 40 40 39 39 39 40 40 40 40 40 40 40 40 40 40 40 40 40 40 40 40 40 40 40 40
40 40 40 40 40 40 40 40 40 40 40 40 39 39 39 40 40 40 40 40 40 40 40 40 40 40 40 40 40 40 40 40 40 40 40 40 40 40 40 40 40 40 40 40 40 39 39 39 40 40 39 39 39 40 40 40 40 40 40 40
40 40 40 40 40 40 40 40 40 34 34 34 34 40 40 40 40 40 40 40 40 40 40 40 39 39 39 40 40 40 40 40 40 40 40 40 40 40 40 39 39 39 40 40 40 40 40 40 40 40 40 40 40 40 39 39 39 40 40 40
40 40 40 40 40 40 40 40 40 40 40 40 40 39 39 39 40 40 40 40 40 34 34 35 40 40 39 39 39 40 40 40 40 40 40 40 40 40 40 40 40 40 40 40 40 39 39 39 40 40 40 39 39 39 40 40 40 40 34 34
34 33 40 40 40 40 39 39 39 39 39 39 40 40 40 40 40 40 39 30 27 27 27 27 35 39 40 40 40 40 40 40 40 40 40 40 40 40 40 39 39 39 40 40 40 40 39 39 39 40 40 40 40 40 40 40 40 40 40 40
40 40 40 40 40 40 40 40 40 40 40 39 39 39 40 40 40 40 40 40 40 40 34 34 34 34 39 39 40 40 40 40 40 40 40 40 40 40 39 39 39 39 39 35 26 26 26 35 32 32 40 33 33 33 32 40 34 40 40 40
40 40
>I6629V002B066W length=360 xy=0716_2582 region=2 run=R_2014_12_30_12_21_21_
40 40 40 40 40 39 39 39 40 40 40 40 40 40 40 40 40 40 40 40 40 40 40 40 40 40 40 40 40 40 40 39 39 39 40 40 40 39 39 39 40 40 40 40 40 40 40 40 40 40 40 40 40 40 34 34 34 34 40 40
40 40 40 40 40 40 40 40 40 40 40 40 39 39 39 40 34 34 34 34 39 39 39 40 40 40 40 40 40 40 40 39 39 39 40 40 40 40 40 40 40 40 40 40 40 40 40 40 40 40 40 40 40 40 40 40 40 40 40 40
40 40 40 40 35 34 34 40 40 40 40 24 22 22 22 24 24 40 40 23 40 40 40 40 40 40 40 40 40 40 40 40 40 40 40 40 40 40 40 39 39 39 40 40 40 40 40 40 40 40 40 40 40 40 39 39 39 40 40 40
40 40 40 40 40 40 40 40 40 40 40 40 40 40 40 40 40 40 40 39 26 26 28 28 28 40 39 39 39 40 40 39 39 39 39 40 40 40 40 40 40 40 40 40 40 40 40 40 40 40 40 40 40 36 39 30 30 30 29 27
27 27 40 29 39 40 40 40 35 24 30 30 40 40 40 40 40 40 40 40 39 39 39 40 40 40 40 40 40 40 40 40 39 39 39 39 39 39 40 39 39 39 40 40 40 40 40 40 40 40 40 40 40 36 37 33 33 33 26 20
15 12 12 12 12 12 12 18 18 11 11 17 17 32 36 40 40 40 40 40 40 40 40 35 35 35 40 40 40 40 40 40 40 40 40 40 34 34 35 35 39 40 40 40 40 40 40 40 39 31 31 33 31 35 16 30 30 40 40 40
>I6629V002B067M length=363 xy=0716_2608 region=2 run=R_2014_12_30_12_21_21_
40 40 40 40 40 39 39 39 40 40 40 40 40 40 40 40 40 40 40 40 40 40 40 40 40 40 40 40 40 40 40 39 39 39 40 40 40 39 39 39 40 40 40 40 40 40 40 40 40 40 40 40 40 40 40 40 40 40 40 40
40 40 40 40 40 40 40 40 40 40 40 40 40 39 39 39 40 40 40 40 34 34 34 34 40 40 40 40 40 34 34 34 34 40 40 40 40 40 40 40 40 40 40 40 40 40 40 40 40 40 40 39 39 39 40 40 40 40 40 40
40 40 40 40 40 40 40 40 40 40 40 40 40 40 40 39 39 39 40 40 40 40 40 40 40 40 40 39 39 39 40 40 40 40 40 40 40 40 40 40 40 40 40 40 40 40 40 40 40 40 40 40 40 40 34 34 34 34 40 40
40 40 40 40 40 40 40 40 40 40 40 40 40 40 40 40 40 40 40 33 33 35 39 40 40 40 40 38 38 38 40 40 40 40 40 40 40 40 40 40 40 40 40 40 40 40 40 40 40 40 40 40 28 28 28 39 40 40 40 34
33 33 34 40 40 40 40 39 39 39 40 40 40 40 40 40 40 40 40 40 40 39 39 39 40 40 40 40 40 40 40 40 40 40 40 40 40 40 40 40 39 38 38 39 39 34 40 39 39 39 40 40 40 40 40 40 40 40 40 40
16 16 21 21 21 21 18 40 39 35 35 35 34 30 30 30 28 40 40 40 40 40 40 40 40 40 40 40 40 40 39 39 39 40 40 40 40 35 35 34 34 40 40 36 26 26 26 26 37 26 23 34 22 22 22 22 34 26 40 40
40 40 36
>I6629V002B068P length=362 xy=0716_2647 region=2 run=R_2014_12_30_12_21_21_
40 40 40 40 40 39 39 39 40 40 40 40 40 40 40 40 40 40 40 40 40 40 40 40 40 40 40 40 40 40 40 39 39 39 40 40 40 39 39 39 40 40 40 40 40 40 40 40 40 40 40 40 40 40 39 39 39 40 40 40
40 40 40 40 40 40 40 40 40 40 40 40 34 34 34 34 40 40 40 40 40 40 40 40 40 40 39 39 39 39 40 34 34 34 34 40 40 40 40 40 40 40 40 39 39 39 40 40 40 39 39 39 40 40 40 40 40 40 40 40
40 40 40 40 40 40 40 40 35 25 25 25 25 40 37 40 40 40 40 40 40 40 40 40 40 40 40 40 40 40 40 40 40 40 40 40 40 40 40 40 40 40 40 40 40 40 40 40 40 40 40 40 40 40 40 40 40 40 40 40
40 40 40 40 40 40 40 40 40 40 40 40 40 40 40 40 40 40 40 40 40 40 40 40 40 40 39 39 39 40 40 40 40 40 40 40 40 40 40 40 40 40 40 40 40 40 40 40 40 40 40 39 39 39 40 40 40 40 33 33
33 33 40 34 39 39 39 39 40 30 30 30 40 40 40 40 40 40 40 40 31 31 31 31 39 40 40 40 40 40 40 40 40 40 40 40 40 40 40 39 39 39 40 40 40 40 40 40 40 40 40 39 35 34 34 38 39 40 40 40
40 40 40 40 40 40 40 40 40 40 40 39 39 39 40 40 40 40 40 40 40 40 40 40 40 40 40 40 40 40 34 34 35 39 40 40 39 39 34 34 34 33 40 34 30 30 30 30 32 32 35 31 31 33 33 40 34 40 40 40
40 40
>I6629V002B068S length=363 xy=0716_2650 region=2 run=R_2014_12_30_12_21_21_
40 40 40 40 40 39 39 39 40 40 40 40 40 40 40 40 40 40 40 40 40 40 40 40 40 40 38 38 38 40 40 39 39 39 40 40 40 39 39 39 40 40 40 40 40 40 40 40 40 40 40 36 33 33 34 34 34 40 40 40
40 40 40 40 40 40 40 40 40 40 40 40 39 38 34 34 21 21 21 27 27 29 29 40 34 34 30 30 29 29 32 32 39 39 39 40 40 40 40 40 40 40 40 39 39 39 40 40 40 39 39 39 40 30 30 30 30 36 40 40
40 40 40 40 40 40 40 40 40 34 34 34 33 40 37 40 34 34 26 26 26 26 38 36 40 40 40 40 40 39 37 39 38 38 40 40 40 40 37 37 38 38 40 34 34 34 40 40 40 40 40 40 40 40 40 38 38 39 37 37
39 39 40 40 25 25 26 30 38 40 40 40 40 40 40 40 40 40 40 40 34 34 34 34 38 40 39 39 39 40 40 40 40 40 40 40 40 40 40 40 40 40 40 40 40 40 38 38 38 40 40 39 39 39 40 40 40 40 34 34
31 31 38 32 40 40 40 40 38 38 38 40 40 40 40 40 40 40 40 40 39 39 39 40 40 40 40 40 38 34 34 34 40 40 40 40 40 40 40 39 39 39 34 34 34 38 39 37 37 30 24 30 34 40 38 34 34 34 38 36
39 39 40 37 37 37 40 30 30 30 29 36 21 22 22 23 19 25 14 14 13 20 23 27 27 29 27 31 33 36 36 36 38 40 40 40 40 40 40 40 40 40 38 34 33 33 33 33 40 30 30 40 31 31 31 31 30 16 30 36
34 34 34
>I6629V002B069U length=362 xy=0716_2688 region=2 run=R_2014_12_30_12_21_21_
40 40 40 30 30 30 30 30 40 40 40 40 40 40 40 40 40 40 40 40 40 40 40 40 40 39 39 39 40 40 40 39 39 39 40 40 40 39 39 39 39 39 39 40 40 40 40 40 40 40 40 40 40 40 40 40 40 40 40 40
40 40 40 40 40 40 40 40 40 40 40 40 40 39 39 39 40 40 40 40 40 34 34 34 40 40 40 40 40 39 39 39 39 39 33 33 33 40 40 40 40 40 40 40 40 40 40 40 40 40 40 40 40 34 34 34 34 40 40 40
40 40 40 40 40 40 40 40 40 40 34 34 34 34 40 40 40 40 40 40 40 40 40 40 40 40 40 40 40 40 40 40 40 39 39 39 39 39 40 40 39 39 39 40 40 40 40 40 40 40 40 40 40 40 40 39 39 39 40 40
40 40 40 40 40 40 40 40 40 40 40 40 40 40 40 40 40 40 40 33 33 33 40 40 40 40 40 39 39 39 40 40 40 40 40 40 40 40 40 40 40 40 40 39 39 39 40 40 40 40 40 40 39 39 39 40 40 40 40 34
34 34 34 40 40 40 40 40 40 40 39 39 39 40 40 40 40 40 39 39 39 38 38 39 40 40 40 40 40 40 40 40 40 40 40 40 40 40 40 39 38 38 39 40 40 40 40 40 40 39 35 35 35 39 39 39 40 40 40 40
40 31 33 33 33 40 39 39 39 39 40 40 40 40 39 39 37 40 39 30 19 24 24 39 40 40 40 40 40 40 39 39 39 39 40 40 40 40 40 40 39 39 39 40 40 40 40 40 39 39 39 32 32 34 31 35 23 35 35 40
40 40
>I6629V002B06C7 length=361 xy=0716_1513 region=2 run=R_2014_12_30_12_21_21_
40 40 40 40 40 30 30 30 30 28 40 40 40 40 40 40 40 40 40 40 40 40 39 39 39 39 40 40 40 40 40 39 39 39 40 40 40 39 39 39 40 40 40 40 40 40 40 40 40 40 40 40 40 40 40 39 39 39 40 40
40 40 40 39 39 39 40 40 40 40 40 40 40 40 40 40 39 39 39 40 40 40 40 40 40 40 40 40 40 40 40 40 40 40 40 40 40 40 40 40 40 39 39 39 40 40 40 40 40 40 40 40 40 40 40 40 40 40 40 40
40 40 40 40 40 40 40 40 40 40 40 40 40 40 40 40 40 40 40 40 40 40 40 40 40 40 40 40 40 40 40 40 40 40 40 40 40 40 39 38 38 38 39 39 40 40 40 40 40 40 40 40 40 40 40 40 40 40 40 40
40 40 40 40 40 40 40 40 39 39 39 40 40 39 39 39 39 40 40 40 40 40 40 40 40 40 40 40 40 40 40 40 40 40 40 40 40 40 40 40 40 40 40 40 39 26 30 30 35 40 40 39 39 39 40 40 40 40 33 34
34 34 40 40 40 39 39 39 40 40 40 40 40 40 40 40 40 40 40 40 38 38 34 35 30 30 30 40 40 40 40 40 40 40 40 40 40 40 40 30 29 29 26 36 27 36 36 36 24 20 17 17 23 28 33 33 33 33 26 20
17 17 20 20 26 28 33 33 33 35 38 36 40 39 39 39 35 34 34 40 40 40 40 40 40 40 39 35 35 34 34 40 39 39 39 39 40 40 40 40 40 40 40 35 34 34 39 40 40 40 32 31 31 31 26 13 24 24 36 40
40
>I6629V002B06D0 length=361 xy=0716_1542 region=2 run=R_2014_12_30_12_21_21_
40 40 40 40 40 39 39 39 40 40 40 40 40 40 40 40 40 40 40 40 40 40 40 40 40 40 40 40 40 40 40 39 39 39 40 40 40 39 39 39 40 40 40 40 40 40 40 40 40 40 40 40 40 40 40 39 39 39 40 40
40 40 40 40 40 40 40 40 40 40 40 40 39 39 39 40 40 40 40 40 40 40 40 40 40 40 40 40 40 40 40 40 40 40 40 40 40 40 40 40 40 39 39 39 40 40 40 40 40 40 40 40 40 40 40 40 40 40 40 40
40 40 40 40 40 40 40 40 40 40 40 40 40 40 40 40 40 40 40 40 40 40 40 40 40 40 40 40 40 40 40 40 40 40 40 40 40 40 40 39 39 39 40 40 40 40 40 40 40 40 40 40 40 40 40 40 40 40 40 40
40 40 40 40 40 40 40 40 40 40 40 40 40 40 40 40 40 40 40 40 40 40 40 40 40 40 40 40 40 40 40 40 40 40 40 40 40 40 40 40 40 40 40 40 40 40 40 40 40 40 40 39 39 39 40 40 40 40 34 34
34 34 40 40 40 39 39 39 40 40 40 40 40 40 40 40 40 40 40 40 39 39 39 40 40 40 40 40 40 40 40 40 40 40 40 40 40 40 40 34 34 34 40 40 40 40 40 40 40 40 40 40 40 40 40 40 40 40 40 40
34 34 34 34 40 40 40 40 40 40 40 39 39 38 39 37 40 40 39 24 30 30 30 30 40 40 40 40 34 34 34 40 40 35 35 34 39 40 40 40 40 40 40 40 40 40 40 40 40 40 31 31 31 31 40 34 40 40 40 40
40
>I6629V002B06DT length=24 xy=0716_1535 region=2 run=R_2014_12_30_12_21_21_
40 40 40 40 40 40 40 40 40 40 40 40 40 34 34 34 34 40 40 40 40 40 40 40
>I6629V002B06E5 length=355 xy=0716_1583 region=2 run=R_2014_12_30_12_21_21_
40 40 40 40 40 39 39 39 40 40 40 40 40 40 40 40 40 40 40 40 40 40 40 40 40 39 39 39 40 40 40 39 39 39 40 40 40 39 39 39 40 40 40 40 40 40 40 40 40 40 40 40 40 40 40 40 40 40 40 40
40 40 40 40 40 40 40 40 40 40 40 40 39 39 39 40 38 38 38 40 40 40 40 40 40 40 40 40 40 40 40 40 40 40 40 40 40 40 40 40 40 40 40 40 40 40 40 40 40 40 39 39 39 40 40 40 40 40 40 40
40 40 40 40 40 39 39 39 40 40 40 40 40 40 40 40 40 40 40 40 40 40 40 40 40 40 40 40 40 40 40 40 40 40 40 40 40 40 40 38 38 38 40 40 40 40 40 40 40 40 40 40 40 40 40 40 40 40 40 40
40 40 40 40 40 40 40 40 40 40 40 40 40 40 40 40 40 40 40 40 40 40 40 40 40 40 40 40 39 39 39 40 40 40 40 40 40 40 40 40 40 40 40 40 40 40 40 40 40 40 40 39 39 39 40 40 39 39 31 34
33 34 40 34 40 39 39 38 39 40 40 40 40 40 40 40 40 40 40 40 39 39 39 40 40 40 40 40 40 40 40 40 40 40 40 40 40 40 40 38 38 38 40 40 40 40 40 40 40 40 40 40 40 40 40 40 40 40 40 40
34 34 34 34 40 40 38 38 38 39 39 39 39 39 39 37 37 40 40 40 39 39 39 39 40 40 40 40 40 40 40 40 40 40 40 39 39 34 34 35 39 40 40 40 40 40 39 28 28 30 31 33 31 31 35
>I6629V002B06FI length=360 xy=0716_1596 region=2 run=R_2014_12_30_12_21_21_
40 40 40 40 40 40 40 40 40 40 40 40 40 40 40 40 40 40 40 40 40 40 39 39 39 39 39 39 40 40 40 39 39 39 40 40 40 39 39 39 40 40 40 40 40 40 40 40 40 40 40 40 40 40 40 39 38 38 39 39
40 40 40 40 40 40 40 40 40 40 40 40 39 39 39 40 39 39 39 40 40 40 40 40 40 40 40 40 40 40 40 40 40 40 40 39 39 39 40 40 40 40 40 40 40 39 39 39 40 40 26 26 26 26 26 40 40 40 40 40
40 40 40 40 40 40 40 40 40 40 40 40 40 39 39 39 40 40 40 40 40 40 40 40 40 40 40 40 40 40 40 40 40 40 40 40 40 40 40 39 39 39 40 40 40 40 40 40 40 40 40 40 40 40 40 40 40 40 40 40
40 40 40 40 40 40 40 40 40 40 40 40 40 40 40 40 40 40 40 40 29 29 30 30 30 40 39 39 39 40 40 40 40 40 40 40 40 40 40 40 40 39 39 39 40 40 40 40 40 40 40 39 39 39 40 40 40 40 34 34
34 34 40 40 40 39 39 39 40 40 40 40 40 40 40 40 40 40 40 40 34 34 34 40 40 40 40 40 40 39 39 39 40 40 40 38 38 38 40 39 39 39 40 40 40 40 40 40 40 40 40 40 40 40 40 39 39 39 40 40
39 39 39 40 40 40 40 40 40 40 40 40 40 40 40 40 40 40 40 40 40 40 40 40 40 40 40 40 40 40 40 40 40 40 40 40 40 40 40 40 40 40 40 40 40 40 40 40 40 33 33 33 33 40 34 40 40 40 40 40
>I6629V002B06H8 length=24 xy=0716_1694 region=2 run=R_2014_12_30_12_21_21_
40 40 40 40 40 40 40 40 40 40 40 40 40 34 34 34 34 40 40 40 40 40 40 40
>I6629V002B06S5 length=360 xy=0716_2087 region=2 run=R_2014_12_30_12_21_21_
40 40 40 40 40 39 39 39 40 40 40 40 40 40 40 40 40 40 40 40 40 40 40 40 40 40 40 40 40 40 40 39 39 39 40 40 40 34 34 34 40 40 40 40 40 40 40 40 40 40 40 40 40 40 34 34 34 34 40 40
40 40 40 40 40 40 40 40 40 40 40 40 26 26 26 40 31 31 28 28 29 29 29 23 38 36 36 36 28 28 29 34 34 34 34 34 34 36 40 40 40 40 40 40 40 40 40 40 40 40 40 40 40 40 40 40 40 40 40 40
40 40 40 40 40 40 40 38 38 38 40 28 28 28 27 27 40 40 40 40 40 40 40 40 40 40 40 40 40 40 40 40 40 40 40 40 40 40 40 39 39 39 40 40 40 40 40 40 40 40 40 40 40 40 40 40 40 40 40 40
40 40 40 40 40 40 40 40 40 40 40 40 37 34 34 40 40 40 40 40 40 33 33 31 31 34 30 30 30 40 40 40 40 40 40 40 40 40 40 40 40 40 40 40 40 40 40 40 40 40 38 38 38 39 40 38 38 38 33 33
34 34 40 40 40 39 39 38 38 28 34 34 40 40 40 40 40 40 40 40 28 28 28 28 38 40 40 40 40 40 40 40 40 37 34 34 34 37 40 30 30 30 34 36 34 40 38 34 34 34 40 40 40 40 40 40 40 38 38 38
39 39 39 33 31 31 31 40 40 14 14 21 21 26 24 24 38 38 36 38 38 40 40 40 40 40 40 38 38 30 30 30 34 30 30 30 34 40 36 36 36 36 40 38 38 34 33 33 34 33 33 33 33 34 13 24 24 38 40 40
>I6629V002B06W1 length=383 xy=0716_2227 region=2 run=R_2014_12_30_12_21_21_
40 40 40 40 40 39 39 39 40 40 40 40 40 40 40 40 40 40 40 40 40 40 40 40 40 40 40 40 40 40 40 39 39 39 40 40 40 39 39 39 40 40 40 40 40 40 40 40 40 40 40 40 40 40 38 38 38 40 40 40
40 40 40 40 40 40 40 40 40 40 40 40 34 34 34 40 40 40 40 34 34 34 34 40 40 40 40 40 34 34 34 34 40 40 40 40 40 40 40 40 40 40 40 30 30 30 39 40 40 35 35 35 40 40 40 40 40 39 39 39
40 40 40 40 40 40 40 40 40 31 31 31 31 40 40 40 40 40 40 40 40 40 40 40 40 40 40 40 40 40 40 40 40 40 40 40 40 40 40 39 39 39 40 40 40 40 40 40 40 40 40 40 40 40 40 40 40 40 40 40
40 40 40 40 40 40 40 40 40 40 40 40 40 40 40 40 40 40 40 40 40 40 40 40 40 40 39 39 39 40 40 40 40 40 40 40 40 40 40 40 40 40 40 34 34 34 31 39 29 40 40 34 34 34 40 40 40 40 33 33
33 33 40 40 40 40 40 40 40 40 40 40 40 40 40 40 40 40 40 40 39 39 39 40 40 40 40 40 40 40 40 40 40 40 40 40 40 40 40 39 39 39 40 40 40 40 39 39 39 40 40 40 40 40 38 38 36 36 29 13
13 13 16 16 33 34 34 34 34 39 39 40 40 40 40 39 39 39 40 40 40 40 40 40 40 40 40 40 40 40 40 40 40 39 39 39 40 40 40 40 40 40 40 39 31 31 34 34 40 40 40 40 33 33 34 33 39 29 39 40
40 40 40 40 40 19 19 19 30 30 33 22 22 22 27 24 32 32 32 31 29 29 26
>I6629V002B06WJ length=362 xy=0716_2209 region=2 run=R_2014_12_30_12_21_21_
40 40 40 40 40 30 30 30 30 30 40 40 40 40 40 40 40 40 40 40 34 34 34 34 34 34 40 39 35 33 33 39 39 39 40 40 40 39 39 39 40 40 40 40 40 40 40 40 40 40 40 40 40 40 40 40 40 40 40 40
40 40 40 40 40 40 40 40 40 40 40 40 31 31 31 31 40 40 40 40 40 40 40 40 40 40 40 40 40 40 40 40 39 39 39 40 40 40 40 40 40 40 40 40 40 40 40 40 40 40 40 40 40 39 39 39 40 40 40 40
40 40 40 40 40 40 40 40 40 40 40 40 40 40 40 40 40 40 40 40 40 40 40 40 39 39 39 39 39 39 40 40 40 40 40 40 40 40 40 38 38 38 39 40 40 40 40 40 40 40 40 40 40 39 30 30 30 39 38 40
40 40 40 40 40 40 40 40 39 39 39 40 30 30 30 30 30 40 40 40 40 40 40 40 40 39 30 30 30 39 39 40 40 40 40 40 40 40 40 40 40 40 40 40 40 40 40 40 40 40 40 30 30 30 39 40 40 40 34 34
34 34 40 40 40 40 40 40 40 40 40 40 40 40 40 40 40 40 40 40 39 39 39 40 40 40 40 40 40 40 39 39 39 40 40 40 40 40 40 39 30 30 30 40 40 39 39 39 39 34 34 32 33 32 36 36 36 36 36 17
17 17 17 17 17 40 21 40 40 36 34 34 35 39 39 39 40 40 40 40 40 40 40 40 40 40 40 40 40 40 40 40 40 40 40 40 34 34 34 34 35 39 40 39 26 26 26 30 32 32 40 31 31 31 31 26 13 26 26 40
40 40
>I6629V002B06XT length=360 xy=0716_2255 region=2 run=R_2014_12_30_12_21_21_
40 40 40 40 40 39 39 39 40 40 40 40 40 40 40 40 40 40 40 40 40 40 40 40 40 40 40 40 40 40 40 39 39 39 40 40 40 38 38 38 40 40 40 40 40 40 40 40 40 40 40 40 40 40 40 39 39 39 40 40
40 40 40 40 40 40 40 40 40 40 40 40 39 39 39 40 40 40 40 40 40 40 40 40 40 40 40 40 40 40 40 40 40 40 40 40 40 40 40 40 40 39 39 39 40 40 40 40 40 40 40 40 40 40 40 40 40 40 40 40
40 40 40 40 40 40 40 40 40 40 40 40 40 40 40 40 40 40 40 40 40 40 40 40 40 40 40 40 40 40 40 40 40 40 40 40 40 40 40 39 39 39 40 40 40 40 40 40 40 40 40 40 40 40 40 40 40 40 40 40
40 40 40 40 40 40 40 40 40 40 40 40 40 40 40 40 40 40 33 33 35 40 40 40 40 40 40 40 40 40 40 40 40 40 40 40 40 40 40 40 40 40 40 40 40 40 40 40 40 40 40 39 39 39 40 40 40 40 34 34
32 32 40 34 40 39 39 39 40 40 40 40 40 40 40 40 40 40 40 40 39 39 39 40 40 40 40 40 40 40 40 40 40 40 40 40 40 40 40 39 39 39 40 40 34 39 39 40 40 40 40 40 40 40 36 36 36 40 30 30
24 34 34 34 36 16 30 29 33 36 36 40 30 30 30 34 34 36 39 40 40 40 40 40 40 39 39 39 40 40 40 40 39 26 26 26 39 40 40 40 39 39 39 40 40 40 40 40 40 31 31 31 31 35 23 35 35 40 40 40
>I6629V002B06Z7 length=362 xy=0716_2341 region=2 run=R_2014_12_30_12_21_21_
40 40 40 40 40 40 40 40 40 40 40 40 40 40 40 40 40 40 40 40 40 40 40 40 39 39 39 39 40 40 40 39 39 39 40 40 40 39 39 39 40 40 40 40 40 40 40 40 40 40 40 40 40 40 40 40 40 39 39 39
40 40 40 40 40 40 40 40 40 40 40 40 39 39 39 40 39 39 39 40 40 40 40 40 40 40 40 40 40 40 40 40 40 40 40 39 39 39 40 40 40 40 40 30 30 30 40 40 40 40 26 26 26 26 26 40 40 40 40 40
40 40 40 40 40 40 40 40 40 40 40 40 40 40 40 40 40 40 40 40 40 40 40 40 40 40 40 40 40 40 40 40 40 40 40 40 40 40 40 39 39 39 40 40 40 40 40 40 40 40 40 40 40 40 40 40 40 40 40 40
40 40 40 40 40 40 40 40 40 40 40 40 40 40 40 40 40 40 40 40 40 40 40 39 39 39 40 40 40 40 40 40 40 40 40 40 40 40 40 40 40 40 40 40 40 40 40 40 40 40 40 39 39 39 40 40 40 40 30 30
30 30 40 34 39 38 38 39 40 40 40 40 40 40 40 40 40 40 40 40 39 30 30 30 40 40 40 40 40 40 40 40 40 40 40 40 40 40 40 34 34 34 40 39 34 39 40 40 40 40 40 40 40 40 40 40 40 40 40 40
40 40 40 39 39 39 39 39 39 40 40 40 39 38 38 38 38 38 40 40 40 40 40 40 40 40 40 40 40 39 39 39 40 40 40 40 40 40 40 40 40 40 40 40 40 40 40 40 40 40 40 34 34 34 34 40 34 40 40 40
40 40
>I6629V002B06ZJ length=24 xy=0716_2317 region=2 run=R_2014_12_30_12_21_21_
40 40 40 40 40 40 40 40 40 40 40 40 40 34 34 34 34 40 40 40 40 40 40 40
>I6629V002B06ZU length=22 xy=0716_2328 region=2 run=R_2014_12_30_12_21_21_
37 37 39 37 27 27 25 28 28 28 32 32 30 23 21 21 19 15 19 19 19 14
>I6629V002B077P length=360 xy=0716_3907 region=2 run=R_2014_12_30_12_21_21_
40 40 40 39 39 21 21 21 21 21 40 40 40 40 40 40 40 40 40 40 40 40 40 40 40 40 40 40 40 40 40 39 39 39 40 40 40 39 39 39 40 40 40 40 40 40 40 40 40 40 40 40 40 40 40 40 40 40 40 40
40 40 40 40 40 40 26 26 26 26 40 40 39 39 39 40 39 39 39 40 40 40 40 40 40 40 40 40 40 40 40 40 40 40 40 40 40 40 40 26 26 26 39 39 40 40 40 40 40 40 40 40 40 40 40 40 40 40 40 40
40 40 40 40 40 40 40 40 40 40 40 40 40 40 40 40 40 40 40 40 40 40 40 40 30 30 30 40 40 40 40 40 40 40 40 40 40 40 40 39 39 39 40 40 40 40 40 40 40 40 40 40 40 40 39 39 39 40 40 40
40 40 40 40 40 40 40 40 40 40 40 40 40 40 40 40 40 40 40 40 40 40 40 40 40 40 40 40 40 40 40 40 40 40 40 40 40 40 40 40 40 40 40 40 40 40 40 40 40 40 40 39 39 39 40 40 40 40 34 34
34 34 40 40 40 39 39 39 40 40 40 40 40 40 40 40 40 40 40 40 39 39 39 40 40 40 40 40 40 40 40 40 40 40 40 40 40 40 40 39 39 39 40 40 40 40 40 40 40 40 40 40 40 40 40 40 40 40 40 40
40 40 40 39 39 39 40 40 40 40 39 39 39 40 40 40 40 40 40 40 40 40 40 40 40 40 40 40 40 40 40 40 40 40 40 40 40 40 40 40 40 40 37 37 37 40 32 32 34 26 26 26 26 30 16 30 30 36 37 37
>I6629V002B079G length=361 xy=0716_3970 region=2 run=R_2014_12_30_12_21_21_
40 40 40 40 40 39 39 39 40 40 40 40 40 40 40 40 40 40 40 40 40 40 40 40 40 40 40 40 40 40 40 39 39 39 40 40 40 39 39 39 40 40 40 40 40 40 40 40 40 40 40 40 40 40 39 39 39 40 40 40
40 40 40 40 40 40 40 40 40 40 40 40 39 39 39 40 34 34 34 34 39 39 39 40 40 40 40 40 40 40 40 39 39 39 40 40 40 40 40 40 40 40 40 40 26 26 26 26 39 40 40 40 40 40 40 40 40 40 40 40
40 40 40 40 40 40 40 40 40 40 40 39 39 39 40 40 40 40 40 40 40 40 39 39 39 40 40 40 40 40 40 40 40 40 40 40 40 40 40 39 39 39 40 40 40 40 40 40 40 40 40 40 40 40 40 40 40 40 40 40
33 33 35 40 40 40 40 40 40 40 40 40 40 40 40 40 40 40 40 40 40 40 40 40 40 40 40 40 40 40 40 40 40 40 40 40 40 40 40 40 40 40 40 40 40 40 40 40 40 40 40 39 39 39 40 40 40 40 34 34
33 33 40 34 40 39 39 39 40 40 40 40 40 40 40 40 40 40 40 40 39 39 39 40 40 40 40 40 40 40 40 40 40 40 40 40 40 40 39 30 30 30 35 40 40 40 40 40 40 40 40 40 40 40 40 40 40 40 40 40
38 34 34 35 34 39 39 39 39 40 40 40 40 40 40 40 40 40 40 40 39 39 39 39 40 40 40 40 40 40 40 40 40 40 40 40 40 40 40 40 40 40 40 40 40 40 39 39 39 40 31 31 31 31 39 29 36 40 40 40
40
>I6629V002B07A9 length=24 xy=0716_2739 region=2 run=R_2014_12_30_12_21_21_
40 40 40 40 40 40 40 40 40 40 40 40 40 34 34 34 34 40 40 40 40 40 40 40
>I6629V002B07EK length=360 xy=0716_2858 region=2 run=R_2014_12_30_12_21_21_
40 40 40 40 40 39 39 39 40 40 40 40 40 40 40 40 40 40 40 40 40 40 40 40 40 40 40 40 40 40 40 39 39 39 40 40 40 39 39 39 40 40 40 40 40 40 40 40 40 40 40 40 40 40 40 39 39 39 40 40
40 40 40 40 40 40 40 40 40 40 40 40 39 39 39 40 40 40 40 40 39 39 39 39 35 35 34 39 40 40 40 40 40 40 40 40 40 40 40 40 40 34 34 34 40 40 40 40 40 40 40 40 40 40 40 40 40 40 40 35
35 35 39 40 40 40 40 40 40 40 40 40 40 40 40 40 40 40 40 40 40 40 40 40 40 40 40 40 40 40 40 40 40 40 40 40 40 40 40 39 39 39 40 40 40 40 40 40 40 40 39 35 34 34 40 40 40 34 34 35
39 40 40 40 40 40 40 40 40 40 40 40 40 40 40 40 40 40 40 40 40 40 40 40 40 40 40 40 40 40 40 40 40 40 40 40 40 40 40 40 40 40 40 40 39 39 39 40 40 40 40 39 39 39 40 40 40 40 33 34
34 34 40 40 40 39 39 39 40 40 40 40 40 40 40 40 40 40 40 40 39 39 39 40 40 40 40 40 40 40 40 40 40 40 40 40 40 40 40 39 39 39 40 35 24 30 30 39 40 40 40 40 40 40 40 39 39 39 40 40
31 31 29 29 39 34 34 34 34 34 34 40 40 40 36 36 36 40 30 24 24 30 26 40 40 40 40 40 40 40 40 40 30 30 29 36 32 28 30 25 25 21 21 15 17 17 25 28 30 19 19 19 19 40 26 40 40 40 40 39
>I6629V002B07IC length=361 xy=0716_2994 region=2 run=R_2014_12_30_12_21_21_
40 40 40 40 40 39 39 39 40 40 40 40 40 40 40 40 40 40 40 40 40 40 40 40 26 26 26 39 40 40 40 39 39 39 40 40 40 39 39 39 40 40 40 40 40 40 40 40 40 40 40 40 40 40 40 40 40 40 40 40
40 40 40 40 40 40 34 34 34 34 40 40 39 39 39 40 39 39 39 34 34 34 34 40 40 40 40 40 40 40 40 40 40 40 40 40 40 40 40 39 39 39 40 40 40 39 39 39 40 40 40 40 40 40 40 40 40 40 40 40
40 40 40 40 40 40 40 40 40 40 40 40 40 40 40 40 40 40 40 40 40 40 40 40 40 40 40 40 40 40 40 40 40 40 40 40 40 40 40 30 30 30 39 39 40 40 40 40 40 40 40 40 40 40 40 40 40 40 40 40
40 40 40 39 39 39 40 40 40 40 40 40 39 39 39 40 40 40 40 40 40 40 40 40 40 40 40 40 40 40 39 39 39 40 40 40 40 40 40 40 40 40 40 40 40 40 39 39 39 40 40 39 39 39 40 40 40 40 34 34
34 34 40 40 40 39 39 39 39 28 34 34 40 40 40 40 40 40 40 40 30 30 30 35 40 40 40 40 40 40 40 40 40 40 40 40 39 39 35 34 34 39 40 40 40 40 40 40 39 39 39 40 40 40 40 40 40 40 39 39
39 37 34 34 35 34 34 36 40 36 38 36 36 38 29 29 30 30 30 33 28 28 34 36 40 40 40 40 40 40 40 40 39 39 39 39 39 40 39 39 39 39 40 40 40 34 30 28 28 35 32 33 33 33 40 30 40 40 40 40
40
>I6629V002B07IN length=363 xy=0716_3005 region=2 run=R_2014_12_30_12_21_21_
40 40 40 40 40 39 39 39 40 40 40 40 40 40 40 40 40 40 40 40 40 40 40 40 40 40 40 40 40 40 40 39 39 39 40 40 40 39 39 39 40 40 40 40 40 40 40 40 40 40 40 40 40 40 39 39 39 40 40 40
40 40 40 40 40 40 40 40 40 40 40 40 34 34 34 39 39 39 39 34 34 34 34 40 40 40 40 40 40 40 40 40 40 40 40 40 40 40 40 40 40 39 39 39 40 40 40 40 40 39 39 39 40 39 39 39 40 40 40 40
40 40 40 40 40 40 40 40 39 39 39 22 26 26 26 24 24 40 40 23 40 40 39 39 39 40 40 40 40 40 40 40 40 40 40 40 40 40 40 39 39 39 40 40 40 40 40 40 40 40 40 40 40 40 40 40 40 40 40 40
40 40 40 40 40 40 40 40 40 40 40 40 40 40 40 40 40 40 40 40 26 26 26 24 24 40 40 40 40 40 34 34 34 40 40 40 40 40 40 40 40 40 40 40 40 40 40 40 40 40 40 39 39 39 40 40 40 40 34 34
32 32 40 34 40 39 39 39 40 28 34 34 40 40 40 40 40 40 40 40 39 39 39 40 40 40 40 40 40 40 40 40 40 40 40 40 40 40 40 39 39 39 40 40 40 35 28 28 28 30 28 40 40 40 40 40 40 40 40 40
40 40 40 40 40 40 40 40 40 40 40 40 40 40 40 40 40 40 40 40 40 40 40 40 40 40 40 40 40 40 40 40 40 40 40 40 40 40 40 40 40 40 39 30 24 24 22 22 34 26 26 36 29 29 29 31 35 23 35 40
40 40 40
>I6629V002B07J7 length=19 xy=0716_3061 region=2 run=R_2014_12_30_12_21_21_
40 40 40 39 39 39 35 35 33 29 28 28 28 27 13 13 13 13 19
>I6629V002B07NC length=361 xy=0716_3174 region=2 run=R_2014_12_30_12_21_21_
40 40 40 40 40 39 39 39 40 40 40 40 40 40 40 40 40 40 40 40 40 40 40 40 40 40 40 40 40 40 40 39 39 39 40 40 40 39 39 39 40 40 40 40 40 40 40 40 40 40 40 40 40 40 40 39 39 39 40 40
40 40 40 40 40 40 40 40 40 40 40 40 39 39 39 40 40 40 40 40 40 40 40 40 40 40 40 40 40 40 40 40 40 40 40 40 40 40 40 40 40 39 39 39 40 40 40 40 40 40 40 40 40 40 40 40 40 40 40 40
40 40 40 40 40 40 40 40 40 40 40 40 40 40 40 40 40 40 40 40 40 40 40 40 40 40 40 40 40 40 40 40 40 40 40 40 40 40 40 39 39 39 40 40 40 40 40 40 40 40 40 40 40 40 40 40 40 40 40 40
40 40 40 40 40 40 40 40 40 40 40 40 40 40 40 40 40 40 40 40 40 40 40 40 40 40 40 40 40 40 40 40 40 40 40 40 40 40 40 40 40 40 40 40 40 40 40 40 40 40 40 39 39 39 40 40 40 40 34 34
34 34 40 40 40 39 39 39 40 28 34 34 40 40 40 40 40 40 40 40 39 39 39 40 40 40 40 40 40 40 39 39 39 40 40 40 40 40 40 39 39 39 40 40 40 40 40 40 40 40 40 40 40 40 40 40 40 40 40 40
34 34 34 34 40 40 39 39 39 40 40 40 40 40 40 40 40 40 40 40 40 40 40 40 40 40 40 40 40 40 39 39 39 40 39 30 30 30 30 35 40 40 40 33 30 30 30 39 40 40 31 31 31 31 40 29 39 39 40 40
40
>I6629V002B07R0 length=360 xy=0716_3342 region=2 run=R_2014_12_30_12_21_21_
40 40 40 40 40 21 21 21 21 21 40 40 40 40 40 40 40 40 40 40 40 40 40 40 40 40 40 40 40 40 40 39 39 39 40 40 40 39 39 39 39 39 39 40 40 40 40 40 40 40 40 40 40 40 40 40 40 40 40 40
40 40 40 40 40 23 23 23 23 23 35 38 39 39 39 40 39 39 39 40 40 40 40 40 40 40 40 40 40 40 40 40 40 40 40 40 40 40 40 40 40 40 40 40 40 40 40 40 40 40 40 40 40 40 40 40 40 40 40 40
40 40 40 40 40 40 40 40 40 40 40 40 40 40 40 40 40 40 40 40 40 40 40 40 40 40 40 40 40 40 40 40 40 40 40 40 40 40 40 39 39 39 40 40 40 40 40 40 40 40 40 40 40 40 40 40 40 30 30 30
39 40 40 40 40 40 40 40 40 39 39 39 40 40 40 40 40 40 40 40 40 40 40 40 40 40 40 40 40 40 40 40 40 40 40 40 40 40 40 40 40 40 40 40 40 40 40 40 40 40 40 28 28 28 30 35 40 40 33 33
31 31 40 34 40 30 30 30 40 40 39 39 40 40 40 40 40 40 40 40 39 39 39 40 40 40 40 40 40 40 40 40 40 40 40 40 40 40 40 39 39 39 40 40 40 40 40 40 40 40 40 40 40 40 40 40 40 40 40 40
39 39 39 40 40 40 40 40 40 40 40 40 40 40 40 40 40 40 40 40 40 40 40 40 40 40 40 40 40 40 40 40 40 39 39 39 40 39 39 39 40 40 40 40 40 40 40 40 40 33 33 34 33 40 40 40 40 40 40 40
>I6629V002B08AN length=361 xy=0716_4013 region=2 run=R_2014_12_30_12_21_21_
40 40 40 40 40 39 39 39 40 40 40 40 40 40 40 40 40 40 40 40 40 40 40 40 40 40 40 40 40 40 39 26 26 26 35 32 40 39 39 39 40 40 40 40 40 40 40 40 40 40 40 40 40 40 40 39 39 39 40 40
34 34 35 39 40 40 40 40 40 40 40 40 39 39 39 40 40 40 40 40 40 40 40 40 40 40 40 40 40 40 40 40 39 39 39 39 40 40 40 40 40 35 26 26 26 26 35 39 40 40 40 40 40 40 40 40 40 40 34 30
30 30 40 40 40 40 34 33 33 34 40 37 37 40 40 39 39 39 40 40 40 40 40 40 40 40 40 40 40 40 40 40 40 40 40 40 40 40 40 39 39 39 40 40 40 40 40 40 40 40 40 40 40 40 40 40 40 40 40 40
40 40 40 40 39 39 35 35 35 39 39 40 40 40 40 40 40 40 40 40 40 40 40 40 40 40 40 40 40 40 40 40 40 40 40 40 40 40 40 40 40 40 40 40 40 40 40 40 40 40 40 38 38 40 40 40 40 40 27 27
27 27 30 19 35 26 26 26 39 40 40 40 40 40 40 40 40 40 40 40 39 39 39 40 40 40 40 40 40 40 40 40 40 40 40 40 40 40 39 38 30 30 30 40 40 40 39 35 35 34 36 36 40 36 36 36 36 38 36 34
26 26 26 26 34 36 40 40 40 40 40 40 40 40 40 40 40 40 40 40 34 34 35 39 40 40 40 40 34 33 33 37 40 32 33 33 33 28 24 24 22 22 19 28 35 35 32 31 31 36 25 29 29 29 30 16 34 36 40 40
40
>I6629V002B08GP length=309 xy=0717_0135 region=2 run=R_2014_12_30_12_21_21_
40 40 40 40 40 38 35 35 33 38 40 40 40 40 40 40 40 40 39 39 29 29 29 29 38 38 38 38 40 40 40 39 39 39 40 40 40 39 39 39 40 40 40 40 40 40 40 40 34 33 33 40 40 40 40 40 34 34 34 34
38 38 38 33 40 40 40 40 40 40 39 39 33 33 33 35 18 18 18 18 18 20 20 22 38 36 39 39 40 40 32 32 32 32 40 37 37 37 40 40 40 40 40 40 40 39 39 39 40 40 40 40 40 40 40 40 40 40 40 40
40 40 40 40 40 40 40 40 40 40 40 40 40 40 40 40 40 40 40 40 40 40 40 40 38 38 38 40 40 40 40 40 40 40 40 40 40 40 40 39 39 39 40 40 40 40 40 40 40 40 40 40 40 40 40 40 40 40 38 38
38 38 40 38 38 38 40 40 40 40 40 38 38 38 40 40 40 40 39 32 32 32 38 35 35 35 23 26 19 29 33 40 40 40 40 40 40 40 40 40 40 40 40 40 40 40 40 40 40 39 32 32 32 38 40 40 40 40 34 34
33 33 40 40 40 39 39 39 39 37 38 38 40 40 40 40 40 40 40 40 39 39 39 40 40 40 40 40 40 40 39 37 37 37 37 40 35 32 22 22 22 22 35 35 35 40 40 35 35 35 38 40 40 40 40 40 23 0 21 21
16 15 18 17 14 14 21 16 17
>I6629V002B08HL length=360 xy=0717_0167 region=2 run=R_2014_12_30_12_21_21_
40 40 40 40 40 39 39 39 40 40 40 40 40 40 40 40 40 40 40 40 40 40 40 40 40 40 40 40 40 40 40 39 39 39 40 40 40 39 39 39 40 40 40 40 40 40 40 40 40 40 40 40 40 40 34 34 33 33 40 40
40 40 40 40 40 40 40 40 40 40 40 40 39 39 39 40 34 34 34 34 39 39 39 40 40 40 40 40 40 40 40 39 39 39 40 40 40 40 40 40 40 40 40 40 40 40 40 40 40 40 40 40 40 40 40 40 40 40 40 40
40 40 40 40 40 40 40 40 40 40 40 24 24 24 24 24 24 40 40 33 40 40 40 40 40 40 40 40 40 40 40 40 40 40 40 40 40 40 40 39 39 39 40 40 40 40 40 40 40 40 40 40 40 40 40 40 40 40 40 40
40 40 40 40 40 40 40 40 40 40 40 40 40 40 40 40 40 40 40 40 28 28 30 30 30 40 39 39 39 40 40 39 39 39 40 40 40 40 40 40 40 40 40 40 40 40 40 40 40 40 40 39 39 39 40 40 40 40 32 32
32 32 40 34 40 39 39 39 40 40 40 40 40 40 40 40 40 40 40 40 39 39 39 40 40 40 40 40 40 40 40 40 40 40 40 39 39 39 40 39 39 39 40 40 40 40 40 40 40 40 40 40 40 40 40 40 40 40 40 40
34 34 34 33 33 34 34 40 40 34 34 40 40 40 40 40 39 34 30 30 30 40 40 40 40 40 40 36 30 30 30 35 36 36 36 39 34 34 35 39 40 40 40 40 40 40 40 40 40 32 32 32 31 35 23 35 35 40 40 40
>I6629V002B08KO length=362 xy=0717_0278 region=2 run=R_2014_12_30_12_21_21_
40 40 16 16 16 16 16 16 16 16 40 40 40 40 40 40 40 40 40 40 40 40 40 40 40 40 40 40 40 40 40 39 39 39 40 40 40 39 39 39 39 39 39 40 40 40 40 40 40 40 40 40 40 40 40 40 40 40 40 40
40 40 40 40 40 40 40 40 40 40 40 40 39 39 39 40 33 33 33 33 40 40 40 40 40 40 40 40 40 40 40 39 39 39 40 40 40 40 40 40 40 40 40 40 40 40 40 40 40 40 40 40 40 40 40 40 40 40 40 40
40 40 40 40 40 39 39 39 40 40 40 39 39 39 40 40 40 40 40 40 40 40 40 40 40 40 40 40 40 40 40 40 40 40 40 40 40 40 40 39 39 39 40 40 40 40 40 40 40 40 40 40 40 40 40 40 40 40 40 40
40 40 40 40 40 40 40 40 40 40 40 40 40 40 40 40 40 40 40 40 40 40 40 40 40 40 40 40 40 40 40 40 40 40 40 40 40 40 40 40 40 40 40 40 40 40 39 39 39 40 40 39 39 39 40 40 40 39 31 31
32 31 39 29 39 40 37 37 40 39 38 38 40 34 34 35 35 40 40 40 34 34 34 34 40 40 40 40 40 40 40 40 40 40 40 39 39 39 40 39 39 39 37 39 37 40 40 40 40 40 40 40 40 40 40 40 40 40 40 40
40 40 39 39 39 40 40 40 40 40 40 40 39 39 39 40 40 40 40 40 40 40 40 40 40 40 40 40 40 40 40 40 40 40 40 40 40 40 40 40 40 40 40 40 40 40 40 40 40 40 40 31 31 31 31 39 29 40 40 40
40 40
>I6629V002B08L7 length=54 xy=0717_0333 region=2 run=R_2014_12_30_12_21_21_
28 31 27 27 27 37 30 30 35 32 25 27 27 34 37 37 37 37 37 35 35 35 27 27 27 30 30 30 32 33 32 28 28 28 32 24 21 21 18 18 31 31 31 31 30 27 27 19 19 18 19 17 21 14
>I6629V002B09A0 length=360 xy=0717_1226 region=2 run=R_2014_12_30_12_21_21_
40 40 40 40 40 39 39 39 40 40 40 40 40 40 40 40 40 40 40 40 40 40 40 40 40 40 40 40 40 40 40 39 39 39 40 40 40 39 39 39 40 40 40 40 40 40 40 40 40 40 40 40 40 40 32 32 32 32 40 40
40 40 40 40 40 40 40 40 40 40 40 40 40 40 40 39 26 26 26 26 39 39 39 40 40 40 40 40 40 40 40 39 39 39 40 40 40 40 40 40 40 40 40 40 40 40 40 40 40 40 40 40 40 40 40 40 40 40 40 40
40 40 40 40 40 40 40 40 40 40 40 21 21 21 21 21 21 35 39 23 40 40 40 40 40 40 40 40 40 40 40 40 40 40 40 40 40 40 40 39 39 39 40 40 40 40 40 40 40 40 40 40 40 40 40 40 40 40 40 40
40 40 40 40 40 40 40 40 40 40 40 40 40 40 40 40 40 40 40 39 25 25 25 25 25 39 39 39 39 40 40 40 40 40 40 40 40 40 40 40 40 40 40 40 40 40 39 39 39 40 40 39 39 39 40 40 39 39 31 32
34 34 40 40 40 39 39 39 40 40 40 40 40 40 40 40 40 40 40 40 39 39 39 40 40 40 40 40 40 40 40 40 30 30 30 34 34 34 26 26 26 30 18 26 18 30 34 40 40 40 40 40 40 40 40 40 39 39 39 39
38 37 37 31 31 31 31 39 39 16 16 28 28 35 34 34 40 40 40 40 40 40 35 35 35 39 39 40 40 40 40 40 35 35 35 35 39 40 40 40 40 40 40 40 40 40 39 39 39 33 31 31 31 35 13 26 26 30 40 40
>I6629V002B09DO length=361 xy=0717_1322 region=2 run=R_2014_12_30_12_21_21_
40 40 40 40 40 33 33 33 40 40 40 40 40 40 40 40 40 40 40 40 40 40 40 40 40 40 40 40 40 40 40 39 39 39 40 40 40 38 38 38 39 40 40 40 40 40 40 40 40 40 40 40 40 40 40 40 40 40 40 40
40 40 40 40 40 40 40 40 40 40 40 40 39 39 39 40 34 34 34 34 39 39 39 40 40 40 40 40 40 40 40 39 39 39 40 40 40 40 40 40 40 40 40 40 40 39 39 39 40 40 40 40 40 40 40 40 40 40 40 40
40 40 40 40 40 40 40 40 40 40 40 26 26 26 26 26 26 40 40 40 40 40 40 40 40 40 40 40 40 40 40 40 40 40 40 40 40 40 40 34 34 34 40 40 40 40 40 40 40 40 40 40 40 40 40 40 40 40 40 40
40 40 40 40 40 40 40 40 40 40 40 40 40 40 40 40 40 40 40 40 26 26 26 26 26 40 40 40 40 40 39 39 39 40 40 40 40 40 40 40 40 40 40 40 40 40 40 40 40 40 40 34 34 34 40 40 40 40 33 33
33 33 40 40 39 28 28 28 30 40 40 40 40 40 40 40 40 40 35 30 28 28 28 35 39 40 40 40 40 40 40 40 40 40 40 40 40 40 40 39 39 39 40 40 40 40 40 40 40 40 40 39 39 39 40 40 35 34 34 40
40 40 40 34 34 30 30 30 30 36 36 36 36 36 30 33 34 34 36 36 36 39 39 40 40 40 40 35 35 34 40 40 40 40 40 40 40 39 39 39 40 40 40 40 40 40 40 40 40 40 32 34 34 31 39 29 39 40 40 40
40
>I6629V002B09KG length=361 xy=0717_1566 region=2 run=R_2014_12_30_12_21_21_
40 40 40 39 30 21 21 21 21 21 40 40 40 40 40 40 40 40 40 40 40 40 40 40 40 40 40 40 40 40 40 39 39 39 40 40 40 39 39 39 40 40 40 40 40 40 40 40 40 40 40 40 40 40 40 40 40 40 40 39
39 39 40 40 40 28 28 28 28 28 40 40 39 39 39 40 26 26 26 33 33 34 34 40 40 40 40 40 40 40 40 40 39 39 39 39 39 39 40 40 40 40 40 40 31 31 31 31 35 39 37 40 40 40 40 40 40 40 40 40
40 40 40 40 40 40 40 40 40 40 40 40 40 40 40 40 40 40 39 39 39 39 40 40 40 40 40 40 40 40 40 40 40 40 39 39 39 40 40 39 39 39 40 40 40 40 40 40 40 40 40 40 40 40 40 40 35 26 26 26
30 40 40 40 40 40 40 40 40 40 40 40 40 40 40 40 40 40 40 40 40 40 40 40 40 40 39 34 35 34 34 33 33 40 40 40 40 40 40 40 40 40 40 40 40 40 40 40 40 40 36 28 28 28 30 30 28 22 11 11
11 11 11 18 11 25 17 17 17 25 22 35 40 40 39 39 39 40 40 40 40 39 39 39 40 40 40 40 39 39 39 40 40 40 40 39 39 39 40 40 39 39 37 40 39 34 39 39 40 40 40 39 39 39 40 40 40 40 40 40
40 34 34 34 34 23 30 30 30 34 36 34 40 40 40 40 40 40 40 40 34 34 35 40 40 40 40 40 40 40 40 40 40 35 34 34 39 40 40 35 35 35 34 34 40 40 40 40 40 40 29 31 31 31 30 13 26 26 36 40
40
>I6629V002B09SB length=362 xy=0717_1849 region=2 run=R_2014_12_30_12_21_21_
40 40 40 40 40 39 39 39 40 40 40 40 40 40 40 40 40 40 40 40 40 40 40 40 40 40 40 40 40 40 40 39 39 39 40 40 40 39 39 39 39 39 39 40 40 40 40 40 40 40 40 40 40 40 40 40 40 40 40 40
40 40 40 40 40 40 40 40 40 40 40 40 39 39 39 40 40 40 40 40 40 40 40 40 40 40 40 40 40 40 39 39 39 40 40 40 40 40 40 40 40 40 40 40 40 40 40 40 40 40 40 40 40 40 40 40 40 40 40 40
40 40 40 40 40 40 40 40 40 40 40 40 40 40 40 40 40 40 40 40 40 40 40 40 39 39 39 40 40 40 40 40 40 40 40 40 40 40 40 40 40 40 40 40 40 40 40 40 40 40 40 40 40 40 39 39 39 40 40 40
40 40 40 40 40 40 40 40 40 40 40 40 40 40 40 40 40 40 40 40 40 40 40 40 40 40 39 39 39 40 40 40 40 40 40 40 40 40 40 40 40 40 40 40 40 40 40 40 40 40 40 40 40 40 40 40 40 40 34 34
34 34 40 40 40 39 39 39 40 40 39 39 40 40 40 40 40 40 40 40 39 34 34 35 40 40 40 40 40 40 40 40 40 40 40 40 40 40 40 39 39 39 40 40 40 40 34 34 34 40 40 40 40 40 40 39 39 39 39 40
22 22 22 22 22 17 40 17 35 30 30 24 24 20 26 28 30 30 40 40 40 39 30 30 30 39 40 40 40 40 40 40 40 40 35 30 30 30 30 34 40 40 39 31 31 31 29 39 29 29 40 32 33 34 31 30 16 30 40 40
40 40
>I6629V002B0A00 length=361 xy=0706_1858 region=2 run=R_2014_12_30_12_21_21_
40 40 40 40 40 39 39 39 40 40 40 40 40 40 40 40 40 40 40 40 40 40 40 40 40 40 40 40 40 40 40 39 39 39 40 40 40 39 39 39 40 40 40 40 40 40 40 40 40 40 40 40 40 40 40 39 39 39 40 40
40 40 40 40 40 40 40 40 40 40 40 40 39 39 39 40 40 40 40 34 34 34 34 40 40 40 40 40 40 40 40 40 40 40 40 40 40 40 40 40 40 39 39 39 40 40 40 40 40 40 40 40 40 40 40 40 40 40 40 40
40 40 40 40 40 40 40 40 40 40 40 40 40 40 40 40 40 40 40 40 40 40 40 40 40 40 40 40 40 40 40 40 40 40 40 40 40 40 40 39 39 39 40 40 40 40 40 40 40 40 40 40 40 40 40 40 40 40 40 40
40 40 40 40 40 40 40 40 40 40 40 40 40 40 40 40 40 40 40 40 40 40 40 40 40 40 40 40 40 40 40 40 40 40 40 40 40 40 40 40 40 40 40 40 40 40 40 40 40 40 40 39 39 39 40 40 40 40 34 34
34 34 40 40 40 39 39 38 39 40 39 40 40 40 40 40 40 40 40 40 39 39 39 40 40 40 40 40 40 40 40 40 40 40 40 40 40 40 40 39 39 39 40 40 40 40 40 40 40 40 40 40 40 40 40 40 40 39 39 39
32 33 32 32 40 40 39 39 39 40 40 40 40 40 40 40 40 40 40 40 40 40 40 40 40 40 40 40 40 40 40 40 40 40 40 40 40 39 34 35 34 39 39 39 40 40 40 40 40 40 33 33 34 32 39 29 39 40 40 40
40
>I6629V002B0A3O length=360 xy=0706_1954 region=2 run=R_2014_12_30_12_21_21_
40 40 40 40 40 40 40 40 40 40 40 40 40 40 40 40 40 40 40 40 40 40 40 40 40 40 40 40 40 40 40 39 39 39 40 40 40 34 34 34 40 40 40 40 40 40 40 40 40 40 40 40 40 40 40 40 40 40 40 40
40 40 40 40 40 40 40 40 40 40 40 39 26 26 26 40 40 40 39 39 39 40 40 40 40 40 40 40 40 40 39 39 39 40 39 39 39 40 40 40 40 40 40 40 40 39 39 39 40 34 34 34 34 40 40 40 40 40 40 40
40 40 40 40 40 39 39 39 40 40 40 40 40 40 40 40 40 40 40 40 40 40 40 40 30 30 30 40 40 40 40 40 40 40 40 40 40 40 40 39 39 39 40 40 40 40 40 40 40 40 40 40 40 40 38 38 38 40 40 40
40 40 40 40 40 40 40 40 40 40 40 40 40 40 40 40 40 40 40 40 40 40 40 40 40 40 40 40 40 40 40 40 40 40 40 40 40 40 40 40 40 40 40 40 40 40 40 40 40 40 40 39 39 39 40 40 40 40 30 30
30 39 40 40 40 39 39 39 40 40 40 40 40 40 40 40 40 40 40 40 39 39 39 40 40 40 40 40 40 40 40 40 40 40 40 39 38 38 39 39 39 39 40 40 40 39 39 39 40 40 40 35 34 34 40 40 40 40 40 39
39 39 40 40 40 40 40 40 40 40 40 40 40 40 40 40 40 40 40 40 40 40 40 40 40 40 40 40 40 40 40 40 40 40 40 40 40 40 40 40 40 40 40 40 40 40 40 40 40 34 34 34 34 40 40 40 40 40 40 40
>I6629V002B0A5B length=361 xy=0706_2013 region=2 run=R_2014_12_30_12_21_21_
40 40 40 40 40 39 39 39 40 40 40 40 40 40 40 40 40 40 40 40 40 40 40 40 40 40 40 40 40 40 40 39 39 39 40 40 40 39 39 39 40 40 40 40 40 40 40 40 40 40 40 40 40 40 40 39 39 39 40 40
40 40 40 40 40 40 40 40 40 40 40 40 39 39 39 40 40 40 40 40 40 40 40 40 40 40 40 40 40 40 40 40 40 40 40 40 40 40 40 40 40 39 39 39 40 40 40 40 40 40 40 40 40 40 40 40 40 40 40 40
40 40 40 40 40 40 40 40 40 40 40 40 40 40 40 40 40 40 40 40 40 40 40 40 40 40 40 40 40 40 40 40 40 40 40 40 40 40 40 39 39 39 40 40 40 40 40 40 40 40 40 40 40 40 40 40 40 40 40 40
40 40 40 40 40 40 40 40 40 40 40 40 40 40 40 40 40 40 40 40 40 40 40 40 40 40 40 40 40 40 40 40 40 40 40 40 40 40 40 40 40 40 40 40 40 40 40 40 40 40 40 39 39 39 40 40 40 40 32 32
32 32 40 40 40 39 39 39 40 40 40 40 40 40 40 40 40 40 40 40 39 39 39 40 40 40 40 40 40 40 40 40 40 40 40 40 40 40 40 39 39 39 40 40 40 40 40 40 40 40 40 40 40 40 40 40 40 40 40 40
34 33 32 30 30 30 30 30 30 40 40 40 36 36 36 39 40 40 40 40 40 40 40 40 40 40 40 39 39 34 34 35 40 40 40 40 40 40 40 40 40 40 40 40 40 40 40 40 40 35 24 24 24 24 39 29 40 40 40 40
40
>I6629V002B0A7G length=23 xy=0706_2090 region=2 run=R_2014_12_30_12_21_21_
40 40 40 40 40 40 40 40 40 40 40 40 34 34 34 34 40 40 40 40 40 40 40
>I6629V002B0A99 length=314 xy=0706_2191 region=2 run=R_2014_12_30_12_21_21_
40 40 40 40 40 26 26 26 26 26 40 40 40 40 40 40 40 40 40 40 40 40 40 40 40 40 40 40 40 40 40 39 39 39 40 40 40 40 40 40 40 40 40 40 40 40 40 40 40 40 40 40 40 40 40 40 40 40 40 40
40 40 40 40 40 40 31 31 31 31 40 40 39 39 39 40 40 40 40 40 39 39 39 40 40 40 40 40 40 40 40 40 39 39 39 40 40 40 40 40 40 40 40 40 40 39 39 39 40 40 40 40 40 39 39 39 40 38 38 38
40 40 40 40 40 40 40 40 40 40 40 40 40 40 40 40 34 34 34 34 40 40 40 40 40 40 40 40 40 40 40 40 40 40 40 40 40 40 40 39 39 39 40 40 40 40 40 40 40 40 40 40 40 40 40 40 40 40 40 40
40 40 40 38 38 38 38 40 40 40 40 40 40 40 40 40 40 40 40 40 40 40 40 40 40 40 40 40 40 38 38 38 38 40 40 40 40 40 40 40 40 40 40 40 40 40 40 40 40 40 40 39 39 39 40 40 40 40 34 34
34 34 40 40 40 39 39 39 40 40 40 40 40 40 40 40 40 40 40 38 38 38 38 40 40 40 40 40 38 38 38 38 38 40 36 36 36 36 40 30 30 25 25 25 34 36 40 38 36 36 36 36 38 38 40 33 23 17 17 17
15 17 17 15 15 15 19 22 22 36 36 30 21 21
>I6629V002B0AAS length=364 xy=0706_0914 region=2 run=R_2014_12_30_12_21_21_
40 40 40 40 40 39 39 39 40 40 40 40 40 40 40 40 40 40 40 40 40 40 40 40 39 30 30 30 40 40 40 39 39 39 40 40 40 39 39 39 40 40 40 40 40 40 40 40 40 40 40 40 40 40 40 40 40 40 40 40
40 40 40 40 40 39 39 39 40 40 40 40 29 29 29 29 34 34 34 34 40 40 40 40 40 40 40 40 40 40 40 34 34 34 34 40 40 40 40 40 40 40 40 40 40 40 40 40 40 40 40 40 40 40 40 40 40 40 40 40
40 40 40 40 40 40 40 40 40 40 34 34 34 34 40 40 40 40 40 40 40 40 40 40 40 40 40 40 40 40 40 40 40 40 40 40 40 40 40 40 39 39 39 40 40 40 40 40 40 40 40 40 40 40 40 40 40 40 40 40
40 40 40 40 40 40 40 40 40 40 40 40 40 40 39 39 39 39 40 40 40 40 40 40 40 40 40 39 39 39 40 40 40 39 39 39 40 40 40 40 40 40 40 40 40 40 40 40 40 40 40 40 39 39 39 40 40 40 40 39
39 39 40 40 40 40 30 30 30 40 40 40 40 40 40 40 40 40 40 40 40 39 39 39 40 40 40 40 40 40 40 40 40 40 40 40 40 40 40 40 39 39 39 40 40 40 40 39 39 39 40 40 40 40 40 40 39 39 39 40
39 39 39 40 39 39 39 40 40 40 40 40 40 40 39 39 39 40 40 40 40 40 40 39 30 30 30 40 40 40 40 40 40 40 40 40 40 40 40 40 40 40 40 40 40 32 32 33 32 39 29 29 40 34 34 34 33 40 34 40
40 40 40 40
>I6629V002B0AG8 length=362 xy=0706_1146 region=2 run=R_2014_12_30_12_21_21_
40 40 40 40 40 39 39 39 40 40 40 40 40 40 40 40 40 40 40 40 40 40 40 40 40 40 40 40 40 40 40 39 39 39 40 40 40 39 39 39 40 40 40 40 40 40 40 40 40 40 40 40 40 40 39 39 39 40 40 40
40 40 40 40 40 40 40 40 40 40 40 39 21 21 21 30 38 39 39 40 40 40 40 40 40 40 39 39 39 40 40 40 40 40 40 40 40 40 40 40 40 40 40 40 40 40 40 40 40 40 40 40 40 40 40 40 40 40 40 40
40 40 40 40 40 39 39 39 40 40 40 40 40 40 40 40 40 40 40 40 40 40 40 40 39 39 39 40 40 40 40 40 40 40 40 40 40 40 40 39 39 39 40 40 40 40 40 40 40 40 40 40 40 40 39 39 39 40 40 40
40 40 40 40 39 38 38 39 39 40 40 40 40 40 40 40 40 40 40 40 40 40 40 40 40 40 40 40 40 40 40 40 39 39 39 40 40 40 40 40 40 40 40 39 35 34 34 40 40 39 35 30 30 30 39 40 40 35 34 34
39 40 40 40 40 39 39 39 40 39 39 39 40 40 40 40 40 40 39 35 29 29 28 29 40 40 40 40 39 39 30 30 30 39 40 40 40 40 40 39 39 39 40 40 40 40 39 39 38 39 39 40 40 40 40 40 39 35 34 34
39 39 40 39 39 39 40 40 40 40 40 33 33 33 33 30 23 23 39 40 40 40 40 40 40 40 40 40 40 35 34 34 40 40 40 40 40 40 40 40 36 33 28 25 25 22 22 29 18 18 31 22 22 22 22 24 12 24 24 40
40 40
>I6629V002B0AJ5 length=24 xy=0706_1251 region=2 run=R_2014_12_30_12_21_21_
40 40 40 40 40 40 40 40 40 40 40 40 40 34 34 34 34 40 40 40 40 40 40 40
>I6629V002B0AKS length=24 xy=0706_1274 region=2 run=R_2014_12_30_12_21_21_
40 40 40 40 40 40 40 40 40 40 40 40 40 34 34 34 34 40 40 40 40 40 40 40
>I6629V002B0AR2 length=362 xy=0706_1536 region=2 run=R_2014_12_30_12_21_21_
40 40 40 40 40 40 40 40 40 40 40 40 40 40 40 40 40 40 40 40 40 40 40 40 40 40 40 40 40 40 40 39 39 39 40 40 40 39 39 39 40 40 40 40 40 40 40 40 40 40 40 40 40 40 40 40 40 40 40 40
40 40 40 40 40 40 40 40 40 40 40 40 39 39 39 40 40 40 40 33 33 33 33 40 40 40 40 40 39 39 39 40 40 40 39 39 39 40 40 40 40 40 40 40 40 39 39 39 40 40 40 40 40 40 40 40 40 40 40 40
40 40 40 40 40 40 40 40 40 34 34 34 34 40 40 40 40 39 39 39 40 40 40 40 39 39 39 40 40 40 40 40 40 40 40 40 40 40 40 39 39 39 40 40 40 40 40 40 40 40 40 40 40 40 30 30 30 40 40 40
40 40 40 40 40 40 40 40 40 40 40 40 40 30 30 30 40 40 40 40 40 40 40 40 40 40 40 40 40 40 40 33 33 33 33 40 40 40 40 40 40 40 40 40 40 39 39 39 40 40 40 39 39 39 40 39 39 39 34 34
34 34 40 34 40 40 40 40 39 28 28 28 35 40 40 40 40 40 40 40 34 34 34 34 40 40 40 40 40 40 40 40 40 40 40 40 40 40 40 39 39 39 40 40 40 35 34 34 39 40 40 40 40 40 40 40 40 40 40 40
40 40 40 40 40 40 40 40 40 40 40 39 39 39 40 40 40 40 40 40 40 40 40 40 40 40 40 40 40 40 40 40 40 40 40 39 39 39 40 40 36 28 28 30 26 24 24 30 26 32 40 29 29 29 29 35 23 40 40 40
40 40
>I6629V002B0AU7 length=24 xy=0706_1649 region=2 run=R_2014_12_30_12_21_21_
40 40 40 40 40 40 40 40 40 40 40 40 40 34 34 34 33 40 40 40 40 40 40 40
>I6629V002B0AUA length=362 xy=0706_1616 region=2 run=R_2014_12_30_12_21_21_
40 40 40 40 40 40 40 40 40 40 40 40 40 40 40 40 40 40 40 40 40 40 40 40 39 38 38 39 40 40 40 37 37 37 40 35 26 21 21 21 26 35 40 40 40 40 40 40 40 40 40 40 40 40 40 36 34 34 30 30
30 30 30 39 40 40 40 40 40 40 40 40 39 39 39 40 39 39 39 40 40 40 40 40 40 40 40 40 40 40 40 40 40 40 40 40 40 40 40 40 40 40 40 40 40 37 36 36 40 34 19 19 19 19 19 19 36 40 40 40
40 40 40 40 40 40 40 40 40 40 40 40 40 40 40 40 40 40 40 40 40 40 40 40 40 40 40 40 40 40 40 40 40 40 40 40 40 39 30 21 21 21 30 36 40 40 40 40 40 40 40 40 40 40 40 40 40 40 40 40
40 40 40 40 39 39 39 40 40 40 40 40 40 40 40 40 40 40 40 39 39 39 40 40 40 40 34 34 34 34 40 40 40 39 39 39 40 40 40 40 40 40 40 40 40 39 39 39 40 40 40 40 40 40 39 39 39 40 33 34
34 34 40 40 40 39 39 39 40 40 40 40 40 40 40 40 40 40 40 40 39 39 39 40 40 40 40 39 39 39 40 40 40 40 40 40 40 40 40 39 39 38 39 39 40 40 40 39 39 39 40 40 40 40 40 36 36 36 31 31
15 15 15 13 13 13 13 17 17 24 24 30 19 19 14 16 17 16 38 38 36 36 36 36 40 40 40 40 40 40 40 40 40 39 39 39 39 40 40 40 40 39 39 31 31 32 32 40 34 34 40 32 32 34 34 40 40 40 40 40
40 40
>I6629V002B0AV6 length=362 xy=0706_1684 region=2 run=R_2014_12_30_12_21_21_
40 40 40 40 40 40 40 40 40 40 40 40 40 40 40 40 40 40 40 40 40 40 40 40 40 40 40 40 40 40 40 39 39 39 40 40 40 34 34 34 40 40 40 40 40 40 40 40 40 40 40 40 40 40 40 40 40 40 40 40
40 40 40 40 40 40 40 40 40 40 40 40 38 38 38 40 40 40 40 40 40 40 40 40 40 40 40 40 40 40 40 40 39 39 39 40 40 40 40 40 33 33 35 33 33 39 39 39 40 40 40 40 40 40 40 40 40 40 40 40
40 40 39 39 39 40 40 40 40 33 33 34 34 40 40 40 40 26 26 26 39 39 40 40 39 39 39 40 40 40 40 40 40 40 40 40 40 40 40 39 39 39 40 40 40 40 40 40 40 39 39 39 40 40 33 33 34 34 40 40
40 40 40 40 40 40 40 40 40 40 40 40 40 39 39 39 40 40 40 40 40 40 40 40 40 40 39 39 39 40 40 40 40 40 40 40 40 40 40 40 30 30 30 35 40 40 40 40 40 40 35 34 34 38 40 40 40 40 31 31
31 31 40 35 40 40 37 40 40 27 20 20 22 34 36 40 38 36 36 24 24 24 28 28 36 40 40 40 40 40 36 36 39 40 39 34 34 35 39 39 39 39 40 40 34 40 40 36 35 34 34 35 39 39 39 39 40 40 40 40
40 39 39 39 39 39 39 40 40 40 40 39 39 39 39 39 39 34 30 30 30 35 40 40 40 40 40 40 40 40 40 40 40 40 40 40 40 40 40 39 39 39 39 30 24 24 24 36 35 28 33 24 24 24 26 30 16 39 40 40
40 40
>I6629V002B0AW1 length=24 xy=0706_1715 region=2 run=R_2014_12_30_12_21_21_
40 40 40 40 40 40 40 40 40 40 40 40 40 31 31 31 31 40 40 40 40 40 40 40
>I6629V002B0AX0 length=361 xy=0706_1750 region=2 run=R_2014_12_30_12_21_21_
40 40 40 40 40 39 39 39 40 40 40 40 40 40 40 40 40 40 40 40 40 40 40 40 40 40 40 40 40 40 40 39 39 39 40 40 40 39 39 39 40 40 40 40 40 40 40 40 40 40 40 40 40 40 40 39 39 39 40 40
40 40 40 40 40 40 40 40 40 40 40 40 39 39 39 40 40 40 40 40 40 40 40 40 40 40 40 40 40 40 40 40 40 40 40 40 40 40 40 40 40 39 39 39 40 40 40 40 40 40 40 40 40 40 40 40 40 40 40 40
40 40 40 40 40 40 39 39 39 40 40 40 40 40 40 40 40 40 40 40 40 40 40 40 40 40 40 40 40 40 40 40 40 40 40 40 40 40 40 39 39 39 40 40 40 40 40 40 40 40 40 40 40 40 40 40 40 40 40 40
40 40 40 40 40 40 40 40 40 40 40 40 40 40 40 40 40 40 40 40 40 40 40 40 40 40 39 39 39 40 40 40 40 40 40 40 40 40 40 40 40 40 40 40 40 40 40 40 40 40 40 39 39 39 40 40 40 40 34 34
34 33 40 40 40 39 39 39 40 38 34 34 28 40 40 40 40 40 40 40 39 39 39 40 40 40 40 40 40 40 40 40 40 40 40 40 40 40 40 39 39 39 40 40 37 39 39 40 40 40 40 40 40 40 40 40 40 40 40 40
34 34 31 31 39 40 40 40 40 40 40 40 40 40 40 40 40 40 40 39 34 34 35 40 40 40 40 40 40 40 40 39 39 39 39 39 40 39 39 30 28 28 37 37 35 35 35 31 31 28 17 19 17 17 28 16 31 29 36 33
34
>I6629V002B0AZU length=24 xy=0706_1816 region=2 run=R_2014_12_30_12_21_21_
40 40 40 40 40 40 40 40 40 40 40 40 40 34 34 34 34 40 40 40 40 40 40 40
>I6629V002B0B0R length=363 xy=0706_3145 region=2 run=R_2014_12_30_12_21_21_
40 40 40 40 40 39 39 39 40 40 40 40 40 40 40 40 40 40 40 40 40 40 40 40 40 40 40 40 40 40 40 39 39 39 40 40 40 39 39 39 40 40 40 40 40 40 40 40 40 40 40 40 40 40 39 39 39 40 40 40
40 40 40 40 40 40 40 40 40 40 40 40 30 30 30 39 39 39 39 40 40 40 40 40 40 40 40 40 40 40 40 40 39 39 39 40 40 40 40 40 40 40 40 40 40 40 40 40 40 40 40 40 40 39 39 39 40 40 40 40
40 40 40 40 40 40 40 40 40 34 34 34 34 40 40 40 40 40 40 40 40 40 40 40 40 40 40 40 40 40 40 40 40 40 40 40 40 40 40 39 39 39 40 40 40 40 40 40 40 40 40 40 40 40 40 40 40 40 40 40
40 40 40 40 40 40 40 40 40 40 40 40 40 40 40 40 40 40 39 39 39 40 40 40 40 40 39 39 39 40 40 40 40 40 40 40 40 40 40 40 40 40 40 40 40 40 40 40 40 40 40 39 39 39 40 40 40 40 32 32
32 32 40 34 40 39 39 39 40 39 30 30 30 40 40 40 40 40 40 40 39 39 39 40 40 40 40 40 40 40 40 40 40 40 40 40 40 40 40 39 39 39 40 40 40 40 39 39 38 39 34 39 39 40 40 40 40 40 39 31
31 33 32 39 39 39 40 40 40 40 40 40 40 40 40 40 40 40 40 40 40 40 40 40 39 39 39 39 40 40 40 40 40 40 40 40 40 40 40 40 40 40 35 35 33 33 34 34 40 34 34 40 34 34 34 34 40 34 40 40
40 40 40
>I6629V002B0B7W length=362 xy=0706_3402 region=2 run=R_2014_12_30_12_21_21_
40 40 40 40 40 28 28 28 28 28 40 40 40 40 40 40 40 40 40 40 40 40 34 34 34 34 40 40 40 40 40 39 39 39 40 40 40 39 39 39 40 40 40 40 40 40 40 40 40 40 40 40 40 40 40 38 38 38 40 40
40 40 40 40 40 40 40 40 40 40 40 40 40 40 40 40 39 39 39 34 34 34 34 40 40 40 40 40 40 40 40 40 40 40 39 39 39 40 40 40 40 39 39 39 40 40 40 40 40 40 40 40 40 40 40 40 40 40 40 40
40 40 40 40 40 40 40 40 40 40 40 40 40 40 40 40 40 40 39 39 39 39 40 40 40 40 40 40 40 40 40 40 40 40 40 40 40 40 40 39 39 39 40 40 40 40 40 40 40 40 40 40 40 40 40 40 40 40 40 40
40 40 40 40 40 40 40 40 40 40 40 40 40 40 40 40 40 40 40 40 40 40 40 40 40 40 40 40 40 40 40 40 40 40 40 40 40 40 40 40 40 40 40 40 40 40 40 40 40 40 40 39 39 39 40 40 40 40 34 34
34 34 40 40 40 30 30 30 35 40 40 40 40 40 39 39 39 39 40 40 39 39 39 40 40 40 40 35 30 30 30 30 40 40 40 40 40 40 40 39 39 39 40 40 40 40 40 40 40 40 40 40 40 40 40 40 40 40 40 40
34 34 34 34 40 40 40 40 40 40 40 40 40 40 40 40 40 40 40 40 40 40 40 40 40 40 40 40 40 40 40 40 40 40 35 34 34 40 40 40 40 40 40 36 20 20 20 26 27 28 12 13 13 12 13 22 11 32 36 37
34 34
>I6629V002B0B9D length=24 xy=0706_3455 region=2 run=R_2014_12_30_12_21_21_
40 40 40 40 40 40 40 40 40 40 40 40 40 34 34 34 34 40 40 40 40 40 40 40
>I6629V002B0BAC length=363 xy=0706_2194 region=2 run=R_2014_12_30_12_21_21_
40 40 40 40 39 21 21 21 38 40 40 40 40 40 40 40 40 40 40 40 40 40 40 40 40 40 40 40 39 39 39 39 39 39 40 40 40 39 39 39 40 40 40 40 40 40 40 40 40 40 40 40 40 40 39 39 39 40 40 40
40 40 40 40 40 40 40 40 40 40 40 40 26 26 26 24 19 19 19 28 23 36 36 40 40 40 39 39 39 39 40 40 39 39 39 40 40 40 40 40 40 40 40 39 39 39 40 40 40 39 39 39 40 40 40 40 40 40 40 40
40 40 40 40 40 40 40 40 40 34 34 34 33 40 40 40 40 40 39 39 39 39 40 40 40 40 40 40 40 40 40 40 40 40 40 40 40 40 40 40 40 40 40 40 40 40 40 40 40 40 40 40 40 40 40 40 40 40 40 40
40 40 40 40 34 34 35 40 40 40 40 40 40 40 40 40 40 40 40 40 40 40 40 40 40 40 39 39 39 34 34 32 39 39 40 40 40 40 40 40 40 40 40 40 40 40 40 40 40 40 40 38 40 40 40 39 34 34 28 28
28 28 36 29 39 40 40 40 40 40 40 40 40 40 40 40 39 39 39 39 39 39 39 40 40 40 40 40 40 40 40 40 40 40 40 40 40 40 35 30 30 30 35 40 40 40 39 39 39 40 40 40 39 39 39 40 40 36 34 20
20 20 20 36 36 38 36 40 38 36 34 30 30 30 30 40 40 40 40 40 40 40 39 30 30 30 30 40 40 39 39 36 40 40 36 36 39 39 39 34 30 30 28 28 29 29 29 29 40 12 12 24 29 31 31 29 34 16 30 30
34 40 40
>I6629V002B0BDY length=362 xy=0706_2324 region=2 run=R_2014_12_30_12_21_21_
40 40 40 40 40 40 40 40 40 40 40 40 40 40 40 40 40 40 40 40 40 40 40 40 40 40 40 40 40 40 40 39 39 39 40 40 40 39 39 39 40 40 40 40 40 40 40 40 40 40 40 40 40 40 40 40 40 39 39 39
40 40 40 40 40 40 40 40 40 40 40 40 39 39 39 40 39 38 38 26 23 26 34 40 40 40 40 40 40 40 40 40 40 40 40 39 39 39 40 40 40 40 40 40 40 39 39 39 40 40 40 40 35 33 33 40 40 40 40 40
40 40 40 40 40 40 40 40 40 40 40 40 40 40 40 40 40 40 40 40 40 40 40 40 40 40 40 40 40 40 40 40 40 40 40 40 40 40 40 39 39 39 40 40 40 40 40 40 40 40 40 40 40 40 40 40 40 40 40 40
40 40 40 40 40 40 40 40 40 40 40 39 39 39 40 40 40 40 40 40 40 40 40 40 40 40 40 40 40 40 40 40 40 40 40 40 40 40 40 40 40 40 40 40 40 40 40 40 40 40 40 39 39 39 40 40 40 40 39 39
39 40 40 40 35 35 34 34 40 40 40 40 40 40 40 40 40 40 40 40 39 39 39 40 40 40 40 40 40 40 40 40 40 40 40 40 40 40 35 34 34 39 40 40 34 39 39 39 40 40 40 40 40 40 40 40 40 39 36 36
40 23 23 25 25 23 33 33 33 34 34 17 34 29 24 24 26 26 40 36 33 34 34 36 40 36 30 30 30 36 40 40 39 39 39 40 40 40 40 40 40 40 39 39 39 40 40 40 40 40 40 33 34 34 31 30 16 30 40 39
39 39
>I6629V002B0BNF length=24 xy=0706_2665 region=2 run=R_2014_12_30_12_21_21_
40 40 40 40 40 40 40 40 40 40 40 40 40 34 34 34 34 40 40 40 40 40 40 40
>I6629V002B0BO9 length=361 xy=0706_2731 region=2 run=R_2014_12_30_12_21_21_
40 38 34 34 39 39 39 39 40 40 40 40 40 39 39 39 40 34 30 30 30 39 39 39 39 39 40 40 40 40 40 39 39 39 40 40 40 39 39 39 40 40 40 40 40 40 40 40 40 40 40 40 40 40 40 39 39 39 40 40
40 40 40 40 40 40 40 40 40 40 40 40 39 39 39 40 40 40 40 40 39 39 39 39 39 39 40 40 40 40 40 40 40 40 40 40 40 40 40 40 40 39 26 26 26 26 26 30 40 40 40 40 40 40 40 40 40 40 40 40
40 40 40 40 40 35 34 34 35 40 40 40 40 40 40 40 40 40 40 40 34 34 34 34 40 40 40 40 40 40 40 40 40 40 40 40 40 40 40 39 39 39 40 40 40 40 40 40 40 40 39 39 39 39 40 40 40 34 34 35
39 40 40 40 39 39 39 40 40 39 39 39 39 39 40 40 40 40 39 39 39 39 40 40 40 40 40 40 40 40 40 40 40 40 40 40 40 40 40 40 40 40 40 40 40 40 40 40 40 40 40 27 27 27 30 39 39 39 29 29
31 31 40 34 40 39 34 34 35 40 40 40 40 40 40 40 40 40 40 40 39 39 38 39 39 40 40 40 40 40 40 40 40 40 40 40 39 35 35 34 34 39 40 40 40 40 39 39 39 39 40 40 40 40 40 40 40 40 40 35
26 26 26 26 40 40 40 40 40 40 40 40 40 40 40 40 40 40 39 35 30 30 30 34 30 30 30 39 40 40 40 40 40 40 40 40 40 40 40 40 40 40 40 40 40 40 40 40 40 40 31 31 31 31 30 13 26 26 40 40
40
>I6629V002B0BYO length=361 xy=0706_3070 region=2 run=R_2014_12_30_12_21_21_
40 40 40 40 40 39 39 39 40 40 40 40 40 40 40 40 40 40 40 40 40 40 40 40 40 39 39 39 40 40 40 39 39 39 40 40 40 39 39 39 40 40 40 40 40 40 40 40 40 40 40 40 40 40 40 26 26 26 26 26
39 39 40 40 40 40 40 40 40 40 40 40 39 39 39 40 34 34 34 34 40 40 40 40 40 40 40 40 40 40 40 39 39 39 40 40 40 40 40 40 40 40 40 40 40 40 40 40 40 40 39 39 39 40 40 40 40 40 40 40
40 40 40 40 40 39 39 39 40 40 40 40 40 40 40 40 40 40 40 40 40 40 40 40 40 40 40 40 40 40 40 40 40 40 40 40 40 40 40 39 39 39 40 40 40 40 40 40 40 40 40 40 40 40 40 40 40 40 40 40
40 40 40 40 40 40 40 40 40 40 40 40 40 40 39 39 39 40 40 40 40 40 40 40 40 40 40 40 40 40 40 40 40 40 40 40 40 40 40 40 40 40 40 40 40 40 40 40 40 40 40 39 34 34 35 35 35 40 32 32
32 32 40 34 40 39 39 39 40 40 40 40 40 40 40 40 40 40 40 39 38 38 39 40 40 40 40 40 40 40 34 34 35 39 40 40 40 40 30 28 28 28 35 40 40 40 40 40 40 40 40 40 40 40 40 30 30 30 39 40
39 39 39 40 40 40 40 40 40 40 40 40 40 40 40 40 40 40 40 40 40 40 40 40 40 40 40 39 30 26 26 26 35 40 40 40 40 40 40 40 40 39 39 30 30 30 40 40 40 40 34 34 33 32 35 16 30 30 40 40
40
>I6629V002B0C2K length=363 xy=0707_0410 region=2 run=R_2014_12_30_12_21_21_
40 40 40 40 40 39 39 39 40 40 40 40 40 40 40 40 40 40 40 40 40 40 40 40 40 40 40 40 40 40 40 39 39 39 40 40 40 39 39 39 40 40 40 40 40 40 40 40 40 40 40 40 40 40 40 40 40 40 40 40
40 40 40 40 40 40 40 40 40 40 40 40 39 39 39 40 40 40 40 32 32 32 32 40 40 40 40 40 40 40 40 40 40 40 40 40 40 40 40 40 40 40 40 40 40 40 40 40 40 39 39 39 40 40 40 40 40 40 40 40
40 40 40 40 40 40 40 40 40 34 34 34 34 40 40 40 40 40 40 40 40 40 40 40 40 40 40 40 40 40 40 40 40 40 40 40 40 40 40 39 39 39 40 40 40 40 40 40 40 40 40 40 40 39 39 39 39 40 40 40
30 30 30 40 40 40 40 40 40 40 40 40 40 40 40 40 40 40 39 39 39 40 40 40 40 40 34 34 34 40 40 40 40 40 39 39 39 39 40 40 40 40 40 40 40 40 40 40 40 40 40 39 39 39 40 40 40 40 34 34
34 34 40 40 40 40 40 40 40 40 40 40 40 40 40 40 40 40 40 40 39 39 39 40 40 40 40 40 40 40 30 30 30 35 40 40 40 40 40 39 39 39 40 40 40 40 39 39 39 40 28 35 35 39 30 30 30 39 40 40
40 40 40 40 40 40 40 40 40 40 39 39 39 40 30 30 30 35 40 40 40 40 40 40 40 40 40 40 40 40 40 40 40 40 40 40 40 40 40 40 40 40 30 19 19 22 19 19 26 23 23 36 28 28 28 29 40 34 40 40
40 40 40
>I6629V002B0C33 length=360 xy=0707_0465 region=2 run=R_2014_12_30_12_21_21_
40 40 40 40 40 39 39 39 40 40 40 40 40 40 39 30 30 30 40 40 40 40 40 40 40 39 39 39 40 40 40 39 39 39 40 40 40 38 38 38 40 40 40 40 40 40 40 40 40 40 40 40 40 40 40 40 40 40 40 40
39 39 39 40 40 40 40 40 40 40 40 40 39 39 39 40 39 39 39 40 40 40 40 40 40 40 40 40 40 40 40 40 40 40 40 40 40 40 40 40 40 40 40 40 40 40 40 40 40 40 39 39 39 40 40 40 40 40 40 40
40 40 40 40 40 34 34 34 40 40 40 39 39 39 40 40 40 40 40 40 40 40 40 40 40 40 40 40 40 40 40 40 40 40 40 40 40 40 40 39 39 39 40 40 40 40 40 40 40 40 40 40 40 40 40 40 40 40 40 40
40 40 40 40 39 39 39 40 40 40 40 40 40 40 40 40 40 40 40 40 40 40 40 40 40 40 40 40 40 40 40 40 40 40 40 40 40 40 40 40 40 40 40 40 40 40 40 40 40 40 40 39 39 39 40 40 40 40 34 34
34 34 40 40 40 39 39 39 40 40 40 40 40 40 40 40 40 40 40 40 39 39 39 40 40 40 40 40 40 40 40 40 40 40 40 40 40 40 39 38 38 38 40 40 40 40 40 40 40 40 40 40 40 40 40 40 40 35 34 34
33 33 34 34 40 40 38 38 38 40 40 34 34 35 39 39 39 40 40 40 40 40 40 40 40 40 40 40 40 40 40 40 40 40 40 40 40 40 40 40 40 40 40 40 40 40 40 40 40 40 34 34 34 33 39 29 39 39 39 39
>I6629V002B0CA5 length=54 xy=0706_3519 region=2 run=R_2014_12_30_12_21_21_
39 39 37 36 36 21 21 21 27 37 35 37 35 37 37 37 34 35 35 35 39 39 37 37 37 37 35 34 34 37 37 37 34 34 32 30 28 28 30 30 33 20 20 19 23 24 32 30 30 23 23 23 18 18
>I6629V002B0CD7 length=361 xy=0706_3629 region=2 run=R_2014_12_30_12_21_21_
40 40 40 40 40 39 39 39 40 40 40 40 40 40 40 40 40 40 40 40 40 40 40 40 40 40 40 40 40 40 40 39 39 39 40 40 40 38 38 38 40 40 40 40 40 40 40 40 40 40 40 40 40 40 40 40 40 40 40 40
40 40 40 40 40 40 40 40 40 40 40 40 39 39 39 28 28 28 28 28 39 39 39 29 40 40 40 40 40 40 40 39 39 39 40 40 40 40 40 40 40 40 40 40 40 40 40 40 40 40 40 34 34 34 34 39 40 40 40 40
40 40 40 40 40 40 40 40 40 40 40 34 34 34 40 40 40 40 40 40 40 40 40 40 40 40 40 40 40 40 40 40 40 40 40 40 40 40 40 39 39 39 40 40 40 40 40 40 40 40 40 40 40 40 40 40 40 40 40 40
40 40 40 40 40 40 40 40 40 40 40 40 40 40 40 40 40 40 40 40 40 40 40 39 39 39 40 40 40 40 40 40 40 40 40 40 40 40 40 40 40 40 40 40 40 40 40 40 40 40 40 39 39 39 40 40 40 40 39 39
39 40 40 40 40 39 39 38 39 28 34 34 40 40 40 39 39 39 39 40 39 39 39 40 40 40 40 40 40 40 40 40 40 40 40 40 40 40 40 39 39 39 40 40 40 40 40 40 40 40 40 40 40 40 40 40 40 40 40 40
39 39 39 39 30 30 30 40 40 40 40 34 34 35 39 40 40 40 40 40 40 40 39 39 39 39 40 40 40 40 40 40 40 40 39 39 39 39 40 40 40 40 39 39 39 39 40 40 40 40 34 34 34 33 39 29 39 40 40 40
40
>I6629V002B0CF4 length=360 xy=0706_3698 region=2 run=R_2014_12_30_12_21_21_
40 40 40 40 40 39 39 39 40 40 40 40 40 40 40 40 40 40 40 40 40 40 40 40 40 40 40 40 40 40 40 39 39 39 40 40 40 39 39 39 40 40 40 40 40 40 40 40 40 40 40 40 40 40 40 40 40 40 40 40
40 40 40 40 40 40 40 40 40 40 40 40 39 39 39 40 31 31 31 31 39 39 39 40 40 40 40 40 40 40 40 39 39 39 40 40 40 40 40 40 40 39 39 34 34 34 34 39 40 40 40 40 40 40 40 40 40 40 40 40
40 40 40 40 40 40 40 40 40 40 40 26 26 26 26 24 24 40 33 33 40 40 40 40 40 40 40 40 40 40 40 40 40 40 40 40 40 40 40 34 34 34 39 40 40 40 40 40 40 40 40 40 40 40 40 40 40 40 40 40
40 40 40 40 40 40 40 40 40 40 40 40 40 40 40 40 40 40 40 40 29 29 29 29 29 40 39 39 39 40 40 40 40 40 40 40 40 40 40 40 40 40 40 40 40 40 40 40 40 40 40 34 33 33 40 40 40 36 20 20
20 20 30 19 40 36 36 36 40 34 40 40 40 39 39 39 40 40 40 40 34 34 34 40 40 40 40 40 40 40 40 40 40 40 40 39 39 39 40 39 39 39 40 40 40 40 40 40 40 40 40 40 40 39 39 39 40 28 34 34
34 34 34 34 40 40 29 39 39 40 39 39 39 39 39 39 40 40 40 40 40 40 40 40 40 40 40 40 40 40 40 40 40 40 40 40 40 40 40 40 40 40 40 40 40 40 40 40 40 34 34 34 31 39 29 40 40 40 40 40
>I6629V002B0CFP length=361 xy=0706_3683 region=2 run=R_2014_12_30_12_21_21_
40 40 40 40 40 21 21 21 21 21 40 40 40 40 40 40 40 40 40 40 40 40 40 40 40 40 40 40 40 40 40 26 26 26 40 40 40 39 39 39 40 40 40 40 40 40 40 40 40 40 40 40 40 40 40 39 39 39 40 40
40 40 40 40 40 40 40 40 40 40 40 40 39 39 39 40 39 39 39 40 39 39 39 40 40 40 40 40 39 39 39 39 39 39 39 39 39 39 40 40 40 39 39 39 40 40 40 40 40 40 40 40 40 40 40 40 40 40 40 40
40 40 40 40 40 40 40 40 40 40 40 40 40 40 40 40 40 40 40 40 40 40 40 40 40 40 40 40 40 40 40 40 40 40 40 40 40 40 40 39 39 39 40 40 40 40 40 40 40 40 40 40 40 40 40 40 40 40 40 40
40 40 40 40 40 40 40 40 40 40 40 40 40 40 40 40 40 40 40 40 40 40 40 40 40 40 40 40 40 40 40 40 40 40 40 40 40 40 40 40 40 40 40 40 40 40 40 40 40 40 40 39 39 39 40 40 40 40 34 34
34 34 40 40 40 39 39 39 40 40 40 40 40 40 40 40 40 40 40 40 39 39 39 40 40 40 40 40 40 40 40 40 40 40 40 40 40 40 40 39 39 39 40 40 40 40 40 40 40 40 40 40 40 40 40 40 40 40 40 40
34 34 33 33 40 39 39 39 39 40 39 35 35 34 38 38 40 40 40 40 40 40 40 40 40 40 40 40 40 40 40 40 40 40 40 40 40 40 40 40 40 40 40 40 40 40 40 40 40 40 34 34 34 32 30 16 30 35 40 40
40
>I6629V002B0CGS length=239 xy=0706_3722 region=2 run=R_2014_12_30_12_21_21_
29 27 27 27 27 16 16 16 16 16 24 23 23 22 22 18 16 16 20 16 16 16 16 16 12 12 12 12 16 20 20 13 13 13 19 14 24 23 26 26 27 27 30 33 33 33 33 33 31 29 26 30 28 27 23 19 19 13 13 13
14 17 26 22 21 22 22 19 19 19 24 25 25 28 32 32 32 32 28 28 21 19 19 17 21 21 22 26 17 17 13 13 13 13 19 21 28 30 27 24 23 24 23 25 25 33 28 28 26 24 24 24 28 20 20 20 20 31 29 29
30 31 33 33 28 25 25 25 30 30 37 37 37 30 30 30 37 30 32 35 35 33 32 32 32 32 20 20 20 25 23 23 24 32 30 29 29 30 29 23 25 24 30 30 28 28 32 33 30 30 30 32 32 27 23 24 19 19 15 15
14 21 21 24 24 21 21 21 13 13 15 23 23 24 23 23 27 26 21 21 23 21 25 23 22 21 13 13 13 18 0 21 21 21 25 24 24 23 19 19 20 28 33 35 35 35 33 33 33 33 33 33 33 33 25 20 20 17 16
>I6629V002B0CHQ length=390 xy=0706_3756 region=2 run=R_2014_12_30_12_21_21_
40 40 40 40 40 26 26 26 26 26 40 40 40 40 40 40 40 40 39 39 37 40 21 21 22 22 22 22 25 31 26 18 18 18 35 30 40 36 39 39 39 39 39 40 40 40 40 40 40 40 40 40 40 40 40 38 31 31 31 40
40 40 40 40 40 40 12 12 12 12 12 12 12 12 12 12 12 12 12 12 12 12 12 12 12 12 12 12 12 12 12 12 12 12 12 12 12 40 40 40 35 35 35 40 32 32 33 33 39 36 35 20 29 29 40 40 37 29 28 28
34 33 38 38 39 28 25 27 33 40 40 38 38 38 40 40 40 40 40 40 40 40 40 40 40 40 38 38 38 40 40 39 40 25 25 25 28 24 40 39 39 38 38 39 39 38 38 40 39 39 33 33 30 30 30 37 37 40 39 39
40 38 38 38 35 28 23 23 23 32 23 23 23 32 36 38 36 36 38 36 36 36 32 28 28 27 27 21 25 24 31 24 25 25 35 27 27 27 27 27 25 38 38 38 38 38 38 38 40 39 40 40 40 37 37 37 38 39 39 37
35 35 35 32 28 28 28 35 38 38 35 32 28 28 28 32 35 38 38 33 28 28 28 28 32 31 24 24 22 22 31 23 31 16 16 16 16 25 16 24 24 26 24 24 23 32 33 27 17 16 17 17 31 36 38 36 35 27 29 29
31 35 35 28 21 21 21 28 32 32 32 40 40 40 40 40 40 40 40 40 40 40 40 40 38 35 21 22 20 20 18 18 18 13 13 13 18 18 20 13 13 13 31 29 29 31 31 36 36 36 37 39 39 39 39 39 39 31 31 31
39 39 34 34 35 35 39 39 39 39 39 39 39 40 40 39 39 39 40 34 34 34 31 27 14 27 30 40 39 39
>I6629V002B0CLP length=24 xy=0706_3899 region=2 run=R_2014_12_30_12_21_21_
40 40 40 40 40 40 40 40 40 40 40 40 40 34 34 34 34 40 40 40 40 40 40 40
>I6629V002B0CM3 length=361 xy=0706_3949 region=2 run=R_2014_12_30_12_21_21_
40 40 40 40 40 39 39 39 40 40 40 40 40 40 40 40 40 40 40 40 40 40 34 34 21 21 21 35 40 40 40 39 39 39 40 40 40 39 39 39 40 40 40 40 40 40 40 40 40 40 40 40 40 40 40 40 40 40 40 40
40 40 40 40 40 40 34 34 34 34 40 40 39 39 39 40 39 39 39 40 40 40 40 40 40 40 40 40 40 40 40 40 40 40 40 40 40 40 40 39 39 39 40 40 40 38 38 38 40 40 40 40 40 40 40 40 40 40 40 40
40 40 40 40 40 40 40 40 40 40 40 40 40 40 40 40 40 40 40 40 40 40 40 40 40 40 40 40 40 40 40 40 40 40 40 40 40 40 40 39 39 39 40 40 40 40 40 40 40 40 40 40 40 40 40 40 40 40 40 40
40 40 40 40 40 40 40 40 40 40 40 40 40 40 40 40 40 40 40 40 40 40 40 40 40 40 40 40 40 40 40 40 40 40 40 40 40 40 40 40 40 40 40 40 40 40 40 40 40 40 40 39 39 39 40 40 40 40 34 34
34 34 40 40 40 39 39 39 40 40 40 40 40 40 40 40 40 40 40 40 38 38 38 39 40 40 40 40 40 40 40 40 40 40 40 40 40 39 30 28 24 24 35 40 40 40 40 40 40 30 30 30 40 40 40 40 40 40 40 40
40 39 39 39 40 40 40 40 40 40 40 40 40 40 40 40 39 39 39 40 40 34 39 39 40 40 40 40 40 39 34 35 35 40 40 40 40 39 39 39 40 40 40 40 40 40 40 40 40 40 34 34 34 33 30 16 30 35 40 40
40
>I6629V002B0CM7 length=362 xy=0706_3953 region=2 run=R_2014_12_30_12_21_21_
40 40 40 40 40 40 40 40 40 40 40 40 40 40 40 40 40 40 40 40 40 40 39 39 39 39 40 40 40 40 40 39 39 39 40 40 40 39 39 39 40 40 40 40 40 40 40 40 40 40 40 40 40 40 40 40 40 30 30 30
30 30 40 40 40 40 40 40 40 40 40 40 39 39 39 40 40 40 40 40 40 40 40 40 40 40 40 40 40 40 40 40 40 40 40 40 40 40 40 40 40 40 40 40 40 39 39 39 40 40 40 40 40 40 40 40 40 40 40 40
40 40 40 40 40 40 40 40 40 40 40 40 40 39 39 39 40 40 40 40 40 40 40 40 40 40 40 40 40 40 40 40 40 40 40 40 40 40 40 39 39 39 40 40 40 40 40 40 40 40 40 40 38 38 38 39 39 40 40 40
40 40 40 40 40 40 40 40 40 40 40 40 40 40 40 40 40 40 40 40 40 38 38 38 40 40 40 40 40 40 40 40 40 40 40 40 40 40 40 40 40 40 40 40 40 40 40 40 40 40 40 36 36 36 40 40 32 33 18 18
18 18 24 23 36 33 33 33 40 34 40 40 40 40 40 40 40 40 40 40 39 39 39 40 40 40 40 40 40 40 40 40 40 40 40 40 40 40 30 30 30 30 39 40 40 40 40 40 40 40 40 40 40 40 40 40 40 40 40 40
38 21 21 21 23 23 26 22 24 26 26 13 34 29 34 29 39 39 40 40 40 40 40 40 40 40 40 40 40 40 40 40 40 40 40 40 40 40 40 40 40 40 40 40 40 40 40 40 40 40 40 34 34 34 33 26 13 26 30 35
40 40
>I6629V002B0COO length=361 xy=0706_4006 region=2 run=R_2014_12_30_12_21_21_
40 40 40 40 40 39 39 39 40 40 40 40 40 40 40 40 40 40 40 40 40 40 40 40 40 40 40 40 40 40 40 39 39 39 40 40 40 39 39 39 40 40 40 40 40 40 40 40 40 40 40 40 40 40 40 39 39 39 40 40
40 40 40 40 40 40 40 40 40 40 40 40 39 39 39 40 40 40 40 40 40 40 40 40 40 40 40 40 40 40 40 40 40 40 40 40 40 40 40 40 40 39 39 39 40 40 40 40 40 40 40 40 40 40 40 40 40 40 40 40
40 40 40 40 40 40 40 40 40 40 40 40 40 40 40 40 40 40 40 40 40 40 40 40 40 40 40 40 40 40 40 40 40 40 40 40 40 40 40 39 39 39 40 40 40 40 40 40 40 40 40 40 40 40 40 40 40 40 40 40
40 40 40 40 40 40 40 40 40 40 40 40 40 40 40 40 40 40 40 40 40 40 40 40 40 40 40 40 40 40 40 40 40 40 40 40 40 40 40 40 40 40 40 40 40 40 40 40 40 40 40 39 39 39 40 40 40 40 34 34
34 34 40 34 39 34 34 34 39 40 39 40 40 40 40 40 40 40 40 40 39 39 39 40 40 40 40 40 40 40 39 39 39 40 40 39 39 39 40 39 39 39 40 40 40 40 40 40 40 40 40 40 40 40 40 40 40 40 40 40
34 34 34 33 40 35 35 34 34 40 40 40 40 40 40 40 40 40 40 40 40 40 40 40 40 40 40 40 40 40 40 40 40 39 39 39 39 40 40 40 40 40 39 39 30 30 30 28 28 40 33 34 34 34 40 34 40 40 40 40
40
>I6629V002B0CQF length=363 xy=0706_4069 region=2 run=R_2014_12_30_12_21_21_
40 40 40 40 40 39 39 39 40 40 40 40 40 40 40 40 40 40 40 40 40 40 40 40 40 40 40 40 40 40 40 39 39 39 40 40 40 39 39 39 40 40 40 40 40 40 40 40 40 40 40 40 40 40 39 39 39 40 40 40
40 40 40 40 40 40 40 40 40 40 40 40 28 28 26 26 19 19 19 28 23 36 36 40 38 40 34 34 34 34 40 40 39 39 39 40 40 40 40 40 40 40 40 39 39 39 40 40 40 39 39 39 40 40 40 40 40 40 40 40
40 40 40 40 40 40 40 40 40 34 34 34 34 40 40 40 40 40 40 40 40 40 40 40 40 40 40 40 40 40 40 40 40 40 40 40 40 40 40 40 40 40 40 40 40 40 40 40 40 40 40 40 40 40 40 40 40 40 40 40
40 40 40 40 40 40 40 40 40 40 40 40 40 40 40 40 40 40 40 40 40 40 40 40 40 40 39 39 39 40 40 40 40 40 40 40 40 40 40 40 40 40 40 40 40 40 40 35 35 35 35 39 39 39 40 40 40 40 31 31
33 31 35 23 35 34 39 39 40 40 40 40 40 40 40 40 40 40 40 40 39 38 38 39 40 40 40 40 40 40 40 40 40 40 40 40 40 40 40 39 39 39 40 40 40 40 30 30 30 39 39 30 30 30 30 36 36 40 40 31
31 29 31 39 39 40 40 40 40 40 40 40 40 40 40 40 40 39 39 39 40 40 40 40 40 40 40 40 40 40 40 40 34 35 35 39 39 39 39 40 40 40 40 40 31 31 31 29 30 13 13 26 29 29 29 24 24 12 24 24
40 40 40
>I6629V002B0CYM length=362 xy=0707_0268 region=2 run=R_2014_12_30_12_21_21_
40 40 40 40 40 26 26 26 40 40 40 40 40 40 40 40 40 40 40 40 40 40 40 40 40 40 40 40 40 40 40 39 39 39 40 40 40 39 39 39 40 40 40 40 40 40 40 40 40 40 40 40 40 40 34 34 34 34 40 40
40 40 40 40 40 40 40 40 40 40 40 40 39 39 39 40 33 33 33 33 39 39 39 40 40 40 40 40 40 40 40 38 38 38 40 40 40 40 40 40 40 39 39 39 40 40 40 40 40 40 40 40 40 40 40 40 40 40 40 40
40 40 40 40 40 40 40 40 40 40 40 28 28 28 28 28 40 40 40 40 40 40 40 40 40 40 40 40 40 40 40 40 40 40 40 40 40 40 40 39 39 39 40 40 40 40 40 40 40 40 40 40 40 40 40 40 40 40 40 40
40 40 40 40 40 40 40 40 40 40 40 40 40 40 40 40 40 40 40 40 40 40 40 39 39 39 40 40 40 40 40 40 40 40 40 40 40 40 40 40 40 40 40 40 40 40 40 40 40 40 40 39 39 39 40 40 40 40 34 34
34 34 40 40 40 39 39 39 40 40 40 40 40 40 40 40 40 40 40 40 39 39 39 40 40 40 40 40 40 40 40 40 40 40 40 40 40 40 40 38 38 38 40 40 40 40 40 40 40 40 40 40 40 40 40 40 40 40 40 40
40 40 40 39 39 39 39 39 39 40 40 34 28 28 28 34 34 39 40 40 40 40 40 40 40 40 40 40 40 40 40 40 40 40 40 40 40 40 40 40 40 40 40 40 40 40 40 40 40 40 40 32 32 32 32 40 34 39 39 39
40 40
>I6629V002B0CYQ length=361 xy=0707_0272 region=2 run=R_2014_12_30_12_21_21_
40 40 40 40 40 30 30 30 30 30 40 40 40 40 40 40 40 40 40 40 40 40 40 40 40 40 40 40 40 40 40 39 39 39 40 40 40 39 39 39 40 40 40 40 40 40 40 40 40 40 40 40 40 40 40 40 40 40 40 40
40 40 40 40 40 40 40 40 40 40 40 40 39 39 39 40 40 40 40 40 39 39 39 40 40 40 40 40 39 39 39 40 39 39 39 40 40 40 40 40 40 40 40 40 40 40 40 40 40 40 40 40 40 40 40 40 40 40 40 40
40 40 40 40 40 40 40 40 40 40 40 40 40 40 40 40 40 40 40 40 40 40 40 40 38 38 38 40 40 40 40 40 40 40 40 40 40 40 40 39 39 39 40 40 40 40 40 40 40 40 40 40 40 40 39 39 39 40 40 40
40 40 40 40 40 40 40 40 40 40 40 40 40 40 40 40 40 40 40 40 40 40 40 40 40 40 40 40 40 40 40 40 40 40 40 40 40 40 40 40 40 40 40 40 40 40 40 40 40 40 40 39 39 39 40 40 40 40 34 33
33 33 40 34 35 28 28 28 26 34 40 40 40 40 40 40 40 40 35 30 30 30 39 40 40 40 40 40 40 40 40 40 40 40 40 40 40 40 40 39 39 39 40 40 40 40 40 40 40 40 40 40 40 40 40 40 40 40 40 40
39 39 39 40 40 34 34 34 34 40 40 40 40 40 40 40 40 40 40 40 40 40 40 40 40 40 40 40 40 40 40 40 40 40 39 39 39 39 39 40 40 40 39 39 39 40 40 40 40 40 34 34 34 34 40 34 40 40 40 40
40
>I6629V002B0CYX length=355 xy=0707_0279 region=2 run=R_2014_12_30_12_21_21_
40 40 40 40 40 39 39 39 40 40 40 40 40 40 38 33 33 35 38 38 40 40 40 40 40 40 40 40 40 40 40 39 39 39 40 40 40 39 39 39 40 40 40 40 40 40 40 40 40 40 40 40 40 40 39 39 39 40 40 40
40 40 40 33 33 26 26 26 38 40 40 40 36 35 35 37 31 33 31 31 25 26 25 28 38 38 28 28 28 28 38 28 28 28 35 35 38 38 38 35 35 35 38 38 28 28 28 28 32 38 39 37 33 33 33 34 37 37 40 40
40 40 40 33 33 33 33 40 40 40 40 26 25 25 37 40 40 40 40 40 28 28 28 30 30 40 40 40 40 40 40 40 38 38 38 40 40 40 40 39 39 39 40 40 40 40 40 40 40 40 40 39 39 39 32 31 21 21 21 21
26 25 31 30 20 20 20 32 35 34 34 35 36 31 31 31 31 39 22 22 21 21 20 20 25 32 38 38 38 38 38 33 33 33 40 40 40 40 40 40 40 39 40 37 33 28 28 28 32 40 38 23 23 23 28 38 38 39 28 28
28 27 32 17 28 28 28 27 34 25 31 31 35 35 35 35 32 28 28 28 36 36 33 35 35 35 38 38 39 37 28 28 27 25 27 27 27 36 38 22 20 20 19 27 27 35 35 35 28 22 22 21 32 40 40 40 40 40 37 37
36 36 32 32 32 39 40 36 32 32 28 28 28 28 31 31 31 32 32 20 35 38 38 40 40 38 39 32 21 17 16 16 21 36 36 36 36 31 20 21 19 19 20 27 36 36 36 34 34 36 21 21 21 21 27
>I6629V002B0CZC length=360 xy=0707_0294 region=2 run=R_2014_12_30_12_21_21_
40 40 40 40 40 39 39 39 40 40 40 40 40 40 40 40 40 40 40 40 40 40 40 40 40 40 40 40 40 40 40 38 38 38 40 40 40 39 39 39 40 40 40 40 40 40 40 40 40 40 40 40 40 40 40 40 40 40 40 40
40 40 40 40 40 40 40 40 40 40 40 40 39 39 39 40 34 34 34 34 39 39 39 40 40 40 40 40 40 40 40 39 39 39 40 40 40 40 40 40 40 39 39 39 40 40 40 40 40 40 40 40 40 40 40 40 40 40 40 40
40 40 40 40 40 40 40 40 40 40 40 26 26 26 26 26 26 40 40 17 34 34 39 39 40 40 40 40 40 40 40 40 40 40 40 40 40 40 40 39 39 39 40 40 40 40 40 40 40 40 40 40 40 40 40 40 40 40 40 40
40 40 40 40 40 40 40 40 40 40 40 40 40 40 40 40 40 40 40 40 29 29 30 30 28 40 38 34 34 35 39 40 40 40 40 40 40 40 40 40 40 40 40 40 40 40 40 40 40 40 40 39 39 39 40 40 40 40 32 32
34 34 40 40 40 38 38 38 40 40 40 40 40 40 40 40 40 40 40 40 39 39 39 40 40 40 40 39 39 39 40 40 40 40 35 34 34 37 40 39 38 38 40 40 34 39 39 40 40 40 40 40 40 40 40 39 39 39 39 39
38 39 39 40 40 40 40 40 40 40 40 40 40 40 40 40 40 40 40 40 40 40 39 39 39 40 40 40 40 40 40 40 40 40 40 40 40 40 40 40 40 40 40 40 40 40 28 28 30 31 33 33 31 39 29 39 39 40 40 40
>I6629V002B0D56 length=360 xy=0707_1836 region=2 run=R_2014_12_30_12_21_21_
40 40 40 40 40 39 39 39 40 40 40 40 40 40 40 40 30 30 30 30 40 40 40 40 40 40 40 40 40 40 40 39 39 39 40 40 40 39 39 39 40 40 40 40 40 40 40 40 40 40 40 40 40 40 32 32 32 32 40 40
40 40 40 40 40 40 40 40 40 40 40 40 39 39 39 40 34 34 34 34 39 39 39 40 40 40 40 40 40 40 40 39 39 39 40 40 40 40 40 40 40 39 39 39 40 40 40 40 40 40 40 40 40 40 40 40 40 40 40 40
40 40 40 40 40 40 40 40 40 40 36 18 18 18 18 18 34 40 40 40 40 40 40 40 40 40 40 40 40 40 40 40 40 40 40 40 40 40 40 39 39 39 40 40 40 40 40 40 40 40 40 40 40 40 40 40 40 40 40 40
40 40 40 40 40 40 40 40 40 40 40 40 40 40 40 40 40 40 40 40 40 34 34 34 34 40 39 39 39 40 40 40 40 40 40 40 40 40 40 40 40 40 40 40 40 40 40 40 40 40 40 39 39 39 40 40 40 40 30 30
29 30 40 34 40 39 39 39 40 40 40 40 40 40 40 40 40 40 40 39 30 30 30 39 40 40 40 40 40 40 40 40 40 40 40 39 39 39 40 39 34 34 28 39 40 40 40 40 40 40 40 40 40 40 40 30 30 30 39 40
30 30 30 40 40 36 36 39 39 39 36 40 36 36 36 40 40 40 39 26 30 30 39 39 40 40 40 40 40 40 40 40 40 40 40 40 40 40 40 40 40 40 40 39 39 39 39 39 40 31 31 31 29 34 16 30 30 35 34 34
>I6629V002B0D6Q length=24 xy=0707_1856 region=2 run=R_2014_12_30_12_21_21_
40 40 40 40 40 40 40 40 40 40 40 40 40 34 34 34 33 40 40 40 40 40 40 40
>I6629V002B0D6U length=358 xy=0707_1860 region=2 run=R_2014_12_30_12_21_21_
40 40 40 40 40 39 39 39 40 40 40 40 40 40 40 40 40 40 40 39 39 39 40 40 40 40 40 40 40 40 40 39 39 39 40 40 40 39 39 39 39 39 39 40 40 40 40 40 40 40 40 40 40 40 40 40 40 40 40 40
40 40 40 40 40 40 40 40 34 34 34 34 39 39 39 40 40 40 40 40 40 40 40 40 40 40 40 40 40 40 40 40 40 39 39 39 40 40 40 40 40 40 40 40 40 40 40 40 40 40 39 39 39 40 40 40 40 40 40 40
40 40 40 40 40 40 40 40 40 40 40 40 40 40 40 40 40 40 40 40 40 40 40 40 40 40 40 40 40 40 40 40 40 40 40 40 40 40 40 40 40 40 40 40 40 40 40 40 40 40 40 40 40 40 40 40 40 40 40 40
40 40 40 40 39 39 39 39 40 40 40 40 40 40 40 40 40 40 40 40 40 40 40 40 40 40 40 40 40 40 40 39 39 39 40 40 40 40 40 40 40 40 40 40 40 40 40 40 40 40 40 39 39 39 40 40 40 40 31 31
31 31 40 34 40 40 40 40 40 40 39 39 39 40 40 40 40 40 40 40 39 39 39 39 39 39 40 40 40 40 40 40 39 39 39 39 39 39 40 38 38 38 40 39 34 39 39 40 40 40 40 40 40 40 40 40 40 40 40 40
40 40 40 40 40 40 40 40 39 39 39 40 40 40 40 40 40 40 40 40 40 40 40 40 40 40 40 39 39 39 40 40 40 36 22 22 22 26 34 40 32 39 39 40 40 40 40 33 34 34 32 39 29 39 40 40 40 40
>I6629V002B0DAZ length=278 xy=0707_0713 region=2 run=R_2014_12_30_12_21_21_
40 40 38 38 38 39 39 39 40 40 40 40 40 40 40 40 40 40 34 34 37 38 40 40 38 38 38 38 40 40 40 39 39 39 40 40 40 39 39 39 40 40 40 40 34 34 34 40 40 40 40 40 40 40 31 31 29 29 28 20
30 40 40 40 40 40 40 40 40 40 40 40 37 37 37 40 26 26 26 26 34 34 36 30 40 40 40 40 40 40 40 38 38 38 38 38 38 38 40 40 40 40 40 40 40 40 40 40 40 40 40 40 38 38 38 38 40 40 40 40
40 40 40 40 40 40 38 40 40 38 36 16 16 16 16 16 16 29 32 21 36 36 40 40 40 40 40 40 40 40 40 40 40 40 40 40 40 40 40 39 39 39 40 40 38 34 34 34 39 40 34 34 30 30 30 39 40 40 40 40
40 40 40 40 34 34 34 38 40 40 40 40 40 40 40 40 40 40 40 34 26 26 27 27 26 40 39 39 39 40 38 34 34 34 40 40 40 40 40 40 40 40 40 40 40 40 40 40 40 40 40 39 34 34 34 30 30 30 28 28
24 24 40 27 33 19 19 19 28 18 23 22 31 32 22 22 22 32 33 34 25 25 26 30 40 40 40 40 36 34 32 32 25 21 25 19 12 12
>I6629V002B0DEO length=363 xy=0707_0846 region=2 run=R_2014_12_30_12_21_21_
40 40 40 40 40 39 39 39 40 40 40 40 40 40 40 40 40 40 40 40 40 40 40 40 40 40 40 40 40 40 40 39 39 39 40 40 40 39 39 39 40 40 40 40 40 40 40 40 40 40 40 40 40 40 39 39 39 40 40 40
40 40 40 40 40 40 40 40 40 40 40 40 34 34 32 32 26 26 26 40 40 40 40 40 40 40 40 40 40 40 40 40 39 39 39 40 40 40 40 40 40 40 40 39 39 39 40 40 40 39 39 39 40 40 40 40 40 40 40 40
40 40 40 40 40 40 40 40 40 34 34 34 34 40 40 40 40 40 40 40 40 40 40 40 40 40 40 40 40 40 40 40 40 40 40 40 40 40 40 40 40 40 40 40 40 40 40 40 40 40 40 40 40 40 40 40 40 40 40 40
40 40 40 40 34 34 35 40 40 40 40 40 40 40 40 40 40 40 40 40 40 40 40 40 40 40 39 39 39 40 40 40 40 40 40 40 40 40 40 40 40 40 40 40 40 40 39 39 39 40 40 39 39 39 40 40 40 40 32 34
34 34 40 40 40 39 39 39 40 40 34 34 35 40 40 40 40 40 40 40 39 39 39 40 40 40 40 40 40 40 40 40 40 40 40 40 40 40 30 30 30 39 40 40 40 40 39 39 39 40 39 35 35 35 39 39 39 39 39 31
31 33 33 40 40 40 40 40 40 40 40 39 39 39 39 39 40 40 40 40 40 40 40 40 39 39 39 40 40 40 40 40 40 40 40 40 40 40 40 30 30 30 28 40 29 29 31 29 36 16 16 30 31 31 31 29 30 16 30 30
40 40 40
>I6629V002B0DII length=361 xy=0707_0984 region=2 run=R_2014_12_30_12_21_21_
40 40 40 40 40 26 26 26 26 26 40 40 40 40 40 40 40 40 40 40 40 40 40 40 40 40 40 40 40 40 40 40 40 40 40 40 40 39 38 38 39 40 40 40 40 40 40 40 40 40 40 40 40 40 40 39 39 39 40 40
40 40 40 40 40 40 40 40 40 40 40 40 39 39 39 40 39 39 39 40 39 39 39 40 40 40 40 40 39 39 39 40 40 40 40 40 40 40 40 40 40 39 39 39 40 40 40 40 40 40 40 40 40 40 40 40 40 40 40 40
40 40 40 40 40 40 40 40 40 40 40 40 40 40 40 40 40 40 40 40 40 40 40 40 40 40 40 40 40 40 40 40 40 40 40 40 40 40 40 39 39 39 40 40 40 40 40 40 40 40 40 40 40 40 40 40 40 40 40 40
40 40 40 40 39 39 39 40 40 40 40 40 40 39 39 39 39 40 40 40 40 40 40 40 40 40 40 40 40 40 40 40 40 40 40 40 40 40 40 40 40 39 39 39 39 40 40 40 40 40 40 39 39 39 40 40 40 40 33 33
34 34 40 40 40 39 39 39 40 40 40 40 40 40 40 40 40 40 40 40 39 39 39 40 40 40 40 40 40 40 40 40 40 30 30 30 30 40 40 39 39 39 40 40 40 40 40 40 40 40 40 40 40 40 40 40 40 40 40 39
30 30 30 30 39 34 40 40 40 40 40 40 40 39 39 39 40 40 40 40 40 40 40 39 39 39 40 40 40 40 40 40 40 40 40 40 40 40 40 40 39 35 35 35 40 40 40 39 39 39 33 34 34 33 39 29 39 40 40 40
40
>I6629V002B0DIZ length=289 xy=0707_1001 region=2 run=R_2014_12_30_12_21_21_
27 24 25 24 24 32 32 32 33 33 33 33 32 32 32 25 25 25 25 28 28 32 32 28 27 26 28 28 32 32 32 34 23 21 21 27 23 35 30 30 30 33 27 30 32 28 27 27 27 25 13 13 14 19 17 17 18 14 13 13
13 25 24 26 19 19 19 19 27 30 32 32 32 32 28 28 28 33 33 25 25 25 25 32 29 27 27 27 27 27 27 27 23 23 21 21 22 25 32 21 21 23 27 34 34 37 37 30 30 30 33 35 35 35 32 25 25 25 32 20
20 20 25 32 33 35 35 30 37 30 35 32 33 28 28 27 32 28 19 22 13 13 13 13 17 17 13 13 13 13 13 26 29 30 30 30 32 32 33 35 30 30 30 34 27 25 25 30 35 35 35 35 32 30 30 30 30 30 30 32
29 26 37 37 37 26 26 25 32 37 37 37 37 37 35 26 26 26 26 37 37 37 37 37 37 37 37 37 37 37 37 35 35 34 37 37 25 26 26 26 26 26 37 34 35 35 38 35 35 37 38 38 38 38 34 30 30 30 32 32
26 26 28 20 20 14 25 28 28 28 33 28 28 28 23 30 25 25 25 25 30 30 26 28 28 28 38 35 30 30 30 35 35 38 38 35 35 35 33 33 32 24 23 19 19 18 23 22 19
>I6629V002B0DJY length=361 xy=0707_1036 region=2 run=R_2014_12_30_12_21_21_
40 40 40 40 40 28 30 30 30 28 40 40 40 40 40 40 40 40 40 40 40 40 40 40 34 34 34 34 40 40 40 39 39 39 40 40 40 39 39 39 40 40 40 40 40 40 40 40 40 40 40 40 40 40 40 39 39 39 40 40
40 40 40 40 40 40 40 40 40 40 40 40 39 39 39 40 39 39 39 40 39 39 39 40 40 40 40 40 39 39 39 40 40 40 40 40 40 40 40 40 40 39 39 39 40 40 40 40 40 40 40 40 40 40 40 40 40 40 40 40
40 40 40 40 40 40 40 40 40 40 40 40 40 40 40 40 40 40 40 40 40 40 40 40 40 40 40 40 40 40 40 40 40 40 40 40 40 40 40 39 39 39 40 40 40 40 40 40 40 40 40 40 40 40 40 40 40 40 40 40
40 40 40 40 40 40 40 40 40 40 40 40 40 40 40 40 40 40 40 40 40 40 40 40 40 40 40 40 40 40 40 40 40 40 40 40 40 40 40 40 40 40 40 40 40 40 40 40 40 40 40 39 39 39 40 40 40 40 34 34
34 34 40 40 40 39 39 39 40 40 40 40 40 40 40 40 40 40 40 40 39 39 39 40 40 40 40 40 40 40 40 40 40 39 35 34 34 40 40 39 39 39 40 40 40 40 40 40 40 39 39 39 40 40 39 39 39 39 39 35
30 30 31 31 39 34 40 40 40 40 40 40 40 30 30 30 40 39 39 34 40 40 40 39 39 39 39 40 39 39 39 40 40 40 40 40 40 40 40 40 35 34 33 33 35 35 29 28 28 31 17 17 17 17 22 12 31 36 35 31
31
>I6629V002B0DON length=363 xy=0707_1205 region=2 run=R_2014_12_30_12_21_21_
40 40 40 40 40 39 39 39 40 40 40 40 40 40 40 40 40 40 40 40 40 40 40 40 40 40 40 40 40 40 40 39 39 39 40 40 40 39 39 39 40 40 40 40 40 40 40 40 40 40 40 40 40 40 39 39 39 40 40 40
40 40 40 40 40 40 40 40 40 40 40 40 39 39 39 40 39 39 39 33 33 34 34 40 40 40 40 40 33 33 33 33 39 39 39 40 40 40 40 40 40 40 40 39 39 39 40 40 40 39 39 39 40 40 40 40 40 40 40 40
40 40 40 40 40 40 40 40 40 34 34 34 33 40 40 40 40 40 40 40 40 40 40 40 40 40 40 40 40 40 40 40 40 40 40 40 40 40 40 39 39 39 40 40 40 40 40 40 40 40 40 40 40 40 40 40 40 40 40 40
40 40 40 40 40 40 40 40 40 40 40 40 40 40 40 40 40 40 40 40 40 40 40 40 40 40 39 39 39 40 40 40 40 40 40 40 40 40 40 40 40 40 40 40 40 40 40 40 40 40 40 39 39 39 40 40 40 40 34 34
34 34 40 40 40 40 40 40 40 40 40 40 40 40 40 40 40 40 40 40 39 39 39 40 40 40 40 40 40 40 40 40 40 40 40 40 40 40 40 39 39 39 40 40 40 40 30 30 30 39 39 39 39 40 40 40 40 40 40 28
28 28 28 28 40 39 39 39 40 40 40 40 40 40 40 40 40 40 40 40 40 40 40 40 40 40 40 40 40 40 40 40 40 40 40 35 35 34 34 40 40 40 39 39 31 31 34 33 40 29 29 39 31 33 34 34 40 34 40 40
40 40 40
>I6629V002B0DUT length=360 xy=0707_1427 region=2 run=R_2014_12_30_12_21_21_
40 40 40 40 40 39 39 39 40 40 40 40 40 40 40 40 40 40 40 40 40 40 40 40 34 34 34 34 40 40 40 30 30 30 40 40 40 39 39 39 40 40 40 40 40 40 40 40 40 40 40 40 40 40 39 39 39 40 40 40
40 40 40 40 40 40 40 40 40 40 40 40 39 39 39 40 34 34 34 34 39 39 39 40 40 40 40 40 40 40 40 39 39 39 40 40 40 40 40 40 40 21 21 21 40 40 40 40 40 40 40 40 40 40 40 40 40 40 40 40
40 40 40 40 40 40 40 40 40 40 40 30 30 30 30 30 40 40 40 40 40 40 40 40 40 40 40 40 40 40 40 40 40 40 40 40 40 40 40 39 39 39 40 40 40 40 40 40 40 40 40 40 40 40 40 40 40 40 40 40
40 40 40 40 40 40 40 40 40 40 40 40 40 40 40 40 40 40 40 40 40 26 26 26 26 35 39 39 39 40 40 40 40 40 40 40 40 40 40 40 40 40 40 40 40 40 40 40 40 40 40 39 39 39 40 40 40 40 34 34
34 34 40 40 40 39 39 39 40 40 39 39 40 40 40 40 40 40 40 40 39 39 39 40 40 40 40 40 40 40 40 40 40 40 40 38 38 38 40 34 34 34 28 39 40 40 40 40 40 40 40 40 39 39 39 40 40 40 40 40
39 39 39 40 40 40 40 40 35 35 35 39 40 40 40 40 40 40 40 40 40 39 39 39 39 39 39 39 40 40 40 40 40 39 39 39 40 40 40 40 40 40 40 40 40 40 34 34 35 31 33 34 34 40 34 40 40 40 40 40
>I6629V002B0E5I length=364 xy=0707_3108 region=2 run=R_2014_12_30_12_21_21_
40 40 23 23 23 23 23 23 40 40 40 40 40 40 40 40 40 40 40 40 40 40 40 40 40 39 39 39 40 40 40 39 39 39 40 40 40 39 39 39 39 39 39 40 40 40 40 40 40 40 40 40 40 40 40 40 40 40 40 40
40 40 40 40 40 40 40 40 40 40 40 40 40 39 39 39 40 40 40 40 40 39 39 39 40 40 40 40 40 39 39 39 40 40 39 39 39 40 40 40 40 40 40 40 40 40 40 40 40 40 40 40 40 40 39 39 39 40 40 40
40 40 40 40 40 40 40 40 40 40 34 34 34 34 40 40 40 40 40 40 40 40 40 40 40 40 40 40 40 40 40 40 40 40 40 40 40 40 40 40 39 39 39 40 40 40 40 40 40 40 40 40 40 40 40 40 40 40 40 40
40 40 40 40 40 40 40 40 40 40 40 40 40 40 40 40 40 40 39 28 28 28 39 39 40 40 40 34 34 34 40 40 40 40 40 40 40 40 40 40 40 40 40 40 40 40 40 40 40 40 40 40 34 34 34 40 40 40 39 33
33 33 33 39 34 40 40 40 40 40 39 39 39 40 40 40 40 40 40 40 40 34 34 34 34 40 40 40 40 40 35 34 34 35 40 40 40 40 40 40 37 38 34 30 30 24 40 40 40 40 40 40 40 40 40 40 40 40 40 40
40 40 34 34 34 34 34 34 34 34 40 40 40 40 40 31 31 31 31 39 39 39 40 40 40 40 40 40 40 40 40 40 40 40 40 40 40 39 39 39 40 40 40 40 40 40 40 40 40 40 40 40 40 33 34 33 31 39 29 39
40 40 40 40
>I6629V002B0E77 length=364 xy=0707_3205 region=2 run=R_2014_12_30_12_21_21_
40 40 22 22 22 22 22 22 40 40 40 40 40 40 40 40 40 40 40 40 40 40 39 39 39 39 39 39 40 40 40 39 39 39 40 40 40 39 39 39 39 39 39 40 40 40 40 40 40 40 40 40 40 40 40 40 40 40 40 40
40 40 40 40 40 40 40 40 40 40 40 40 40 39 39 39 40 40 40 40 40 40 40 40 40 40 40 39 39 39 40 40 40 40 39 39 39 40 40 40 40 40 40 40 40 40 40 40 40 40 40 40 40 34 34 34 34 40 40 40
40 40 40 40 40 40 40 40 40 40 34 34 34 34 40 40 40 40 40 40 40 40 40 40 40 40 40 40 40 40 40 40 40 40 40 40 40 40 40 40 39 39 39 40 40 40 40 40 40 40 40 40 40 40 40 40 40 40 40 40
40 40 40 40 40 40 40 40 40 40 40 40 40 40 40 40 40 40 40 38 38 38 40 40 40 40 40 26 26 26 39 39 40 40 40 40 40 40 40 40 40 40 40 40 40 40 40 40 40 40 40 39 30 30 30 30 39 40 40 34
34 34 34 40 40 40 40 40 40 40 30 30 30 39 39 39 40 40 40 40 40 33 33 32 32 40 40 40 40 39 35 30 30 30 35 40 40 40 40 40 39 39 39 40 40 40 40 40 40 40 40 40 40 40 40 40 40 40 40 40
40 40 34 34 34 34 40 40 40 40 40 40 40 40 40 31 31 31 31 39 39 39 40 40 40 40 40 40 40 40 40 40 40 40 40 40 40 39 39 39 39 39 39 40 40 40 40 40 40 40 40 40 40 32 32 34 33 40 34 40
40 40 40 40
>I6629V002B0E8X length=362 xy=0707_3231 region=2 run=R_2014_12_30_12_21_21_
40 40 40 40 40 39 39 39 40 40 40 40 40 40 40 40 40 40 40 40 39 39 39 39 40 40 40 40 40 40 40 39 39 39 40 40 40 39 39 39 40 40 40 40 40 40 40 40 40 40 40 40 40 40 40 40 40 40 40 40
40 40 40 40 40 40 31 31 31 31 40 40 39 39 39 40 38 38 38 40 40 40 40 40 40 40 40 40 40 40 40 40 39 39 39 40 40 40 40 40 40 40 40 40 40 40 40 40 40 39 39 39 40 40 40 40 40 40 40 40
40 40 40 40 40 40 40 40 40 40 40 40 40 40 40 40 32 32 34 34 40 40 40 40 40 40 40 40 40 40 40 40 40 40 40 40 40 40 40 39 39 39 40 40 40 40 40 40 40 40 40 40 40 40 40 40 40 40 40 40
40 40 40 40 40 40 40 40 40 40 40 40 40 40 40 40 40 40 40 40 40 40 40 40 40 40 40 40 40 40 39 39 38 38 39 40 40 39 39 40 40 40 40 40 40 40 40 40 40 40 40 39 39 39 40 40 40 40 33 33
33 33 39 34 40 39 39 37 40 40 40 40 40 40 40 39 35 35 35 39 39 39 39 40 40 40 40 40 40 40 40 40 40 40 40 40 40 40 40 39 39 39 40 40 40 40 39 39 38 40 40 39 36 36 30 30 30 34 30 24
24 24 34 40 36 34 34 30 24 24 30 35 40 40 40 40 39 39 39 39 39 40 40 40 40 40 40 40 39 39 39 40 39 35 34 33 33 38 37 37 40 36 32 24 26 26 26 36 23 30 40 31 31 31 31 39 29 39 40 40
40 40
>I6629V002B0EA9 length=24 xy=0707_2019 region=2 run=R_2014_12_30_12_21_21_
40 40 40 40 40 40 40 40 40 40 40 40 40 34 34 34 34 40 40 40 40 40 40 40
>I6629V002B0EHW length=24 xy=0707_2258 region=2 run=R_2014_12_30_12_21_21_
40 40 40 40 40 40 40 40 40 40 40 40 40 34 34 34 34 40 40 40 40 40 40 40
>I6629V002B0EJS length=24 xy=0707_2326 region=2 run=R_2014_12_30_12_21_21_
40 40 40 40 40 40 40 40 40 40 40 40 40 34 34 34 34 40 40 40 40 40 40 40
>I6629V002B0EL0 length=23 xy=0707_2406 region=2 run=R_2014_12_30_12_21_21_
39 26 26 26 26 35 35 35 38 32 32 32 32 32 32 30 19 19 15 15 15 15 19
>I6629V002B0ERQ length=361 xy=0707_2612 region=2 run=R_2014_12_30_12_21_21_
40 40 40 40 40 39 39 39 40 40 40 40 40 40 40 40 40 40 40 40 40 40 40 40 40 40 40 40 40 40 40 39 39 39 40 40 40 39 39 39 40 40 40 40 40 40 40 40 40 40 40 40 40 40 34 34 34 34 40 40
40 40 40 40 40 40 40 40 40 40 40 40 39 39 39 40 34 34 34 34 39 39 39 40 39 39 39 39 40 40 40 39 39 39 40 40 40 40 40 40 40 40 40 40 40 40 40 40 40 40 40 40 40 40 40 40 40 40 40 40
40 40 40 40 40 40 40 40 40 40 40 26 26 26 26 26 26 40 40 40 40 40 40 40 40 40 40 40 40 40 40 40 40 40 40 40 40 40 40 39 39 39 40 40 40 40 40 40 40 40 40 40 40 40 40 40 40 40 40 40
40 40 40 40 40 40 40 40 40 40 40 40 40 40 40 40 40 40 40 40 26 26 26 26 26 40 39 39 39 40 40 40 40 40 40 40 40 40 40 40 40 40 40 40 40 40 40 40 40 40 40 30 30 30 40 40 40 40 33 33
33 33 40 34 40 39 39 39 40 40 40 40 40 40 40 40 40 40 40 40 39 39 39 40 40 40 35 35 35 35 36 36 33 30 33 30 30 26 30 19 19 19 18 36 27 36 36 40 40 40 40 40 40 40 40 40 40 34 34 34
34 40 40 40 34 34 34 34 34 39 35 34 34 34 36 40 40 40 40 30 30 30 30 34 34 40 40 40 40 40 40 40 40 40 40 39 39 39 39 39 39 39 39 40 40 40 40 40 40 40 33 33 33 31 30 16 30 30 40 40
40
>I6629V002B0F3D length=363 xy=0708_0231 region=2 run=R_2014_12_30_12_21_21_
40 40 40 40 39 21 21 21 38 40 40 40 40 40 40 40 40 40 40 40 40 40 40 40 40 40 40 40 40 40 40 39 39 39 40 40 40 39 39 39 39 39 39 40 40 40 40 40 40 40 40 40 40 40 40 40 40 40 40 40
40 40 40 40 40 39 39 39 40 40 40 40 31 31 31 31 40 40 40 34 34 34 34 40 40 40 40 40 34 34 34 34 40 40 40 40 40 40 40 40 39 39 39 40 40 40 40 40 40 39 39 39 40 40 40 40 40 40 40 40
40 40 40 40 40 40 40 40 40 34 34 34 34 40 40 40 40 40 40 40 40 40 40 40 40 40 40 40 40 40 40 40 40 40 40 40 40 40 40 39 39 39 40 40 40 40 40 40 40 40 40 40 40 40 40 40 40 40 40 40
40 40 40 40 40 40 40 40 40 40 40 40 40 40 40 40 40 40 40 40 40 40 40 40 40 40 39 39 39 40 40 40 40 40 33 33 35 40 40 40 40 40 40 40 40 40 40 40 40 40 40 39 39 39 40 40 40 40 34 34
34 33 40 40 40 39 39 39 40 40 40 40 40 40 40 40 40 40 40 40 39 39 39 40 40 40 40 40 40 40 40 39 39 39 40 40 40 40 40 39 39 39 40 40 40 40 39 39 39 40 40 40 40 40 40 40 40 40 40 40
40 39 39 39 40 39 30 30 30 40 40 40 40 40 40 39 39 24 24 24 30 34 40 40 40 40 40 40 40 40 40 40 40 40 40 40 39 39 39 40 40 40 40 40 31 31 31 31 40 34 34 40 32 32 33 31 39 29 39 40
40 40 40
>I6629V002B0F48 length=362 xy=0708_0298 region=2 run=R_2014_12_30_12_21_21_
40 40 40 40 40 40 40 40 40 40 40 40 40 40 40 40 40 40 40 40 40 40 40 40 40 40 40 40 40 40 40 30 30 30 40 40 40 39 39 39 40 40 40 40 40 40 40 40 40 40 40 40 33 33 34 34 34 39 39 39
39 39 39 40 40 40 40 40 40 40 40 40 38 26 26 26 35 37 37 40 40 40 40 40 40 40 40 40 40 40 40 40 40 40 40 40 40 40 40 40 40 40 40 40 40 39 39 39 40 40 40 30 30 30 40 40 40 40 40 40
40 40 40 40 39 39 39 40 40 40 40 40 40 35 34 34 35 40 39 39 39 39 40 40 40 40 40 40 40 40 40 40 40 40 39 39 39 40 40 39 39 39 40 40 40 40 40 40 40 40 40 40 40 40 40 40 40 40 40 40
40 40 40 40 40 40 40 40 40 40 40 40 40 40 40 40 40 40 40 40 40 39 39 38 30 28 30 30 40 40 40 40 40 40 40 40 40 40 40 40 40 40 40 40 40 40 40 40 40 40 40 38 38 38 40 40 40 40 34 33
33 33 40 29 30 30 30 30 35 28 40 40 40 40 40 40 40 40 40 40 39 39 39 40 40 40 40 40 40 40 39 39 39 40 40 40 40 40 40 39 39 39 40 39 28 35 35 40 40 40 40 40 40 40 40 40 40 40 40 40
40 28 28 28 28 28 39 39 39 40 39 23 31 32 31 31 39 39 40 40 40 40 40 40 40 40 40 40 39 24 24 24 35 40 40 40 40 40 40 40 40 40 40 40 40 40 40 40 39 39 39 31 34 34 32 40 34 40 40 40
40 40
>I6629V002B0F7X length=363 xy=0708_0395 region=2 run=R_2014_12_30_12_21_21_
40 40 40 40 40 39 39 39 40 40 40 40 40 40 40 40 40 40 40 40 40 40 40 40 40 40 40 40 40 40 40 39 39 39 40 40 40 39 39 39 40 40 40 40 40 40 40 40 40 40 40 40 40 40 39 39 39 40 40 40
40 40 40 40 40 40 40 40 40 40 40 40 26 26 26 26 34 34 40 40 40 40 40 40 40 40 40 40 40 40 40 40 40 40 40 40 40 40 40 40 40 40 40 40 40 40 40 40 40 40 40 40 40 40 40 40 40 40 40 40
40 40 40 40 40 40 40 40 40 32 32 32 32 40 40 40 40 40 40 40 40 40 40 40 39 39 39 40 40 40 40 40 40 40 40 40 40 40 40 39 39 39 40 40 40 40 40 40 40 40 40 40 40 40 40 40 40 40 40 40
40 40 40 40 40 40 40 40 40 40 40 40 40 40 40 40 39 39 24 24 24 40 40 40 40 40 30 30 30 40 40 39 35 33 33 40 40 40 40 40 40 40 40 40 40 40 40 40 40 40 40 39 39 39 40 40 40 40 34 34
34 34 40 34 39 30 30 30 40 40 40 40 40 40 40 40 40 40 40 40 39 39 39 40 40 40 40 40 40 40 40 40 40 40 40 40 40 40 40 39 39 39 40 40 40 40 39 39 39 40 40 40 40 40 40 40 40 40 40 34
34 34 33 40 40 40 40 40 40 40 40 40 40 40 40 40 40 40 40 40 40 40 40 40 40 40 40 40 40 40 40 40 40 40 40 39 39 39 39 40 40 40 40 39 31 31 31 31 40 34 34 40 33 33 33 32 40 34 40 40
40 40 40
>I6629V002B0FAO length=354 xy=0707_3294 region=2 run=R_2014_12_30_12_21_21_
40 40 40 40 40 39 39 39 40 40 40 40 40 40 40 40 40 40 40 40 40 40 40 40 40 40 40 40 40 40 40 39 39 39 40 40 40 39 39 39 40 40 40 40 40 40 40 40 40 40 40 40 40 40 40 40 40 40 40 40
40 40 40 40 40 40 40 40 40 40 40 40 39 39 39 40 34 34 34 34 39 39 39 40 40 40 40 40 40 40 40 39 39 39 40 40 40 40 40 40 40 40 40 40 40 40 40 40 40 40 40 40 40 40 40 40 40 40 40 40
40 40 40 40 40 40 40 40 40 40 40 26 26 26 26 26 26 40 40 33 40 40 40 40 40 40 40 40 40 40 40 40 40 40 40 40 40 40 40 39 39 39 40 40 40 40 40 40 40 40 40 40 40 40 40 40 40 40 40 40
40 40 40 40 40 40 40 40 40 40 40 40 40 40 40 40 40 40 40 40 29 29 30 28 28 40 39 38 38 39 40 40 40 40 40 40 40 40 40 40 40 40 40 40 40 40 40 40 40 40 40 39 39 39 40 40 40 40 31 31
31 31 40 40 40 39 39 39 39 40 39 39 40 40 40 40 40 40 40 40 39 38 38 39 40 40 40 40 40 40 40 40 40 40 40 39 39 39 40 39 39 39 40 40 40 40 40 40 40 40 40 40 40 40 40 39 39 39 39 39
38 38 38 40 40 40 34 35 35 40 40 40 40 40 40 40 40 40 40 40 40 39 39 39 39 40 40 39 39 39 40 40 40 40 40 40 40 39 39 39 40 40 35 34 34 40 40 40 40 31 31 31 31 35
>I6629V002B0FBO length=24 xy=0707_3330 region=2 run=R_2014_12_30_12_21_21_
40 40 40 40 40 40 40 40 40 40 40 40 40 34 34 34 34 40 40 40 40 40 40 40
>I6629V002B0FI6 length=360 xy=0707_3600 region=2 run=R_2014_12_30_12_21_21_
40 40 40 40 40 39 39 39 40 40 40 40 40 40 40 40 40 40 40 40 40 40 40 40 34 34 34 34 35 40 40 39 39 39 40 40 40 39 39 39 40 40 40 40 40 40 40 40 40 40 40 40 40 40 34 34 34 34 40 40
40 40 40 40 40 40 40 40 40 40 40 39 21 21 21 40 32 32 32 32 40 40 40 40 40 40 40 40 35 33 33 39 39 39 40 40 40 40 40 40 40 40 40 40 40 40 40 40 40 40 40 40 40 40 40 40 40 40 40 40
40 40 40 40 40 40 40 40 40 40 40 19 19 19 21 19 19 35 40 23 40 40 40 40 39 39 39 40 40 40 40 40 40 40 40 40 40 40 40 39 39 39 40 40 40 40 40 40 40 40 40 40 40 40 40 40 40 40 40 40
40 40 40 40 40 39 39 39 40 40 40 40 40 40 40 40 40 40 40 35 26 26 26 26 26 40 39 39 39 40 39 39 39 40 40 40 40 40 40 40 40 40 40 40 40 40 40 40 40 40 40 39 39 39 40 40 35 35 31 31
32 32 40 40 40 39 39 39 40 40 40 40 40 39 39 39 40 40 35 35 26 26 26 34 40 40 39 39 39 39 40 40 40 40 40 39 39 39 40 39 39 39 40 40 34 39 39 40 40 40 40 40 40 40 40 39 39 35 35 35
38 39 39 33 33 33 33 40 40 17 17 30 30 35 34 34 40 40 36 38 36 34 33 34 34 35 30 26 26 26 36 40 40 40 40 40 40 40 40 40 39 39 39 40 40 40 40 40 40 34 34 33 31 30 16 30 39 40 40 40
>I6629V002B0FMN length=362 xy=0707_3725 region=2 run=R_2014_12_30_12_21_21_
40 40 40 40 40 40 40 40 40 40 40 40 40 40 40 40 40 40 40 40 40 40 40 40 40 40 40 40 40 40 40 39 39 39 40 40 40 39 39 39 40 40 40 40 40 40 40 40 40 40 40 40 40 40 40 40 40 39 39 39
40 40 40 40 40 40 40 40 40 40 40 40 39 39 39 40 39 39 39 40 40 40 40 40 40 40 40 40 40 40 40 40 40 40 40 39 39 39 40 40 40 40 40 40 40 39 39 39 40 40 30 30 30 29 29 40 40 40 40 40
40 40 40 40 40 40 40 40 40 40 40 40 40 40 40 40 40 40 40 40 40 40 40 40 40 40 40 40 40 40 40 40 40 40 40 40 40 40 40 39 39 39 40 40 40 40 40 40 40 40 40 40 40 40 40 40 40 40 40 40
40 40 40 40 40 40 40 40 40 40 40 40 40 40 40 40 40 40 40 40 40 39 39 39 40 40 40 40 40 40 40 40 40 40 40 40 40 40 40 40 40 40 40 40 40 40 40 40 40 40 40 40 40 40 40 40 40 40 34 34
34 34 40 40 40 39 39 39 40 40 40 40 40 40 40 40 40 40 40 40 39 39 39 40 40 40 40 40 40 40 40 40 40 40 40 40 40 40 40 39 39 39 40 40 40 40 40 40 40 40 40 40 40 40 40 40 40 40 40 40
40 25 25 30 30 30 39 39 39 40 40 40 34 34 30 30 34 34 40 40 40 40 40 40 40 40 40 40 40 40 40 40 40 40 40 40 40 40 40 40 40 40 40 40 40 40 40 40 40 40 40 34 34 34 33 40 34 40 40 40
40 40
>I6629V002B0FMY length=23 xy=0707_3736 region=2 run=R_2014_12_30_12_21_21_
21 20 21 25 28 18 18 18 28 30 32 32 28 27 25 24 24 24 24 16 14 14 11
>I6629V002B0FP5 length=363 xy=0707_3851 region=2 run=R_2014_12_30_12_21_21_
40 40 40 40 40 40 40 40 40 40 40 40 40 40 40 40 40 40 40 40 40 40 34 34 34 34 39 39 40 40 40 37 37 37 40 40 30 21 21 21 30 40 40 40 40 40 40 40 40 40 40 40 40 40 40 40 40 39 39 39
40 40 40 40 40 40 40 40 40 40 40 40 39 39 39 40 39 39 39 40 40 40 40 40 40 40 40 40 39 39 39 40 39 39 39 39 39 39 40 40 40 40 40 40 40 39 39 39 40 40 29 29 29 29 29 40 40 40 40 40
40 40 40 40 40 40 40 40 40 40 40 40 40 40 40 40 40 40 40 40 40 40 40 40 40 40 40 40 40 40 40 40 40 40 40 39 39 39 40 40 40 40 40 40 40 40 40 40 40 40 40 40 40 40 40 40 40 40 40 40
40 40 40 40 40 40 40 40 40 40 40 40 39 39 39 40 40 40 40 40 40 40 35 30 30 30 39 39 40 40 40 40 40 39 39 39 40 40 40 40 40 40 40 40 40 40 40 40 40 40 40 30 30 30 34 36 40 34 20 18
18 18 36 25 34 34 34 40 40 40 40 40 40 40 40 40 40 40 40 40 39 39 34 35 30 30 30 35 40 40 40 40 40 40 40 40 40 40 40 38 38 38 39 40 40 40 40 40 40 40 40 39 39 39 40 40 40 40 40 40
40 40 40 39 39 39 39 39 39 40 40 40 39 38 38 38 38 39 40 40 40 40 40 40 40 40 34 34 35 40 40 40 40 40 40 40 40 40 40 40 40 35 35 35 40 40 40 40 40 40 40 25 25 25 25 25 40 20 39 39
40 40 40
>I6629V002B0FSX length=24 xy=0707_3951 region=2 run=R_2014_12_30_12_21_21_
40 40 40 40 40 40 40 40 40 40 40 40 40 34 34 33 32 40 39 40 40 40 40 40
>I6629V002B0FVS length=24 xy=0707_4054 region=2 run=R_2014_12_30_12_21_21_
39 39 39 39 39 34 34 34 34 35 40 40 40 31 31 31 32 38 26 38 39 39 40 40
>I6629V002B0G0Z length=361 xy=0708_1441 region=2 run=R_2014_12_30_12_21_21_
40 40 40 40 40 30 30 30 30 30 40 40 40 40 40 40 40 40 40 40 40 40 34 34 34 34 40 40 40 40 40 39 39 39 40 40 40 39 39 39 40 40 40 40 40 40 40 40 40 40 40 40 40 40 40 39 39 39 40 40
40 40 40 40 40 40 40 40 40 40 40 40 39 39 39 40 39 39 39 40 40 40 40 40 40 40 40 40 40 40 40 40 39 39 39 39 40 40 40 40 40 39 39 39 40 40 40 40 40 40 40 40 40 40 40 40 40 40 40 40
40 40 40 40 40 40 40 40 40 40 40 40 40 40 40 40 40 40 40 40 40 40 40 40 40 40 40 40 40 40 40 40 40 40 40 40 40 40 40 39 39 39 40 40 40 40 40 40 40 40 40 40 40 40 40 40 40 40 40 40
40 40 40 40 40 40 40 40 40 40 40 40 40 40 40 40 40 40 40 40 40 40 40 40 40 40 40 40 40 40 40 40 40 40 40 40 40 40 40 40 40 40 40 40 40 40 40 40 40 39 39 38 38 39 40 40 40 40 31 31
31 33 40 34 35 28 27 27 30 40 40 40 39 39 36 40 40 40 39 35 34 34 39 40 40 40 40 40 40 39 39 39 39 40 40 39 39 39 39 34 34 34 40 40 34 39 39 39 40 40 40 40 40 40 40 40 40 40 40 36
20 20 20 20 36 36 40 40 40 40 40 40 40 39 39 39 40 40 40 40 40 40 40 40 40 40 40 40 40 40 40 40 40 30 26 26 26 34 34 40 40 39 39 39 40 40 40 40 40 40 34 34 34 34 40 34 40 40 40 40
40
>I6629V002B0G7N length=363 xy=0708_1681 region=2 run=R_2014_12_30_12_21_21_
40 40 40 40 40 40 40 40 40 40 40 40 40 40 40 40 40 40 40 40 40 40 40 40 40 40 40 40 40 40 40 39 39 39 40 40 40 39 39 39 40 40 40 40 40 40 40 40 40 40 40 40 40 40 40 40 40 40 40 40
40 40 40 40 40 40 40 40 40 40 40 40 26 26 26 26 35 40 40 34 34 34 34 40 40 40 40 40 40 40 40 40 40 40 40 40 40 40 40 40 40 40 40 40 40 40 40 40 40 39 39 39 40 40 40 40 40 40 40 40
40 40 40 40 40 40 40 39 35 21 21 21 21 35 30 40 40 40 40 40 40 40 40 40 40 40 40 40 40 40 40 40 40 40 40 40 40 40 40 39 39 39 40 40 40 40 40 40 40 40 40 40 40 40 40 40 40 40 40 40
40 40 40 40 40 40 40 40 40 40 40 40 40 40 40 40 40 40 39 39 39 40 40 40 40 40 39 39 39 39 39 40 40 40 40 40 40 40 40 40 40 40 40 40 40 40 40 40 40 40 40 39 39 39 40 40 40 39 30 30
30 30 40 34 40 40 40 40 40 40 40 40 40 40 40 40 40 40 40 40 39 34 34 35 39 40 40 40 40 40 40 40 40 40 40 40 40 40 39 38 34 34 35 40 40 40 39 39 39 40 40 40 40 40 40 40 40 40 40 19
19 24 22 19 19 40 40 40 40 39 39 39 39 39 38 34 34 35 34 40 40 40 40 40 40 40 40 40 40 40 40 40 40 40 40 40 40 40 40 40 40 40 39 39 31 31 31 31 39 29 30 40 31 31 31 31 35 23 40 40
40 40 40
>I6629V002B0GEB length=361 xy=0708_0625 region=2 run=R_2014_12_30_12_21_21_
40 39 39 39 40 26 26 26 26 26 40 40 40 40 40 40 40 40 40 40 40 40 40 40 40 40 40 40 40 40 40 39 39 39 40 40 40 39 39 39 40 40 40 40 40 40 40 40 40 40 40 39 39 39 40 39 39 39 40 40
40 40 40 40 40 40 40 40 40 40 40 40 39 39 39 40 39 39 39 34 34 34 34 40 40 40 40 40 40 40 40 40 40 40 40 40 40 40 40 40 40 39 39 39 40 40 40 40 40 40 40 40 40 40 40 40 40 40 40 40
40 40 40 40 40 40 40 40 40 40 40 40 40 40 40 40 40 40 40 40 40 40 40 40 40 40 40 40 40 40 40 40 40 40 40 40 40 40 40 39 39 39 40 40 40 40 40 40 40 40 40 40 40 40 40 40 40 40 40 40
40 40 40 40 39 39 39 40 40 40 40 40 40 40 40 40 40 40 40 40 40 40 40 40 40 40 40 40 40 40 40 40 40 40 40 40 40 40 40 40 40 40 40 40 40 40 40 40 40 40 40 39 39 39 40 40 40 40 34 34
34 34 40 40 40 39 39 39 40 40 40 40 40 40 40 40 40 40 40 40 39 39 39 40 40 40 40 40 40 40 40 39 39 39 40 40 40 40 40 39 39 39 40 40 40 40 40 40 40 40 40 40 40 39 39 39 40 40 40 40
40 39 39 39 40 40 40 40 40 40 40 39 39 39 40 40 40 40 40 40 40 40 40 40 40 40 40 40 40 40 40 40 40 40 40 40 40 34 34 35 34 39 40 40 40 40 40 40 40 40 34 34 34 34 40 29 39 39 40 40
40
>I6629V002B0GKB length=317 xy=0708_0841 region=2 run=R_2014_12_30_12_21_21_
37 35 35 33 33 20 20 20 20 18 27 27 27 27 27 27 29 26 24 23 23 28 21 21 12 12 12 12 11 19 16 12 12 14 14 11 19 17 21 21 23 24 27 30 32 32 32 32 32 32 28 27 23 18 18 17 17 17 24 24
19 19 19 19 19 27 30 32 33 33 33 35 30 30 30 32 30 28 28 22 20 19 17 19 14 19 16 16 12 12 11 11 11 11 16 16 20 20 12 12 13 13 21 23 23 23 24 22 22 22 22 29 32 25 25 25 25 20 20 20
20 33 33 32 32 23 25 25 28 35 35 35 35 35 30 28 28 28 35 35 35 35 35 30 30 30 30 34 34 37 37 37 37 35 35 35 37 37 37 37 35 35 30 30 30 30 30 37 27 25 25 32 35 35 35 35 37 37 35 35
37 37 34 34 32 35 35 35 35 32 32 32 32 32 32 32 32 32 25 25 25 28 33 33 33 33 25 25 24 25 30 32 35 28 28 28 32 32 32 29 30 31 27 27 27 27 19 16 16 16 16 31 32 32 26 26 26 31 33 31
32 24 24 22 22 28 21 24 16 16 16 23 27 32 27 23 16 16 16 33 35 30 25 20 19 19 27 31 31 29 27 18 17 18 17 17 22 17 18 13 13 13 13 18 21 21 21 22 27 22 25 27 24 24 19 19 19 24 23 32
32 27 24 23 24 21 24 22 19 19 12 17 17 24 29 25 13
>I6629V002B0GLD length=23 xy=0708_0879 region=2 run=R_2014_12_30_12_21_21_
40 40 40 40 40 40 40 40 40 40 40 40 33 34 34 34 40 40 40 40 40 40 40
>I6629V002B0GOT length=363 xy=0708_1003 region=2 run=R_2014_12_30_12_21_21_
40 40 40 40 40 39 39 39 40 40 40 40 40 40 40 40 40 40 40 40 40 40 40 40 40 40 40 40 40 40 40 39 39 39 40 40 40 39 39 39 40 40 40 40 40 40 40 40 40 40 40 39 39 39 39 39 39 40 40 40
40 40 40 40 40 40 40 40 40 40 40 40 34 34 34 34 39 39 39 40 40 40 40 40 40 40 40 40 40 40 40 40 39 39 39 39 39 39 40 40 40 40 40 39 39 39 40 40 40 39 39 39 40 39 39 39 40 40 40 40
40 40 40 40 39 39 39 40 40 34 34 34 34 40 40 40 40 40 39 39 39 39 40 40 40 40 40 40 40 40 40 39 39 39 40 40 40 40 40 40 40 40 40 40 40 40 40 40 40 40 40 40 40 40 40 40 40 34 34 35
40 40 40 40 39 39 39 40 40 40 40 40 40 40 40 40 40 40 40 40 40 40 40 40 40 40 39 39 39 40 40 40 40 40 40 40 40 40 40 40 40 40 40 40 40 40 40 40 40 33 24 17 17 17 19 19 19 28 14 14
14 14 32 23 36 33 34 34 40 40 40 40 40 40 40 40 40 40 40 40 39 39 39 40 40 40 40 40 40 40 40 40 35 28 24 28 28 30 30 39 36 36 35 40 40 40 36 36 39 34 34 35 39 39 35 30 30 30 34 34
34 29 29 35 40 40 40 40 40 40 40 40 40 40 40 40 40 40 40 39 39 39 40 40 40 40 40 40 40 40 40 40 40 40 40 40 40 40 40 40 40 40 40 40 29 29 29 25 32 23 23 33 24 24 26 26 34 16 30 30
40 40 40
>I6629V002B0GP1 length=24 xy=0708_1047 region=2 run=R_2014_12_30_12_21_21_
40 40 40 40 40 40 40 40 40 40 40 40 40 32 32 32 32 40 40 40 40 40 40 40
>I6629V002B0GSJ length=24 xy=0708_1137 region=2 run=R_2014_12_30_12_21_21_
40 40 40 40 40 40 40 40 40 40 40 40 40 34 34 34 34 40 40 40 40 40 40 40
>I6629V002B0GSS length=362 xy=0708_1146 region=2 run=R_2014_12_30_12_21_21_
40 40 40 40 40 21 21 21 21 21 40 40 40 40 40 40 40 40 40 40 40 40 40 40 40 40 40 40 40 40 40 39 39 39 40 40 40 39 39 39 39 39 39 40 40 40 40 40 40 40 40 40 40 40 40 32 32 32 32 40
40 40 40 40 40 40 40 39 39 39 40 40 39 39 39 40 39 39 39 40 40 40 40 40 30 30 30 30 40 40 40 40 40 40 40 40 40 40 40 40 40 40 40 40 40 40 40 40 39 39 39 40 40 40 40 40 40 40 40 40
40 40 40 40 40 39 39 39 40 40 40 40 40 40 40 40 40 40 40 40 40 40 39 39 26 26 26 40 40 40 40 40 40 40 40 40 40 40 40 39 39 39 40 40 40 40 40 40 40 40 40 40 40 40 39 39 39 40 40 40
40 40 40 40 40 40 40 40 40 40 40 40 40 40 40 40 40 40 40 40 40 40 40 40 40 40 40 40 40 40 40 40 40 40 40 40 40 40 40 40 40 40 40 40 40 40 40 40 40 40 40 39 39 39 40 40 40 40 34 34
34 34 40 40 39 28 28 28 39 40 40 40 40 40 40 40 40 40 40 40 39 39 39 40 40 40 40 39 35 30 30 30 40 40 40 40 40 40 40 39 39 39 40 40 40 40 40 40 40 40 40 40 40 40 40 40 40 40 40 40
40 40 39 39 39 40 40 40 40 40 40 33 34 32 32 39 39 39 39 40 40 40 40 40 40 40 40 40 40 40 40 40 40 40 40 40 40 40 40 40 40 40 40 40 40 40 40 40 40 40 39 31 31 33 31 39 29 40 40 39
39 36
>I6629V002B0GWB length=361 xy=0708_1273 region=2 run=R_2014_12_30_12_21_21_
40 40 40 40 40 30 30 30 30 30 40 40 40 40 40 40 40 40 40 40 40 40 39 39 39 39 39 39 40 40 40 39 39 39 40 40 40 39 39 39 40 40 40 40 40 40 40 40 40 40 40 40 40 40 40 39 39 39 40 40
40 40 40 40 40 40 40 40 40 40 40 40 39 39 39 40 39 39 39 40 40 40 40 40 40 40 40 40 40 40 40 40 40 40 40 40 40 40 40 40 40 39 39 39 40 40 40 40 40 40 40 40 40 40 40 40 40 40 40 40
40 40 40 40 40 40 40 40 40 40 40 40 40 40 40 40 40 40 40 40 40 40 40 40 40 40 40 40 40 40 40 40 40 40 40 40 40 40 40 39 39 39 40 40 40 40 40 40 40 40 40 40 40 40 40 40 40 40 40 40
40 40 40 40 40 40 40 40 39 39 39 39 40 40 40 40 40 40 40 40 40 40 40 40 40 40 40 40 40 40 40 40 40 40 40 40 40 40 40 40 40 40 40 40 40 40 40 40 40 40 40 39 39 39 40 40 40 40 34 34
34 34 40 34 40 39 39 39 40 40 40 40 40 40 40 40 40 40 40 40 39 39 39 40 40 40 40 40 40 40 40 40 40 40 40 40 40 40 40 39 39 39 40 40 28 35 35 40 40 40 40 40 40 36 36 36 36 38 36 36
24 24 24 24 32 30 28 30 30 33 33 38 40 36 36 36 40 40 39 24 30 30 40 40 40 40 40 40 40 40 40 40 40 40 40 40 40 40 40 39 39 36 36 34 34 34 36 36 36 40 29 29 29 29 40 26 40 40 35 34
34
>I6629V002B0H5B length=358 xy=0708_2893 region=2 run=R_2014_12_30_12_21_21_
40 40 40 40 40 39 39 39 40 40 40 40 40 40 40 40 40 40 40 39 39 39 40 40 40 40 40 40 40 40 40 39 39 39 40 40 40 39 39 39 39 39 39 40 40 40 40 40 40 40 40 40 40 40 40 40 40 40 40 40
40 40 40 39 39 39 40 40 29 29 29 29 38 38 39 40 40 40 40 40 40 40 40 40 40 40 40 40 40 40 40 40 40 39 39 39 40 40 40 40 40 40 40 40 40 40 40 40 40 40 39 39 39 40 40 40 40 40 40 40
40 40 40 40 40 40 40 40 40 40 40 40 40 40 40 40 40 40 40 40 40 40 40 40 40 40 40 40 40 40 40 40 40 40 40 40 40 40 40 40 40 40 40 40 40 40 40 40 40 40 40 40 40 40 40 40 40 40 40 40
40 40 40 40 40 40 40 40 40 40 40 40 40 40 40 40 40 40 40 40 40 40 40 40 40 40 40 40 40 40 40 40 40 40 40 40 40 40 40 40 40 40 40 40 40 40 40 40 40 40 39 30 30 30 39 40 40 40 31 31
31 31 40 40 40 40 40 40 40 40 40 40 40 40 40 40 40 40 40 40 39 39 39 39 39 39 40 40 40 40 40 40 40 40 40 39 39 39 40 39 39 39 40 40 40 40 40 40 40 40 40 40 40 40 40 40 40 40 40 40
40 40 40 40 40 40 40 40 40 40 40 40 40 40 40 40 40 40 40 40 40 40 40 40 40 40 40 40 40 40 40 40 40 40 39 39 39 40 40 40 40 40 40 40 40 40 40 34 34 34 33 40 34 40 40 40 40 40
>I6629V002B0HC8 length=360 xy=0708_1882 region=2 run=R_2014_12_30_12_21_21_
40 40 40 40 40 39 39 39 40 40 40 40 40 40 40 40 40 40 40 40 40 40 40 40 40 40 40 40 40 40 40 39 39 39 40 40 40 39 39 39 40 40 40 40 40 40 40 40 40 40 40 40 40 40 34 34 34 34 40 40
40 40 40 40 40 40 40 40 40 40 40 40 39 39 39 40 32 32 31 31 34 34 34 37 40 40 40 40 40 40 40 39 39 39 40 40 40 40 40 40 40 40 40 40 40 40 40 40 40 40 40 40 40 40 40 40 40 40 40 40
40 40 40 40 40 40 40 40 40 40 40 26 26 26 26 26 26 40 40 40 40 40 40 40 40 40 40 40 40 40 40 40 40 40 40 40 40 40 40 39 39 39 40 40 40 40 40 40 40 40 40 40 40 40 40 40 40 40 40 40
40 40 40 40 39 34 35 35 39 39 40 40 40 40 40 36 40 40 40 36 21 18 18 18 18 34 34 36 35 40 40 40 40 40 40 40 40 40 40 40 40 40 40 40 40 40 40 40 40 40 40 30 30 30 40 40 40 40 34 34
34 34 40 40 40 39 39 39 40 40 40 40 40 40 40 40 40 40 30 26 27 27 20 26 34 40 36 38 36 36 36 36 36 39 39 30 30 30 39 39 39 39 40 40 40 39 39 39 40 40 40 40 40 40 40 34 30 30 30 39
38 37 37 31 29 29 29 40 40 17 17 34 34 36 36 36 40 36 31 27 27 28 28 31 32 32 28 17 17 17 22 31 31 32 33 32 36 33 28 30 28 39 40 40 40 36 39 39 40 32 32 31 33 30 16 35 35 40 40 40
>I6629V002B0HFN length=364 xy=0708_1969 region=2 run=R_2014_12_30_12_21_21_
40 40 20 20 20 20 20 20 19 30 30 30 40 40 40 40 40 40 40 40 40 40 40 40 40 40 40 40 37 37 25 23 23 34 27 28 29 28 34 32 32 33 40 40 40 40 40 40 40 40 40 40 40 40 40 40 40 40 40 40
30 30 30 30 30 40 40 40 40 40 40 39 39 39 40 39 39 39 40 40 33 33 29 29 29 35 35 34 34 27 28 25 28 35 32 32 34 34 38 40 40 40 40 40 40 37 38 38 40 40 40 40 34 34 34 38 38 35 34 34
34 36 36 31 18 18 18 31 25 31 18 18 18 31 36 36 36 27 27 28 35 35 33 33 33 33 40 40 40 40 40 40 40 40 40 40 40 40 40 39 39 39 40 40 40 40 40 40 40 40 40 40 40 40 40 40 40 40 40 40
40 40 40 40 40 40 40 33 28 27 27 33 32 35 35 35 34 27 25 25 31 31 31 29 34 31 32 29 16 16 16 16 19 27 25 31 35 38 39 39 40 40 40 40 40 38 38 38 40 40 38 36 31 29 29 33 38 27 22 18
18 18 18 21 17 39 33 33 33 36 28 31 31 31 40 40 40 38 38 38 40 40 33 33 30 30 25 25 21 31 25 21 22 22 31 32 32 16 16 16 21 26 28 28 19 27 19 26 31 38 35 28 28 27 36 36 36 38 32 26
27 27 27 35 20 20 20 38 38 34 35 31 27 22 22 22 33 36 37 39 40 39 40 39 40 40 40 40 39 40 39 35 35 35 39 39 39 39 39 39 34 34 35 39 39 40 40 39 39 39 29 29 31 31 33 33 32 35 21 35
30 31 30 30
>I6629V002B0HLM length=361 xy=0708_2184 region=2 run=R_2014_12_30_12_21_21_
40 40 40 40 40 39 39 39 40 40 40 40 40 40 40 40 40 40 40 40 40 40 40 40 40 40 40 40 40 40 40 38 38 38 40 40 40 38 38 38 40 40 40 40 40 40 40 40 40 40 40 40 40 40 40 39 39 39 40 40
40 40 40 40 40 40 40 40 40 40 40 40 39 39 39 40 40 40 40 40 40 40 40 40 40 40 40 40 40 40 40 40 40 40 40 40 40 40 40 40 40 39 39 39 40 40 40 40 40 40 40 40 40 40 40 40 40 40 40 40
40 40 40 40 40 40 40 40 40 39 39 39 39 40 40 40 40 40 40 40 40 40 40 40 39 39 39 40 40 40 39 39 39 40 40 40 40 40 40 39 39 39 40 40 40 40 40 40 40 40 40 40 39 39 35 34 34 40 40 40
40 40 40 40 40 40 40 40 40 40 40 40 40 40 40 40 40 40 39 39 39 39 40 40 40 40 40 40 40 40 40 40 40 40 40 40 40 40 40 40 40 40 40 40 40 40 40 40 40 40 40 39 39 39 40 40 40 40 30 30
30 30 30 29 40 39 39 39 40 40 40 40 40 40 40 40 40 40 40 40 38 38 38 40 40 40 40 40 40 40 34 34 35 39 40 40 40 40 40 39 39 39 40 40 40 40 40 40 40 40 40 40 40 40 40 40 40 40 40 40
29 33 33 33 40 39 35 34 34 39 39 39 40 40 40 36 36 30 30 30 30 34 35 33 34 33 33 40 40 36 36 30 30 30 30 30 30 40 40 40 37 40 40 28 30 30 30 34 39 35 31 31 29 25 33 23 34 40 40 40
40
>I6629V002B0HNS length=365 xy=0708_2262 region=2 run=R_2014_12_30_12_21_21_
40 40 40 40 40 30 30 30 28 28 40 24 24 23 31 33 35 35 31 25 19 19 19 14 16 14 13 13 14 22 18 13 13 14 25 17 26 21 21 21 31 26 38 38 38 38 38 39 39 39 39 36 36 36 39 39 36 33 33 33
33 39 39 39 39 39 38 38 38 38 38 38 26 26 26 26 26 21 21 21 26 29 29 30 35 33 33 33 36 36 35 35 35 38 38 38 38 38 38 39 39 36 36 36 36 36 36 39 39 39 39 39 39 39 39 39 38 38 38 38
36 36 39 29 27 27 27 27 26 33 34 36 33 30 30 30 31 36 27 27 27 27 35 35 35 36 36 39 39 39 39 39 39 39 39 39 39 39 39 39 39 39 39 37 37 36 39 39 39 39 39 39 39 39 39 39 39 39 39 39
39 39 39 39 39 39 39 39 39 36 31 31 31 38 38 38 38 33 33 33 33 33 36 33 31 31 31 18 18 18 26 31 32 32 38 38 38 38 38 38 39 39 39 36 31 31 31 36 38 38 38 36 29 29 26 27 26 21 21 21
21 21 21 26 17 25 25 35 35 36 38 36 35 35 35 39 39 35 31 31 31 35 34 34 36 38 38 26 26 24 26 31 26 26 20 21 21 29 33 35 26 26 26 32 33 19 20 17 15 15 23 17 26 26 26 26 28 23 14 14
14 18 18 24 25 19 19 24 25 28 29 33 35 32 33 26 26 26 19 19 20 31 38 38 35 33 33 33 32 32 33 36 32 32 24 24 24 24 14 14 14 30 30 30 32 32 21 21 21 22 32 14 12 18 14 14 14 14 24 14
32 28 29 26 26
>I6629V002B0HR5 length=361 xy=0708_2419 region=2 run=R_2014_12_30_12_21_21_
40 40 40 40 40 39 39 39 40 40 40 40 40 40 40 40 40 40 40 40 40 40 40 40 40 40 40 40 40 40 40 39 39 39 40 40 40 39 39 39 40 40 40 40 40 40 40 40 40 40 40 40 40 40 40 39 39 39 40 40
40 40 40 40 40 40 40 40 40 40 40 40 39 39 39 40 40 40 40 40 40 40 40 40 40 40 40 40 40 40 40 40 40 40 40 40 40 40 40 40 40 39 39 39 40 40 40 40 40 40 40 40 40 40 40 40 40 40 40 40
40 40 40 40 40 40 40 40 40 40 40 40 40 40 40 40 40 40 40 40 40 40 40 40 40 40 40 40 40 40 40 40 40 40 40 40 40 40 40 39 39 39 40 40 40 40 40 40 40 40 40 40 40 40 40 40 40 40 40 40
40 40 40 40 40 40 40 40 40 40 40 40 40 39 39 39 39 40 40 40 40 40 40 40 40 40 40 40 40 40 40 40 40 40 40 40 40 40 40 40 40 40 40 40 40 40 40 40 40 40 40 39 39 39 40 40 40 40 34 34
34 34 40 40 40 39 39 39 40 40 40 40 40 40 40 40 40 40 40 40 39 39 39 40 40 40 40 40 40 40 40 40 40 40 40 40 40 40 40 39 39 39 40 40 40 40 40 40 40 40 40 40 40 40 40 40 40 40 40 40
34 34 34 34 40 40 39 39 39 40 40 40 40 40 40 40 40 40 40 40 40 39 39 39 39 39 40 40 40 40 40 40 40 40 40 40 40 40 40 40 40 39 39 39 39 40 40 28 28 30 31 33 33 34 40 40 40 40 40 40
39
>I6629V002B0HS3 length=360 xy=0708_2453 region=2 run=R_2014_12_30_12_21_21_
40 40 40 40 40 39 39 39 40 40 40 40 40 40 40 40 40 40 40 40 40 40 40 40 40 40 40 40 40 40 40 39 39 39 40 40 40 40 40 40 40 40 40 40 40 40 40 40 40 40 40 40 40 40 40 40 40 40 40 40
40 40 40 40 40 40 40 40 40 40 40 40 39 39 39 40 34 34 34 34 39 39 39 40 40 40 40 40 40 40 40 39 39 39 40 40 40 40 40 40 40 39 39 39 40 39 39 39 40 40 40 40 40 40 40 40 40 40 40 40
40 40 40 40 40 40 40 40 40 40 40 21 21 21 21 21 21 26 39 23 40 40 40 40 40 40 40 40 40 40 40 40 40 40 40 40 40 40 40 39 39 39 40 40 40 40 40 40 40 40 40 40 40 40 40 40 40 40 40 40
40 40 40 40 40 40 40 40 40 40 40 40 40 40 40 40 40 40 40 40 30 30 30 30 30 40 40 40 40 40 39 39 39 40 40 40 40 40 40 40 40 40 40 40 40 40 40 40 40 40 40 39 39 39 40 40 40 40 34 34
34 34 40 40 40 39 39 39 40 40 40 40 40 40 40 40 40 40 40 40 39 34 34 35 39 40 40 40 40 40 40 40 40 40 40 39 39 39 40 39 39 39 40 40 37 39 39 40 40 40 40 40 40 40 40 40 40 40 40 40
39 39 39 40 40 40 40 39 39 39 39 40 40 40 40 40 40 40 40 40 40 40 40 40 40 40 40 40 40 40 40 40 40 40 40 40 39 39 39 40 40 40 40 40 40 39 39 39 39 34 33 33 32 39 29 39 39 40 40 40
>I6629V002B0IB7 length=24 xy=0708_3141 region=2 run=R_2014_12_30_12_21_21_
40 40 40 40 40 40 40 40 40 40 40 40 40 32 32 32 32 40 40 40 40 40 40 40
>I6629V002B0IIA length=360 xy=0708_3360 region=2 run=R_2014_12_30_12_21_21_
40 40 40 40 40 39 39 39 40 40 40 40 40 40 40 40 40 40 40 40 40 40 40 40 40 40 40 40 40 40 40 39 39 39 40 40 40 39 39 39 40 40 40 40 40 40 40 40 40 40 40 40 40 40 40 40 40 40 40 40
40 40 40 40 40 40 40 40 40 40 40 40 39 39 39 40 34 34 31 31 21 21 21 30 40 40 39 39 39 39 40 39 39 39 40 40 40 40 40 40 40 30 30 30 40 40 40 40 40 40 40 40 40 40 40 40 40 40 40 40
40 40 40 40 40 40 40 40 40 40 40 24 26 26 26 26 26 40 40 40 40 40 40 40 40 40 40 40 40 40 40 40 40 40 40 40 40 40 40 39 39 39 40 40 40 40 40 40 40 40 40 40 40 40 40 40 40 40 30 30
30 30 40 40 40 40 40 40 40 40 40 40 40 40 40 40 40 40 40 40 27 27 27 27 27 40 39 39 39 40 40 40 40 40 40 40 40 40 40 40 40 40 40 39 39 39 40 40 40 40 40 38 38 38 39 40 40 40 32 32
32 32 40 34 40 39 39 39 40 28 30 30 30 39 40 40 40 40 40 40 39 39 39 40 40 40 40 40 40 40 40 40 40 40 40 39 39 39 40 39 39 39 40 39 34 39 39 40 40 40 40 40 40 40 40 34 34 35 35 40
39 39 39 40 40 40 40 40 40 40 40 40 40 40 40 40 40 40 40 40 40 40 40 40 40 40 30 30 30 30 40 40 40 39 39 39 40 40 40 40 40 40 39 39 39 39 40 39 39 31 31 33 33 40 34 40 40 40 40 40
>I6629V002B0INV length=24 xy=0708_3561 region=2 run=R_2014_12_30_12_21_21_
40 40 40 40 40 40 40 40 40 40 40 40 40 34 34 34 33 40 40 40 40 40 40 40
>I6629V002B0IRF length=361 xy=0708_3689 region=2 run=R_2014_12_30_12_21_21_
40 40 40 40 40 30 30 30 30 30 40 40 40 40 40 40 40 40 40 40 40 40 40 40 40 40 40 40 40 40 40 39 39 39 40 40 40 39 39 39 40 40 40 40 40 40 40 40 39 39 39 40 40 40 40 39 39 39 40 40
40 40 40 40 40 40 40 40 40 40 40 40 39 39 39 40 39 39 39 34 34 34 34 40 40 40 40 40 40 40 30 30 30 30 40 40 40 40 40 40 40 39 39 39 40 40 40 40 40 40 40 40 40 40 40 40 40 40 40 40
40 40 40 40 40 40 40 40 40 40 40 40 40 40 40 40 40 40 40 40 40 40 40 40 40 40 40 40 40 40 40 40 40 40 40 40 40 40 40 39 39 39 40 40 40 40 40 40 40 40 40 40 40 40 40 40 40 40 40 40
40 40 40 40 40 40 40 40 40 40 40 40 40 40 40 40 40 40 40 40 40 40 40 40 40 40 40 40 40 40 40 40 40 40 40 40 40 40 40 40 40 40 40 40 40 40 40 40 40 40 40 39 39 39 40 40 40 40 34 34
34 34 40 40 40 39 39 39 40 40 40 40 40 40 40 40 40 40 40 40 39 39 39 40 40 40 40 40 40 40 40 40 40 40 40 40 40 40 40 39 39 39 40 40 40 40 40 40 40 40 40 40 40 40 40 40 40 40 40 39
30 30 30 30 35 23 40 40 40 40 40 40 40 39 39 39 40 40 40 40 40 40 40 40 39 39 39 40 40 40 40 40 40 40 40 40 40 40 40 40 40 40 40 40 40 40 40 40 36 30 22 22 19 19 24 12 30 32 40 37
37
>I6629V002B0IW6 length=360 xy=0708_3896 region=2 run=R_2014_12_30_12_21_21_
40 40 40 40 40 24 24 24 24 24 40 40 40 40 40 40 40 40 40 40 40 40 39 39 39 39 40 40 40 40 40 39 39 39 40 40 40 39 39 39 40 40 40 40 40 40 40 40 40 40 40 40 40 40 40 34 34 34 40 40
40 40 40 40 40 40 40 40 34 34 35 40 34 34 34 40 39 39 39 40 40 40 40 40 40 40 40 40 40 40 40 40 40 40 40 40 40 40 40 40 40 39 39 39 40 40 40 40 40 40 40 40 40 40 40 40 40 40 40 40
40 40 40 40 40 40 40 40 40 40 40 40 40 40 40 40 40 40 40 40 40 40 40 40 40 40 40 40 40 40 40 40 40 40 40 40 40 40 40 39 39 39 40 40 40 40 40 40 40 40 40 40 40 40 40 40 39 39 39 40
40 40 40 40 40 40 40 40 40 40 40 40 40 40 40 40 40 40 40 40 40 40 40 40 40 40 40 40 40 40 40 40 40 40 40 40 40 40 40 40 40 40 40 40 40 40 40 40 40 40 40 39 39 39 40 40 40 40 31 31
31 31 40 40 40 39 39 39 40 40 40 40 40 40 40 40 40 40 40 40 39 39 39 40 40 40 40 40 40 39 30 26 30 30 40 40 36 30 30 30 34 36 36 39 34 39 39 39 39 40 40 40 40 40 40 40 40 40 40 40
40 40 40 40 30 30 26 26 26 40 36 34 34 34 34 34 40 40 40 40 40 40 39 39 39 40 40 40 40 40 40 40 40 40 40 40 30 30 30 35 39 36 36 38 35 36 31 40 36 19 22 22 22 30 16 33 36 40 40 40
>I6629V002B0IYQ length=360 xy=0708_3952 region=2 run=R_2014_12_30_12_21_21_
40 40 40 40 40 38 38 38 40 40 40 40 40 40 40 40 40 40 40 40 40 40 40 40 40 40 40 40 40 40 40 39 39 39 40 40 40 39 39 39 40 40 40 40 40 40 40 40 40 40 40 40 40 40 40 40 40 40 40 40
40 40 40 40 40 40 40 40 40 40 40 40 39 39 39 40 34 34 34 34 39 39 39 40 40 40 34 34 34 34 40 39 39 39 40 40 40 40 40 40 40 39 39 39 40 40 40 40 40 40 40 40 40 40 40 40 40 40 40 40
40 40 40 40 40 40 40 40 40 40 40 24 24 24 24 22 22 40 40 30 40 40 40 40 40 40 40 40 40 40 40 40 40 40 40 40 40 40 40 39 39 39 40 40 40 40 40 40 40 40 40 40 40 40 40 40 40 39 39 39
40 40 40 40 39 39 39 40 40 40 40 40 39 36 36 36 36 40 40 36 18 18 18 18 18 30 34 36 36 40 40 40 40 40 40 40 40 40 40 40 40 40 40 40 40 40 40 40 40 40 40 39 39 39 40 40 40 39 31 31
33 33 40 34 40 39 30 30 30 22 30 30 40 40 40 40 40 40 40 40 30 30 30 39 40 40 40 40 40 40 39 39 39 39 39 38 38 37 40 37 37 36 34 40 34 39 39 35 35 34 34 35 35 40 40 40 40 40 40 40
39 39 39 40 40 40 40 30 30 28 28 40 40 35 34 34 40 40 40 40 40 40 39 39 39 39 40 40 40 40 40 40 40 39 39 39 40 40 40 40 40 40 40 40 40 40 39 39 39 33 34 34 32 39 29 39 40 40 40 40
>I6629V002B0IZ5 length=362 xy=0708_4003 region=2 run=R_2014_12_30_12_21_21_
40 40 40 40 40 26 26 26 26 26 40 40 40 40 40 40 40 40 40 40 40 40 40 40 40 40 40 40 40 40 40 39 39 39 40 40 40 39 39 39 40 40 40 40 40 40 40 40 40 40 40 40 40 40 40 40 40 40 38 38
38 40 40 40 40 40 40 40 40 40 40 40 34 34 34 34 40 40 40 40 40 40 40 40 40 40 40 40 40 40 40 40 40 40 40 40 40 40 40 40 40 40 40 40 40 39 39 39 40 40 40 40 40 40 40 40 40 39 39 39
40 40 40 40 40 39 39 39 40 40 40 40 40 40 40 40 40 40 40 40 40 40 40 40 40 40 40 40 40 40 40 40 40 40 40 40 40 40 40 30 30 30 40 40 40 40 40 40 40 40 40 40 40 40 40 40 40 40 40 40
40 40 40 40 38 38 38 39 40 40 40 40 40 40 40 40 40 40 40 40 40 40 40 40 40 40 40 40 40 40 40 40 40 40 40 40 40 40 40 40 40 40 40 40 40 40 40 40 40 40 40 38 38 38 40 40 40 40 34 34
34 34 40 40 40 40 40 40 40 40 40 40 40 40 40 40 40 40 40 40 39 39 39 40 40 40 40 40 40 40 40 40 40 40 40 40 40 40 40 39 39 39 40 40 40 40 39 39 39 40 40 40 40 40 40 40 40 40 40 39
39 39 40 40 40 40 40 40 40 40 39 35 35 34 39 39 39 40 40 40 40 40 40 40 40 40 40 40 40 40 40 40 40 40 40 40 40 40 40 40 40 40 40 32 32 31 31 39 34 34 40 34 34 34 33 40 34 40 40 40
40 40
>I6629V002B0J27 length=25 xy=0709_1313 region=2 run=R_2014_12_30_12_21_21_
40 40 40 40 40 40 40 40 40 40 40 40 40 40 34 34 34 34 40 40 40 40 40 40 40
>I6629V002B0J46 length=363 xy=0709_1384 region=2 run=R_2014_12_30_12_21_21_
40 40 40 40 40 40 40 40 40 40 40 40 40 40 40 40 40 40 40 40 40 40 40 40 40 39 39 39 40 40 40 39 39 39 40 40 40 39 39 39 39 39 39 40 40 40 40 40 40 40 40 40 40 40 40 40 31 31 31 31
40 40 40 40 40 40 40 40 40 40 40 40 39 39 39 40 40 40 40 40 39 39 39 40 40 40 40 40 38 38 38 38 40 40 40 38 38 38 38 40 40 39 39 39 40 38 38 38 40 40 40 40 40 40 40 40 40 40 40 40
40 40 40 40 40 40 40 40 40 40 40 40 40 40 40 40 40 39 39 39 38 38 38 38 38 38 40 40 40 40 40 40 40 40 40 40 40 40 40 39 39 39 40 40 40 40 40 40 40 40 40 38 38 38 40 40 40 40 40 40
40 40 40 40 40 40 40 40 40 40 40 40 40 39 39 39 40 40 39 39 38 39 39 38 38 40 34 34 34 40 40 34 34 34 34 40 40 40 40 40 40 34 34 34 40 39 39 39 40 40 40 39 39 39 40 40 40 40 31 31
28 27 36 24 31 26 27 27 27 17 17 17 17 23 35 35 29 33 32 33 34 31 33 31 31 38 40 40 40 40 38 38 38 38 38 38 40 40 40 40 39 39 39 40 40 28 30 30 30 40 40 34 30 30 30 30 30 36 36 40
40 40 34 34 34 34 34 40 40 40 40 40 36 30 30 30 30 40 34 34 34 34 40 38 38 38 38 40 40 40 40 40 40 40 40 36 30 30 30 40 40 36 26 26 30 30 33 33 36 15 15 24 25 26 26 29 36 21 36 36
30 30 30
>I6629V002B0J4W length=347 xy=0709_1374 region=2 run=R_2014_12_30_12_21_21_
40 40 40 40 40 39 39 39 40 40 40 40 40 40 40 40 40 40 40 40 40 40 40 40 40 40 40 40 40 40 40 39 39 39 40 40 40 39 39 39 40 40 40 40 40 40 40 40 40 40 40 40 40 40 34 34 34 34 40 40
40 40 40 40 40 40 34 34 34 40 40 30 19 19 19 38 22 22 22 25 33 29 31 25 30 30 30 30 39 39 40 35 35 35 40 40 40 40 40 40 40 40 40 40 40 40 40 38 38 38 40 40 40 40 40 40 40 40 40 40
40 40 39 39 39 40 40 40 40 40 40 22 22 22 22 22 22 40 40 30 40 40 40 40 40 40 40 40 40 40 40 40 40 40 40 40 40 40 40 39 39 39 40 40 40 40 40 40 40 40 40 40 40 38 38 38 38 38 40 40
40 40 40 40 40 40 40 40 40 40 40 40 40 40 40 40 40 40 40 38 26 26 26 25 25 40 30 30 30 30 34 40 40 40 40 40 40 40 40 40 40 40 40 40 40 40 40 40 40 40 40 39 39 39 40 40 40 40 34 34
34 34 40 40 40 39 39 39 40 40 40 40 40 40 38 38 38 40 38 34 28 28 28 34 40 40 40 40 40 40 40 40 40 40 40 39 39 37 34 34 34 34 34 34 28 34 36 36 34 34 33 32 32 36 40 34 34 34 29 29
28 30 34 36 38 36 37 22 22 17 16 16 31 22 20 19 19 24 19 14 14 14 25 21 20 20 22 22 31 35 35 36 40 36 28 29 28 33 38 34 35 35 34 22 22 17 17
>I6629V002B0J89 length=362 xy=0709_1531 region=2 run=R_2014_12_30_12_21_21_
40 40 40 40 40 39 39 39 40 40 40 40 40 40 40 40 40 40 40 40 40 40 40 40 40 40 40 40 40 40 40 39 39 39 40 40 40 39 39 39 39 39 39 40 40 40 40 40 40 40 40 40 40 40 39 39 39 40 40 40
40 40 40 40 40 40 40 40 40 40 40 40 39 39 39 40 34 34 34 34 39 39 39 40 40 40 40 40 39 39 39 39 39 39 40 40 40 40 40 40 40 40 40 40 40 40 40 40 40 40 40 40 40 39 39 39 40 40 40 40
40 40 40 40 40 40 40 40 40 40 40 40 40 40 40 40 40 40 40 40 40 40 40 40 40 40 40 40 40 40 40 40 40 40 40 40 40 40 40 39 39 39 40 40 40 40 40 40 40 40 40 40 40 40 40 40 40 40 40 40
40 40 40 40 40 40 40 40 40 40 40 40 40 40 40 40 40 40 40 40 40 40 40 40 40 40 40 40 40 40 40 40 40 40 40 40 40 40 40 40 40 40 40 40 40 40 40 40 40 40 40 39 39 39 40 40 40 40 34 34
34 34 40 40 40 39 39 39 40 40 40 40 40 40 40 40 40 40 40 40 39 39 39 40 40 40 40 40 40 39 39 39 40 40 40 40 40 39 35 34 34 34 35 40 40 40 39 39 39 40 40 40 40 40 40 40 40 40 40 40
40 26 23 21 21 17 32 18 32 29 31 13 12 13 13 13 13 29 33 36 36 36 36 40 40 40 40 40 40 40 40 40 40 40 39 39 39 39 39 39 40 40 40 33 33 33 33 40 34 34 40 31 31 31 31 40 34 40 40 40
40 40
>I6629V002B0J9V length=361 xy=0709_1553 region=2 run=R_2014_12_30_12_21_21_
40 40 40 40 40 39 39 39 40 40 40 40 40 40 40 40 40 40 40 40 40 40 40 40 40 40 40 40 40 40 40 39 39 39 40 40 40 39 39 39 40 40 40 40 40 40 40 40 40 40 40 40 40 40 39 39 39 40 40 40
40 40 40 40 40 40 40 40 40 40 40 40 39 39 39 40 39 39 39 34 34 34 34 40 40 39 39 39 32 32 32 32 40 40 40 40 31 40 40 40 40 37 35 35 35 21 21 21 30 39 40 40 40 40 40 40 40 40 40 40
40 40 40 40 40 40 40 40 40 40 40 40 40 40 40 40 40 40 40 40 40 40 40 40 40 40 40 40 40 40 40 40 40 40 40 40 40 40 40 39 39 39 40 40 40 40 40 40 40 40 40 40 40 40 40 40 40 40 40 40
40 40 40 40 40 40 40 40 40 40 40 40 40 40 40 40 40 40 40 40 40 40 40 40 40 40 40 40 40 40 40 40 40 40 40 40 40 40 40 40 40 40 40 40 40 40 40 40 40 40 40 39 39 39 40 40 40 40 34 34
34 34 40 29 30 30 30 30 35 28 40 40 40 40 40 40 40 40 40 35 34 34 34 40 40 40 40 40 40 40 40 40 40 40 40 40 40 40 40 39 39 39 40 40 34 39 39 39 39 34 34 35 40 40 40 40 40 40 40 40
40 34 34 34 30 33 24 22 24 31 31 25 25 17 17 17 26 28 31 31 21 21 30 36 40 40 40 40 40 40 40 40 40 40 39 36 36 36 34 34 33 40 40 36 30 30 30 36 37 40 29 29 29 29 26 13 26 26 39 40
40
>I6629V002B0JBW length=363 xy=0709_0330 region=2 run=R_2014_12_30_12_21_21_
40 40 40 40 40 39 39 39 40 40 40 40 40 40 40 40 40 39 39 39 39 40 40 40 39 39 39 39 40 40 40 39 39 39 40 40 40 39 39 39 40 40 40 40 40 40 40 40 40 40 40 40 40 40 39 39 39 40 40 39
39 40 40 40 40 40 40 40 40 40 40 40 26 26 26 40 40 40 40 34 34 34 34 40 40 40 40 40 40 40 40 40 40 40 40 40 40 40 40 40 40 40 40 39 39 39 40 40 40 39 39 39 40 40 40 40 40 40 40 40
40 40 40 40 40 40 40 40 40 34 34 34 34 40 40 40 40 40 40 40 40 40 40 40 40 40 40 40 40 40 40 40 40 40 40 40 40 40 40 39 39 39 40 40 40 40 40 40 40 40 40 40 40 40 40 40 40 40 40 40
40 40 40 40 40 40 40 40 40 40 40 40 40 40 40 40 40 40 40 40 40 40 40 40 40 40 39 39 39 40 40 40 40 40 40 40 40 40 40 40 40 40 40 40 40 40 40 40 40 40 40 38 34 34 35 39 39 39 33 34
34 34 40 40 40 40 40 40 40 40 40 40 40 40 40 40 40 40 40 40 39 39 39 40 40 40 40 40 40 40 40 40 40 40 40 40 40 40 40 30 30 30 30 39 40 40 39 39 39 40 40 40 40 40 40 40 40 40 40 30
30 30 30 30 40 40 40 40 40 40 40 40 40 40 34 34 34 34 40 40 40 40 40 40 40 40 40 40 40 39 39 39 40 40 40 40 40 40 40 40 40 40 40 40 34 34 34 34 40 40 40 40 34 34 34 34 40 40 40 40
40 40 40
>I6629V002B0JCN length=363 xy=0709_0357 region=2 run=R_2014_12_30_12_21_21_
27 24 12 12 12 12 12 12 12 12 25 30 31 39 40 39 38 40 40 40 40 40 33 33 33 33 40 40 40 40 35 20 20 20 34 29 37 35 35 36 33 33 35 40 40 40 40 40 35 33 33 40 40 40 40 40 40 40 40 40
38 38 38 38 40 38 38 38 40 40 40 40 34 34 34 34 40 40 40 40 30 30 30 40 38 38 38 40 35 35 35 39 40 40 40 40 40 40 40 40 40 40 40 40 40 39 39 39 40 40 40 40 40 33 33 33 40 40 40 40
40 39 38 35 32 27 29 29 31 14 14 14 14 14 17 25 25 36 34 34 35 38 39 40 33 33 33 40 40 40 40 40 40 40 40 40 40 40 40 39 39 39 40 40 40 40 40 40 40 40 40 40 40 40 40 40 40 40 38 38
38 38 40 40 40 40 40 40 37 37 37 40 37 28 28 28 28 32 32 32 35 38 39 36 36 34 32 32 32 35 33 25 21 21 21 28 40 40 40 40 40 40 40 40 40 40 40 40 40 40 40 39 39 39 40 40 40 40 30 30
30 28 26 25 12 25 32 39 39 40 40 40 38 38 32 32 32 37 32 31 27 27 20 20 20 29 35 25 21 19 21 27 28 38 28 28 28 28 33 40 36 36 39 40 37 26 32 32 40 40 37 32 22 21 21 28 28 35 32 32
32 37 40 33 33 31 31 36 39 40 40 40 40 38 28 20 20 20 21 16 32 32 32 31 31 36 36 38 36 36 36 35 35 34 35 30 27 26 26 29 26 30 26 21 19 15 15 15 26 14 14 21 21 23 23 23 35 21 35 34
35 34 34
>I6629V002B0JF9 length=24 xy=0709_0487 region=2 run=R_2014_12_30_12_21_21_
40 40 40 40 40 40 40 40 40 40 40 40 40 34 34 34 34 40 40 40 40 40 40 40
>I6629V002B0JFM length=24 xy=0709_0464 region=2 run=R_2014_12_30_12_21_21_
40 40 40 40 40 40 40 40 40 40 40 40 40 32 32 32 32 40 40 40 40 40 40 40
>I6629V002B0JGY length=361 xy=0709_0512 region=2 run=R_2014_12_30_12_21_21_
40 40 40 40 40 39 39 39 40 40 40 40 40 40 40 40 40 40 40 40 40 40 40 40 40 40 40 40 40 40 40 39 39 39 40 40 40 39 39 39 40 40 40 40 40 40 40 40 40 40 40 40 40 40 40 39 39 39 40 40
40 40 40 40 40 40 40 40 40 40 40 40 39 39 39 40 40 40 40 40 40 40 40 40 40 40 40 40 40 40 40 40 40 40 40 40 40 40 40 40 40 39 39 39 40 40 40 40 40 40 40 40 40 40 40 40 40 40 40 40
40 40 40 40 40 40 40 40 40 40 40 40 40 40 40 40 40 40 40 40 40 40 40 40 40 40 40 40 40 40 40 40 40 40 40 40 40 40 40 39 39 39 40 40 40 40 40 40 40 40 40 40 40 40 40 40 40 40 40 40
40 40 40 40 40 40 40 40 40 40 40 40 40 40 40 40 40 40 40 40 40 40 40 40 40 40 40 40 40 40 40 40 40 40 40 40 40 40 40 40 40 40 40 40 40 40 40 40 40 40 40 39 39 39 40 40 40 40 34 34
34 34 40 40 40 39 39 39 40 40 40 40 40 40 40 40 40 40 40 40 39 39 39 40 40 40 40 40 40 40 40 40 40 40 40 40 40 40 40 39 39 39 40 40 40 40 40 40 40 40 40 40 40 40 40 40 40 40 40 40
34 34 33 33 40 40 40 40 40 40 40 40 40 40 40 40 40 40 40 40 39 39 39 40 40 40 40 40 40 40 40 40 40 40 40 40 40 40 40 40 40 40 40 40 40 40 40 40 40 39 26 26 26 26 30 16 35 35 40 40
40
>I6629V002B0JHT length=362 xy=0709_0543 region=2 run=R_2014_12_30_12_21_21_
40 40 40 40 40 40 40 40 40 40 40 40 40 40 40 40 40 40 40 40 40 40 40 40 40 38 38 38 40 40 40 39 39 39 40 40 40 39 39 39 40 40 40 40 40 40 40 40 40 40 40 40 40 40 40 39 39 39 40 40
40 40 40 40 40 40 40 40 40 40 40 40 39 39 39 40 39 39 39 40 40 40 40 40 40 40 40 40 40 40 40 40 40 40 40 40 40 40 40 40 40 40 40 40 40 37 37 37 40 40 21 21 21 21 21 21 39 40 40 40
40 40 40 40 40 40 40 40 40 40 40 40 40 40 40 40 40 40 40 40 39 39 39 39 40 40 40 40 40 40 40 40 40 40 40 40 40 40 40 39 39 39 40 40 40 40 40 40 40 40 40 40 40 40 40 40 40 40 40 40
40 40 40 40 40 40 40 40 40 40 40 40 40 40 40 40 40 40 40 40 40 40 40 40 40 40 40 40 40 40 40 40 40 40 40 40 40 40 40 40 40 40 40 40 40 40 40 40 40 40 40 40 40 40 39 35 35 35 32 32
34 34 40 40 40 40 40 40 40 40 40 40 40 40 40 39 39 39 40 40 39 39 39 40 40 40 40 40 39 39 39 39 40 40 40 40 40 40 40 39 39 39 40 39 34 39 40 40 40 40 40 40 36 36 36 34 30 20 20 20
15 15 15 15 15 15 15 25 25 27 27 28 19 19 16 16 17 13 35 35 38 36 34 34 35 39 39 40 40 40 40 40 40 40 40 40 40 40 40 40 40 35 35 24 24 24 24 39 34 34 40 34 34 34 34 40 40 40 40 40
40 40
>I6629V002B0JHX length=361 xy=0709_0547 region=2 run=R_2014_12_30_12_21_21_
40 40 40 40 40 39 39 39 40 40 40 40 40 40 40 40 40 40 40 40 40 40 40 40 40 40 40 40 40 40 40 39 39 39 40 40 40 39 39 39 40 40 40 40 40 40 40 40 40 40 40 40 40 40 40 39 39 39 40 40
40 40 40 40 40 40 40 40 40 40 40 40 39 39 39 40 40 40 40 40 40 40 40 40 40 40 40 40 40 40 40 40 40 40 40 40 40 40 40 40 40 39 39 39 40 40 40 40 40 40 40 40 40 40 40 40 40 40 40 40
40 40 40 40 40 40 40 40 40 40 40 40 40 40 40 40 40 40 40 40 40 40 40 40 40 40 40 40 40 40 40 40 40 40 40 40 40 40 40 39 39 39 40 40 40 40 40 40 40 40 40 40 40 40 40 40 40 40 40 40
40 40 40 40 40 40 40 40 40 40 40 40 40 40 40 40 40 40 40 40 40 40 40 40 40 40 40 40 40 40 40 40 40 40 40 40 40 40 40 40 40 40 40 40 40 40 40 40 40 40 40 39 39 39 40 40 40 40 34 34
34 34 40 40 40 39 39 39 40 40 40 40 40 40 40 40 40 40 40 40 39 39 39 40 40 40 40 40 40 40 40 40 40 40 40 40 40 40 40 39 39 39 40 40 40 40 40 40 40 40 39 39 39 40 40 40 40 40 40 40
34 34 34 34 40 40 40 40 40 40 40 40 40 40 40 40 40 40 40 39 39 39 40 40 40 40 40 40 40 40 40 40 40 40 40 39 39 39 34 35 34 34 35 40 40 40 40 40 40 40 34 34 34 34 40 40 40 40 40 40
40
>I6629V002B0JIS length=361 xy=0709_0578 region=2 run=R_2014_12_30_12_21_21_
40 40 40 40 40 39 39 39 40 40 40 40 40 40 40 40 40 40 40 40 40 40 40 40 40 40 40 40 40 40 40 39 39 39 40 40 40 39 39 39 40 40 40 40 40 40 40 40 40 40 40 40 40 40 40 39 39 39 40 40
40 40 40 40 40 40 40 40 40 40 40 40 39 39 39 40 40 40 40 40 40 40 40 40 40 40 40 40 40 40 40 40 40 40 40 40 40 40 40 40 40 39 39 39 40 40 40 40 40 40 40 40 40 40 40 40 40 40 40 40
40 40 40 40 40 40 40 40 40 40 40 40 40 40 40 40 40 40 40 40 40 40 40 40 40 40 40 40 40 40 40 40 40 40 40 40 40 40 40 39 39 39 40 40 40 40 40 40 40 40 40 40 40 40 40 40 40 40 40 40
40 40 40 40 40 40 40 40 40 40 40 40 40 40 40 40 40 40 40 40 40 40 40 40 40 40 40 40 40 40 40 40 40 40 40 40 40 40 40 40 40 40 40 40 40 40 40 40 40 40 40 39 39 39 40 40 40 40 34 34
34 34 40 40 40 39 39 39 40 40 40 40 40 40 40 40 40 40 40 40 39 39 39 40 40 40 40 40 40 40 40 40 40 40 40 40 40 40 40 39 39 39 40 40 40 40 39 39 39 40 40 40 40 40 40 40 40 35 35 35
30 29 29 29 40 39 39 39 40 40 40 40 40 40 40 40 40 39 39 39 39 39 40 40 40 40 40 40 40 40 40 40 40 40 40 40 40 40 40 35 34 34 35 39 40 40 40 39 39 21 21 21 21 21 35 17 40 40 40 40
40
>I6629V002B0JKC length=363 xy=0709_0634 region=2 run=R_2014_12_30_12_21_21_
40 40 40 40 40 38 38 38 40 40 40 40 40 40 40 40 40 40 40 40 40 40 40 40 40 40 40 40 40 40 40 39 39 39 40 40 40 39 39 39 40 40 40 40 40 40 40 40 40 40 40 40 40 40 39 39 39 40 40 40
40 40 40 40 40 40 40 40 40 40 40 40 38 38 38 40 40 40 40 34 34 34 34 40 40 40 40 40 40 40 40 40 40 40 40 40 40 40 40 40 40 40 40 39 39 39 40 40 40 39 39 39 40 40 40 40 40 40 40 40
40 40 40 40 40 40 40 40 40 34 34 34 34 40 40 40 40 40 40 40 40 40 40 40 40 40 40 40 40 40 40 40 40 40 40 40 40 40 40 39 39 39 40 40 40 40 40 40 40 40 40 40 40 40 40 40 40 40 40 40
40 40 40 40 40 40 40 40 40 40 40 40 40 40 40 40 40 40 40 40 40 40 40 40 40 40 39 39 39 40 39 39 39 40 40 40 40 40 40 40 40 40 40 40 40 40 39 39 39 40 40 30 30 30 40 40 40 40 33 33
33 32 40 34 40 40 40 40 40 40 40 40 40 40 40 40 40 40 40 40 39 39 39 40 40 40 40 40 40 40 40 40 40 40 40 40 40 39 30 24 24 24 30 30 39 39 36 34 34 40 40 40 40 40 40 40 39 39 39 28
28 28 28 28 40 40 39 39 39 40 40 35 35 35 33 34 34 34 40 40 40 40 40 40 40 40 40 40 40 39 30 30 30 35 39 40 40 40 40 40 40 40 40 39 33 33 33 33 39 29 30 40 32 32 32 32 40 29 39 39
40 40 40
>I6629V002B0K15 length=24 xy=0709_2571 region=2 run=R_2014_12_30_12_21_21_
40 40 40 40 40 40 40 40 40 40 40 40 40 29 29 29 29 40 40 40 40 40 40 40
>I6629V002B0K38 length=360 xy=0709_2646 region=2 run=R_2014_12_30_12_21_21_
40 40 40 40 40 39 39 39 40 40 40 40 40 40 40 40 40 40 40 40 40 40 40 40 40 40 40 40 40 40 40 39 39 39 40 40 40 39 39 39 40 40 40 40 40 40 40 40 40 40 40 40 40 40 40 39 39 39 40 40
40 40 40 40 40 40 40 40 40 40 40 40 39 39 39 40 34 34 34 34 39 39 39 40 40 40 40 40 40 40 40 39 39 39 40 40 40 40 40 40 40 39 39 39 40 40 40 40 40 40 40 40 40 40 40 40 40 40 40 40
40 40 40 40 40 40 40 40 40 40 40 27 27 27 27 27 40 40 40 40 40 40 40 40 40 40 40 40 40 40 40 40 40 40 40 40 40 40 40 39 39 39 40 40 40 40 40 40 40 40 40 40 40 40 40 40 40 40 40 40
40 40 40 40 40 40 40 40 40 40 40 40 40 40 40 40 40 40 40 40 40 34 34 34 34 40 39 39 39 40 40 40 40 40 40 40 40 40 40 40 40 40 40 40 40 40 40 40 40 40 40 39 39 39 40 40 40 40 32 32
32 32 40 34 40 39 39 40 40 34 39 39 40 40 40 40 40 40 40 40 39 38 38 39 40 40 40 40 40 40 34 34 35 40 40 39 39 39 40 39 39 39 40 39 28 35 35 40 40 40 40 40 39 39 39 40 40 40 40 40
40 40 40 40 40 40 40 39 39 39 40 40 40 40 40 40 40 40 40 40 40 40 39 39 39 40 40 40 40 40 40 40 40 40 40 40 40 40 40 40 40 40 40 40 40 40 40 40 40 32 33 34 32 40 34 40 40 40 40 40
>I6629V002B0K3P length=361 xy=0709_2627 region=2 run=R_2014_12_30_12_21_21_
40 40 40 40 40 39 39 39 40 40 40 40 40 40 40 40 40 40 40 40 40 40 40 40 40 40 40 40 40 40 40 39 39 39 40 40 40 39 39 39 40 40 40 40 40 40 40 40 40 40 40 40 40 40 40 39 39 39 40 40
40 40 40 40 40 40 40 40 40 40 40 40 30 30 30 40 40 40 40 40 40 40 40 40 40 40 40 40 40 40 40 40 40 40 40 40 40 40 40 40 40 39 39 39 40 40 40 40 40 40 40 40 40 40 40 40 40 40 40 40
40 40 40 40 40 40 40 40 40 40 40 40 40 40 40 40 40 40 40 40 40 40 40 40 34 34 35 40 40 40 40 40 40 40 40 40 40 40 40 39 39 39 40 40 40 40 40 40 40 40 40 40 40 40 40 40 40 40 40 40
40 40 40 40 40 40 40 40 40 40 40 40 40 40 40 40 40 40 40 40 40 40 40 40 40 40 40 40 40 40 40 34 34 35 35 40 40 40 40 40 40 40 40 40 40 40 40 40 40 40 40 39 39 39 40 40 40 40 34 34
34 34 40 40 39 38 38 38 39 28 34 34 39 40 40 40 40 40 40 40 39 39 39 40 40 40 40 40 40 40 40 40 40 40 40 39 39 39 39 39 39 39 40 40 40 40 40 40 40 40 40 40 40 40 40 40 40 40 40 39
29 29 29 29 40 39 30 30 30 40 40 40 40 40 40 40 40 34 34 35 34 39 39 40 40 40 40 40 40 40 40 40 40 39 39 39 39 39 39 30 28 28 36 36 40 40 40 40 40 39 31 31 34 33 40 34 40 40 40 40
40
>I6629V002B0K4F length=363 xy=0709_2653 region=2 run=R_2014_12_30_12_21_21_
40 40 23 23 23 23 23 23 39 31 40 40 40 40 40 40 40 40 40 40 40 40 40 40 40 39 39 39 40 40 40 39 39 39 40 40 40 39 39 39 26 26 26 40 40 40 40 40 40 40 40 40 40 40 40 40 40 40 40 40
40 40 40 40 40 40 40 40 40 40 40 40 39 39 39 40 40 40 40 40 39 39 39 40 40 40 40 40 39 39 39 40 40 40 40 40 40 40 40 40 39 39 39 40 40 40 40 40 40 40 40 40 40 40 40 40 40 40 40 40
40 40 40 40 40 40 40 40 40 34 34 34 34 40 40 40 40 40 40 40 40 40 40 40 40 40 40 40 40 40 40 40 40 40 40 40 40 40 40 39 39 39 40 40 40 40 40 40 40 40 40 40 40 40 40 40 40 40 40 40
40 40 40 40 40 40 40 40 40 40 40 40 40 40 40 40 40 40 39 39 39 40 40 40 40 40 39 39 39 40 40 40 40 40 40 40 40 40 40 40 40 40 40 40 40 40 40 40 40 40 40 39 39 39 40 40 40 40 34 34
34 34 40 40 40 40 40 40 40 39 39 39 39 39 39 40 40 40 40 40 34 34 34 34 40 40 40 40 40 40 40 40 40 40 40 40 40 40 40 39 39 39 40 40 34 30 30 30 35 40 40 40 34 34 34 34 40 40 39 39
39 33 33 34 34 40 40 40 35 35 35 40 40 40 33 33 31 31 30 30 30 40 40 40 40 40 40 40 36 39 39 40 40 39 36 39 39 39 39 40 40 39 35 35 35 39 39 39 40 39 39 39 31 31 34 32 40 34 40 40
40 40 40
>I6629V002B0K5L length=361 xy=0709_2695 region=2 run=R_2014_12_30_12_21_21_
40 40 40 40 40 39 39 39 40 40 40 40 40 40 40 40 40 40 40 40 40 40 40 40 40 39 39 39 40 40 40 39 39 39 40 40 40 39 39 39 40 40 40 40 40 40 40 40 40 40 40 40 40 40 40 30 30 30 30 30
40 40 40 40 40 40 40 40 40 40 40 40 39 39 39 40 34 34 34 34 40 40 40 40 40 40 40 40 40 40 40 39 39 39 39 39 39 39 40 40 40 40 40 40 40 40 40 40 40 40 39 39 39 40 40 40 40 40 40 40
40 40 40 40 40 38 38 38 40 40 40 40 40 40 40 40 40 40 40 40 40 40 40 40 40 40 40 40 40 40 40 40 40 40 40 40 40 40 40 39 39 39 40 40 40 40 40 40 40 40 40 40 40 40 40 40 40 40 40 40
40 40 40 40 40 40 40 40 40 40 40 40 40 40 40 40 40 40 40 40 40 40 40 40 40 40 40 40 40 40 40 40 40 40 40 40 40 40 40 40 40 40 40 40 40 40 40 40 40 40 40 39 39 39 40 39 39 39 31 32
32 32 40 34 40 39 39 39 40 40 40 40 40 40 40 40 40 40 40 40 39 39 39 40 40 40 40 40 40 40 40 40 39 39 39 39 40 40 40 39 39 39 40 40 34 39 39 40 40 40 40 39 39 36 40 40 40 40 34 34
20 20 20 20 40 40 36 34 34 36 36 34 34 35 39 37 37 35 35 28 39 39 40 40 40 40 40 39 30 30 30 40 40 40 40 40 40 39 39 39 39 40 40 40 40 39 39 39 34 35 31 32 34 33 40 34 40 40 40 40
40
>I6629V002B0K6H length=360 xy=0709_2727 region=2 run=R_2014_12_30_12_21_21_
40 40 40 39 39 21 21 21 21 21 40 40 40 40 40 40 40 40 40 40 40 40 40 40 40 40 40 40 40 40 40 39 39 39 40 40 40 39 39 39 40 40 40 40 40 40 40 40 40 40 40 40 40 40 40 40 40 39 39 39
40 40 40 40 40 40 34 34 34 34 40 40 39 39 39 40 39 39 39 40 40 40 40 40 40 40 40 40 40 40 40 40 40 40 40 40 40 40 40 40 40 39 39 39 40 40 40 40 40 40 34 34 34 39 39 40 40 40 40 40
40 40 40 40 40 40 40 40 40 40 40 40 40 40 40 40 40 40 40 40 40 40 40 40 40 40 40 40 40 40 40 40 40 40 40 40 40 40 40 39 39 39 40 40 40 40 40 40 40 40 40 40 40 40 40 40 40 40 40 40
40 40 40 40 40 40 40 40 40 40 40 40 40 40 40 40 40 40 40 40 40 40 40 40 40 40 40 40 40 40 40 40 40 40 40 40 40 40 40 40 40 40 40 40 40 40 40 40 40 40 40 39 39 39 40 40 40 40 34 34
34 34 40 40 40 39 39 39 40 40 40 40 40 40 40 40 40 40 40 40 39 39 39 40 40 40 40 40 40 40 40 40 40 40 40 40 40 40 40 39 39 39 40 40 40 40 40 40 40 40 40 40 40 40 40 40 40 40 40 40
39 39 39 40 40 40 40 40 40 40 39 39 39 40 40 40 40 40 40 40 40 40 40 40 40 40 40 40 40 40 40 40 40 39 39 39 39 39 39 40 40 40 40 40 40 40 40 40 40 33 33 34 33 40 34 40 40 40 40 40
>I6629V002B0K8J length=363 xy=0709_2801 region=2 run=R_2014_12_30_12_21_21_
40 40 40 40 40 39 39 39 40 40 40 40 40 40 40 40 40 40 40 40 40 40 40 40 40 40 40 40 40 40 40 39 39 39 40 40 40 39 39 39 39 39 39 40 40 40 40 40 40 40 40 40 40 40 38 38 38 40 40 40
40 40 40 40 39 30 30 30 40 40 40 40 39 39 39 40 40 40 40 34 34 34 34 40 40 40 40 40 39 39 39 40 40 40 40 40 40 40 40 40 40 40 39 39 39 40 40 40 40 40 40 40 40 40 40 40 40 40 40 40
40 40 40 40 40 40 40 40 40 40 40 40 40 40 40 40 40 40 40 40 40 40 40 40 40 40 40 39 39 39 40 40 40 40 40 40 40 40 40 40 40 40 40 40 40 40 40 40 40 40 40 40 39 35 34 34 34 34 40 40
40 40 40 40 40 40 40 40 40 40 40 40 40 40 40 40 40 40 40 40 40 40 40 40 40 40 40 39 39 39 40 40 40 40 40 40 40 40 40 40 40 40 40 40 40 40 40 40 40 40 40 40 40 40 40 40 40 40 40 34
34 34 34 40 40 40 39 39 39 40 40 40 40 40 40 40 40 40 40 40 40 39 39 39 40 40 40 40 40 40 40 40 40 40 40 40 40 40 40 40 39 39 39 40 40 40 40 39 39 39 40 40 40 40 40 40 40 40 40 40
40 40 28 28 30 30 27 40 27 40 40 40 19 19 19 19 19 19 40 40 39 39 39 39 39 34 34 40 39 39 39 34 30 30 30 40 40 40 40 40 40 40 40 40 33 34 34 33 40 34 34 40 32 33 34 33 39 29 39 40
40 40 40
>I6629V002B0KBL length=21 xy=0709_1615 region=2 run=R_2014_12_30_12_21_21_
37 37 37 37 37 21 21 21 33 33 39 37 35 35 33 35 35 38 37 36 23
>I6629V002B0KC4 length=362 xy=0709_1670 region=2 run=R_2014_12_30_12_21_21_
40 40 40 40 40 40 40 40 40 40 40 40 40 40 40 40 40 40 40 40 40 40 40 40 40 40 40 40 40 40 40 39 39 39 40 40 40 39 39 39 40 40 40 40 40 40 40 40 40 40 40 40 40 40 40 39 39 39 40 40
40 40 40 40 40 40 40 40 40 40 40 40 39 39 39 40 39 39 39 40 40 40 40 40 40 40 40 40 40 40 40 40 40 40 40 39 39 39 40 40 40 40 40 40 40 39 39 39 40 40 25 25 25 25 25 40 40 40 40 40
40 40 40 40 40 40 40 40 40 40 40 40 40 39 39 39 40 39 34 34 34 34 40 40 40 40 40 40 40 40 40 40 40 40 40 40 40 40 40 39 39 39 40 40 40 40 40 40 40 40 40 40 39 39 39 40 40 40 40 40
40 40 40 40 39 39 39 40 40 40 40 40 40 40 40 40 40 40 40 40 40 39 39 39 39 32 34 34 40 40 40 40 40 40 40 40 40 40 40 40 40 40 40 40 40 40 40 40 40 40 40 39 39 39 40 40 40 40 34 34
34 34 40 40 40 38 38 38 39 40 40 40 40 40 40 40 40 40 40 35 34 34 34 40 40 40 40 40 40 40 40 40 40 40 40 40 40 40 40 39 39 39 40 40 40 40 40 40 40 40 40 40 40 40 40 40 39 39 39 40
40 25 25 25 25 25 39 39 39 40 40 27 34 33 31 31 39 39 39 40 40 39 35 35 35 39 40 40 40 40 40 40 40 40 40 40 40 40 40 40 40 40 40 40 40 40 40 40 40 40 40 34 34 34 34 40 40 40 40 40
40 40
>I6629V002B0KFS length=362 xy=0709_1766 region=2 run=R_2014_12_30_12_21_21_
40 40 40 40 40 21 21 21 21 21 40 40 40 40 40 40 40 40 40 40 40 40 40 40 40 39 39 39 40 40 40 39 39 39 40 40 40 39 39 39 40 40 40 40 40 40 40 40 40 40 40 40 40 40 40 40 40 39 39 39
40 40 40 40 40 40 40 40 40 40 40 40 39 39 39 40 40 40 40 40 39 39 39 40 40 40 40 40 40 40 40 40 40 40 40 40 40 40 40 40 39 39 39 40 40 40 40 40 40 34 34 34 34 40 40 40 40 40 40 40
40 40 40 40 40 40 40 40 40 34 34 34 34 40 40 40 40 40 40 40 40 40 40 40 40 40 40 40 40 40 40 40 40 40 40 40 40 40 40 39 39 39 40 40 40 40 40 40 40 40 40 40 40 40 40 39 39 39 40 40
40 40 40 40 40 40 40 40 40 40 40 40 40 40 40 40 40 40 40 40 40 40 40 40 40 40 34 34 34 34 40 40 40 40 40 40 40 40 40 40 40 40 40 40 40 40 40 40 40 40 40 37 36 36 40 36 36 22 21 21
21 21 36 20 33 28 29 29 32 36 39 39 39 39 39 40 40 40 40 40 39 39 39 40 40 40 40 40 40 40 40 40 40 40 40 40 40 35 26 26 26 26 40 40 40 40 37 37 37 40 40 40 40 40 40 40 40 40 40 40
40 34 34 34 34 40 40 40 40 40 40 31 30 30 26 26 39 39 39 39 40 40 30 30 30 40 40 40 40 40 40 40 40 40 39 39 39 40 40 40 40 40 39 26 26 26 26 39 29 29 39 31 31 31 31 40 34 40 40 40
40 40
>I6629V002B0KGD length=24 xy=0709_1787 region=2 run=R_2014_12_30_12_21_21_
40 40 40 40 40 40 40 40 40 40 40 40 40 34 34 34 34 40 40 40 40 40 40 40
>I6629V002B0KJG length=24 xy=0709_1898 region=2 run=R_2014_12_30_12_21_21_
40 40 40 40 40 40 40 40 40 39 39 39 39 32 33 33 33 40 29 39 39 39 39 39
>I6629V002B0KL5 length=24 xy=0709_1995 region=2 run=R_2014_12_30_12_21_21_
40 40 40 40 40 40 40 40 40 40 40 40 40 29 29 29 29 38 26 40 40 40 40 40
>I6629V002B0KON length=360 xy=0709_2085 region=2 run=R_2014_12_30_12_21_21_
40 40 40 40 40 40 40 40 40 40 40 40 40 40 40 40 40 40 40 40 40 40 40 40 40 40 40 40 40 40 40 39 39 39 40 40 40 39 39 39 40 40 40 40 40 40 40 40 40 40 40 40 40 40 40 40 40 39 39 39
40 40 40 40 40 40 40 40 40 40 40 40 39 39 39 40 39 39 39 40 40 40 40 40 40 40 40 40 40 40 40 40 40 40 40 40 40 40 40 40 40 40 40 40 40 39 39 39 40 40 29 29 30 30 30 40 40 40 40 40
40 40 40 40 40 40 40 40 40 40 40 40 40 39 39 39 40 40 40 40 40 40 40 40 40 40 40 40 40 40 40 40 40 40 40 40 40 40 40 39 39 39 40 40 40 40 40 40 40 40 40 40 40 40 40 40 40 40 40 40
40 40 40 40 40 40 40 40 40 40 40 40 40 40 40 40 40 40 40 40 40 39 39 39 40 40 40 40 40 40 40 40 40 40 40 40 40 40 40 40 40 40 40 40 40 40 40 40 40 40 40 39 39 39 40 40 40 40 31 31
31 31 40 40 40 39 39 39 40 40 40 40 40 40 40 40 40 40 40 40 39 39 39 40 40 40 40 40 40 40 40 40 40 40 40 40 40 40 40 39 39 39 40 40 40 40 40 40 40 40 40 40 40 40 40 40 40 40 40 40
40 40 40 40 40 40 40 40 40 40 40 40 40 40 40 40 40 40 40 40 40 40 40 40 40 40 40 40 40 40 40 40 40 40 40 40 40 40 40 40 40 40 40 40 40 39 39 39 40 33 34 34 34 40 40 40 40 40 40 40
>I6629V002B0KR4 length=354 xy=0709_2210 region=2 run=R_2014_12_30_12_21_21_
26 28 26 26 36 33 33 33 33 30 32 20 20 21 29 25 23 23 20 20 19 23 26 27 20 20 20 20 25 33 33 26 26 26 36 33 38 39 39 39 39 39 39 39 38 39 36 35 31 29 27 26 19 19 21 27 27 15 15 15
15 17 35 32 36 36 38 38 38 39 39 39 39 39 39 39 39 36 36 36 39 37 38 38 35 31 21 21 21 23 38 38 35 33 35 28 26 23 35 35 33 29 32 15 15 15 15 15 15 15 32 22 22 23 23 23 35 39 39 39
39 39 36 36 36 35 38 35 35 35 27 27 27 23 24 24 33 39 39 39 39 39 39 39 39 39 39 39 39 39 37 37 33 33 33 39 39 39 39 39 39 39 39 39 39 39 36 33 29 29 29 35 36 38 38 36 33 33 36 35
35 38 38 35 26 27 27 36 39 36 36 36 39 38 38 40 39 39 36 35 35 35 35 35 34 31 28 29 29 26 26 26 33 33 21 21 21 26 26 33 33 38 38 38 38 38 38 38 38 38 38 31 29 29 29 36 30 26 20 20
14 14 14 14 28 20 24 19 14 14 14 19 14 19 19 23 23 23 23 24 23 19 19 19 20 20 20 32 32 20 20 20 18 21 29 26 26 24 33 33 33 33 38 31 31 31 36 39 20 26 26 31 31 31 38 33 33 31 31 29
33 38 38 33 33 33 29 17 17 17 26 26 31 17 17 12 31 31 31 31 31 31 38 38 27 33 33 33 24 24 24 18 18 14 13 13 18 17 28 28 28 28 28 28 28 28 28 28 22 19 19 22 15 15
>I6629V002B0KTG length=361 xy=0709_2258 region=2 run=R_2014_12_30_12_21_21_
40 40 40 40 40 39 39 39 40 40 40 40 40 40 40 40 40 40 40 40 40 40 40 40 40 40 40 40 40 40 40 39 39 39 40 40 40 39 39 39 40 40 40 40 40 40 40 40 40 40 40 40 40 40 39 39 39 40 40 40
40 40 40 40 40 40 40 40 40 40 40 40 39 39 39 40 34 34 34 34 39 39 39 40 40 40 40 40 40 40 40 39 39 39 40 40 40 40 40 40 40 40 40 40 40 40 40 40 40 40 40 40 40 40 40 40 40 40 40 40
40 40 40 40 40 40 40 40 40 40 40 24 26 26 26 24 24 40 40 40 40 40 40 40 40 40 40 40 40 40 40 40 40 40 40 40 40 40 40 39 39 39 40 40 40 40 40 40 40 40 40 40 40 40 40 40 40 40 40 40
40 40 40 40 40 40 40 40 40 40 40 40 40 40 40 40 40 40 40 40 28 28 30 28 28 40 40 40 40 40 40 40 40 40 40 40 40 40 40 40 40 40 40 40 40 40 40 40 40 40 40 39 39 39 40 40 40 40 34 34
34 34 40 40 40 39 39 39 40 40 40 40 40 40 40 40 40 40 40 40 38 38 38 39 40 40 40 40 40 40 40 40 40 40 40 40 40 40 40 39 39 39 40 40 40 40 40 40 40 40 40 40 40 40 40 40 40 40 40 40
40 40 40 40 39 39 39 40 40 40 40 40 40 40 40 40 40 40 40 39 39 39 39 39 39 40 40 40 40 40 40 40 40 40 40 40 40 40 40 40 40 40 40 40 40 40 40 40 40 40 32 32 32 32 40 34 40 40 40 40
40
>I6629V002B0KUV length=361 xy=0709_2309 region=2 run=R_2014_12_30_12_21_21_
40 40 40 40 40 26 26 26 26 26 40 40 40 40 40 40 40 40 40 40 40 40 40 40 40 39 39 39 40 40 40 39 39 39 40 40 40 39 39 39 39 39 39 40 40 40 40 40 40 40 40 40 40 40 39 39 39 40 40 40
40 40 40 40 40 40 40 40 40 40 40 39 21 21 21 35 40 40 40 40 39 39 39 40 30 30 30 30 39 39 39 40 40 40 40 40 40 40 40 40 40 40 40 40 40 40 40 40 40 40 40 40 40 40 40 40 40 40 40 40
40 40 40 40 40 40 40 40 40 34 34 34 34 40 40 40 40 40 40 40 40 40 40 40 40 40 40 40 40 40 40 40 40 40 40 40 40 40 40 39 39 39 40 40 40 40 40 40 40 40 40 40 40 40 40 40 40 40 40 40
40 40 40 40 40 40 40 40 40 40 40 40 40 38 38 38 40 40 39 39 39 39 40 40 40 40 40 40 40 39 39 39 40 40 40 40 40 40 40 40 39 39 39 39 40 40 40 40 40 40 40 38 38 38 40 40 40 40 34 34
34 33 40 40 40 39 39 39 40 40 40 40 40 40 40 40 40 40 40 40 39 39 39 40 40 40 40 40 40 40 40 40 40 40 40 40 40 40 40 39 39 39 40 40 34 30 30 30 30 40 40 40 40 40 40 36 36 36 36 36
40 34 33 24 24 24 24 24 36 36 26 36 34 34 34 34 40 40 40 40 40 40 40 40 40 40 40 39 39 39 40 40 40 40 40 40 40 36 36 36 40 34 19 19 19 19 26 18 23 40 25 25 25 29 30 16 39 40 40 40
40
>I6629V002B0KXB length=24 xy=0709_2397 region=2 run=R_2014_12_30_12_21_21_
40 40 40 40 40 40 40 40 40 40 40 40 40 34 34 34 34 40 40 40 40 40 40 40
>I6629V002B0KXK length=360 xy=0709_2406 region=2 run=R_2014_12_30_12_21_21_
40 40 40 40 40 33 33 33 35 39 40 40 40 40 40 40 40 28 24 23 23 34 33 33 33 33 33 33 40 40 40 39 39 39 40 40 40 29 29 29 33 40 40 40 40 40 40 40 39 39 39 40 39 39 39 36 33 33 34 35
40 38 29 29 29 40 40 40 40 40 40 40 39 39 39 40 40 40 34 33 33 38 40 40 40 40 38 33 33 34 40 40 40 40 40 40 40 40 40 40 40 39 39 39 40 40 40 38 38 38 40 40 40 40 40 40 40 40 40 40
40 40 40 40 40 40 40 40 40 40 40 39 38 38 33 33 33 33 40 40 40 40 40 40 40 40 40 40 40 40 40 40 40 40 40 40 40 40 40 39 39 39 40 40 40 40 40 40 40 40 40 40 40 40 40 40 40 40 40 40
40 40 40 40 39 39 39 40 40 29 29 29 38 40 40 40 40 40 37 37 37 38 33 33 33 40 38 38 38 40 40 40 40 40 40 40 40 40 40 40 40 39 40 40 40 40 40 40 40 40 40 39 39 39 40 40 40 40 34 34
34 33 38 25 38 33 33 32 23 17 23 23 28 32 32 37 37 37 38 36 33 33 33 37 38 36 26 26 25 26 30 26 26 25 26 26 30 33 30 30 30 32 38 32 20 28 28 35 38 37 39 40 37 37 35 30 30 30 36 34
24 24 24 20 25 12 18 18 27 27 27 25 21 14 14 14 14 14 12 21 26 30 28 26 28 30 33 38 34 34 33 36 25 24 26 26 32 32 34 23 20 20 20 19 20 30 23 23 26 26 23 24 28 36 22 36 36 36 36 33
>I6629V002B0L0S length=360 xy=0709_3818 region=2 run=R_2014_12_30_12_21_21_
40 40 40 40 40 39 39 39 40 40 40 40 40 40 40 40 40 40 40 40 40 40 40 40 40 40 40 40 40 40 40 39 39 39 40 40 40 39 39 39 40 40 40 40 40 40 40 40 40 40 40 40 40 40 40 40 40 40 33 33
34 34 40 40 40 40 40 40 40 40 40 40 39 39 39 40 34 34 34 34 39 39 39 40 40 40 40 40 40 40 40 39 39 39 40 40 40 40 40 40 40 39 39 39 40 39 39 39 40 40 40 40 40 39 39 39 40 40 40 40
40 40 40 40 40 40 40 40 40 40 40 24 24 24 24 24 24 40 40 40 40 40 40 40 40 40 40 40 40 40 40 40 40 40 40 40 40 40 39 38 38 39 40 40 40 40 40 40 40 40 40 40 40 40 40 40 40 40 40 40
40 40 40 40 40 40 40 40 40 40 40 40 40 40 40 40 40 40 40 34 18 18 16 16 16 36 33 33 33 36 36 27 40 39 39 39 40 40 40 40 40 40 40 40 40 40 40 40 40 40 40 39 39 39 40 40 39 39 31 31
33 33 40 40 40 39 39 39 40 40 39 39 39 39 39 40 40 40 40 40 39 34 34 35 40 40 40 40 40 40 40 40 40 40 40 39 39 39 40 39 39 39 34 39 28 35 35 40 40 40 40 40 38 36 36 36 36 36 28 28
20 20 20 17 32 32 21 36 36 36 36 40 30 30 30 30 40 40 40 40 40 40 40 40 40 40 40 40 40 40 40 40 40 40 40 40 40 40 40 40 40 40 40 40 39 39 39 39 40 34 34 34 31 39 29 39 40 40 40 40
>I6629V002B0L37 length=356 xy=0709_3941 region=2 run=R_2014_12_30_12_21_21_
40 40 40 40 40 39 39 39 40 40 40 40 40 40 40 40 40 40 40 40 40 40 40 40 39 39 39 39 40 40 40 39 39 39 40 40 40 39 39 39 40 40 40 40 40 40 40 40 40 40 40 40 40 40 39 39 39 40 40 40
40 40 40 40 40 40 40 40 40 40 40 40 34 34 34 34 40 40 40 34 34 34 34 40 40 40 40 40 34 34 33 33 40 40 40 40 40 40 40 40 40 40 40 39 39 39 40 40 40 39 39 39 40 40 40 40 40 40 40 40
40 40 40 40 40 40 40 40 40 34 34 34 34 40 40 40 40 39 39 39 40 40 40 40 40 40 40 40 40 40 40 40 40 40 40 40 40 40 40 39 39 39 40 40 40 40 40 40 40 40 40 40 40 40 40 40 40 40 40 40
40 40 40 40 40 40 40 40 40 40 40 40 40 30 30 30 30 40 34 34 34 40 40 40 39 39 26 26 26 39 39 40 40 40 40 40 40 40 40 40 40 40 40 40 40 40 40 40 40 40 40 40 40 40 40 40 39 39 30 30
30 30 39 40 40 40 40 40 40 40 40 40 40 40 39 39 39 40 39 35 27 27 27 30 36 40 40 40 40 39 39 39 39 39 39 40 40 40 40 39 39 39 40 40 37 39 39 39 39 40 40 40 40 40 40 34 35 35 34 40
22 22 22 22 19 19 30 30 30 34 35 38 30 30 30 40 40 40 40 40 40 40 40 40 40 40 40 40 40 40 40 40 40 40 40 40 40 40 40 40 40 40 40 40 40 40 40 40 40 31 31 31 31 30 16 30
>I6629V002B0L4Q length=360 xy=0709_3960 region=2 run=R_2014_12_30_12_21_21_
40 40 40 40 40 30 30 30 30 30 40 40 40 40 40 40 40 40 40 40 40 40 40 40 40 40 40 40 40 40 40 39 39 39 40 40 40 39 39 39 39 39 39 40 40 40 40 40 40 40 40 40 39 39 39 40 40 40 40 40
40 40 40 40 40 40 34 34 34 34 40 40 39 39 39 40 39 39 39 40 40 40 40 40 40 40 40 40 40 40 40 40 40 40 40 40 40 40 40 40 40 39 39 39 40 40 40 40 40 40 40 40 40 40 40 40 40 40 40 40
40 40 40 40 40 40 40 40 40 40 40 40 40 40 40 40 40 40 40 40 40 40 40 40 40 40 40 40 40 40 40 40 40 40 40 40 40 40 40 39 39 39 40 40 40 40 40 40 40 40 40 40 40 40 40 40 40 40 40 40
40 40 40 40 40 40 39 39 39 40 40 40 40 40 40 40 40 40 40 40 40 40 40 40 40 40 40 40 40 40 40 40 40 40 40 40 40 40 40 40 40 40 40 40 40 40 40 40 40 40 40 40 40 40 40 40 40 40 30 30
30 30 40 40 40 39 39 39 40 40 40 40 40 40 40 40 40 40 40 40 39 39 39 40 40 40 40 40 40 40 40 40 40 40 40 40 40 40 40 39 39 39 40 40 40 40 40 40 40 40 40 40 40 40 40 40 40 40 40 40
39 39 39 40 40 40 39 39 39 40 40 40 40 40 40 40 40 40 40 40 40 40 40 40 40 40 40 40 40 40 40 40 40 30 30 30 39 40 40 40 40 40 40 40 40 40 40 40 40 33 33 33 33 40 40 40 40 40 40 40
>I6629V002B0LA5 length=145 xy=0709_2895 region=2 run=R_2014_12_30_12_21_21_
38 37 37 37 37 37 37 37 37 37 36 35 35 37 37 36 35 38 38 38 39 40 39 39 37 37 37 37 37 37 37 34 34 30 35 32 35 25 25 25 25 28 28 28 27 27 27 30 30 28 28 28 18 18 19 19 15 15 15 19
23 27 23 25 24 24 25 28 25 21 21 13 13 13 22 11 11 11 16 16 16 13 22 17 12 13 13 13 22 13 11 13 26 26 28 28 27 19 14 14 15 15 27 29 29 23 24 23 24 27 27 27 30 30 28 28 28 27 18 18
14 14 14 13 13 14 18 26 18 17 19 21 30 24 25 30 29 29 28 28 15 15 15 23 19
>I6629V002B0LAH length=361 xy=0709_2871 region=2 run=R_2014_12_30_12_21_21_
40 40 40 40 40 27 27 27 27 27 40 40 40 40 40 40 40 40 40 40 40 40 40 40 40 40 40 40 40 40 40 39 39 39 40 40 40 39 39 39 40 40 40 40 40 40 40 40 40 40 40 40 40 40 40 39 39 39 40 40
40 40 40 40 40 40 40 40 40 40 40 40 39 39 39 40 38 38 38 39 39 40 40 40 40 40 40 40 40 40 39 39 39 39 39 39 40 40 40 40 40 39 39 39 40 40 40 40 40 40 40 40 40 40 40 40 40 40 40 40
40 40 40 40 40 40 40 40 40 40 40 40 40 40 40 40 40 40 40 40 40 40 40 40 30 30 30 30 35 40 40 40 40 40 40 40 40 40 40 39 39 39 40 40 40 40 40 40 40 40 40 40 40 40 40 40 40 40 40 39
39 39 40 40 40 40 40 40 40 40 40 40 40 40 40 40 40 40 40 40 40 40 40 40 40 40 40 40 40 40 40 40 40 40 40 39 39 39 40 40 40 40 40 40 40 40 40 40 40 40 39 38 38 39 40 40 40 40 34 34
34 34 40 40 39 38 38 39 40 40 39 39 40 40 40 40 40 40 40 40 39 39 39 40 40 40 40 40 40 40 40 40 40 40 40 40 40 39 30 24 24 24 30 40 40 40 40 40 40 40 40 40 40 40 40 40 40 40 40 40
33 33 33 33 40 39 39 39 40 40 40 40 39 26 26 26 40 40 40 40 33 33 35 35 36 39 36 40 40 34 34 34 40 30 30 30 30 34 34 40 40 40 40 40 40 40 40 40 40 40 33 33 34 34 40 29 39 39 39 40
40
>I6629V002B0LI7 length=361 xy=0709_3185 region=2 run=R_2014_12_30_12_21_21_
40 40 40 40 40 24 24 24 24 24 40 40 40 40 40 40 40 40 40 40 40 40 39 39 39 39 39 39 40 40 40 39 39 39 40 40 40 39 39 39 40 40 40 40 40 40 40 40 40 40 40 40 40 40 40 38 38 38 40 40
40 40 40 40 40 40 40 40 40 40 40 40 39 39 39 40 39 39 39 32 32 32 32 40 40 40 40 40 40 40 40 40 39 39 39 39 40 40 40 40 40 39 39 39 40 40 40 40 40 40 40 40 40 40 40 40 40 40 40 40
40 40 40 40 40 40 40 40 40 40 40 40 40 40 40 40 40 40 40 40 40 40 40 40 40 40 40 40 40 40 40 40 40 40 40 40 40 40 40 39 39 39 40 40 40 40 40 40 40 40 40 40 40 40 40 40 40 40 40 40
40 40 40 40 40 40 40 40 40 40 40 40 40 40 40 40 40 40 40 40 40 40 40 40 40 40 40 40 40 40 40 40 40 40 40 40 40 40 40 40 40 40 40 40 40 40 40 40 40 40 40 39 39 39 40 40 40 40 33 33
33 33 40 40 40 38 38 38 40 40 40 40 40 40 40 40 40 40 40 40 39 39 39 40 40 40 40 40 40 40 40 40 40 40 40 40 40 40 40 39 39 39 40 40 40 40 40 40 40 40 40 40 40 40 40 40 40 40 40 40
40 34 34 34 39 39 39 40 40 40 39 39 39 33 33 28 28 24 24 30 40 40 39 39 39 39 40 40 40 40 40 40 40 40 40 40 40 40 40 40 40 40 40 39 36 36 36 36 36 34 26 26 26 26 40 30 40 40 40 40
40
>I6629V002B0LIN length=360 xy=0709_3165 region=2 run=R_2014_12_30_12_21_21_
40 40 40 40 40 30 30 30 30 30 40 40 40 40 40 40 40 40 40 40 40 40 40 40 40 40 40 40 40 40 40 39 39 39 40 40 40 39 39 39 40 40 40 40 40 40 40 40 40 40 40 40 40 40 40 40 40 40 40 40
40 40 40 40 40 40 40 40 40 40 40 40 39 39 39 40 39 39 39 40 40 40 40 40 40 40 40 40 40 40 40 40 40 40 40 39 39 39 40 40 40 40 40 40 40 39 39 39 40 40 34 34 34 34 40 40 40 40 40 40
40 40 40 40 40 40 40 40 40 40 40 40 40 40 40 40 40 40 40 40 40 40 40 40 40 40 40 40 40 40 40 40 40 40 40 40 40 40 40 39 39 39 40 40 40 40 40 40 40 40 40 40 40 40 40 40 40 40 40 40
40 40 40 40 40 40 40 40 40 40 40 39 39 39 39 40 40 40 39 39 39 39 40 40 40 40 40 40 40 40 40 40 40 40 40 40 40 40 40 40 40 40 40 40 40 40 40 40 40 40 35 30 30 30 35 40 40 40 36 36
36 40 40 40 40 30 30 26 26 18 34 34 34 36 36 36 33 32 33 36 36 34 34 35 39 36 39 40 40 40 40 40 40 35 35 34 34 40 40 39 39 39 39 39 24 30 30 40 40 40 39 39 39 40 40 40 40 40 40 40
40 40 40 40 40 39 35 35 35 40 40 40 40 39 39 39 40 40 40 40 40 40 40 40 40 40 40 40 40 40 40 35 30 26 26 26 40 40 40 30 30 30 30 40 36 39 22 22 26 31 31 33 33 40 34 40 40 39 39 39
>I6629V002B0LIV length=363 xy=0709_3173 region=2 run=R_2014_12_30_12_21_21_
40 40 40 40 40 39 39 39 40 40 40 40 40 40 40 40 40 40 40 40 40 40 40 40 40 40 40 40 40 40 40 39 39 39 40 40 40 39 39 39 40 40 40 40 40 40 40 40 40 40 40 40 40 40 39 39 39 40 40 40
40 40 40 40 40 40 40 40 40 40 40 40 39 39 39 40 40 40 40 31 31 30 30 40 40 40 40 40 40 40 39 39 39 39 40 40 40 40 40 40 40 40 40 39 39 39 40 40 40 39 39 39 40 40 40 40 40 40 40 40
40 40 40 40 40 40 40 40 40 34 34 34 34 40 40 40 40 40 40 40 40 40 40 40 40 40 40 40 40 40 40 40 40 40 40 40 40 40 40 39 39 39 40 40 40 40 40 40 40 40 40 40 40 40 40 40 40 40 40 40
40 40 40 40 39 39 39 40 40 40 40 40 40 40 40 40 40 40 40 40 40 40 40 40 40 40 39 39 39 40 40 40 40 40 40 40 40 40 40 40 40 40 40 40 40 40 40 40 40 40 40 39 39 39 40 40 40 40 32 32
32 32 40 40 40 40 40 40 40 40 40 40 40 40 40 40 40 40 40 40 39 39 39 40 40 40 40 40 40 40 40 40 40 40 40 40 40 40 40 39 39 39 40 40 39 39 28 28 28 35 39 40 40 40 40 40 40 40 40 28
28 28 28 28 40 39 39 39 36 40 40 40 36 34 20 20 20 20 34 34 40 40 40 40 40 40 40 40 40 35 35 34 39 39 39 39 39 40 40 40 40 40 40 39 29 31 29 29 40 26 23 35 31 31 31 31 39 29 39 40
40 40 40
>I6629V002B0LL4 length=372 xy=0709_3290 region=2 run=R_2014_12_30_12_21_21_
31 32 32 30 32 26 26 28 32 29 32 20 20 20 27 32 30 30 23 23 23 27 23 23 20 19 19 20 32 32 31 26 26 26 31 30 35 30 30 30 25 25 25 25 25 35 37 37 32 32 32 32 34 34 31 31 28 28 27 21
28 37 35 32 32 30 32 30 28 28 27 20 11 11 11 11 22 11 11 11 11 11 11 18 18 28 28 32 32 33 35 37 37 37 37 37 37 35 35 35 37 37 37 37 37 37 37 37 37 37 35 35 35 35 35 35 35 37 37 37
37 37 37 37 35 35 35 33 33 33 32 28 16 16 16 16 16 16 16 32 35 21 35 37 37 37 37 37 37 37 37 37 37 37 37 37 37 37 37 37 37 37 37 37 37 37 37 37 37 37 37 34 32 32 33 32 32 29 29 30
23 23 23 23 27 29 23 23 24 30 32 32 32 32 32 27 27 27 27 27 30 30 17 17 17 17 17 17 27 26 26 26 32 32 33 33 32 24 25 25 30 35 35 32 32 28 28 28 32 35 35 32 32 25 25 25 28 33 33 28
24 21 21 21 21 32 21 24 19 19 19 23 28 15 19 17 21 24 21 21 24 23 19 19 19 19 19 19 23 26 29 23 19 19 19 19 23 23 19 17 18 17 17 19 17 22 13 13 14 14 12 19 14 24 22 21 27 24 29 24
24 24 24 17 17 13 13 13 11 11 11 11 24 24 16 16 18 18 12 11 11 11 11 11 22 13 20 22 22 22 15 15 18 24 23 23 17 17 14 14 14 19 17 23 17 17 18 27 27 27 27 29 28 18 18 19 19 28 29 29
30 22 22 21 21 18 12 18 18 29 23 23
>I6629V002B0LPE length=361 xy=0709_3408 region=2 run=R_2014_12_30_12_21_21_
40 40 40 40 40 39 39 39 40 40 40 40 40 40 40 40 40 40 40 40 40 40 40 40 40 30 30 30 40 40 40 39 39 39 40 40 40 39 39 39 40 40 40 40 40 40 40 40 40 40 40 40 40 40 40 30 30 30 30 30
40 40 40 40 40 40 40 40 40 40 40 40 30 30 30 40 26 26 26 26 30 40 40 40 40 40 40 40 40 40 40 39 39 39 40 40 40 40 40 40 40 40 40 40 40 40 40 40 40 40 39 39 39 40 40 40 40 40 40 40
40 40 40 40 40 34 34 34 40 40 40 40 40 40 40 40 40 40 40 40 40 40 40 40 40 40 40 40 40 40 40 40 40 40 40 40 40 40 40 39 39 39 40 40 40 40 40 40 40 40 40 40 40 40 40 40 40 40 40 40
40 40 40 40 40 40 40 40 40 40 40 40 40 40 40 40 40 40 40 40 40 40 40 40 40 40 40 40 40 40 40 40 40 40 40 40 40 40 40 40 40 40 40 40 39 34 34 35 40 40 40 39 39 39 39 39 39 39 28 28
28 28 40 29 36 20 20 27 26 28 40 40 40 40 40 36 40 40 40 40 34 34 34 39 39 39 39 40 40 40 40 40 40 40 40 40 40 35 26 24 24 24 35 40 40 40 40 40 40 40 40 40 40 39 35 34 34 35 39 40
31 31 31 31 40 40 39 39 39 40 39 39 39 40 39 39 39 40 40 40 40 40 40 40 40 40 40 34 34 26 26 26 26 34 40 40 40 36 36 36 40 40 40 40 40 40 40 39 39 39 31 33 33 33 40 34 39 39 39 40
40
>I6629V002B0LSQ length=363 xy=0709_3528 region=2 run=R_2014_12_30_12_21_21_
40 40 40 40 40 38 38 38 40 40 40 40 40 40 40 40 40 40 40 40 40 40 40 40 34 34 34 34 40 40 40 39 39 39 40 40 40 38 38 38 40 40 40 40 40 40 40 40 40 39 39 39 39 40 39 39 39 40 40 40
40 40 40 40 40 40 40 39 36 36 40 32 19 19 19 28 28 27 27 22 22 22 22 33 24 24 26 26 34 40 40 40 39 39 39 40 40 40 40 40 40 40 40 39 39 39 40 40 40 39 39 39 40 40 40 40 40 40 40 40
40 40 40 40 40 40 40 40 40 34 33 33 33 40 37 40 40 39 30 30 30 30 39 36 40 40 40 40 40 40 36 36 36 36 30 28 28 36 36 20 20 20 34 40 40 40 40 40 40 40 40 39 39 39 39 36 36 26 24 24
40 40 40 39 34 34 35 39 40 40 40 40 40 40 40 40 40 40 40 40 40 40 40 40 40 40 39 39 39 40 40 40 40 40 40 40 40 40 40 40 40 40 40 40 40 40 39 39 39 39 40 39 39 39 40 40 40 40 33 34
32 32 40 34 40 35 34 34 40 40 40 40 40 40 40 40 40 40 40 40 39 39 39 40 40 40 40 40 40 40 40 40 40 40 40 40 40 40 40 30 30 30 35 36 36 36 34 34 31 38 38 33 32 31 32 31 29 28 29 17
17 17 17 17 31 31 26 28 28 35 35 36 36 33 24 24 24 24 36 36 36 36 36 33 31 31 36 36 36 26 22 22 22 34 34 36 40 40 40 40 40 40 40 40 31 31 31 31 30 16 16 36 19 19 19 22 33 16 30 28
30 36 36
>I6629V002B0LVP length=360 xy=0709_3635 region=2 run=R_2014_12_30_12_21_21_
40 40 40 40 40 38 38 38 40 40 40 40 40 40 40 40 40 40 40 40 40 40 40 40 40 40 40 40 40 40 40 39 39 39 40 40 40 39 39 39 40 40 40 40 40 40 40 40 40 40 40 40 40 40 34 34 34 34 40 40
40 40 40 40 40 40 40 40 40 40 40 40 39 39 39 40 34 34 31 31 34 34 34 40 40 40 40 40 40 40 40 39 39 39 40 40 40 40 40 40 40 34 34 34 40 40 40 40 40 40 40 40 40 40 40 40 40 40 40 40
40 40 40 40 40 40 40 40 40 40 40 30 30 30 30 30 40 40 40 40 40 40 40 40 40 40 40 40 40 40 40 40 40 40 40 40 40 40 40 39 39 39 40 40 40 40 40 40 40 40 40 40 40 40 40 40 40 40 40 40
40 40 40 40 40 40 40 40 40 40 40 40 40 40 40 40 40 40 40 40 40 34 34 34 34 40 39 39 39 40 40 40 40 40 40 40 40 40 40 40 40 40 40 40 40 40 40 40 40 40 40 39 39 39 40 40 39 39 31 31
31 31 40 40 40 39 39 39 40 40 40 40 40 40 40 40 40 40 40 40 39 39 39 40 40 40 40 40 40 40 40 40 39 39 39 39 39 39 40 30 30 30 40 40 40 40 40 40 40 34 33 32 38 35 35 26 28 26 26 26
20 20 20 22 30 36 36 40 40 40 40 40 40 40 40 40 40 40 35 26 26 26 30 36 40 40 39 35 34 34 39 40 40 40 40 40 40 40 40 40 40 40 39 39 39 40 40 40 40 34 34 34 34 40 29 39 39 40 40 40
>I6629V002B0M15 length=362 xy=0710_1067 region=2 run=R_2014_12_30_12_21_21_
32 34 34 31 14 14 14 14 14 14 31 32 38 40 40 39 40 40 40 40 40 40 40 40 40 40 40 40 40 40 40 39 39 39 40 40 40 39 39 39 39 39 39 40 40 40 40 40 35 34 34 40 40 40 37 36 36 40 36 40
40 30 20 20 20 20 30 30 34 36 40 40 31 31 33 34 40 40 40 40 39 39 39 40 40 40 40 40 40 40 40 40 40 40 39 39 39 39 39 40 40 40 40 40 26 26 26 26 35 39 40 40 40 39 39 39 40 40 40 40
40 40 40 40 40 39 39 39 40 40 40 40 40 40 40 40 40 40 40 40 40 40 39 39 39 40 40 40 40 40 40 40 40 40 40 40 40 40 40 39 39 39 40 40 40 40 40 40 40 40 40 40 40 40 40 40 39 39 39 39
39 39 40 40 40 40 40 39 39 39 39 39 39 35 30 30 30 40 40 40 40 40 40 40 40 40 40 39 30 30 30 39 40 40 40 40 40 40 40 40 40 40 40 40 40 40 40 40 40 40 40 39 39 39 40 40 40 39 26 26
26 30 40 35 40 26 26 26 35 40 40 40 40 40 40 40 40 40 40 40 39 39 39 40 40 40 40 40 40 40 40 40 40 40 40 30 30 30 40 39 39 39 40 40 28 35 35 40 40 40 40 40 40 40 39 39 39 39 39 34
34 35 40 40 40 40 40 39 39 39 39 39 39 40 40 35 30 26 26 26 33 34 26 26 26 34 40 36 34 34 34 40 40 40 40 40 35 35 34 34 35 39 39 39 39 40 40 40 40 40 40 34 34 34 31 26 13 26 35 40
40 40
>I6629V002B0M2O length=360 xy=0710_1086 region=2 run=R_2014_12_30_12_21_21_
40 40 40 40 40 39 39 39 40 40 40 40 40 40 40 40 40 40 40 40 40 40 40 40 40 40 40 40 40 40 40 39 39 39 40 40 40 39 39 39 40 40 40 40 40 40 40 40 40 40 40 40 40 40 34 34 34 34 40 40
40 40 40 40 40 40 40 40 40 40 40 40 39 39 39 40 33 33 34 34 39 39 39 40 40 40 40 40 40 40 40 39 39 39 40 40 40 40 40 40 40 40 40 40 40 40 40 40 40 40 40 40 40 40 40 40 40 40 40 40
40 40 40 40 40 40 40 40 40 40 40 30 30 30 28 28 40 40 40 40 40 40 40 40 40 40 40 40 40 40 40 40 40 40 40 40 40 40 40 39 39 39 40 40 40 40 40 40 40 40 40 40 40 40 40 40 40 40 40 40
40 40 40 40 39 39 39 40 40 40 40 40 40 40 40 40 40 40 40 40 40 34 34 34 34 40 39 39 39 39 39 39 40 40 40 40 40 40 40 40 40 40 40 40 40 40 40 40 40 40 40 39 39 39 39 39 39 39 33 34
34 34 40 40 40 39 39 39 40 40 39 39 40 40 40 40 40 40 40 40 34 34 34 40 40 40 40 40 40 40 40 40 40 40 40 39 39 39 40 39 39 39 40 40 37 39 39 40 40 40 40 40 40 40 40 39 39 39 39 40
39 39 39 40 40 40 40 40 40 40 40 40 40 40 40 40 40 40 40 39 39 39 35 34 34 40 40 40 40 40 40 40 40 40 40 40 40 40 40 40 40 40 40 40 40 40 40 40 40 34 34 34 34 40 29 39 39 40 40 40
>I6629V002B0M48 length=362 xy=0710_1178 region=2 run=R_2014_12_30_12_21_21_
30 29 29 24 22 12 12 12 12 12 19 24 27 34 34 39 29 29 27 32 32 29 21 21 19 19 24 24 25 29 24 20 14 14 16 24 19 36 31 30 30 31 35 36 36 38 36 38 35 31 31 31 24 21 21 27 27 31 31 35
27 31 31 27 27 27 36 34 31 31 32 32 28 26 26 26 25 16 16 16 16 21 26 33 32 32 28 28 28 33 39 31 22 23 23 23 22 29 31 34 34 31 34 33 36 29 29 30 38 40 40 40 40 40 40 40 40 40 38 38
35 35 35 40 40 40 40 40 40 40 40 40 40 40 40 40 40 40 40 40 40 40 40 40 40 40 40 40 40 40 40 38 38 38 38 40 40 40 40 40 39 39 39 40 40 40 40 40 40 40 40 40 40 40 40 40 40 40 40 40
40 40 40 40 40 40 40 40 40 40 38 38 38 40 40 40 40 40 40 40 40 40 40 40 40 40 40 40 40 40 40 40 40 40 40 40 40 40 40 40 40 40 40 40 40 40 40 40 40 40 40 40 39 39 39 40 40 40 40 34
34 34 34 40 40 40 39 39 38 38 32 40 40 40 38 28 28 28 32 37 37 33 33 33 35 28 28 28 28 27 32 40 38 37 37 40 40 40 40 40 39 32 32 32 38 31 38 38 40 40 39 39 40 40 40 40 40 40 37 35
35 38 21 21 21 30 32 31 35 35 27 27 25 20 22 22 27 32 32 31 25 20 20 32 35 39 32 32 31 37 39 39 37 37 30 31 31 35 37 37 36 23 23 27 36 34 34 35 19 19 21 31 31 33 32 27 14 27 30 39
40 40
>I6629V002B0M5A length=362 xy=0710_1180 region=2 run=R_2014_12_30_12_21_21_
40 40 40 40 40 40 40 40 40 40 40 40 40 40 40 35 33 33 38 39 40 40 38 38 35 34 34 34 28 28 27 31 31 33 38 30 35 23 23 25 29 29 30 38 40 40 40 40 40 40 40 40 40 40 35 35 33 33 39 37
37 37 40 37 29 25 25 25 35 30 36 36 32 32 30 35 31 23 20 20 18 35 34 35 35 35 38 36 36 37 39 40 40 30 30 30 40 40 40 40 40 40 40 40 40 40 40 40 40 40 38 38 38 40 40 40 40 40 40 40
40 40 40 40 40 40 40 40 40 40 40 40 40 40 38 38 38 40 40 40 40 40 39 39 39 40 40 40 40 40 40 40 40 40 40 40 40 40 40 39 39 39 40 40 40 40 40 40 40 40 38 38 38 40 38 38 38 38 40 40
40 40 40 40 40 40 40 40 38 38 38 40 40 40 40 40 40 35 18 18 18 32 32 31 31 31 27 27 27 27 36 38 38 35 37 37 37 38 40 40 40 40 40 40 40 40 40 40 40 37 27 27 27 31 31 37 32 31 16 14
14 16 25 17 35 20 20 20 25 28 32 33 34 38 38 38 38 40 37 32 25 25 23 23 35 35 38 38 38 38 32 32 32 28 28 28 32 32 39 33 21 21 17 17 17 36 36 35 35 31 21 16 16 16 27 20 15 19 20 22
23 23 32 24 20 27 27 27 27 27 35 24 24 24 24 31 31 20 32 32 32 32 36 36 38 40 40 40 35 35 35 39 39 39 39 40 39 39 33 27 27 27 34 34 27 27 27 36 34 34 36 24 24 24 21 16 12 15 19 31
29 29
>I6629V002B0M5D length=253 xy=0710_1183 region=2 run=R_2014_12_30_12_21_21_
29 30 32 32 32 32 28 25 21 21 20 28 32 32 30 32 32 30 19 19 19 19 19 29 23 19 19 19 22 28 25 23 11 11 11 22 14 14 13 13 13 13 21 27 27 27 27 26 26 28 28 26 28 27 23 23 17 17 13 13
14 14 18 17 17 19 17 17 19 27 29 32 32 32 30 24 24 23 30 30 25 13 11 11 11 11 11 11 14 12 12 11 11 11 12 16 11 11 11 13 11 20 20 27 27 27 27 30 29 32 24 24 25 24 28 28 28 28 31 31
32 32 27 27 27 27 27 27 30 30 30 19 19 19 19 19 21 21 21 21 26 23 23 30 29 23 23 23 23 27 13 13 13 13 13 17 19 23 23 19 19 19 24 29 33 35 35 30 30 30 32 34 34 32 33 31 31 31 31 31
27 24 16 16 16 19 17 25 30 31 27 27 27 31 33 33 33 33 33 30 27 23 23 23 28 27 27 23 19 13 13 13 19 15 23 23 21 21 23 29 29 30 30 29 27 27 27 27 30 32 31 30 27 27 27 32 32 32 28 27
28 26 26 32 32 30 27 19 19 19 19 27 15
>I6629V002B0MCT length=361 xy=0710_0155 region=2 run=R_2014_12_30_12_21_21_
40 40 40 40 40 39 39 39 40 40 40 40 40 40 40 40 40 40 40 40 40 40 40 40 40 39 39 39 40 40 40 39 39 39 40 40 40 34 34 34 40 40 40 40 40 40 40 40 40 40 40 40 40 40 40 40 39 39 39 39
39 39 40 40 40 40 40 40 40 40 40 40 39 39 39 40 30 30 30 35 35 40 40 40 39 39 39 39 40 40 40 40 40 40 40 40 40 40 40 40 39 39 39 39 39 40 40 40 40 40 38 38 38 40 40 40 40 40 40 40
40 40 40 40 40 39 39 39 40 40 40 40 40 40 40 40 40 40 40 40 40 40 40 40 40 40 40 40 40 40 40 40 40 40 40 40 40 40 40 39 39 39 40 40 40 40 40 40 40 40 40 40 40 40 40 40 40 40 40 40
40 40 40 40 40 40 40 40 40 40 40 40 40 40 40 40 40 40 40 40 40 40 40 40 40 40 40 40 40 40 40 40 40 39 39 39 40 40 40 40 40 40 40 40 40 40 40 40 40 40 40 39 39 39 39 39 39 39 33 33
31 31 39 29 40 40 40 40 40 40 40 40 40 40 40 40 40 40 40 40 39 39 39 40 40 40 40 40 40 40 34 34 35 39 40 40 40 40 40 39 39 39 40 40 40 40 40 40 40 40 40 40 40 40 40 40 40 40 40 40
34 34 33 33 40 40 39 39 39 40 40 40 40 40 39 39 39 40 40 40 39 39 39 40 40 40 40 40 40 40 40 40 40 40 39 39 39 39 40 40 40 40 40 40 40 40 40 28 28 26 31 34 34 34 40 40 40 40 40 40
40
>I6629V002B0MFP length=362 xy=0710_0259 region=2 run=R_2014_12_30_12_21_21_
40 40 40 40 40 40 40 40 40 40 40 40 40 40 40 40 40 40 40 40 40 40 40 40 40 40 40 40 40 40 40 39 39 39 40 40 40 39 39 39 40 40 40 40 40 40 40 40 40 40 40 40 40 40 40 40 40 40 40 40
40 40 40 40 40 40 40 40 40 40 40 40 39 39 39 40 40 40 40 34 34 34 34 40 40 40 40 40 34 34 34 40 40 40 39 38 38 39 39 40 40 40 40 40 40 39 39 39 40 40 40 40 40 40 40 40 40 40 40 40
40 40 40 40 40 40 40 40 40 25 25 25 25 40 40 40 40 39 39 39 40 40 40 40 39 39 39 34 34 35 40 40 40 40 40 40 40 40 40 39 39 39 40 40 40 40 40 40 40 40 40 40 40 40 39 39 39 40 40 40
40 40 40 40 40 40 40 40 40 40 40 40 40 39 39 39 40 40 40 40 40 39 39 39 40 40 40 40 40 40 40 40 40 40 40 40 40 40 40 40 40 40 40 40 40 34 34 34 39 39 40 39 39 39 40 40 40 40 34 34
34 32 40 34 40 39 39 39 40 39 39 39 40 40 40 40 40 40 40 40 31 31 31 31 40 40 40 40 40 40 40 40 40 40 40 40 40 39 39 38 39 39 40 40 40 40 40 40 40 40 40 40 40 40 40 39 39 39 39 40
40 40 40 40 40 40 40 40 40 40 40 39 39 39 40 40 40 34 34 35 35 39 34 34 35 39 40 40 40 40 40 40 40 40 40 40 40 40 40 40 39 39 39 40 39 39 39 40 34 34 39 32 32 33 31 35 13 26 26 40
40 40
>I6629V002B0MHY length=362 xy=0710_0340 region=2 run=R_2014_12_30_12_21_21_
40 40 40 40 40 40 40 40 40 40 40 40 40 40 40 40 40 40 40 40 40 40 40 40 40 40 40 40 40 40 40 40 40 40 40 40 40 39 39 39 40 40 40 40 40 40 40 40 40 40 40 40 40 40 40 40 34 34 34 34
40 40 40 40 40 40 40 40 40 40 40 40 39 39 39 40 34 34 34 39 40 40 40 40 40 40 40 40 40 40 40 40 40 40 40 33 33 33 40 40 40 39 39 39 39 39 39 39 40 40 30 30 30 30 30 40 40 40 40 40
40 40 40 40 40 40 40 40 40 40 40 40 40 40 40 40 40 40 40 40 40 40 40 40 40 40 40 40 40 40 40 40 40 40 40 40 40 40 40 39 39 39 40 40 40 40 40 40 40 40 40 40 40 40 40 40 40 40 40 40
40 40 40 40 40 40 40 40 40 40 40 40 40 40 40 40 40 40 40 40 40 40 40 39 39 39 40 40 40 40 40 40 40 40 40 40 40 40 40 40 40 40 40 40 40 40 40 40 40 40 40 39 39 39 40 40 40 40 32 32
32 32 40 40 40 38 38 38 40 40 40 40 40 40 40 40 40 40 40 40 39 39 39 40 40 40 40 40 40 40 40 40 40 40 40 40 40 40 40 39 39 39 40 40 40 40 40 40 40 40 40 40 40 40 40 40 40 40 40 40
40 28 28 28 28 28 39 38 38 39 39 27 33 33 31 31 39 39 39 40 40 40 40 40 40 40 40 40 40 40 40 40 40 40 40 40 40 40 40 39 39 39 40 40 39 39 39 40 39 39 40 32 34 34 31 39 29 40 40 40
40 40
>I6629V002B0MKG length=346 xy=0710_0430 region=2 run=R_2014_12_30_12_21_21_
32 32 32 31 30 18 18 18 20 24 33 33 35 35 35 35 35 37 37 37 37 37 35 35 35 30 28 28 30 29 22 15 15 13 25 17 14 13 13 13 18 22 22 24 24 27 30 27 27 27 33 33 33 28 28 25 25 24 33 32
32 30 23 23 24 27 27 30 29 19 19 17 18 18 21 18 21 22 13 13 13 13 19 19 18 22 21 24 26 26 28 29 29 26 26 26 19 19 19 19 27 27 24 24 26 21 22 11 11 11 19 22 16 22 20 18 19 19 18 19
27 22 21 21 27 27 30 28 23 19 19 19 19 23 14 15 15 15 15 12 19 14 11 15 15 15 19 19 29 27 27 27 27 27 31 32 32 32 32 32 32 32 32 30 30 30 35 32 32 32 32 35 35 35 35 30 25 25 25 30
32 32 33 33 33 33 33 33 25 25 25 25 25 25 25 24 32 33 33 33 33 33 21 21 21 22 22 22 26 26 37 37 30 30 30 30 37 37 37 37 37 37 35 35 35 35 25 25 25 25 30 19 19 19 24 22 21 17 17 17
16 18 17 18 13 13 13 13 18 13 18 23 23 23 27 19 24 29 30 29 27 23 24 24 15 16 16 19 17 21 23 22 22 28 28 20 16 13 13 13 13 13 14 18 21 21 21 27 21 21 23 24 30 19 17 18 17 22 24 17
17 12 11 12 12 12 16 20 20 16 12 11 12 12 20 20 20 22 22 13 13 13 22 22 17 17 17 27 26 24 22 17 17 18 17 17 21 26 24 18 17 17 21 26 17 17
>I6629V002B0MKK length=24 xy=0710_0434 region=2 run=R_2014_12_30_12_21_21_
40 40 40 40 40 40 40 40 40 40 40 40 38 20 20 20 20 31 19 33 32 40 39 36
>I6629V002B0MON length=358 xy=0710_0581 region=2 run=R_2014_12_30_12_21_21_
40 40 40 40 40 39 39 39 40 40 40 38 38 38 40 40 40 38 36 33 33 40 40 40 30 30 30 34 40 40 40 39 38 38 38 40 40 39 39 39 40 40 40 40 40 40 39 38 35 35 35 24 23 23 33 28 28 28 35 38
38 40 40 40 40 40 31 31 31 31 40 40 39 39 39 40 39 39 39 34 34 34 34 40 40 40 35 35 34 34 40 40 39 39 39 40 40 40 40 40 40 40 40 40 40 40 40 40 40 39 39 39 40 40 40 40 40 40 40 40
40 40 40 40 40 40 40 40 40 40 40 40 40 40 40 40 34 34 33 33 40 40 40 40 40 40 40 40 40 40 40 40 40 40 40 40 40 40 40 39 39 39 40 40 40 40 40 40 40 40 40 40 40 40 40 40 40 40 40 40
40 40 40 40 40 40 40 40 40 40 40 40 40 40 40 40 40 40 40 40 40 33 33 33 40 40 40 40 40 40 40 40 39 38 33 33 29 33 40 40 40 40 40 40 40 40 40 40 40 40 35 25 25 25 40 40 40 40 33 33
33 33 40 32 40 39 33 33 35 34 40 40 40 40 40 40 40 40 33 35 25 25 25 35 40 40 40 40 40 40 40 40 40 40 40 38 38 38 40 36 33 33 37 40 32 32 20 20 20 33 26 32 33 33 35 33 32 30 34 33
33 33 38 28 28 28 28 33 38 40 36 35 34 33 33 33 38 38 25 25 19 28 38 40 40 40 40 40 40 40 40 40 40 40 40 40 40 40 40 40 40 40 33 27 26 26 33 29 35 19 17 33 24 24 25 23 19 12
>I6629V002B0MQV length=362 xy=0710_0661 region=2 run=R_2014_12_30_12_21_21_
40 40 40 40 40 40 40 40 40 40 40 40 40 40 40 40 40 40 40 40 40 40 40 40 40 40 40 40 40 40 40 39 39 39 40 40 40 39 39 39 40 40 40 40 40 40 40 40 40 40 40 30 30 30 35 40 40 39 39 39
40 40 40 40 40 40 40 40 40 40 40 40 39 39 39 40 38 38 38 40 40 40 40 40 40 40 40 40 40 40 40 40 40 40 40 39 39 39 40 40 40 40 40 39 39 38 38 39 40 40 27 27 27 27 27 40 40 40 40 40
40 40 40 40 40 40 40 40 40 40 40 40 40 40 40 40 40 40 40 40 40 40 40 40 40 40 40 40 40 40 40 40 40 40 40 40 40 40 40 39 39 39 40 40 40 40 40 40 40 40 40 40 40 40 40 40 40 40 40 40
40 40 40 40 40 40 40 40 40 40 40 40 40 40 40 40 40 40 40 40 40 39 39 39 40 40 40 40 40 40 40 40 40 40 40 40 40 40 40 40 40 39 35 35 35 34 40 40 40 40 40 39 39 39 40 40 40 40 33 33
34 33 40 40 40 39 39 39 40 40 40 40 40 40 40 40 40 40 40 40 39 39 39 40 40 40 40 40 40 40 40 40 40 40 40 40 40 40 40 39 39 39 40 40 40 40 40 40 40 40 40 40 40 40 40 40 40 40 40 40
40 28 28 28 28 28 36 36 36 40 40 20 21 21 21 21 26 26 40 40 40 40 40 40 40 40 40 40 40 40 40 40 40 40 40 40 40 40 40 40 40 40 40 40 40 40 40 36 36 36 34 26 26 26 26 30 16 33 37 40
40 40
>I6629V002B0MR4 length=362 xy=0710_0706 region=2 run=R_2014_12_30_12_21_21_
40 40 40 40 40 40 38 38 38 40 40 40 40 40 40 40 40 40 40 40 40 40 40 40 40 40 40 40 40 40 40 39 39 39 40 40 40 39 39 39 40 40 40 40 40 40 40 40 40 40 40 40 38 38 38 38 38 38 40 40
40 40 40 40 40 40 40 40 40 40 40 40 39 39 39 40 40 40 39 39 39 40 40 40 40 40 40 40 40 40 39 35 33 29 22 22 22 34 34 38 38 38 33 33 33 33 35 35 40 40 40 40 40 39 39 39 40 40 40 40
40 40 40 40 40 36 36 36 40 34 36 21 21 18 18 18 26 27 25 25 26 26 36 36 35 35 37 39 39 40 40 40 40 40 40 40 40 40 40 39 39 39 40 38 38 38 40 40 40 40 40 40 40 40 40 40 40 40 33 33
33 33 40 40 40 40 40 38 38 38 40 40 40 40 40 39 39 37 37 37 37 35 35 32 32 26 38 38 35 35 37 37 33 33 33 33 33 40 40 40 40 40 40 40 40 40 40 40 40 40 40 39 39 39 32 32 32 35 33 33
31 27 27 21 32 20 20 20 28 32 39 39 40 40 40 40 40 40 40 40 39 39 39 32 32 32 40 40 27 28 27 26 28 25 33 26 23 22 15 14 14 14 12 15 14 25 25 26 26 18 19 20 25 27 27 27 30 30 31 34
35 36 27 27 21 22 20 30 26 26 26 28 27 27 17 17 16 16 16 20 14 14 14 20 14 14 14 14 30 28 27 27 29 32 32 32 35 35 27 27 27 23 29 31 31 27 27 28 26 25 25 15 13 13 13 25 12 20 18 20
30 26
>I6629V002B0MTU length=362 xy=0710_0768 region=2 run=R_2014_12_30_12_21_21_
34 32 14 14 14 16 16 16 16 16 32 36 40 40 40 40 40 40 40 40 40 40 40 40 40 40 40 40 40 40 40 39 39 39 40 40 39 34 34 34 39 39 39 40 40 40 40 40 40 40 40 40 40 40 40 40 40 40 40 40
40 40 40 40 40 40 40 40 40 40 40 40 39 39 39 40 34 34 34 34 40 40 40 40 40 40 40 40 40 40 40 39 39 39 40 40 40 40 40 40 40 40 40 40 40 40 40 40 40 40 40 40 40 40 40 40 40 40 40 40
40 40 40 40 40 39 39 39 40 40 40 39 39 39 40 40 40 40 40 39 39 39 40 40 40 40 40 40 40 40 40 40 40 40 40 40 40 40 40 39 39 39 40 40 40 40 40 40 40 40 40 40 40 40 40 40 40 40 40 40
40 40 40 40 40 40 40 40 40 40 40 40 40 40 40 40 40 40 40 40 40 40 40 40 40 40 40 40 40 40 40 40 40 40 40 40 40 40 40 40 40 40 40 40 40 40 40 40 40 40 40 39 39 39 40 39 35 30 30 30
31 31 40 35 40 37 36 37 40 40 40 40 40 40 34 35 35 39 40 39 29 29 29 29 40 40 40 40 39 39 39 39 39 40 40 39 39 39 40 39 39 39 40 40 37 39 39 40 40 40 40 40 40 40 40 40 40 40 40 40
40 40 39 38 38 39 40 40 40 40 40 40 39 39 39 40 40 40 40 40 40 40 40 39 39 39 40 40 40 40 40 40 40 40 40 40 40 40 40 40 40 40 40 40 40 40 40 39 39 39 40 34 34 34 31 35 23 35 39 40
40 40
>I6629V002B0MVX length=368 xy=0710_0843 region=2 run=R_2014_12_30_12_21_21_
40 40 40 40 40 37 35 36 30 30 31 32 33 33 33 33 28 28 25 24 25 32 29 29 32 32 32 32 33 33 33 21 21 21 35 37 37 30 30 30 35 35 35 37 37 37 37 30 25 25 25 32 33 33 33 25 20 19 19 20
19 19 24 27 30 28 28 25 25 18 17 18 17 11 11 11 13 12 11 11 11 11 11 12 12 14 19 18 17 26 27 30 22 25 28 26 32 16 16 16 21 25 35 33 32 29 27 21 21 21 28 22 19 13 13 13 13 19 19 13
13 22 22 28 30 30 32 33 33 33 35 35 30 28 28 27 29 31 31 31 23 23 19 19 15 15 15 27 27 27 27 27 27 30 32 35 35 35 35 35 35 35 30 30 37 37 27 27 27 30 30 32 32 32 35 35 35 35 35 35
35 37 37 37 34 34 30 30 30 35 35 35 35 35 35 35 32 32 32 32 32 31 32 31 24 19 19 19 19 23 19 19 19 24 23 24 25 35 35 35 35 35 35 37 37 37 38 37 20 20 20 20 32 33 31 23 24 23 24 25
24 22 13 13 13 11 18 12 18 12 11 11 11 17 14 17 17 27 26 26 28 29 28 27 27 23 23 23 19 19 19 23 27 23 23 21 21 24 21 22 20 20 22 18 11 11 11 11 11 12 13 18 18 22 20 23 24 24 24 24
24 24 16 16 12 12 11 11 11 11 11 11 11 11 11 12 9 11 11 11 11 12 10 18 18 24 24 24 22 18 18 18 22 29 29 17 17 17 18 21 22 21 21 13 13 13 18 21 18 17 18 23 26 23 23 23 31 24 24 22
22 28 15 28 31 31 31 27
>I6629V002B0MYT length=382 xy=0710_0947 region=2 run=R_2014_12_30_12_21_21_
40 40 40 40 40 40 40 40 40 40 40 40 40 40 40 38 34 34 38 40 40 40 40 40 40 40 40 40 40 40 40 39 39 39 40 40 40 39 39 39 40 40 40 40 40 40 39 39 39 39 40 39 30 30 30 30 39 40 40 40
40 40 40 40 40 40 40 40 40 40 40 40 39 39 39 40 40 40 40 40 40 40 40 40 40 40 39 39 39 39 40 40 40 40 40 40 40 40 40 40 40 40 40 40 40 39 39 39 40 40 40 40 40 40 40 40 40 40 40 40
40 40 40 40 40 39 39 39 40 34 34 34 34 40 40 40 40 39 39 39 40 40 40 40 39 39 39 40 40 40 40 40 40 40 40 40 40 40 40 39 39 39 40 40 40 40 40 40 40 40 40 40 40 40 39 39 39 40 40 40
40 40 40 40 40 40 40 40 40 40 40 40 40 39 39 39 40 40 40 40 40 40 40 40 40 40 40 40 40 40 40 40 40 40 40 40 40 40 40 40 40 40 40 40 40 39 39 39 40 40 34 33 33 33 36 40 30 24 19 19
19 19 28 19 33 32 36 36 40 36 39 39 40 40 40 40 40 40 40 40 34 34 34 34 40 40 40 40 40 40 40 40 40 40 40 40 40 40 40 39 39 39 40 40 40 40 40 40 40 40 39 39 39 40 40 40 40 40 39 39
39 39 37 37 36 36 36 36 40 36 30 20 20 20 24 24 31 27 36 36 36 40 36 39 39 40 40 40 40 40 40 40 40 40 40 40 40 40 40 34 26 22 22 26 30 39 36 40 32 32 36 29 31 31 31 26 13 26 26 39
40 40 35 34 34 36 36 40 40 40 30 30 29 27 28 28 33 30 28 28 23 18
>I6629V002B0N0X length=361 xy=0710_2319 region=2 run=R_2014_12_30_12_21_21_
40 40 24 24 27 27 27 24 40 40 40 40 40 40 40 40 40 40 40 40 40 40 40 40 40 39 39 39 40 40 40 39 39 39 40 40 40 34 34 34 39 39 39 40 40 40 40 40 40 40 40 40 40 40 40 40 40 40 40 40
40 40 40 40 40 40 38 30 30 30 30 37 40 39 39 39 40 40 40 40 40 40 40 40 40 40 40 40 40 40 40 40 40 40 39 39 39 40 40 40 40 40 40 40 40 38 38 38 40 38 38 38 40 32 32 32 32 40 40 40
40 40 40 40 40 40 40 40 40 40 34 34 34 34 40 40 40 40 40 40 40 40 40 40 40 40 40 40 38 38 38 40 40 40 40 40 40 40 40 38 26 26 26 34 38 40 40 40 40 40 40 40 40 40 40 40 40 40 40 40
40 40 40 40 40 40 40 40 40 40 40 40 40 40 40 40 40 40 40 39 39 39 40 40 40 40 40 39 39 39 40 40 40 40 40 40 40 40 40 40 40 40 40 40 40 40 40 40 40 40 40 40 30 30 30 36 40 40 36 23
22 22 19 28 21 35 33 31 22 22 16 16 16 24 35 35 33 35 33 27 23 19 20 20 30 36 38 36 40 36 36 36 36 38 32 30 30 30 30 34 39 36 36 34 36 28 34 34 39 40 30 30 30 34 32 34 40 38 30 30
30 38 39 39 40 40 40 40 40 40 40 40 40 40 34 25 25 25 25 30 30 36 34 34 34 34 38 40 40 40 40 40 40 40 40 40 40 34 34 34 40 40 40 30 30 30 34 36 36 40 33 33 31 31 34 20 34 36 40 36
34
>I6629V002B0N39 length=361 xy=0710_2439 region=2 run=R_2014_12_30_12_21_21_
40 40 40 40 40 21 21 21 21 21 40 40 40 40 40 40 40 40 40 40 40 40 40 40 40 40 40 40 40 40 40 39 39 39 40 40 40 39 39 39 40 40 40 40 40 40 40 40 40 40 40 40 40 40 40 38 38 38 40 40
40 40 40 39 39 39 40 40 40 40 40 40 39 39 39 40 39 39 39 34 34 34 34 40 40 40 40 40 40 40 40 40 40 40 40 40 40 40 40 40 40 39 39 39 40 40 40 40 40 40 40 40 40 40 40 40 40 40 40 40
40 40 40 40 40 40 40 40 40 40 40 40 40 40 40 40 40 40 40 40 40 40 40 40 40 40 40 40 40 40 40 40 40 40 40 40 40 40 40 39 39 39 40 40 40 40 40 40 40 40 40 40 40 40 40 40 40 40 40 40
40 40 40 40 40 40 40 40 40 40 40 40 40 40 40 40 40 40 40 40 40 40 40 40 40 40 40 40 40 40 40 40 40 40 40 40 40 40 40 40 40 40 40 40 40 40 40 40 40 40 40 39 39 39 40 40 40 40 30 30
30 30 40 34 40 39 39 39 40 40 40 40 40 40 40 40 40 40 40 35 34 34 39 40 40 40 40 40 40 40 40 40 40 40 40 34 34 35 39 39 39 39 40 40 34 39 39 40 40 39 39 36 34 33 36 36 36 36 26 19
17 17 17 17 26 31 34 34 34 35 32 36 36 40 40 40 40 40 40 40 40 40 40 40 40 40 40 40 40 40 40 39 39 39 39 30 30 30 30 39 40 40 40 40 40 40 40 40 40 40 32 32 34 31 30 16 30 40 40 40
40
>I6629V002B0N58 length=364 xy=0710_2510 region=2 run=R_2014_12_30_12_21_21_
40 40 40 40 40 39 39 39 40 40 40 40 40 40 40 40 40 40 40 40 40 40 40 40 40 40 40 40 40 40 40 39 39 39 40 40 40 39 39 39 40 40 40 40 40 40 40 40 40 40 40 40 40 40 34 34 34 39 39 39
40 40 40 40 40 40 39 34 34 34 40 40 40 39 39 39 40 40 40 40 40 40 40 40 40 40 40 40 40 40 40 40 40 40 40 40 40 40 40 40 40 40 30 30 30 30 30 40 40 40 40 40 40 40 40 38 38 38 40 40
40 40 40 40 40 40 40 40 40 40 40 40 40 40 40 40 40 40 40 40 40 40 40 40 40 40 40 40 39 39 39 40 40 40 40 40 40 40 40 40 40 40 40 40 40 40 40 40 40 40 40 40 40 40 40 40 40 40 40 40
40 40 40 40 40 40 40 40 40 40 40 40 40 40 40 40 40 40 40 40 40 40 40 40 40 40 40 40 34 34 34 40 40 39 39 39 39 40 40 40 40 40 40 39 39 39 40 40 40 40 40 40 40 39 39 39 40 40 40 40
34 34 34 34 40 40 40 40 40 40 40 40 40 40 40 40 40 40 40 40 40 40 39 39 39 40 40 40 40 40 40 40 40 40 40 40 40 40 40 40 40 39 39 39 40 40 40 40 39 39 39 40 40 40 40 39 39 39 40 40
40 39 39 39 40 39 39 39 40 40 40 40 40 31 31 30 30 34 34 35 35 40 40 40 40 40 40 40 39 39 39 39 39 40 40 40 40 40 40 40 40 39 39 39 39 31 32 33 32 40 23 23 35 31 34 34 32 39 29 39
40 40 40 40
>I6629V002B0N7V length=358 xy=0710_2569 region=2 run=R_2014_12_30_12_21_21_
40 40 40 40 40 39 39 39 40 40 40 40 40 40 40 40 40 40 40 39 39 39 40 40 40 40 40 40 40 40 40 39 39 39 40 40 40 39 39 39 39 39 39 40 40 40 40 40 40 40 40 40 39 39 39 40 40 40 40 40
40 40 40 40 40 40 40 40 34 34 32 32 26 26 26 40 40 40 40 40 40 40 40 40 40 40 40 40 40 40 40 40 40 39 39 39 40 40 40 40 40 40 40 40 40 40 40 40 40 40 39 39 39 40 40 40 40 40 40 40
40 40 40 40 40 40 40 40 40 40 40 40 40 40 40 40 40 40 40 40 40 40 40 40 40 40 40 40 40 40 40 40 40 40 40 40 40 40 40 40 40 40 40 40 40 40 40 40 40 40 40 40 40 40 40 40 40 40 40 40
40 40 40 40 40 40 40 40 40 40 40 40 40 40 40 40 40 40 40 40 40 40 40 40 40 40 40 40 40 40 40 40 40 40 40 40 40 40 40 40 40 40 40 40 40 40 40 40 40 40 40 39 39 39 40 40 40 40 31 31
31 31 40 40 40 40 40 40 40 40 40 40 40 40 40 40 39 39 39 40 39 39 39 39 39 39 40 40 40 40 40 40 40 40 40 39 39 39 40 39 39 39 40 40 37 39 39 40 40 40 40 40 40 40 40 40 40 40 40 40
40 40 40 39 39 39 40 40 39 39 39 39 40 40 40 40 40 40 40 40 40 40 40 40 40 40 40 40 40 40 40 40 40 40 35 30 30 30 35 40 40 40 40 39 39 39 39 31 34 34 31 39 29 39 40 40 40 40
>I6629V002B0NCX length=365 xy=0710_1455 region=2 run=R_2014_12_30_12_21_21_
40 40 40 40 40 39 39 39 40 40 40 40 40 40 40 40 40 40 40 40 40 40 40 40 40 40 40 40 40 40 40 39 39 39 40 40 40 39 39 39 40 40 40 40 40 40 40 40 40 40 40 40 40 40 40 39 39 39 40 40
40 40 40 40 40 40 40 40 40 40 40 40 39 39 39 40 40 40 40 40 40 40 40 40 40 40 40 40 40 40 40 40 40 40 40 40 40 40 40 40 40 39 39 39 40 40 40 40 40 40 40 40 40 40 40 40 40 40 40 40
40 40 40 40 40 40 40 40 40 40 40 40 40 40 40 40 40 40 40 40 40 40 40 40 40 40 40 40 40 40 40 40 40 40 40 40 40 40 40 39 39 39 40 40 40 40 40 40 40 40 40 40 40 40 40 40 40 40 40 40
40 40 40 40 40 40 40 40 40 40 40 40 40 40 40 40 40 40 40 40 40 40 40 40 40 40 40 40 40 40 40 40 40 40 40 34 34 35 40 40 40 40 40 40 40 40 40 40 40 40 40 39 39 39 40 40 40 40 34 34
34 34 40 40 40 39 39 39 40 40 40 40 40 40 40 40 40 40 40 40 39 39 39 40 40 40 40 40 40 40 40 40 40 40 40 40 40 40 40 39 39 39 40 40 39 39 38 38 38 40 40 40 40 36 38 38 36 36 36 17
17 16 16 13 12 28 28 22 22 22 22 14 14 17 17 17 16 26 28 28 36 36 38 40 40 40 40 40 40 40 40 40 40 40 40 40 40 40 40 40 40 40 40 40 40 40 34 34 34 34 40 40 34 40 32 32 34 34 40 40
40 40 40 40 40
>I6629V002B0NIN length=24 xy=0710_1661 region=2 run=R_2014_12_30_12_21_21_
40 40 40 40 40 40 40 40 40 40 40 40 40 34 34 34 34 40 40 40 40 40 40 40
>I6629V002B0NML length=24 xy=0710_1803 region=2 run=R_2014_12_30_12_21_21_
40 40 40 40 40 40 40 40 40 40 40 40 40 34 34 34 34 40 40 40 40 40 40 40
>I6629V002B0NQN length=364 xy=0710_1949 region=2 run=R_2014_12_30_12_21_21_
40 40 40 40 40 39 39 39 40 40 40 40 40 40 40 40 29 29 29 35 33 38 38 38 40 40 40 40 40 40 40 35 39 39 40 35 29 21 21 21 38 40 40 40 40 40 40 40 40 39 40 40 40 40 39 39 38 38 35 40
40 40 40 40 38 36 38 35 35 33 30 19 14 12 12 12 17 22 13 13 12 12 15 15 28 32 29 20 20 21 29 38 40 37 37 37 40 40 40 40 40 40 40 40 39 39 39 40 40 40 39 39 39 40 40 40 39 40 40 39
40 39 39 40 40 40 40 40 40 40 32 29 32 32 39 37 39 37 37 33 33 33 33 40 40 33 33 33 40 40 40 40 40 40 40 40 40 40 40 40 39 39 39 40 40 40 40 39 40 37 37 37 37 37 40 40 37 37 37 37
37 39 39 40 40 23 23 23 23 32 34 36 38 33 26 26 25 25 30 21 20 20 21 32 29 29 29 26 26 26 26 22 23 23 37 35 35 35 35 37 37 38 40 40 40 37 37 37 40 40 40 32 22 22 22 37 32 32 32 31
31 31 31 40 25 38 38 39 38 38 38 39 39 38 38 38 37 40 40 40 40 36 36 32 23 23 23 32 37 32 32 30 32 32 32 35 26 26 26 22 17 17 17 17 21 36 36 34 34 26 33 30 30 30 33 36 26 20 19 18
14 15 15 14 14 20 28 18 15 14 14 28 28 30 21 25 18 14 14 14 23 23 24 16 16 11 11 11 13 13 13 23 28 28 27 29 33 36 36 34 34 34 39 39 39 33 25 26 26 33 33 39 22 19 26 26 26 28 26 20
12 20 33 29
>I6629V002B0NRB length=361 xy=0710_1973 region=2 run=R_2014_12_30_12_21_21_
40 40 40 40 40 40 40 40 40 40 40 40 40 40 40 40 40 40 40 40 40 40 40 40 40 39 39 39 40 40 40 39 39 39 40 40 40 39 39 39 39 39 39 40 40 40 40 40 40 40 40 40 40 40 40 40 40 40 40 40
40 40 40 40 40 40 40 40 40 40 40 40 39 39 39 40 40 40 40 40 39 39 39 40 40 40 40 40 40 40 40 40 40 40 40 40 40 40 40 40 40 39 39 39 40 39 39 39 40 40 40 40 40 40 40 40 40 40 40 40
40 40 40 40 40 40 40 40 40 40 40 40 40 40 40 40 40 38 38 38 39 39 40 40 40 40 40 40 40 40 40 40 40 40 40 40 40 40 40 39 39 39 40 40 40 40 40 40 40 40 40 40 40 39 35 34 34 40 40 40
40 40 40 40 40 40 40 40 40 40 40 40 40 40 40 40 40 40 40 40 40 40 40 40 40 40 40 40 40 40 40 40 40 40 40 40 40 40 40 40 40 40 40 40 40 40 40 40 40 40 40 39 39 39 40 40 40 40 34 34
33 32 40 34 40 40 40 40 40 40 40 40 40 40 40 40 40 40 40 40 39 39 39 40 40 40 40 40 40 40 40 40 40 40 40 40 40 40 40 39 39 39 40 40 40 40 40 40 40 40 40 40 40 40 40 40 40 40 40 40
34 34 34 34 40 40 40 40 40 40 40 40 40 39 39 39 40 40 40 40 40 40 40 40 40 40 40 40 40 40 40 40 40 40 40 40 40 40 40 40 40 40 36 36 36 36 40 32 28 30 22 22 19 19 40 26 40 40 40 40
40
>I6629V002B0NVE length=23 xy=0710_2120 region=2 run=R_2014_12_30_12_21_21_
40 40 40 40 40 40 40 40 40 40 40 40 33 34 32 32 40 40 40 40 40 40 40
>I6629V002B0O53 length=25 xy=0710_3801 region=2 run=R_2014_12_30_12_21_21_
40 40 40 40 40 40 40 40 40 40 40 40 40 40 34 34 34 40 40 40 40 40 40 40 40
>I6629V002B0O6M length=361 xy=0710_3820 region=2 run=R_2014_12_30_12_21_21_
40 40 40 40 40 39 39 39 40 40 40 40 40 40 40 40 40 40 40 40 40 40 40 40 40 39 39 39 40 40 40 39 39 39 40 40 40 39 39 39 40 40 40 40 40 40 40 40 40 40 40 40 40 40 40 40 40 40 40 40
40 40 40 40 40 40 40 40 40 40 40 40 38 38 38 40 39 39 39 40 40 40 40 40 26 26 26 26 40 40 40 40 40 40 40 40 40 40 40 40 40 40 40 40 40 40 40 40 40 40 39 39 39 39 39 40 40 40 40 40
40 40 40 40 40 39 39 39 40 40 40 40 40 40 40 40 40 40 40 40 40 40 40 40 40 40 40 40 40 40 40 40 40 40 40 40 40 40 40 34 34 34 40 40 40 40 40 40 40 40 40 40 40 40 40 40 40 40 39 39
39 39 40 40 40 40 40 40 40 40 40 40 40 40 40 40 40 40 40 40 40 40 40 40 40 40 40 40 40 40 40 40 40 40 39 39 39 40 40 40 40 40 40 40 40 40 40 40 40 40 40 39 39 39 39 39 39 40 34 34
34 33 40 34 40 39 39 39 40 40 40 40 40 40 40 40 40 40 40 40 39 39 39 40 40 40 40 40 40 40 40 40 40 40 40 40 40 40 40 39 39 39 40 40 37 39 39 39 40 40 40 40 40 40 40 40 40 40 39 39
30 30 30 30 40 40 39 39 39 40 40 40 40 40 39 39 39 40 40 40 30 30 30 39 40 40 40 39 39 39 39 40 40 40 40 40 40 40 40 40 40 40 40 40 40 40 35 34 34 40 34 34 34 34 40 40 40 40 40 40
40
>I6629V002B0OCJ length=23 xy=0710_2737 region=2 run=R_2014_12_30_12_21_21_
40 40 40 40 40 40 40 40 40 40 40 40 31 31 31 31 40 40 40 40 40 40 40
>I6629V002B0OD0 length=352 xy=0710_2790 region=2 run=R_2014_12_30_12_21_21_
40 40 40 40 40 30 30 30 30 30 40 40 40 40 40 38 38 38 40 40 40 40 40 40 40 40 40 40 40 40 40 39 39 39 40 40 40 39 39 39 39 34 34 36 37 40 40 40 40 40 40 40 40 40 40 39 39 39 40 40
40 40 40 40 40 40 40 38 38 38 40 40 39 39 39 40 39 39 39 40 40 40 40 40 40 40 40 40 40 40 40 40 40 40 40 40 40 40 40 40 40 40 40 40 40 40 40 40 40 40 40 40 40 40 40 40 40 40 40 40
40 40 40 40 40 30 30 30 40 40 40 40 40 40 40 40 40 40 40 40 40 40 40 40 39 39 39 40 40 40 40 40 40 40 40 40 40 40 40 39 39 39 40 40 40 40 40 40 40 38 38 38 40 40 30 30 30 40 40 40
40 40 40 40 30 30 30 38 38 38 38 40 40 40 40 40 40 38 38 38 40 38 38 38 40 40 40 40 40 40 40 40 40 40 40 40 40 40 40 40 40 40 40 40 40 40 40 40 40 40 38 38 38 39 40 40 40 40 34 34
34 34 40 40 40 39 39 39 40 40 40 40 40 40 40 40 40 40 40 40 39 38 38 38 40 40 40 40 40 40 40 38 38 38 38 38 40 40 40 39 39 38 36 39 34 38 38 40 40 40 40 38 38 38 38 38 40 40 40 40
40 40 39 39 39 40 40 40 40 40 40 29 29 20 20 20 23 23 38 36 36 36 36 36 36 40 30 30 30 38 40 40 40 36 36 36 36 36 38 40 40 40 24 24 22 25 28 31 33 26 21 18
>I6629V002B0OEW length=361 xy=0710_2822 region=2 run=R_2014_12_30_12_21_21_
40 40 40 40 40 39 39 39 40 40 40 40 40 40 40 40 40 40 40 40 40 40 40 40 40 40 40 40 40 40 40 39 39 39 40 40 40 39 39 39 40 40 40 40 40 40 40 40 40 40 40 40 40 40 40 34 34 34 34 40
40 40 40 40 40 40 34 34 34 34 40 40 39 39 39 40 39 39 39 34 34 34 34 40 40 40 40 40 34 34 34 34 40 40 40 40 40 40 40 40 40 40 40 40 40 39 39 39 40 40 40 40 40 40 40 40 40 40 40 40
40 40 40 40 40 40 40 40 40 40 40 40 40 40 40 40 40 40 40 40 40 40 40 40 40 40 40 40 40 40 40 40 40 40 40 40 40 40 40 39 39 39 40 40 40 40 40 40 40 40 40 40 40 40 40 40 40 40 40 40
40 40 40 40 40 40 40 40 40 40 40 40 40 40 40 40 40 40 40 40 40 40 40 40 40 40 40 40 40 40 40 40 40 40 40 40 40 40 40 40 40 40 40 40 40 40 40 40 40 40 40 39 39 39 40 40 40 40 34 34
34 34 40 40 40 34 34 34 40 40 40 40 40 40 40 39 39 39 40 40 38 38 38 40 40 40 40 40 40 40 40 40 40 40 40 40 40 40 40 39 38 38 39 39 34 39 39 40 40 40 40 40 40 40 40 40 40 40 40 40
40 39 39 39 40 40 39 39 39 40 40 40 40 40 40 40 39 39 39 35 28 28 35 35 40 40 40 40 40 40 40 40 40 40 39 39 39 40 34 35 34 34 35 40 40 40 40 40 40 40 31 31 31 31 30 16 30 35 40 40
40
>I6629V002B0OOP length=362 xy=0710_3175 region=2 run=R_2014_12_30_12_21_21_
40 40 40 40 40 39 39 39 40 40 40 40 40 40 40 40 40 40 40 40 40 40 40 40 40 40 40 40 40 40 40 39 39 39 40 40 40 39 39 39 40 40 40 40 40 40 40 40 40 40 40 40 40 40 40 39 39 39 40 40
40 40 40 40 40 40 40 40 40 40 40 40 39 39 39 40 40 40 40 40 40 40 40 40 40 40 40 40 40 40 40 40 40 40 40 40 40 40 40 40 40 39 39 39 40 40 40 40 40 40 40 40 40 40 40 40 40 40 40 40
40 40 40 40 40 40 40 40 40 40 40 40 40 40 40 40 40 40 40 40 40 40 40 40 40 40 40 40 40 40 40 40 40 40 40 40 40 40 40 39 39 39 40 40 40 40 40 40 40 40 40 40 40 40 40 40 40 40 40 40
40 40 40 40 40 40 40 40 40 40 40 40 40 40 40 40 40 40 40 40 40 40 40 40 40 40 40 40 40 40 40 40 40 40 40 40 40 40 40 40 40 40 40 40 40 40 40 40 40 40 34 34 34 34 40 40 40 40 29 30
30 30 40 29 39 40 34 34 35 40 40 40 40 40 40 40 40 40 40 40 39 39 39 40 40 40 40 40 40 40 39 39 39 40 40 40 40 40 35 26 26 26 24 30 34 40 36 33 33 36 34 34 34 35 40 40 40 40 40 40
40 23 23 26 26 23 36 13 30 30 30 25 26 26 25 25 39 40 40 40 40 40 40 40 40 39 39 39 40 40 39 34 35 35 35 35 34 34 40 40 40 40 35 31 31 31 31 39 29 29 40 31 31 31 31 35 23 35 40 40
40 40
>I6629V002B0OSM length=363 xy=0710_3316 region=2 run=R_2014_12_30_12_21_21_
40 40 40 40 40 34 34 34 40 40 40 40 40 40 40 40 40 40 40 40 40 40 40 40 40 40 40 40 40 40 40 39 39 39 40 40 40 39 39 39 40 40 40 40 40 40 40 40 40 40 40 40 40 40 34 34 32 32 40 40
40 40 40 40 40 40 40 40 40 40 40 40 39 39 39 40 34 34 34 34 39 39 39 40 40 40 40 40 40 40 40 39 34 34 34 34 35 34 34 40 40 40 40 40 40 40 40 40 40 40 40 40 39 39 39 40 40 40 40 40
40 40 40 40 40 40 40 40 40 38 32 16 16 16 16 16 28 36 38 38 36 36 36 40 40 40 40 40 40 40 40 40 40 40 40 40 40 40 40 39 39 39 40 40 40 40 40 40 40 40 40 40 40 40 40 40 40 40 40 40
40 40 40 40 40 40 40 40 40 40 40 40 40 40 40 40 40 40 40 40 40 34 34 33 33 40 39 39 39 40 40 40 40 40 40 40 40 40 40 40 40 40 40 40 40 40 40 40 40 40 40 39 39 39 39 39 39 40 34 34
34 34 40 40 39 38 38 39 40 40 40 40 40 40 40 40 40 40 40 40 39 39 38 35 34 34 39 40 40 40 36 36 36 32 36 36 36 36 33 19 19 19 17 28 36 36 31 31 31 36 36 36 40 40 40 40 40 36 40 23
23 23 23 23 30 34 36 36 36 36 36 39 39 39 33 34 34 34 40 40 40 40 39 39 39 40 40 40 40 40 40 40 40 40 40 40 40 40 40 40 40 40 39 35 29 29 29 29 30 29 29 35 31 31 31 33 40 30 40 40
40 40 40
>I6629V002B0OYA length=365 xy=0710_3520 region=2 run=R_2014_12_30_12_21_21_
36 38 39 38 27 19 21 24 24 22 22 14 14 19 19 22 27 27 29 29 27 27 23 24 19 19 24 24 29 29 29 19 18 18 18 18 29 24 33 14 14 13 13 13 13 17 12 27 29 24 24 18 19 25 21 24 32 30 30 32
32 30 22 22 22 22 32 35 20 21 21 29 40 40 40 39 39 39 39 39 39 40 40 40 40 40 40 40 40 40 40 40 40 40 40 40 39 39 39 40 40 40 40 40 40 40 40 40 40 40 40 40 40 40 40 40 40 40 40 40
40 40 40 40 40 40 40 40 40 40 40 40 40 40 40 40 40 40 40 40 40 40 40 40 40 40 40 40 40 40 40 40 40 40 40 40 40 40 40 40 40 40 39 39 39 40 40 40 40 40 40 40 40 40 40 38 38 38 38 40
40 40 40 38 38 38 40 40 40 40 40 40 40 40 40 40 40 40 40 40 40 39 39 39 40 40 40 40 40 40 40 40 40 38 33 33 33 40 40 40 40 40 40 40 40 40 40 40 40 40 40 40 40 40 40 40 40 40 40 40
40 34 34 34 34 40 40 40 39 39 39 40 39 39 39 40 40 40 40 40 40 40 40 30 30 30 30 32 32 39 40 37 28 28 28 28 32 40 40 40 40 40 39 39 39 40 40 40 40 38 38 38 40 40 32 32 32 34 34 30
34 34 16 15 15 14 14 14 30 23 24 22 22 20 14 14 14 15 20 20 20 20 31 33 33 36 36 38 37 39 39 35 39 35 39 39 39 39 39 40 40 39 27 27 27 30 29 39 37 37 36 28 28 32 26 31 31 21 21 13
27 36 36 34 34
>I6629V002B0OYP length=388 xy=0710_3535 region=2 run=R_2014_12_30_12_21_21_
40 40 40 40 40 39 38 38 39 40 40 40 40 40 40 40 40 40 40 40 40 40 40 40 40 39 39 39 40 40 40 39 39 39 40 40 40 34 34 34 39 39 39 40 40 40 40 40 40 40 40 40 40 40 40 40 40 40 40 40
40 40 40 40 40 40 40 40 40 40 40 40 39 39 39 40 27 27 26 25 25 30 30 25 40 40 40 40 39 39 29 29 29 29 40 37 37 37 40 40 40 40 40 40 40 40 40 40 40 40 40 40 40 40 40 40 40 40 40 40
40 40 40 40 40 40 40 40 40 40 39 26 26 26 39 39 40 40 40 40 40 40 39 39 38 38 38 39 39 40 40 40 40 40 40 40 40 40 40 39 39 39 40 40 40 40 40 40 40 40 40 40 40 40 26 26 26 35 35 35
39 39 39 40 40 40 40 40 40 40 40 40 40 40 40 40 40 40 40 40 39 39 39 39 39 40 40 40 40 40 40 39 39 39 40 40 39 39 39 40 39 39 39 40 40 40 40 40 40 40 34 31 31 31 33 36 28 20 15 15
15 12 12 17 18 27 18 18 17 17 15 17 17 16 32 35 31 32 31 36 36 25 28 29 29 34 34 40 40 40 40 36 36 39 39 39 39 39 39 39 39 37 37 40 40 40 40 40 40 40 35 30 30 30 30 40 40 40 40 40
40 40 40 40 40 40 40 40 40 40 40 40 29 29 29 34 30 17 17 34 36 36 36 39 39 40 40 40 40 40 40 40 40 40 40 39 39 39 39 40 40 39 39 39 39 30 30 30 40 32 32 40 31 33 32 31 35 23 39 40
40 40 40 40 40 40 40 40 40 34 34 34 34 33 29 30 30 30 34 34 34 29 29 26 26 37 40 40
>I6629V002B0PA6 length=361 xy=0710_3984 region=2 run=R_2014_12_30_12_21_21_
40 40 40 40 40 27 27 28 28 28 40 40 40 40 40 40 40 40 40 40 40 40 39 39 39 39 40 40 40 40 40 39 39 39 40 40 40 39 39 39 40 40 40 40 40 40 40 40 40 40 40 40 40 40 40 39 39 38 30 27
26 26 40 40 40 40 40 40 40 40 40 39 26 26 26 39 39 39 39 40 40 40 40 40 40 40 40 40 40 40 40 40 40 40 40 40 40 40 40 40 40 39 39 39 40 40 40 40 40 40 40 40 40 40 40 40 40 40 40 40
40 40 40 40 40 40 40 40 40 40 40 40 40 40 40 40 40 40 40 40 40 40 40 40 40 40 40 40 40 40 40 40 40 40 40 40 40 40 40 40 40 40 40 40 40 40 40 40 40 40 40 39 39 39 40 40 40 40 40 40
40 40 40 40 34 34 35 40 40 40 40 40 40 40 40 40 40 40 40 40 40 40 40 40 40 40 40 40 40 40 40 40 40 40 39 39 39 40 40 40 40 40 40 40 40 40 40 40 40 40 40 39 39 39 40 40 40 40 31 31
31 31 40 34 40 39 39 39 40 40 40 40 40 40 40 40 40 40 40 40 39 39 39 40 40 40 40 40 40 40 40 40 40 40 40 40 40 40 40 39 30 30 30 35 40 40 40 40 40 40 40 40 40 40 40 40 40 40 40 40
29 29 29 29 30 23 30 30 30 40 40 40 40 39 39 39 40 40 40 40 40 40 40 39 39 39 39 40 40 40 40 40 40 40 40 40 40 40 40 40 40 40 40 40 34 34 35 39 39 39 31 31 31 31 39 29 39 40 40 40
40
>I6629V002B0PB5 length=362 xy=0710_4019 region=2 run=R_2014_12_30_12_21_21_
40 40 40 40 40 39 39 39 40 40 40 40 40 40 40 40 40 40 40 40 40 40 39 39 34 34 34 34 40 40 40 36 36 36 40 35 39 30 30 30 39 40 40 40 40 40 40 40 40 40 40 40 40 40 39 39 39 40 40 40
40 40 40 40 40 40 40 40 40 40 40 40 21 21 21 39 40 40 40 33 33 34 34 40 40 40 40 40 40 40 40 40 40 40 40 40 40 40 40 40 40 40 40 39 39 39 40 40 40 39 39 39 40 40 40 40 40 40 40 40
40 40 40 40 40 40 40 40 40 33 33 31 31 39 30 40 40 40 40 40 40 40 40 40 40 40 40 40 40 40 40 40 40 40 40 40 40 40 40 39 39 39 40 40 40 40 40 40 40 40 40 40 40 40 40 40 40 40 40 40
40 40 40 40 40 40 40 40 40 40 40 40 40 40 40 40 40 40 40 40 40 40 40 40 40 40 30 30 30 39 40 40 40 40 40 40 40 40 40 40 40 40 40 40 40 40 40 40 40 40 40 37 37 36 40 40 36 36 18 16
16 14 14 31 17 36 30 30 30 31 20 29 27 33 35 35 33 35 36 24 24 19 19 19 24 36 38 36 40 36 32 34 34 39 40 39 39 39 40 40 37 39 39 40 40 40 40 35 35 35 40 40 40 40 40 40 40 34 35 34
39 31 31 29 29 40 40 36 36 36 40 34 30 30 30 30 34 34 34 36 34 36 36 36 40 40 40 40 40 40 40 40 39 39 35 35 35 39 39 39 39 36 40 40 40 40 40 40 40 40 40 32 33 33 33 40 34 40 40 40
40 40
>I6629V002B0PB9 length=356 xy=0710_4023 region=2 run=R_2014_12_30_12_21_21_
40 40 40 40 40 39 39 39 40 40 40 40 40 40 40 40 40 40 40 40 40 40 40 40 40 40 40 40 40 40 40 39 39 39 40 40 40 39 39 39 40 40 40 40 40 40 40 40 40 40 40 40 40 40 40 40 40 40 40 40
40 40 40 40 40 40 40 40 40 40 40 40 39 39 39 40 32 32 32 32 39 39 39 40 40 40 40 40 40 40 40 39 39 39 40 40 40 40 40 40 40 39 39 39 40 40 40 40 40 40 40 40 40 40 40 40 40 40 40 40
40 40 40 40 40 40 40 40 40 40 40 21 21 21 21 21 19 30 35 17 40 40 40 40 40 40 40 40 40 40 40 40 40 40 40 40 40 40 40 39 39 39 40 40 40 40 40 40 40 40 40 40 40 40 40 40 40 40 39 39
39 39 40 40 40 40 40 40 40 40 40 40 40 40 40 40 40 40 40 40 29 29 30 30 30 40 39 39 39 40 40 40 40 40 40 40 40 40 40 40 40 40 40 40 40 40 40 40 40 40 40 39 39 39 40 35 35 35 32 33
34 34 40 40 40 39 39 39 40 40 40 40 40 40 40 40 40 40 40 40 34 34 34 39 40 40 40 40 40 40 40 40 40 40 40 39 39 39 40 39 39 39 40 40 40 40 40 40 40 40 40 40 40 40 40 40 40 40 40 40
39 36 36 29 29 29 29 40 40 16 16 21 21 35 34 39 40 40 40 40 40 40 40 40 40 40 40 40 40 40 40 40 40 40 39 39 34 34 35 35 40 40 40 40 40 40 40 40 40 26 26 26 26 36 16 30
>I6629V002B0PDD length=360 xy=0710_4063 region=2 run=R_2014_12_30_12_21_21_
40 40 40 40 40 26 26 26 26 26 40 40 40 40 40 40 40 40 40 40 40 40 40 40 40 40 40 40 40 40 40 39 39 39 40 40 40 39 39 39 40 40 40 40 40 40 40 40 40 40 40 40 40 40 40 40 40 40 40 40
40 40 40 40 40 40 40 40 40 40 40 40 39 39 39 40 40 40 40 40 40 40 40 40 40 40 40 40 40 40 40 40 40 40 40 40 40 40 40 40 40 39 39 39 40 39 38 38 39 39 39 39 40 40 40 40 40 40 40 40
40 40 40 40 40 40 40 40 40 40 40 40 40 40 40 40 40 40 40 40 40 40 40 40 40 40 40 40 40 40 40 40 40 40 40 40 40 40 40 39 39 39 40 40 40 40 40 40 40 40 40 40 40 40 40 40 40 40 40 40
40 40 40 40 40 40 34 34 35 40 40 40 40 40 40 40 40 40 40 40 40 40 40 40 40 40 40 40 40 40 35 34 34 40 40 40 40 40 40 40 40 40 40 40 40 40 40 40 40 40 40 39 39 39 40 40 40 40 34 34
34 34 40 40 40 39 39 38 39 40 40 40 40 40 40 40 40 40 40 40 39 39 39 40 40 40 40 40 40 40 40 40 40 40 40 40 40 40 40 39 39 38 30 30 24 39 40 40 40 40 40 40 40 40 40 40 40 40 40 40
39 39 39 40 40 40 39 39 39 35 30 24 24 35 35 40 40 40 40 40 40 40 40 40 40 40 40 40 40 40 40 40 40 40 40 40 40 40 40 40 39 35 35 34 40 40 40 40 40 33 33 34 31 35 23 35 35 40 40 40
>I6629V002B0PGC length=363 xy=0711_0074 region=2 run=R_2014_12_30_12_21_21_
40 40 40 39 38 21 21 21 30 27 40 40 40 40 40 40 40 40 40 40 40 40 40 40 39 39 39 39 40 40 40 39 39 39 40 40 40 39 39 39 40 40 40 40 40 40 40 40 40 40 40 40 40 40 40 39 39 39 40 40
40 39 39 39 40 40 40 40 40 40 39 39 31 31 31 31 35 40 40 34 34 34 34 40 40 40 34 34 31 31 34 34 40 40 40 40 40 40 40 40 39 39 39 26 26 26 30 35 40 39 39 39 40 40 40 40 40 40 40 40
40 40 40 40 40 40 40 40 40 34 34 34 34 40 37 39 39 35 34 34 40 40 40 40 40 40 40 40 40 40 40 40 40 40 40 40 40 40 40 39 39 39 40 40 40 40 40 40 40 40 40 40 35 35 30 30 30 40 40 40
40 40 40 40 39 39 39 39 40 40 40 40 40 40 40 40 40 40 39 39 39 40 40 40 40 40 38 38 38 40 40 39 39 34 34 35 39 40 40 40 40 40 40 40 40 40 40 40 40 40 40 30 30 30 40 40 40 40 30 30
30 30 40 40 40 40 40 40 40 40 40 40 40 40 40 40 40 40 40 40 30 30 30 40 40 40 40 40 35 30 30 30 34 40 36 36 36 36 30 19 19 19 24 26 30 36 30 31 31 36 35 40 40 40 34 34 35 39 39 40
40 40 30 30 30 35 39 40 40 40 40 40 40 40 40 40 40 40 40 40 40 40 40 40 40 40 40 40 40 40 35 34 34 40 40 40 40 26 26 26 26 39 40 40 29 29 29 29 40 29 23 35 26 26 26 26 39 23 36 36
40 40 40
>I6629V002B0PHY length=365 xy=0711_0132 region=2 run=R_2014_12_30_12_21_21_
40 40 40 40 36 18 18 18 28 32 35 27 27 31 32 32 31 31 16 18 19 23 36 30 30 33 33 33 33 37 36 36 33 33 33 38 25 33 19 19 19 28 25 32 33 33 32 33 37 38 36 36 38 36 36 34 34 34 32 22
30 30 30 39 40 38 36 39 40 40 40 40 40 40 31 31 31 31 40 40 40 40 40 40 40 40 40 40 40 40 40 40 40 40 40 40 40 38 38 38 40 40 40 40 40 38 38 38 40 40 40 39 39 39 40 40 40 40 40 40
40 40 40 40 40 38 38 38 38 38 38 32 29 29 28 40 30 40 40 40 26 26 26 26 34 34 36 36 36 40 40 40 40 40 40 39 38 38 38 40 38 38 38 38 40 40 40 40 40 40 40 40 40 40 40 40 40 40 40 40
40 40 40 40 40 38 38 38 38 38 38 40 40 40 40 34 34 34 34 40 40 40 40 38 38 38 38 40 39 39 39 40 40 40 40 40 40 40 40 40 40 40 40 40 40 38 38 38 40 40 40 40 40 40 40 40 40 40 40 38
32 32 29 29 38 32 40 39 39 39 40 40 40 40 40 40 40 40 40 40 40 40 39 39 39 40 40 40 40 40 40 40 40 40 40 33 34 34 34 40 40 39 39 39 30 40 40 40 39 39 39 40 40 40 40 40 40 40 40 40
38 29 29 29 29 40 34 30 30 30 30 30 30 34 32 38 38 38 32 30 30 30 30 39 39 39 38 40 40 40 40 40 40 40 40 40 40 36 34 34 34 36 36 38 36 40 34 34 34 33 40 30 30 40 34 34 34 31 34 16
30 30 40 40 40
>I6629V002B0PV6 length=363 xy=0711_0644 region=2 run=R_2014_12_30_12_21_21_
40 40 40 40 40 39 39 39 40 40 40 40 40 40 40 40 40 40 40 40 40 40 40 40 40 40 40 40 40 40 40 38 38 38 40 40 40 39 39 39 40 40 40 40 40 40 40 40 40 40 40 40 40 40 40 40 40 40 40 40
40 40 40 40 40 40 40 40 40 40 40 40 21 21 21 21 30 40 40 33 33 33 34 40 40 40 40 40 34 34 34 34 40 40 40 40 40 40 40 40 40 40 40 39 39 39 40 40 40 39 39 39 40 40 40 40 40 40 40 40
40 40 40 40 40 40 40 40 40 32 32 32 32 40 40 40 40 40 40 40 40 40 40 40 40 40 39 39 39 40 40 40 40 40 40 40 40 40 40 39 39 39 40 40 40 40 40 40 40 40 40 40 39 39 39 40 40 40 40 40
40 40 40 40 30 30 26 26 26 33 40 40 40 40 40 40 40 40 39 39 39 40 40 40 40 40 39 39 39 40 40 40 40 40 40 40 40 40 40 40 40 40 40 40 40 40 40 40 40 39 39 38 38 38 40 40 40 40 34 34
34 34 40 40 40 40 40 40 40 40 40 40 40 40 40 40 40 40 40 40 39 39 39 40 40 40 40 40 40 40 40 40 40 40 40 40 40 40 40 39 39 39 40 40 40 40 39 39 38 39 34 40 40 40 40 34 35 35 35 39
40 40 40 40 40 40 40 40 40 34 30 30 30 40 40 40 39 39 39 39 39 40 40 40 40 40 40 40 40 40 40 40 40 40 40 40 39 39 39 40 40 40 40 40 32 32 33 31 40 30 30 39 31 31 31 31 39 29 39 39
40 40 40
>I6629V002B0PVC length=357 xy=0711_0614 region=2 run=R_2014_12_30_12_21_21_
40 40 40 40 40 39 39 39 40 40 40 40 40 40 40 40 40 40 40 40 40 40 40 40 38 38 33 33 33 40 40 39 39 39 40 40 40 39 39 38 38 35 40 40 40 40 40 40 40 40 40 40 40 40 39 38 38 38 40 40
40 40 40 40 40 40 40 40 40 40 40 40 34 34 34 34 40 40 40 28 25 23 19 28 28 33 19 19 12 12 12 12 15 17 23 21 17 18 18 25 30 36 38 31 31 30 32 33 40 34 29 29 33 33 38 38 40 40 40 40
40 40 40 40 40 40 40 39 38 21 19 19 17 28 22 40 38 38 35 35 28 28 28 29 40 40 40 38 38 38 38 38 40 40 40 40 40 40 40 40 40 40 40 40 40 40 40 40 40 40 40 40 40 40 40 38 38 38 40 40
40 40 40 40 40 40 33 33 33 38 40 40 40 40 40 40 40 33 33 33 38 40 40 40 40 38 33 33 33 40 40 40 40 40 40 40 40 40 40 40 40 40 40 40 40 40 40 40 40 40 40 37 25 25 25 35 33 33 28 28
28 28 38 29 35 35 38 38 40 39 40 38 35 35 35 38 40 40 38 35 20 20 20 28 38 40 38 33 32 28 28 28 33 38 40 40 40 40 40 38 38 38 40 38 38 38 39 39 39 40 36 39 40 40 40 33 23 21 23 23
23 23 38 40 40 40 40 40 40 40 40 40 40 40 40 40 38 38 33 33 35 38 38 40 40 40 39 40 40 40 40 40 40 40 40 37 40 40 40 35 32 33 31 27 23 23 23 22 31 21 21 35 22 22 22 22 27
>I6629V002B0Q01 length=361 xy=0711_2115 region=2 run=R_2014_12_30_12_21_21_
40 40 40 40 40 30 30 30 30 30 40 40 40 40 40 40 40 40 40 40 40 40 34 34 30 30 30 30 39 40 40 39 39 39 40 40 40 39 39 39 40 40 40 40 40 40 40 40 40 40 40 40 40 40 40 30 30 30 39 40
40 40 40 26 26 25 40 40 40 40 40 40 39 39 39 40 39 39 39 40 40 40 40 40 40 40 40 40 40 40 40 40 40 40 40 40 40 40 40 40 40 35 30 30 30 30 40 40 40 40 40 40 40 40 40 40 40 39 39 39
40 40 40 40 40 40 40 40 40 40 40 40 40 40 40 40 40 40 34 34 34 34 39 39 40 40 40 40 40 40 40 40 40 40 40 40 40 40 40 39 39 39 40 40 40 40 40 40 40 40 40 40 40 40 40 40 40 40 40 35
33 33 40 40 39 39 39 39 35 34 34 40 40 40 40 40 40 40 40 40 40 40 40 40 40 40 40 40 40 40 40 40 40 40 40 40 40 40 40 40 40 40 40 40 40 40 40 40 40 40 40 39 39 39 40 40 40 40 31 31
31 31 35 23 40 39 39 39 40 40 40 40 40 40 40 40 40 40 40 40 39 39 39 39 39 39 40 35 35 30 30 30 40 40 40 40 40 40 40 39 39 39 40 40 34 39 39 39 40 34 34 35 34 33 40 40 36 36 34 34
34 34 37 37 40 40 40 40 40 39 39 39 40 40 39 39 39 40 39 34 39 40 40 40 40 40 40 40 36 36 36 40 40 40 36 24 24 22 22 29 28 25 25 26 24 24 23 17 19 31 22 22 22 22 31 16 28 28 40 37
37
>I6629V002B0Q11 length=358 xy=0711_2151 region=2 run=R_2014_12_30_12_21_21_
40 40 40 40 40 40 40 40 40 40 40 40 40 40 40 40 40 40 40 40 40 40 40 40 40 40 40 40 40 40 40 39 39 39 40 40 40 38 38 38 40 40 40 40 40 40 40 40 40 40 40 40 40 40 40 40 40 40 40 40
40 40 40 40 40 40 40 40 40 40 40 40 39 39 39 40 39 39 39 40 40 40 40 40 40 40 40 40 40 40 40 40 40 40 40 39 39 39 40 40 40 40 40 40 40 39 39 39 40 40 40 40 40 40 40 40 40 40 40 40
40 40 40 40 40 40 40 40 40 40 40 39 39 39 40 40 40 40 40 40 40 40 40 40 40 40 40 40 40 40 40 40 40 40 40 40 40 40 40 26 26 26 40 40 40 40 40 40 40 40 40 40 40 40 40 40 40 40 40 40
40 40 40 40 40 40 40 40 40 40 40 40 40 40 40 40 40 40 40 40 40 40 40 40 40 40 40 40 40 40 40 40 40 40 40 40 40 40 40 40 40 40 40 40 40 40 40 40 40 40 40 39 39 39 40 40 40 40 34 34
34 34 40 40 40 39 39 39 40 40 40 40 40 40 40 40 40 40 40 40 39 39 39 40 40 40 40 40 40 40 40 40 40 40 40 40 40 40 40 39 39 38 35 35 28 39 39 40 40 40 40 40 40 40 40 40 40 40 39 39
25 25 26 26 26 40 40 27 40 40 26 30 30 30 39 39 39 40 40 40 40 40 40 40 34 34 34 34 40 40 40 40 40 40 40 40 40 40 35 34 34 36 36 40 36 32 30 19 19 19 17 28 16 28 29 35 33 33
>I6629V002B0Q4X length=363 xy=0711_2255 region=2 run=R_2014_12_30_12_21_21_
40 40 40 40 40 38 38 38 40 40 40 40 40 40 40 40 40 40 40 40 40 40 40 40 40 40 40 40 40 40 40 39 39 39 40 40 40 39 39 39 40 40 40 40 40 40 40 40 40 40 40 40 40 40 40 40 40 40 40 40
40 40 40 40 40 40 40 40 40 40 40 40 34 34 34 34 40 40 40 34 34 34 34 40 40 40 40 40 34 34 34 34 40 40 40 40 40 40 40 40 40 40 40 40 40 40 40 40 40 39 39 39 40 40 40 40 40 40 40 40
40 40 40 40 40 40 40 40 40 34 34 34 34 40 40 40 40 40 40 40 40 40 40 40 40 40 40 40 40 40 40 40 40 40 40 40 40 40 40 39 39 39 40 40 40 40 40 40 40 40 40 40 40 40 40 40 40 40 40 40
40 40 40 40 40 40 40 40 40 40 40 40 40 40 40 40 40 40 39 39 39 40 40 40 40 40 39 39 39 40 40 40 40 40 40 40 40 40 40 40 40 40 40 40 40 40 40 40 40 40 40 39 39 39 40 40 40 40 34 34
34 34 40 40 40 40 40 40 40 40 40 40 40 40 40 40 40 40 40 40 39 39 39 40 40 40 40 40 40 40 40 40 40 40 40 40 40 40 40 39 39 39 40 40 40 40 39 39 39 40 37 39 39 40 40 40 40 40 40 34
34 34 34 40 40 40 40 40 40 40 40 40 40 40 40 40 40 40 40 40 40 40 40 40 40 40 40 40 40 40 40 40 40 40 40 40 40 40 40 40 40 40 40 40 33 33 34 34 40 23 23 35 31 31 34 34 40 34 40 40
39 39 39
>I6629V002B0Q6N length=361 xy=0711_2317 region=2 run=R_2014_12_30_12_21_21_
40 40 40 40 40 39 39 39 40 40 40 40 40 40 40 40 40 40 40 40 40 40 40 40 40 40 40 40 40 40 40 39 39 39 40 40 40 39 39 39 40 40 40 40 40 40 40 40 40 40 40 40 40 40 40 39 39 39 40 40
40 40 40 40 40 39 39 39 40 40 40 40 39 38 38 39 33 34 34 34 40 40 40 40 40 40 40 40 40 40 40 39 39 39 40 40 40 40 40 40 40 40 40 40 40 40 40 40 40 40 40 40 40 40 40 40 40 40 40 40
40 40 40 40 40 21 21 21 30 40 40 34 34 34 40 40 40 40 40 40 40 40 39 39 39 40 40 39 39 40 40 40 40 40 40 40 40 40 40 39 39 39 40 40 40 40 40 40 40 40 40 40 40 40 40 40 40 40 39 39
39 39 40 40 40 40 40 40 40 40 40 40 39 21 21 21 30 40 40 40 40 40 40 40 40 40 34 34 35 40 40 40 40 40 40 40 40 40 40 40 40 40 40 39 39 39 39 39 39 40 40 39 39 39 40 40 40 40 34 34
34 34 40 40 40 39 30 30 30 28 39 40 40 40 40 40 40 40 40 40 39 39 39 40 40 40 40 40 40 40 40 40 40 40 40 40 40 40 30 24 24 24 26 30 40 40 40 40 40 40 40 40 40 40 40 40 40 40 40 40
39 39 39 40 19 19 19 40 40 40 39 39 39 40 39 39 39 39 39 40 40 40 40 40 40 40 40 40 39 39 39 39 39 40 40 40 40 39 34 35 34 34 39 35 34 34 36 28 28 30 31 31 31 31 39 29 40 40 40 40
39
>I6629V002B0Q7M length=355 xy=0711_2352 region=2 run=R_2014_12_30_12_21_21_
22 22 25 32 30 26 26 26 29 19 28 28 26 26 36 27 29 29 33 30 32 30 23 23 19 19 19 19 21 18 18 19 19 19 22 14 35 29 28 25 25 21 26 27 38 38 38 33 35 33 33 30 31 31 27 27 27 31 35 34
34 33 37 40 40 40 39 39 40 38 40 40 33 33 26 24 24 24 19 28 28 30 28 28 31 30 31 38 38 28 28 28 28 27 22 16 24 28 28 28 29 33 40 40 40 40 40 40 40 40 40 39 39 39 40 40 40 40 39 37
37 37 39 36 33 28 28 28 28 39 40 31 31 31 31 40 37 40 40 40 40 40 40 40 40 40 40 40 40 40 40 40 40 40 40 40 40 40 40 40 40 39 39 39 40 40 40 40 40 40 40 40 40 40 40 40 40 40 40 40
40 40 40 40 40 40 40 40 26 26 26 39 40 40 40 40 40 40 40 40 39 39 39 40 40 40 40 40 39 39 39 40 40 40 40 40 40 40 40 40 40 40 40 40 40 40 39 39 39 40 40 40 40 39 39 39 35 36 35 40
34 34 34 34 40 33 40 40 40 40 40 35 36 36 40 40 40 40 40 40 40 40 39 39 39 40 40 40 40 36 35 35 40 40 40 40 40 35 35 35 40 27 27 27 35 40 31 31 31 31 31 31 24 33 32 28 26 23 24 21
20 11 11 11 11 11 11 18 12 12 12 12 20 16 18 16 20 18 23 23 25 32 25 25 26 26 26 27 25 23 31 30 35 35 35 35 33 33 35 39 31 31 29 29 39 31 25 21 21 26 26 33 19 14 25
>I6629V002B0Q82 length=361 xy=0711_2404 region=2 run=R_2014_12_30_12_21_21_
40 40 40 40 40 30 30 30 30 30 40 40 40 40 40 40 40 40 40 40 39 27 26 26 26 26 36 36 37 36 36 29 29 30 36 35 40 35 35 35 39 39 40 40 40 40 40 40 39 39 39 40 39 39 39 35 38 38 39 40
34 34 30 30 30 40 40 40 40 40 40 40 39 39 39 40 40 40 40 40 40 40 40 40 40 40 34 34 35 40 40 40 40 40 40 40 40 40 40 39 39 26 26 26 39 38 38 38 40 40 40 40 40 40 40 40 40 40 40 40
40 40 40 40 40 40 40 40 40 40 40 39 39 30 30 30 39 40 40 40 40 40 40 40 40 40 40 40 40 40 40 40 40 40 40 40 40 40 40 39 39 39 40 40 40 40 40 40 40 40 40 40 40 40 40 40 40 40 40 39
39 39 40 40 40 40 40 40 40 40 40 40 40 40 40 40 40 40 40 40 40 40 40 40 40 40 40 40 40 40 40 39 39 39 40 40 40 40 40 40 40 40 40 40 40 39 39 39 40 40 40 36 34 33 36 38 32 34 20 20
20 20 36 25 40 40 36 36 40 40 40 40 40 40 40 40 40 40 40 40 39 39 39 40 40 40 40 40 40 40 40 40 40 40 40 40 40 40 40 39 39 39 40 40 40 40 40 40 40 40 36 36 33 29 31 31 31 31 26 17
17 20 24 24 36 36 36 36 36 36 40 40 40 39 34 34 35 40 40 40 40 40 40 40 39 39 39 40 40 40 40 40 40 35 35 34 34 40 40 39 35 34 33 30 29 29 40 37 37 36 24 26 26 26 36 23 40 40 40 40
40
>I6629V002B0Q8R length=362 xy=0711_2393 region=2 run=R_2014_12_30_12_21_21_
40 40 40 40 40 40 40 40 40 40 40 40 40 40 40 40 40 40 40 40 40 40 40 40 39 39 39 39 40 40 40 39 39 39 40 40 40 39 39 39 40 40 40 40 40 40 40 40 40 40 40 40 40 40 40 40 33 33 31 31
39 39 40 40 40 40 40 40 40 40 40 40 38 38 38 40 39 39 39 40 40 40 40 40 40 40 40 40 40 40 40 40 40 40 40 40 40 40 40 40 40 40 40 40 40 39 39 39 40 40 40 39 39 39 40 40 40 40 40 40
40 40 40 40 40 40 40 40 40 40 40 40 40 39 39 39 40 40 40 40 40 40 40 40 40 40 40 40 40 40 40 40 40 40 40 40 40 40 40 39 39 39 40 40 40 40 40 40 40 40 40 40 40 40 40 40 40 40 40 40
40 40 40 40 40 40 40 40 40 40 40 40 40 40 40 40 40 40 39 39 39 30 30 30 40 40 40 40 40 40 40 40 40 40 40 40 40 40 40 40 40 40 40 40 40 40 40 40 40 40 40 39 39 39 40 40 40 40 30 30
30 30 40 40 40 39 39 39 40 40 40 40 40 40 40 40 40 40 40 40 39 39 39 40 40 40 40 40 40 40 40 40 40 40 40 40 40 40 40 39 39 39 40 40 40 40 40 40 40 40 40 40 40 40 40 40 40 40 40 40
40 28 28 26 23 23 32 32 32 36 36 20 24 24 24 24 30 30 40 40 40 40 40 40 40 40 40 40 40 39 39 39 40 40 40 40 40 40 40 40 40 40 40 40 40 40 40 40 39 39 39 31 32 32 31 39 29 40 40 40
40 40
>I6629V002B0QAH length=24 xy=0711_1159 region=2 run=R_2014_12_30_12_21_21_
40 40 40 40 40 40 39 39 39 40 40 40 40 34 34 34 34 40 40 40 40 40 40 40
>I6629V002B0QBX length=361 xy=0711_1211 region=2 run=R_2014_12_30_12_21_21_
40 40 40 40 40 30 30 30 30 30 40 40 40 40 40 40 40 40 40 40 40 40 40 40 39 39 39 39 40 40 40 39 39 39 40 40 40 39 39 39 40 40 40 40 40 40 40 40 40 40 40 40 40 40 40 39 39 39 40 40
40 40 40 40 40 40 40 40 40 40 40 40 39 39 39 40 39 39 39 40 40 40 40 40 40 40 40 40 40 40 40 40 40 40 40 40 40 40 40 40 40 39 39 39 40 40 40 40 40 40 40 40 40 40 40 40 40 40 40 40
40 40 40 40 40 40 40 40 40 40 40 40 40 40 40 40 40 40 40 40 40 40 40 40 40 40 40 40 40 40 40 40 40 40 40 40 40 40 40 39 39 39 40 40 40 40 40 40 40 40 40 40 40 40 40 40 40 40 40 40
40 40 40 40 39 39 39 40 40 40 40 40 40 40 40 40 40 40 40 40 40 40 40 40 40 40 40 40 40 40 40 40 40 40 40 40 40 40 40 40 40 40 40 40 40 40 40 40 40 40 40 37 37 37 40 40 39 35 28 28
28 28 40 34 40 39 39 39 40 40 40 40 40 40 40 40 40 40 40 40 39 39 39 40 40 40 40 40 39 35 34 34 39 40 40 40 40 40 40 39 39 39 40 40 40 40 40 40 40 40 40 40 40 40 40 40 40 40 40 40
34 34 34 34 40 40 40 40 40 40 40 40 40 40 40 40 40 40 40 40 40 40 40 40 39 39 39 40 40 40 40 40 40 40 40 40 40 40 40 40 40 40 40 40 40 40 40 40 40 40 34 34 34 34 39 29 39 39 40 40
40
>I6629V002B0QGL length=361 xy=0711_1379 region=2 run=R_2014_12_30_12_21_21_
40 40 40 40 40 39 39 39 40 40 40 40 40 40 40 40 40 40 40 40 40 40 40 40 40 40 40 40 40 40 40 39 39 39 40 40 40 39 39 39 40 40 40 40 40 40 40 40 40 40 40 40 40 40 40 30 30 30 40 40
40 40 40 40 40 40 40 40 40 40 40 40 39 39 39 40 39 39 39 34 34 34 34 40 40 40 40 40 34 34 31 31 34 34 33 33 40 40 40 40 40 39 39 39 40 40 40 40 40 40 40 40 40 40 40 40 40 40 40 40
40 40 40 40 40 40 40 40 40 40 40 40 40 40 40 40 40 40 40 40 40 40 40 40 40 40 40 40 40 40 40 40 40 40 40 40 40 40 40 39 39 39 40 40 40 40 40 40 40 40 40 40 40 40 40 40 40 40 40 40
40 40 40 40 40 40 40 40 40 40 40 40 40 40 40 40 40 40 40 40 40 40 40 40 40 40 40 40 40 40 40 40 40 40 40 40 40 40 40 40 40 40 40 40 40 40 40 40 40 40 40 39 39 39 40 40 40 40 34 34
34 34 40 40 39 30 30 30 40 40 40 40 40 40 40 40 40 40 40 40 39 39 39 40 40 40 40 40 40 40 40 40 40 40 40 40 40 40 40 39 39 39 40 40 40 40 40 40 40 40 40 40 40 40 40 40 40 40 40 40
40 38 38 38 40 40 40 40 40 40 40 40 40 33 33 32 32 40 39 17 30 34 30 33 40 40 40 39 35 34 34 40 40 40 40 40 40 40 40 40 40 40 40 40 39 39 39 39 39 40 32 32 32 32 39 29 39 39 39 40
40
>I6629V002B0QHO length=367 xy=0711_1418 region=2 run=R_2014_12_30_12_21_21_
38 38 40 29 25 25 25 33 40 40 37 38 38 40 40 40 40 40 40 40 40 40 40 40 40 40 40 40 35 34 30 33 30 28 31 17 24 14 14 14 14 17 12 25 29 33 30 35 23 24 13 14 14 24 14 14 19 19 19 21
22 35 36 40 40 40 40 40 40 40 40 40 40 40 33 34 34 34 40 40 40 40 26 26 26 40 40 30 30 30 39 39 39 40 40 40 40 30 30 31 38 40 40 40 40 36 36 39 40 33 35 22 22 22 38 40 40 40 40 40
40 40 40 40 40 40 40 40 40 40 40 34 34 34 34 40 40 40 40 40 40 40 40 40 40 40 40 40 40 40 40 40 40 40 40 40 40 40 40 40 40 39 39 39 40 40 40 40 38 38 38 38 40 40 40 40 40 40 40 40
40 40 40 40 40 40 40 40 40 40 40 40 40 40 40 40 40 40 40 40 40 40 40 40 40 40 40 40 39 39 39 40 40 40 40 40 40 40 40 40 40 40 40 40 40 40 40 38 38 36 36 28 23 19 19 19 27 23 23 23
28 27 29 28 31 40 32 40 40 40 40 40 40 40 40 40 40 40 40 40 40 40 40 39 38 38 38 40 40 40 40 40 40 40 40 40 40 40 40 40 23 19 19 19 19 21 27 34 33 19 16 16 28 22 28 17 17 16 16 16
15 15 29 21 23 25 23 36 33 35 33 33 40 40 40 40 40 40 40 40 40 40 40 40 40 40 40 40 38 32 31 33 33 36 27 27 27 34 35 34 35 35 35 36 36 36 27 27 26 26 26 26 35 21 21 38 29 29 31 31
38 21 38 35 40 39 39
>I6629V002B0QL9 length=362 xy=0711_1583 region=2 run=R_2014_12_30_12_21_21_
40 40 40 40 40 40 40 40 40 40 40 40 40 40 40 40 40 40 40 40 40 40 40 40 40 39 39 39 40 40 40 39 39 39 40 40 40 39 39 39 40 40 40 40 40 40 40 40 40 40 40 40 40 40 40 40 40 39 39 39
40 40 40 40 40 40 40 40 40 40 40 40 39 39 39 40 40 40 40 40 40 40 40 40 40 40 40 40 40 40 40 40 40 40 40 40 40 40 40 40 40 40 40 40 40 38 38 38 40 40 30 30 30 29 29 40 40 40 40 40
40 40 40 40 40 40 40 40 40 40 40 40 40 39 38 38 39 40 40 40 40 40 40 40 40 40 40 40 40 40 40 40 40 40 40 40 40 40 40 39 39 39 40 40 40 40 40 40 40 40 40 40 40 40 40 40 40 40 40 40
40 40 40 40 40 40 40 40 40 40 40 40 40 40 40 40 40 40 40 40 40 39 39 39 40 40 40 40 40 40 40 40 40 40 40 40 40 40 40 40 40 40 40 40 40 40 40 40 40 40 40 39 39 39 40 40 40 40 34 34
34 34 40 40 40 39 39 39 40 40 40 40 40 40 40 40 40 40 40 40 39 39 39 40 40 40 40 40 40 40 40 40 40 40 40 40 39 39 39 39 39 39 40 40 40 40 40 40 40 40 40 40 39 39 39 40 40 40 40 40
40 40 40 39 39 39 39 39 39 40 40 40 39 30 30 30 30 34 40 40 40 40 40 40 40 40 40 40 40 40 40 40 40 40 40 40 40 40 40 40 40 40 40 40 40 40 40 40 40 40 40 34 34 34 33 39 29 39 40 40
40 40
>I6629V002B0QLQ length=358 xy=0711_1564 region=2 run=R_2014_12_30_12_21_21_
40 40 40 40 40 39 39 39 40 40 40 40 40 40 40 40 40 40 40 39 39 39 40 40 40 40 40 40 40 40 40 39 39 39 40 40 40 39 39 39 39 39 39 40 40 40 40 40 40 40 40 40 40 40 40 40 40 40 40 40
40 40 40 40 40 40 40 40 32 32 32 32 39 39 39 40 40 40 40 40 40 40 40 40 40 40 40 40 40 40 40 40 40 39 39 39 40 40 40 40 40 40 40 40 40 40 40 40 40 40 39 39 39 40 40 40 40 40 40 40
40 40 40 40 40 40 40 40 40 40 40 40 40 40 40 40 40 40 40 40 40 40 40 40 40 40 40 40 40 40 40 40 40 40 40 40 40 40 40 40 40 40 40 40 40 40 40 40 40 40 40 40 40 40 40 40 40 40 40 40
40 40 40 40 39 39 39 39 40 40 40 40 40 40 40 40 40 40 40 40 40 40 40 40 40 40 40 40 40 40 40 40 40 40 40 40 40 40 40 40 40 40 40 40 40 40 40 40 40 40 39 30 30 30 35 40 40 40 34 34
33 33 40 34 40 40 40 40 30 30 30 30 39 39 40 40 40 40 40 40 39 39 39 39 39 39 40 40 40 30 30 30 39 40 39 37 36 36 40 36 37 38 28 35 28 39 40 40 40 40 40 40 40 40 40 40 40 40 40 40
40 40 40 40 40 40 36 36 36 40 40 30 26 26 26 30 30 40 40 35 35 34 34 40 40 40 40 40 40 40 40 40 39 26 26 26 26 30 40 40 40 40 40 40 40 40 40 31 31 31 31 40 34 40 40 40 39 39
>I6629V002B0QRG length=24 xy=0711_1770 region=2 run=R_2014_12_30_12_21_21_
40 40 40 40 40 40 40 40 40 40 40 40 40 34 34 34 34 40 40 40 40 40 40 40
>I6629V002B0R0O length=356 xy=0711_3398 region=2 run=R_2014_12_30_12_21_21_
27 27 24 24 32 30 33 34 40 40 39 39 39 40 40 40 40 40 40 40 40 40 34 34 21 21 21 35 40 40 40 39 39 39 40 40 40 39 39 39 40 40 40 40 39 39 39 39 35 34 34 35 39 40 40 40 40 40 40 40
40 40 40 40 40 40 33 33 33 33 40 40 39 39 39 40 39 39 39 34 34 34 34 40 40 40 40 40 34 34 33 33 39 39 39 39 30 40 40 39 38 38 39 39 39 39 39 39 40 40 40 40 40 40 39 39 39 40 40 40
40 40 40 40 40 40 40 40 40 40 40 40 40 40 40 40 40 39 39 39 40 40 40 40 40 40 40 40 40 40 40 40 40 40 40 40 40 40 40 39 39 39 40 40 40 40 40 40 40 40 40 40 40 40 40 40 40 40 40 40
40 40 40 40 40 40 40 40 40 39 39 39 39 39 40 40 40 40 40 40 40 40 40 40 40 40 40 40 40 40 40 40 40 40 40 40 40 40 40 40 40 40 40 40 40 40 40 40 40 40 36 27 27 27 30 33 17 18 11 11
11 11 11 18 13 22 12 12 12 20 22 32 35 34 31 31 32 36 36 34 26 20 20 20 30 40 40 40 39 39 35 34 34 40 40 40 40 40 40 40 37 37 39 40 39 24 30 30 30 39 39 39 40 40 40 40 40 40 40 40
40 40 39 39 39 40 40 40 40 40 40 40 40 40 40 40 40 39 39 34 30 24 24 30 35 40 40 40 40 40 40 40 40 40 40 39 39 39 40 40 40 40 40 40 33 33 22 22 16 14 25 15 15 15 15 20
>I6629V002B0R25 length=360 xy=0711_3487 region=2 run=R_2014_12_30_12_21_21_
40 40 40 40 40 39 39 39 40 40 40 40 40 40 40 40 40 40 40 40 40 40 40 40 40 40 40 40 40 40 40 39 39 39 40 40 40 39 39 39 40 40 40 40 40 40 40 40 40 40 40 40 40 40 32 32 32 32 40 40
40 40 40 40 40 40 40 40 40 40 40 36 33 33 33 36 19 17 17 17 17 17 22 23 40 34 31 31 32 34 40 39 39 39 40 40 40 40 40 40 40 39 39 39 40 40 40 40 40 40 40 40 39 39 39 39 40 40 40 40
40 40 40 40 40 40 40 40 40 40 40 28 28 28 28 28 40 40 40 40 40 40 40 40 40 40 40 40 40 40 40 40 40 40 40 40 40 40 40 39 39 39 40 40 40 40 40 40 40 40 40 40 40 40 40 40 40 40 40 40
40 40 40 40 40 40 40 40 40 40 40 40 40 40 40 40 40 40 40 40 40 34 34 34 34 40 38 38 38 40 40 40 40 40 40 40 40 40 40 40 40 40 40 40 40 40 40 40 40 40 40 39 39 39 40 40 40 40 33 34
34 34 40 40 40 39 38 38 39 40 40 40 40 40 40 40 40 40 39 30 30 30 30 35 40 40 40 40 40 40 39 39 39 40 40 39 39 39 40 39 39 39 40 40 34 39 39 40 40 40 40 35 35 34 40 39 34 35 34 39
38 38 39 40 40 40 40 40 40 40 40 40 39 39 39 39 40 40 40 26 26 26 30 34 40 40 40 40 40 40 40 40 40 35 35 35 39 39 39 40 40 40 39 39 36 40 40 39 39 31 31 31 31 30 16 30 39 40 40 40
>I6629V002B0R69 length=358 xy=0711_3635 region=2 run=R_2014_12_30_12_21_21_
40 40 40 40 40 39 39 39 40 40 40 40 40 40 40 40 40 40 38 38 38 38 38 38 34 34 36 38 40 40 40 39 39 39 40 40 40 26 26 26 39 39 39 40 40 40 40 40 40 40 40 40 40 40 40 40 40 40 40 40
34 34 34 40 40 40 40 40 27 27 25 25 21 21 21 37 38 40 40 40 40 40 40 40 40 40 40 40 40 40 40 40 40 39 39 39 40 40 40 40 40 40 40 40 40 40 40 40 40 40 39 39 39 40 40 40 40 40 40 40
40 40 40 40 40 40 40 40 40 40 40 40 40 40 40 40 40 40 40 40 40 40 40 40 40 40 40 40 40 40 40 40 40 40 40 40 40 40 40 40 40 40 40 40 40 40 40 40 40 40 40 40 40 40 40 40 40 40 40 40
40 40 40 40 30 30 30 30 38 38 38 38 37 40 40 36 40 40 40 40 40 38 34 30 28 28 38 38 40 40 38 38 38 40 40 40 40 40 40 40 40 40 40 40 40 40 40 40 40 40 40 36 36 36 40 40 40 36 20 20
20 20 30 25 40 34 33 33 36 36 40 40 40 40 34 34 34 34 40 40 36 34 34 25 25 25 30 30 22 30 40 40 36 36 36 34 34 34 40 34 37 37 36 38 28 34 34 34 34 40 40 40 40 40 40 40 40 40 40 40
40 40 40 40 40 40 40 40 40 40 40 40 38 38 38 40 40 40 40 38 38 38 38 40 40 38 38 38 40 40 40 40 36 36 34 34 34 36 40 34 28 34 34 32 36 36 40 26 26 26 22 24 12 24 28 29 28 28
>I6629V002B0R6L length=96 xy=0711_3611 region=2 run=R_2014_12_30_12_21_21_
17 19 21 21 18 13 13 15 18 15 22 25 27 28 28 28 27 19 16 16 16 19 19 23 23 23 30 30 23 19 19 20 28 20 20 20 25 21 32 27 23 23 23 27 24 21 22 21 22 22 17 11 11 11 18 13 14 19 19 18
17 21 21 27 22 28 28 28 28 23 23 23 27 19 19 19 24 24 23 23 23 26 31 29 29 30 29 31 24 24 25 27 27 29 21 18
>I6629V002B0R8W length=363 xy=0711_3694 region=2 run=R_2014_12_30_12_21_21_
40 40 40 40 40 39 39 39 40 40 40 40 40 40 40 40 40 40 40 40 40 40 40 40 40 40 40 40 40 40 40 39 39 39 40 40 40 39 39 39 40 40 40 40 40 40 40 40 40 40 40 40 40 40 39 39 39 40 40 40
40 40 40 40 40 40 40 40 40 40 40 40 39 39 39 40 40 40 40 34 34 34 34 40 40 40 40 40 40 40 40 40 40 40 40 40 40 40 40 40 40 40 40 39 39 39 40 40 40 39 39 39 40 40 40 40 40 40 40 40
40 40 40 40 40 40 40 40 40 34 34 34 34 40 40 40 40 40 40 40 40 40 40 40 40 40 40 40 40 40 40 40 40 40 40 40 40 40 40 39 39 39 40 40 40 40 40 40 40 40 40 40 40 40 40 40 40 39 39 39
40 40 40 40 39 39 39 40 40 40 40 40 40 40 40 40 40 40 40 40 40 40 40 40 40 40 39 39 39 40 40 40 40 40 40 40 40 40 40 40 40 40 40 40 40 40 40 40 40 40 40 39 39 39 40 40 40 40 33 34
34 34 40 40 40 40 40 40 40 40 40 40 40 40 40 40 40 40 40 40 39 39 39 40 40 40 40 40 40 40 39 39 39 39 40 40 40 40 40 39 39 39 40 40 40 40 39 34 34 35 40 40 40 40 40 40 40 40 40 30
30 30 30 30 40 40 35 34 34 40 40 40 40 40 34 34 34 34 40 40 40 40 39 39 39 40 40 40 40 40 40 40 40 40 39 39 39 39 39 34 34 35 39 39 29 31 31 29 40 30 29 39 31 31 31 31 35 23 36 40
40 36 36
>I6629V002B0R9F length=24 xy=0711_3713 region=2 run=R_2014_12_30_12_21_21_
40 40 40 40 40 40 40 40 40 40 40 40 40 33 34 34 34 40 40 40 40 40 40 40
>I6629V002B0RBR length=24 xy=0711_2501 region=2 run=R_2014_12_30_12_21_21_
40 40 40 40 40 40 40 40 40 40 40 40 40 34 34 34 34 40 40 40 40 40 40 40
>I6629V002B0RDL length=359 xy=0711_2567 region=2 run=R_2014_12_30_12_21_21_
40 40 40 40 40 40 40 40 40 40 40 40 40 40 40 40 40 40 38 38 38 40 40 40 34 34 34 34 40 40 40 39 39 39 40 40 40 39 39 39 40 40 40 40 40 40 40 40 40 40 40 40 40 40 40 40 40 40 30 30
30 30 30 38 40 40 40 40 40 40 40 40 39 38 38 38 39 39 39 40 40 40 40 40 30 30 30 30 34 34 40 40 40 40 40 39 39 39 40 40 40 40 40 40 40 39 39 39 40 40 40 40 40 40 40 40 40 40 40 40
40 40 40 40 40 40 40 40 40 40 40 34 34 34 40 40 40 40 40 40 40 40 40 40 40 40 40 40 40 40 40 40 40 40 40 40 40 40 40 39 39 39 40 40 40 40 40 40 40 40 40 40 40 40 40 40 40 40 40 40
40 40 40 40 40 40 40 38 34 34 34 40 38 34 34 34 34 40 40 40 40 40 40 34 34 37 38 38 40 40 40 40 40 40 40 40 40 40 40 40 40 40 40 40 40 40 40 40 40 40 40 39 39 39 40 40 40 40 34 34
33 33 40 40 40 39 39 39 40 40 40 40 40 40 40 40 40 40 40 40 39 39 39 40 40 40 40 34 37 34 34 34 40 40 40 40 40 40 40 39 39 39 40 40 40 40 40 40 40 40 40 40 40 36 36 35 33 33 26 28
16 13 13 13 13 19 30 17 28 28 19 19 22 22 26 29 30 30 34 34 36 30 30 30 40 40 40 40 40 40 34 34 24 24 24 40 40 36 34 34 34 40 40 34 34 26 26 30 29 31 31 31 34 16 30 30 36 36 36
>I6629V002B0RKI length=363 xy=0711_2816 region=2 run=R_2014_12_30_12_21_21_
40 40 40 40 40 39 39 39 40 40 39 39 39 39 40 40 40 40 40 40 40 40 40 40 40 40 40 40 40 40 40 39 39 39 40 40 40 39 39 39 40 40 40 40 40 40 40 39 30 30 30 40 40 40 39 39 39 40 40 40
40 40 40 40 40 40 40 40 40 40 40 40 38 38 38 40 40 40 40 34 34 34 34 40 40 40 40 40 40 40 40 40 40 40 40 40 40 40 40 40 40 40 40 39 39 39 40 40 40 39 39 39 40 40 40 40 40 40 40 40
40 40 40 40 40 40 40 40 40 33 33 33 33 40 40 40 40 40 40 40 40 40 40 40 40 40 40 40 40 40 40 40 40 40 40 40 40 40 40 39 39 39 40 40 40 40 40 40 40 40 40 40 40 40 40 40 40 40 40 40
40 40 40 40 40 40 40 40 40 40 40 40 40 40 40 40 40 40 40 40 40 40 40 40 40 40 39 39 39 40 39 39 39 40 40 40 40 40 40 40 40 40 40 40 40 40 40 40 40 40 40 34 34 34 40 39 39 39 33 34
34 34 40 40 40 40 40 40 40 40 40 40 40 40 40 40 40 40 40 40 39 38 38 39 40 40 40 40 40 40 39 39 39 40 40 40 40 40 40 34 34 34 40 40 40 40 39 39 39 40 39 30 30 30 34 34 40 40 40 23
23 23 23 25 35 35 35 34 34 40 40 40 40 40 34 34 34 34 40 40 40 40 40 40 40 40 40 40 40 40 40 40 40 40 40 39 34 33 33 40 34 36 28 23 15 15 15 15 23 12 12 17 19 19 20 22 28 16 36 40
40 40 40
>I6629V002B0RTF length=361 xy=0711_3137 region=2 run=R_2014_12_30_12_21_21_
40 40 40 40 40 21 21 21 21 21 40 40 40 40 40 40 40 40 40 40 40 40 40 40 40 39 39 39 40 40 40 39 39 39 40 40 40 39 39 39 39 39 39 40 40 40 40 40 40 40 40 40 40 40 40 40 40 40 40 39
39 39 40 40 40 40 40 40 40 40 40 40 39 39 39 40 39 39 39 40 39 39 39 40 40 40 40 40 40 40 40 40 34 34 34 34 40 40 40 40 40 40 40 40 40 40 40 40 40 40 40 40 40 40 40 40 40 40 40 40
40 40 40 40 40 40 40 40 40 40 40 39 39 39 40 40 40 40 40 40 40 40 40 40 39 39 39 40 40 40 40 40 40 40 40 40 40 40 40 39 39 39 40 40 40 40 40 40 40 40 40 40 40 40 39 39 39 40 40 40
40 40 40 40 40 40 40 40 40 40 40 40 40 40 40 40 40 40 40 40 40 40 40 40 40 40 40 40 40 40 40 40 40 40 40 40 40 40 40 40 39 39 39 39 40 40 40 40 40 40 40 40 40 40 40 40 40 40 33 33
34 34 40 40 40 39 39 39 40 40 40 40 40 40 40 40 40 40 40 40 39 39 39 40 40 40 40 40 40 40 40 40 40 40 40 40 40 40 40 39 39 39 40 40 34 39 39 40 40 40 40 40 40 34 34 35 40 40 40 40
40 40 40 40 40 40 40 40 40 40 40 40 40 40 40 40 40 40 40 40 40 40 40 40 40 40 40 40 40 40 40 40 40 40 40 40 40 40 40 40 40 40 40 40 40 40 40 40 40 40 31 31 31 31 40 34 40 40 40 40
40
>I6629V002B0RVO length=233 xy=0711_3218 region=2 run=R_2014_12_30_12_21_21_
33 33 33 37 37 28 28 28 37 39 39 37 39 39 39 39 39 39 39 39 37 37 37 39 37 37 37 35 34 34 32 30 30 30 35 23 21 21 21 21 37 37 37 35 33 32 32 32 33 35 35 35 21 21 21 21 21 25 21 33
32 32 30 30 30 32 31 30 32 16 15 14 18 16 16 16 20 18 11 11 11 11 11 11 17 13 13 12 12 13 17 20 22 27 28 28 25 21 28 32 37 37 37 37 37 37 37 37 37 37 37 35 35 35 37 37 37 37 37 37
35 33 32 32 32 32 27 27 23 19 16 16 16 16 23 21 32 32 32 32 33 33 35 37 37 35 35 35 34 37 37 35 33 33 33 32 23 23 25 28 28 18 18 16 27 31 31 31 32 32 32 30 25 25 21 21 21 32 33 33
33 33 20 20 20 32 25 25 25 32 33 33 32 25 24 25 30 32 32 32 32 32 32 32 32 30 25 25 18 18 18 25 25 28 23 24 25 33 33 32 25 25 25 32 30 28 28 27 13 13 13 18 12
>I6629V002B0RVQ length=362 xy=0711_3220 region=2 run=R_2014_12_30_12_21_21_
40 40 40 40 40 39 39 39 40 40 40 40 40 40 40 40 40 40 40 40 40 40 40 40 40 40 40 40 40 40 40 39 39 39 40 40 40 39 39 39 40 40 40 40 40 40 40 40 40 40 40 40 40 40 40 40 40 39 39 39
40 40 40 40 40 40 40 40 40 40 40 40 39 39 39 40 39 39 39 40 39 39 39 40 40 40 40 40 40 40 40 39 39 39 40 40 40 40 40 40 40 40 40 40 40 40 40 40 40 40 38 38 38 40 40 40 40 40 40 40
40 40 40 40 40 40 40 40 40 40 40 39 39 39 40 40 40 40 40 40 40 40 40 40 40 40 40 40 40 40 40 40 40 40 40 40 40 40 40 39 39 39 40 40 40 40 40 40 40 40 40 40 40 40 40 40 40 35 33 33
40 40 40 40 40 40 40 40 40 40 40 40 40 40 40 40 40 40 40 40 40 40 40 40 40 40 40 40 40 40 40 40 39 35 35 35 40 40 40 40 40 40 40 40 40 40 40 40 40 40 40 39 39 39 40 40 40 35 31 31
32 32 40 40 40 40 40 40 40 40 40 40 40 40 40 40 40 40 40 40 34 34 34 39 40 40 40 40 40 40 40 40 40 40 40 40 40 40 39 38 38 39 40 40 40 40 40 40 40 40 40 40 40 40 36 40 36 36 36 28
30 19 19 19 19 19 27 27 27 36 36 20 24 24 34 34 34 34 40 40 40 40 39 39 39 40 40 40 40 40 40 40 40 40 40 40 40 40 40 40 40 40 39 39 39 40 40 39 39 39 39 31 31 31 31 40 29 39 39 40
40 40
>I6629V002B0S2M length=24 xy=0712_0668 region=2 run=R_2014_12_30_12_21_21_
40 40 40 40 40 40 40 40 40 40 40 40 40 34 34 34 34 40 40 40 40 40 40 40
>I6629V002B0S5P length=361 xy=0712_0779 region=2 run=R_2014_12_30_12_21_21_
40 40 40 40 40 27 27 27 27 27 40 40 40 40 40 40 40 40 40 40 40 40 40 40 40 40 40 40 40 40 40 39 39 39 40 40 40 39 39 39 40 40 40 40 40 40 40 40 40 40 40 40 40 40 40 39 39 39 40 40
40 40 40 40 40 40 40 40 40 40 40 40 39 39 39 40 39 39 39 40 39 39 39 40 40 40 40 40 39 39 39 40 40 40 40 40 40 40 40 40 40 39 39 39 40 40 40 40 40 40 40 40 40 40 40 40 40 40 40 40
40 40 40 40 40 40 40 40 40 40 40 40 40 40 40 40 40 40 40 40 40 40 40 40 40 40 40 40 40 40 40 40 40 40 40 40 40 40 40 39 39 39 40 40 40 40 40 40 40 40 40 40 40 40 40 40 40 40 40 40
40 40 40 40 40 40 40 40 40 40 40 40 40 40 40 40 40 40 40 40 40 40 40 40 40 40 40 40 40 40 40 40 40 40 40 40 40 40 40 40 40 40 40 40 40 40 40 40 40 40 40 39 39 39 40 40 40 40 34 34
34 34 40 40 40 39 39 39 40 40 40 40 40 40 40 40 40 40 40 40 34 34 34 34 40 40 40 40 40 40 40 40 40 40 40 40 40 34 26 20 24 24 24 30 40 40 40 40 40 40 40 40 40 40 40 40 40 40 40 40
32 32 32 32 40 34 40 40 40 40 40 40 40 39 39 39 40 39 39 34 40 40 40 40 40 40 40 40 40 40 40 40 40 40 40 40 40 40 40 40 39 39 39 39 40 40 40 40 40 40 34 34 34 32 35 23 35 40 40 40
40
>I6629V002B0S8O length=355 xy=0712_0886 region=2 run=R_2014_12_30_12_21_21_
40 40 40 40 40 40 40 40 40 40 40 40 40 40 40 40 40 40 40 40 40 40 40 40 40 40 40 40 40 40 40 39 39 39 40 40 40 39 39 39 40 40 40 40 40 40 40 40 40 40 40 40 39 39 39 40 40 39 38 38
39 39 40 40 40 40 40 40 40 40 40 40 39 39 39 40 39 39 39 40 40 40 40 40 40 40 30 30 28 28 38 38 36 36 36 24 24 24 30 39 40 40 36 38 38 35 33 36 40 36 18 18 21 21 21 39 40 40 40 40
40 40 40 40 40 40 40 40 40 40 40 40 40 40 40 40 40 40 40 40 40 40 40 40 40 40 39 39 39 40 40 40 40 40 40 40 40 40 40 34 34 34 40 40 40 40 40 40 40 40 40 40 40 40 40 40 40 40 40 40
40 40 40 40 40 40 40 40 40 40 40 40 40 40 40 40 40 40 40 40 40 40 40 39 39 39 26 26 22 30 40 40 40 40 40 40 40 40 40 40 40 40 40 40 40 40 40 40 40 40 40 30 30 30 40 40 40 40 34 34
34 34 40 40 40 39 39 39 40 40 40 40 40 40 40 40 40 40 40 40 39 39 39 40 40 40 40 40 40 40 40 40 40 40 40 40 40 35 35 20 20 20 24 26 34 36 36 36 33 34 34 35 40 40 40 40 40 40 40 40
40 40 40 40 40 40 40 40 40 40 40 40 40 33 33 33 31 35 35 17 30 28 36 36 34 33 33 34 26 26 26 26 34 40 40 40 40 40 36 30 28 28 34 30 30 29 37 31 31 28 22 25 25 25 24
>I6629V002B0S8S length=358 xy=0712_0890 region=2 run=R_2014_12_30_12_21_21_
40 40 40 40 40 39 39 39 40 40 40 40 40 40 40 40 40 40 30 30 30 34 40 40 39 39 39 40 40 40 40 34 34 34 40 40 40 39 39 39 39 39 39 40 40 40 40 40 40 40 40 40 39 39 39 40 40 40 40 40
40 40 40 40 40 40 40 40 40 39 39 39 39 39 39 40 40 40 40 40 40 40 40 40 40 40 40 40 40 40 40 40 39 39 39 40 40 40 39 39 39 40 40 40 40 40 40 40 40 40 40 40 40 40 40 40 40 40 40 40
40 40 40 40 39 39 39 39 40 40 40 40 40 40 40 40 40 40 40 40 40 40 40 40 39 39 39 40 40 40 40 40 40 40 40 40 40 40 40 40 40 40 40 40 40 40 40 40 40 40 40 40 40 40 40 40 40 40 40 40
40 40 40 40 40 40 40 40 40 40 40 40 40 40 40 40 40 40 39 39 39 39 40 40 40 40 40 40 40 40 40 40 39 39 39 40 40 40 40 40 40 40 40 40 40 40 40 40 40 40 40 36 36 36 36 38 28 28 18 18
18 18 28 21 32 29 29 31 36 36 36 39 28 34 34 40 40 40 40 40 34 34 34 39 39 39 40 40 40 40 39 39 39 39 40 34 34 34 30 20 20 20 23 36 28 34 34 40 40 40 40 37 37 37 40 35 35 35 35 39
39 40 36 34 34 34 36 34 34 34 39 40 40 40 40 40 40 40 40 40 40 40 40 40 40 40 40 40 36 36 36 36 36 36 19 19 19 24 30 36 36 36 36 37 37 40 40 31 31 31 31 39 29 39 40 40 40 40
>I6629V002B0SAU length=349 xy=0711_3764 region=2 run=R_2014_12_30_12_21_21_
40 40 40 40 40 39 39 39 40 40 40 40 40 40 40 40 39 39 39 39 40 40 40 40 40 40 40 40 40 40 40 34 34 34 40 40 40 38 38 38 40 40 40 40 40 40 40 40 40 40 40 40 40 40 40 40 40 40 40 40
40 40 40 40 40 40 40 40 40 40 40 40 39 39 39 39 31 31 32 32 39 39 39 30 39 39 40 40 40 40 40 39 39 39 40 40 40 40 40 40 40 40 40 40 40 40 40 40 40 40 40 40 40 40 40 40 40 40 40 40
40 40 40 40 40 40 40 40 40 40 40 22 22 24 24 22 22 40 27 27 40 40 40 40 40 40 40 40 40 40 40 40 40 40 40 40 40 40 40 39 39 39 40 40 40 40 40 40 40 40 40 40 40 40 40 40 40 40 40 40
40 40 40 39 30 30 30 39 40 40 40 39 39 39 39 40 40 40 40 35 26 26 28 28 28 40 39 39 39 40 40 40 40 39 39 39 40 40 40 40 40 40 39 39 39 39 40 40 40 40 40 39 39 39 40 40 40 40 33 33
31 29 40 30 39 26 26 26 35 28 30 30 40 40 40 40 40 40 40 40 39 39 39 40 40 40 40 40 35 35 30 30 30 35 40 40 40 40 40 39 39 39 40 40 40 40 39 39 39 30 30 30 39 40 40 40 36 34 30 20
20 24 35 35 40 40 40 40 40 40 40 40 40 40 40 40 40 40 40 40 40 40 39 39 39 39 39 39 40 40 40 40 40 40 40 40 40 40 40 39 26 26 22 22 29 29 28 25 22
>I6629V002B0SCG length=360 xy=0711_3822 region=2 run=R_2014_12_30_12_21_21_
40 40 40 40 40 21 21 21 38 40 40 40 40 40 40 40 40 40 40 40 40 40 40 40 38 38 38 38 40 40 40 34 34 34 40 40 40 39 39 39 40 40 40 40 40 40 40 40 40 40 40 40 40 40 40 40 40 40 40 40
40 40 40 40 40 40 40 40 40 40 40 40 39 39 39 40 34 34 34 34 39 39 39 40 30 30 30 30 40 40 40 39 39 39 40 40 40 40 40 40 40 39 39 39 40 40 40 40 40 40 40 40 40 40 40 40 40 40 40 40
40 40 40 40 40 40 40 40 40 40 40 30 30 30 30 30 40 40 40 40 40 40 40 40 40 40 40 40 40 40 40 40 40 40 40 40 40 40 40 39 39 39 40 40 40 40 40 40 40 40 40 40 40 40 40 40 40 40 40 40
40 40 40 40 38 38 38 38 40 40 40 40 40 40 40 40 40 40 40 40 34 20 20 20 20 25 34 34 34 36 36 40 40 40 40 40 40 40 40 40 40 40 40 40 40 40 40 40 40 40 38 38 38 38 40 40 40 40 32 29
31 31 40 26 34 34 34 40 39 34 38 38 40 40 40 34 34 34 38 40 39 34 34 34 40 40 40 40 38 38 30 30 30 37 38 36 34 34 40 36 36 36 28 34 28 34 34 36 36 36 40 34 34 34 40 34 32 32 34 37
36 34 40 40 40 34 34 34 38 38 30 30 26 33 36 36 36 36 36 36 23 25 25 25 34 40 40 40 40 40 40 40 40 40 40 40 40 34 34 33 33 34 30 30 30 30 26 26 30 31 31 31 33 40 30 40 40 40 40 40
>I6629V002B0SHS length=362 xy=0711_4014 region=2 run=R_2014_12_30_12_21_21_
40 40 40 40 40 40 40 40 40 40 40 40 40 40 40 40 40 40 40 40 40 40 40 40 40 40 40 40 40 40 40 39 39 39 40 40 40 39 39 39 40 40 40 40 40 40 40 40 40 40 40 40 40 40 40 40 40 40 40 40
40 40 40 40 40 40 40 40 40 40 40 40 38 38 38 40 40 40 40 40 40 40 40 40 39 39 39 39 39 39 40 40 40 40 40 34 34 34 34 40 40 40 40 40 40 39 39 39 40 40 40 40 40 40 40 40 40 40 40 40
40 40 40 40 40 40 40 40 40 34 34 34 34 40 40 40 40 39 39 39 40 40 40 40 40 40 40 40 40 40 40 40 40 40 40 40 40 40 40 30 30 30 35 40 40 40 40 40 40 40 40 40 40 40 40 40 40 40 40 40
40 40 40 40 40 40 40 40 40 40 40 40 40 40 40 40 40 40 40 40 40 40 40 40 40 40 40 40 40 40 40 40 40 40 40 40 40 40 40 40 40 40 40 40 39 26 30 30 30 39 40 39 39 36 40 40 40 39 31 31
32 32 40 34 40 40 40 40 40 39 39 39 40 40 40 40 40 40 40 40 32 34 31 31 39 40 40 40 40 40 40 40 40 40 40 40 40 40 40 39 39 39 40 40 40 40 40 40 40 40 40 40 40 40 40 40 40 40 40 40
40 40 40 40 40 40 40 40 40 40 40 39 39 39 40 40 40 40 40 40 40 40 40 40 40 40 40 40 40 40 40 40 40 40 40 40 40 40 40 40 40 40 40 40 39 39 39 39 34 34 40 34 34 34 33 40 34 40 40 40
40 40
>I6629V002B0SIA length=364 xy=0711_4032 region=2 run=R_2014_12_30_12_21_21_
40 40 24 24 24 24 24 24 40 36 40 40 40 40 40 40 40 40 40 40 40 40 40 40 40 39 39 39 40 40 40 39 39 39 40 40 40 39 39 39 39 39 39 40 40 40 40 40 40 40 40 40 40 40 40 40 40 40 40 40
40 40 40 40 40 40 40 40 40 40 40 40 40 39 39 39 40 40 40 40 40 39 39 39 40 40 40 40 40 39 39 39 40 40 39 39 39 40 40 40 40 40 40 40 40 40 40 40 40 40 40 40 40 34 34 34 34 40 40 40
40 40 40 40 40 40 40 40 40 40 33 33 34 34 40 40 40 40 40 40 40 40 40 40 40 40 40 40 40 40 40 40 40 40 40 40 40 40 40 40 38 38 38 40 40 40 40 40 40 40 40 40 40 40 40 40 40 40 40 40
40 40 40 40 40 40 40 40 40 40 40 40 40 40 40 40 40 40 40 33 33 33 40 40 40 40 40 39 39 39 40 40 40 39 35 35 35 40 40 40 40 40 40 40 40 40 40 40 40 40 40 40 39 30 30 30 40 40 40 34
34 34 33 40 34 40 40 40 39 30 28 28 28 30 39 40 40 40 40 40 40 31 31 31 31 39 39 39 40 35 30 30 30 30 39 40 40 40 40 40 37 39 39 40 40 40 40 40 40 40 40 40 39 39 39 40 40 40 40 40
40 40 40 39 39 39 40 40 40 36 28 24 24 24 28 19 19 17 17 22 22 26 33 35 38 40 40 40 40 40 40 40 40 40 40 40 40 39 39 39 39 39 39 40 39 39 26 26 26 39 32 32 39 31 31 31 31 30 16 30
40 40 40 40
>I6629V002B0SIC length=361 xy=0711_4034 region=2 run=R_2014_12_30_12_21_21_
40 40 40 40 40 26 26 26 26 26 40 40 40 40 40 40 40 40 40 40 40 40 40 40 40 40 40 40 40 40 40 39 39 39 40 40 40 40 40 40 40 40 40 40 40 40 40 40 40 40 40 40 40 40 40 39 39 39 40 40
40 40 40 40 40 40 40 40 40 40 40 40 39 39 39 40 39 39 39 34 34 34 34 40 40 40 40 40 40 40 40 40 40 40 40 40 39 39 39 40 40 39 39 39 40 40 40 40 40 40 40 40 40 40 40 40 40 40 40 40
40 40 40 40 40 40 40 40 40 40 40 40 40 40 40 40 40 40 40 40 40 40 40 40 40 40 40 40 40 40 40 40 40 40 40 40 40 40 40 39 39 39 40 40 40 40 40 40 40 40 40 40 40 40 40 40 40 40 40 40
40 40 40 40 40 40 40 40 40 40 40 40 40 40 40 40 40 40 40 40 40 40 40 40 40 40 40 40 40 40 40 40 40 40 40 40 40 40 40 40 40 40 40 40 40 40 40 40 40 40 40 39 39 39 40 40 40 40 34 34
34 34 40 40 39 28 28 28 30 40 40 40 40 40 40 40 40 40 40 40 39 39 39 40 40 40 40 40 40 40 40 40 40 40 40 40 40 40 39 28 28 28 39 40 40 40 40 40 40 40 40 40 40 40 40 40 40 40 39 30
24 24 24 24 30 23 40 40 40 40 40 40 40 39 39 39 40 40 40 40 40 40 40 40 40 40 40 40 40 40 40 40 40 40 40 40 40 40 40 40 40 40 40 40 40 40 40 40 40 40 34 34 34 31 35 23 35 40 40 40
40
>I6629V002B0SPP length=360 xy=0712_0203 region=2 run=R_2014_12_30_12_21_21_
40 40 40 40 40 39 39 39 40 40 40 40 40 40 40 40 40 40 40 40 40 40 40 40 40 40 40 40 40 40 40 38 38 38 40 40 39 26 26 26 40 40 40 40 40 40 40 40 40 40 40 35 25 25 26 26 35 39 40 40
40 40 40 40 40 35 34 34 39 40 40 39 30 30 30 36 28 31 31 31 37 35 34 19 26 26 40 40 40 39 30 30 30 39 40 40 39 39 39 40 40 39 39 39 40 40 40 40 40 40 40 40 40 40 40 40 40 40 40 40
40 40 40 40 40 40 40 40 40 40 40 26 26 26 26 26 35 40 40 40 40 40 40 40 40 40 40 40 40 40 40 40 40 40 40 40 40 40 40 39 39 39 40 40 40 40 40 40 40 40 40 40 40 40 40 40 40 40 40 40
40 40 40 40 40 40 40 40 40 40 40 40 40 40 40 40 40 40 40 40 40 34 34 34 34 40 40 40 40 40 40 40 40 40 40 40 40 40 40 40 40 40 40 40 40 40 40 40 40 39 36 26 26 26 28 30 28 34 27 27
24 27 40 29 40 40 39 39 40 40 39 39 40 40 40 40 40 40 40 39 30 30 30 40 40 40 40 40 39 39 39 39 40 40 40 37 34 34 34 34 30 30 23 34 34 36 36 40 40 40 40 39 39 39 40 40 40 40 40 40
39 39 39 40 40 40 40 40 40 40 40 40 40 40 40 40 40 40 40 40 40 40 40 40 40 40 40 40 40 40 40 40 40 40 40 40 40 40 40 40 40 40 39 39 39 39 39 34 35 31 31 31 31 40 29 30 30 30 34 39
>I6629V002B0SQL length=24 xy=0712_0235 region=2 run=R_2014_12_30_12_21_21_
40 40 40 40 40 40 40 40 40 39 39 39 40 34 34 34 32 39 22 30 30 40 40 40
>I6629V002B0STZ length=363 xy=0712_0357 region=2 run=R_2014_12_30_12_21_21_
40 40 40 40 40 39 39 37 31 27 27 38 40 40 40 40 40 40 40 40 40 39 40 40 40 40 40 40 40 40 40 39 39 39 37 36 29 31 31 36 31 22 22 21 33 35 30 32 32 30 27 25 22 19 19 21 16 16 16 29
24 35 35 32 30 30 30 33 26 26 26 35 21 21 21 26 33 33 36 30 30 30 30 30 30 36 36 30 26 26 22 21 21 32 32 33 33 32 32 29 26 26 18 18 18 26 26 36 36 35 35 30 30 30 38 35 36 35 35 35
35 35 35 36 39 40 39 35 37 37 40 40 40 40 40 39 33 33 33 40 40 40 40 40 40 40 40 40 40 40 40 40 40 40 40 40 40 40 37 37 37 37 37 40 40 37 37 37 40 40 40 40 40 40 40 40 40 40 40 40
40 40 40 40 35 23 23 23 28 35 31 31 31 35 40 40 40 40 40 40 40 40 40 40 38 31 26 26 26 31 31 38 31 22 22 22 22 22 38 40 40 40 40 40 39 31 31 31 40 40 38 36 28 28 26 33 35 19 19 14
14 14 14 19 14 30 14 14 14 19 23 28 31 30 38 35 35 35 35 26 26 22 22 22 31 38 38 36 30 30 27 32 32 33 33 30 17 17 15 20 26 26 26 30 32 27 35 20 21 21 21 26 33 33 33 36 36 26 26 26
36 36 24 24 24 24 33 33 30 26 25 25 25 25 23 25 26 23 25 25 20 15 20 21 21 19 26 26 25 35 35 36 39 39 39 39 39 39 39 39 39 39 39 39 39 33 33 25 24 23 23 28 23 23 24 21 25 14 25 28
25 24 24
>I6629V002B0T1X length=362 xy=0712_1939 region=2 run=R_2014_12_30_12_21_21_
40 40 40 40 40 40 40 40 39 39 39 40 40 40 40 40 40 40 40 40 40 40 40 40 40 40 40 40 40 40 40 39 39 39 40 40 39 26 26 26 39 39 39 40 40 40 40 40 40 40 40 40 40 40 40 40 39 39 39 39
40 40 40 40 40 40 40 40 40 40 40 36 20 20 20 36 36 36 36 36 33 33 33 26 27 27 40 40 25 25 25 40 40 33 33 33 40 40 40 40 40 40 40 40 40 39 39 39 40 40 40 40 39 38 38 39 40 40 40 40
40 40 40 40 40 40 40 40 40 26 26 26 26 26 40 40 40 40 40 40 40 40 40 40 40 40 40 40 40 40 40 40 40 39 39 30 30 30 39 30 30 30 40 40 40 40 40 40 40 40 40 40 40 40 40 40 39 39 38 38
39 40 40 40 40 40 40 40 40 40 40 40 40 40 40 40 40 40 40 40 40 40 40 40 40 40 40 40 40 40 40 40 40 40 40 40 40 40 40 40 40 40 40 40 40 40 40 40 40 40 40 39 39 39 40 40 40 35 33 33
33 33 39 34 40 39 39 39 40 40 40 40 39 39 39 40 40 40 40 35 27 27 27 39 40 40 40 40 40 35 34 34 39 40 40 40 40 40 40 26 26 26 26 30 32 36 36 40 40 32 33 19 19 19 32 36 36 36 34 31
28 26 23 23 28 26 26 20 20 20 25 15 15 15 15 20 20 20 20 32 22 29 32 33 36 40 40 40 39 39 39 40 40 40 40 40 39 35 34 26 26 26 39 40 35 34 34 40 39 39 39 32 34 34 34 40 34 40 40 40
40 40
>I6629V002B0T5D length=23 xy=0712_2063 region=2 run=R_2014_12_30_12_21_21_
33 33 33 37 39 39 39 35 36 32 35 33 32 30 30 28 24 24 22 11 14 12 12
>I6629V002B0T7Z length=360 xy=0712_2157 region=2 run=R_2014_12_30_12_21_21_
40 40 40 39 39 23 23 23 23 23 40 40 40 40 40 40 40 40 40 40 40 40 40 40 40 40 40 40 40 40 40 39 39 39 40 40 40 39 39 39 40 40 40 40 40 40 40 40 40 40 40 40 40 40 40 40 40 39 39 39
40 40 40 40 40 40 31 31 31 31 40 40 39 39 39 40 39 39 39 40 40 40 40 40 40 40 40 40 40 40 40 40 40 40 40 40 40 40 40 40 40 39 39 39 40 40 40 40 40 40 30 30 30 40 40 40 40 40 40 40
40 40 40 40 40 40 40 40 40 40 40 40 40 40 40 40 40 40 40 40 40 40 40 40 40 40 40 40 40 40 40 40 40 40 40 39 39 39 40 39 39 39 40 40 40 40 40 40 40 40 40 40 40 40 40 40 40 40 40 40
40 40 40 40 40 40 40 40 40 40 40 40 40 40 40 40 40 40 39 39 39 40 40 40 40 40 34 34 35 40 40 40 40 39 39 39 40 40 40 40 40 40 40 40 40 40 40 40 40 40 40 39 39 39 40 40 40 40 34 34
34 34 40 40 40 39 39 39 40 40 38 38 39 40 40 40 40 39 39 39 39 39 39 40 40 40 40 40 40 40 40 40 40 40 40 40 40 40 40 39 38 38 39 39 24 30 30 39 40 40 40 40 40 40 40 40 40 40 39 39
38 39 39 39 39 39 40 40 40 40 40 40 40 40 40 40 40 40 40 40 40 40 40 40 40 40 40 40 40 40 40 40 40 40 40 40 39 39 39 40 40 34 34 34 34 40 40 40 39 31 31 34 34 40 34 40 40 40 40 40
>I6629V002B0TAZ length=360 xy=0712_0969 region=2 run=R_2014_12_30_12_21_21_
40 40 40 40 40 39 39 39 40 40 40 40 40 40 40 40 40 40 40 40 40 40 40 40 40 40 40 40 40 40 40 39 39 39 40 40 40 39 39 39 40 40 40 40 40 40 40 40 40 40 40 40 33 33 21 21 21 21 39 40
40 40 40 40 40 40 40 40 40 40 40 40 39 39 39 40 34 34 34 34 39 39 39 40 40 40 40 40 40 40 40 39 39 39 40 40 40 40 40 40 40 40 40 40 40 40 40 40 40 40 40 40 40 40 40 40 40 40 40 40
40 40 40 40 40 40 40 40 40 40 40 30 30 30 30 30 40 40 40 40 40 40 40 40 40 40 40 40 40 40 40 40 40 40 40 40 40 40 40 39 39 39 40 40 40 40 40 40 40 40 40 40 40 40 40 40 40 40 40 40
40 40 40 40 40 40 40 40 40 40 40 40 40 40 40 40 40 40 40 40 40 34 34 34 34 40 39 39 39 40 40 40 40 40 40 40 40 40 40 40 40 40 40 40 40 40 40 40 40 40 39 38 38 39 40 40 40 40 32 32
33 32 40 34 40 39 39 39 40 40 40 40 40 40 40 40 39 39 39 39 38 34 34 35 40 40 40 40 40 40 40 40 40 40 40 39 39 36 40 39 39 39 40 39 28 35 35 40 40 40 34 35 35 34 39 39 39 39 40 40
39 39 39 40 40 40 40 40 40 40 40 40 40 40 40 40 40 40 30 30 30 39 40 40 40 40 40 40 40 40 40 40 40 40 39 39 39 40 40 40 40 40 40 40 40 40 36 33 34 26 26 26 24 30 16 28 26 36 34 33
>I6629V002B0TG7 length=351 xy=0712_1193 region=2 run=R_2014_12_30_12_21_21_
40 40 40 40 40 39 39 39 40 40 40 40 40 40 40 40 40 40 38 38 38 38 38 38 40 40 40 40 40 40 40 39 39 39 40 40 40 39 39 39 40 40 40 40 38 38 38 40 40 40 40 40 40 40 38 38 38 40 40 40
40 40 40 40 40 40 40 40 40 40 40 40 39 39 39 40 30 30 30 40 40 40 40 40 40 40 35 35 33 33 40 40 39 39 39 40 40 40 40 40 40 40 40 40 40 40 40 40 40 40 40 40 40 39 39 39 40 40 40 40
40 40 40 40 40 40 40 40 40 34 34 34 34 40 39 40 40 38 38 38 40 40 40 40 33 33 33 40 40 40 40 40 40 40 40 40 40 40 40 39 39 39 40 40 40 40 40 40 40 40 33 33 33 40 40 40 40 40 40 40
40 40 40 40 40 40 40 40 40 40 40 40 40 40 40 40 40 40 39 39 39 40 40 40 33 33 33 39 39 40 40 40 40 40 40 40 40 40 40 40 40 40 40 40 40 40 40 40 40 40 40 39 36 36 40 39 35 35 27 27
27 27 28 17 28 28 28 28 38 37 28 28 28 37 39 40 40 40 40 40 39 32 32 32 40 40 38 38 38 38 38 38 38 40 40 32 32 32 38 38 33 33 35 40 40 40 36 36 26 28 16 23 23 28 40 40 40 40 39 40
39 40 40 38 35 32 32 32 36 35 32 32 32 32 32 32 35 32 32 32 35 34 35 38 38 36 35 35 32 31 31 31 37 36 36 30 32 32 32 30 30 32 27 27 23 20 20 20 32 14 12
>I6629V002B0TM2 length=344 xy=0712_1404 region=2 run=R_2014_12_30_12_21_21_
40 40 40 40 40 39 39 40 37 37 37 39 39 39 39 39 39 39 39 39 39 40 40 40 37 37 37 37 37 37 37 37 37 37 37 37 37 37 37 37 37 37 37 37 37 37 37 37 37 37 37 37 37 37 37 37 37 37 37 37
37 37 37 37 37 37 37 37 37 37 37 37 37 37 37 37 37 37 37 35 35 35 35 37 37 37 37 37 35 35 33 31 32 30 31 35 37 37 37 37 37 37 37 37 37 31 31 31 37 37 37 37 37 37 37 37 37 37 37 37
37 37 37 37 37 37 37 37 37 37 37 37 37 37 37 35 35 35 35 35 37 37 37 37 37 37 37 37 37 37 27 30 28 33 27 19 19 19 27 27 19 19 19 24 24 30 32 33 35 35 32 32 32 34 37 37 37 37 37 35
34 34 35 37 37 37 37 37 37 37 37 37 37 37 37 37 37 35 35 35 35 33 32 32 28 24 16 16 16 30 27 24 24 23 29 30 32 32 32 32 32 30 32 28 25 20 20 20 23 27 27 27 30 30 27 27 27 30 21 21
19 21 27 15 24 23 23 19 19 15 23 23 30 29 15 15 15 19 24 23 23 23 23 23 28 29 31 30 29 30 27 27 24 23 24 28 28 28 24 19 19 17 17 17 21 24 21 16 16 12 12 12 12 12 11 17 17 16 16 16
11 11 13 25 19 22 22 21 23 17 18 18 17 17 27 27 26 26 13 14 13 13 14 18 23 29 28 27 25 25 27 29 29 25 25 24 26 20 22 15 15 11 11 11
>I6629V002B0TMB length=361 xy=0712_1377 region=2 run=R_2014_12_30_12_21_21_
40 40 40 40 40 30 30 30 30 30 40 40 40 40 40 40 40 40 40 40 40 40 39 39 39 39 40 40 40 40 40 39 39 39 40 40 40 39 39 39 40 40 40 40 40 40 40 40 40 40 40 40 40 40 40 39 39 39 40 40
40 40 40 40 40 40 40 40 40 40 40 40 39 39 39 40 39 39 39 34 34 34 34 40 40 40 40 40 40 40 40 40 40 40 39 39 39 39 40 40 40 39 39 39 40 40 40 40 40 40 40 40 40 40 40 40 40 40 40 40
40 40 40 40 40 40 40 40 40 40 40 40 40 40 40 40 40 40 40 40 40 40 40 40 40 40 40 40 40 40 40 40 40 40 40 40 40 40 40 39 39 39 40 40 40 40 40 40 40 40 40 40 40 40 40 40 40 40 40 40
40 40 40 40 40 40 40 40 40 40 40 40 40 40 40 40 40 40 40 40 40 40 40 40 40 40 40 40 40 40 40 40 40 40 40 40 40 40 40 40 40 40 40 40 40 40 40 40 40 40 40 39 39 39 40 40 40 40 34 34
34 34 40 40 40 39 39 39 40 40 40 40 40 40 40 40 40 40 40 40 39 39 39 40 40 40 40 40 40 40 40 40 40 40 39 34 34 35 35 39 39 39 40 40 40 40 40 40 40 40 40 40 40 40 40 40 40 40 40 40
40 40 40 40 40 40 40 39 39 39 40 40 40 30 30 30 40 40 40 40 40 40 40 40 40 40 40 40 40 40 40 40 40 40 40 40 40 40 40 40 40 40 40 40 40 40 40 40 40 40 34 34 34 33 40 34 40 40 40 40
40
>I6629V002B0TUT length=361 xy=0712_1683 region=2 run=R_2014_12_30_12_21_21_
40 40 40 40 40 39 39 39 40 40 40 40 40 40 40 40 40 40 40 40 40 40 40 40 40 40 40 40 40 40 40 39 39 39 40 40 40 39 39 39 40 40 40 40 40 40 40 40 40 40 40 40 40 40 40 39 39 39 40 40
40 40 40 40 40 40 40 40 40 40 40 40 39 39 39 40 40 40 40 40 40 40 40 40 40 40 40 40 40 40 40 40 40 40 40 40 40 40 40 40 40 39 39 39 40 40 40 40 40 40 40 40 40 40 40 40 40 40 40 40
40 40 40 40 40 40 40 40 40 40 40 40 40 40 40 40 40 40 40 40 40 40 40 40 40 40 40 40 40 40 40 40 40 40 40 40 40 40 40 39 39 39 40 40 40 40 40 40 40 40 40 40 40 40 40 40 40 40 40 40
40 40 40 40 40 40 40 40 40 40 40 40 40 40 40 40 40 40 40 40 40 40 40 40 40 40 40 40 40 40 40 40 40 40 40 40 40 40 40 40 40 40 40 40 40 40 40 40 40 40 40 39 39 39 40 40 40 40 34 34
34 34 40 40 40 39 39 39 40 40 40 40 40 40 40 40 40 40 40 40 39 39 39 40 40 40 40 40 40 40 40 40 40 40 40 40 40 40 40 39 39 39 40 40 40 40 40 40 40 40 40 40 40 40 40 40 40 40 40 40
34 34 34 33 40 39 39 39 39 40 40 40 40 40 40 40 40 40 40 40 40 40 40 40 40 40 40 40 40 40 40 40 40 40 40 40 40 34 34 35 34 39 39 39 39 39 40 40 40 40 34 34 34 34 40 40 40 40 40 40
40
>I6629V002B0U2H length=24 xy=0712_3255 region=2 run=R_2014_12_30_12_21_21_
40 40 40 40 40 40 40 40 40 40 40 40 40 34 34 34 34 40 40 40 40 40 40 40
>I6629V002B0U4F length=24 xy=0712_3325 region=2 run=R_2014_12_30_12_21_21_
40 40 40 40 40 40 40 40 40 40 40 40 40 34 34 34 34 40 40 40 40 40 40 40
>I6629V002B0U8D length=363 xy=0712_3467 region=2 run=R_2014_12_30_12_21_21_
40 40 40 40 40 39 39 39 40 40 40 40 40 40 40 40 40 40 40 40 40 40 40 40 40 40 40 40 40 40 40 39 39 39 40 40 40 39 39 39 40 40 40 40 40 40 40 40 40 40 40 40 40 40 39 39 39 40 40 40
40 40 40 40 40 40 40 40 40 40 40 40 34 34 34 34 40 40 40 40 40 40 40 40 40 40 40 40 40 40 40 40 40 40 40 40 40 40 40 40 40 40 40 33 33 33 40 40 40 39 39 39 40 40 40 40 40 40 40 40
40 40 40 40 40 40 40 40 40 33 33 33 33 40 40 40 40 40 40 40 40 40 40 40 40 40 40 40 40 40 40 40 40 40 40 40 40 40 40 39 39 39 40 40 40 40 40 40 40 40 40 40 40 40 40 40 40 40 40 40
40 40 40 40 40 40 40 40 40 40 40 40 40 40 40 40 40 40 40 40 40 40 40 40 40 40 39 39 39 40 40 40 40 40 40 40 40 40 40 40 40 40 40 40 40 40 40 40 40 40 40 39 39 39 40 40 40 40 33 34
34 34 40 40 40 40 40 40 40 40 40 40 40 40 40 40 40 40 40 40 39 39 39 40 40 40 40 40 40 40 40 40 40 40 40 40 40 40 40 39 39 39 40 40 40 40 39 39 39 40 40 40 40 40 40 40 40 40 40 38
38 38 40 40 40 40 40 40 40 40 40 40 40 40 40 40 40 40 40 40 40 40 40 40 40 40 40 40 40 40 40 40 40 40 40 40 40 40 40 40 40 40 40 40 34 34 34 32 39 29 29 40 34 34 34 31 35 23 35 35
40 40 40
>I6629V002B0UC2 length=359 xy=0712_2340 region=2 run=R_2014_12_30_12_21_21_
40 40 40 40 40 39 39 39 40 40 40 40 40 40 40 40 40 40 40 40 40 40 40 40 40 40 40 40 40 40 40 39 39 39 40 40 40 39 39 39 40 40 40 40 40 40 40 40 40 40 40 40 40 40 40 40 40 40 40 40
40 40 40 40 40 40 40 40 40 40 40 40 39 39 39 40 34 34 34 34 39 39 39 40 40 40 40 40 40 40 40 39 39 39 40 40 40 40 40 40 40 39 39 39 40 40 40 40 40 40 40 40 40 40 40 40 40 40 40 40
40 40 40 40 40 40 40 40 40 40 40 24 26 26 26 26 26 40 40 40 40 40 40 40 40 40 40 40 40 40 40 40 40 40 40 40 40 40 40 39 39 39 40 40 40 40 40 40 40 40 40 40 40 40 40 40 40 40 40 40
40 40 40 40 40 40 40 40 40 40 40 40 40 40 39 39 39 40 40 40 29 30 30 29 29 40 39 39 39 40 40 40 40 40 40 40 40 40 40 40 40 40 40 40 40 40 40 40 40 40 40 39 39 39 40 40 40 40 33 33
31 29 40 29 39 40 40 40 35 28 34 34 40 40 40 40 40 40 40 40 38 34 34 35 39 40 40 40 40 40 39 39 39 40 40 39 39 39 35 30 30 30 40 39 28 35 35 40 40 40 40 40 40 40 40 40 40 40 39 39
38 39 39 40 40 40 40 34 34 34 34 40 40 40 40 40 40 40 40 40 39 39 35 35 35 40 40 40 40 40 40 40 40 40 40 40 40 40 40 40 40 40 40 40 40 39 39 39 39 32 34 34 31 30 30 30 40 40 40
>I6629V002B0UDA length=361 xy=0712_2348 region=2 run=R_2014_12_30_12_21_21_
40 40 40 40 40 30 30 30 30 30 40 40 40 40 40 40 40 40 40 40 40 40 39 39 39 39 40 40 40 40 40 30 30 30 40 40 40 39 39 39 40 40 40 40 40 40 40 40 40 40 40 40 40 40 40 39 39 39 40 35
39 39 40 40 40 40 40 40 40 40 40 40 39 39 39 40 39 39 39 40 40 40 40 40 40 40 40 40 40 40 40 40 40 40 39 39 39 39 40 40 40 39 39 39 40 40 40 40 40 40 40 40 40 40 40 40 40 40 40 39
39 39 40 40 40 40 40 40 40 40 40 40 40 40 40 40 40 40 40 40 40 40 40 40 40 40 40 40 40 40 40 40 40 40 40 40 40 40 40 39 39 39 40 40 40 40 40 40 40 40 40 40 40 40 40 40 40 40 40 40
40 40 40 40 40 40 40 40 40 40 40 40 40 40 40 40 40 40 40 40 40 40 40 40 40 40 40 40 40 40 40 40 40 40 40 40 40 40 40 40 40 40 40 40 40 40 40 40 40 40 40 39 39 39 40 40 40 40 34 34
34 34 40 40 40 39 39 39 40 40 40 40 40 40 40 39 39 39 40 40 39 39 39 40 40 40 40 40 40 40 40 40 40 40 40 40 40 40 40 39 39 39 40 40 40 40 40 40 40 40 40 40 40 40 40 40 40 40 40 40
34 34 34 34 40 40 40 30 30 30 30 39 39 39 39 39 40 40 40 40 40 40 40 40 40 40 40 40 39 39 39 40 40 40 40 40 40 39 34 30 22 22 22 33 40 36 33 32 32 36 29 29 31 31 35 23 35 39 40 40
40
>I6629V002B0UFZ length=362 xy=0712_2445 region=2 run=R_2014_12_30_12_21_21_
40 40 40 40 40 40 40 40 40 40 40 40 40 40 40 40 40 40 40 40 40 40 40 40 40 40 40 40 40 40 40 39 39 39 40 40 40 39 39 39 39 39 39 40 40 40 40 40 40 40 40 40 40 40 40 40 40 40 40 39
39 39 40 40 40 40 40 40 40 40 34 34 26 26 26 40 40 40 40 40 40 40 40 40 40 40 40 40 40 40 40 40 40 40 31 31 31 31 40 40 40 40 40 40 40 39 39 39 40 40 40 40 40 40 40 40 40 40 40 40
40 40 40 40 40 40 40 40 40 34 34 34 34 40 40 40 40 40 40 40 40 40 40 40 40 40 40 40 40 40 40 40 40 40 40 40 40 40 40 39 39 39 40 40 40 40 40 40 40 40 40 40 40 40 40 40 40 40 40 40
40 40 40 40 40 40 40 40 40 40 40 40 40 39 39 39 40 40 40 40 40 40 40 40 40 39 39 39 40 40 40 34 34 34 34 40 40 40 40 40 40 40 40 40 39 26 30 30 30 39 40 39 36 36 40 40 40 39 31 31
31 31 39 29 39 35 34 34 40 40 36 33 37 35 35 33 36 36 24 24 19 19 19 19 28 33 40 36 40 40 40 40 40 40 40 40 40 40 40 39 39 39 40 40 37 35 34 34 39 40 40 40 40 39 39 39 40 40 40 40
40 40 40 40 40 40 40 40 40 39 35 26 26 26 30 39 40 40 40 40 40 40 40 40 40 40 40 40 40 40 40 40 40 40 40 40 40 40 40 39 39 36 33 30 24 22 22 26 28 28 40 29 29 29 31 30 16 30 39 40
40 40
>I6629V002B0UHF length=362 xy=0712_2497 region=2 run=R_2014_12_30_12_21_21_
40 40 40 40 40 40 40 40 40 40 40 40 40 40 40 40 40 40 40 40 40 40 38 38 34 34 34 34 40 40 40 35 35 35 40 40 40 34 34 34 39 39 39 40 40 40 40 40 40 40 40 40 40 40 40 40 40 40 38 38
38 38 38 37 40 40 40 40 40 40 36 32 17 17 17 22 28 29 28 14 12 12 12 17 28 28 19 19 14 14 16 16 29 29 36 33 33 33 40 40 40 40 40 40 40 40 40 40 40 40 40 40 40 40 40 40 40 40 40 40
40 40 40 40 40 40 40 40 40 40 40 40 40 40 40 40 40 40 40 40 40 40 34 34 21 21 21 30 30 40 40 40 40 40 40 40 38 38 38 39 39 39 40 40 40 40 40 40 40 40 38 38 38 40 39 39 39 40 40 40
40 40 40 40 40 40 40 40 40 40 40 40 40 40 40 40 40 40 39 39 39 40 40 40 38 38 38 39 39 40 40 40 40 40 38 38 38 40 40 40 40 40 40 40 40 40 40 40 40 40 40 34 34 34 36 36 36 34 26 26
28 28 40 32 40 40 40 40 40 39 39 39 40 40 40 40 40 39 34 25 19 19 19 23 23 33 33 33 33 31 31 29 36 38 33 33 33 33 19 19 19 18 33 26 33 33 33 36 38 40 40 38 36 36 36 40 40 34 34 34
40 30 30 30 31 31 31 31 40 38 30 30 30 30 30 39 40 40 40 24 25 25 30 38 40 40 40 40 34 34 34 38 40 40 40 40 40 40 40 40 34 33 34 34 34 39 37 40 22 22 30 29 31 31 31 30 16 30 40 40
40 36
>I6629V002B0UN7 length=361 xy=0712_2741 region=2 run=R_2014_12_30_12_21_21_
40 40 40 40 40 39 39 39 40 40 40 40 40 40 40 40 40 40 40 40 40 40 40 40 40 40 40 40 40 40 40 39 39 39 40 40 40 39 39 39 40 40 40 40 40 40 40 40 40 40 40 40 40 40 40 39 39 39 40 40
40 40 40 40 40 40 40 40 40 40 40 40 39 39 39 40 40 40 40 40 40 40 40 40 40 40 40 40 40 40 40 40 40 40 40 40 40 40 40 40 40 39 39 39 40 40 40 40 40 40 40 40 40 40 40 40 40 39 39 39
40 40 40 40 40 40 40 40 40 40 40 40 40 40 40 40 40 40 40 40 40 40 40 40 40 40 40 40 40 40 40 40 40 40 40 40 40 40 40 39 39 39 40 40 40 40 40 40 40 40 40 40 40 40 40 40 40 40 40 40
40 40 40 40 40 40 40 40 40 40 40 40 40 40 40 40 40 40 40 40 40 40 40 40 40 40 40 40 40 40 40 40 40 40 40 40 40 40 40 40 40 40 40 40 40 40 40 40 40 40 40 39 39 39 40 40 40 39 30 30
30 30 40 34 40 39 39 37 40 40 40 40 40 40 40 40 40 40 40 40 39 39 39 40 40 40 40 40 40 40 40 40 40 40 40 40 40 40 40 39 39 39 40 40 40 40 40 40 40 40 40 40 40 40 40 40 40 40 40 40
40 34 34 32 32 40 40 40 40 40 40 40 40 30 30 30 34 34 34 28 23 21 30 26 36 40 40 40 40 39 39 39 40 40 40 40 40 40 39 35 34 34 40 40 40 40 40 40 40 40 33 33 34 33 40 40 40 40 40 40
40
>I6629V002B0UPA length=358 xy=0712_2780 region=2 run=R_2014_12_30_12_21_21_
40 40 40 40 40 39 39 39 40 40 40 40 40 40 40 40 40 40 40 40 40 40 40 40 40 40 40 40 40 40 40 39 39 39 40 40 40 39 39 39 40 40 40 40 40 40 40 40 40 40 40 40 40 40 26 26 26 26 40 39
40 40 40 40 40 40 40 40 40 40 40 40 39 39 39 40 33 33 33 33 39 39 39 40 40 40 40 40 40 40 40 39 39 39 40 40 40 40 40 40 40 39 39 39 40 40 40 40 40 40 40 40 34 34 34 34 40 40 40 40
40 40 40 40 40 40 40 40 40 40 40 26 26 26 26 26 40 40 40 40 40 40 40 40 40 40 40 40 40 40 40 40 40 40 40 40 40 40 40 39 39 39 40 40 40 40 40 40 40 40 40 40 40 40 30 30 30 39 40 40
40 40 40 40 40 40 40 40 40 40 40 40 40 40 40 40 40 40 40 40 40 34 34 34 34 40 39 39 39 40 40 40 40 40 40 40 40 40 40 40 40 40 40 40 40 40 40 40 40 40 40 39 39 39 40 40 39 39 29 29
29 29 40 32 40 40 40 40 40 40 40 40 40 40 30 30 30 36 36 28 19 19 19 24 29 36 36 34 33 32 40 40 35 35 35 39 39 39 40 39 39 39 40 40 40 40 39 39 39 40 40 36 36 39 40 30 30 30 34 34
30 30 30 40 40 40 40 40 34 35 34 30 30 36 36 40 36 33 30 26 26 30 28 26 30 36 36 30 24 24 24 33 40 34 34 35 39 34 34 34 36 40 40 38 38 40 37 32 28 17 17 17 17 25 16 25 23 18
>I6629V002B0UUE length=360 xy=0712_2964 region=2 run=R_2014_12_30_12_21_21_
40 40 40 40 40 38 38 38 40 40 40 40 40 40 40 40 40 40 40 40 40 40 40 40 40 40 40 40 40 40 40 39 39 39 40 40 40 39 39 39 40 40 40 40 40 40 40 40 40 40 40 40 40 40 40 40 40 40 40 40
40 40 40 40 40 40 40 40 40 40 40 40 39 39 39 40 34 34 34 34 39 39 39 40 40 40 40 40 40 40 40 39 39 39 40 40 40 40 40 40 40 39 39 39 40 39 39 39 40 40 40 40 40 39 39 39 40 40 40 40
40 40 40 40 40 40 40 40 40 40 40 21 21 21 21 21 21 30 17 20 39 39 40 40 40 40 40 40 40 40 40 40 40 40 40 40 40 40 40 39 39 39 40 40 40 40 40 40 40 40 40 40 40 40 40 40 40 40 40 40
40 40 40 40 40 40 40 40 40 40 40 40 40 40 40 40 40 40 40 40 29 29 30 30 30 40 39 39 39 40 40 40 40 40 40 40 40 40 40 40 40 40 40 39 35 34 34 40 40 40 40 39 39 39 40 40 40 40 33 33
33 33 40 40 40 39 39 39 40 40 40 40 40 40 40 40 40 40 40 40 39 39 39 40 40 40 40 40 40 40 40 40 40 40 40 39 39 39 40 39 39 39 40 40 40 40 40 40 40 40 40 40 40 40 40 39 39 39 39 40
29 29 31 31 39 39 29 39 40 40 40 40 39 39 39 39 40 40 40 40 34 34 35 40 40 40 40 40 40 40 40 40 40 40 40 40 40 40 40 40 40 40 40 40 40 40 40 40 40 34 34 34 32 40 34 40 40 40 40 40
>I6629V002B0UUR length=363 xy=0712_2977 region=2 run=R_2014_12_30_12_21_21_
40 40 40 40 40 40 40 40 40 40 40 40 40 40 40 40 40 40 40 40 40 40 40 40 40 40 40 40 40 40 40 39 39 39 40 40 40 39 38 38 30 30 30 40 40 40 40 40 40 40 40 40 40 40 40 40 40 40 40 40
40 40 40 40 40 40 40 40 40 40 40 40 39 38 38 38 40 40 40 40 40 40 40 40 40 40 40 40 40 40 40 40 40 40 40 40 40 40 40 40 40 40 40 40 40 39 39 39 40 40 40 40 40 40 40 40 40 40 40 40
40 40 40 40 40 40 40 40 40 40 40 40 40 40 40 40 40 40 40 40 40 40 40 40 40 40 40 40 40 40 40 40 40 40 40 40 40 40 40 39 39 39 40 40 40 40 40 40 40 40 40 40 40 40 40 40 40 40 40 40
40 40 40 40 38 38 38 40 40 40 40 40 40 40 40 40 40 40 40 38 38 38 40 40 40 40 40 40 40 40 40 40 40 38 38 38 40 40 40 40 40 40 40 40 40 40 40 40 40 38 30 26 26 26 40 40 39 38 29 29
31 31 40 32 40 39 39 39 40 40 40 40 40 40 40 40 40 40 34 30 20 20 20 25 36 40 40 40 40 36 36 38 38 38 34 34 34 38 40 39 39 39 40 40 40 40 40 40 40 40 40 40 34 34 34 38 38 39 39 40
40 24 22 24 21 18 21 21 21 28 24 10 14 14 14 11 12 13 14 32 30 26 28 30 32 32 38 40 40 40 40 40 40 40 38 36 38 38 40 40 40 40 40 40 40 40 40 40 40 40 40 40 34 34 34 31 30 16 30 40
40 40 40
>I6629V002B0UXC length=332 xy=0712_3070 region=2 run=R_2014_12_30_12_21_21_
23 28 27 27 27 23 23 23 27 21 23 19 20 20 20 20 19 29 30 30 29 30 30 32 32 18 21 21 18 18 23 23 23 24 21 21 28 17 22 15 15 15 19 15 21 17 19 17 22 28 28 21 21 19 17 17 23 19 19 18
19 19 19 19 23 27 20 20 20 25 30 35 35 37 37 35 30 30 37 37 37 34 34 23 21 21 20 33 33 32 32 32 33 33 25 25 27 27 34 34 35 35 35 35 35 35 37 30 30 31 35 35 35 35 37 37 37 37 37 37
37 37 37 37 37 37 37 37 37 37 37 37 37 28 28 28 26 32 22 33 33 33 33 33 28 28 25 25 25 25 25 35 33 33 32 32 32 35 35 37 37 37 35 34 34 37 37 37 37 37 37 37 37 37 37 37 37 37 32 30
30 35 35 35 35 35 35 35 21 21 21 25 35 35 37 37 37 37 35 35 37 37 37 37 37 37 37 37 37 37 37 37 37 37 34 34 34 37 35 32 24 25 25 25 25 35 32 25 25 25 27 33 33 35 32 18 18 18 30 35
35 35 28 28 28 28 38 40 40 40 35 31 31 30 34 35 33 33 32 30 27 27 27 19 16 16 16 27 29 29 30 24 24 25 32 32 35 35 35 35 35 35 35 33 33 33 32 32 35 35 33 33 33 35 35 32 32 32 35 30
30 30 30 23 23 23 20 20 32 32 35 35 35 33 32 32 32 32 21 21 19 19 14 13 13 13 17 17 17 17 18 13
>I6629V002B0V5T length=364 xy=0713_0575 region=2 run=R_2014_12_30_12_21_21_
40 40 40 38 38 26 26 28 28 26 35 35 35 40 40 40 40 40 40 40 40 40 40 40 40 40 40 40 40 40 40 21 21 21 39 40 40 39 39 39 39 39 39 40 40 40 40 40 40 40 40 40 40 40 40 40 40 40 40 40
38 37 37 40 40 36 36 36 35 37 40 36 28 28 28 33 36 36 36 35 33 33 33 35 36 36 39 39 24 24 24 33 33 33 26 26 27 36 36 35 35 35 23 22 22 22 27 30 36 36 33 35 27 27 28 33 40 40 40 40
40 40 40 40 40 40 40 40 40 39 40 39 39 39 40 40 40 40 40 40 36 36 36 36 21 21 21 28 27 35 40 39 39 39 37 37 39 40 40 39 33 33 33 33 36 36 36 40 36 36 32 29 29 30 30 26 26 16 16 18
16 17 20 36 32 31 31 32 33 38 38 40 37 27 27 27 37 37 32 32 32 35 27 27 27 27 35 35 35 35 38 38 38 33 33 33 33 29 37 37 40 40 40 40 37 37 35 40 40 40 39 39 39 39 40 40 40 40 40 34
34 34 34 40 26 27 27 27 32 40 40 32 32 23 23 23 32 32 37 36 33 30 30 30 33 36 27 27 23 22 21 33 29 30 30 30 33 33 25 26 17 17 17 24 30 24 25 25 25 33 33 33 36 32 27 21 21 21 27 38
38 38 33 33 33 35 29 36 36 36 36 35 38 38 38 35 35 27 27 27 32 32 40 39 40 40 40 40 39 39 39 39 39 39 39 39 39 39 39 39 39 39 39 26 25 25 31 33 36 35 35 34 34 26 26 26 31 20 12 20
20 30 29 29
>I6629V002B0V8U length=360 xy=0713_0684 region=2 run=R_2014_12_30_12_21_21_
40 40 40 40 40 24 24 24 24 24 40 40 40 40 40 40 40 40 40 40 40 40 39 39 30 30 30 30 30 39 40 39 39 39 40 40 40 39 39 39 40 40 40 40 40 40 40 40 40 40 40 40 40 40 40 39 39 39 40 40
40 40 40 40 40 40 40 40 40 40 40 40 21 21 21 39 39 39 39 40 40 40 40 40 40 40 40 40 40 40 40 40 40 40 40 40 40 40 40 39 39 38 38 39 40 40 40 40 40 40 40 40 40 40 40 40 40 40 40 40
40 40 40 40 40 40 40 40 40 40 40 40 40 40 40 40 40 40 40 40 40 40 40 40 40 40 40 40 40 40 40 40 40 40 40 40 40 40 40 39 39 39 40 40 40 40 40 40 40 40 40 40 40 40 40 40 40 40 40 39
39 39 40 40 40 40 40 40 40 40 40 40 40 40 40 40 40 40 40 40 40 40 40 40 40 40 40 40 40 40 40 40 40 40 40 40 40 40 40 40 40 40 40 40 40 40 40 40 40 40 40 39 39 39 40 40 40 40 34 34
34 34 40 40 40 39 39 39 40 40 39 39 40 39 39 39 39 39 40 40 39 39 39 40 40 40 40 40 40 39 39 39 39 40 40 34 34 34 40 38 39 39 40 40 40 40 40 35 30 24 24 24 26 40 40 40 40 36 36 36
34 34 34 40 40 40 40 40 40 40 40 40 40 40 40 40 40 40 40 40 40 40 40 40 40 40 40 40 40 40 40 40 39 39 39 40 40 40 40 40 40 40 40 40 40 40 40 40 40 31 31 31 31 40 34 40 40 35 34 34
>I6629V002B0V92 length=23 xy=0713_0728 region=2 run=R_2014_12_30_12_21_21_
40 40 40 40 40 40 40 40 40 40 40 40 40 34 34 34 34 40 40 40 40 40 40
>I6629V002B0V9B length=358 xy=0713_0701 region=2 run=R_2014_12_30_12_21_21_
36 36 36 38 37 26 26 26 36 32 31 31 24 29 25 25 18 18 19 14 14 14 14 19 19 30 30 31 30 36 31 31 33 40 34 40 36 30 29 18 18 18 31 22 32 29 26 24 19 19 29 21 21 29 23 23 23 24 28 26
26 24 24 21 25 19 17 17 16 16 24 24 33 34 36 40 40 40 40 40 40 40 40 40 40 40 40 40 40 40 40 40 40 39 39 39 40 40 40 40 40 40 40 40 40 40 40 40 40 40 39 39 39 40 40 40 40 40 40 40
40 40 40 40 40 40 40 40 40 40 40 40 40 40 40 40 40 40 40 40 40 40 40 40 40 40 40 40 40 40 40 40 40 40 40 40 40 40 38 38 38 38 40 40 40 40 40 40 40 40 40 40 40 40 40 40 40 40 40 40
40 40 40 40 40 40 40 40 40 40 40 40 40 40 40 40 40 40 40 40 40 40 40 40 40 40 40 40 40 40 40 40 40 40 40 40 40 40 40 40 38 38 38 38 38 40 40 40 40 40 40 34 34 34 40 40 40 40 34 34
31 31 38 32 40 38 38 38 40 40 40 40 40 40 40 40 40 40 40 40 39 39 39 39 39 39 40 40 34 38 34 30 30 30 34 38 39 39 40 39 39 39 40 40 40 40 40 40 38 38 38 40 40 40 40 40 40 40 40 40
40 40 40 38 38 38 40 40 40 40 40 40 39 39 39 38 38 38 38 40 40 40 40 40 40 40 40 40 40 40 40 40 40 40 39 39 39 40 40 40 40 40 37 37 36 36 40 34 34 34 31 38 16 30 30 40 40 40
>I6629V002B0VAO length=362 xy=0712_3550 region=2 run=R_2014_12_30_12_21_21_
40 40 40 40 40 40 40 40 40 40 40 40 40 40 40 40 40 40 40 40 40 40 40 40 40 40 40 40 40 40 40 39 39 39 40 40 40 39 39 39 40 40 40 40 40 40 40 40 40 40 40 40 40 40 40 40 34 34 34 34
40 40 40 40 40 40 40 40 40 40 40 40 39 39 39 40 30 30 30 30 30 40 40 40 40 40 40 40 40 40 32 32 32 32 40 37 37 37 40 40 40 40 40 40 40 39 39 39 40 40 40 40 40 40 40 40 40 40 40 40
40 40 40 40 40 40 40 40 40 40 40 40 40 40 40 40 40 40 40 40 40 40 40 40 40 40 40 40 40 40 40 40 40 40 40 40 40 40 39 26 26 26 39 40 40 40 40 40 40 40 40 40 40 40 40 40 40 40 40 40
40 40 40 40 40 40 40 40 40 40 40 40 40 40 40 40 40 40 40 40 40 40 40 39 39 39 40 40 40 40 40 40 40 40 40 40 40 40 40 40 40 40 40 40 40 40 40 40 40 40 40 39 39 39 40 40 40 40 34 34
33 33 40 40 40 39 39 39 40 40 40 40 40 40 40 40 40 40 40 40 39 39 39 40 40 40 40 40 40 40 34 34 35 39 40 40 40 40 40 30 30 30 39 40 40 40 40 40 40 40 40 40 40 35 34 34 34 39 40 40
19 19 19 17 17 17 31 31 31 38 36 17 17 17 19 19 26 17 38 38 38 36 38 36 36 39 39 40 40 40 40 40 40 40 40 40 40 40 40 40 40 40 40 40 40 40 40 40 40 40 39 31 31 33 32 40 34 40 40 40
40 40
>I6629V002B0VFJ length=365 xy=0712_3725 region=2 run=R_2014_12_30_12_21_21_
40 40 40 40 40 39 39 39 40 40 40 40 40 40 40 40 40 40 38 38 38 40 40 40 40 40 40 40 38 38 38 38 38 38 38 40 40 39 39 39 40 40 40 40 40 40 40 38 35 35 35 38 23 23 20 21 21 33 35 40
40 40 40 40 40 40 40 40 40 40 40 40 39 35 35 35 38 40 40 33 33 33 34 40 26 26 26 26 29 29 33 33 40 40 37 37 38 40 40 40 38 38 38 38 38 39 40 40 40 39 39 39 40 40 40 40 38 38 38 38
38 38 38 40 40 38 38 38 40 31 31 30 29 39 29 39 40 37 21 21 21 28 28 39 40 40 40 40 40 39 38 38 38 40 40 40 40 40 40 37 33 33 33 33 40 40 39 39 38 38 38 38 39 39 40 40 33 33 33 37
37 40 40 40 38 29 29 29 38 40 40 40 40 40 40 40 40 40 40 40 40 40 40 29 28 28 35 28 28 28 32 28 28 28 28 33 37 35 40 40 40 40 40 40 40 38 28 28 28 38 40 40 39 39 39 38 38 38 40 34
34 32 32 40 29 40 40 40 40 40 40 40 40 40 28 28 28 28 28 40 40 39 39 33 38 38 40 37 38 38 38 39 32 28 28 28 38 38 38 35 22 22 22 32 35 38 39 33 33 31 35 31 32 32 32 33 33 28 16 21
21 22 22 26 24 24 40 32 31 31 32 38 38 38 34 35 22 22 20 20 27 27 36 27 25 25 25 25 23 27 27 35 21 21 21 31 35 34 35 35 36 27 27 27 34 30 26 26 28 28 36 23 23 35 26 26 26 26 35 14
27 27 35 31 33
>I6629V002B0VFN length=24 xy=0712_3729 region=2 run=R_2014_12_30_12_21_21_
40 40 40 40 40 40 40 40 40 40 40 40 40 34 34 34 32 40 40 40 40 40 40 40
>I6629V002B0VGN length=360 xy=0712_3765 region=2 run=R_2014_12_30_12_21_21_
40 40 40 40 40 28 28 28 28 28 40 40 40 40 40 40 40 40 40 40 40 40 40 40 40 40 40 40 40 40 40 30 30 30 40 40 40 39 39 39 40 40 40 40 40 40 40 40 40 40 40 40 40 40 40 40 40 40 40 39
39 39 40 40 40 26 26 26 26 26 40 26 26 26 26 40 39 39 39 34 34 34 34 40 40 40 40 40 40 40 40 40 40 40 40 40 40 40 40 40 40 40 40 40 34 34 34 34 40 40 39 40 40 40 40 40 40 40 40 40
40 39 39 39 39 40 40 40 40 40 40 40 40 40 40 40 40 40 40 40 40 40 40 40 40 40 40 40 40 40 40 40 40 40 40 40 40 40 40 38 38 38 40 40 40 40 40 40 40 40 40 40 40 40 40 40 40 40 40 40
40 40 40 40 40 40 40 40 40 40 40 40 40 40 40 40 40 40 40 40 40 40 40 40 40 40 40 40 40 40 40 40 40 40 40 40 40 40 40 40 40 40 40 40 40 40 40 40 40 40 40 39 39 39 40 40 40 40 30 29
29 27 40 29 34 20 19 19 24 18 29 36 36 36 36 36 34 34 34 40 40 40 40 39 40 40 35 35 35 35 40 40 40 40 40 40 40 36 33 29 29 29 26 36 21 30 30 33 36 36 36 36 36 40 40 40 39 39 39 40
30 30 30 40 40 34 36 36 36 33 34 30 30 30 30 36 36 36 36 40 40 40 40 40 40 39 39 39 39 40 40 40 40 40 40 40 40 40 40 39 39 39 40 40 40 40 33 33 34 29 29 29 29 36 23 36 36 36 36 36
>I6629V002B0VNT length=361 xy=0712_4023 region=2 run=R_2014_12_30_12_21_21_
40 40 40 40 40 39 39 39 40 40 40 40 40 40 40 40 40 40 40 40 40 40 40 40 40 40 39 39 39 40 40 39 39 39 40 40 40 39 39 39 40 40 40 40 40 40 40 40 40 40 40 40 40 40 40 39 39 39 40 40
40 40 40 40 40 40 40 40 40 40 40 40 39 39 39 40 40 40 40 40 40 40 40 40 40 40 40 40 40 40 40 40 40 40 40 40 40 40 40 40 40 39 39 39 40 40 40 40 40 40 40 40 40 40 40 40 40 40 40 40
40 40 40 40 40 40 40 40 40 40 40 40 40 40 40 40 40 40 40 40 40 40 40 40 40 40 40 40 40 40 40 40 40 40 40 40 40 40 40 39 39 39 40 40 40 40 40 40 40 40 40 40 40 40 40 40 40 40 40 39
39 39 39 39 40 40 40 40 40 40 40 40 40 40 40 40 40 40 40 40 40 40 40 40 40 40 40 40 40 40 40 30 30 30 35 39 39 40 40 40 40 40 40 40 40 40 40 40 40 40 40 39 39 39 40 40 40 40 30 30
30 30 40 23 30 30 30 40 40 40 40 40 40 40 40 40 40 40 39 35 34 34 34 35 40 40 40 40 40 40 39 39 39 39 35 34 34 36 36 36 34 30 34 30 24 30 30 35 40 40 40 40 40 40 39 39 39 36 36 40
34 34 34 34 36 26 20 20 20 40 40 36 36 39 39 40 40 40 40 40 39 39 39 39 39 40 40 40 40 40 40 40 40 39 39 30 30 30 30 30 36 40 36 36 36 38 40 37 33 34 26 26 26 26 34 23 40 40 40 40
40
>I6629V002B0VO5 length=76 xy=0712_4071 region=2 run=R_2014_12_30_12_21_21_
31 30 32 32 32 28 30 37 37 24 27 27 31 36 35 35 33 25 19 19 19 31 32 32 19 19 19 19 23 29 27 19 19 19 19 15 24 23 26 23 23 24 25 33 33 35 35 37 34 32 34 34 35 37 31 31 31 37 37 37
37 37 37 37 37 37 37 37 35 35 33 29 23 23 21 21
>I6629V002B0VRO length=344 xy=0713_0066 region=2 run=R_2014_12_30_12_21_21_
35 30 30 30 32 16 16 16 14 14 23 23 27 30 27 25 22 15 14 16 22 27 26 22 21 21 22 31 38 33 33 31 31 36 30 38 33 22 21 18 18 16 27 19 27 20 22 22 18 19 22 18 18 23 21 21 20 20 22 22
33 33 30 30 30 36 38 39 39 39 40 40 35 35 35 39 39 35 26 26 22 22 22 35 36 36 26 26 26 26 31 36 35 35 31 31 31 35 35 35 35 35 35 40 40 36 36 36 28 29 29 33 40 33 33 33 40 40 40 38
38 36 36 36 35 35 27 21 21 18 18 16 16 22 20 20 32 36 36 36 38 38 39 39 40 39 40 40 40 40 40 40 40 40 40 40 40 40 40 39 39 39 40 40 40 40 40 40 40 40 40 40 39 40 40 40 40 40 40 40
37 37 37 37 37 40 39 39 39 39 39 40 40 24 24 24 31 40 39 39 39 37 37 31 37 40 39 39 39 40 39 39 39 39 29 29 28 38 35 35 35 37 38 34 26 26 26 30 33 37 35 20 20 18 18 37 38 38 38 28
24 24 24 31 25 40 36 22 22 22 22 22 33 27 31 31 31 35 40 40 40 30 28 30 30 40 40 40 40 31 26 26 26 40 40 40 31 31 31 38 33 36 36 40 31 20 21 21 21 26 35 35 37 36 36 36 36 30 20 20
21 26 33 33 33 33 36 26 26 26 24 35 26 26 26 35 38 35 35 35 31 31 31 37 24 31 31 26 25 23 24 28 30 26 26 23 24 12 11 12 12 12 13 13
>I6629V002B0VU3 length=363 xy=0713_0189 region=2 run=R_2014_12_30_12_21_21_
40 40 40 40 40 39 39 39 40 40 40 40 40 40 40 40 40 40 40 40 40 40 40 40 40 40 40 40 40 40 40 39 39 39 40 40 40 39 39 39 40 40 40 40 40 40 40 40 40 40 40 40 40 40 39 39 39 40 40 40
40 40 40 40 40 40 40 40 40 40 40 40 34 34 34 34 39 39 39 40 40 40 40 40 40 40 40 40 40 40 40 40 39 39 39 40 40 40 40 40 40 40 40 39 39 39 40 40 40 32 32 32 39 40 40 40 40 40 40 40
40 40 40 40 40 40 40 40 40 33 33 33 33 40 40 40 40 40 40 40 40 40 40 40 40 40 40 40 40 40 40 40 40 40 40 40 40 40 40 40 40 40 40 40 40 40 40 40 40 40 40 40 40 40 40 40 40 40 40 40
40 40 40 40 40 40 40 40 40 40 40 40 40 40 40 40 40 40 40 40 40 40 40 40 40 40 39 39 39 39 39 40 40 40 40 40 40 40 40 40 40 40 40 40 40 40 40 40 40 40 40 34 34 34 30 30 30 40 32 32
32 32 40 40 40 39 39 39 40 40 40 40 40 40 40 40 40 40 40 40 30 30 30 35 40 40 40 40 40 40 40 40 40 34 34 34 33 40 40 39 39 39 40 40 40 40 39 39 39 40 40 40 40 40 40 40 40 40 40 34
34 34 34 40 40 40 40 40 40 40 40 40 40 40 40 40 40 40 40 40 40 40 40 40 40 40 40 40 40 35 35 34 39 40 40 40 40 40 40 40 40 40 40 40 32 32 34 33 40 34 34 40 34 34 34 31 39 29 39 40
39 39 39
>I6629V002B0VZ9 length=151 xy=0713_0375 region=2 run=R_2014_12_30_12_21_21_
33 32 30 30 30 27 23 25 24 23 24 23 23 24 29 28 28 27 23 23 23 23 25 25 30 30 30 28 30 25 27 28 28 30 33 24 25 18 18 18 25 31 27 22 21 22 20 28 25 16 16 14 11 11 11 11 11 18 16 18
18 11 11 11 18 17 19 19 27 29 29 28 27 27 28 28 20 20 20 28 28 28 32 29 29 29 27 27 27 19 17 13 13 13 18 16 16 12 12 11 11 12 12 22 22 16 16 21 21 21 21 23 23 24 27 21 21 21 21 23
23 24 29 29 32 29 29 30 27 27 24 24 16 16 16 23 31 32 32 31 23 23 24 29 29 21 21 21 21 13 13
>I6629V002B0W12 length=361 xy=0713_1736 region=2 run=R_2014_12_30_12_21_21_
40 40 40 40 40 39 39 39 40 40 40 40 40 40 40 40 40 40 40 40 40 40 40 40 40 40 40 40 40 40 40 39 39 39 40 40 40 39 39 39 40 40 40 40 40 40 40 40 40 40 40 40 40 40 34 34 34 34 40 40
40 40 40 40 40 40 40 40 40 40 40 40 39 39 39 40 34 34 34 34 39 39 39 33 39 39 39 39 39 39 40 39 39 39 40 40 40 40 40 40 40 40 40 40 40 40 40 40 40 40 40 40 40 40 40 40 40 40 40 40
40 40 40 40 40 40 40 40 40 40 40 24 24 24 24 24 24 40 40 40 40 40 40 40 40 40 40 40 40 40 40 40 40 40 40 40 40 40 40 39 39 39 40 40 40 40 40 40 40 40 40 40 39 39 39 39 39 40 33 33
34 34 39 40 40 40 40 40 40 40 40 40 40 40 40 40 40 40 40 40 25 22 22 22 22 40 34 34 30 30 30 30 30 39 40 40 40 40 40 40 40 40 40 40 40 40 40 40 40 40 40 39 39 39 39 35 35 35 31 32
33 34 40 34 40 39 39 30 30 28 39 40 40 40 40 40 40 40 40 40 39 38 40 39 39 39 36 36 33 32 31 28 25 22 27 20 20 16 13 12 12 12 12 12 20 21 30 30 32 30 28 32 36 36 40 40 36 29 29 28
32 27 23 23 15 15 15 12 21 21 11 11 16 16 18 17 21 22 22 19 28 32 31 28 32 33 38 38 24 24 24 36 40 37 28 30 28 29 29 36 34 28 30 30 34 36 40 40 40 40 31 31 31 31 26 13 26 26 40 40
40
>I6629V002B0W2D length=24 xy=0713_1747 region=2 run=R_2014_12_30_12_21_21_
40 40 40 40 40 40 40 40 40 40 40 40 40 34 34 34 34 40 40 40 40 40 40 40
>I6629V002B0W2K length=20 xy=0713_1754 region=2 run=R_2014_12_30_12_21_21_
39 40 40 40 36 36 36 24 26 0 23 23 31 28 28 28 24 36 22 21
>I6629V002B0W5P length=359 xy=0713_1867 region=2 run=R_2014_12_30_12_21_21_
40 40 40 40 40 30 30 30 30 30 40 40 40 40 40 40 40 40 40 40 40 40 40 40 40 40 40 40 40 40 40 39 39 39 40 40 40 39 39 39 40 40 40 40 40 40 40 40 40 40 40 40 40 40 40 40 40 40 40 40
40 40 40 40 40 39 39 39 40 40 39 39 39 40 40 40 39 39 39 34 34 34 34 40 40 40 40 40 34 34 34 34 40 40 40 40 40 40 40 40 40 40 40 29 29 29 29 40 40 40 40 40 40 40 40 40 40 40 40 40
40 40 40 40 40 40 40 40 40 40 40 40 39 39 39 40 40 40 40 40 40 40 40 40 40 40 40 40 40 40 40 40 40 40 40 40 40 40 39 39 39 40 40 40 40 40 40 40 40 40 40 40 40 40 40 40 40 40 40 40
40 40 40 40 40 40 40 40 40 40 40 40 40 40 40 39 39 39 40 39 30 30 30 39 40 40 40 40 40 40 40 40 40 40 39 39 39 40 40 40 40 40 39 30 30 30 39 40 40 39 38 38 38 39 40 40 40 34 34 34
34 40 40 40 39 39 39 40 40 40 40 40 40 40 40 40 40 40 40 30 30 30 39 40 40 40 40 40 40 40 40 40 40 40 40 40 40 40 39 39 39 40 40 40 40 40 40 40 40 40 40 40 40 38 36 36 36 26 26 17
17 17 17 28 27 27 28 28 32 32 35 38 40 40 40 26 26 26 35 35 39 30 30 30 30 39 40 40 40 40 40 40 40 40 40 40 40 40 40 39 39 39 39 40 40 40 40 40 31 31 29 29 40 30 40 40 39 39 39
>I6629V002B0W71 length=357 xy=0713_1951 region=2 run=R_2014_12_30_12_21_21_
30 30 36 35 36 28 28 28 31 16 22 17 17 17 17 17 19 19 22 18 30 33 31 23 21 22 19 19 16 16 16 16 16 32 35 32 26 27 26 35 24 32 28 25 22 23 22 22 22 17 17 14 19 22 19 17 17 20 24 30
29 30 30 30 33 33 30 38 38 38 33 28 27 28 33 33 33 34 37 39 39 39 40 40 40 40 40 40 40 40 40 40 40 40 40 40 40 40 40 40 40 39 39 40 40 40 37 37 26 26 26 39 40 40 40 40 40 40 40 40
40 40 40 40 40 40 40 40 40 40 40 40 40 40 40 40 40 40 37 37 37 40 40 40 37 37 37 40 40 40 40 37 37 37 40 40 40 40 40 40 40 40 40 40 40 40 39 39 39 40 40 40 40 39 40 40 37 37 37 40
40 40 40 40 40 40 40 40 40 39 37 33 33 33 39 39 37 37 40 35 35 35 38 40 35 27 27 28 33 35 35 35 40 40 40 40 40 40 40 40 40 40 40 40 40 40 40 40 40 39 39 39 39 35 36 35 35 35 39 39
39 40 40 40 36 31 31 32 32 40 31 40 39 39 39 39 22 27 27 37 35 31 31 31 37 26 21 20 20 20 31 35 40 40 40 40 40 40 40 40 40 40 31 31 31 40 39 39 39 40 40 25 31 31 31 35 40 37 35 35
35 35 38 38 35 35 35 24 24 24 24 31 31 27 27 27 36 36 36 37 38 38 38 35 21 21 20 31 33 36 35 33 33 33 36 36 39 25 25 25 25 33 36 40 33 29 25 23 23 23 32 32 32 32 27 27 29
>I6629V002B0WBQ length=361 xy=0713_0788 region=2 run=R_2014_12_30_12_21_21_
40 40 40 40 40 39 39 39 40 40 40 40 40 40 40 40 40 40 40 40 40 40 40 40 40 40 40 40 40 40 40 39 39 39 40 40 40 39 39 39 40 40 40 40 40 40 40 40 40 40 40 40 40 40 39 39 39 40 40 40
40 40 40 40 40 40 40 40 40 40 40 40 39 39 39 40 34 34 34 34 39 39 39 40 40 40 40 40 40 40 40 39 39 39 40 40 40 40 40 40 40 40 40 40 34 34 34 34 40 40 40 40 40 40 40 40 40 40 40 40
40 40 40 40 40 40 40 40 40 40 40 39 39 39 40 37 37 39 40 40 40 40 39 39 39 39 39 40 40 40 40 40 40 40 40 40 40 40 40 39 39 39 40 40 40 40 40 40 40 40 40 40 40 40 40 40 40 40 40 40
40 40 40 40 40 40 40 40 40 40 40 40 40 40 40 40 40 40 40 40 40 40 40 40 40 40 40 40 40 40 40 40 40 40 40 40 40 40 40 40 40 40 40 40 40 40 40 40 40 40 40 39 39 39 40 40 40 40 34 34
34 34 40 40 40 38 38 38 40 40 40 40 40 40 40 40 40 40 40 40 39 39 39 40 40 40 40 40 40 40 40 40 40 40 40 40 40 40 40 39 39 39 40 40 40 40 40 40 40 40 40 40 40 40 40 40 40 40 40 40
39 39 39 40 40 40 40 40 40 40 40 40 40 40 40 40 40 40 40 40 40 40 40 40 40 40 40 40 40 39 39 39 39 40 40 40 40 40 40 40 40 40 40 40 40 40 40 40 40 40 34 34 34 31 35 23 35 35 40 40
40
>I6629V002B0WEI length=360 xy=0713_0888 region=2 run=R_2014_12_30_12_21_21_
40 40 40 40 40 39 39 39 40 40 40 40 40 40 40 40 40 40 40 40 40 40 40 40 34 34 34 34 40 40 40 39 39 39 40 40 40 39 39 39 40 40 40 40 40 40 40 40 40 40 40 40 40 40 40 40 40 40 40 40
40 40 40 40 40 40 40 40 40 40 40 40 39 39 39 40 31 31 31 31 40 40 40 40 40 40 40 40 40 40 40 39 39 39 40 40 40 39 39 40 40 39 39 39 40 40 40 40 40 40 26 26 26 40 40 40 40 40 40 40
40 40 40 40 40 40 40 40 40 40 40 39 39 39 40 40 40 40 40 40 40 40 40 40 40 40 40 40 40 40 40 40 40 40 40 40 40 40 40 40 40 40 40 40 40 40 40 40 40 40 40 40 40 40 40 40 40 40 40 40
40 40 40 40 40 40 40 40 40 40 40 40 40 40 40 40 40 40 40 40 40 40 40 40 40 40 39 39 39 40 39 39 39 39 39 39 40 40 40 40 40 40 40 40 40 40 40 40 40 40 40 39 39 39 40 40 40 40 31 31
31 31 40 40 40 39 39 39 40 40 40 40 40 40 40 40 40 40 40 40 39 39 39 40 40 40 40 40 40 40 40 40 40 40 40 39 39 39 40 38 38 38 40 40 40 40 40 40 40 40 40 40 40 40 40 40 40 40 34 34
24 24 20 30 34 36 36 40 36 36 36 39 39 39 39 39 39 39 39 40 40 40 40 40 40 40 35 30 26 26 30 39 40 40 40 40 36 36 36 40 40 26 22 26 26 40 33 33 34 29 29 25 25 40 23 36 36 40 40 40
>I6629V002B0WGF length=363 xy=0713_0957 region=2 run=R_2014_12_30_12_21_21_
40 40 40 40 40 39 39 39 40 40 40 40 40 40 40 40 40 40 40 40 40 40 40 40 40 40 40 40 40 40 40 39 39 39 40 40 40 39 39 39 39 39 39 40 40 40 40 40 40 40 40 40 40 40 39 39 39 40 40 40
40 40 40 40 40 39 39 39 40 40 40 40 34 34 34 34 40 40 40 40 40 40 40 40 40 40 40 40 40 40 40 40 40 40 40 40 40 40 40 40 39 39 39 40 40 40 40 40 40 39 39 39 40 40 40 40 40 40 40 40
40 40 40 40 40 40 40 40 40 34 34 34 34 40 40 40 40 40 40 40 40 40 40 40 40 40 40 40 40 40 40 40 40 40 40 40 40 40 40 38 38 38 40 40 40 40 40 40 40 40 40 40 40 40 40 40 40 40 40 40
40 40 40 40 40 40 40 40 40 40 40 40 40 40 40 40 40 40 40 40 40 40 40 40 40 40 39 39 39 40 40 40 40 40 40 40 40 40 40 40 40 40 40 40 40 40 40 40 40 40 40 39 39 39 40 40 40 40 33 33
34 34 40 40 40 40 40 40 40 40 40 40 40 40 40 40 40 40 40 39 38 38 39 40 40 40 40 40 40 40 40 40 40 40 40 40 40 40 40 39 39 39 40 40 40 40 39 38 38 39 40 40 40 40 40 40 40 40 40 29
33 33 33 35 40 40 40 40 40 40 40 40 40 40 40 40 40 40 40 40 40 40 40 40 40 40 40 40 40 40 40 40 40 40 40 40 39 39 39 40 40 40 40 39 31 31 34 33 40 34 29 35 31 31 33 31 39 29 40 40
40 40 40
>I6629V002B0WSS length=363 xy=0713_1402 region=2 run=R_2014_12_30_12_21_21_
38 36 34 34 36 33 39 39 40 35 40 40 40 40 40 40 36 33 33 30 30 36 23 23 23 23 23 23 25 36 36 33 34 36 40 40 40 39 39 38 38 38 38 40 38 38 38 40 40 40 40 40 40 40 34 34 34 34 34 19
25 25 40 23 23 22 28 28 32 36 38 36 33 33 33 36 36 36 34 34 30 30 27 30 40 40 40 40 40 36 36 34 30 30 30 40 38 36 36 40 40 37 37 37 38 34 34 37 38 40 40 40 40 40 40 40 40 40 40 40
40 40 40 38 38 38 40 40 40 40 40 40 40 40 40 38 38 38 38 38 40 40 40 40 40 40 40 40 40 40 40 40 40 40 34 34 34 38 40 34 34 34 40 40 38 38 38 40 40 40 40 40 40 40 40 40 40 38 38 38
40 40 38 30 21 21 21 38 40 40 40 40 40 40 40 40 40 40 40 40 40 40 40 40 40 40 40 40 40 40 40 38 34 34 34 40 40 40 40 40 40 40 40 40 36 30 30 30 36 36 29 22 14 14 14 28 33 28 30 12
12 12 12 14 33 20 40 33 33 33 40 34 40 40 40 40 40 40 40 40 38 28 24 24 23 30 40 40 40 40 40 40 40 38 38 38 40 40 30 30 26 26 25 36 40 40 36 40 40 40 40 30 30 30 36 40 40 40 40 34
30 30 25 25 25 25 36 38 36 32 32 33 38 36 23 25 25 30 30 30 30 28 36 36 40 40 40 40 40 40 40 34 34 34 40 40 40 36 36 36 36 34 33 32 36 24 27 27 36 31 31 36 19 19 19 19 29 16 36 40
40 36 36
>I6629V002B0WVF length=24 xy=0713_1497 region=2 run=R_2014_12_30_12_21_21_
40 40 40 40 40 40 40 40 40 40 40 40 40 34 34 34 34 40 40 40 40 40 40 40
>I6629V002B0X09 length=363 xy=0713_3003 region=2 run=R_2014_12_30_12_21_21_
40 40 40 40 40 34 34 34 40 40 40 40 40 40 40 40 40 40 40 40 40 40 39 39 30 30 30 30 35 40 40 35 35 35 40 40 40 39 39 34 35 32 40 40 40 40 40 40 40 40 40 40 40 40 38 38 38 40 40 40
40 40 40 40 40 40 40 40 40 40 40 40 34 34 34 39 21 21 21 30 40 40 40 40 40 40 40 40 40 40 40 40 39 39 39 40 40 40 40 40 40 40 40 40 40 40 40 40 40 40 40 40 40 39 39 39 40 40 40 40
40 40 40 40 40 40 40 40 40 34 34 34 33 40 40 40 40 40 40 40 40 40 40 40 40 40 40 40 40 40 40 40 40 40 40 40 40 40 40 39 39 39 40 40 40 40 40 40 40 40 40 40 40 40 40 40 40 39 39 39
40 40 40 40 40 40 34 34 35 33 33 40 40 40 40 40 40 39 24 24 28 39 39 40 40 40 30 30 30 40 40 40 40 40 40 40 40 40 40 40 40 40 40 40 40 40 40 40 40 40 40 38 38 38 40 40 40 40 33 33
33 33 40 40 40 40 40 40 40 40 40 40 40 40 40 40 40 40 40 40 39 39 39 40 40 40 40 40 40 40 40 40 40 40 40 40 40 40 40 34 34 34 40 40 34 34 30 30 30 39 34 40 40 40 40 40 40 40 40 33
33 32 31 39 39 40 40 40 40 40 40 40 40 40 40 40 40 40 40 40 40 40 40 40 40 40 40 40 40 40 40 40 39 35 35 35 39 40 40 40 40 40 39 30 31 33 33 33 35 29 29 40 33 33 33 33 40 34 40 40
40 40 40
>I6629V002B0X1D length=361 xy=0713_3007 region=2 run=R_2014_12_30_12_21_21_
40 40 40 40 40 39 39 39 40 40 40 40 40 40 40 40 40 40 40 40 40 40 40 40 40 40 40 40 40 40 40 39 39 39 40 40 40 39 39 39 40 40 40 40 40 40 40 40 40 40 40 40 40 40 40 39 39 39 40 40
40 40 40 40 40 40 40 40 40 40 40 40 39 39 39 40 40 40 40 40 40 40 40 40 40 40 40 40 40 40 40 40 40 40 40 40 40 40 40 40 40 39 39 39 40 40 40 40 40 40 40 40 40 40 40 40 40 40 40 40
40 40 40 40 40 40 40 40 40 40 40 40 40 40 40 40 40 40 40 40 40 40 40 40 40 40 40 40 40 40 40 40 40 40 40 40 40 40 40 39 39 39 40 40 40 40 40 40 40 40 40 39 39 39 40 40 40 40 40 40
40 40 40 40 40 40 40 40 40 40 40 40 40 40 40 40 40 40 40 40 40 40 40 40 40 40 40 40 40 40 40 40 40 40 40 39 39 39 40 40 40 40 40 40 40 40 40 40 40 40 40 39 39 39 40 40 40 40 34 34
34 34 40 40 40 39 39 39 40 40 40 40 40 40 40 40 40 40 40 40 39 39 39 40 40 40 40 40 40 40 40 40 40 40 40 39 39 39 40 39 39 39 40 40 40 40 40 40 40 40 40 40 39 39 39 40 40 40 39 39
29 29 32 32 40 40 40 40 40 40 40 40 40 40 40 40 40 40 40 40 40 40 40 40 40 40 40 40 40 40 40 40 40 40 40 40 40 40 40 40 40 40 40 40 40 40 40 40 40 40 34 34 34 31 39 29 40 40 40 40
40
>I6629V002B0X1Z length=360 xy=0713_3029 region=2 run=R_2014_12_30_12_21_21_
40 40 40 40 40 39 39 39 40 40 40 40 40 40 40 40 40 40 40 40 40 40 40 40 40 40 40 40 40 40 40 39 39 39 40 40 40 39 39 39 40 40 40 40 40 40 40 40 40 40 40 39 39 39 32 32 34 34 40 40
40 40 40 40 40 40 40 40 40 40 40 40 26 26 26 40 33 33 33 33 38 38 38 37 40 40 39 39 39 39 40 39 39 39 40 40 40 40 40 40 40 40 40 40 40 40 40 40 40 40 40 40 40 40 40 40 40 40 40 40
40 40 40 40 40 40 40 40 40 40 40 24 24 24 24 22 22 35 40 30 40 40 40 40 40 40 40 40 40 40 40 40 40 40 40 40 40 40 40 39 39 39 40 40 40 40 40 40 40 40 40 40 40 40 40 40 40 40 40 40
40 40 40 40 39 39 39 40 40 40 40 40 40 40 40 40 40 40 40 40 27 27 28 28 28 40 39 39 39 40 40 40 39 39 39 39 40 40 40 40 40 40 40 40 40 40 40 40 40 40 40 38 38 38 40 40 40 40 33 33
33 33 40 40 40 30 30 30 40 40 40 40 40 40 40 40 40 40 40 40 39 39 39 40 40 40 40 40 40 39 34 34 35 40 40 39 39 39 40 39 39 39 40 40 40 40 40 40 40 40 40 40 40 40 40 34 34 35 39 39
34 34 34 31 29 29 29 40 40 16 16 24 24 39 39 36 36 30 34 30 30 39 40 40 40 40 40 40 40 40 40 40 40 40 40 40 34 34 35 39 40 40 40 40 40 40 40 40 40 33 33 33 32 39 23 35 35 30 30 30
>I6629V002B0X26 length=360 xy=0713_3072 region=2 run=R_2014_12_30_12_21_21_
40 40 40 40 40 39 39 39 40 40 40 40 40 40 40 40 40 40 40 40 40 40 40 40 40 40 40 40 40 40 40 39 39 39 40 40 40 39 39 39 40 40 40 40 40 40 40 40 40 40 40 40 40 40 34 34 34 34 40 40
40 40 40 40 40 40 40 40 40 40 40 40 30 30 30 40 33 34 34 34 39 39 39 40 40 40 40 40 40 40 40 39 39 39 40 40 40 40 40 40 40 40 40 40 40 40 40 40 40 40 40 40 40 40 40 40 40 40 40 40
40 40 40 40 40 40 40 40 40 40 40 26 26 26 26 24 24 40 40 40 40 40 40 40 40 40 40 40 40 40 40 40 40 40 40 40 40 40 40 39 39 39 40 40 40 40 40 40 40 40 40 40 40 40 40 40 40 40 40 40
40 40 40 40 40 40 40 40 40 40 40 40 40 40 40 40 40 40 40 39 26 26 30 29 29 40 39 39 39 40 40 40 40 40 40 40 40 40 40 40 40 40 40 40 40 40 40 40 40 40 40 39 39 39 40 40 40 40 34 34
33 33 40 40 40 39 39 39 40 40 40 40 40 40 40 40 40 40 40 40 39 39 39 40 40 40 40 40 40 40 40 40 40 40 40 39 39 39 40 40 40 40 40 40 40 40 40 40 40 40 40 40 40 40 40 39 39 39 39 39
39 39 39 29 29 29 29 40 40 29 29 39 39 40 40 40 40 40 40 40 40 40 39 39 39 40 40 40 40 40 40 40 40 40 40 40 40 40 40 40 40 40 40 40 40 40 40 40 40 34 34 34 33 40 34 40 40 40 40 40
>I6629V002B0X9W length=362 xy=0713_3314 region=2 run=R_2014_12_30_12_21_21_
40 40 40 40 40 40 40 40 40 40 40 40 40 40 40 40 40 40 40 40 40 40 40 40 40 40 40 40 40 40 40 39 39 39 40 40 40 39 39 39 40 40 40 40 40 40 40 40 40 40 40 40 40 40 40 40 34 34 34 34
40 40 40 40 40 40 40 40 40 40 40 40 39 39 39 40 39 39 39 40 40 40 40 40 26 26 26 26 26 26 40 40 40 40 40 40 40 40 40 40 40 40 40 40 40 39 39 39 40 40 40 40 40 40 40 40 40 40 40 40
40 40 40 40 40 40 40 40 40 40 40 40 40 39 39 39 40 40 40 40 40 40 40 40 40 40 40 40 40 40 40 40 40 40 40 40 40 40 40 40 40 40 40 40 40 40 40 40 40 40 40 40 40 40 40 40 40 40 40 40
40 40 40 40 40 40 40 40 40 40 40 40 40 40 40 40 40 40 40 40 39 38 38 38 39 40 40 40 40 40 40 40 40 40 40 40 40 40 40 40 40 40 40 40 40 40 40 40 39 39 39 39 39 39 40 40 40 40 31 31
31 32 40 34 39 30 30 30 40 40 40 40 40 40 40 40 40 40 40 40 30 30 30 39 39 40 40 40 40 40 40 40 40 40 40 40 39 39 35 34 34 37 35 35 28 39 40 40 39 39 39 39 40 40 40 40 40 40 40 40
35 25 25 25 23 23 31 33 33 36 36 20 24 24 24 24 30 30 40 40 40 40 40 39 39 39 40 40 40 39 39 37 40 40 39 30 30 30 39 39 39 40 40 40 40 40 40 39 39 39 40 34 34 34 32 40 34 40 40 40
40 40
>I6629V002B0XBL length=360 xy=0713_2079 region=2 run=R_2014_12_30_12_21_21_
40 40 40 40 40 25 25 25 25 25 40 40 40 40 40 40 40 40 30 30 30 40 40 40 39 30 30 30 39 40 40 39 39 39 40 40 40 39 39 39 40 40 40 40 40 40 40 40 40 40 40 40 40 40 39 39 38 30 27 27
30 30 39 40 40 40 32 32 32 32 40 40 39 39 39 40 39 39 39 40 40 40 40 40 40 40 40 40 40 40 40 40 40 40 40 40 40 40 40 40 40 39 39 39 40 40 40 40 40 40 40 40 40 40 40 40 40 40 40 40
40 40 40 40 40 40 40 40 40 40 40 40 40 40 40 40 40 40 40 40 40 40 40 40 40 40 40 40 40 40 40 40 40 40 40 40 40 40 40 40 40 40 40 40 40 40 40 40 40 40 40 40 40 40 40 40 40 40 40 40
40 40 40 40 40 40 40 40 40 40 40 40 40 40 40 40 40 40 40 40 40 40 40 40 40 40 40 40 40 40 40 40 40 40 40 40 40 40 40 40 40 40 40 40 40 40 40 40 40 40 40 39 39 39 40 40 40 39 31 31
34 34 40 40 40 39 39 39 40 40 40 40 40 40 40 40 40 40 40 40 39 39 39 40 40 40 40 40 40 40 40 40 40 40 40 40 40 40 40 39 39 39 40 40 40 40 40 40 40 40 40 40 40 40 40 40 40 40 40 40
40 40 40 40 40 40 39 39 39 40 39 34 39 40 40 40 40 40 39 39 39 40 40 40 40 40 40 40 40 40 40 40 40 40 40 40 40 40 40 40 40 40 40 40 40 40 40 40 40 34 34 34 33 40 34 40 40 40 40 40
>I6629V002B0XEM length=24 xy=0713_2188 region=2 run=R_2014_12_30_12_21_21_
40 40 40 40 40 40 40 40 40 40 40 40 40 34 34 34 34 40 40 40 40 40 40 40
>I6629V002B0XFX length=358 xy=0713_2235 region=2 run=R_2014_12_30_12_21_21_
40 40 40 40 40 39 39 39 40 40 40 40 40 40 40 40 40 40 40 39 39 39 40 40 40 40 40 40 40 40 40 39 39 39 40 40 40 39 39 39 39 39 39 40 40 40 40 40 40 40 40 40 40 40 40 40 40 40 40 40
40 40 40 40 40 40 40 40 33 33 30 30 26 26 26 40 40 40 40 40 40 40 40 40 40 40 40 40 40 40 40 40 40 39 39 39 40 40 40 40 40 40 40 40 40 40 40 40 40 40 39 39 39 40 40 40 40 40 40 40
40 40 40 40 40 40 40 40 40 40 40 40 40 40 40 40 40 40 40 40 40 40 40 40 40 40 40 40 40 40 40 40 40 40 40 40 40 40 40 40 40 40 40 40 40 40 40 40 40 40 40 40 40 40 40 40 40 40 40 40
40 40 40 40 39 39 39 39 40 40 40 40 40 40 40 40 40 40 40 34 34 34 34 40 40 40 40 40 40 40 39 39 39 39 40 40 40 40 40 40 40 40 40 40 40 40 40 40 40 40 40 39 39 39 40 40 40 40 30 30
30 30 39 34 40 40 40 40 40 40 39 39 39 39 34 35 35 40 40 40 39 39 39 39 39 39 40 40 40 39 30 30 30 39 35 34 34 37 40 36 39 39 40 40 34 39 39 40 40 40 40 40 40 40 40 40 40 40 40 39
39 39 40 40 34 34 35 39 39 39 36 40 40 40 40 34 34 34 34 39 39 39 39 39 40 40 40 40 40 40 40 40 40 40 30 30 30 40 40 40 28 34 34 39 39 39 40 34 34 33 31 39 29 39 40 40 40 40
>I6629V002B0XHJ length=24 xy=0713_2293 region=2 run=R_2014_12_30_12_21_21_
40 40 40 40 40 40 40 40 40 40 40 40 40 34 34 34 34 40 40 40 40 40 40 40
>I6629V002B0XIL length=362 xy=0713_2331 region=2 run=R_2014_12_30_12_21_21_
40 40 40 40 40 21 21 21 21 21 40 40 40 40 40 40 40 40 40 40 40 40 40 40 40 40 40 40 40 40 40 39 39 39 40 40 40 39 39 39 39 39 39 40 40 40 40 40 40 40 40 40 40 40 40 40 40 40 40 40
40 40 40 40 40 40 40 40 40 40 40 40 38 38 38 40 30 30 30 40 40 40 40 40 40 40 40 40 40 40 33 33 33 33 40 40 40 40 40 40 40 40 40 40 40 40 40 40 40 40 40 39 39 39 40 40 40 40 40 40
40 40 40 40 40 39 39 39 40 40 40 40 40 40 40 40 40 40 40 40 40 40 40 40 40 40 40 40 40 40 40 40 40 40 40 40 40 40 40 39 39 39 40 40 40 40 40 40 40 40 40 40 40 40 40 40 40 40 40 40
40 40 40 40 40 40 40 40 40 40 40 40 40 40 40 40 40 40 40 40 40 40 40 40 40 40 40 40 40 40 40 40 40 40 40 40 40 40 40 40 40 40 40 40 40 40 40 40 40 40 40 39 39 39 40 39 39 39 33 34
32 32 40 34 40 39 39 39 40 39 38 38 40 40 40 40 40 40 40 40 34 34 34 34 40 40 40 40 30 30 30 30 30 39 40 39 39 37 40 39 39 39 40 39 28 35 35 39 39 39 40 40 40 40 40 39 39 39 40 40
40 40 24 24 24 30 40 35 35 35 35 35 37 37 39 40 40 40 40 40 40 39 39 34 35 34 34 40 40 40 40 40 40 40 40 35 34 34 40 40 40 35 35 35 40 40 40 40 40 40 40 32 33 33 33 26 13 26 39 40
40 40
>I6629V002B0XJR length=361 xy=0713_2373 region=2 run=R_2014_12_30_12_21_21_
40 40 40 40 40 39 39 39 40 40 40 40 40 40 40 40 40 40 40 40 40 40 40 40 40 40 40 40 40 40 40 39 39 39 40 40 40 39 39 39 40 40 40 40 40 40 40 40 40 40 40 40 40 40 40 39 39 39 40 40
40 40 40 40 40 40 40 40 40 40 40 40 39 39 39 40 40 40 40 40 40 40 40 40 40 40 40 40 40 40 40 40 40 40 40 40 40 40 40 40 40 39 39 39 40 40 40 40 40 40 40 40 40 40 40 40 40 40 40 40
40 40 40 40 40 40 40 40 40 40 40 40 40 40 40 40 40 40 40 40 40 40 40 40 40 40 40 40 40 40 40 40 40 40 40 40 40 40 40 39 39 39 40 40 40 40 40 40 40 40 39 35 34 34 40 40 40 40 40 40
40 40 40 40 40 40 40 40 40 40 40 40 40 40 40 40 40 40 40 40 40 40 40 40 40 40 40 40 40 40 40 40 40 40 40 39 39 39 40 40 40 40 40 40 40 40 40 40 40 40 40 39 39 39 40 40 40 40 34 34
34 34 40 40 40 39 39 39 40 40 39 39 40 40 40 40 40 40 40 40 39 39 39 40 40 40 40 40 40 40 40 40 40 40 40 40 40 40 40 39 39 39 40 40 40 40 40 40 40 40 40 40 40 40 40 40 40 40 40 40
33 33 32 32 39 39 39 40 40 40 40 40 40 40 40 40 40 40 40 40 40 40 40 40 40 40 40 40 40 40 40 40 40 40 40 40 40 30 30 30 28 34 40 40 40 40 40 39 39 39 31 32 34 34 40 34 40 40 40 40
40
>I6629V002B0XTV length=362 xy=0713_2737 region=2 run=R_2014_12_30_12_21_21_
40 40 40 40 40 26 26 26 26 26 40 40 40 40 40 40 40 40 40 40 40 40 40 40 40 40 40 40 40 40 40 39 39 39 40 40 40 39 39 39 39 39 39 40 40 40 40 40 40 40 40 40 40 40 40 39 39 39 40 40
40 40 40 40 40 40 40 39 39 39 40 40 39 39 39 40 39 39 39 40 40 40 40 40 39 39 39 39 39 39 40 40 40 40 40 40 40 40 40 40 40 40 40 40 40 40 40 40 40 40 40 40 40 40 40 40 40 40 40 40
40 40 40 40 40 34 34 34 40 40 40 40 40 40 40 40 40 40 40 40 40 40 40 40 39 39 39 40 40 40 40 40 40 40 40 40 40 40 40 39 39 39 40 40 40 40 40 40 40 40 40 40 40 40 39 39 39 40 40 40
40 40 40 40 40 40 40 39 39 39 39 40 40 40 40 40 40 40 40 40 40 40 40 40 40 40 40 40 40 40 40 40 40 40 40 40 40 40 40 40 40 40 40 40 40 40 40 40 40 40 40 39 39 39 40 40 40 39 31 31
32 32 40 40 40 39 39 39 40 40 40 40 40 40 40 40 40 40 40 35 30 30 30 35 40 40 40 40 40 40 40 40 40 40 40 40 39 39 39 39 39 39 40 40 40 40 40 40 40 40 40 40 40 40 40 39 35 35 35 40
40 40 39 36 36 40 40 40 40 35 35 26 26 26 26 40 36 34 34 34 36 40 40 40 34 34 34 40 35 30 30 30 39 39 40 40 40 40 39 39 39 40 40 40 40 40 40 40 40 40 40 33 33 34 33 40 34 40 40 40
40 40
>I6629V002B0XWS length=361 xy=0713_2842 region=2 run=R_2014_12_30_12_21_21_
40 40 40 40 40 39 39 39 40 40 40 40 40 40 40 40 40 40 40 40 40 40 40 40 40 40 40 40 40 40 40 39 39 39 40 40 40 40 40 40 40 40 40 40 40 40 40 40 40 40 40 40 40 40 40 39 39 39 40 40
40 40 40 40 40 40 40 40 40 40 40 40 39 39 39 40 40 40 40 40 40 40 40 40 40 40 40 40 40 40 40 40 40 40 40 40 40 40 40 40 40 39 39 39 40 40 40 40 40 40 40 40 40 40 40 40 40 40 40 40
40 40 40 40 40 40 40 40 40 40 40 40 40 40 40 40 40 40 40 40 40 40 40 40 40 40 40 40 40 40 40 40 40 40 40 40 40 40 40 39 39 39 40 40 40 40 40 40 40 40 40 40 40 40 40 40 40 40 40 40
40 40 40 40 40 40 40 40 40 40 40 40 40 40 40 40 40 40 40 40 40 40 40 40 40 40 40 40 40 40 40 40 40 40 40 40 40 40 40 40 40 40 40 40 40 40 40 40 40 40 40 39 39 39 40 40 40 40 34 34
34 34 40 40 40 39 39 39 40 40 40 40 40 40 40 40 40 40 40 40 39 39 39 40 40 40 40 40 40 40 40 40 40 40 40 40 40 40 40 39 39 39 40 40 37 39 39 40 40 40 40 40 40 40 40 40 40 40 40 40
34 34 31 31 39 40 40 40 40 40 40 40 40 40 40 40 40 40 40 40 40 40 40 40 40 40 40 40 40 40 40 40 40 40 40 40 40 40 40 40 40 40 40 40 40 40 39 39 39 40 34 34 34 31 35 23 39 39 40 40
40
>I6629V002B0XXZ length=20 xy=0713_2885 region=2 run=R_2014_12_30_12_21_21_
37 35 35 35 25 20 20 20 20 19 19 19 23 23 23 27 22 29 15 15
>I6629V002B0XY1 length=363 xy=0713_2923 region=2 run=R_2014_12_30_12_21_21_
40 40 40 40 40 26 26 26 40 40 40 40 40 40 40 40 40 40 40 40 40 40 40 40 40 40 40 40 40 40 40 39 39 39 40 40 40 39 39 39 40 40 40 40 40 40 40 40 40 40 40 40 40 40 39 39 39 40 40 40
40 40 40 40 40 40 40 40 40 40 40 40 26 26 26 26 25 25 34 34 30 40 40 40 40 40 40 40 40 40 40 40 40 40 40 40 40 40 40 40 40 40 40 39 39 39 40 38 38 35 35 35 40 40 40 40 40 40 40 40
40 40 40 40 40 40 40 34 34 19 19 19 19 36 25 40 40 40 36 36 38 38 40 40 40 40 38 38 38 40 40 40 40 40 40 40 40 40 40 40 40 40 40 40 40 40 40 40 40 40 38 38 38 40 40 40 40 40 40 40
40 40 40 40 30 30 30 38 40 40 40 38 37 34 34 40 40 40 40 40 40 38 38 38 38 38 30 30 30 40 40 40 40 40 40 40 40 40 40 40 40 40 40 38 34 30 30 30 38 40 40 30 30 30 40 40 40 40 31 31
31 31 34 22 40 40 40 40 40 40 40 40 40 40 40 40 40 40 40 40 39 39 39 40 40 40 40 40 40 40 40 40 40 40 40 40 40 40 40 39 39 39 40 40 40 40 39 38 38 38 28 34 34 38 40 40 40 40 40 40
39 38 38 38 40 40 40 40 40 40 40 34 34 34 40 39 39 39 40 40 40 40 40 40 40 40 40 40 40 40 38 38 38 40 40 40 40 40 38 36 36 40 29 24 24 24 23 23 24 16 20 40 29 29 29 29 38 21 38 40
40 40 40
>I6629V002B0XZ0 length=362 xy=0713_2958 region=2 run=R_2014_12_30_12_21_21_
40 40 40 40 40 39 39 39 40 40 40 40 40 40 40 40 40 40 40 40 40 40 40 40 40 39 39 39 40 40 40 39 39 39 40 40 40 39 39 39 40 40 40 40 40 40 40 40 40 40 40 40 40 40 39 39 39 40 40 40
40 40 40 40 40 40 40 40 40 40 40 40 34 34 34 40 40 40 40 40 40 40 40 40 40 40 40 40 40 40 40 40 40 40 40 40 40 40 40 40 40 40 40 39 39 39 40 40 40 39 39 39 40 40 40 40 40 40 40 40
40 40 40 40 40 40 40 40 40 34 34 34 34 40 40 40 40 40 40 40 40 40 40 40 40 40 40 40 40 40 40 40 40 40 40 40 40 40 40 39 39 39 40 40 40 40 40 40 40 40 40 40 40 40 40 40 40 40 40 40
40 40 40 40 40 40 40 40 40 40 40 40 40 40 40 40 40 40 40 40 40 40 40 40 40 40 39 39 39 40 40 39 39 39 40 40 40 40 40 40 40 40 40 40 40 40 40 40 40 40 40 39 39 39 40 40 40 40 33 34
34 34 40 34 40 40 40 40 40 40 39 39 39 40 40 40 40 40 40 40 39 39 39 40 40 40 40 40 40 40 40 40 40 40 40 40 40 40 40 39 39 39 40 40 40 40 40 40 40 40 40 40 40 40 39 39 39 39 39 39
39 25 28 28 28 28 39 39 39 40 40 40 34 34 33 33 40 40 40 40 39 39 39 40 40 40 40 40 40 40 40 40 40 40 40 40 40 40 39 39 39 40 40 40 40 40 40 40 40 40 40 33 33 33 33 30 16 35 40 40
40 40
>I6629V002B0Y5A length=363 xy=0714_0348 region=2 run=R_2014_12_30_12_21_21_
40 40 40 39 37 40 40 39 39 39 38 27 27 28 32 36 25 25 22 20 20 25 25 26 26 26 26 26 33 33 37 33 33 36 40 40 40 35 35 35 39 38 38 32 24 23 23 30 27 26 26 28 33 36 33 22 23 19 19 19
36 40 40 40 27 35 33 35 38 40 40 35 28 21 20 20 24 36 35 35 37 39 40 40 40 40 40 40 40 40 40 40 40 40 39 36 21 21 21 33 33 33 33 33 35 35 33 35 39 40 40 32 32 31 31 39 39 40 40 40
40 40 39 40 39 40 40 40 40 40 40 40 40 40 33 33 33 40 39 32 32 32 32 28 28 28 28 33 33 40 40 40 40 40 40 40 40 39 40 39 39 39 39 40 40 40 40 40 40 39 39 39 39 37 33 33 33 36 33 33
33 40 40 40 36 28 28 29 40 40 39 39 40 39 40 40 40 40 40 40 40 40 39 39 39 37 22 26 26 37 38 37 40 40 40 40 40 40 40 40 40 40 39 38 38 38 35 39 39 39 39 40 36 33 33 35 40 35 32 28
28 28 28 37 25 40 36 33 33 40 40 40 39 32 32 32 32 32 35 40 35 33 33 36 40 40 32 32 27 24 26 36 36 32 30 32 20 15 15 15 20 20 27 27 29 22 30 30 30 30 35 35 40 40 40 40 27 27 27 32
40 38 25 25 25 20 20 17 17 17 21 21 10 24 23 20 18 25 25 35 36 32 32 27 21 21 21 27 33 35 35 33 20 20 20 33 39 39 39 39 39 36 36 36 36 36 35 30 26 23 23 26 26 26 26 23 30 17 34 35
35 35 35
>I6629V002B0Y60 length=361 xy=0714_0410 region=2 run=R_2014_12_30_12_21_21_
40 40 40 40 40 39 39 39 40 40 40 40 40 40 40 40 40 40 40 40 40 40 40 40 40 40 40 40 40 40 40 39 39 39 40 40 40 39 39 39 40 40 40 40 40 40 40 40 40 40 40 40 40 40 40 40 40 40 40 40
40 40 40 40 40 40 40 40 40 40 40 40 39 39 39 40 40 38 38 38 39 39 39 40 40 40 40 40 40 40 40 34 34 34 34 40 40 40 40 40 40 39 39 39 40 40 40 40 40 40 40 40 40 40 40 40 40 40 40 40
40 40 34 34 34 34 40 40 40 40 40 40 40 40 40 40 40 40 40 40 40 40 40 40 30 30 30 40 40 40 40 40 40 40 40 40 40 40 40 39 39 39 40 40 40 40 40 40 40 40 40 40 40 40 39 39 39 40 40 40
40 40 40 40 40 40 40 40 40 40 40 40 40 40 40 40 40 40 40 40 40 40 40 40 40 40 40 40 39 39 26 26 26 26 26 40 40 40 40 40 40 40 40 40 40 40 40 40 40 40 40 39 39 39 40 40 40 40 34 34
33 33 40 40 40 38 38 38 40 40 40 40 40 40 40 40 40 40 40 35 30 30 30 40 40 40 40 40 40 40 40 40 40 40 40 40 40 40 40 39 39 39 40 40 40 40 40 40 40 40 39 39 39 40 40 40 40 40 40 40
40 40 40 40 40 40 39 39 39 30 30 24 39 39 40 40 40 40 40 40 40 40 40 40 40 40 40 40 39 39 39 39 40 40 40 40 40 40 40 40 40 39 39 39 40 40 40 40 40 40 31 31 31 31 35 23 39 39 40 40
40
>I6629V002B0YAV length=24 xy=0713_3349 region=2 run=R_2014_12_30_12_21_21_
40 40 40 40 40 40 40 40 40 40 40 40 40 34 34 34 34 40 40 40 40 40 40 40
>I6629V002B0YCV length=354 xy=0713_3421 region=2 run=R_2014_12_30_12_21_21_
40 40 40 40 40 39 39 39 40 40 40 40 40 40 40 40 40 40 40 40 40 40 40 40 40 40 40 40 40 40 40 39 39 39 40 40 40 34 34 34 38 40 40 40 40 40 40 40 40 40 40 40 40 40 31 31 31 31 40 40
40 40 40 40 40 40 40 40 40 40 40 40 39 39 39 40 31 31 31 31 35 35 35 31 40 39 38 38 39 38 40 39 39 39 40 40 40 40 40 40 40 40 40 40 40 40 40 40 40 40 40 40 38 38 38 38 40 40 40 40
40 40 40 40 40 40 38 40 36 32 29 14 14 14 14 14 14 22 26 18 34 34 35 36 36 36 38 40 40 40 40 40 40 40 40 40 40 40 40 39 39 39 40 40 40 40 40 40 40 38 34 34 34 40 40 40 40 40 40 40
40 40 40 40 40 40 40 40 40 40 40 40 40 40 40 40 40 40 40 40 27 27 30 29 29 40 39 39 39 38 30 26 26 26 40 40 40 40 40 40 40 40 40 40 40 40 40 40 40 40 40 30 30 30 38 38 38 38 33 33
31 31 40 32 40 34 34 34 34 28 40 40 40 40 40 40 40 40 34 34 26 26 26 34 30 29 28 33 40 36 36 36 30 27 30 34 34 36 38 30 30 30 34 40 40 40 40 40 40 40 40 40 36 36 35 34 31 22 19 16
14 14 19 14 14 14 14 25 25 16 16 21 21 27 24 24 36 36 31 32 35 38 36 32 33 33 33 23 22 22 31 35 22 22 24 28 23 23 23 24 21 40 40 40 40 40 33 33 34 31 31 34 31 34
>I6629V002B0YKR length=362 xy=0713_3705 region=2 run=R_2014_12_30_12_21_21_
40 40 40 40 40 40 40 40 40 40 40 40 40 40 40 40 40 40 40 40 40 40 40 40 40 40 40 40 40 40 40 39 39 39 40 40 40 39 39 39 40 40 40 40 40 40 40 40 40 40 40 40 40 40 40 40 40 40 40 40
40 40 40 40 40 40 40 40 40 40 40 40 26 26 26 40 40 40 40 40 40 40 40 40 39 39 39 39 39 40 40 40 40 35 34 34 34 34 39 40 40 40 40 40 40 39 39 39 40 40 40 40 40 40 40 40 40 40 40 40
40 40 40 40 40 40 40 40 40 34 34 34 34 40 40 40 34 34 34 34 40 40 40 40 39 39 39 40 40 40 40 40 40 40 40 40 40 40 40 39 39 39 40 40 40 40 40 40 40 40 40 40 40 40 39 39 39 40 40 40
40 40 40 40 40 40 40 40 40 40 40 40 40 39 39 39 40 40 40 40 40 40 40 40 40 40 39 39 39 40 40 40 40 40 40 40 39 39 39 40 40 40 40 40 40 39 38 38 39 40 40 39 39 39 40 40 40 40 34 34
34 34 40 40 40 40 39 39 39 39 39 39 40 39 39 40 40 40 40 40 34 34 33 33 40 40 40 40 40 40 40 40 40 40 40 40 40 40 40 38 38 38 40 40 40 40 40 40 40 40 40 40 40 40 40 40 40 40 40 40
40 40 39 39 39 40 40 40 40 40 40 34 34 34 40 40 40 40 40 40 40 40 40 40 40 40 40 40 39 39 39 39 40 40 40 40 40 40 40 40 40 40 40 40 39 39 39 40 34 34 39 31 31 31 31 30 16 30 30 40
40 40
>I6629V002B0YLS length=362 xy=0713_3742 region=2 run=R_2014_12_30_12_21_21_
40 40 16 16 16 16 16 16 16 16 40 40 40 40 40 40 40 40 40 40 40 40 40 40 40 40 40 40 40 40 40 39 39 39 40 40 40 39 39 39 39 39 39 40 40 40 40 40 40 40 40 40 40 40 40 40 40 40 40 40
40 40 40 40 40 40 40 40 40 40 40 40 39 39 39 40 34 34 34 34 40 40 40 40 40 40 40 40 40 40 40 39 39 39 40 40 40 40 40 40 40 40 40 40 40 40 40 40 40 40 40 40 40 40 40 40 40 40 40 40
40 40 40 40 40 39 39 39 40 40 40 39 39 39 40 40 40 40 40 40 40 40 40 40 40 40 40 40 40 40 40 40 40 40 40 40 40 40 40 39 39 39 40 40 40 40 40 40 40 40 40 40 40 40 40 40 40 40 40 40
40 40 40 40 40 40 40 40 40 40 40 40 40 40 40 40 40 40 40 40 39 39 39 40 40 40 40 40 40 40 40 40 40 40 40 40 40 40 40 40 40 40 40 40 40 40 40 40 40 40 40 37 37 37 40 40 40 35 30 30
30 30 40 40 40 39 39 39 40 39 38 38 40 40 40 40 40 40 40 40 34 34 34 34 40 40 40 40 39 39 39 40 40 40 40 39 39 39 40 39 39 39 40 40 34 39 39 40 40 40 40 40 40 40 40 40 40 40 40 40
40 40 39 39 39 40 40 40 40 40 40 40 39 39 39 40 40 40 40 40 40 40 40 40 40 40 40 40 40 40 40 40 40 40 39 39 39 40 40 40 39 39 39 39 40 40 40 40 40 40 39 31 31 34 31 39 29 39 40 40
40 40
>I6629V002B0YR2 length=362 xy=0713_3968 region=2 run=R_2014_12_30_12_21_21_
40 40 40 40 40 40 40 40 40 40 40 40 40 40 40 40 40 40 40 40 40 40 40 40 40 40 40 40 40 40 40 39 39 39 40 40 40 39 39 39 40 40 40 40 40 40 40 40 40 40 40 40 40 40 40 39 39 39 40 40
40 40 40 40 40 40 40 40 40 40 40 40 39 39 39 40 39 39 39 40 40 40 40 40 40 40 40 40 40 40 40 40 40 40 40 39 39 39 40 40 40 40 40 40 40 39 39 39 40 40 30 30 30 30 30 40 40 40 40 40
40 40 40 40 40 40 40 40 40 40 40 40 40 39 39 39 40 40 40 40 40 40 40 40 40 40 40 40 40 40 40 40 40 40 40 40 40 40 40 39 39 39 40 40 40 40 40 40 40 40 40 40 40 40 40 40 40 40 40 40
40 40 40 40 40 40 40 40 40 40 40 40 40 40 40 40 40 40 40 40 40 26 26 26 40 40 40 40 40 40 40 40 40 40 40 40 40 40 40 40 40 40 40 40 40 40 40 40 40 40 40 39 39 39 40 40 40 40 34 34
34 34 40 40 40 39 39 39 40 40 40 40 40 40 40 40 40 40 40 40 39 39 39 40 40 40 40 40 40 40 40 40 40 40 40 40 40 40 40 39 39 39 40 40 40 40 40 40 40 40 40 40 40 40 40 40 40 40 40 40
40 25 25 25 25 23 32 32 32 36 36 20 19 19 19 19 30 30 40 40 40 40 40 40 40 40 40 40 40 40 40 40 40 40 40 40 40 40 40 40 40 40 40 40 40 40 40 40 40 40 40 34 34 34 31 35 23 35 40 40
40 40
>I6629V002B0YZW length=23 xy=0714_0154 region=2 run=R_2014_12_30_12_21_21_
40 40 40 40 40 40 40 40 40 40 40 40 34 34 34 34 40 40 40 40 40 40 40
>I6629V002B0Z0O length=366 xy=0714_1478 region=2 run=R_2014_12_30_12_21_21_
35 35 35 35 38 37 37 35 37 33 33 33 37 35 33 32 32 29 28 27 27 27 19 17 13 13 13 13 17 22 23 21 21 21 24 19 30 26 28 25 25 25 25 35 35 35 33 33 32 32 32 33 35 30 30 21 21 21 35 34
32 32 33 35 33 35 35 35 35 25 20 20 19 19 26 26 30 23 23 21 17 19 19 19 25 27 19 19 19 19 21 22 22 33 33 27 27 23 25 25 30 32 28 26 26 27 27 27 29 32 30 24 24 24 24 24 24 30 30 23
24 23 23 29 29 29 27 27 27 27 23 19 19 19 19 27 32 28 29 23 23 23 21 30 30 19 19 15 15 15 19 19 23 23 27 27 30 31 32 32 32 26 26 26 29 29 27 18 18 18 18 20 24 32 32 32 32 33 33 33
35 35 37 35 35 32 30 30 28 32 32 30 27 27 27 28 23 23 23 23 24 23 23 30 27 23 24 23 25 33 35 35 35 35 37 37 37 37 37 37 37 35 35 35 37 30 30 30 35 38 38 38 38 38 35 35 35 40 38 38
38 28 28 28 28 35 15 20 20 20 20 20 16 25 23 32 30 27 23 24 23 30 28 23 19 19 19 19 19 19 19 31 32 31 31 31 31 33 33 33 35 32 30 30 28 32 33 23 28 27 24 24 23 31 31 27 27 27 19 19
19 19 19 31 32 20 20 20 19 28 28 29 29 30 27 27 22 13 13 13 13 17 12 10 11 11 18 16 18 17 22 22 22 23 27 27 31 31 27 27 27 27 27 27 25 23 23 23 17 19 17 18 13 13 13 17 17 17 17 18
12 18 21 18 17 17
>I6629V002B0Z0Y length=358 xy=0714_1488 region=2 run=R_2014_12_30_12_21_21_
40 40 40 40 40 39 39 39 40 40 40 40 40 40 40 40 40 40 40 39 39 39 39 39 39 39 40 40 40 40 40 39 39 39 40 40 40 39 39 39 38 38 38 40 40 40 40 40 40 40 40 40 40 40 40 40 40 40 40 40
40 40 40 40 40 39 39 39 32 32 34 34 39 39 39 40 40 40 40 40 40 40 40 40 40 39 34 34 34 34 40 40 40 39 39 39 40 40 40 40 40 40 35 34 34 39 40 40 40 40 39 39 39 40 40 40 40 40 40 40
40 40 40 40 40 40 40 40 40 40 40 40 40 40 40 40 40 40 40 40 40 40 40 40 40 40 40 40 40 40 40 40 40 40 40 40 40 40 40 40 40 40 40 40 40 40 40 40 40 40 40 40 40 40 40 40 40 40 40 40
40 40 40 40 39 39 39 39 39 40 40 40 40 40 40 40 40 40 40 40 40 40 40 40 40 40 40 40 40 40 40 40 40 40 40 40 40 40 40 40 40 40 40 40 40 40 40 40 40 40 39 38 38 39 40 40 40 40 33 33
31 31 40 35 35 30 30 30 34 34 30 30 30 30 30 30 35 39 40 40 39 39 39 39 39 39 40 40 40 40 40 40 40 40 40 39 39 39 40 39 39 39 40 40 40 40 40 40 40 39 39 39 40 40 40 39 26 26 26 39
39 40 40 40 40 40 40 40 40 40 40 40 40 40 40 40 40 40 40 40 39 39 39 39 39 39 39 39 40 40 40 40 40 40 39 39 39 40 40 40 40 40 40 39 39 39 40 31 31 31 31 39 23 35 35 40 40 40
>I6629V002B0Z1G length=361 xy=0714_1506 region=2 run=R_2014_12_30_12_21_21_
40 40 40 40 40 39 39 39 40 40 40 40 40 40 40 40 40 40 40 40 40 40 40 40 40 40 40 40 40 40 40 39 39 39 40 40 40 39 39 39 40 40 40 40 40 40 40 40 40 40 40 40 40 40 40 30 30 30 40 40
40 40 40 40 40 40 40 40 40 40 40 40 39 39 39 40 40 40 40 40 40 40 40 40 40 40 40 40 40 40 39 39 39 40 40 40 40 40 40 40 40 34 34 34 39 39 40 40 40 40 40 40 40 40 40 40 40 40 40 40
40 40 40 40 40 40 40 40 40 40 40 40 40 40 40 40 40 40 40 40 40 40 40 40 40 40 40 40 40 40 40 40 40 40 40 40 40 40 40 39 39 39 40 40 40 40 40 40 40 40 40 40 40 40 40 40 40 40 40 40
40 40 40 40 40 40 40 40 40 40 40 40 40 40 40 40 40 40 40 40 40 40 40 40 40 40 40 40 40 40 40 40 40 40 40 40 40 40 40 40 40 40 40 40 40 40 40 40 40 40 40 39 39 39 40 40 40 40 31 31
31 31 40 40 40 39 39 39 40 40 40 40 40 40 40 40 40 40 40 40 39 39 39 40 40 40 40 40 40 40 40 40 40 40 39 39 39 40 40 39 39 39 40 40 40 40 40 40 40 40 40 40 40 40 40 40 40 40 40 40
29 29 29 29 35 30 30 30 30 40 40 40 40 40 40 40 40 40 40 39 39 39 35 35 35 35 36 40 40 38 38 40 40 37 40 24 24 24 24 33 32 31 35 31 32 32 31 28 32 30 26 26 26 24 33 23 40 40 40 40
40
>I6629V002B0Z22 length=362 xy=0714_1564 region=2 run=R_2014_12_30_12_21_21_
40 40 40 40 40 40 40 40 40 40 40 40 40 40 40 40 40 40 40 40 40 40 40 40 40 40 40 40 40 40 40 39 39 39 40 40 40 39 39 39 40 40 40 40 40 40 40 40 40 40 40 40 40 40 40 40 40 39 39 39
40 40 40 40 40 40 40 40 40 40 40 40 39 39 39 40 39 39 39 40 40 40 40 40 40 40 40 40 40 40 40 40 40 40 40 39 39 39 40 40 40 40 40 40 40 39 39 39 40 40 30 30 30 29 29 40 40 40 40 40
40 40 40 40 40 40 40 40 40 40 40 40 40 40 40 40 40 40 40 40 40 40 40 40 40 40 40 40 40 40 40 40 40 40 40 40 40 40 40 39 39 39 40 40 40 40 40 40 40 40 40 40 40 40 40 40 40 40 40 40
40 40 40 40 40 40 40 40 40 40 40 40 40 40 40 40 40 40 40 40 40 39 39 39 40 40 40 40 40 40 40 40 40 40 40 40 40 40 40 40 40 40 40 40 40 40 40 40 40 40 40 40 40 40 40 40 40 40 33 33
33 33 40 34 40 30 30 30 35 28 39 39 40 40 39 39 39 39 39 39 39 39 39 40 40 40 40 40 40 40 40 40 40 40 40 40 40 40 40 39 39 39 40 40 40 40 40 40 40 40 40 40 40 40 40 40 40 40 40 40
40 28 28 28 25 25 28 28 28 39 39 31 34 34 34 34 40 40 40 40 40 40 40 40 40 40 40 40 40 40 40 39 39 39 40 40 40 40 40 40 40 40 40 40 40 40 40 40 40 39 35 24 24 24 24 30 29 40 40 40
37 40
>I6629V002B0Z40 length=343 xy=0714_1634 region=2 run=R_2014_12_30_12_21_21_
40 40 40 40 40 40 40 40 40 40 40 40 40 40 40 40 38 38 38 40 40 40 40 40 40 40 40 40 40 40 40 39 39 39 40 40 40 39 39 39 40 40 40 40 40 40 40 40 40 40 40 40 40 40 39 39 39 40 40 40
40 40 40 40 40 40 40 40 40 40 40 40 39 39 39 40 35 35 35 35 40 33 33 33 38 38 36 35 31 31 22 22 21 21 22 17 17 17 22 32 36 35 32 28 28 30 30 33 38 35 18 18 18 18 22 29 38 38 35 35
35 35 37 40 40 40 40 40 40 40 40 40 40 40 40 33 30 26 25 26 26 40 40 40 40 40 40 40 40 40 40 40 40 40 40 40 40 40 39 39 39 40 40 40 40 40 40 40 40 40 40 40 40 38 33 33 33 40 40 40
40 37 33 33 33 33 33 38 40 40 40 40 38 38 38 38 38 27 28 28 37 28 20 20 20 32 32 38 40 40 40 39 37 37 38 40 40 40 38 38 38 40 40 40 40 40 40 39 38 36 33 32 32 29 32 25 26 16 16 16
16 31 20 31 28 28 28 33 25 31 32 32 32 32 32 35 32 32 32 36 32 32 32 35 38 38 40 39 40 32 25 25 25 25 32 40 38 39 33 32 32 36 36 31 32 17 17 17 21 19 25 26 26 26 26 33 30 34 31 30
30 31 31 28 24 32 27 27 28 28 20 14 14 14 11 11 13 16 23 18 23 20 16 18 19 23 31 38 36 36 36 35 34 31 29 28 27 23 20 20 22 18 11
>I6629V002B0Z62 length=361 xy=0714_1708 region=2 run=R_2014_12_30_12_21_21_
40 40 40 40 40 27 27 27 27 27 40 40 40 40 40 40 40 40 40 40 40 40 39 39 39 39 39 39 40 40 40 39 39 39 40 40 40 39 39 39 40 40 40 40 40 40 40 40 40 40 40 40 40 40 40 39 39 39 40 40
40 40 40 40 40 40 40 40 40 40 40 40 39 39 39 40 39 39 39 34 34 34 34 40 40 40 40 40 40 40 40 40 40 40 40 40 40 40 40 40 40 39 39 39 40 40 40 40 40 40 40 40 40 40 40 40 40 40 40 40
40 40 40 40 40 40 40 40 40 40 40 40 40 40 40 40 40 40 40 40 40 40 40 40 40 40 40 40 40 40 40 40 40 40 40 40 40 40 40 39 39 39 40 40 40 40 40 40 40 40 40 40 40 40 40 40 40 40 39 39
39 40 40 40 40 40 40 39 39 39 40 40 40 34 34 34 34 40 40 40 40 40 40 40 40 40 40 40 40 40 40 40 40 40 40 39 39 39 40 40 40 40 40 40 40 40 40 40 40 40 40 39 39 39 40 40 40 40 33 33
33 33 40 34 40 39 40 37 39 20 26 26 26 34 40 40 40 36 36 36 40 40 39 40 40 30 30 30 40 40 40 40 40 40 40 40 40 40 40 39 39 39 40 35 28 35 35 39 40 39 39 39 40 40 39 39 39 39 40 40
39 39 39 40 39 39 39 40 40 40 40 40 40 40 40 40 40 40 40 40 40 40 35 35 35 35 40 40 30 30 30 39 39 40 40 40 40 39 39 39 39 40 40 40 40 40 40 40 40 40 34 34 32 31 35 23 35 35 40 40
40
>I6629V002B0Z6N length=328 xy=0714_1693 region=2 run=R_2014_12_30_12_21_21_
40 40 40 40 40 39 39 39 40 40 40 40 40 40 40 40 40 40 40 40 40 40 40 40 40 40 40 40 40 40 40 39 39 39 40 35 26 21 21 21 29 40 40 36 36 35 33 33 33 32 32 17 14 14 14 15 14 19 23 28
28 28 28 33 36 39 35 37 37 38 40 40 40 39 33 33 33 33 35 40 37 37 38 40 40 40 39 29 29 28 34 39 39 38 38 36 33 35 35 32 23 20 20 18 22 38 38 38 36 35 33 32 31 29 30 31 31 26 25 22
20 20 26 25 26 31 30 30 32 32 38 38 38 38 38 39 39 40 40 33 23 24 24 33 29 29 29 39 40 40 40 38 36 38 36 38 36 36 38 21 21 18 18 16 16 26 30 33 35 35 30 33 22 23 23 33 39 40 40 28
28 28 37 38 40 40 36 23 26 23 33 33 33 32 32 38 38 36 36 26 24 24 25 23 32 32 28 25 14 14 14 19 19 26 16 16 16 26 32 33 38 38 38 40 38 38 40 39 39 40 40 39 37 22 22 22 28 37 40 40
30 30 30 30 40 31 40 38 38 38 40 40 40 40 40 40 40 40 40 40 38 32 22 22 22 38 40 40 40 40 40 40 38 38 38 40 40 38 38 32 22 20 20 17 19 26 30 38 30 30 30 33 33 33 33 33 32 32 28 25
18 18 12 12 12 12 12 20 10 25 23 32 23 23 26 29 39 39 24 40 40 40 40 40 39 28 20 22
>I6629V002B0ZA4 length=24 xy=0714_0558 region=2 run=R_2014_12_30_12_21_21_
40 40 40 40 40 40 40 40 40 40 40 40 40 34 34 34 34 40 40 40 40 40 40 40
>I6629V002B0ZC5 length=361 xy=0714_0631 region=2 run=R_2014_12_30_12_21_21_
40 40 40 40 40 26 26 26 26 26 40 40 40 40 40 40 40 40 40 40 40 40 40 40 40 40 40 40 40 40 40 39 39 39 40 40 40 39 39 39 40 40 40 40 40 40 40 40 40 40 40 40 40 40 40 26 26 26 40 40
40 40 40 40 40 40 40 40 40 40 40 40 39 39 39 40 39 39 39 40 39 39 39 40 40 40 40 40 39 39 39 40 40 40 40 40 40 40 40 40 40 39 39 39 40 40 40 40 40 40 40 40 40 40 40 40 40 40 40 40
40 40 40 40 40 40 40 40 40 40 40 40 40 40 40 40 40 40 40 40 40 40 40 40 40 40 40 40 40 40 40 40 40 40 40 40 40 40 40 34 34 34 40 40 40 40 40 40 40 40 40 40 40 40 40 39 39 39 39 39
39 40 40 40 40 40 40 40 35 34 34 40 40 40 40 40 40 40 40 40 40 40 40 40 40 40 40 40 40 40 40 40 40 40 40 40 40 40 40 40 40 40 40 40 40 40 40 40 40 30 30 30 30 30 40 40 40 40 33 33
33 33 40 40 40 39 39 39 40 40 40 40 40 40 40 40 40 40 40 40 39 39 39 40 40 40 40 40 40 40 40 40 40 40 40 40 34 35 35 39 39 39 40 40 40 40 40 40 40 40 40 40 40 40 40 40 40 39 39 39
29 31 31 29 40 17 26 26 26 34 34 40 36 26 26 26 40 40 40 40 40 40 40 40 40 40 40 40 39 39 39 40 40 40 40 40 40 40 40 40 40 40 40 40 40 40 40 40 40 34 26 26 26 26 36 23 40 40 40 37
37
>I6629V002B0ZCX length=363 xy=0714_0623 region=2 run=R_2014_12_30_12_21_21_
40 40 40 40 40 40 40 40 40 40 40 40 40 40 40 40 38 38 38 38 38 40 40 40 40 40 40 40 39 40 40 39 39 39 40 40 40 39 39 39 40 40 40 40 40 40 40 39 36 38 38 35 36 27 29 20 20 20 20 20
39 39 39 38 38 37 38 38 38 38 38 36 22 20 20 29 16 16 16 20 14 19 27 26 28 26 23 23 25 25 31 35 33 33 35 30 30 30 36 36 35 33 33 36 36 26 26 27 32 23 22 22 22 22 22 38 38 40 40 40
40 40 40 39 40 40 40 40 40 40 40 33 33 21 21 21 37 40 40 39 39 39 38 38 27 28 29 29 28 33 36 36 36 40 40 40 40 40 40 40 39 39 39 40 40 40 40 40 40 39 39 39 40 40 40 40 40 40 33 33
33 33 33 40 40 39 36 38 37 37 36 40 40 40 40 40 40 40 40 39 37 38 35 36 35 27 17 21 20 31 30 29 25 25 16 16 16 16 20 30 35 32 33 33 35 34 35 35 35 40 40 40 40 36 36 36 40 40 35 27
23 23 23 21 36 21 26 21 21 20 29 22 32 33 30 30 30 33 38 32 32 21 21 21 29 35 35 35 31 24 14 14 14 16 24 17 20 18 18 18 20 23 23 27 27 29 24 30 30 27 27 27 35 35 38 36 36 35 33 33
33 33 30 15 15 13 12 12 21 21 21 28 23 13 14 14 14 18 18 35 30 21 18 21 21 21 26 35 35 35 35 32 32 33 35 35 35 35 35 30 25 26 26 30 31 32 31 24 25 21 21 24 17 17 17 17 24 14 24 23
20 17 17
>I6629V002B0ZDJ length=23 xy=0714_0645 region=2 run=R_2014_12_30_12_21_21_
40 40 40 40 40 40 40 40 40 40 40 40 33 34 32 32 40 40 40 40 40 40 40
>I6629V002B0ZFN length=360 xy=0714_0721 region=2 run=R_2014_12_30_12_21_21_
40 40 40 40 40 30 30 30 30 30 40 40 40 40 40 40 40 40 40 40 40 40 40 40 40 39 39 39 40 40 40 39 39 39 40 40 40 39 39 39 40 40 40 40 40 40 40 40 40 40 40 40 40 40 40 40 40 40 40 40
40 40 40 40 40 40 34 34 34 34 40 40 39 39 39 40 40 40 40 40 40 40 40 40 40 40 40 40 40 40 40 40 40 40 40 40 40 40 40 40 40 38 38 38 40 40 40 40 40 40 40 40 40 40 40 40 40 40 40 40
40 40 40 40 40 40 40 40 40 40 40 40 40 40 40 40 40 40 40 40 40 40 40 40 40 40 40 40 40 40 40 40 40 40 40 40 40 40 40 40 40 40 40 40 40 40 40 40 40 40 40 40 40 40 40 40 40 40 40 40
40 40 40 40 40 40 40 40 40 40 40 40 40 40 40 40 40 40 40 40 40 40 40 40 40 40 40 40 40 40 40 40 40 40 40 40 40 40 40 40 40 40 40 40 40 40 40 40 40 40 40 39 39 39 40 40 40 40 34 34
34 34 40 40 40 39 39 39 40 40 40 40 40 40 40 40 40 40 40 40 39 39 39 40 40 40 40 40 40 40 40 40 40 40 40 40 40 40 40 30 30 30 40 40 40 40 40 40 40 39 39 39 40 40 40 40 40 40 40 40
40 40 40 39 39 39 39 39 39 35 30 26 26 24 24 40 40 40 36 36 36 38 40 40 40 40 39 39 39 34 35 35 40 40 40 40 40 40 40 39 39 39 39 39 40 40 40 40 40 34 34 34 31 39 29 39 40 40 40 40
>I6629V002B0ZM2 length=24 xy=0714_0988 region=2 run=R_2014_12_30_12_21_21_
40 40 40 40 40 40 40 40 40 40 40 40 40 33 33 33 33 40 40 40 40 40 40 40
>I6629V002B0ZNO length=24 xy=0714_1010 region=2 run=R_2014_12_30_12_21_21_
40 40 40 40 40 40 40 40 40 40 40 40 40 34 34 34 31 39 37 39 40 40 40 40
>I6629V002B0ZNQ length=361 xy=0714_1012 region=2 run=R_2014_12_30_12_21_21_
40 40 40 40 40 39 39 39 40 40 40 40 40 40 40 40 40 40 39 39 39 40 40 40 40 39 39 39 40 40 40 39 39 39 40 40 40 39 39 39 40 40 40 40 40 40 40 40 40 39 39 39 40 40 40 40 40 40 30 30
30 30 40 40 40 40 40 40 40 40 40 40 39 39 39 40 39 39 39 40 40 40 40 39 39 39 40 40 40 40 40 40 40 40 40 40 40 40 40 40 40 40 40 40 40 40 40 40 40 40 39 39 39 40 40 40 40 40 40 40
40 40 40 40 40 38 38 38 39 40 39 40 40 40 40 40 40 40 40 40 40 40 40 40 40 40 40 40 40 40 40 40 40 40 40 40 40 40 40 39 39 39 40 40 40 40 40 40 40 40 40 40 40 40 40 40 40 40 40 40
40 40 40 40 40 39 39 39 40 40 40 40 40 40 40 40 40 40 40 40 34 34 35 40 40 40 40 40 40 40 40 40 39 39 39 39 40 40 40 40 40 40 40 39 30 30 30 35 39 40 40 39 39 39 39 39 39 39 33 34
33 34 40 23 35 34 38 38 39 40 40 40 40 40 40 40 40 40 40 40 30 30 30 30 39 40 40 40 40 40 40 40 40 40 40 40 34 35 30 30 30 39 40 40 40 39 39 39 39 39 40 40 40 40 40 40 40 40 36 36
20 20 20 20 36 39 37 37 37 40 40 40 40 40 39 39 39 40 40 40 40 40 40 40 40 40 40 40 40 40 40 40 40 40 40 40 40 30 30 26 26 22 36 36 40 38 37 36 36 36 31 31 31 31 39 29 39 40 40 40
40
>I6629V002B0ZQ7 length=360 xy=0714_1137 region=2 run=R_2014_12_30_12_21_21_
40 40 40 40 40 40 40 40 40 40 40 34 34 38 40 40 36 36 30 27 30 34 34 34 34 34 34 34 40 40 40 39 39 39 40 40 40 39 39 39 40 40 40 40 40 40 40 40 40 40 40 40 40 40 40 40 40 40 40 40
40 40 40 40 40 40 40 40 40 40 40 40 39 39 39 40 34 34 34 40 40 40 40 40 40 40 40 40 40 40 40 40 40 40 40 39 39 39 40 40 40 40 40 40 40 39 39 39 40 40 34 34 34 34 40 40 40 40 40 40
40 40 40 40 40 40 40 40 40 40 40 40 40 40 40 40 40 40 40 40 40 40 40 39 39 39 40 40 40 40 40 40 40 40 40 40 40 40 40 39 39 39 40 40 40 40 40 40 40 40 40 40 40 40 40 40 40 40 40 40
40 40 40 40 39 39 39 40 40 40 40 40 40 40 40 40 40 40 39 39 39 40 40 39 39 39 40 40 40 40 40 40 40 40 40 40 40 40 40 40 40 40 40 40 40 40 40 40 40 40 40 30 30 30 39 40 40 40 29 29
29 30 40 34 39 38 38 39 40 40 40 40 40 40 40 40 40 40 40 35 28 28 28 35 40 40 40 40 40 40 40 40 40 40 40 39 34 34 30 30 30 38 40 39 34 39 39 40 40 40 40 40 40 40 40 30 30 30 34 40
34 34 34 40 40 40 40 39 35 35 35 40 40 40 40 40 40 40 40 30 30 30 39 39 40 40 40 39 39 39 40 40 40 40 40 40 40 39 39 39 39 40 40 40 40 40 34 34 35 31 31 31 31 39 29 36 35 30 30 30
>I6629V002B0ZRI length=364 xy=0714_1148 region=2 run=R_2014_12_30_12_21_21_
40 40 40 40 40 39 39 39 40 40 40 40 35 31 24 23 21 24 29 14 14 14 14 14 23 22 31 31 25 25 25 19 21 23 33 27 33 33 36 33 35 30 35 35 35 37 38 25 25 24 24 40 36 33 31 29 29 30 28 32
22 16 16 16 17 21 26 26 31 31 35 36 36 24 25 26 40 39 39 39 34 34 34 34 40 40 38 38 38 40 40 40 40 39 39 38 38 37 40 40 40 40 40 40 39 39 39 40 40 40 39 39 39 40 34 32 32 40 40 40
40 40 40 40 40 40 40 40 40 40 34 34 34 34 40 39 40 40 40 40 40 40 40 40 40 38 38 38 40 40 40 40 40 40 40 40 40 40 40 38 30 30 30 40 38 38 37 38 40 40 39 40 40 40 40 40 40 40 40 40
40 40 40 40 40 40 40 40 40 40 40 40 40 40 40 40 40 40 40 33 33 33 40 40 40 40 40 39 39 39 40 40 40 40 40 40 40 40 40 40 40 40 40 40 40 38 38 38 40 40 40 40 37 37 37 40 38 38 38 29
29 29 29 40 32 40 40 40 40 40 40 40 40 40 40 40 40 40 40 40 35 24 24 24 38 40 40 40 40 40 40 40 40 40 40 29 29 29 40 40 39 39 39 40 40 38 38 38 38 39 40 40 40 40 40 40 40 40 40 40
28 28 28 25 25 38 40 35 33 33 33 33 40 40 40 29 29 29 29 40 40 38 35 39 40 38 32 33 33 32 38 33 33 27 27 27 27 33 40 40 39 39 40 40 40 31 31 33 33 40 19 19 27 26 26 26 26 27 23 36
36 33 32 32
>I6629V002B0ZV2 length=351 xy=0714_1312 region=2 run=R_2014_12_30_12_21_21_
40 40 40 40 40 40 40 40 40 40 40 40 40 40 40 40 40 40 40 40 40 40 40 40 40 40 40 40 40 40 40 39 39 39 40 40 40 35 35 35 39 39 39 40 40 40 40 40 40 40 40 40 40 40 40 40 40 40 40 40
38 38 38 38 40 40 40 40 40 40 40 36 19 19 19 26 29 26 26 16 16 16 16 19 26 26 28 28 24 24 28 29 40 40 40 39 39 39 40 40 40 40 40 40 40 40 40 40 40 40 40 40 40 40 40 40 40 40 40 40
40 40 40 40 40 40 40 40 40 40 40 40 40 40 40 40 40 40 40 40 38 38 38 38 39 39 39 40 40 40 40 40 40 40 40 40 40 40 40 39 39 39 40 40 40 40 40 40 40 40 40 40 40 40 39 39 39 40 40 40
40 40 40 40 40 40 40 40 40 40 40 40 40 40 40 40 40 40 39 39 39 40 40 33 33 33 38 38 38 40 40 40 40 40 40 40 40 40 40 40 40 40 40 40 40 40 40 40 40 40 40 39 39 39 40 38 38 38 32 32
32 29 29 17 28 28 35 35 36 30 32 32 35 33 33 35 29 29 29 29 33 33 33 33 40 40 40 40 40 40 33 29 29 29 29 38 38 39 40 39 39 39 40 40 40 40 40 40 40 38 38 38 38 38 40 40 40 38 35 35
35 33 39 39 36 31 31 33 31 40 40 25 25 23 33 33 36 32 32 20 21 23 23 28 33 40 40 40 35 38 38 40 38 35 39 40 40 40 40 40 36 36 36 34 27 19 19 19 22 15 15
>I6629V002B108V length=327 xy=0726_0573 region=2 run=R_2014_12_30_12_21_21_
40 40 40 40 40 30 30 30 28 28 40 40 40 40 40 40 40 40 40 40 40 40 40 40 40 40 40 40 40 40 40 39 39 39 40 40 40 39 39 39 40 40 40 40 40 40 40 40 39 39 39 40 40 40 40 40 40 40 40 40
40 40 40 40 40 40 29 29 29 29 39 39 39 39 39 40 40 40 40 40 39 39 39 40 40 40 40 40 40 40 40 40 30 30 30 40 40 40 40 40 40 40 40 40 40 39 39 39 40 40 40 40 40 39 39 39 40 40 40 40
40 40 40 40 40 40 40 40 40 40 40 40 40 40 40 40 34 34 32 32 40 40 40 40 40 40 40 40 40 40 40 40 40 40 40 40 40 40 40 38 38 38 40 40 40 40 40 40 40 40 40 40 40 40 40 40 40 40 40 40
40 40 40 40 40 40 40 40 40 40 40 40 40 40 40 40 40 40 40 40 40 40 40 40 40 39 39 39 39 39 40 40 40 40 40 40 40 40 40 40 40 40 40 40 40 40 40 40 40 40 40 39 39 39 40 40 40 40 29 29
29 32 40 29 30 26 26 26 30 40 40 40 40 40 40 40 40 40 40 40 39 39 39 40 40 40 40 40 40 40 40 40 40 40 39 39 39 40 40 30 30 30 35 39 40 40 40 40 40 40 40 40 40 40 40 34 35 24 26 26
17 17 19 17 17 17 33 26 26 26 35 38 34 34 35 40 40 40 40 34 37 28 23 24 24 15 12
>I6629V002B10B6 length=24 xy=0725_3492 region=2 run=R_2014_12_30_12_21_21_
40 40 40 40 40 40 40 40 40 40 40 40 40 34 34 34 34 40 40 40 40 40 40 40
>I6629V002B10BV length=363 xy=0725_3481 region=2 run=R_2014_12_30_12_21_21_
40 40 40 40 40 40 40 40 40 40 40 40 40 40 40 40 40 40 40 40 40 40 40 40 39 39 39 39 40 40 40 39 39 39 40 40 40 39 39 39 39 39 39 40 40 40 40 40 40 40 40 40 40 40 40 40 40 40 40 40
40 40 40 40 40 40 40 40 40 40 40 40 39 39 39 40 39 39 39 34 34 34 34 40 40 40 40 40 40 40 40 40 40 40 34 34 34 40 40 40 40 40 40 40 40 40 40 40 40 40 40 40 40 40 40 40 40 40 40 40
40 40 40 40 40 40 40 40 40 40 40 40 40 40 40 40 40 40 40 40 40 40 40 40 39 39 39 40 40 40 40 40 40 40 40 40 40 40 40 39 39 39 40 40 40 40 40 40 40 40 40 40 40 40 39 39 39 40 40 40
40 40 40 40 40 40 40 40 40 40 40 40 40 40 40 40 40 40 39 39 39 40 40 40 40 40 39 39 39 40 40 40 40 40 40 35 35 35 40 40 40 40 40 40 40 40 40 40 40 40 40 39 39 39 40 40 40 40 31 31
31 31 39 29 40 40 40 40 40 30 30 30 36 40 36 36 38 40 36 36 20 20 20 20 26 26 40 40 40 40 40 40 40 40 40 39 39 39 40 39 39 39 40 40 40 40 40 40 40 40 40 40 40 40 40 40 40 40 40 40
40 40 38 38 38 40 40 39 39 39 40 40 40 40 34 34 34 40 40 40 40 39 39 39 40 40 40 40 40 39 35 34 34 40 40 40 40 30 30 30 30 30 28 36 36 36 33 33 36 32 32 34 29 29 29 31 39 23 36 40
36 36 36
>I6629V002B10C3 length=360 xy=0725_3525 region=2 run=R_2014_12_30_12_21_21_
40 40 40 40 40 39 39 39 40 40 40 40 40 40 40 40 40 40 40 40 40 40 40 40 40 40 40 40 40 40 40 39 39 39 40 40 39 39 39 39 39 40 40 40 40 40 40 40 40 40 40 40 40 40 40 40 40 40 40 40
40 40 40 40 40 40 40 40 40 40 40 40 34 34 34 40 39 38 35 31 31 28 28 34 40 40 40 40 28 29 29 31 38 38 38 37 40 40 40 40 40 40 40 39 39 39 40 40 40 39 39 39 40 40 40 40 40 40 40 40
40 40 40 40 40 40 40 40 40 32 32 31 31 39 40 40 40 40 40 40 40 40 40 40 40 40 40 40 40 40 40 40 40 40 40 40 40 40 40 40 40 40 40 40 40 40 40 40 40 40 40 40 40 40 40 40 40 40 40 40
40 40 40 40 40 40 40 40 40 40 40 40 40 40 40 40 40 40 40 40 40 40 40 40 40 40 39 39 39 40 40 39 39 39 40 40 40 40 40 40 40 40 40 40 40 40 40 40 40 40 40 30 30 30 40 40 39 39 31 31
33 33 40 40 40 39 39 39 40 40 40 40 40 40 40 40 40 40 40 40 39 39 39 40 40 40 40 40 40 40 40 40 40 40 40 40 40 40 40 38 38 38 39 40 34 39 39 40 40 40 40 40 40 40 40 40 40 40 39 39
31 31 34 34 40 34 40 39 39 39 39 40 40 40 40 40 40 40 40 40 40 40 40 40 40 40 40 40 40 40 40 40 35 24 24 24 39 40 40 40 40 40 40 40 40 40 40 40 40 31 31 31 31 40 34 40 40 40 40 40
>I6629V002B10CV length=361 xy=0725_3517 region=2 run=R_2014_12_30_12_21_21_
40 40 40 40 40 39 39 39 40 40 40 40 40 40 40 40 40 40 40 40 40 40 40 40 40 40 40 40 40 40 40 39 39 39 40 40 40 39 39 39 40 40 40 40 40 40 40 40 40 40 40 40 40 40 38 38 38 40 40 40
40 40 40 40 40 40 40 40 40 40 40 40 34 34 34 34 40 40 40 31 31 31 31 40 40 40 40 40 34 34 34 34 40 40 40 40 40 40 40 40 40 40 40 39 39 39 40 40 40 39 39 39 40 40 40 40 40 40 40 40
40 40 40 40 40 40 40 40 40 34 34 34 34 40 40 40 40 40 40 40 40 40 40 40 40 40 40 40 40 40 40 40 40 40 40 40 40 40 40 30 30 30 40 40 40 40 40 40 40 40 40 40 40 40 40 40 40 40 40 40
40 40 40 40 40 40 40 40 40 40 40 40 40 40 40 40 40 40 40 40 40 40 40 40 40 40 39 39 39 40 40 40 40 40 40 40 40 40 40 40 40 40 40 40 40 40 39 39 39 40 40 34 34 34 40 40 40 40 31 31
31 31 40 40 40 39 39 39 40 40 40 40 40 40 40 40 40 40 40 40 39 39 39 40 40 40 40 40 40 40 34 34 35 35 40 40 40 39 30 30 30 39 40 40 40 40 40 40 40 40 40 40 40 40 40 40 39 39 39 39
29 29 29 29 36 39 24 24 24 35 39 40 40 40 37 37 37 40 40 40 39 39 39 40 40 40 40 30 30 26 26 26 30 40 40 40 40 39 39 39 40 40 40 40 40 40 40 40 40 40 33 33 33 32 39 29 39 39 35 34
34
>I6629V002B10EM length=360 xy=0725_3580 region=2 run=R_2014_12_30_12_21_21_
40 40 40 40 40 39 39 39 40 40 40 40 40 40 40 40 40 40 40 40 40 40 40 40 40 40 40 40 40 40 40 39 39 39 40 40 40 39 39 39 40 40 40 40 40 40 40 40 40 40 40 40 40 40 34 34 34 34 40 40
40 40 40 40 40 40 40 40 40 40 40 40 39 39 39 40 34 34 34 34 39 39 39 40 40 40 40 40 40 40 40 39 39 39 40 40 40 40 40 40 40 40 40 40 40 40 40 40 40 40 40 40 40 40 40 40 40 40 40 40
40 40 40 40 40 40 40 40 40 35 35 19 19 19 19 19 19 33 38 21 40 40 38 40 38 38 38 40 40 40 40 40 40 40 40 40 40 40 40 39 39 39 40 40 38 38 38 40 40 40 40 40 40 40 40 33 33 33 40 40
40 40 40 40 40 40 40 40 40 40 40 40 40 40 40 40 38 38 38 38 26 26 30 30 30 40 39 39 39 40 40 40 40 40 40 40 40 40 40 40 40 40 40 40 40 40 40 40 40 40 40 39 39 39 40 29 29 29 31 30
28 27 35 25 38 33 36 29 29 22 29 29 40 40 40 40 40 40 40 40 39 39 39 40 40 40 35 33 34 35 35 23 17 16 17 24 26 24 15 14 14 14 12 20 19 26 26 28 32 30 35 34 35 35 40 40 38 35 34 33
39 39 39 40 40 40 40 40 40 40 40 40 40 40 40 40 40 40 40 38 33 33 34 35 33 38 40 40 40 40 40 40 40 40 40 40 38 27 27 27 31 35 40 40 40 32 31 31 40 31 31 31 26 22 13 19 18 38 36 36
>I6629V002B10IE length=24 xy=0725_3716 region=2 run=R_2014_12_30_12_21_21_
40 40 40 40 40 40 40 40 40 40 40 40 40 34 34 34 34 40 40 40 40 40 40 40
>I6629V002B10OX length=362 xy=0725_3951 region=2 run=R_2014_12_30_12_21_21_
40 40 40 40 40 40 40 40 40 40 40 40 40 40 40 40 40 40 40 40 40 40 40 40 40 40 40 40 40 40 40 39 39 39 40 40 40 39 39 39 40 40 40 40 40 40 40 40 40 40 40 40 40 40 39 39 39 40 40 40
40 40 40 40 40 40 40 40 40 40 40 40 39 39 39 40 26 26 26 26 26 39 39 40 40 40 40 40 40 40 34 34 34 34 40 37 37 40 40 40 40 40 40 40 40 39 39 39 40 40 39 39 39 39 39 39 40 40 40 40
40 40 40 40 40 40 40 40 40 40 40 40 40 40 40 40 40 40 40 40 40 40 40 40 40 40 40 40 40 40 40 40 40 40 40 40 40 40 40 39 39 39 40 40 40 40 40 40 40 40 40 40 40 40 40 40 40 40 40 40
40 40 40 40 40 40 40 40 40 40 40 40 40 40 40 40 40 40 40 40 40 40 40 39 39 39 40 40 40 40 40 40 40 40 40 40 40 40 40 40 40 40 40 40 40 40 40 40 40 40 40 39 39 39 40 40 40 40 34 34
34 34 40 40 40 35 34 34 40 40 40 40 40 40 40 40 40 40 40 40 39 39 39 40 40 40 40 40 40 40 40 40 40 40 40 40 40 40 40 39 39 39 40 40 40 40 40 40 40 40 40 40 35 34 34 40 40 40 40 40
40 40 40 34 30 30 24 24 24 30 30 40 39 38 38 37 37 39 40 40 40 40 40 40 40 40 40 40 40 26 26 26 35 35 40 39 39 39 40 40 40 35 35 35 35 40 40 40 40 36 36 24 24 24 24 30 16 30 28 33
29 29
>I6629V002B10W1 length=362 xy=0726_0147 region=2 run=R_2014_12_30_12_21_21_
40 40 40 40 40 39 39 39 40 40 40 40 40 40 40 40 40 40 40 40 40 40 40 40 40 39 39 39 40 40 40 39 39 39 40 40 40 39 39 39 39 39 39 40 40 40 40 40 40 40 40 40 40 40 40 40 40 40 40 40
40 40 40 40 40 40 40 40 40 40 40 40 39 39 39 40 40 40 40 40 40 40 40 40 40 40 40 40 40 40 40 40 40 40 40 40 40 40 40 40 40 40 40 40 40 40 40 40 40 40 40 40 40 40 40 40 40 40 40 40
40 40 40 40 40 40 40 34 34 21 21 21 21 40 40 40 40 40 40 40 40 40 40 40 40 40 40 40 40 40 40 40 40 40 40 40 40 40 40 39 39 39 40 40 40 40 40 40 40 40 40 40 40 40 40 40 40 40 40 40
40 40 40 40 40 40 40 40 40 40 40 40 40 40 40 40 40 40 39 39 39 40 40 40 40 40 40 40 40 40 40 40 40 40 40 40 40 40 40 40 40 40 40 40 40 40 40 40 40 40 40 30 30 30 40 40 40 40 34 34
34 34 40 40 40 39 39 39 40 39 39 39 40 40 40 40 40 40 40 40 34 34 34 34 40 40 40 40 40 40 40 40 40 40 40 40 40 40 40 39 39 39 40 40 40 39 39 39 40 40 40 37 33 35 33 33 22 25 23 12
12 12 12 12 12 25 24 28 29 30 30 24 24 29 32 40 40 34 40 40 40 40 40 40 40 40 40 40 39 35 34 34 35 40 40 40 40 40 34 34 34 35 40 40 40 40 40 40 40 40 40 34 34 34 34 40 40 40 40 40
40 40
>I6629V002B10XA length=361 xy=0726_0156 region=2 run=R_2014_12_30_12_21_21_
40 40 40 40 40 39 39 39 40 40 40 40 40 40 40 40 40 40 40 40 40 40 40 40 40 40 40 40 40 40 40 39 39 39 40 40 40 39 39 39 40 40 40 40 40 40 40 40 40 40 40 40 40 40 40 39 39 39 40 40
40 40 40 40 40 40 40 40 40 40 40 40 39 39 39 40 40 40 40 40 40 40 40 40 40 40 40 40 40 40 40 40 40 40 40 40 40 40 40 40 40 39 39 39 40 40 40 40 40 40 40 40 40 40 40 40 40 40 40 40
40 40 40 40 40 40 40 40 40 40 40 40 40 40 40 40 40 40 40 40 40 40 40 40 40 40 40 40 40 40 40 40 40 40 40 40 40 40 40 39 39 39 40 40 40 40 40 40 40 40 40 40 40 40 40 40 40 40 40 40
40 40 40 40 40 40 40 40 40 40 40 40 40 40 40 40 40 40 40 40 40 40 40 40 40 40 40 40 40 40 40 40 40 40 40 40 40 40 40 40 40 40 40 40 40 40 40 40 40 40 40 39 39 39 40 40 40 40 32 32
31 31 39 29 40 39 39 39 40 40 40 40 40 40 40 40 40 40 40 40 39 39 39 40 40 40 40 40 40 40 40 40 40 40 40 40 40 40 40 39 39 39 40 40 40 40 40 40 40 40 40 40 40 40 40 40 40 40 40 39
30 30 30 30 35 40 40 40 40 40 40 40 40 40 40 40 40 40 40 40 40 40 40 40 40 40 40 40 40 40 40 40 40 40 40 40 40 40 40 40 40 40 40 40 40 40 40 40 40 40 32 32 34 34 40 40 40 40 40 40
40
>I6629V002B116J length=24 xy=0726_1785 region=2 run=R_2014_12_30_12_21_21_
40 40 40 40 40 40 40 40 40 40 40 40 40 34 34 34 34 40 40 40 40 40 40 40
>I6629V002B11E0 length=361 xy=0726_0794 region=2 run=R_2014_12_30_12_21_21_
40 40 40 40 40 39 39 39 40 40 40 40 40 40 40 40 40 40 40 40 40 40 40 40 40 39 39 39 40 40 40 39 39 39 40 40 40 39 39 39 40 40 40 40 40 40 40 40 40 40 40 40 40 40 40 39 39 39 40 40
40 40 40 40 40 40 40 40 40 40 40 40 39 39 39 40 40 40 40 40 40 40 40 40 40 40 40 40 40 40 40 40 40 40 40 40 40 40 40 40 40 39 39 39 40 40 40 40 40 40 40 40 40 40 40 40 40 40 40 40
40 40 40 40 40 40 40 40 40 40 40 40 40 40 40 40 40 40 40 40 40 40 40 40 40 40 40 40 40 40 40 40 40 40 40 40 40 40 40 39 39 39 40 40 40 40 40 40 40 40 40 40 40 40 40 40 40 40 40 40
40 40 40 40 40 40 40 40 40 40 40 40 40 40 40 40 40 40 40 40 40 40 40 40 40 40 40 40 40 40 40 40 40 40 40 40 40 40 40 40 40 40 40 40 40 40 40 40 40 40 40 39 39 39 40 40 40 40 34 34
34 34 40 40 40 39 39 39 40 40 40 40 40 40 40 40 40 40 40 40 39 39 39 40 40 40 40 40 40 39 39 39 40 40 40 40 40 40 40 39 39 39 40 40 40 40 40 40 40 40 40 40 40 40 40 40 40 40 40 40
34 34 34 34 40 40 40 40 40 40 40 40 40 40 40 40 40 40 40 40 40 40 40 40 40 40 40 40 40 40 40 40 40 40 40 40 40 40 40 40 39 39 39 39 40 40 35 34 34 40 32 32 33 31 35 23 35 39 40 40
40
>I6629V002B11GH length=362 xy=0726_0847 region=2 run=R_2014_12_30_12_21_21_
40 40 40 40 40 40 40 40 40 40 40 40 40 40 40 40 40 40 40 40 40 40 40 40 39 39 39 39 40 40 40 39 39 39 40 40 40 39 39 39 40 40 40 40 40 40 40 40 40 40 40 40 40 40 40 40 40 39 39 39
40 40 40 40 40 40 40 40 40 40 40 40 39 39 39 40 39 39 39 40 40 40 40 40 40 40 40 40 40 40 40 40 40 40 40 39 39 39 40 40 40 40 40 40 40 39 39 39 40 40 30 30 30 30 30 40 40 40 40 40
40 40 40 40 40 40 40 40 40 40 40 40 40 40 40 40 40 40 40 40 40 40 40 40 40 40 40 40 40 40 40 40 40 40 40 40 40 40 40 39 39 39 40 40 40 40 40 40 40 40 40 40 40 40 40 40 40 40 40 40
40 40 40 40 40 40 40 40 40 40 40 40 40 40 40 40 40 40 40 40 40 40 40 26 26 26 34 34 40 40 40 40 40 40 40 40 40 40 40 40 40 40 40 40 40 40 40 40 40 40 40 39 39 39 40 40 40 40 34 34
34 34 40 40 40 39 39 39 40 40 40 40 40 40 40 40 40 40 40 40 39 39 39 40 40 40 40 40 40 40 40 40 40 40 40 40 40 40 40 39 39 39 40 40 40 40 40 40 40 40 40 40 40 40 40 40 40 40 40 40
40 40 40 38 38 38 39 39 39 40 40 40 39 39 39 39 39 39 40 40 40 40 40 40 40 40 40 40 35 34 34 39 40 40 40 40 40 40 40 40 40 40 39 39 39 40 40 40 40 40 40 31 31 31 31 40 34 40 40 40
40 40
>I6629V002B11GS length=361 xy=0726_0858 region=2 run=R_2014_12_30_12_21_21_
40 40 40 40 40 39 39 39 40 40 40 40 40 40 40 40 40 40 40 40 40 40 40 40 40 40 40 40 40 40 40 30 30 30 40 40 40 39 39 39 40 40 40 40 40 40 40 40 40 40 40 40 40 40 40 39 39 39 40 40
40 40 40 40 40 40 40 40 40 40 40 40 39 39 39 40 40 40 40 40 40 40 40 40 40 40 40 40 40 40 40 40 40 40 40 40 40 40 40 40 40 39 39 39 40 40 40 40 40 40 40 40 40 40 40 40 40 40 40 40
40 40 40 40 40 40 40 40 40 40 40 40 40 40 40 40 40 40 40 40 40 40 40 40 40 40 40 40 40 40 40 40 40 40 40 40 40 40 40 38 38 38 40 40 40 40 40 40 40 40 40 40 40 40 40 40 40 40 40 40
40 40 40 40 40 40 40 40 40 40 40 40 40 39 39 39 39 30 30 30 30 39 40 40 40 40 40 40 40 40 40 40 40 40 40 40 40 40 40 40 40 40 40 40 40 40 40 40 40 40 40 39 39 39 40 40 40 40 32 32
34 34 40 40 40 39 39 39 40 40 40 40 40 40 40 40 35 35 35 40 38 38 38 40 40 40 40 40 40 40 40 40 40 40 40 40 40 40 40 34 34 34 40 40 40 40 40 39 39 34 34 34 40 40 38 38 38 33 34 34
34 34 34 34 34 39 40 40 40 40 40 40 40 40 40 40 40 40 34 35 34 34 39 40 40 40 40 40 40 40 40 40 39 35 35 34 39 40 40 40 40 40 39 39 39 39 39 39 39 35 31 31 33 31 40 30 40 40 40 40
40
>I6629V002B11NQ length=358 xy=0726_1108 region=2 run=R_2014_12_30_12_21_21_
40 40 40 40 40 39 39 39 40 40 40 40 40 40 40 40 40 40 40 39 39 39 40 40 40 40 40 40 40 40 40 39 39 39 40 40 40 39 39 39 39 39 39 40 40 40 40 40 40 40 40 40 40 40 40 40 40 40 40 40
40 40 40 40 40 40 40 40 34 34 34 34 39 39 39 40 40 40 40 40 40 40 40 40 40 40 40 40 40 40 40 40 40 39 39 39 40 40 40 40 40 40 40 40 40 40 40 40 40 40 39 39 39 40 40 40 40 40 40 40
40 40 40 40 40 40 40 40 40 40 40 40 40 40 40 40 40 40 40 40 40 40 40 40 40 40 40 40 40 40 40 40 40 40 40 40 40 40 40 40 40 40 40 40 40 40 40 40 40 40 40 40 40 40 40 40 40 40 40 40
40 40 40 40 40 40 40 40 40 40 40 40 40 40 40 40 40 40 40 40 40 40 40 40 40 40 40 40 40 40 40 40 40 40 40 40 40 40 40 40 40 40 40 40 40 40 40 40 40 40 40 39 39 39 40 40 40 40 34 34
34 34 40 40 40 40 40 40 40 40 40 40 40 40 40 40 40 40 40 40 39 39 39 39 39 39 40 40 40 40 40 40 39 35 35 34 39 39 39 38 38 39 40 40 40 40 40 40 40 40 40 40 40 40 40 40 40 40 40 40
40 40 40 40 40 40 40 40 40 40 40 40 40 40 40 40 40 40 40 40 40 40 40 40 40 40 40 40 40 40 40 40 40 40 39 39 39 40 40 40 40 40 40 40 40 40 40 34 34 34 31 39 29 39 40 40 40 40
>I6629V002B11PB length=363 xy=0726_1165 region=2 run=R_2014_12_30_12_21_21_
40 40 40 40 40 39 39 39 40 40 40 40 40 40 40 40 40 40 40 40 40 40 40 40 40 40 40 40 40 40 40 39 39 39 40 40 40 39 39 39 40 40 40 40 40 40 40 40 40 40 40 40 40 40 39 39 39 40 40 40
40 40 40 40 40 40 40 40 40 40 40 40 39 39 39 40 40 40 40 34 34 34 34 40 40 40 40 40 40 40 40 40 40 40 40 40 40 40 40 40 40 40 40 39 39 39 40 40 40 39 39 39 40 40 40 40 40 40 40 40
40 40 40 40 40 40 40 40 40 34 34 34 34 40 40 40 40 40 40 40 40 40 40 40 40 40 40 40 40 40 40 40 40 40 40 40 40 40 40 39 39 39 40 40 40 40 40 40 40 40 40 40 40 40 40 40 40 35 33 33
39 39 40 40 40 40 40 40 35 34 34 40 40 40 40 40 40 40 40 40 40 40 40 40 40 40 34 34 34 40 40 40 40 40 40 40 40 40 40 40 40 40 40 40 40 40 40 40 40 40 40 39 39 39 40 40 40 40 33 34
34 34 40 40 40 40 40 40 40 40 40 40 40 40 40 40 40 40 40 40 39 39 39 40 40 40 40 40 40 40 40 40 40 40 40 40 40 40 40 38 38 38 40 40 40 40 39 39 39 40 40 40 40 40 40 40 40 40 40 28
28 28 25 25 39 39 39 39 39 40 40 40 40 40 34 34 33 33 40 40 40 40 40 40 40 40 39 39 39 40 40 40 40 40 39 34 34 34 36 36 36 36 32 32 22 22 22 22 37 26 23 30 26 26 26 26 36 23 40 40
40 40 40
>I6629V002B11QV length=363 xy=0726_1221 region=2 run=R_2014_12_30_12_21_21_
40 40 40 40 40 39 39 39 40 40 40 40 40 40 40 40 40 40 40 40 40 40 40 40 40 40 40 40 40 40 40 39 39 39 40 40 40 39 39 39 40 40 40 40 40 40 40 40 40 40 40 40 40 40 40 40 40 40 40 40
40 40 40 40 40 40 40 40 40 40 40 40 34 34 34 34 39 39 39 40 40 40 40 40 40 40 40 40 40 40 40 40 39 39 39 40 40 40 40 40 40 40 40 40 40 40 40 40 40 39 39 39 40 39 39 39 40 40 40 40
40 40 40 40 40 40 40 40 40 23 23 23 23 23 23 40 40 40 40 40 40 40 40 40 40 40 40 40 40 40 40 40 40 40 40 40 40 40 40 39 39 39 40 40 40 40 40 40 40 40 40 40 40 40 40 40 40 40 39 39
39 39 40 40 39 39 34 34 35 40 40 40 40 40 40 40 40 40 39 39 39 40 40 40 40 40 34 34 34 40 40 40 40 40 40 40 40 40 40 40 40 40 40 40 40 40 40 40 40 40 40 39 39 39 40 40 40 40 31 31
31 31 40 40 40 40 40 40 40 40 40 40 40 40 40 40 40 40 40 40 39 39 39 40 40 40 40 40 40 40 40 40 40 40 40 40 40 40 40 39 39 39 40 40 40 40 39 38 38 39 40 40 40 40 40 40 40 39 39 31
32 32 32 40 40 40 40 40 40 40 40 40 40 40 40 40 40 40 40 40 40 40 40 40 40 40 40 40 40 40 40 40 40 40 40 40 40 40 40 40 40 40 39 35 33 33 31 31 40 30 30 40 31 31 31 33 30 16 35 39
40 40 40
>I6629V002B11VC length=365 xy=0726_1382 region=2 run=R_2014_12_30_12_21_21_
40 40 40 40 40 39 39 39 40 40 40 40 40 40 40 40 40 40 40 40 40 40 40 40 40 40 40 40 40 40 40 39 39 39 40 40 40 39 39 39 39 39 39 40 40 40 40 40 40 40 40 40 40 40 39 39 39 40 40 40
40 40 40 40 40 39 39 39 40 40 40 40 39 39 39 40 40 40 40 34 34 34 34 40 40 40 40 40 39 39 39 40 40 40 40 40 40 40 40 40 40 40 39 39 39 40 40 40 40 40 40 40 40 40 40 40 40 40 40 40
40 40 40 40 40 40 40 40 40 40 40 40 40 40 40 40 40 40 40 40 40 40 40 40 40 40 40 39 39 39 40 40 40 40 40 40 40 40 40 40 40 40 40 40 40 40 40 40 40 40 40 40 40 40 34 34 34 34 39 39
40 40 40 40 40 40 40 40 40 40 40 40 40 40 40 40 40 40 40 40 40 40 40 40 40 40 40 39 39 39 40 40 40 39 39 39 40 40 39 39 39 40 40 40 40 40 40 40 40 40 40 40 40 40 40 40 40 40 40 40
40 34 34 34 34 40 40 40 39 39 39 40 40 40 40 40 40 40 40 40 40 40 40 39 39 39 40 40 40 40 40 40 40 40 40 40 40 40 40 40 40 40 39 39 39 40 40 40 39 28 28 28 40 40 40 40 40 40 40 40
40 40 40 40 31 31 30 30 31 40 17 35 35 39 19 24 24 24 24 22 40 40 39 38 38 34 34 28 28 40 40 40 40 40 40 40 40 40 40 40 40 40 40 40 40 40 34 34 34 34 40 40 40 40 34 34 32 31 35 23
35 40 40 40 40
>I6629V002B11YE length=360 xy=0726_1492 region=2 run=R_2014_12_30_12_21_21_
40 40 40 40 40 28 28 28 28 28 40 40 40 40 40 40 40 40 40 40 40 40 40 40 40 40 40 40 40 40 40 39 39 39 40 40 40 39 39 39 40 40 40 40 40 40 40 40 40 40 40 40 40 40 40 40 40 39 39 39
40 40 40 40 40 40 34 34 34 34 40 40 39 39 39 40 39 39 39 40 40 40 40 40 40 40 40 40 40 40 40 40 40 40 40 40 40 40 40 40 40 39 39 39 40 40 40 40 40 40 30 30 30 39 39 40 40 40 40 40
40 40 40 40 40 40 40 40 40 40 40 40 40 40 40 40 40 40 40 40 40 40 40 40 40 40 40 40 40 40 40 40 40 40 40 40 40 40 40 39 39 39 40 40 40 40 40 40 40 40 40 40 40 40 40 40 40 40 40 40
40 40 40 40 40 40 40 40 40 40 40 40 40 40 40 40 40 40 40 40 40 40 40 40 40 40 40 40 40 40 40 40 40 40 40 40 40 40 40 40 40 40 40 40 40 40 40 40 40 40 40 39 39 39 40 40 40 40 31 31
31 31 40 34 40 39 39 39 40 40 40 40 40 40 40 40 40 40 40 39 34 34 34 40 40 40 40 40 40 40 40 40 40 40 40 40 40 40 40 34 34 34 39 40 40 40 40 40 40 40 40 40 40 40 40 40 40 40 40 40
39 39 39 40 40 40 39 39 39 40 40 40 40 40 40 40 40 40 40 40 40 40 40 40 40 40 40 40 40 40 40 40 40 40 40 40 39 37 37 35 28 34 40 40 40 39 39 39 40 33 33 34 33 40 34 40 40 40 40 40
>I6629V002B120R length=362 xy=0726_2873 region=2 run=R_2014_12_30_12_21_21_
40 40 40 40 40 39 39 39 40 40 40 40 40 40 40 40 40 40 40 40 40 40 40 40 40 40 40 40 40 40 40 39 39 39 40 40 40 39 39 39 39 39 39 40 40 40 40 40 40 40 40 40 40 40 40 40 40 40 40 40
40 40 40 40 40 40 40 40 40 40 40 40 39 39 39 40 39 39 39 40 40 40 40 40 40 40 40 40 40 40 40 40 40 40 40 40 40 40 40 40 40 40 40 40 40 39 39 39 40 40 40 40 40 40 40 40 40 40 40 40
40 40 40 40 40 40 39 39 39 40 40 24 24 24 24 24 24 40 33 33 40 40 40 40 39 39 39 40 40 40 40 40 40 40 40 40 40 40 40 39 39 39 40 40 40 40 40 40 40 35 35 35 40 40 39 39 39 40 40 40
40 40 40 40 40 40 40 40 40 40 40 40 40 40 40 40 40 40 40 40 27 27 27 26 26 39 40 40 40 40 40 40 40 40 40 40 40 40 40 40 40 40 40 40 40 40 40 40 40 40 39 30 30 30 40 40 40 40 32 34
34 34 40 40 40 39 39 39 40 40 40 40 40 40 40 40 40 40 40 40 39 39 39 40 40 40 40 40 40 40 40 40 40 40 40 40 40 40 40 39 30 30 30 35 40 40 39 39 37 40 40 40 40 40 40 40 35 30 30 30
40 34 34 34 34 40 40 40 40 40 40 30 30 30 30 31 40 39 39 38 39 37 39 39 39 40 40 40 40 40 40 40 40 40 39 36 36 36 40 40 40 32 26 22 22 22 22 34 26 26 40 29 29 31 31 26 13 26 35 40
40 40
>I6629V002B127X length=362 xy=0726_3131 region=2 run=R_2014_12_30_12_21_21_
40 40 40 40 40 39 39 39 40 40 40 40 40 40 40 40 40 40 40 40 40 40 40 40 40 39 39 39 40 40 40 39 39 39 40 40 40 39 39 39 39 39 39 40 40 40 40 40 40 40 40 40 40 40 40 40 40 40 40 40
40 40 40 40 40 40 40 40 40 40 40 40 39 39 39 40 40 40 40 40 40 40 40 40 40 40 40 40 40 40 40 40 40 40 40 40 40 40 40 40 40 40 40 40 40 40 40 40 40 40 40 40 40 40 40 40 40 40 40 40
40 40 40 40 40 40 40 40 40 32 32 32 32 40 40 40 40 40 40 40 40 40 40 40 40 39 39 39 39 39 40 40 40 40 40 40 40 40 39 38 38 38 40 40 40 40 40 40 40 40 40 40 40 40 40 40 40 40 39 39
39 40 40 40 40 40 40 40 40 40 40 40 40 40 40 40 40 40 39 39 39 40 40 40 40 40 39 39 39 40 40 40 40 40 40 40 40 40 40 40 40 40 40 40 40 40 40 40 40 40 40 40 40 40 40 40 39 39 26 26
26 26 39 29 39 40 40 37 40 39 34 34 28 39 39 40 40 40 40 40 28 28 26 26 26 24 36 36 35 31 29 29 28 33 33 24 24 24 30 33 33 33 21 30 21 30 34 36 39 39 35 30 30 30 40 40 40 40 40 40
39 39 34 35 35 37 36 36 40 30 30 30 33 30 30 30 36 33 33 33 33 27 36 33 28 30 25 26 29 31 32 32 31 28 17 17 19 19 32 32 37 26 37 37 37 40 40 40 22 22 26 31 31 31 31 40 23 30 30 30
40 40
>I6629V002B128K length=363 xy=0726_3154 region=2 run=R_2014_12_30_12_21_21_
40 40 40 40 40 39 39 39 40 40 40 40 40 40 40 40 40 40 40 40 40 40 40 40 40 39 39 39 40 40 40 39 39 39 40 40 40 38 38 38 39 40 40 40 40 40 40 40 40 40 40 40 40 40 39 39 39 40 40 40
40 40 40 40 40 40 40 39 39 39 40 40 39 39 39 40 40 40 40 40 40 40 40 40 40 40 40 40 40 40 40 40 40 40 40 40 40 40 40 40 40 40 40 39 39 39 40 40 40 39 39 39 40 40 40 40 40 40 40 40
40 40 40 40 40 40 40 40 40 32 32 32 32 40 40 40 40 40 40 40 40 40 40 40 40 40 40 40 40 40 40 40 40 40 40 40 40 40 40 39 39 39 40 40 40 40 40 40 40 40 40 40 40 40 40 40 40 40 40 40
40 40 40 35 34 34 39 40 40 40 39 39 39 39 39 40 40 40 40 40 40 40 40 40 40 40 39 39 39 40 40 38 38 38 40 40 40 40 40 40 40 40 40 40 40 40 40 40 40 40 40 39 39 39 40 40 40 40 32 32
32 32 40 40 40 40 40 40 39 35 34 34 40 40 40 36 38 36 36 24 19 19 19 28 29 29 36 38 40 36 34 34 35 40 40 40 40 40 40 39 39 39 40 40 34 34 26 26 24 30 30 31 36 33 35 22 22 19 22 17
17 17 17 21 36 36 34 30 30 30 30 40 40 40 34 34 34 34 40 40 40 40 40 40 40 40 39 36 36 34 24 24 24 32 36 36 36 36 36 36 36 36 40 39 31 31 31 31 39 29 29 40 32 32 34 32 39 29 39 40
40 40 40
>I6629V002B12CG length=361 xy=0726_1998 region=2 run=R_2014_12_30_12_21_21_
40 40 40 40 40 39 39 39 40 40 40 40 40 40 40 40 40 40 40 40 40 40 40 40 40 40 40 40 40 40 40 38 38 38 40 40 40 39 39 39 40 40 40 40 40 40 40 40 40 40 40 40 40 40 40 39 39 39 40 40
40 40 40 40 40 40 40 40 40 40 40 40 39 39 39 40 40 40 40 40 40 40 40 40 40 40 40 40 40 40 40 40 40 40 40 40 40 40 40 40 40 39 39 39 40 40 40 40 40 40 40 40 40 40 40 40 40 40 40 40
40 40 40 40 40 40 40 40 40 40 40 40 40 40 40 40 40 40 40 40 40 40 40 40 40 40 40 40 40 40 40 40 40 40 40 40 40 40 40 39 39 39 40 40 40 40 40 40 40 40 40 40 40 40 40 40 40 40 40 40
40 40 40 40 40 40 40 40 40 40 40 40 40 40 40 40 40 40 39 39 39 40 40 40 40 40 40 40 40 40 40 39 39 39 40 40 40 40 40 40 40 40 40 40 40 40 40 40 40 40 40 39 39 39 40 40 40 40 34 34
33 33 40 40 40 39 39 39 40 40 40 40 40 40 40 40 40 40 40 40 38 38 38 39 40 40 40 40 40 40 40 40 40 40 40 40 40 40 40 39 39 39 40 40 40 40 40 40 40 40 40 40 40 40 40 40 40 40 40 40
33 33 31 31 24 24 20 33 33 38 33 33 32 19 19 19 19 15 15 21 36 36 36 36 36 38 38 40 40 40 39 39 39 39 39 39 40 39 39 39 39 40 40 40 38 38 36 36 36 36 22 22 22 22 30 16 34 34 40 40
40
>I6629V002B12KW length=362 xy=0726_2302 region=2 run=R_2014_12_30_12_21_21_
40 40 40 40 40 38 38 38 40 40 40 40 40 40 40 40 40 40 40 40 40 40 40 40 40 34 34 34 40 40 40 38 38 38 40 40 40 39 39 39 39 39 39 40 40 40 40 40 40 40 40 40 40 40 40 40 40 40 40 40
40 40 40 40 40 40 40 40 40 40 40 35 26 26 26 39 39 40 40 40 40 40 40 40 40 40 40 40 40 40 40 40 40 40 40 40 40 40 40 40 40 40 40 40 40 40 40 40 40 39 30 30 30 40 40 40 40 40 40 40
40 40 40 40 40 40 40 40 40 34 34 34 34 40 40 40 40 40 40 40 40 40 40 40 40 40 40 40 40 40 40 40 40 40 40 40 40 40 40 39 39 39 40 40 40 40 40 40 40 40 40 40 40 40 40 40 40 40 39 39
39 40 40 40 40 40 40 40 40 40 40 40 40 40 40 40 40 40 39 39 39 40 40 40 40 40 30 30 30 40 40 40 40 40 40 40 40 40 40 40 40 40 40 40 40 40 40 40 40 40 40 39 39 39 40 40 40 40 34 34
34 40 40 40 40 39 39 39 35 30 30 30 28 39 40 40 40 40 40 40 30 30 30 30 39 39 40 40 40 40 40 40 40 40 40 39 39 39 40 39 39 39 40 40 28 35 35 36 36 34 34 30 30 30 36 36 40 40 39 39
39 40 40 40 40 39 39 39 40 40 40 40 40 39 39 39 39 39 26 26 26 34 40 38 36 32 26 25 25 29 26 25 18 13 11 11 11 11 11 11 11 26 22 26 24 24 33 36 37 40 39 31 31 32 31 39 29 40 40 40
40 40
>I6629V002B12PL length=357 xy=0726_2471 region=2 run=R_2014_12_30_12_21_21_
40 40 40 40 40 39 39 39 40 40 40 40 40 40 40 40 40 40 40 39 39 39 34 34 34 34 39 40 40 40 40 39 39 39 40 40 40 39 39 39 39 39 39 40 40 40 40 40 40 40 40 40 40 40 40 40 40 40 40 40
40 40 40 40 40 40 40 40 34 34 33 33 26 26 26 40 40 40 40 40 40 40 40 40 40 40 40 40 39 39 39 40 40 39 39 39 40 40 40 40 40 40 40 40 40 40 40 40 40 40 39 39 39 40 40 40 40 40 40 40
40 40 40 40 40 40 40 40 40 40 40 40 40 40 40 40 40 40 40 40 40 40 40 40 40 40 40 40 40 40 40 40 40 40 40 40 40 40 40 40 40 40 40 40 40 40 40 40 40 40 40 40 40 40 40 40 40 40 40 40
40 40 40 40 40 40 40 40 40 40 40 40 40 40 40 40 40 40 40 40 40 40 40 40 40 40 40 40 40 40 40 40 40 40 40 40 40 40 40 40 40 40 40 40 40 40 40 40 40 40 40 39 39 39 40 40 40 40 34 34
34 34 40 40 40 40 40 40 40 40 40 40 40 40 40 40 40 40 40 40 39 39 39 39 39 39 40 40 40 40 39 39 39 40 40 39 39 39 40 39 39 39 40 40 40 40 40 40 40 40 40 40 40 40 40 40 40 40 40 34
34 35 40 40 40 40 40 40 40 40 40 40 40 40 40 40 40 40 40 40 40 40 40 40 40 40 40 40 40 40 40 40 40 40 39 39 39 40 40 40 40 40 40 40 40 40 40 33 33 34 34 40 40 40 40 40 40
>I6629V002B12Q4 length=362 xy=0726_2526 region=2 run=R_2014_12_30_12_21_21_
40 40 40 40 40 40 40 40 40 40 40 40 40 40 40 40 40 40 40 40 40 40 40 40 40 40 40 40 40 40 40 39 39 39 40 40 40 39 39 39 39 39 39 40 40 40 40 40 40 40 40 40 40 40 40 40 40 39 39 39
40 40 40 40 40 40 40 40 40 40 40 40 39 39 39 40 40 40 40 40 39 39 39 40 40 40 40 40 40 40 40 40 40 40 40 40 40 40 40 40 40 34 34 34 40 39 39 39 40 40 40 40 40 40 40 40 40 40 40 40
40 40 40 40 40 40 40 40 40 40 40 40 40 39 39 39 40 40 40 40 40 40 40 40 40 40 40 40 40 40 40 40 40 40 40 40 40 40 40 39 39 39 40 40 40 40 40 40 40 40 40 40 40 40 40 40 40 40 40 40
40 40 40 40 40 40 40 40 40 40 40 40 40 40 40 40 40 40 40 40 39 30 30 30 35 32 40 40 40 40 40 40 40 40 40 40 40 40 40 40 40 40 40 40 40 40 40 40 40 39 35 34 34 39 40 40 40 40 34 34
34 34 40 40 40 39 39 39 40 40 40 40 40 40 40 40 40 40 40 40 39 39 39 40 40 40 40 40 40 40 40 40 40 40 40 40 40 40 40 39 39 39 40 40 40 40 40 40 40 40 36 37 32 28 28 24 28 21 20 11
11 11 11 11 11 12 12 16 29 14 22 18 23 23 26 30 33 34 34 36 36 36 34 34 34 36 39 39 39 35 39 39 40 40 39 39 39 40 40 40 40 40 40 40 40 40 40 40 28 28 26 33 31 32 32 40 34 40 40 40
40 40
>I6629V002B12QG length=24 xy=0726_2502 region=2 run=R_2014_12_30_12_21_21_
40 40 40 40 40 40 40 40 40 40 40 40 40 34 34 34 34 40 40 40 40 40 40 40
>I6629V002B12TZ length=362 xy=0726_2629 region=2 run=R_2014_12_30_12_21_21_
40 40 40 40 40 39 39 39 40 40 40 40 40 40 40 40 40 40 40 40 40 40 40 40 40 40 40 40 40 40 40 39 39 39 40 40 40 39 39 39 40 40 40 40 40 40 40 40 40 40 40 40 40 40 40 40 40 40 40 40
40 40 40 40 40 40 40 40 40 40 40 40 26 26 26 39 31 31 31 31 34 34 34 29 40 40 40 40 40 40 40 39 39 39 40 40 40 40 40 40 40 40 40 40 39 34 34 34 40 40 40 40 34 34 34 34 40 40 40 40
40 40 40 40 40 40 40 40 40 40 40 39 39 39 40 40 40 40 40 40 40 40 40 40 40 40 40 40 40 40 40 40 40 40 40 40 40 40 40 39 39 39 40 40 40 40 40 40 40 40 40 40 40 40 40 40 40 40 40 40
40 40 40 40 39 39 39 39 40 40 40 40 40 40 40 40 40 40 40 40 40 40 39 39 39 39 39 39 39 40 40 40 40 40 40 40 40 40 40 40 40 40 40 40 40 40 40 40 40 40 40 39 39 39 40 40 40 40 30 30
26 26 35 23 40 37 37 40 40 40 40 40 40 40 40 40 40 40 40 40 39 39 39 40 40 40 40 40 40 40 34 33 31 31 32 17 15 15 20 15 15 15 14 20 19 31 31 32 36 38 40 40 40 40 40 40 40 40 34 34
25 25 28 28 28 40 27 40 40 39 34 34 35 39 39 39 34 34 35 39 39 39 39 39 39 35 35 35 35 39 39 40 40 40 40 40 40 40 40 40 40 40 35 35 26 26 26 26 28 32 39 31 31 31 31 35 23 35 35 40
40 40
>I6629V002B12UA length=24 xy=0726_2640 region=2 run=R_2014_12_30_12_21_21_
40 40 40 40 40 40 40 40 40 40 40 40 40 34 34 34 34 40 40 40 40 40 40 40
>I6629V002B12VV length=360 xy=0726_2697 region=2 run=R_2014_12_30_12_21_21_
40 40 40 40 40 26 26 30 30 30 40 40 40 40 40 40 40 40 40 40 40 40 34 34 34 34 34 34 38 38 40 39 39 39 40 40 40 39 39 39 40 40 40 40 40 40 40 40 40 40 40 40 40 40 40 40 40 40 40 40
40 40 38 38 38 30 30 30 30 30 40 40 39 39 39 40 39 39 39 28 22 19 19 18 27 25 13 13 12 12 12 12 13 13 16 16 28 25 25 17 19 22 23 32 31 31 31 31 40 40 40 40 40 40 40 40 40 34 34 34
38 40 40 40 40 40 40 40 38 38 38 40 40 40 40 40 40 40 40 40 40 40 40 40 40 40 40 40 40 40 40 40 40 40 40 40 40 40 38 38 38 38 40 40 40 40 40 40 40 40 40 40 40 40 40 40 40 34 33 33
40 40 40 40 38 38 38 40 40 40 40 38 33 34 34 39 39 40 37 37 39 40 34 34 34 40 40 40 40 40 40 40 40 38 38 38 38 40 40 40 40 40 40 40 38 30 30 30 38 40 40 36 36 36 40 40 40 40 20 20
20 18 36 23 38 29 29 29 36 27 36 38 40 40 40 40 40 40 40 39 40 40 37 40 40 36 30 30 27 30 36 36 36 36 36 40 36 36 36 36 36 37 40 40 34 38 38 38 38 38 38 40 40 40 40 40 40 38 38 34
34 34 39 40 40 40 40 40 40 40 40 40 36 36 36 36 28 28 26 26 24 27 30 36 38 36 29 25 24 24 36 38 40 40 40 40 36 35 35 40 39 30 30 30 30 40 40 40 38 31 31 34 31 30 16 30 37 40 40 40
>I6629V002B12WQ length=361 xy=0726_2728 region=2 run=R_2014_12_30_12_21_21_
40 40 40 40 40 39 39 39 40 40 40 40 40 40 40 40 40 40 40 40 40 40 40 40 40 40 40 40 40 40 40 39 39 39 40 40 40 39 39 39 40 40 40 40 40 40 40 40 40 40 40 40 40 40 40 39 39 39 40 40
40 40 40 40 40 40 40 40 40 40 40 40 39 39 39 40 40 40 40 40 40 40 40 40 40 40 40 40 40 40 40 40 40 40 40 40 40 40 40 40 40 39 39 39 40 40 40 40 40 40 40 40 40 40 40 40 40 40 40 40
40 40 40 40 40 40 40 40 40 40 40 40 40 40 40 40 40 40 40 40 40 40 40 40 40 40 40 40 40 40 40 40 40 40 40 40 40 40 40 39 39 39 40 40 40 40 40 40 40 40 40 40 40 40 40 40 40 40 40 40
40 40 40 40 40 40 40 40 40 40 40 40 40 40 40 40 40 40 40 40 40 40 40 40 40 40 40 40 40 40 40 40 40 40 40 40 40 40 40 40 40 40 40 40 40 40 40 40 40 40 40 39 39 39 40 40 40 40 34 34
34 34 40 40 40 39 39 39 40 40 40 40 40 40 40 40 40 40 40 40 39 39 39 40 40 40 40 40 40 40 40 40 40 40 40 39 34 30 30 30 30 30 40 40 40 40 40 40 40 40 40 40 40 40 40 40 40 40 35 35
29 29 29 34 36 40 35 34 34 40 40 40 40 40 40 40 40 40 40 40 40 40 39 35 35 35 40 39 39 39 40 40 40 40 40 40 40 40 40 40 40 40 40 40 40 40 40 40 39 35 31 31 32 31 40 30 40 40 40 40
40
>I6629V002B12YA length=360 xy=0726_2784 region=2 run=R_2014_12_30_12_21_21_
40 40 40 40 40 39 39 39 40 40 40 40 40 40 40 40 40 40 40 40 40 40 40 40 40 40 40 40 40 40 40 39 39 39 40 40 40 39 39 39 40 40 40 40 40 40 40 40 40 40 40 40 39 39 39 39 40 40 40 40
40 40 40 40 40 40 40 40 40 40 40 40 39 39 39 40 34 34 34 34 39 39 39 40 40 40 40 40 40 40 40 39 39 39 40 40 40 40 40 40 40 40 40 40 40 40 40 40 40 40 40 40 40 40 40 40 40 40 40 40
40 40 40 40 40 40 40 40 40 40 40 26 26 26 26 24 24 40 40 40 40 40 40 40 40 40 40 40 40 40 40 40 40 40 40 40 40 40 40 39 39 39 40 40 40 40 40 40 40 40 40 40 40 40 40 40 40 40 40 40
40 40 40 40 40 40 40 40 40 40 40 40 40 40 40 40 40 40 40 39 21 21 21 21 21 39 39 37 37 40 40 40 40 40 40 40 40 40 40 40 40 40 40 40 40 40 40 40 40 40 40 40 39 39 39 30 30 30 31 33
34 33 40 34 40 39 39 39 40 40 34 34 35 39 40 40 40 40 39 39 30 30 30 40 40 40 40 40 40 40 40 40 40 40 40 39 39 39 40 39 39 39 40 40 40 40 40 40 39 30 30 30 39 40 40 30 30 30 39 40
[truncated: 11,295,869 more chars]
