# Supplementary material for: Metagenomic Analysis of Airborne Bacterial Community and Diversity in Seoul, Korea, during December 2014, Asian Dust Event
Source: PLoS One. 2017 Jan 25;12(1):e0170693. doi: 10.1371/journal.pone.0170693 (PMC5266312; doi:10.1371/journal.pone.0170693)
Supplement: S1 File — Files named by Nov 26 and Dec 3 are non-Asian events, and files named by Dec 1 and Dec 2 are Asian dust events. The files were submitted into the INSDC SRA (BioProject and SRA accession numbers are PRJNA360153 and SRP096119, respectively). (ZIP) [file pone.0170693.s001.zip › Dec 3.fasta]

>I6629V002B000O length=24 xy=0714_2774 region=2 run=R_2014_12_30_12_21_21_
GAGATGGCCGCCTGGGGAGTACGG
>I6629V002B0046 length=360 xy=0714_2936 region=2 run=R_2014_12_30_12_21_21_
GCGTAGGGTGCAAGCGTTAATCGGAATTACTGGGCGTAAAGCGTGCGCAGGCGGTTTTGT
AAGTCTGACGTGAAATCCCCGAGCTTAACTTGGGAATTGCGTTGGAGACTGCAAGGCTGG
AGTCTGGCAGAGGGGGGTAGAATTCCACGTGTAGCAGTGAAATGCGTAGAGGTGTGGAGG
AACACCGATGGCGAAGGCAGCCCCCTGGGTCAAGACTGACGCTCATGCACGAAAGCGTGG
GGAGCAAACAGGATTAGATACCCTGGTAGTCCACGCCCTAAACGATGTCTACTAGTTGTC
GGGTTTTAATTAACTTGGTAACGCAGCTAACGCGTGAAGTAGACCGCCTGGGGAGTACGG
>I6629V002B005N length=361 xy=0714_2953 region=2 run=R_2014_12_30_12_21_21_
GCGGAGGGTGCAAGCGTTAATCGGAATTACTGGGCGTAAAGCGCACGCAGGCGGTCTGTC
AAGTCGGATGTGAAATCCCCGGGCTCAACCTGGGAACTGCATTCGAAACTGGCAGGCTGG
AGTCTTGTAGAGGGGGGTAGAATTCCAGGTGTAGCGGTGAAATGCGTAGAGATCTGGAGG
AATACCGGTGGCGAAGGCGGCCCCCTGGACAAAGACTGACGCTCAGGTGCGAAAGCGTGG
GGAGCAAACAGGATTAGATACCCTGGTAGTCCACGCCGTAAACGATGTCGATTTGGAGGT
TGTGCCCTTGAGGCGTGGCTTCCGGAGCTAACGCGTTAAATCGACCGCCTGGGGAGTACG
G
>I6629V002B005Q length=24 xy=0714_2956 region=2 run=R_2014_12_30_12_21_21_
GAGATGGCCGCCTGGGGAGTACGG
>I6629V002B009J length=361 xy=0714_3093 region=2 run=R_2014_12_30_12_21_21_
GCGTAGGGAGCTAGCGTTATTCGGAATTACTGGGCGTAAAGCGCACGTAGGCGGCTTTGT
AGGTTAGAGGTGAAAGCCTGGAGCTCAACTCCAGAATTGCCTTTAAGACTGCATCGCTTG
AATCCAGGAGAGGTGAGTGGAATTCCGAGTGTAGAGGTGAAATTCGTAGATATTCGGAAG
AACACCAGTGGCGAAGGCGGCTCACTGGACTGGTATTGACGCTGAGGTGCGAAAGCGTGG
GGAGCAAACAGGATTAGATACCCTGGTAGTCCACGCCGTAAACGATGATAACTAGCTGTC
GGGGCTCTTAGAGCTTCGGTGGCGCAGCTAACGCATTAAGTTATCCGCCTGGGGAGTACG
G
>I6629V002B00A6 length=343 xy=0714_1856 region=2 run=R_2014_12_30_12_21_21_
GCGGAGGGAGCTAGCGTTATTCGGAATTACTGGGCGTAAAGCGCACGTAGGCGGCTTTGT
AAGTTAGAGGTGAAAGCCTGGAGCTCAACTCCAGAATTGCCTTTAAGACTGCATCGCTTG
AATCCAGGAGAGGTGAGTGGAATTCCGAGTGTAGAGGTGAAATTCGTAGATATTCGGAAG
AACACCAGTGGCGAAGGCGGCTCACTGGACTGGTATTGACGCTGAGGTGCGAAAGCGTGG
GGAGCAAACAGGATTAGATACCCTGGTAGTCCACGCCGTAAACGATGATAACTAGCTGTC
GGGGCTCTTAGAGCTTCGGTGGCGCAGCTAACGCATTAAGTTA
>I6629V002B00B8 length=361 xy=0714_1894 region=2 run=R_2014_12_30_12_21_21_
GCAGAGGGTGCGAGCGTTAATCGGATTTACTGGGCGTAAAGCGTGCGTAGGCGGCTTTTT
AAGTCGGATGTGAAATCCCCGAGCTTAACTTGGGAATTGCATTCGATACTGGGAAGCTAG
AGTATGGGAGAGGATGGTAGAATTCCAGGTGTAGCGGTGAAATGCGTAGAGATCTGGAGG
AATACCGATGGCGAAGGCAGCCATCTGGCCTAATACTGACGCTGAGGTACGAAAGCATGG
GGAGCAAACAGGATTAGATACCCTGGTAGTCCATGCCGTAAACGATGTCTACTAGCCGTT
GGGGCCTTTGAGGCTTTAGTGGCGCAGCTAACGCGATAAGTAGACCGCCTGGGGAGTACG
G
>I6629V002B00KX length=361 xy=0714_2207 region=2 run=R_2014_12_30_12_21_21_
GCGGAGGGAGCTAGCGTTATTCGGAATTACTGGGCGTAAAGCGCACGTAGGCGGCTTTGT
AAGTTAGAGGTGAAAGCCTGGAGCTCAACTCCAGAATTGCCTTTAAGACTGCATCGCTTG
AATCCAGGAGAGGTGAGTGGAATTCCGAGTGTAGAGGTGAAATTCGTAGATATTCGGAAG
AACACCAGTGGCGAAGGCGGCTCACTGGACTGGTATTGACGCTGAGGTGCGAAAGCGTGG
GGAGCAAACAGGATTAGATACCCTGGTAGTCCACGCCGTAAACGATGATAACTAGCTGTC
GGGGCTCTTAGAGCTTCGGTGGCGCAGCTAACGCATTAAGTTATCCGCCTGGGGAGTACG
G
>I6629V002B00OF length=361 xy=0714_2333 region=2 run=R_2014_12_30_12_21_21_
GCGGAGGGAGCTAGCGTTGTTCGGAATTACTGGGCGTAAAGCGCACGTAGGCGGCTTTGT
AAGTTAGAGGTGAAAGCCTGGAGCTCAACTCCAGAATTGCCTTTAAGACTGCATCGCTTG
AATCCAGGAGAGGTGAGTGGAATTCCGAGTGTAGAGGTGAAATTCGTAGATATTCGGAAG
AACACCAGTGGCGAAGGCGGCTCACTGGACTGGTATTGACGCTGAGGTGCGAAAGCGTGG
GGAGCAAACAGGATTAGATACCCTGGTAGTCCACGCCGTAAACGATGATAACTAGCTGTC
GGGGCTCTTAGAGCTTCGGTGGCGCAGCTAACGCATTAAGTTATCCGCCTGGGGAGTACG
G
>I6629V002B00RJ length=24 xy=0714_2445 region=2 run=R_2014_12_30_12_21_21_
GAGATGGCCGCCTGGGGAGTACGG
>I6629V002B00SO length=360 xy=0714_2486 region=2 run=R_2014_12_30_12_21_21_
GCGGAGGGTGCAAGCGTTACCCGGAATCACTGGGCGTAAAGGGCGTGTAGGCGGACACTT
AAGTCTGGTTTTGAAGACTGCGGCTCAACCGCAGGGATGGACTGGATACTGGGTGTCTTG
ACCTCTGGAGAGAGAACTGGAATTCCTGGTGTAGCGGTGGAATGCGTAGATACCAGGAGG
AACACCAATGGCGAAGGCAGGTTCTTGGACAGAAGGTGACGCTGAGGCGCGAAAGTGTGG
GGAGCGAACCGGATTAGATACCCGGGTAGTCCACACCCTAAACGATGTCAACTAGTTGTT
GGGGATTCATTTCCTTAGTAACGTAGCTAACGCGTGAAGTTGACCGCCTGGGGAGTACGG
>I6629V002B00UM length=24 xy=0714_2556 region=2 run=R_2014_12_30_12_21_21_
GAGATGGCCGCCTGGGGAGTACGG
>I6629V002B00VP length=354 xy=0714_2595 region=2 run=R_2014_12_30_12_21_21_
GCGGAGGGTGCAAGCGTTACCCGGAATCACTGGGCGTAAAGGGCGTGTAGGCGGACACTT
AAGTCTGGTTTTAAAGACTGCGGCTCAACCGCAGGGATGGACTGGATACTGGGTGTCTTG
ACCTCTGGAGAGAGAACTGGAATTCCTGGTGTAGCGGTGGAATGCGTAGATACCAGGAGG
AACACCAACGGCGAAGGCAGGTTCTTGGACAGAAGGTGACGCTGAGGCGCGAAAGTGTGG
GGAGCGAACCGGATTAGATACCCGGGCAGTCCACACCCTAAACGATGTACGTTGGCTAAC
CGCAGGATGCTGTGGTTGGCGAAGCTAACGCGATAAACGTACCGCCTGGGGAGT
>I6629V002B00WX length=361 xy=0714_2639 region=2 run=R_2014_12_30_12_21_21_
GCGGAGGGAGCTAGCGTTATTCGGAATTACTGGGCGTAAAGCGCACGTAGGCGGCTTTGT
AAGTTAGAGGTGAAAGCCTGGAGCTCAACTCCAGAATTGCCTTTAAGACTGCATCGCTTG
AATCCAGGAGAGGTGAGTGGAATTCCGAGTGTAGAGGTGAAATTCGTAGATATTCGGAAG
AACACCAGTGGCGAAGGCGGCTCACTGGACTGGTATTGACGCTGAGGTGCGAAAGCGTGG
GGAGCAAACAGGATTAGATACCCTGGTAGTCCACGCCGTAAACGATGATAACTAGCTGTC
GGGGCTCTTAGAGCTTCGGTGGCGCAGCTAACGCATTAAGTTATCCGCCTGGGGAGTACG
G
>I6629V002B00X0 length=140 xy=0714_2678 region=2 run=R_2014_12_30_12_21_21_
GCGGAGGGAGCTAGCGGTTATTCGGAATTACTGGGCGTAAAGCGCACGTAGGCGGCGTTT
GTAAGTTAGAGGTGAAAGCCTGGAGCTCAACTCCAGAATTGCCTTTAAGACTGCATCGCT
TGAATCCAGGAGAGGTGAGT
>I6629V002B00XH length=352 xy=0714_2659 region=2 run=R_2014_12_30_12_21_21_
GCGGAGGGTGCAAGCGTTACCCGGAATCACTGGGCGTAAAGGGCGTGTAGGCGGACACTT
AAGTCTGGTTTTAAAGACTGCGGCTCAACCGCAGGGATGGACTGGATACTGGGTGTCTTG
ACCTCTGGAGAGAGAACTGGAATTCCTGGTGTAGCGGTGGAATGCGTAGATACCAGGAGG
AACACCAATGGCGAAGGCAGGTTCTTGGACAGAAGGTGACGCTGAGGCGCGAAAGTGTGG
GGAGCGAACCGGATTAGATACCCGGGTAGTCCACACCCTAAACGATGTACGTTGGCTAAC
CGCAGGATGCTGTGGTTGGCGAAGCTAACGCGATAAACGTACCGCCTGGGGA
>I6629V002B00XS length=361 xy=0714_2670 region=2 run=R_2014_12_30_12_21_21_
GCGGAGGGAGCTAGCGTTATTCGGAATTACTGGGCGTAAAGCGCACGTAGGCGGCTTTGT
AAGTTAGAGGTGAAAGCCTGGAGCTCAACTCCAGAATTGCCTTTAAGACTGCATCGCTTG
AATCCAGGAGAGGTGAGTGGAATTCCGAGTGTAGAGGTGAAATTCGTAGATATTCGGAAG
AACACCAGTGGCGAAGGCGGCTCACTGGACTGGTATTGACGCTGAGGTGCGAAAGCGTGG
GGAGCAAACAGGATTAGATACCCTGGTAGTCCACGCCGTAAACGATGATAACTAGCTGTC
GGGGCTCTTAGAGCTTCGGTGGCGCAGCTAACGCATTAAGTTATCCGCCTGGGGAGTACG
G
>I6629V002B0123 length=24 xy=0715_0061 region=2 run=R_2014_12_30_12_21_21_
GAGATGGCCGCCTGGGGAGTACGG
>I6629V002B019V length=361 xy=0715_0305 region=2 run=R_2014_12_30_12_21_21_
GCGGAGGGAGCTAGCGTTATTCGGAATTACTGGGCGTAAAGCGCGCGTAGGCGGCTTTGT
AAGTTAGAGGTGAAAGCCTGGAGCTCAGCTCCAGAATTGCCTTTAAGACTGCATCGCTTG
AATCCAGGAGAGGTGAGTGGAATTCCGAGTGTAGAGGTGGAATTCGTAGATATTCGGAAG
AACACCAGTGGCGAAGGCGGCTCACTGGACTGGTATTGACGCTGAGGTGCGAAAGCGTGG
GGAGCAAACAGGATTAGATACCCTGGTAGTCCACGCCGTAAACGATGATAACTAGCTGTC
GGGGCTCTTAGAGCTTCGGTGGCGCAGCTAACGCATTAAGTTATCCGCCTGGGGAGTACG
G
>I6629V002B01AH length=363 xy=0714_3127 region=2 run=R_2014_12_30_12_21_21_
GCGTAGGGCGCAAGCGTTATCCGGAATTATTGGGCGTAAAGAGCTCGTAGGCGGTTTGTC
GCGTCTGCCGTGAAAGTCCGGGGCTCAACTCCGGATCTGCGGTGGGTACGGGCAGACTAG
AGTGATGTAGGGGAGACTGGAATTCCTGGTGTAGCGGTGAAATGCGCAGATATCAGGAGG
AACACCGATGGCGAAGGCAGGTCTCTGGGCATTAACTGACGCTGAGGAGCGAAAGCATGG
GGAGCGAACAGGATTAGATACCCTGGTAGTCCATGCCGTAAACGTTGGGCACTAGGTGTG
GGGGACATTCCACGTTTTCCGCGCCGTAGCTAACGCATTAAGTGCCCCGCCTGGGGAGTA
CGG
>I6629V002B01AJ length=293 xy=0714_3129 region=2 run=R_2014_12_30_12_21_21_
GCAGAGGGTGCGAGCGTTAATCGGATTTACTGGGCGTAAAGCGTGCGTAGGCGGCTTTTA
AGTCGGATGTGAAATCCCCGAGCTTAACTTGGGAATTGCATTCGATACTGGGAAGCTAGA
GTATGGGAGAGGATGGTAGAATTCCAGGTGTAGCGGTGAAATGCGTAGAGATCTGGAGGA
ATACCGATGGCGAAGGCAGCCATCTGGCCTAATACTGACGCTGAGGTACGAAAGCATGGG
GAGCGAAACAGGATTACGATACCCTGGTAGTCCATGCCGTAAACGATGTCTAC
>I6629V002B01CY length=361 xy=0714_3216 region=2 run=R_2014_12_30_12_21_21_
GCGGAGGGAGCTAGCGTTATTCGGAATTACTGGGCGTAAAGCGCACGTAGGCGGCTTTGT
AAGTTAGAGGTGGAAGCCTGGAGCTCAACTCCAGAATTGCCTTTAAGACTGCATCGCTTG
AATCCAGGAGAGGCGAGTGGAATTCCGAGTGTAGAGGTGAAATTCGTAGATATTCGGAAG
AACACCAGTGGCGAAGGCGGCTCACTGGACTGGTATTGACGCTGAGGTGCGAAAGCGTGG
GGAGCAAACAGGATTAGATACCCTGGTAGTCCACGCCGTAAACGATGATAACTAGCTGTC
GGGGCTCTTAGAGCTTCGGTGGCGCAGCTAACGCATTAAGTTATCCGCCTGGGGAGTACG
G
>I6629V002B01D1 length=361 xy=0714_3255 region=2 run=R_2014_12_30_12_21_21_
GCGGAGGGGGCTAGCGTTGTTCGGAATTACTGGGCGTAAAGCGCGCGTAGGCGGCTTTGT
AAGTTAGAGGTGAAAGCCTGGAGCTCAACTCCGGAATTGCCTTTAAGACTGCATCGCTAG
AATCGTGGAGAGGTAAGTGGAATTCCGAGTGTAGAGGTGAAATTCGTAGATATTCGGAAG
AACACCAGTGGCGAAGGCGACTTACTGGACACGTATTGACGCTGAGGTGCGAAAGCGTGG
GGAGCAAACAGGATTAGATACCCTGGTAGTCCACACCGTAAACGATGATGACTAGCTGTC
GGGGCGCTTAGCGTTTCGGTGGCGCAGCTGACGCGTTAAGTCATCCGCCTGGGGAGCACG
G
>I6629V002B01DU length=24 xy=0714_3248 region=2 run=R_2014_12_30_12_21_21_
GAGATGGCCGCCTGGGGAGTACGG
>I6629V002B01EG length=24 xy=0714_3270 region=2 run=R_2014_12_30_12_21_21_
GAGATGGCCGCCTGGGGAGTACGG
>I6629V002B01EU length=24 xy=0714_3284 region=2 run=R_2014_12_30_12_21_21_
GAGATGGCCGCCTGGGGAGTACGG
>I6629V002B01GP length=360 xy=0714_3351 region=2 run=R_2014_12_30_12_21_21_
GCGTAGGGTGCAAGCGTTAATCGGAATTACTGGGCGTAAAGCGTGCGCAGGCGGTTTTGT
AAGACAGTGGTGAAATCCCCGGGCTCAACCTGGGAACTGCCATTGTGACTGCAAGGCTAG
AGTGCGGCAGAGGGGGATGGAATTCCGCGTGTAGCAGTGAAATGCGTAGATATGCGGAGG
AACACCGATGGCGAAGGCAATCCCCTGGGCCTGCACTGACGCTCATGCACGAAAGCGTGG
GGAGCAAACAGGATTAGATACCCTGGTAGTCCACGCCCTAAACGATGTCAACTGGTTGTT
GGGTCTTAACTGACTCAGTAACGAAGCTAACGCGTGAAGTTGACCGCCTGGGGAGTACGG
>I6629V002B01H2 length=24 xy=0714_3400 region=2 run=R_2014_12_30_12_21_21_
GAGATGGCCGCCTGGGGAGTACGG
>I6629V002B01J6 length=361 xy=0714_3476 region=2 run=R_2014_12_30_12_21_21_
GCAGAGGGTGCGAGCGTTAATCGGATTTACTGGGCGTAAAGCGTGCGTAGGCGGCTTTTT
AAGTCGGATGTGAAATCCCCGAGCTTAACTTGGGAATTGCATTCGATACTGGGAAGCTAG
AGTATGGGAGAGGATGGTAGAATTCCAGGTGTAGCGGTGAAATGCGTAGAGATCTGGAGG
AATACCGATGGCGAAGGCAGCCATCTGGCCTAATACTGACGCTGAGGTACGAAAGCATGG
GGAGCAAACAGGATTAGATACCCTGGTAGTCCATGCCGTAAACGATGTCTACTAGCCGTT
GGGGCCTTTGAGGCTTTAGTGGCGCAGCTAACGCGATAAGTAGACCGCCTGGGGAGTACG
G
>I6629V002B01N4 length=24 xy=0714_3618 region=2 run=R_2014_12_30_12_21_21_
GAGATGGCCGCCTGGGGAGTACGG
>I6629V002B01NQ length=361 xy=0714_3604 region=2 run=R_2014_12_30_12_21_21_
GCGGAGGGTGCAAGCGTTAATCGGAATTACTGGGCGTAAAGCGCACGCAGGCGGTTTGTT
AAGTCAGATGTGAAATCCCCGGGCTCAACCTGGGAACTGCATCTGATACTGGCAAGCTTG
AGTCTCGTAGAGGGGGGTAGAATTCCAGGTGTAGCGGTGAAATGCGTAGAGATCTGGAGG
AATACCGGTGGCGAAGGCGGCCCCCTGGACGAAGACTGACGCTCAGGTGCGAAAGCGTGG
GGAGCAAACAGGATTAGATACCCTGGTAGTCCACGCCGTAAACGATGTCGACTTGGAGGT
TGTGCCCTTGAGGCGTGGCTTCCGGAGCTAACGCGTTAAGTCGACCGCCTGGGGAGTACG
G
>I6629V002B01PB length=350 xy=0714_3661 region=2 run=R_2014_12_30_12_21_21_
GCGAAGGGTGCAAGCGTTACTCGGAATTACTGGGCGTAAAGCGTGCGTAGGTGGTTTGTT
AAGTCTGATGTGAAAGCCCTGGGCTCAACCTGGGAATGGCACTGGATACTGGCAGGCTAG
AGTGTGGCAGAGGGTAGTGGAATTCCTGGTGTAGCAGTGAAATGCGTAGAGATCAGGAGG
AACATCCGTGGCGAAGGCGACTGTCTGGGCCAACACTGACACTGAGGCACGAAAGCGTGG
GGAGCAAACAGGATTAGATACCCTGGTAGTCTACGCCCTAAACGATGCGAACTGGATGTT
GGGTGCAATTTGGCACGCAGTATCGAAGCTAACGCGTTAAGTTCGCCGCC
>I6629V002B01QP length=361 xy=0714_3711 region=2 run=R_2014_12_30_12_21_21_
GCGGAGGGAGCTAGCGTTATTCGGAATTACTGGGCGTAAAGCGCACGTAGGCGGCTTTGT
AAGTTAGAGGTGAAAGCCTGGAGCTCAACTCCAGAATTGCCTTTAAGACTGCATCGCTTG
AATCCAGGAGAGGTGAGTGGAATTCCGAGTGTAGAGGTGAAATTCGTAGATATTCGGAAG
AACACCAGTGGCGAAGGCGGCTCACTGGACTGGTATTGGCGCTGAGGTGCGAAAGCGTGG
GGAGCAAACAGGATTAGATACCCTGGTAGTCCACGCCGTAAACGATGATAACTAGCTGTC
GGGGCTCTTAGAGCTTCGGTGGCGCAGCTAACGCATTAAGTTATCCGCCTGGGGAGTACG
G
>I6629V002B01TE length=231 xy=0714_3808 region=2 run=R_2014_12_30_12_21_21_
GCGTAGGGTGCGAGCGTTAATCGGAATTACTGGGCGTAAAGCGTGCGCAGGCGGTTTTGT
AAGACAGAGGTGAAATCCCCGGGCTCAACCTGGGAACTGCCTTTGTGACTGGCAAGGCTA
GAGTACGGCAGAGGGGGATGGAATTCCGCGTGTAGCAGTGAAATGCGTAGATATGCGGAG
GAACACCGATGGCGAAGGCAATCCCCTGGGCCTGTACTGACGCTCATGCAC
>I6629V002B021C length=361 xy=0715_1294 region=2 run=R_2014_12_30_12_21_21_
GCGGAGGGAGCTAGCGTTATTCGGAATTACTGGGCGTAAAGCGCACGTAGGCGGCTTTGT
AAGTTAGAGGTGAAAGCCTGGAGCTCAACTCCAGAATTGCCTTTAAGACTGCATCGCTTG
AATCCAGGAGAGGTGAGTGGAATTCCGAGTGTAGAGGCGAAATTCGTAGATATTCGGAAG
AACACCAGTGGCGAAGGCGGCTCACTGGACTGGTATTGACGCTGAGGTGCGAAAGCGTGG
GGAGCAAACAGGGTTAGATACCCTGGTAGTCCACGCCGTAAACGATGATAACTAGCCGTC
GGGGCTCTTAGAGCTTCGGTGGCGCAGCTAACGCATTAAGTTATCCGCCTGGGGAGTACG
G
>I6629V002B021N length=24 xy=0715_1305 region=2 run=R_2014_12_30_12_21_21_
GAGATGGCCGCCTGGGGAGTACGG
>I6629V002B0229 length=24 xy=0715_1363 region=2 run=R_2014_12_30_12_21_21_
GAGATGGCCGCCTGGGGAGTACGG
>I6629V002B025T length=24 xy=0715_1455 region=2 run=R_2014_12_30_12_21_21_
GAGATGGCCGCCTGGGGAGTACGG
>I6629V002B026C length=361 xy=0715_1474 region=2 run=R_2014_12_30_12_21_21_
GCGGAGGGAGCTAGCGTTGTTCGGAATTACTGGGCGTAAAGCGCGCGTAGGCGGTTTCTC
AAGTCAGAGGTGAAAGCCCGGGACTCAACCCCGGAACTGCCTTTGAAACTAGGAGACTAG
AATCTTGGAGAGGTCAGTGGAATTCCGAGTGTAGAGGTGAAATTCGTAGATATTCGGAAG
AACACCAGTGGCGAAGGCGACTGACTGGACAAGTATTGACGCTGAGGTGCGAAAACGTGG
GGAGCAAACAGGATTAGATACCCTGGTAGTCCACGCCGTAAACGATGATAACTAGCTGTC
CGGGCACTTGGTGCTTGGGTGGCGCAGCTAACGCATTAAGTTATCCGCCTGGGGAGTACG
G
>I6629V002B028E length=363 xy=0715_1548 region=2 run=R_2014_12_30_12_21_21_
GCGTAGGGTGCAAGCGTTGTCCGGAATTATTGGGCGTAAAGAGCTCGTAGGCGGTCTGTC
GCGTCGGCTGTGAAAACTCGGGGCTCAACCCCGAGCCTGCAGTCGATACGGGCAGACTAG
AGTGCTGTAGGGGAGACTGGAATTCCTGGTGTAGCGGTGAAATGCGCAGATATCAGGAGG
AACACCGGTGGCGAAGGCGGGTCTCTGGGCAGTAACTGACGCTGAGGAGCGGAAGCGTGG
GGAGCGAACAGGATTAGATACCCTGGTAGTCCACGCCGTAAACGGTGGGTGCTAGGTGTG
AGCGGTATTCCACGCCGTTCGTGCCGCAGCTAACGCATTAAGCACCCCGCCTGGGGAGTA
CGG
>I6629V002B02CA length=24 xy=0715_0392 region=2 run=R_2014_12_30_12_21_21_
GAGATGGCCGCCTGGGGAGTACGG
>I6629V002B02NT length=361 xy=0715_0807 region=2 run=R_2014_12_30_12_21_21_
GCGGAGGGGGCTAGCGTTGTTCGGAATTACTGGGCGTAAAGCGCGCGTAGGCGGCTTTGT
AAGTTAGAGGTGAAAGCCCGGAGCTCAACTCCGGAATTGCCTTTAAGACTGCATCGCTAG
AATCATGGAGAGGTTAGTGGAATTCCGAGTGTAGAGGTGAAATTCGTAGATATTCGGAAG
AACACCAGTGGCGAAGGCGACTAACTGGACATGTATTGACGCTGAGGTGCGAAAGCGTGG
GGAGCAAACAGGATTAGATACCCTGGTAGTCCACGCCGTAAACGATGATGACTAGCTGTC
GGGGCTCTTGGAGTTTCGGTGGCGCAGCTAACGCGTTAAGTCATCCGCCTGGGGAGTACG
G
>I6629V002B02T1 length=361 xy=0715_1031 region=2 run=R_2014_12_30_12_21_21_
GCGGAGGGGGCTAGCGTTGTTCGGAATTACTGGGCGTAAAGCGCACGTAGGCGGCTTTGT
AAGTTAGAGGTGAAAGCCCGGGGCTCAACTCCGGAATTGCCTTTAAGACTGCATCGCTAG
AATTGTGGAGAGATAAGTGGAATTCCGAGTGTAGAGGTGAAATTCGTAGATATTCGGAAG
AACACCAGTGGCGAAGGCGACTTACTGGACACATACTGACGCTGAGGTGCGAAAGCGTGG
GGAGCAAACAGGATTAGATACCCTGGTAGTCCACGCCGTAAACGATGATGACTAGCTGTC
TGGGCGCTTAGCGTTCAGGTGGCGCAGCTAACGCGTTAAGTCATCCGCCTGGGGAGTACG
G
>I6629V002B02V7 length=24 xy=0715_1109 region=2 run=R_2014_12_30_12_21_21_
GAGATGGCCGCCTGGGGAGTACGG
>I6629V002B02XC length=24 xy=0715_1150 region=2 run=R_2014_12_30_12_21_21_
GAGATGGCCGCCTGGGGAGTACGG
>I6629V002B02XF length=361 xy=0715_1153 region=2 run=R_2014_12_30_12_21_21_
GCGGAGGGAGCTAGCGTTATTCGGAATTACTGGGCGTAAAGCGCACGTAGGCGGCTTTGT
AAGTTAGAGGTGAAAGCCTGGAGCTCAACTCCAGAATTGCCTTTAAGACTGCATCGCTTG
AATCCAGGAGAGGTGAGTGGAATTCCGAGTGTAGAGGTGAAATTCGTAGATATTCGGAAG
AACACCAGTGGCGAAGGCGGCTCACTGGACTGGTATTGACGCTGAGGTGCGAAAGCGTGG
GGAGCAAACAGGATTAGATACCCTGGTAGTCCACGCCGTAAACGATGATAACTAGCTGTC
GGGGCTCTTAGAGCTTCGGTGGCGCAGCTAACGCATTAAGTTATCCGCCTGGGGAGTACG
G
>I6629V002B02XW length=24 xy=0715_1170 region=2 run=R_2014_12_30_12_21_21_
GAGATGGCCGCCTGGGGAGTACGG
>I6629V002B02ZJ length=23 xy=0715_1229 region=2 run=R_2014_12_30_12_21_21_
GAGATGCCGCCTGGGGAGTACGG
>I6629V002B032K length=24 xy=0715_2634 region=2 run=R_2014_12_30_12_21_21_
GAGATGGCCGCCTGGGGAGTACGG
>I6629V002B033B length=24 xy=0715_2661 region=2 run=R_2014_12_30_12_21_21_
GAGATGGCCGCCTGGGGAGTACGG
>I6629V002B033Q length=24 xy=0715_2676 region=2 run=R_2014_12_30_12_21_21_
GAGATGGCCGCCTGGGGAGTACGG
>I6629V002B0365 length=24 xy=0715_2799 region=2 run=R_2014_12_30_12_21_21_
GAGATGACCGCCTGGGGAGTACGG
>I6629V002B038A length=361 xy=0715_2840 region=2 run=R_2014_12_30_12_21_21_
GCGGAGGGAGCTAGCGTTATTCGGAATTACTGGGCGTAAAGCGCACGTAGGCGGCTTTGT
AAGTTAGAGGTGAAAGCCTGGAGCTCAACTCCAGAATTGCCTTTAAGACTGCATCGCTTG
AATCCAGGAGAGGTGAGTGGAATTCCGAGTGTAGAGGTGAAATTCGTAGATATTCGGAAG
AACACCAGTGGCGAAGGCGGCTCACTGGACTGGTATTGACGCTGAGGTGCGAAAGCGTGG
GGAGCAAACAGGATTAGATACCCTGGTAGTCCACGCCGTAAACGATGATAACTAGCTGTC
GGGGCTCTTAGAGCTTCGGTGGCGCAGCTAACGCATTAAGTTATCCGCCTGGGGAGTACG
G
>I6629V002B03BJ length=295 xy=0715_1661 region=2 run=R_2014_12_30_12_21_21_
GCGGAGGGGGCTAGCGTTGTTCGGAATTACTGGGCGTAAAGCGCGCGTAGGCGGCTTTGT
AAAGTTAGAGGTGAAAGACCCGGACGCTCAACTCCGGAATTGCCTTTAAGACTGTCATCG
CTAGAATCATGGAGGAGGTGAGTGGAATTCCGAGCGTAGAGGTGAAATTACGTAGATATT
CGGAAGAACACCAGTGGCGAAGGCGACTCACTGGACATGTATTGACGCTGAGGTGCGAAA
GCGTGGGGAGCAAACAGGATTAGATACCCTGGTAGTCCACGCCGTAAACGATGAT
>I6629V002B03C2 length=363 xy=0715_1716 region=2 run=R_2014_12_30_12_21_21_
ACGTAGGGTGCAAGCGTTGTCCGGAATTATTGGGCGTAAAGAGCTCGTAGGCGGTCTGTC
GCGTCGGCTGTGAAAACTCGGGGCTCAACCCCGAGCCTGCAGTCGATACGGGCAGACTTG
AGTGCTGTAGGGGAGACTGGAATTCCTGGTGTAGCGGTGAAATGCGCAGATATCAGGAGG
AACACCGGTGGCGAAGGCGGGTCTCTGGGCAGTAACTGACGCTGAGGAGCGAAAGCGTGG
GGAGCGAACAGGATTAGATACCCTGGTAGTCCACGCCGTAAACGGTGGGTGCTAGGTGTG
AGCGGTATTCCACGCCGTTCGTGCCGCAGCTAACGCATTAAGCACCCCGCCTGGGGAGTA
CGG
>I6629V002B03EY length=361 xy=0715_1784 region=2 run=R_2014_12_30_12_21_21_
GCGGAGGGAGCTAGCGTTATTCGGAATTACTGGGCGTAAAGCGCACGTAGGCGGCTTTGT
AAGTTAGAGGTGAAAGCCTGGAGCTCAACTCCAGAATTGCCTTTAAGACTGCATCGCTTG
AATCCAGGAGAGGTGAGTGGAATTCCGAGTGTAGAGGTGAAATTCGTAGATATTCGGAAG
AACACCAGTGGCGAAGGCGGCTCACTGGACTGGTATTGACGCTGAGGTGCGAAAGCGTGG
GGAGCAAACAGGATTAGATACCCTGGTAGTCCACGCCGTAAACGATGATAACTAGCTGTC
GGGGCTCTTAGAGCTTCGGTGGCGCAGCTAACGCATTAAGTTATCCGCCTGGGGAGTACG
G
>I6629V002B03G4 length=361 xy=0715_1862 region=2 run=R_2014_12_30_12_21_21_
GCGGAGGGAGCTAGCGTTATTCGGAATTACTGGGCGTAAAGCGCACGTAGGCGGCTTTGT
AAGTTAGAGGTGAAAGCCTGGAGCTCAACTCCAGAATTGCCTTTAAGACTGCATCGCTTG
AATCCAGGAGAGGTGAGTGGAATTCCGAGTGTAGAGGTGAAATTCGTAGATATTCGGAAG
AACACCAGTGGCGAAGGCGGCTCACTGGACTGGTATTGACGCTGAGGTGCGAAAGCGTGG
GGAGCAAACAGGATTAGATACCCTGGTAGTCCACGCCGTAAACGATGATAACTGGCTGTC
GGGGCTCTTAGAGCTTCGGTGGCGCAGCTAACGCATTAAGTTATCCGCCTGGGGAGTACG
G
>I6629V002B03IU length=24 xy=0715_1924 region=2 run=R_2014_12_30_12_21_21_
GAGATGGCCGCCTGGGGAGTACGG
>I6629V002B03KS length=24 xy=0715_1994 region=2 run=R_2014_12_30_12_21_21_
GAGATGGCCGCCTGGGGAGTACGG
>I6629V002B03MA length=361 xy=0715_2048 region=2 run=R_2014_12_30_12_21_21_
GCGGAGGGAGCTAGCGTTATTCGGAATTACTGGGCGTAAAGCGCACGTAGGCGGCTTTGT
AAGTTAGAGGTGAAAGCCTGGAACTCAACTCCAGAATTGCCTTTAAGACTGCATCGCTTG
AATCCAGGAGAGGTGAGTGGAATTCCGAGTGTAGAGGTGAAATTCGTAGATATTCGGAAG
AACACCAGTGGCGAAGGCGGCTCACTGGACTGGTATTGACGCTGAGGTGCGAAAGCGTGG
GGAGCAAACAGGATTAGATACCCTGGTAGTCCACGCCGTAAACGATGATAACTAGCTGTC
GGGGCTCTTAGAGCTTCGGTGGCGCAGCTAACGCATTAAGTTATCCGCCTGGGGAGTACG
G
>I6629V002B03NN length=362 xy=0715_2097 region=2 run=R_2014_12_30_12_21_21_
GCGGAGGATCGCAAGGCGGTTACCCGGAATCACTGGGCGTAAAGGGCGTGTAGGCGGACG
ACTTAAGTCTGGTTTTAAAGACTGCGGCTCAACCGCAGGGATGGACTGGATACTGGGTGT
CTTGACCTCTGGAGAGAGAACTGGAATTCCTGGTGTAGCGGTGGAATGCGTAGATACCAG
GAGGAACACCAATAGCGAAGGCAGGTTCTTGGACAGAAGGTGACGCTGAGGCGCGAAAGT
GTGGGGAGCGAACCGGATTAGATACCCGGGTAGTCCACACCCTAAACGATGTACGTTGGC
TAACCGCAGGATGCTGTGGTTGGCGAAGCTAACGCGATAAACGTACCGCCTGGGGAGTAC
GG
>I6629V002B03QT length=24 xy=0715_2211 region=2 run=R_2014_12_30_12_21_21_
GAGATGGCCGCCTGGGGAGTACGG
>I6629V002B03RK length=24 xy=0715_2238 region=2 run=R_2014_12_30_12_21_21_
GAGATGGCCGCCTGGGGAGTACGG
>I6629V002B03U6 length=360 xy=0715_2368 region=2 run=R_2014_12_30_12_21_21_
GCGGAGGGAGCTAGCGTTATTCGGAATTACTGGGCGTAAAGCGCACGTAGGCGGCTTTGT
AAGTTAGAGGTGAAAGCCTGGAGCTCAACTCCAGAATTGCCTTTAAGACTGCATCGCTTG
AATCCAGGAGAGGTGAGTGGAATTCCGAGTGTAGAGGTGAAATTCGTAGATATTCGGAAG
AACACCAGTGGCGAAGGCGGCTCACTGGACTGGTATTGACGCTGAGGTGCGAAAGCGTGG
GGAGCAAACAGGATTAGATACCCTGGTAGTCCACGCCGTAAACGATGATAACTAGCTGTC
GGGGCTCTTAGAGCTTCGGTGGCGCAGCTAACGCATTAAGTTATCCGCCTGGGGATACGG
>I6629V002B03UH length=24 xy=0715_2343 region=2 run=R_2014_12_30_12_21_21_
GAGATGGCCGCCTGGGGAGTACGG
>I6629V002B03VB length=24 xy=0715_2373 region=2 run=R_2014_12_30_12_21_21_
GAGATGGCCGCCTGGGGAGTACGG
>I6629V002B03Z9 length=24 xy=0715_2551 region=2 run=R_2014_12_30_12_21_21_
GAGATGGCCGCCTGGGGAGTACGG
>I6629V002B0412 length=361 xy=0715_3912 region=2 run=R_2014_12_30_12_21_21_
GCGGAGGGAGCTAGCGTTATTCGGAATTACTGGGCGTAAAGCGCACGTAGGCGGCTTTGT
AAGTTAGAGGTGAAAGCCTGGAGCTCAACTCCAGAATTGCCTTTAAGACTGCATCGCTTG
AATCCAGGAGAGGTGAGTGGAATTCCGAGTGTAGAGGTGAAATTCGTAGATATTCGGAAG
AACACCAGTGGCGAAGGCGGCTCACTGGACTGGTATTGACGCTGAGGTGCGAAAGCGTGG
GGAGCAAACAGGATTAGATACCCTGGTAGTCCACGCCGTAAACGATGATAACTAGCTGTC
GGGGCTCTTAGAGCTTCGGTGGCGCAGCTAACGCATTAAGTTATCCGCCTGGGGAGTACG
G
>I6629V002B045C length=24 xy=0715_4030 region=2 run=R_2014_12_30_12_21_21_
GAGATGGCCGCCTGGGGAGTACGG
>I6629V002B049B length=24 xy=0716_0077 region=2 run=R_2014_12_30_12_21_21_
GAGATGGCCGCCTGGGGAGTACGG
>I6629V002B04A0 length=361 xy=0715_2938 region=2 run=R_2014_12_30_12_21_21_
GCGGAGGGAGCTAGCGTTATTCGGAATTACTGGGCGTAAAGCGCACGTAGGCGGCTTTGT
AAGTTAGAGGTGAAAGCCTGGAGCTCAACTCCAGAATTGCCTTTAAGACTGCATCGCTTG
AATCCAGGAGAGGTGAGTGGAATTCCGAGTGTAGAGGTGAAATTCGTAGATATTCGGAAG
AACACCAGTGGCGAAGGCGGCTCACTGGACTGGTATTGACGCTGAGGTGCGAAAGCGTGG
GGAGCAAACAGGATTAGATACCCTGGTAGTCCACGCCGTAAACGATGATAACTAGCTGTC
GGGGCTCTTAGAGCTTCGGTGGCGCAGCTAACGCATTAAGTTAGCCGCCTGGGGAGTACG
G
>I6629V002B04DU length=361 xy=0715_3040 region=2 run=R_2014_12_30_12_21_21_
GCGGAGGGAGCTAGCGTTATTCGGAATTACTGGGCGTAAAGCGCACGTAGGCGGCTTTGT
AAGTTAGAGGTGAAAGCCTGGAGCTCAACTCCAGAATTGCCTTTAAGACTGCATCGCTTG
AATCCAGGAGAGGTGAGTGGAATTCCGAGTGTAGAGGTGAAATTCGTAGATATTCGGAAG
AACACCAGTGGCGAAGGCGGCTCACTGGACTGGTATTGACGCTGAGGTGCGGAAGCGTGG
GGAGCAAACAGGATTAGATACCCTGGTAGTCCACGCCGTAAACGATGATAACTAGCTGTC
GGGGCTCTTAGAGCTTCGGTGGCGCAGCTAACGCATTAAGTTATCCGCCTGGGGAGTACG
G
>I6629V002B04FW length=361 xy=0715_3114 region=2 run=R_2014_12_30_12_21_21_
GCGGAGGGAGCTAGCGTTATTCGGAATTACTGGGCGTAAAGCGCACGTAGGCGGCTTTGT
AAGTTAGAGGTGAAAGCCTGGAGCTCAACTCCAGAATTGCCTTTAAGACTGCATCGCTTG
AATCCAGGAGAGGTGAGTGGAATTCCGAGTGCAGAGGTGAAATTCGTAGATATTCGGAAG
AACACCAGTGGCGAAGGCGGCTCACTGGACTGGTATTGACGCTGAGGTGCGAAAGCGTGG
GGAGCAAACAGGATTAGATACCCTGGTAGTCCACGCCGTAAACGATGATAACTAGCTGTC
GGGGCTCTTAGAGCTTCGGTGGCGCAGCTAACGCATTAAGTTATCCGCCTGGGGAGTACG
G
>I6629V002B04HA length=24 xy=0715_3164 region=2 run=R_2014_12_30_12_21_21_
GAGATGGCCGCCTGGGGAGTACGG
>I6629V002B04KT length=360 xy=0715_3291 region=2 run=R_2014_12_30_12_21_21_
GCGTAGGGTGCAAGCGTTAATCGGAATTACTGGGCGTAAAGCGTGCGCAGGCGGTTTTGT
AAGACAGAGGTGAAATCCCCGGGCTCAACCTGGGAACTGCCTTTGTGACTGCAAGGCTGG
AGTGCGGCAGAGGGGGATGGAATTCCGCGTGTAGCAGTGAAATGCGTAGATATGCGGAGG
AACACCGATGGCGAAGGCAATCCCCTGGGCCTGCACTGACGCTCATGCACGAAAGCGTGG
GGAGCAAACAGGATTAGATACCCTGGTAGTCCACGCCCTAAACGATGTCAACTGGTTGTT
GGGTCTTCACTGACTCAGTAACGAAGCTAACGCGTGAAGTTGACCGCCTGGGGAGTACGG
>I6629V002B04XZ length=360 xy=0715_3765 region=2 run=R_2014_12_30_12_21_21_
GCGTAGGGTGCAAGCGTTAATCGGAATTACTGGGCGTAAAGCGTGCGCAGGCGGTTTTGT
AAGACAGTGGTGAAATCCCCGGGCTCAACCTGGGAACTGCCATTGTGACTGCAAGGCTGG
AGTGCGGCAGAGGGGGATGGAACTCCGCGTGTAGCAGTGAAATGCGTAGATATGCGGAGG
AACACCGATGGCGAAGGCAATCCCCTGGGCCTGCACTGACGCTCATGCACGAAAGCGTGG
GGAGCAAACAGGATTAGATACCCTGGTAGTCCACGCCCTAAACGATGTCAACTGGTTGTT
GGGAATTTATTTTCTCAGTAACGAAGCTAACGCGTGAAGTTGACCGCCTGGGGAGTACGG
>I6629V002B04Z9 length=350 xy=0715_3847 region=2 run=R_2014_12_30_12_21_21_
GCGGAGGGAGCTAGCGTTATTCGGAATTACTGGGCGTAAAGCGCACGTAGGCGGCTTTGT
AAGTTAGAGGTGAAAGCCTGGAGCTCAACTCCAGAATTGCCTTTAAGACTGCATCGCTTG
AATCCAGGAGAGGTAAGTGGAATTCCGAGTGTGGAGGTGAAATTCGTAGATATTCGGAAG
AACACCAGTGGCGAAGGCGGCTCACTGGACTGGTATTGACGCTGAGGTGCGAAAGCGTGG
GGAGCAAACAGGATTAGATACCCTGGTAGTCCACGCCGTAAACGATGATAACTAGCTGTC
GGGGCTCTTAGAGCTTCGGTGGCGCAGCTAACGCATTAAGTTATCCGCCT
>I6629V002B04ZP length=360 xy=0715_3827 region=2 run=R_2014_12_30_12_21_21_
GCGTAGGGTGCAAGCGTTAATCGGAATTACTGGGCGTAAGGCGTGCGCAGGCGGTTTTGT
AAGTCTGACGTGAAATCCCCGGGCTTAACCTGGGAATTGCGTTGGAGACTGCAAGGCTGG
AGTCTGGCAGAGGGGGGTAGAATTCCACGTGTAGCAGTGAAATGCGTAGAGATGTGGAGG
AACACCGATAGCGAAGGCAGCCCCCTGGGCCAAGACTGACGCTCATGCACGAAAGCGTGG
GGAGCAAACAGGATTAGATACCCTGGTAGTCCACGCCCTAAACGATGTCTACTAGTTGTC
GGGTCTTAATTGACTTGGTAACGCAGCTAACGCGTGAAGTAGACCGCCTGGGGAGTACGG
>I6629V002B0519 length=361 xy=0716_1119 region=2 run=R_2014_12_30_12_21_21_
GCGGAGGGAGCTAGCGTTATTCGGAATTACTGGGCGTAAAGCGCACGTAGGCGGCTTTGT
AAGTTAGAGGTGAAAGCCTGGAGCTCAACTCCAGAATTGCCTTTAAGACTGCATCGCTTG
AATCCAGGAGAGGTGAGTGGAATTCCGAGTGTAGAGGTGTAATTCGTAGATATTCGGAAG
AACACCAGTGGCGAAGGCGGCTCACTGGACTGGTATTGACGCTGAGGTGCGAAAGCGTGG
GGAGCAAACAGGATTAGATACCCTGGTAGTCCACGCCGTAAACGATGATAACTAGCTGTC
GGGGCTCTTAGAGCTTCGGTGGCGCAGCTAACGCATTAAGTTATCCGCCTGGGGAGTACG
G
>I6629V002B057K length=360 xy=0716_1310 region=2 run=R_2014_12_30_12_21_21_
GCGTAGGGTGCAAGCGTTAATCGGAATTACTGGGCGTAAAGCGTGCGCAGGCGGTTATAT
AAGACAGATGTGAAATCCCCGGGCTCAACCTGGGAACTGCATTTGTGACTGTATAGCTAG
AGTACGGCAGAGGGGGATGGAATTCCGCGTGTAGCAGTGAAATGCGTAGATATGCGGAGG
AACACCGATGGCGAAGGCAATCCCCTGGGCCTGTACTGACGCTCATGCACGAAAGCGTGG
GGAGCAAACAGGATTAGATACCCTGGTAGTCCACGCCCTAAACGATGTCAACTGGTTGTT
GGGTCTTCACTGACTCAGTAACGAAGCTAACGCGTGAAGTTGACCGCCTGGGGAGTACGG
>I6629V002B05AO length=29 xy=0716_0126 region=2 run=R_2014_12_30_12_21_21_
GCCATCTCATCCCCGCCTGGGGAGTACGG
>I6629V002B05FP length=24 xy=0716_0307 region=2 run=R_2014_12_30_12_21_21_
GAGATGGCCGCCTGGGGAGTACGG
>I6629V002B05G5 length=18 xy=0716_0359 region=2 run=R_2014_12_30_12_21_21_
GAGAGTGGCCGCCTGGGG
>I6629V002B05H4 length=36 xy=0716_0394 region=2 run=R_2014_12_30_12_21_21_
GAGATGGGGGATGAGATGGCCGCCTGGGGAGTACGG
>I6629V002B05HJ length=356 xy=0716_0373 region=2 run=R_2014_12_30_12_21_21_
ACGGAGGGAGCTAGCGTTATTCGGAATTACTGGGCGTAAAGCGCACGTAGGCGGCTTTGT
AAGTTAGAGGTGAAAGCCTGGAGCTCAACTCCAGAATTGCCTTTAAGGCTGCATCGCTTG
AATCTAGGAGAGGTGAGTGGAATTCCGAGTGTAGAGGTGAAATTCGTAGATATTCGGAAG
AACACCAGTGGCGAAGGCGGCTCACTGGACTGGTATTGACGCTGAGGTGCGAAAGCGTGG
GGAGCAAACAGGATTAGATACCCTGGTAGTCCACGCCGCAAACGATGATAACTAGCTGTC
GGGGCTCTTAGAGCTTCGGTGGCGCAGCTAACGCATTAAGTTATCCGCCTGGGGGA
>I6629V002B05J2 length=24 xy=0716_0464 region=2 run=R_2014_12_30_12_21_21_
GAGATGGCCGCCTGGGGAGTACGG
>I6629V002B05MO length=24 xy=0716_0558 region=2 run=R_2014_12_30_12_21_21_
GAGATGGCCGCCTGGGGAGTACGG
>I6629V002B05MZ length=361 xy=0716_0569 region=2 run=R_2014_12_30_12_21_21_
GCGGAGGGAGCTAGCGTTATTCGGAATTACTGGGCGTAAAGCGCACGTAGGCGGCTTTGT
AAGTTAGAGGTGAAAGCCTGGAGCTCAACTCCAGAATTGCCTTTAAGACTGCATCGCTTG
AATCCAGGAGAGGTGAGTGGAATTCCGAGTGTAGAGGTGAAATTCGTAGATATTCGGAAG
AACACCAGTGGCGAAGGCGGCTCACTGGACTGGTATTGACGCTGAGGTGCGAAAGCGTGG
GGAGCAAACAGGATTAGATACCCTGGTAGTCCACGCCGTAAACGATGATAACTAGCTGTC
GGGGCTCTTAGAGCTTCGGTGGCGCAGCTAACGCATTAAGTTATCCGCCTGGGGAGTACG
G
>I6629V002B05QU length=360 xy=0716_0708 region=2 run=R_2014_12_30_12_21_21_
GCGTAGGGTGCAAGCGTTAATCGGAATTACTGGGCGTAAAGCGTGCGCAGGCGGTTATAT
AAGACAGATGTGAAATCCCCGGGCTCAACCTGGGAACTGCATTTGTGACTGTATAGCTAG
AGTACGGCAGAGGGGGATGGAATTCCGCGTGTAGCAGTGAAATGCGTAGATATGCGGAGG
AACACCGATGGCGAAGGCAATCCCCTGGGCCTGTACTGACGCTCATGCACGAAAGCGTGG
GGAGCAAACAGGATTAGATACCCTGGTAGTCCACGCCCTAAACGATGTCAACTGGTTGTT
GGGTCTTCACTGACTCAGTAACGAAGCTAACGCGTGAAGTTGACCGCCTGGGGAGTACGG
>I6629V002B05RU length=24 xy=0716_0744 region=2 run=R_2014_12_30_12_21_21_
GAGATGGCCGCCTGGGGAGTACGG
>I6629V002B05SZ length=24 xy=0716_0785 region=2 run=R_2014_12_30_12_21_21_
GAGATGGCCGCCTGGGGAGTACGG
>I6629V002B05T5 length=23 xy=0716_0827 region=2 run=R_2014_12_30_12_21_21_
GAGATGGCCGCCTGGGGATACGG
>I6629V002B05U6 length=360 xy=0716_0864 region=2 run=R_2014_12_30_12_21_21_
GCGTAGGGTGCAAGCGTTAATCGGAATTACTGGGCGTAAAGCGTGCGCAGGCGGTTATAT
AAGACAGATGTGAAATCCCCGGGCTCAACCTGGGAACTGCATTTGTGACTGTATAGCTAG
AGTACGGCAGAGGGGGATGGAATTCCGCGTGTAGCAGTGAAATGCGTAGATATGCGGAGG
AACACCGATGGCGAAGGCAATCCCCTGGGCCTGTACTGACGCTCATGCACGAAAGCGTGG
GGAGCAAACAGGATTAGATACCCTGGTAGTCCACGCCCTAAACGATGTCAACTGGTTGTT
GGGTCTTCACTGACTCAGTAACGAAGCTAACGCGTGAAGTTGACCGCCTGGGGAGTACGG
>I6629V002B061K length=356 xy=0716_2390 region=2 run=R_2014_12_30_12_21_21_
GCGTAGGTGGCAAGCGTTGTCCGGATTTATTGGGCGTAAAGCGCGCGCAGGCGGTCCTTT
AAGTCTGATGTGAAATCTTGCGGCTCAACCGCAAGCGGTCATTGGAAACTGGGGGACTTG
AGTGCAGAAGAGGAAAGCGGAGTTCCACGTGTAGCGGTGAAATGCGTAGAGATGTGGAGG
AACACCAGTGGCGAAGGCGGCTTTCTGGTCTGTAACTGACGCTGAGGCGCGAGAGCGTGG
GGAGCAAACAGGATTAGATACCCTGGTAGTCCACGCCGTAAACGATGAGTGCTAAGTGTT
GGAGGGTTTCCGCCCTTCAGTGCTGCAGCTAACGCATTAAGCACTCCGCCTGGGGA
>I6629V002B0653 length=361 xy=0716_2553 region=2 run=R_2014_12_30_12_21_21_
GCGGAGGGAGCTAGCGTTATTCGGAATTACTGGGCGTAAAGCGCACGTAGGCGGCTTTGT
AAGTTAGAGGTGAAAGCCTGGAGCTCAACTCCAGAATTGCCTTTAAGACTGCATCGCTTG
AATCCAGGAGAGGTGAGTGGAATCCCGAGTGTAGAGGTGAAATTCGTAGATATTCGGAAG
AACACCAGTGGCGAAGGCGGCTCACTGGACTGGTATTGACGCTGAGGTGCGAAAGCGTGG
GGAGCAAACAGGATTAGATACCCTGGTAGTCCACGCCGTAAACGATGATAACTAGCTGTC
GGGGCTCTTAGAGCTTCGGTGGCGCAGCTAACGCATTAAGTTATCCGCCTGGGGAGTACG
G
>I6629V002B0685 length=361 xy=0716_2663 region=2 run=R_2014_12_30_12_21_21_
GCGGAGGGAGCTAGCGTTATTCGGAATTACTGGGCGTAAAGCGCACGTAGGCGGCTTTGT
AAGTTAGAGGTGAAAGCCTGGAGCTCAACTCCAGAATTGCCTTTAAGACTGCATCGCTTG
AATCCAGGAGAGGTGAGTGGAATTCCGAGTGTAGAGGTGAAATTCGTAGATATTCGGAAG
AACACCAGTGGCGAAGGCGGCTCACTGGACTGGTATTGACGCTGAGGTGCGAAAGCGTGG
GGAGCAAACAGGATTAGATACCCTGGTAGTCCACGCCGTAAACGATGATAACTAGCTGTC
GGGGCTCTTAGAGCTTCGGTGGCGCAGCTAACGCATTAAGTTATCCGCCTGGGGAGTACG
G
>I6629V002B068W length=24 xy=0716_2654 region=2 run=R_2014_12_30_12_21_21_
GAGATGGCCGCCTGGGGAGTACGG
>I6629V002B0696 length=361 xy=0716_2700 region=2 run=R_2014_12_30_12_21_21_
GCGGAGGGTGCAAGCGTTAATCGGAATTACTGGGCGTAAAGCGCACGCAGGCGGTTTGTT
AAGTCAGATGTGAAATCCCCGGGCTCAACCTGGGAACTGCATCTGATACTGGCAAGCTTG
AGTCTCGTAGAGGGGGGTAGAATTCCAGGTGTAGCGGTGAAATGCGTAGAGATCTGGAGG
AATACCGGTGGCGAAGGCGGCCCCCTGGACGAAGACTGACGCTCAGGTGCGAAAGCGTGG
GGAGCAAACAGGATTAGATACCCTGGTAGTCCACGCCGCAAACGATGTCGACTTGGAGGT
TGTGCCCTTGAGGCGTGGCTTCCGGAGCTAACGCGTTAAGTCGACCGCCTGGGGAGTACG
G
>I6629V002B06AL length=24 xy=0716_1419 region=2 run=R_2014_12_30_12_21_21_
GAGATGGCCGCCTGGGGAGTACGG
>I6629V002B06AY length=215 xy=0716_1432 region=2 run=R_2014_12_30_12_21_21_
GCGGAGGGTGCGAGCGTTGTCCGGAATCACTGGGCGTAAAGGGCGCGTAGGAGGCCGTGG
CAAGCGGTGCGGTGAAAAGCCCGGGGCTCAACCCCGGGTCGGCCGTGCGGACTGCCGGGC
TGGGGCCCACTAGGGGCAGGCGGAATTCCGGGTGTAGCGGTGGAATGCGTAGAGATCCGG
AAGAACACCGGTGGCGAAAGGCGGCCTGCTGGGGT
>I6629V002B06D4 length=361 xy=0716_1546 region=2 run=R_2014_12_30_12_21_21_
GCGGAGGGAGCTAGCGTTATTCGGAATTACTGGGCGTAAAGCGCACGTAGGCGGCTTTGT
AAGTTAGAGGTGAAAGCCTGGAGCTCAACTCCAGAATTGCCTTTAAGACTGCATCGCTTG
AATCCAGGAGAGGTGAGTGGAATTCCGAGTGTAGAGGTGAAATTCGTAGATATTCGGAAG
AACACCAGTGGCGAAGGCGGCTCACTGGACTGGTATTGACGCTGAGGTGCGAAAGCGTGG
GGAGCAAACAGGATTAGATACCCTGGTAGTCCACGCCGTAAACGATGATAACTAGCTGTC
GGGGCTCTTAGAGCTTCGGTGGCGCAGCTAACGCATTAAGTTATCCGCCTGGGGAGTACG
G
>I6629V002B06IC length=360 xy=0716_1698 region=2 run=R_2014_12_30_12_21_21_
GCGTAGGGTGCAAGCGTTAATCGGAATTACTGGGCGTAAAGCGTGCGCAGGCGGTTTTGT
AAGTCTGTCGTGAAATCCCCGGGCTCAACCTGGGAATTGCGATGGAGACTGCAAGGCTGG
AGTCTGGCAGAGGGGGGTAGAATTCCACGTGTAGCAGTGAGATGCGTAGAGATGTGGAGG
AACACCGATGGCGAAGGCAGCCCCCTGGGTCAAGACTGACGCTCATGCACGAAAGCGTGG
GGAGCAAACAGGATTAGATACCCTGGTAGTCCACGCCCTAAACGATGTCTACTAGTTGTC
GGGTCTTAATTGACTTGGTAACGCAGCTAACGCGTGAAGTAGACCGCCTGGGGAGTACGG
>I6629V002B06JL length=24 xy=0716_1743 region=2 run=R_2014_12_30_12_21_21_
GAGATGGCCGCCTGGGGAGTACGG
>I6629V002B06JR length=361 xy=0716_1749 region=2 run=R_2014_12_30_12_21_21_
GCGGAGGGAGCTAGCGTTATTCGGAATTACTGGGCGTAAAGCGCACGTAGGCGGCTTTGT
AAGTTAGAGGTGAAAGCCTGGAGCTCAACTCCAGAATTGCCTTTAAGACTGCATCGCTTG
AATCCAGGAGAGGTGAGTGGAATTCCGAGTGTAGAGGTGAAATTCGTAGATATTCGGAAG
AACACCAGTGGCGAAGGCGGCTCACTGGACTGGTATTGACGCTGAGGTGCGAAAGCGTGG
GGAGCAAACAGGATTAGATACCCTGGTAGTCCACGCCGTAAACGATGATAACTAGCTGTC
GGGGCTCTTAGAGCTTCGGTGGCGCAGCTAACGCATTAAGTTATCCGCCTGGGGAGTACG
G
>I6629V002B06Q6 length=359 xy=0716_2016 region=2 run=R_2014_12_30_12_21_21_
GCGGAGGGTGCGAGCGTTAATCGGAATAACTGGGCGTAAAGGGCACGCAGGCGGTGACTT
AAGTGAGGTGTGAAAGCCCCGGGCTTAACCTGGGAATTGCATTTCATACTGGGTCGCTAG
AGTACTTTAGGGAGGGGTAGAATTCCACGTGTAGCGGTGAAATGCGTAGAGGTGTGGAGG
AATACCGAAGGCGAAGGCAGCCCCTTGGGAATGTACTGACGCTCATGTGCGAAAGCGTGG
GGAGCAAACAGGATTAGATACCCTGGTAGTCCACGCTGTAAACGATGTCGATTTGGGGGT
TGAGCTTTGAGCTTGGCGCCCGTAGCTGACGTGATAAATCGACCGCCTGGGGAGTACGG
>I6629V002B06SQ length=24 xy=0716_2072 region=2 run=R_2014_12_30_12_21_21_
GAGATGGCCGCCTGGGGAGTACGG
>I6629V002B06T1 length=361 xy=0716_2119 region=2 run=R_2014_12_30_12_21_21_
GCGGAGGGAGCTAGCGTTATTCGGAATTACTGGGCGTAAAGCGCACGTAGGCGGCTTTGT
AAGTTAGAGGTGGAAGCCTGGAGCTCAACTCCAGAATTGCCTTTAAGACTGCATCGCTTG
AATCCAGGAGAGGTGAGTGGAATTCCGAGTGTAGAGGTGAAATTCGTAGATATTCGGAAG
AACACCAGTGGCGAAGGCGGCTCACTGGACTGGTATTGACGCTGAGGTGCGAAAGCGTGG
GGAGCAAACAGGATTAGATACCCTGGTAGTCCACGCCGTAAACGATGATAACTAGCTGTC
GGGGCTCTTAGAGCTTCGGTGGCGCAGCTAACGCATTAAGTTATCCGCCTGGGGAGTACG
G
>I6629V002B06WX length=23 xy=0716_2223 region=2 run=R_2014_12_30_12_21_21_
GAGATGGCCGCCTGGGAGTACGG
>I6629V002B071A length=357 xy=0716_3676 region=2 run=R_2014_12_30_12_21_21_
GCGTAGGGGGCAAGCGTTGTCCGGATTTATTGGGCGTAAAGGGTACGCAGGCGGCCTATT
AAGTCAGATGTGAAATCTTACGGCTCAACCGTAATTAGCATTTGAAACTGAAAGGCTTGA
GTTAAGGAGAGGAAAGTGGAATTCCTAGTGTAGCGGTGAAATGCGTAGATATTAGGAGGA
ATACCAGTGGCGAAGGCGACTTTCTGGACTTATACTGACGCTGAGGTACGAAAGCGTGGG
GAGCAAACAGGATTAGATACCCTGGTAGTCCACGCCGTAAACGATGAGTGCTAGGTGTCA
GGGGTCAAACCTCGGTGCCGGAGCTAACGCATTAAGCACTCCGCCTGGGGAGTACGG
>I6629V002B072X length=361 xy=0716_3735 region=2 run=R_2014_12_30_12_21_21_
GCGGAGGGAGCTAGCGTTATTCGGAATTACTGGGCGTAAAGCGCACGTAGGCGGCTTTGT
AAGTTAGAGGTGAAAGCCTGGAGCTCAACTCCAGAATTGCCCTTAAGACTGCATCGCTTG
AATCCAGGAGAGGTGAGTGGAATTCCGAGTGTAGAGGTGAAATTCGTAGATATTCGGAAG
AACACCAGTGGCGAAGGCGGCTCACCGGACTGGTATTGACGCTGAGGTGCGAAAGCGTGG
GGAGCAAACAGGATTAGATACCCTGGTAGTCCACGCCGTAAACGATGATAACTAGCTGTC
GGGGCTCTTAGAGCTTCGGTGGCGCAGCTAACGCATTAAGTTATCCGCCTGGGGAGTACG
G
>I6629V002B0770 length=363 xy=0716_3918 region=2 run=R_2014_12_30_12_21_21_
GCGGAGGGAGCTAGCGGTTATTCGGAATTACTGGGCGTAAAGCGCACGTAGGCGGCGTTT
GTAAGTTAGAGGTGAAAGCCTGGAGCTCAACTCCAGAATTGCCTTTAAGACTGCATCGCT
TGAATCCAGGAGAGGTGAGTGGAATTCCGAGTGTAGAGGTGAAATTCGTAGATATTCGGA
AGAACACCAGTGGCGAAGGCGGCTCACTGGACTGGTATTGACGCTGAGGTGCGAAAGCGT
GGGGAGCAAACAGGATTAGATACCCTGGTAGTCCACGCCGTAAACGATGATAACTAGCTG
TCGGGGCTCTTAGAGCTTCGGTGGCGCAGCTAACGCATTAAGTTATCCGCCTGGGGAGTA
CGG
>I6629V002B077W length=361 xy=0716_3914 region=2 run=R_2014_12_30_12_21_21_
ACGGAGGGTGCAAGCGTTAATCGGAATTACTGGGCGTAAAGCGCACGCAGGCGGTCTGTC
AAGTCGGATGTGAAATCCCCGGGCTCAACCTGGGAACTGCATTCGAAACTGGCAGGCTGG
AGTCTTGTAGAGGGGGGTAGAATTCCAGGTGTAGCGGTGAAATGCGTAGAGATCTGGAGG
AATACCGGTGGCGAAGGCGGCCCCCTGGACAAAGACTGACGCTAAGGTGCGGAAGCGTGG
GGAGCAAACAGGATTAGATACCCTGGTAGTCCACGCCGTAAACGATGTCGATTTGGAGGT
TGTGCCCTTGAGGCGTGGCATCCGGAGCTAACGCGTTAAATCGACCGCCTGGGGAGTACG
G
>I6629V002B07B9 length=24 xy=0716_2775 region=2 run=R_2014_12_30_12_21_21_
GAGATGGCCGCCTGGGGAGTACGG
>I6629V002B07ET length=24 xy=0716_2867 region=2 run=R_2014_12_30_12_21_21_
GAGATGGCCGCCTGGGGAGTACGG
>I6629V002B07G5 length=361 xy=0716_2951 region=2 run=R_2014_12_30_12_21_21_
GCGGAGGGAGCTAGCGTTATTCGGAATTACTGGGCGTAAAGCGCACGTAGGCGGCTTTGT
AAGTTAGAGGTGAAAGCCTGGAGCTCAACTCCAGAATTGCCTTTAAGACTGCATCGCTTG
AATCCAGGAGAGGTGAGTGGAATTCCGAGTGTAGAGGTGAAATTCGTAGATATTCGGAAG
GACACCAGTGGCGAAGGCGGCTCACTGGACTGGTATTGACGCTGAGGTGCGAAAGCGTGG
GGAGCAAACAGGATTAGATACCCTGGTAGTCCACGCCGTAAACGATGATAACTAGCTGTC
GGGGCTCTTAGAGCTTCGGTGGCGCAGCTAACGCATTAAGTTATCCGCCTGGGGAGTACG
G
>I6629V002B07JQ length=361 xy=0716_3044 region=2 run=R_2014_12_30_12_21_21_
GCAGAGGGTGCGAGCGTTAATCGGATTTACTGGGCGTAAAGCGTGCGTAGGCGGCTTTTT
AAGTCGGATGTGAAATCCCCGAGCTTAACTTGGGAATTGCATTCGATACTGGGAAGCTAG
AGTATGGGAGAGGATGGTAGAATTCCAGGTGTAGCGGTGAAATGCGTAGAGATCTGGAGG
AATACCGATGGCGAAGGCAGCCATCTGGCCTAATACTGACGCTGAGGTACGAAAGCATGG
GGAGCAAACAGGATTAGATACCCTGGTAGTCCACGCCGTAAACGATGTCTACTAGCCGTT
GGGGCCTTTGAGGCTTTAGTGGCGCAGCTAACGCGATAAGTAGACCGCCTGGGGAGTACG
G
>I6629V002B07KB length=360 xy=0716_3065 region=2 run=R_2014_12_30_12_21_21_
GCGTAGGGTGCAAGCGTTAATCGGAATTACTGGGCGTAAAGCGTGCGCAGGCGGTTTTGT
AAGACAGAGGTGAAATCCCCGGGCTCAACCTGGGAACTGCCTTTGTGACTGCAAGGCTAG
AGTACGGCAGAGGGGGATGGAATTCCGCGTGTAGCAGCGAAATGCGTAGATATGCGGAGG
AACACCGATGGCGAAGGCAATCCCCTGGGCCTGTACTGACGCTCATGCACGAAAGCGTGG
GGAGCAAACAGGATTAGATACCCTGGTAGTCCACGCCCTAAACGATGTCAACTGGTTGTT
GGGTCTTAACTGACTCAGTAACGAAGCTAACGCGTGAAGTTGACCGCCTGGGGAGTACGG
>I6629V002B07OQ length=350 xy=0716_3224 region=2 run=R_2014_12_30_12_21_21_
GCAGAGGGTGCGAGCGTTAATCGGATTTACTGGGCGTAAAGCGTGCGTAGGCGGCTTTTT
AAGTCGGATGTGAAATCCCCGAGCTTAACTTGGGAATTGCATTCGATACTGGGAAGCTAG
AGTATGGGAGAGGATGGTAGAATTCCAGGTGTAGCGGTGAAATGCGTAGAGATCTGGAGG
AATACCGATGGCGAAGGCAGCCATCTGGCCTAATACTGACGCTGAGGTACGAAAGCATGG
GGAGCAAACAGGATTAGATACCCTGGTAGTCCATGCCGTAAACGATGTCTACTAGCCGTT
GGGGCCTTTGAGGCTTTAGTGGCGCAGCTAACGCGATAAGTAGACCGCCT
>I6629V002B07Q3 length=361 xy=0716_3309 region=2 run=R_2014_12_30_12_21_21_
ACGGAGGGAGCTAGCGTTATTCGGAATTACTGGGCGTAAAGCGCACGTAGGCAGCTTTGT
AAGTTAGAGGTGAAAGCCTGGAGCTCAACTCCAGAATTGCCTTTAAGACTGCATCGCTTG
AATCCAGGAGAGGTGAGTGGAATTCCGAGTGTAGAGGTGAAATTCGTAGATATTCGGAAG
AACACCAGTGGCGAAGGCGGCTCACTGGACTGGTATTGACGCTGAGGTGCGAAAGCGTGG
GGAGCAAACAGGATTAGATACCCTGGTAGTCCACGCCGTAAACGATGATAACTAGCTGTC
GGGGCTCTTAGAGCTTCGGTGGCGCAGCTAACGCATTAAGTTATCCGCCTGGGGAGTACG
G
>I6629V002B07QB length=24 xy=0716_3281 region=2 run=R_2014_12_30_12_21_21_
GAGATGGCCGCCTGGGGAGTACGG
>I6629V002B07YG length=355 xy=0716_3574 region=2 run=R_2014_12_30_12_21_21_
GCGGAGGGAGCTAGCGTTATTCGGAATTACTGGGCGTAAAGCGCACGTAGGCGGCTTTGT
AAGTTAGAGGTGAAAGCCTGGAGCTCAACTCCAGAATTGCCTTTAAGACTGCATCGCTTG
AATCCAGGAGAGGTGAGTGGAATTCCGAGTGTAGAGGTGAAATTCGTAGATATTCGGAAG
AACACCAGTGGCGAAGGCGGCTCACTGGACTGGTATTGACGCTGAGGTGCGAAAGCGTGG
GGAGCAAACAGGATTAGATACCCTGGTAGTCCACGCCGTAAACGATGATAACTAGCTGTC
GGGGCTCTTAGAGCTTCGGTGGCGCAGCTAACGCATTAAGTTATCCGCCTGGGGA
>I6629V002B07ZC length=360 xy=0716_3606 region=2 run=R_2014_12_30_12_21_21_
GCGTAGGGTGCGAGCGTTAATCGGAATTACTGGGCGTAAAGCGTGCGTAGGCGGTCCGCG
AAGTCTGATGTGAAAGCCCCGGGCTCAACCTGGGAACTGCATTGGAAACTAACGGGCTCG
AGTGTGGCAGAGGGGGGTGGAATTCCACGTGTAGCAGTGAAATGCGTAGAGATGTGGAGG
AACACCGATGGCGAAGGCAGCCCCCTGGGCTAACACTGACGCTCAGGCACGAAAGCGTGG
GGAGCAAACAGGATTAGATACCCTGGTAGTCCACGCCCTAAACGATGTCAACTGGGTGTT
GGGGAAGCGATTCCTCAGTACCGTAGCTAACGCGTGAAGTTGACCGCCTGGGGACTACGG
>I6629V002B084E length=360 xy=0717_0988 region=2 run=R_2014_12_30_12_21_21_
GCGTAGGGTGCAAGCGTTAATCGGAATTACTGGGCGTAAAGCGTGCGCAGGCGGTTTTGT
AAGACAGTGGTGAAATCCCCGGGCTCAACCTGGGAACTGCCATTGTGACTGCAAGGCTAG
AGTGCGGCAGAGGGGGATGGAATTCCGCGTGTAGCAGTGAAATGCGTAGATATGCGGAGG
AACACCGATGGCGAAGGCAATCCCCTGGGCCTGCACTGACGCTCATGCACGAAAGCGTGG
GGAGCAAACAGGATTAGATACCCTGGTAGTCCACGCCCTAAACGATGTCAACTGGTTGTT
GGGTCTTAACTGACTCAGTAACGAAGCTAACGCGTGAAGTTGACCGCCTGGGGAGTACGG
>I6629V002B0868 length=24 xy=0717_1090 region=2 run=R_2014_12_30_12_21_21_
GAGATGGCCGCCTGGGGAGTACGG
>I6629V002B08AR length=24 xy=0716_4017 region=2 run=R_2014_12_30_12_21_21_
GAGATGGCCGCCTGGGGAGTACGG
>I6629V002B08EJ length=352 xy=0717_0057 region=2 run=R_2014_12_30_12_21_21_
GCGTAGGGTGCAAGCGGTTAATCGGAATTACTGGGCGTAAAGCGTGCGCAGGCGGGTTTT
GTAAGTCTGACGTGAAATCCCCGAGCTTAACTTGGGAATTGCGTTGGAGACTGCAAGGCT
GGAGTCTGGCAGAGGGGGGTAGAATTCCACGTGTAGCAGTGAAATGCGTAGAGATGTGGA
GGAACACCGATGGCGAAGGCAGCCCCCTGGGTCAAGACTGACGCTCATGCAACGAAAGCG
GTGGGGAGACAAACGAGGTATTAGACTACCCGTGGTACGTACCACGACCCTAAACGATGT
CTACTTAGTTGGTTACGGGTTTTAATTAACGTTGGTAACGCAGCTAACGCGT
>I6629V002B08ER length=24 xy=0717_0065 region=2 run=R_2014_12_30_12_21_21_
GAGATGGCCGCCTGGGGAGTACGG
>I6629V002B08JE length=24 xy=0717_0232 region=2 run=R_2014_12_30_12_21_21_
GAGATGGCCGCCTGGGGAGTACGG
>I6629V002B08LD length=24 xy=0717_0303 region=2 run=R_2014_12_30_12_21_21_
GAGATGGCCGCCTGAGGAGTACGG
>I6629V002B08LM length=361 xy=0717_0312 region=2 run=R_2014_12_30_12_21_21_
GCGGAGGGAGCTAGCGTTATTCGGAATTACTGGGCGTAAAGCGCACGTAGGCGGCTTTGT
AAGTTAGAGGTGAAAGCCTGGAGCTCAACTCCAGAATTGCCTTTAAGACTGCATCGCTTG
AATCCAGGAGAGGTGAGTGGAATTCCGAGTGTAGAGGTGAAATTCGTAGATATTCGGAAG
AACACCAGTGGCGAAGGCGGCTCACTGGACTGGTATTGACGCTGAGGTGCGAAAGCGTGG
GGAGCAAACAGGATTAGATACCCTGGTAGTCCACGCCGTAAACGATGATAACTAGCTGTC
GGGGCTCTTAGAGCTTCGGTGGCGCAGCTAACGCATTAAGTTATCCGCCTGGGGAGTACG
G
>I6629V002B08MZ length=358 xy=0717_0361 region=2 run=R_2014_12_30_12_21_21_
GCAGAGGATGCGAGCGTTATCCGGAATGATTGGGCGTAAAGCGTCTGTAGGTGGCTTTTT
AAGTCCGCCGTCAAATCCCAGGGCTCAACCCTGGACAGGCGGTGGAAACTACCAAGCTGG
AGTACGGTAGGGGCAGAGGGAATTTCCGGTGGAGCGGTGAAATGCGTAGAGATCGGAAAG
AACACCAACGGCGAAAGACACTCTGCTGGCCGGACACTGACACTGAGAGACGAAAGACTA
GGGGAGGCGAATAGGGAGTTAGATACCCCACGTAGTCCTAGCCGTAAACCGAATGGATAC
TAGGCGGCTGCGCGTATCGACCCGTCGCAGTGCTGTAGCTAACGCGTTAAGTATCCCG
>I6629V002B08N4 length=114 xy=0717_0402 region=2 run=R_2014_12_30_12_21_21_
GACGGGAGGTGCAAGCGTTACCGGAATCACTGGGCGTAAAGGGCGTGTAGGCGGACACTT
AAGTCTGTTTAGAGACTAGCGGCGTCAACCGCAGGGATGGACTGGATACTGGGT
>I6629V002B08PJ length=360 xy=0717_0453 region=2 run=R_2014_12_30_12_21_21_
GCGGAGGGAGCTAGCGTTATTCGGAATTACTGGGCGTAAAGCGCACGTAGGCGGCTTTGT
AAGTTAGAGGTGAAAGCCTGGAGCTCAACTCCAGAATTGCCTTTAAGACTGCATCGCTTG
AATCCAGGAGAGGTGAGTGGAATTCCGAGTGTAGAGGTGAAATTCGTAGATATTCGGAAG
AACACCAGTGGCGAAGGCGGCTCACTGGACTGGTATTGACGCTGAGGTGCGAAAGCGTGG
GGAGCAAACAGGATTAGATACCCTGGTAGTCCACGCCGTAAACGATGATAACTAGCTGTC
GGGGCTCTTAGAGCTTCGGTGGCGCAGCTAACGCATTAAGTTATCCGCCTGGGGATACGG
>I6629V002B08PO length=370 xy=0717_0458 region=2 run=R_2014_12_30_12_21_21_
GCGGAGGGAGCTAGCGTTATTCGGGAATTACTGGGCGTAAAGCGCACGTAGGCGGCGTTT
GTAAGTTAGAGGTGAAAGCCTGGACGCTCAACTCCAGAATTGCCTTTTAAAGACTGCATC
GCTTGAATCCAGGGAGAGGTGAGTGGAATTCCGAGTGTAGAGGTGAAATTCGTAGATATT
CGGGAGAACACCAGTGGCCGAAGGCGGCTCACTGGACTGGTATTGACGCTGAGGGTGCGA
AAGCGTGGGGAGCAAACAGGATTAGATACCCTGGTAGTCCACGCCGTGAACGATGATAAC
TAGCTGTCGGGGCTCTTAGAGCTTCGGTGGCGCAGCGTAACGCATTAAGTTATCCGCCTG
GGGAGTACGG
>I6629V002B08RC length=358 xy=0717_0518 region=2 run=R_2014_12_30_12_21_21_
GCGGAGGGTGCAAGCGTTACCCGGAATCACTGGGCGTAAAGGGCGTGTAGGCGGACACTT
AAGTCTGGTTTTAAAGACTGCGGCTCAACCGCAGGGATGGACTGGATACTGGGTGTCTTG
ACCTCTGGAGAGAGAACTGGAATTCCTGGTGTAGCGGTGGAATGCGTAGATACCAGGAGG
AACACCAATGGCGAAGGCAGGTTCTTGGACAGAAGGTGACGCTGAGGCGCGAAAGTGTGG
GGAGCGAACCGGATTAGATACCCGGGTAGTCCACACCCTAAACGATGTACGTTGGCTAAC
CGCAGGATGCTGTGGTTGGCGAAGCTAACGCGATAAACGTACCGCCTGGGGAGTACGG
>I6629V002B08YI length=360 xy=0717_0776 region=2 run=R_2014_12_30_12_21_21_
GCGGAGGGAGCTAGCGTTATTCGGAATTACTGGGCGTAAAGCGCACGTAGGCGGCTTTGT
AAGTTAGAGGTGAAAGCCTGGAGCTCAACTCCAGAATTGCCTTTAAGACTGCATCGCTTG
AATCCAGGAGAGGTGAGTGGAATTCCGAGTGTAGAGGTGAAATTCGTAGATATTCGGAAG
AACACCAGTGGCGAAGGCGGCTCACTGGACTGGTATTGACGCTGAGGTGCGAAAGCGTGG
GGAGCAAACAGGATTAGATACCCTGGTAGTCCACGCCGTAAACGATGATAACTAGCTGTC
GGGGCTCTTAGAGCTTCGGTGGCGCAGCTAACGCATTAAGTTATCCGCCTGGGGATACGG
>I6629V002B0905 length=196 xy=0717_2167 region=2 run=R_2014_12_30_12_21_21_
GCGTAGGGTGCAAGCGTTAATCGGAATTACGTGGGACGTAAAGCGTGCGCAGGCGGTTTT
GTAAGACAGAGGTGAAATCCCCGGGCTCAACCTGGGAACCGCCTTTGTGTACTGCAAGGC
TGGAGTTGCGGCAGAGGGGGATGGAATTCCGCGTGTAGCAGTGTAATGCGTAGATATGCG
GAGGAACACCGATGGC
>I6629V002B091O length=361 xy=0717_2186 region=2 run=R_2014_12_30_12_21_21_
GCGGAGGGAGCTAGCGTTATTCGGAATTACTGGGCGTAAAGCGCACGTAGGCGGCTTTGT
AAGTTAGAGGTGAAAGCCTGGAGCTCAACTCCAGAATTGCCTTTAAGACTGCATCGCTTG
AATCCAGGAGAGGTGAGTGGAATTCCGAGTGTAGAGGTGAAATTCGTAGATATTCGGAAG
AACACCAGTGGCGAAGGCGGCTCACTGGACTGGTATTGACGCTGAGGTGCGAAAGCGTGG
GGAGCAAACAGGATTAGATACCCTGGTAGTCCACGCCGTAAACGATGATAACTAGCTGTC
GGGGCTCTTAGAGCTTCGGTGGCGCAGCTAACGCATTAAGTTATCCGCCTGGGGAGTACG
G
>I6629V002B092D length=361 xy=0717_2211 region=2 run=R_2014_12_30_12_21_21_
GCGGAGGGAGCTAGCGTTATTCGGAATTACTGGGCGTAAAGCGCACGTAGGCGGCTTTGT
AAGTTAGAGGTGAAAGCCTGGAGCTCAACTCCAGAGTTGCCTTTAAGACTGCATCGCTTG
AATCCAGGAGAGGTGAGTGGAATTCCGAGTGTAGAGGTGAAATTCGTAGATATTCGGAAG
AACACCAGTGGCGAAGGCGGCTCACTGGACTGGTATTGACGCTGAGGTGCGAAAGCGTGG
GGAGCAAACAGGATTAGATACCCTGGTAGTCCACGCCGTAAACGATGATAACTAGCTGTC
GGGGCTCTTAGAGCTTCGGTGGCGCAGCTGACGCATTAAGTTAGCCGCCTGGGGAGTACG
G
>I6629V002B092G length=23 xy=0717_2214 region=2 run=R_2014_12_30_12_21_21_
GAGATGCCGCCTGGGGAGTACGG
>I6629V002B0939 length=361 xy=0717_2279 region=2 run=R_2014_12_30_12_21_21_
GCGGAGGGAGCTAGCGTTATTCGGAATTACTGGGCGTAAAGCGCACGTAGGCGGCTTTGT
AAGTTAGGGGTGAAAGCCTGGAGCTCAACTCCAGAATTGCCTTTAAGACTGCATCGCTTG
AATCCAGGAGAGGTGAGTGGAATTCCGAGTGTAGAGGTGAAATTCGTAGATATTCGGAAG
AACACCAGTGGCGAAGGCGGCTCACTGGACTGGTATTGACGCTGAGGTGCGAAAGCGTGG
GGAGCAAACAGGATTAGATACCCTGGTAGTCCACGCCGTAAACGATGATAACTAGCTGTC
GGGGCTCTTAGAGCTTCGGTGGCGCAGCTAACGCATTAAGTTATCCGCCTGGGGAGTACG
G
>I6629V002B096G length=24 xy=0717_2358 region=2 run=R_2014_12_30_12_21_21_
GAGATGGCCGCCTGGGGAGTACGG
>I6629V002B0979 length=361 xy=0717_2423 region=2 run=R_2014_12_30_12_21_21_
GCGGAGGGAGCTAGCGTTATTCGGAATTACTGGGCGTAAAGCGCACGTAGGCGGCTTTGT
AAGTTAGAGGTGAAAGCCTGGAGCTCAACTCCAGAATTGCCTTTAAGACTGCATCGCTTG
AATCCAGGAGAGGTGAGTGGAATTCCGAGTGTAGAGGTGAAATTCGTAGATATTCGGAAG
AACACCAGTGGCGAAGGCGGCTCACTGGACTGGTATTGACGCTGAGGTGCGAAAGCGTGG
GGAGCAAACAGGATTAGATACCCTGGTAGTCCACGCCGTAAACGATGATAACTAGCTGTC
GGGGCTCTTAGAGCTTCGGTGGCGCAGCTAACGCATTAAGTTATCCGCCTGGGGAGTACG
G
>I6629V002B09EL length=350 xy=0717_1355 region=2 run=R_2014_12_30_12_21_21_
GCGGAGGGAGCTAGCGTTATTCGGAATTACTGGGCGTAAAGCGCACGTAGGCGGCTTTGT
AAGTTAGAGGTGAAAGCCTGGAGCTCAACTCCAGAATTGCCTTTAAGACTGCATCGCTTG
AATCCAGGAGAGGTGAGTGGAATTCCGAGTGTAGAGGTGAAATTCGTAGATATTCGGAAG
AACACCAGTGGCGAAGGCGGCTCACTGGACTGGTATTGACGCTGAGGTGCGAAAGCGTGG
GGAGCAAACAGGATTAGATACCCTGGTAGTCCACGCCGTAAACGATGATAACTAGCTGTC
GGGGCTCTTAGAGCTTCGGTGGCGCAGCTAACGCATTAAGTTAGCCGCCT
>I6629V002B09F4 length=24 xy=0717_1410 region=2 run=R_2014_12_30_12_21_21_
GAGATGGCCGCCTGGGGAGTACGG
>I6629V002B09GT length=24 xy=0717_1435 region=2 run=R_2014_12_30_12_21_21_
GAGATGGCCGCCTGGGGAGTACGG
>I6629V002B09H3 length=361 xy=0717_1481 region=2 run=R_2014_12_30_12_21_21_
GCGGAGGGAGCTAGCGTTATTCGGAATTACTGGGCGTAAAGCGCACGTAGGCGGCTTTGT
AAGTTAGAGGTGAAAGCCTGGAGCTCAACTCCAGAATTGCCTTTAAGACTGCACCGCTTG
AATCCAGGAGAGGTGAGTGGAATTCCGAGTGTAGAGGTGAAATTCGTAGATATTCGGAAG
AACACCAGTGGCGAAGGCGGCTCACTGGACTGGTATTGACGCTGAGGTGCGAAAGCGTGG
GGAGCAAACAGGATTAGATACCCTGGTAGTCCACGCCGTAAACGATGATAACTAGCTGTC
GGGGCTCTTAGAGCTTCGGTGGCGCAGCTAACGCATTAAGTTATCCGCCTGGGGAGTACG
G
>I6629V002B09HD length=361 xy=0717_1455 region=2 run=R_2014_12_30_12_21_21_
GCGGAGGGGGTTAGCGTTGTTCGGAATGACTGGGCGTAAAGCGCGCGTAGGCGGATCAGG
AAGTTGGGGGTGAAATCCCGGGGCTCAACCCCGGAATGGCCTTCAAAACTCCTGGTCCTG
AGTTCGAGAGAGGTGAGTGGAATTCCGAGTGTAGAGGTGAAATTCGTAGATATTCGGAGG
AACACCAGTGGCGAAGGCGGCTCACTGGCTCGACACTGACGCTGAGGTGCGAAAGCGTGG
GGAGCAAACAGGATTAGATACCCTGGTAGTCCACGCCGTAAACGATGATAACTAGCTGTC
GGGGCTCTTAGAGCTTCGGTGGCGCAGCTAACGCATTAAGTTATCCGCCTGGGGAGTACG
G
>I6629V002B09IH length=24 xy=0717_1495 region=2 run=R_2014_12_30_12_21_21_
GAGATGGCCGCCTGGGGAGTACGG
>I6629V002B09JY length=24 xy=0717_1548 region=2 run=R_2014_12_30_12_21_21_
GAGATGGCCGCCTGGGGAGTACGG
>I6629V002B09LC length=335 xy=0717_1598 region=2 run=R_2014_12_30_12_21_21_
GCGGAGGGAGCTAGCGTTATTCGGAATTACTGGGCGTAAAGCGCACGTAGGCGGCTTTGT
AAGTTAGAGGTGAAAGCCTGGAGCTCAACTCCAGAATTGCCTTTAAGACTGCATCGCTTG
AATCCAGGAGAGGTGAGTGGAATTCCGAGTGTAGAGGTGAAATTCGTAGATATTCGGAAG
AACACCAGTGGCGAAGGCGGCTCACTGGACTGGTATTGACGCTGAGGTGCGAAAGCGTGG
GGAGCAAACAGGATTAGATACCCTGGTAGTCCACGCCGTAAACGATGATAACTAGCTGTC
GGGGCTCTTAGAGCTTCGGTGGCGCAGCTAACGCA
>I6629V002B09LU length=360 xy=0717_1616 region=2 run=R_2014_12_30_12_21_21_
GCGTAGGGTGCAAGCGTTAATCGGAATTACTGGGCGTAAAGCGTGCGCAGGCGGTTTTGT
AAGTCTGACGTGAAATCCCCGGGCTTAACCTGGGAATTGCGTTGGAGACTGCAAGGCTAG
AGTCTGGCAGAGGGGGGTAGAATTCCACGTGTAGCAGTGAAATGCGTAGAGATGTGGAGG
AACACCGATGGCGAAGGCAGCCCCCTGGGTCAAGACTGACGCTCATGCACGAAAGCGTGG
GGAGCAAACAGGATTAGATACCCTGGCAGTCCACGCCCTAAACGATGTCTACTAGTTGTC
GGGTTTTAATTAACTTGGTAACGCAGCTAACGCGTGAAGTAGACCGCCTGGGGAGTACGG
>I6629V002B09N9 length=363 xy=0717_1703 region=2 run=R_2014_12_30_12_21_21_
GCGTAGGGCGCAAGCGTTATCCGGAATTATTGGGCGTAAAGAGCTCGTAGGCGGTTTGTC
GCGTCTGCCGTGAAAGTCCGGGGCTCAACTCCGGATCTGCGGTGGGTACGGGCAGACTAG
AGTGATGTAGGGGAGACTGGAATTCCTGGTGTAGCGGTGAAATGCGCAGATATCAGGAGG
AACACCGATGGCGAAGGCAGGTCTCTGGGCATTAACTGACGCTGAGGAGCGAAAGCATGG
GGAGCGAACAGGATTAGATACCCTGGTAGTCCATGCCGTAAACGTTGGGCACTAGGTGTG
GGGGACATTCCACGTTTTCCGCGCCGTAGCTAACGCGTTAAGTGCCCCGCCTGGGGAGTA
CGG
>I6629V002B09NI length=24 xy=0717_1676 region=2 run=R_2014_12_30_12_21_21_
GAGATGGCCGCCTGGGGAGTACGG
>I6629V002B09VR length=25 xy=0717_1973 region=2 run=R_2014_12_30_12_21_21_
GGAGATGGCCGCCTGGGGAGTACGG
>I6629V002B09WQ length=360 xy=0717_2008 region=2 run=R_2014_12_30_12_21_21_
GCGTAGGGTGCAAGCGTTAATCGGAATTACTGGGCGTAAAGCGTGCGCAGGCGGTTATAT
AAGACAGATGTGAAATCCCCGGGCTCAACCTGGGAACTGCATTTGTGACTGTATAGCTAG
AGTACGGCAGAGGGGGATGGAATTCCGCGTGTAGCAGTGAAATGCGTAGATATGCGGAGG
AACACCGATGGCGAAGGCAATCCCCTGGGCCTGTACTGACGCTCATGCACGAAAGCGTGG
GGAGCAAACAGGATTAGATACCCTGGTAGTCCACGCCCTAAACGATGTCAACTGGTTGTT
GGGTCTTCACTGACTCAGTAACGAAGCTAACGCGTGAAGTTGACCGCCTGGGGAGTACGG
>I6629V002B0A52 length=360 xy=0706_2040 region=2 run=R_2014_12_30_12_21_21_
GCGAAGGGGGCTAGCGTTGCTTGGAATCACTGGGCGTAAAGGGTGCGTAGGCGGGTCTTT
AAGTCAGGGGTGAAATCCTGGAGCTCAACTCCAGAACTGCCTTTGATACTGAAGATCTTG
AGTTCGGGAGAGGTGAGTGGAACTGCGAGTGTAGAGGTGAAATTCGTAGATATTCGCAAG
AACACCAGTGGCGAAGGCGGCTCACTGGCCCGATACTGACGCTGAGGCACGAAAGCGTGG
GGAGCAAACAGGATTAGATACCCTGGTAGTCCACGCCGTAAACGATGAATGCCAGCCGTT
GGTGGGTTTACTCACCAGTGGCGCAGCTAACGCTTTAAGCATTCCGCCTGGGGAGTACGG
>I6629V002B0A6Y length=280 xy=0706_2072 region=2 run=R_2014_12_30_12_21_21_
GCGTAGGGTGCGAGCGTTAATCGGAATTACGTGGGCGTAAAGCGTGCGCAGGCGGTTCGT
TAAGACAGAATCGTGGAAATCCCCGGGCTTAACCTGGGAACTGTCATTTGTGACTGGCGA
GCTAGAGTATGGCAGAGGGGGGTAGAATTCCACGTGTAGCAGTGAAATGCGTAGAGATGT
GGAGGAATACCGATGGCGAAGGCAGCCCCCTGGGCCAATACTGACGCTCATGCGACGAAA
GCGTGGGGAGCAAGCCAGGATTAGATACCCTGGTAGTCCA
>I6629V002B0A8B length=361 xy=0706_2121 region=2 run=R_2014_12_30_12_21_21_
GCGGAGGGAGCCAGCGTTATTCGGAATTACTGGGCGTAAAGCGCACGTAGGCGGCTTTGT
AAGTTAGAGGTGAAAGCCTGGAGCTCAACTCCAGAATTGCCTTTAAGACCGCATCGCTTG
AATCCAGGAGAGGTGAGTGGAATTCCGAGTGTAGAGGTGAAATTCGTAGATATTCGGAAG
AACACCAGTGGCGAAGGCGGCTCACTGGACTGGTATTGACGCTGAGGTGCGAAAGCGTGG
GGAGCAAACAGGATTAGATACCCTGGTAGTCCACGCCGTAAACGATGATAACTAGCTGTC
GGGGCTCTTAGAGCTTCGGTGGCGCAGCTAACGCATTAAGTTATCCGCCTGGGGAGTACG
G
>I6629V002B0AAE length=24 xy=0706_0900 region=2 run=R_2014_12_30_12_21_21_
GAGATGGCCGCCTGGGGAGTACGG
>I6629V002B0ABK length=361 xy=0706_0942 region=2 run=R_2014_12_30_12_21_21_
GCGGAGGGAGCTAGCGTTATTCGGAATTACTGGGCGTAAAGCGCACGTAGGCGGCTTTGT
AAGTTAGAGGTGAAAGCCTGGAGCTCAACTCCAGAATTGCCTTTAAGACTGCATCGCTTG
AATCCAGGAGAGGTGAGTGGAATTCCGAGTGTAGAGGTGAAATTCGTAGATATTCGGAAG
AACACCAGTGGCGAAGGCGGCTCACTGGACTGGTATTGACGCTGAGGTGCGAAAGCGTGG
GGAGCAAACAGGATTAGATACCCTGGTAGTCCACGCCGTAAACGATGATAACTAGCTGTC
GGGGCTCTTAGAGCTTCGGTGGCGCAGCTAACGCATTAAGTTATCCGCCTGGGGAGTACG
G
>I6629V002B0ACK length=24 xy=0706_0978 region=2 run=R_2014_12_30_12_21_21_
GAGATGGCCGCCTGGGGAGTACGG
>I6629V002B0ADB length=361 xy=0706_1005 region=2 run=R_2014_12_30_12_21_21_
GCGGAGGGAGCTAGCGTTATTCGGAATTACTGGGCGTAAAGCGCACGTAGGCGGCTTTGT
AAGTTAGAGGTGAAAGCCTGGAGCTCAACTCCAGAATTGCCTTTAAGACTGCATCGCTTG
AATCCAGGAGAGGTGAGTGGAATTCCGAGTGTAGAGGTGAAATTCGTAGATATTCGGAAG
AACACCAGTGGCGAAGGCGGCTCACTGGACTGGTATTGACGCTGAGGTGCGAAAGCGTGG
GGAGCAAACAGGATTAGATACCCTGGTAGTCCACGCCGTAAACGATGATAACTAGCTGTC
GGGGCTCTTAGAGCTTCGGTGGCGCAGCTAACGCATTAAGTTATCCGCCTGGGGAGTACG
G
>I6629V002B0AF1 length=24 xy=0706_1103 region=2 run=R_2014_12_30_12_21_21_
GAGATGGCCGCCTGGGGAGTACGG
>I6629V002B0AF3 length=24 xy=0706_1105 region=2 run=R_2014_12_30_12_21_21_
GAGATGGCCGCCTGGGGAGTACGG
>I6629V002B0AHF length=360 xy=0706_1153 region=2 run=R_2014_12_30_12_21_21_
GCGTAGGGTGCAAGCGTTAATCGGAATTACTGGGCGTAAAGCGTGCGCAGGCGGTTTTGT
AAGACAGTGGTGAAATCCCCGGGCTCAACCTGGGAACTGCCATTGTGACTGCAAGGCTGG
AGTGCGGCAGAGGGGGATGGAATTCCGCGTGTAGCAGTGAAATGCGTAGATATGCGGAGG
AACACCGATGGCGAAGGCAATCCCCTGGGCCTGCACTGACGCTCATGCACGAAAGCGTGG
GGAGCGAACAGGATTAGATACCCTGGTAGTCCACGCCCTAAACGATGTCAACTGGTTGTT
GGGAATTTATTTTCTCAGTAACGAAGCTAACGCGTGAAGTTGACCGCCTGGGGAGTACGG
>I6629V002B0AIB length=367 xy=0706_1185 region=2 run=R_2014_12_30_12_21_21_
GCGGGAGGGAGCTAGCGTTATTCGGAATTTACGTGGGACGTAAAGCGCACGTAGGCGGCT
TTGTAAGTTAGAGGTGAAAGCCCTGGAGCTCAACTCCAGAATTGCCTTTAAGACTGCATC
GCTTGAATCCAGGAGAGGTGAGTGGAATTCCGAGTGTAGAGGTGAAATTCGTAGATATTC
GGAAGAACACCAGTGGCGAAGGCGGCTCACTGGACTGGTATTGACGCTGAGGTGCGAAAG
CGTGGGGAGCAAACAGGATTAGATACCCCCGGTAGTCCACGCCGTAAACAATGATAACTA
GCTGTCGGGGCTCTTAGAGCTTCGGTGGCGCAGCTAACGCATTAAGTTATCCGCCTGGGG
AGTACGG
>I6629V002B0AO7 length=23 xy=0706_1433 region=2 run=R_2014_12_30_12_21_21_
GAGATGCCGCCTGGGGAGTACGG
>I6629V002B0ARR length=24 xy=0706_1525 region=2 run=R_2014_12_30_12_21_21_
GAGATGGCCGCCTGGGGAGTACGG
>I6629V002B0B0Y length=361 xy=0706_3152 region=2 run=R_2014_12_30_12_21_21_
GCGGAGGGAGCTAGCGTTATTCGGAATTACTGGGCGTAAAGCGCACGTAGGCGGCTTTGT
AAGTTAGAGGTGAAAGCCTGGAGCTCAACTCCAGAATTGCCTTTAAGACTGCATCGCTTG
AATCCAGGAGAGGTGAGTGGAATTCCGAGTGTAGAGGTGAAATTCGTAGATATTCGGAAG
AACACCAGTGGCGAAGGCGGCTCACTGGACTGGTATTGACGCTGAGGTGCGAAAGCGTGG
GGAGCAAACAGGATTAGATACCCTGGTAGTCCACGCCGTAAACGATGATAACTAGCTGTC
GGGGCTCTTAGAGCTTCGGTGGCGCAGCTAACGCATTAAGTTATCCGCCTGGGGAGTACG
G
>I6629V002B0B50 length=363 xy=0706_3334 region=2 run=R_2014_12_30_12_21_21_
GCGTAGGGTGCAAGCGTTGTCCGGAATTATTGGGCGCAAAGAGCTCGTAGGCGGTCTGTC
ACGTCGGCTGTGAAAACTCGGGGCTCAACCCCGAGCCTGCAGTCGATACGGGCAGACTAG
AGTCCGGCAGGGGAGACTGGAATTCCTGGTGTAGCGGTGAAATGCGCAGATATCAGGAGG
AACACCGGTGGCGAAGGCGGGTCTCTGGGCCGGAACTGACGCTGAGGAGCGAAAGCGTGG
GGAGCGAACAGGATTAGATACCCTGGTAGTCCACGCCGTAAACGTTGGGCGCTAGGTGTG
GGGGACCTTCCACGTTCTCCGTGCCGCAGCTAACGCATTAAGCGCCCCGCCTGGGGAGTA
CGG
>I6629V002B0B7Z length=360 xy=0706_3405 region=2 run=R_2014_12_30_12_21_21_
GCGTAGGGTGCAAGCGTTAATCGGAATTACTGGGCGTAAAGCGTGCGCAGGCGGTTTTGT
AAGACAGTGGTGAAATCCCCGGGCTCAACCTGGGAACTGCCATTGTGACTGCAAGGCTGG
AGTGCGGCAGAGGGGGATGGAATTCCGCGTGTAGCAGTGAAATGCGTAGATATGCGGAGG
AACACCGATGGCGAAGGCAATCCCCTGGGCCTGCACTGACGCTCATGCACGAAAGCGTGG
GGAGCAAACAGGATTAGATACCCTGGTAGTCCACGCCCTAAACGATGTCAACTGGTTGTT
GGGAATTTATTTTCTCAGTAACGAAGCTAACGCGTGAAGTTGACCGCCTGGGGAGTACGG
>I6629V002B0B8M length=25 xy=0706_3428 region=2 run=R_2014_12_30_12_21_21_
GAGAGTGGCCGCCTGGGGAGTACGG
>I6629V002B0BAK length=361 xy=0706_2202 region=2 run=R_2014_12_30_12_21_21_
GCGGAGGGAGCTAGCGTTATTCGGAATTACTGGGCGTAAAGCGCACGTAGGCGGCTTTGT
AAGTTAGAGGTGAAAGCCTGGAGCTCAACTCCAGAATTGCCTTTAAGACTGCATCGCTTG
AATCCAGGAGAGGTGAGTGGAATTCCGAGTGTAGAGGTGAAATTCGTAGATATTCGGAAG
AACACCAGTGGCGAAGGCGGCTCACTGGACTGGTATTGACGCTGAGGTGCGAAAGCGTGG
GGAGCAAACAGGATTAGATACCCTGGTAGTCCACGCCGTAAACGACGATAACTAGCTGTC
GGGGCTCTTAGAGCTTCGGTGGCGCAGCTAACGCATTAAGTTATCCGCCTGGGGAGTACG
G
>I6629V002B0BD1 length=356 xy=0706_2327 region=2 run=R_2014_12_30_12_21_21_
GCGTAGGTGGCAAGCGTTATCCGGAATTATTGGGCGTAAAGCGCGCGTAGGCGGTAGAAT
AAGTCTGATGTGAAAGCCCCTGGCTCAACCAGGGAGGGTCATTGGAAACTGTTTTACTTG
AGTACAGAAGAGGAGAGTGGAATTCCATGTGTAGCGGTGAAATGCGCAGAGATATGGAGG
AACACCAGTGGCGAAGGCGGCTCTCTGGTCTGTAACTGACGCTGAGGTGCGAAAGCGTGG
GGATCAAACAGGATTAGATACCCTGGTAGTCCACGCCGTAAACGATGAGTGCTAAGTGTT
GGGGGGTTTCCGCCCCTCAGTGCTGCAGCTAACGCATTGAGCACTCCGCCTGGGGA
>I6629V002B0BE4 length=24 xy=0706_2366 region=2 run=R_2014_12_30_12_21_21_
GAGATGGCCGCCTGGGGAGTACGG
>I6629V002B0BFB length=24 xy=0706_2373 region=2 run=R_2014_12_30_12_21_21_
GAGATGGCCGCCTGGGGAGTACGG
>I6629V002B0BFZ length=360 xy=0706_2397 region=2 run=R_2014_12_30_12_21_21_
GCGGAGGGTGCAAGCGTTAATCGGAATTACTGGGCGTAAAGCGCACGCAGGCGGTCTGTC
AAGTCGGATGTGAAATCCCCGGGCTCAACCTGGGAACTGCATTCGAAACTGGCAGGCTGG
AGTCTTGTAGAGGGGGGTAGAATTCCAGGTGTAGCGGTGAAATGCGTAGAGATCTGGAGG
AATACCGGTGGCGAAGGCGGCCCCCTGGACAAAGACTGACGCTCAGGTGCGAAAGCGTGG
GGAGCAAACAGGATTAGATACCCTGGTAGTCCACGCCGTAGCGATGATAACTAGCTGTCG
GGGCTCTTAGAGCTTCGGTGGCGCAGCTAACGCATTAAGTTATCCGCCTGGGGAGTACGG
>I6629V002B0BGL length=24 xy=0706_2419 region=2 run=R_2014_12_30_12_21_21_
GAGACGGCCGCCTGGGGAGTACGG
>I6629V002B0BGR length=355 xy=0706_2425 region=2 run=R_2014_12_30_12_21_21_
GCGGAGGGAGCTAGCGTTATTCGGAATTACTGGGCGTAAAGCGCACGTAGGCGGCTTTGT
AAGTTAGAGGTGAAAGCCTGGAGCTCAACTCCAGAATTGCCTTTAAGACTGCATCGCTTG
AATCCAGGAGAGGTGAGTGGAATTCCGAGTGTAGAGGTGAAATTCGTAGATATTCGGAAG
AACACCAGTGGCGAAGGCGGCTCACTGGACTGGTATTGACGCTGAGGTGCGAAAGCGTGG
GGAGCAAACAGGATTAGATACCCTGGTAGTCCACGCCGTAAACGATGATAACTAGCTGTC
GGGGCTCCTAGAGCTTCGGTGGCGCAGCTAACGCATTAAGTTATCCGCCTGGGGA
>I6629V002B0BMD length=24 xy=0706_2627 region=2 run=R_2014_12_30_12_21_21_
GAGATGGCCGCCTGGGGAGTACGG
>I6629V002B0BSF length=360 xy=0706_2845 region=2 run=R_2014_12_30_12_21_21_
GCGGAGGGAGCTAGCGTTATTCGGAATTACTGGGCGTAAAGCGCACGTAGGCGGCTTTGT
AAGTTAGAGGTGAAAGCCTGGAGCTCAACTCCAGAATTGCCTTTAAGACTGCATCGCTTG
AATCCAGGAGAGGTGAGTGGAATTCCGAGTGTAGAGGTGAAATTCGTAGATATTCGGAGA
ACACCAGTGGCGAAGGCGGCTCACTGGACTGGTATTGACGCTGAGGTGCGAAAGCGTGGG
GAGCAAACAGGATTAGATACCCTGGTAGTCCACGCCGTAAACGATGATAACTAGCTGTCG
GGGCTCTTAGAGCTTCGGTGGCGCAGCTAACGCATTAAGTTATCCGCCTGGGGAGTACGG
>I6629V002B0BVZ length=27 xy=0706_2973 region=2 run=R_2014_12_30_12_21_21_
GCGGAGGGGGCTAGCGTTGTTCGGTAA
>I6629V002B0BY8 length=360 xy=0706_3090 region=2 run=R_2014_12_30_12_21_21_
GCGGAGGGAGCTAGCGTTATTCGGAATTACTGGGCGTAAAGCGCACGTAGGCGGCTTTGT
AAGTTAGAGGTGAAAGCCTGGAGCTCAACTCCAGAATTGCCTTTAAGACAGCATCGCTTG
AATCCAGGAGAGGTGAGTGGAATTCCGAGTGTAGAGGTGAAATTCGTAGATATTCGGAAG
AACACCAGTGGCGAAGGCGGCTCACTGGACTGGTATTGACGCTGAGGTGCGAAAGCGTGG
GGAGCAAACAGGATTAGATACCCTGGTAGTCCACGCCCTAAACGATGTCAACTAGTTGTT
GGGTCTTCATTGACTTAGTAACGTAGCTAACGCGTGAAGTTGACCGCCTGGGGAGTACGG
>I6629V002B0C0M length=364 xy=0707_0340 region=2 run=R_2014_12_30_12_21_21_
GCGGAGGGAGCTAGCGTTATTCGGAATTACTGGGCGTAAAGCGCACGTAGGCGGCTTTGT
AAGTTAGAGGTGAAAGCCTGGAGCTCAACTCCAGAATTGCCTTTAAGACTGCATCGCTTG
AATCCAGGGAGAGGTGAGTGGAATTCCGAGTGTAGAGGTGAAATTCGTAGATATTCGGAA
GAACACCAGTGGCCGAAGGCGGCTCACTGGACTGGTATTGACGCTGAGGTGCGAAAAGCG
TGGGGAGCAAACAGGATTAGATACCCTGGTAGTCCACGCCGTAAACGGTGATAACTAGCT
GTCGGGGCTCTTAGAGCTTCGGTGGCGCAGCTAACGCATTAAGTTATCCGCCTGGGGAGT
ACGG
>I6629V002B0CAD length=355 xy=0706_3491 region=2 run=R_2014_12_30_12_21_21_
GCGGAGGGAGCTAGCGTTATTCGGAATTACTGGGCGTAAAGCGCACGTAGGCGGCTTTGT
AAGTTAGAGGTGAAAGCCTGGAGCTCAACTCCAGAATTGCCTTTAAGACTGCATCGCTTG
AATCCAGGAGAGGTGAGTGGAATTCCGAGTGTAGAGGTGAAATTCGTAGATATTCGGAAG
AACACCAGTGGCGAAGGCGGCTCACTGGACTGGTATTGACGCTGAGGTGCGAAAGCGTGG
GGAGCAAACAGGATTAGATACCCTGGTAGTCCACGCCGTAAACGATGATAACTAGCTGTC
GGGGCTCTTAGAGCTTCGGTGGCGCGGCTAACGCATTAAGTTATCCGCCTGGGGA
>I6629V002B0CDA length=24 xy=0706_3596 region=2 run=R_2014_12_30_12_21_21_
GAGATGGCCGCCTGGGGAGTACGG
>I6629V002B0CDP length=358 xy=0706_3611 region=2 run=R_2014_12_30_12_21_21_
GCGGAGGGTGCAAGCGTTACCCGGAATCACTGGGCGTAAAGGGCGTGTAGGCGGACACTT
AAGTCTGGTTTTAAAGACTGCGGCTCAACCGCAGGGATGGACTGGATACTGGGTGTCTTG
ACCTCTGGAGAGAGAACTGGAATTCCTGGTGTAGCGGTGGGATGCGTAGATACCAGGAGG
AACACCAATGGCGAAGGCAGGTTCTTGGACAGAAGGTGACGCTGAGGCGCGAAAGTGTGG
GGAGCGAACCGGATTAGATACCCGGGTAGTCCACACCCTAAACGATGTACGTTGGCTAAC
CGCAGGATGCTGTGGTTGGCGAAGCTAACGCGATAAACGTACCGCCTGGGGAGTACGG
>I6629V002B0CDT length=24 xy=0706_3615 region=2 run=R_2014_12_30_12_21_21_
GAGATGGCCGCCTGGGGAGTACGG
>I6629V002B0CEB length=361 xy=0706_3633 region=2 run=R_2014_12_30_12_21_21_
GCGGAGGGAGCTAGCGTTATTCGGAATTACTGGGCGTAAAGCGCACGTAGGCGGCTTTGT
AAGTTAGAGGTGAAAGCCTGGAGCTCAACTCCAGAATTGCCTTTAAGACTGCATCGCTTG
AATCCAGGAGAGGTGAGTGGAATTCCGAGTGTAGAGGTGAAATTCGTAGATATTCGGAAG
AACACCAGTGGCGAAGGCGGCTCACTGGACTGGTATTGACACTGAGGTGCGAAAGCGTGG
GGAGCAAACAGGATTAGATACCCTGGTAGTCCACGCCGTAAACGATGATAACTAGCTGTC
GGGGCTCTTAGAGCTTCGGTGGCGCAGCTAACGCATTAAGTTATCCGCCTGGGGAGTACG
G
>I6629V002B0CIE length=360 xy=0706_3780 region=2 run=R_2014_12_30_12_21_21_
GCGTAGGGTGCAAGCGTTAATCGGAATTACTGGGCGTAAAGCGTGCGCAGGCGGTTTTGT
AAGACAGAGGTGAAATCCCCGGGCTCAACCTGGGAACTGCCTTTGTGACTGCAAGGCTGG
AGTGCGGCAGAGGGGGATGGAATTCCGCGTGTAGCAGTGAAATGCGTAGATATGCGGAGG
AACACCGATGGCGAAGGCAATCCCCTGGGCCTGCACTGACGCTCATGCACGAAAGCGTGG
GGAGCAAACAGGATTAGATACCCTGGTAGTCCACGCCCTAAACGATGTCAACTGGTTGTT
GGGTCTTCACTGACTCAGTAACGAAGCTAACGCGTGAAGTTGACCGCCTGGGGAGTACGG
>I6629V002B0CIQ length=24 xy=0706_3792 region=2 run=R_2014_12_30_12_21_21_
GAGATGGCCGCCTGGGGAGTACGG
>I6629V002B0CK7 length=362 xy=0706_3881 region=2 run=R_2014_12_30_12_21_21_
GCGGAGGGTGCAAGCGTTAATCGGAATTACTGGGCGTAAAGCGCACGCAGGCGGTCTGTC
AAGTCGGATGTGAAATCCCCGGGCTCAACCTGGGAACTGCATTCGAAACTGGCAGGCTGG
AGTCTTGTAGAGGGGGGTAGAATTCCAGGTGTAGCGGTGAAATGCGTAGAGATCTGGAGG
AATACCGGTGGCGAAGGCGGCCCCCTGGACAAAGACTGACGCTCAGGTGCGAAAGCGTGG
GGAGCAAACAGGATTAGATACCCCTGGTAGTCCACGCCGTAAACGATGTCGATTTGGAGG
TTGTGCCCTTGAGGCGTGGCTTCCGGAGCTAACGCGTTAAATCGACCGCCTGGGGAGTAC
GG
>I6629V002B0CSZ length=361 xy=0707_0065 region=2 run=R_2014_12_30_12_21_21_
GCGAAGGGTGCAAGCGTTAATCGGAATTACTGGGCGTAAAGCGCGCGTAGGTGGTTCAGC
AAGTTGGATGTGAAATCCCCGGGCTCAACCTGGGAACTGCATCCAAAACTACTGAGCTAG
AGTACGGTAGAGGGTGGTGGAATTTCCTGTGTAGCGGTGAAATGCGTAGATATAGGAAGG
AACACCAGTGGCGAAGGCGACCACCTGGACTGATACTGACACTGAGGTGCGAAAGCGTGG
GGAGCAAACAGGATTAGATACCCTGGTAGTCCACGCCGTAAACGATGTCGACTAGCCGTT
GGGATCCTTGAGATCTTAGTGGCGCAGCTAACGCGATAAGTCGACCGCCTGGGGAGTACG
G
>I6629V002B0CUI length=361 xy=0707_0120 region=2 run=R_2014_12_30_12_21_21_
GCGGAGGGAGCTAGCGTTATTCGGAATTACTGGGCGTAAAGCGCACGTAGGCGGCTTTGT
AAGTTAGAGGTGAAAGCCTGGAGCTCAACTCCAGAATTGCCTTTAAGACTGCATCGCTTG
AATCCAGGAGAGGTGAGTGGAATTCCGAGTGTAGAGGTGAAATTCGTAGATATTCGGAAG
AACACCAGTGGCGAAGGCGGCTCACTGGACTGGTATTGACGCTGAGGTGCGAAAGCGTGG
GGAGCAAACAGGATTAGATACCCTGGTAGTCCACGCCGTAAACGATGATAACTAGCTGTC
GGGGCTCTTAGAGCTTCGGTGGCGCAGCTAACGCATTAAGTTATCCGCCTGGGGAGTACG
G
>I6629V002B0CV0 length=363 xy=0707_0174 region=2 run=R_2014_12_30_12_21_21_
GCGGAGGGTGCGAGCGTTGTCCGGAATTACTGGGCGTAAAGGGCGCGTAGGTGGCCGTGG
CAAGCGTGCGGTGAAAGCCCGGGGCTCAACCCCGGGTCGGCCGTGCGGACTGCCGGGCTG
GGGCCCACTAGGGGCAGGCGGAATTCCGGGTGTAGCGGTGGAATGCGTAGAGATCCGGAA
GAACACCGGTGGCGAAGGCGGCCTGCTGGGGTGGAGCCGACACTGAGGCGCGACAGCGTG
GGGAGCAAACAGGATTAGATACCCTGGTAGTCCACGCCGTAAACGATGGGCACTAGGTGC
TCGGGGGAGCGACCCTCCGAGTGCCGGCGCTAACGCATTAAGTGCCCCGCCTGGGGAGTA
CGG
>I6629V002B0CYT length=24 xy=0707_0275 region=2 run=R_2014_12_30_12_21_21_
GAGATGGCCGCCTGGGGAGTACGG
>I6629V002B0CZ2 length=361 xy=0707_0320 region=2 run=R_2014_12_30_12_21_21_
ACAGAGGGTGCGAGCGTTAATCGGATTTACTGGGCGTAAAGCGTGCGTAGGCGGCTTTTT
AAGTCGGATGTGAAATCCCCGAGCTTAACTTGGGAATTGCATTCGATACTGGGAAGCTAG
AGTATGGGGGAGGATGGTAGAATTCCAGGTGTAGCGGTGAAATGCGTAGAGATCTGGAGG
AATACCGATGGCGAAGGCAGCCATCTGGCCTAATACTGACGCTGAGGTACGAAAGCATGG
GGAGCAAACAGGATTAGATACCCTGGTAGTCCATGCCGTAAACGATGTCTACTAGCCGTT
GGGGCCTTTGAGGCTTTAGTGGCGCAGCTAACGCGATAAGTAGACCGCCTGGGGAGTACG
G
>I6629V002B0D0J length=24 xy=0707_1633 region=2 run=R_2014_12_30_12_21_21_
GAGATGGCCGCCTGGGGAGTACGG
>I6629V002B0D3N length=361 xy=0707_1745 region=2 run=R_2014_12_30_12_21_21_
GCGGGGGGAGCTAGCGTTATTCGGAATTACTGGGCGTAAAGCGCACGTAGGCGGCTTTGT
AAGTTAGAGGTGAAAGCCTGGAGCTCAACTCCAGAATTGCCTTTAAGACTGCATCGCTTG
AATCCAGGAGAGGTGAGTGGAATTCCGAGTGTAGAGGTGAAATTCGTAGATATTCGGAAG
AACACCAGTGGCGAAGGCGGCTCACTGGACTGGTATTGACGCTGAGGTGCGAAAGCGTGG
GGAGCAAACAGGATTAGATACCCTGGTAGTCCACGCCGTAAACGATGATAACTAGCTGTC
GGGGCTCTTAGAGCTTCGGTGGCGCAGCTAACGCATTAAGTTATCCGCCTGGGGAGTACG
G
>I6629V002B0D4E length=356 xy=0707_1772 region=2 run=R_2014_12_30_12_21_21_
GCGGAGGGTGCAAGCGTTAATCGGAATTACTGGGCGTAAAGCGCACGCAGGCGGTCTGGT
TAAGTCAGATGTGAAATCCCCGGGCTCAACCTGGGAACTGCATCTGATACTGGCAAGCTT
GAGTCTCGTAGAGGGGGGTAGAATTCCAGGTGTAGCGGTGAAATGCGTAGAGATCTGGAG
GAATACCGGTGGCGAAGGCGGCCCCCTGGACGAAGACTGACGCTCAGGTGCGAAAGCGTG
GGGAGCAAACAGGATTAGATACCCTGGTAGTCCACGCCGTAAACGATGTCGACTTGGACG
GTTGTGCCCTTGAGCGTGGCTTCCGGAGCTAACGCGTTAAGTCGACCGCCTGGGGA
>I6629V002B0D6F length=361 xy=0707_1845 region=2 run=R_2014_12_30_12_21_21_
GCGTAGGGTGCGAGCGTTAATCGGAATTACTGGGCGTAAAGCGCACGTAGGCGGCTTTGT
AAGTTAGAGGTGAAAGCCTGGAGCTCAGCTCCAGAATTGCCTTTAAGACTGCATCGCTTG
AATCCAGGAGAGGTGAGTGGAATTCCGAGTGTAGAGGTGAAATTCGTAGATATTCGGAAG
AACACCAGTGGCGAAGGCGGCTCACTGGACTGGTATTGACGCTGAGGTGCGAAAGCGTGG
GGGGCAAACAGGATTAGATACCCTGGTAGTCCACGCCGTAAACGATGATAACTAGCTGTC
GGGGCTCTTAGAGCTTCGGTGGCGCAGCTAACGCATTAAGTTATCCGCCTGGGGAGTACG
G
>I6629V002B0D7S length=24 xy=0707_1894 region=2 run=R_2014_12_30_12_21_21_
GAGATGGCCGCCTGGGGAGTACGG
>I6629V002B0D84 length=360 xy=0707_1942 region=2 run=R_2014_12_30_12_21_21_
GCGTAGGGTGCGAGCGTTAATCGGAATTACTGGGCGTAAAGCGTGCGCAGGCGGTTTTGT
AAGACAGAGGTGAAATCCCCGGGCTCAACCTGGGAACTGCCTTTGTGACTGCAAGGCTAG
AGTACGGCAGAGGGGGATGGAATTCCGCGTGTAGCAGTGAAATGCGTAGATATGCGGAGG
AACACCGATGGCGAAGGCAATCCCCTGGGCCTGTACCGACGCTCATGCACGAAAGCGTGG
GGAGCAAACAGGATTAGATACCCTGGTAGTCCACGCCCTAAACGATGACAACTGGTTGTT
GGGTCTTAACTGACTCAGTAACGAAGCTAACGCGTGAAGTTGACCGCCTGGGGAGTACGG
>I6629V002B0D8K length=24 xy=0707_1922 region=2 run=R_2014_12_30_12_21_21_
GAGATGGCCGCCTGGGGAGTACGG
>I6629V002B0DAC length=24 xy=0707_0690 region=2 run=R_2014_12_30_12_21_21_
GAGATGGCCGCCTGGGGAGTACGG
>I6629V002B0DEK length=361 xy=0707_0842 region=2 run=R_2014_12_30_12_21_21_
GCGGAGGGAGCTAGCGTTATTCGGAATTACTGGGCGTAAAGCGCACGTAGGCGGCTTTGT
AAGTTAGAGGTGAAAGCCTGGAGCTCAACTCCAGAATTGCCTCTAAGACTGCATCGCTTG
AATCCAGGAGAGGTGAGTGGAATTCCGAGTGTAGAGGTGAAATTCGTAGATATTCGGAAG
AACACCAGTGGCGAAGGCGGCTCACTGGACTGGTATTGACGCTGAGGTGCGAAAGCGTGG
GGAGCAAACAGGATTAGATACCCTGGTAGTCCACGCCGTAAACGATGATAACTAGCTGTC
GGGGCTCTTAGAGCTTCGGTGGCGCAGCTAACGCATTAAGTTATCCGCCTGGGGAGTACG
G
>I6629V002B0DFF length=24 xy=0707_0873 region=2 run=R_2014_12_30_12_21_21_
GAGATGGCCGCCTGGGGAGTACGG
>I6629V002B0DGM length=24 xy=0707_0916 region=2 run=R_2014_12_30_12_21_21_
GAGATGGCCGCCTGGGGAGTACGG
>I6629V002B0DJ4 length=24 xy=0707_1042 region=2 run=R_2014_12_30_12_21_21_
GAGATGGCCGCCTGGGGAGTACGG
>I6629V002B0DTK length=362 xy=0707_1382 region=2 run=R_2014_12_30_12_21_21_
GCAGAGGGTGCGAGCGTTAATCGGAATTACTGGGCGTAAAGCGAGTGTAGGTGGCTCATT
AAGTCACATGTGAAATCCCCGGGCTTAACCTGGGAACTGCATGTGATACTGGTGGTGCTA
GAATATGTGAGAGGGAAGTAGAATTCCAGGTGTAGCGGTGAAATGCGTAGAGATCTGGAG
GAATACCGATGGCGAAGGCAGCTTCCTGGCATAATATTGACACTGAGATTCGAAAGCGTG
GGTAGCAAACAGGATTAGATACCCTGGTAGTCCACGCCGTAAACGATGTCTACTAGCCGT
TGGGGTCCTTGAGACTTTAGTGGCGCAGTTAACGCGATAAGTAGACCGCCTGGGGAGTAC
GG
>I6629V002B0DW7 length=361 xy=0707_1513 region=2 run=R_2014_12_30_12_21_21_
GCAGAGGGTGCGAGCGTTAATCGGAATTACTGGGCGTAAAGCGCGCGTAGGCGGCTTTGC
AAGTCGGGTGTGAAATCCCCAGGCTTAACCTGGGAACTGCATTCGAGACTGCATTGCTAG
AGTATGGGAGAGGGAAGTGGAATTTCCGGTGTAGCGGTGAAATGCGTAGATATCGGAAGG
AACATCAGTGGCGAAAGCGACTTCCTGGACCAATACTGACGCTCATGTGCGAAAGCGTGG
GGAGCAAACAGGATTAGATACCCTGGTAGTCCACGCCATAAACGATGAGAACTGGATGTC
GGGAGGGTCTGCCTCTCGGTGTCGTAGCTAACGCGTTAAGTTCTCCGCCTGGGGAGTACG
G
>I6629V002B0DWI length=24 xy=0707_1488 region=2 run=R_2014_12_30_12_21_21_
GAGATGGCCGCCTGGGGAGTACGG
>I6629V002B0DX0 length=360 xy=0707_1542 region=2 run=R_2014_12_30_12_21_21_
GCGTAGGGTGCAAGCGTTAATCGGAATTACTGGGCGTAAAGCGTGCGCAGGCGGTTTTGT
AAGACAGTGGTGAAATCCCCGGGCTCAACCTGGGAACTGCCATTGTGACTGCAAGGCTAG
AGTGCGGCAGAGGGGGATGGAATTCCGCGTGTAGCAGTGAAATGCGTAGATATGCGGAGG
AACACCGATGGCGAAGGCAATCCCCTGGGCCTGCACTGACGCTCATGCACGAAAGCGTGG
GGAGCAAACAGGATTAGATACCCTGGTAGTCCACGCCCTAAACGATGTCAACTGGTTGTT
GGGTCTTAACTGACTCAGTAATGAAGCCAACGCGTGAAGTTGACCGCCTGGGGAGTACGG
>I6629V002B0E0P length=24 xy=0707_2935 region=2 run=R_2014_12_30_12_21_21_
GAGATGGCCGCCTGGGGAGTACGG
>I6629V002B0E1A length=361 xy=0707_2956 region=2 run=R_2014_12_30_12_21_21_
GCGGAGGGAGCTAGCGTTATTCGGAATTACTGGGCGTAAAGCGCACGTAGGCGGCTTTGT
AAGTTAGAGGTGAAAGCCTGGAGCTCAACTCCAGAATTGCCTTTAAGACTGCATCGCTTG
AATCCAGGAGAGGTGAGTGGAATTCCGAGTGTAGAGGTGAAATTCGTAGATATTCGGAAG
AACACCAGTGGCGAAGGCGGCTCACTGGACTGGTATTGACGCTGAGGTGCGAAAGCGTGG
GGAGCAAACAGGATTAGATACCCTGGTAGTCCACGCCGTAAACGATGATAACTAGCTGTC
GGGGCTCTTAGAGCTTCGGTGGCGCAGCTAACGCATTAAGTTATCCGCCTGGGCAGTACG
G
>I6629V002B0E2B length=360 xy=0707_2993 region=2 run=R_2014_12_30_12_21_21_
GCGTAGGGTGCGAGCGTTAATCGGAATTACTGGGCGTAAAGCGTGCGCAGGCGGTTTTGT
AAGACAGAGGTGAAATCCCCGGGCTCAACCTGGGAACTGCCTTTGTGACTGCAAGGCTAG
AGTACGGCAGAGGGGGATGGAATTCCGCGTGTAGCAGTGAAATGCGTAGATATGCGGAGG
AACACCGATGGCGAAGGCAATCCCCTGGGCCTGTACTGACGCTCATGCACGAAAGCGTGG
GGAGCAAACAGGATTAGATACCCTGGTAGTCCACGCCCTAAACGATGTCAACTGGTTGTT
GGGTCTTAACTGACTCAGTAACGAAGCTAACGCGTGAAGTTGACCGCCTGGGGAGTACGG
>I6629V002B0E5M length=361 xy=0707_3112 region=2 run=R_2014_12_30_12_21_21_
GCGGAGGGAGCTAGCGTTATTCGGAATTACTGGGCGTAAAGCGCACGTAGGCGGCTTTGT
AAGTTAGAGGTGAAAGCCTGGAGCTCAACTCCAGAATTGCCTTTAAGACTGCAACGCTTG
AATCCAGGAGAGGTGAGTGGAATTCCGAGTGTAGAGGTGAAATTCGTAGATATTCGGAAG
AACACCAGTGGCGAAGGCGGCTCACTGGACTGGTATTGACGCTGAGGTGCGAAAGCGTGG
GGAGCAAACAGGATTAGATACCCTGGTAGTCCACGCCGTAAACGATGATAACTAGCTGTC
GGGGCTCTTAGAGCTTCGGTGGCGCAGCTAACGCATTAAGTTATCCGCCTGGGGAGTACG
G
>I6629V002B0E5T length=20 xy=0707_3119 region=2 run=R_2014_12_30_12_21_21_
GGGATGGCCGCCTGGGGAGT
>I6629V002B0E6L length=363 xy=0707_3147 region=2 run=R_2014_12_30_12_21_21_
GCGTAGGGTGCGAGCGTTGTCCGGAATTATTGGGCGTAAAGGGCTCGTAGGCGGTTTGTC
GCGTCGGGAGTGAAAACCTCGGGCTTAACTCGGGGCTTGCTTTCGATACGGGCAGACTGG
AGGTATGCAGGGGAGAACGGAATTCCTGGTGTAGCGGTGAAATGCGCAGATATCAGGAGG
AACACCGGTGGCGAAGGCTGTTCTCTGGGCATGACCTGACGCTGAGGGGCGAAAGTGTGG
GGAGCGAACAGGATTAGATACCCTGGTAGTCCACACCGTAAACGTTGGGCGCTAGGTGTG
GGATCCATTCCACGGGTTCCGTGCCGCAGCTAACGCATTAAGCGCCCCGCCTGGGGAGTA
CGG
>I6629V002B0E6W length=24 xy=0707_3158 region=2 run=R_2014_12_30_12_21_21_
GAGATGGCCGCCTGGGGAGTACGG
>I6629V002B0EE8 length=24 xy=0707_2162 region=2 run=R_2014_12_30_12_21_21_
GAGATGGCCGCCTGGGGAGTACGG
>I6629V002B0EEQ length=24 xy=0707_2144 region=2 run=R_2014_12_30_12_21_21_
GAGATGGCCGCCTGGGGAGTACGG
>I6629V002B0EI7 length=360 xy=0707_2305 region=2 run=R_2014_12_30_12_21_21_
GCGTAGGGTGCGAGCGTTAATCGGAATTACTGGGCGTAAAGCGTGCGCAGGCGGTTTTGT
AAGACAGAGGTGAAATCCCCGGGCTCAACCTGGGAACTGCCTTTGTGACTGCAAGGCTAG
AGTACGGCAGAGGGGGATGGAATTCCGCGTGTAGCAGTGAAATGCGTAGATATGCGGAGG
AACACCGATGGCGAAGGCAATCCCCTGGGCCTGTACTGACGCTCATGCACGAAAGCGTGG
GGAGCAAACAGGATTAGATACCCTGGTAGTCCACGCCCTAAACGATGTCAACTGGTTGTT
GGGTCTTAACTGACTCAGTAACGAAGCTAACGCGTGAAGTTGACCGCCTGGGGAGTACGG
>I6629V002B0EKA length=24 xy=0707_2344 region=2 run=R_2014_12_30_12_21_21_
GAGATGGCCGCCTGGGGAGTACGG
>I6629V002B0EMH length=51 xy=0707_2423 region=2 run=R_2014_12_30_12_21_21_
GCGAAGGGTGCAAGCGTTACTCGGAATTACTGGGCGTAAAGCGTGCGTAGG
>I6629V002B0ENQ length=24 xy=0707_2468 region=2 run=R_2014_12_30_12_21_21_
GAGATGGCCGCCTGGGGAGTACGG
>I6629V002B0F10 length=357 xy=0708_0182 region=2 run=R_2014_12_30_12_21_21_
GCGGAGGGAGCTAGCGGTTATTCGGAATTACTGGGCGTAAAGCGCACGTAGGCGGCGTTT
GTAAGTTAGAGGTGAAAGCCTGGAGCTCAACTCCAGAATTGCCTTTAAGACTGCATCGCT
TGAATCCAGGAGAGGTGAGTGGAATTCCGAGTGTAGAGGCGAAATTCGTAGATATTCGGA
AGAACACCAGTGGCGAAGGCGGCTCACTGGACTGGTATTGACGCTGAGGTGCGAAAGCGT
GGGGAGCAAACAGGATTAGATACCCTGGTAGTCCACGCCGTAAACGATGATAACTAGCTG
TCGGGGCTCTTAGAGCTTCGGTGGCGCAGCTAACGCATTAAGTTATCCGCCTGGGGA
>I6629V002B0F5F length=24 xy=0708_0305 region=2 run=R_2014_12_30_12_21_21_
GAGATGGCCGCCTGGGGAGTACGG
>I6629V002B0F8J length=363 xy=0708_0417 region=2 run=R_2014_12_30_12_21_21_
GCGTAGGGCGCAAGCGTTGTCCGGAATTATTGGGCGCAAAGAGCTTGTAGGTGGCTTGTC
GCGTCTGCCGTGAAAACCCGAGGCTCAACCTCGGGCGTGCGGTGGGTACGGGCAGGCTAG
AGTGTGGTAGGGGAGACTGGAACTCCTGGTGTAGCGGTGAAATGCGCAGATATCAGGAAG
AACACCGATGGCGAAGGCAGGTCTCTGGGCCATTACTGACACTGAGGAGCGAAAGCATGG
GTAGCGAACAGGATTAGATACCCTGGTAGTCCATGCCGTAAACGTTGGGCACTAGGTGTG
GGGGACATTCCACGTTTTCCGCGCCGTAGCTAACGCATTAAGTGCCCCGCCTGGGGAGTA
CGG
>I6629V002B0FAG length=357 xy=0707_3286 region=2 run=R_2014_12_30_12_21_21_
GCGGAGGGTGCAAGCGTTACCCGGAATCACTGGGCGTAAAGGGCGTGTAGGCGGACACTT
AAGTCTGGTTTTAAAGACTGCGGCTCAACCGCAGGGATGGACTGGATACTGGGTGTCTTG
ACCTCTGGAGAGAGAACTGGAATTCCTGGTGTAGCGGTAGAATGCGTAGATACCAGGAGG
AACACCAATGGCGAAGGCAGGTTCTTGGACAGAAGGTGACGCTGAGGCGCGAAAGTGTGG
GGAGCGAACCGGATTGGATACCCGGGTAGTCCACACCCTAAACGATGTACGTTGGCTAAC
CGCAGGATGCTGTGGTTGGCGAAGCTAACGCGATAAACGTACCGCCTGGGGATACGG
>I6629V002B0FBL length=364 xy=0707_3327 region=2 run=R_2014_12_30_12_21_21_
GCGTAGGGTGCAAGCGTTGTCCGGAATTATTGGGCGTAAAGAGCTCGTAGGCGGTTTGTC
GCGTCTGCTGTGAAAACTGGGGGGCTCAACCCCCAGCCTGCAGTGGGTACGGGCAGACTA
GAGTGCGGTAGGGGAGATTGGAATTCCTGGTGTAGCGGTGGAATGCGCAGATATCAGGAG
GAACACCGATGGCGAAGGCAGATCTCTGGGCCGCTACTGACGCTGAGGAGCGAAAGCATG
GGGAGCGAACAGGATTAGATACCCTGGTAGTCCATGCCGTAAACGTTGGGAACTAGATGT
GGGGGCCATTCCACGGTCTCCGTGTCGCAGCTAACGCATTAAGTTCCCCGCCTGGGGAGT
ACGG
>I6629V002B0FJU length=24 xy=0707_3624 region=2 run=R_2014_12_30_12_21_21_
GAGATGGCCGCCTGGGGAGTACGG
>I6629V002B0FQ1 length=360 xy=0707_3883 region=2 run=R_2014_12_30_12_21_21_
GCGTAGGGTGCAAGCGTTAATCGGAATTACTGGGCGTAAAGCGTGCGCAGGCGGTTTTGT
AAGACAGAGGTGAAATCCCCGGGCTCAACCTGGGAACTGCCTTTGTGACTGCAAGGCTAG
AGTACGGCAGAGGGGGATGGAATTCCGCGTGTAGCAGTGAAATGCGTAGATATGCGGAGG
AACACCGATGGCGAAGGCAATCCCCTGGGCCTGTACTGTCGCTCATGCACGAAAGCGTGG
GGAGCAAACAGGATTAGATACCCTGGTAGTCCACGCCCTAAACGATGTCAACTGGTTGTT
GGGTCTTAACTGACTCAGTAACGAAGCTAACGCGTGAAGTTGGCCGCCTGGGGAGTACGG
>I6629V002B0FUE length=24 xy=0707_4004 region=2 run=R_2014_12_30_12_21_21_
GAGATGGCCGCCTGGGGAGTACGG
>I6629V002B0FVA length=25 xy=0707_4036 region=2 run=R_2014_12_30_12_21_21_
GAGAGTGGCCGCCTGGGGAGTACGG
>I6629V002B0G11 length=294 xy=0708_1479 region=2 run=R_2014_12_30_12_21_21_
GCGGAGGGAGCTAGCGTTATCCGGAATTACTGGGCGTAAAGCGCACGTAGGCGGCTTTGT
AAGTTAGAGGTGAAAGCCTGGAGCTCAACTCCAGAATTGCCTTTAAGACTGCATCGCTTG
AATCCAGGAGAGGTGAGTGGAATTCCGAGTGTAGAGGTGAAATTCGTAGATATTCGGAAG
AACACCAGTGGCGAAGGCGGCTCACTGGACTGGTATTGACGCTGAGGTGCGAAAGCGTGG
GGAGCAAACAGGATTAGATACCCTGGTAGTCCACGCCGTAAACGATGATAACTA
>I6629V002B0G4C length=362 xy=0708_1562 region=2 run=R_2014_12_30_12_21_21_
GCGTAGGGTGCAAGCGTTAATCGGAATTACTGGGCGTAAAGCGTGCGCAGGCGGTTTTGT
AAGTCTGACGTGAAATCCCCGGGCTTAACCTGGGAATTGCGTTGGAGACTGCAAGGCTAG
AGTCTGGCAGAGGGGGGTAGAATTCCACGTGTAGCAGTGAAATGCGTAGAGATGTGGAGG
AACACCGATGGCGAAGGCAGCCCCCTGGGTCAAGACTGACGCTCATGCACGAAAGCGTGG
GGAGCAAACAGGATTAGGTACCCTGGTAGTCCACGCCGTAAACGATGATAACTAGCTGTC
GGGGCTCGTTAGAGCTTCGGTGGCGCAGCTAACGCATTGAGTTATCCGCCTGGGGAGTAC
GG
>I6629V002B0G5I length=24 xy=0708_1604 region=2 run=R_2014_12_30_12_21_21_
GAGATGGCCGCCTGGGGAGTACGG
>I6629V002B0G6M length=24 xy=0708_1644 region=2 run=R_2014_12_30_12_21_21_
GAGATGGCCGCCTGGGGAGTACGG
>I6629V002B0GB3 length=360 xy=0708_0545 region=2 run=R_2014_12_30_12_21_21_
GCGAAGGGGGCTAGCGTTGCTCGGAATCACTGGGCGTAAAGGGTGCGTAGGCGGGTCTTT
AAGTCAGGGGTGAAATCCTGGAGCTCAACTCCAGAACTGCCTTTGATACTGAAGATCTTG
AGTTCGGGAGAGGTGAGTGGAACTGCGAGTGTAGAGGTGAAATTCGTAGATATTCGCAAG
AACACCAGTGGCGAAGGCGGCTCACTGGCCCGATACTGACGCTGAGGCACGAAAGCGTGG
GGAGCAAACAGGATTAGATACCCTGGTAGTCCACGCCCTAAACGATGTCAACTGGTTGTT
GGGTCTTCACTGACTCAGTAACGAAGCTAACGCGTGAAGTTGACCGCCTGGGGAGTACGG
>I6629V002B0GF9 length=24 xy=0708_0695 region=2 run=R_2014_12_30_12_21_21_
GAGATGGCCGCCTGGGGAGTACGG
>I6629V002B0GGD length=351 xy=0708_0699 region=2 run=R_2014_12_30_12_21_21_
GCGGAGGGAGCTAGCGTTATTCGGAATTACTGGGCGTAAAGCGCACGTAGGCGGCTTTGT
AAGTTAGAGGTGAAAGCCTGGAGCTCAACTCCAGAATTGCCTTTAAGACTGCATCGCTTG
AATCCAGGAGAGGTGAGTGGAATTCCGAGTGTAGAGGTGAAATTCGTAGATATTCGGAAG
AACACCAGTGGCGAAGGCGGCTCACTGGACTGGTATTGACGCTGAGGTGCGAAAGCGTGG
GGAGCAAACAGGATTAGATACCCTCGGTAGTCCACGCCGTAACGATGATAACTAGCTGTC
GGGGCGTCTTAGAGCTTCGGTGGCGCAGCTAACGCATTAAGTTATCCGCCT
>I6629V002B0GGT length=361 xy=0708_0715 region=2 run=R_2014_12_30_12_21_21_
GCGGAGGGAGCTAGCGTTATTCGGAATTACTGGGCGTAAAGCGCACGTAGGCGGCTTTGT
AAGTTAGAGGTGAAAGCCTGGAGCTCAACTCCAGAATTGCCTTTAAGACTGCATCGCTTG
AATCCAGGAGAGGTGAGTGGAATTCCGAGTGTAGAGGTGAAATTCGTAGATATTCGGAAG
AACACCAGTGGCGAAGGCGGCTCACTGGACTGGTATTGACGCTGAGGTGCGAAAGCGTGG
GGAGCAAACAGGATTAGATACCCTGGTAGTCCACGCCGTAAACGATGATAACTAGCTGTC
GGGGCTCTTAGAGCTTCGGTGGCGCAGCTAACGCATTAAGTTATCCGCCTGGGGAGTACG
G
>I6629V002B0GJ7 length=362 xy=0708_0837 region=2 run=R_2014_12_30_12_21_21_
GCGTAGGGTGCGAGCGTTAATCGGAATTACTGGGCGTAAAGCGTGCGCAGGCGGTTTAGT
AAGACAGGCGTGAAATCCCCGGGCTCAACCTGGGAACTGCGCTTGTGACTGCTAAGCTAG
AGTACGGCAGAGGGGGGTGGAATTCCACGTGTAGCAGTGAAATGCGTAGAGATGTGGAGG
AACACCGATGGCGAAGGCAGCCCCCTGGGCCGATACTGACGCTCATGCACGAAAGCGTGG
GTAGCAAACAGGATTAGGTACCCTGGTAGTCCACGCCCTAAACGATGTCAACTAGGTGTT
GGGAGGGTAAAACCTTTTAGTACCGGAGCTAACGCGTGAAGTTGACCGCCTGGGGAGTAC
GG
>I6629V002B0GK2 length=24 xy=0708_0868 region=2 run=R_2014_12_30_12_21_21_
GAGATGGCCGCCTGGGGAGTACGG
>I6629V002B0GN3 length=361 xy=0708_0977 region=2 run=R_2014_12_30_12_21_21_
GCGGAGGGAGCTAGCGTTATTCGGAATTACTGGGCGTAAAGCGCACGTAGGCGGCTTTGT
AAGTTAGAGGTGAAAGCCTGGAGCTCAACTCCAGAATTGCCTTTAAGACTGCATCGCTTG
AATCCAGGAGAGGTGAGTGGAATTCCGAGTGTAGAGGTGAAATTCGTAGATATTCGGAAG
AACACCAGTGGCGAAGGCGGCTCACTGGACTGGTATTGACGCTGAGGTGCGAAAGCGTGG
GGAGCAAACAGGATTAGATACCCCGGTAGTCCACGCCGTAAACGATGATAACTAGCTGTC
GGGGCTCTTAGAGCTTCGGTGGCGCAGCTAACGCATTAAGTTATCCGCCTGGGGAGTACG
G
>I6629V002B0GP8 length=361 xy=0708_1054 region=2 run=R_2014_12_30_12_21_21_
GCGGAGGGAGCTAGCGTTATTCGGAATTACTGGGCGTAAAGCGCACGTAGGCGGCTTTGT
AAGTTAGAGGTGAAAGCCTGGAGCTCAACTCCAGAATTGCCTTTAAGACTGCATCGCTTG
AATCCAGGAGAGGTGAGTGGAATTCCGAGTGTAGAGGTGAAATTCGTAGATATTCGGAAG
AACACCAGTGGCGAAGGCGGCTCACTGGACTGGTATTGACGCTGAGGTGCGAAAGCGTGG
GGAGCAAACAGGATTAGATACCCTGGTAGTCCACGCCGTAAACGATGATAACTAGCTGTC
GGGGCTCTTAGAGCTTCGGTGGCGCAGCTAACGCATTAAGTTATCCGCCTGGGGAGTACG
G
>I6629V002B0GTC length=186 xy=0708_1166 region=2 run=R_2014_12_30_12_21_21_
GCGGAGGGAGCTAGCGTTATTCGGAACTACTGGGCGTAAAGCGCACGTAGGCGGCTTTGT
AAGTTAGAGGTGAAAGCCTGGAGCTCAACTCCAGAATTGCCTTTAAGACTGCATCGCTTG
AATCCAGGAGAGGTGAGTGGAATTCCGAGTGTAGAGGTGAAATTCGTAGATATTCGGAAG
AACACC
>I6629V002B0GWI length=24 xy=0708_1280 region=2 run=R_2014_12_30_12_21_21_
GAGATGGCCGCCTGGGGAGTACGG
>I6629V002B0GWS length=24 xy=0708_1290 region=2 run=R_2014_12_30_12_21_21_
GAGATGGCCGCCTGGGGAGTACGG
>I6629V002B0GXC length=363 xy=0708_1310 region=2 run=R_2014_12_30_12_21_21_
GCGGAGGGAGCTAGCGTTATTCGGAATTACTGGGCGTAAAGCGCACGTAGGCGGCTTTGT
AAGTTAGAGGTGAAAGCCTGGAGCTCAACTCCAGAATTGCCTTTAAGACTGCATCGCTTG
AATCCAGGAGAGGTGAGTGGAATTCCAAGTGTAGAGGTGAAATTCGTAGATATTCGGAAG
AACACCAGTGGCGAAGGCGGCTCACTGGACTGGTATTGACGCTGAGGTGCGAAAGCGTGG
GGAGGCAAACAGGATTAGATACCCTGGTAGTCCACGCCGTAAACGATGATAACTAGCTGT
CGGGGGCTCTTAGAGCTTCGGTGGCGCAGCTAACGCATTAAGTTATCCGCCTGGGGAGTA
CGG
>I6629V002B0H04 length=362 xy=0708_2742 region=2 run=R_2014_12_30_12_21_21_
ACGTAGGGTGCGAGCGTTAATCGGAATTACTGGGCGTAAAGCGTGCGCAGGCGGTTTTGT
AAGACAGAGGTGAAGTCCCCGGGCTCAACCTGGGAACTGCCTTTGTGACTGCAAGGCTGG
AGTGCGGCAGAGGGGGATGGAATTCCGCGTGTAGCAGTGAAATGCGTAGATATGCGGAGG
AACACCGACGGCGAAGGCAATCCCCTGGGCCTGCACTGACGCTCATGCACGAAAGCGTGG
GGAGCAAACAGGATTAGATACCCTGGTAGTCCATGCCGTAAACGATGTCTACTAGCCGTT
GGGGCCCTTTGAGGCTTTAGTGGCACAGCTAACGCGATAAGTAGACCGCCTGGGGAGTAC
GG
>I6629V002B0H0B length=355 xy=0708_2713 region=2 run=R_2014_12_30_12_21_21_
GCGTAGGGTGCGAGCGCTAATCGGGATTACTGGGCGTAAAGCGTGCGCAGGCGGTTTTGT
AAGTCTGACGTGAAATCCCCGGGCTTAACCTGGGAATTGCGTTGGAGACTGCAAGGCTGG
AGTCTGGCAGGGGGGGGGTAGAATTCCACGTGTAGCAGTGAAATGCGTAGAGATGTGGAG
GAACACCGATGGCGAAGGCAGCCCCCTGGGTCAAGACTGACGCTCATGCACGAAAGCGTG
GGGAGCAAACAGGATTAGATACCCTGGTAGTCCACGCCCTAAACGATGTCTACTAGTTGT
CGGGTCTTAATTGACTTGGTAACGCAGCTAACGCGTGAAGTAGACCGCCTGGGGA
>I6629V002B0H0V length=24 xy=0708_2733 region=2 run=R_2014_12_30_12_21_21_
GAGATGGCCGCCTGGGGAGTACGG
>I6629V002B0H79 length=52 xy=0708_2999 region=2 run=R_2014_12_30_12_21_21_
GAGATGGCCGCCTGGGGAGTACGGCTGAGACTCCCAAGGCACACAGGGGATA
>I6629V002B0H98 length=24 xy=0708_3070 region=2 run=R_2014_12_30_12_21_21_
GAGATGGCCGCCTGGGGAGTACGG
>I6629V002B0H9X length=360 xy=0708_3059 region=2 run=R_2014_12_30_12_21_21_
GCGTAGGGTGCAAGCGTTAATCGGAATTACTGGGCGTAAAGCGTGCGCAGGCGGTTTTGT
AAGACAGTGGTGAAATCCCCGGGCTCAACCTGGGAACTGCCATTGTGACTGCAAGGCTAG
AGTGCGGCAGAGGGGGATGGAATTCCGCGTGTAGCAGTGAAATGCGTAGATATGCGGAGG
AACACCGATGGCGAAGGCAATCCCCTGGGCCTGCACTGACGCTCATGCACGAAAGCGTGG
GGAGCAAACAGGATTAGATACCCTGGTAGTCCACGCCCTAAACGATGTCAACTGGTTGTT
GGGTCTTAACTGACTCAGTAACGAAGCTAACGCGTGAAGTTGACCGCCTGGGGAGTACGG
>I6629V002B0HHB length=360 xy=0708_2029 region=2 run=R_2014_12_30_12_21_21_
GCGTAGGGTGCAAGCGTTAATCGGAATTACTGGGCGTAAAGCGTGCGCAGGCGGTTTTGT
AAGTCTGACGTGAAATCCCCGGGCTTAACCTGGGAATTGCGTTGGAGACTGCAAGGCTAG
AGTCTGGCGGAGGGGGGTAGAATTCCACGTGTAGCAGTGAAATGCGTAAAGATGTGGAGG
AACACCGATGGCGAAGGCAGCCCCCTGGGTCAAGACTGACGCTCACGCACGAAAGCGTGG
GGAGCAAACAGGATTAGATACCCTGGTAGTCCACGCCCTAAACGATGTCTACTAGTTGTC
GGGTTTTAATTAACTTGGTAACGCAGCTAACGCGTGAAGTAGACCGCCTGGGGAGTACGG
>I6629V002B0HK5 length=24 xy=0708_2167 region=2 run=R_2014_12_30_12_21_21_
GAGATGGCCGCCTGGGGAGTACGG
>I6629V002B0HM4 length=363 xy=0708_2238 region=2 run=R_2014_12_30_12_21_21_
GCGTAGGGTGCGAGCGTTGTCCGGAATTACTGGGCGTAAAGAGCCCGTAGGTGGTTTGTC
GCGTCGTCTGTGAAGTTCCGGGGCTTAACTCCGGGCGTGCAGGCGATACGGGCATAACTT
GAGTGCTGTAGGGGAGACTGGAATTCCTGGTGTAGCGGTGAAATGCGCAGATATCAGGAG
GAACACCGATGGCGAAGGCAGGTCTCTGGGCAGTAACTGACGCTGAGGAGCGAAAGCATG
GGTAGCGAACAGGATTAGATACCCTGGTAGTCCATGCCGTAAACGGTGGGCGCTAGGTGT
AGGGGGCTTCCACGTCTTCTGTGCCGTAGCTAACGCATTAAGCGCCCCGCCTGGGGAGTA
CGG
>I6629V002B0HM8 length=24 xy=0708_2242 region=2 run=R_2014_12_30_12_21_21_
GAGATGGCCGCCTGGGGAGTACGG
>I6629V002B0HP0 length=358 xy=0708_2342 region=2 run=R_2014_12_30_12_21_21_
GCGGAGGGTGCAAGCGTTACCCGGAATCACTGGGCGTAAAGGGCGTGTAGGCGGACACTT
GAGTCTGGTTTTAAAGACTGCGGCTCAACCGCAGGGATGGACTGGATACTGGGTGTCTTG
ACCTCTGGAGAGAGAACTGGAATTCCTGGTGTAGCGGTGGAATGCGTAGATACCAGGAGG
AACACCAATGGCGAAGGCAGGTTCTTGGACAGAAGGTGACGCTGAGGCGCGAAAGTGTGG
GGAGCGAACCGGATTAGATACCCGGGTAGTCCACACCCTAAACGATGTACGTTGGCTAAC
CGCAGGATGCTGTGGTTGGCGAAGCTAACGCGATAAACGTACCGCCTGGGGAGTACGG
>I6629V002B0HT9 length=364 xy=0708_2495 region=2 run=R_2014_12_30_12_21_21_
GCGGAGGGAGCTAGCGTTATTCGGAATTACTGGGCGTAAAGCGCACGTAGGCGGCTTTTG
TAAGTTAGAGGTGAAAGCCTCGGAGCTCAACTCCAGAATTGCCTTTAAGACTGCATCGCT
TGAATCCGAGGAGAGGTGAGTGGAATTCCGAGTGTAGAGGTGAAATTCGTAGATATTCGG
AAGAACACCAGTCGGCGAAGGCGGCTCACTGGACTGGTATTGACGCTGAGGTGCGAAAGC
GTGGGGAGCAAACAGGATTAGATACCCTGGTAGTCCACGCCGTAAACGATGATAACTAGC
TGTCGGGGCTCTTAGAGCTTCGGTGGCGCAGCTAACGCATTAAGTTATCCGCCTGGGGAT
ACGG
>I6629V002B0HVT length=361 xy=0708_2551 region=2 run=R_2014_12_30_12_21_21_
GCGGAGGGAGCTAGCGTTATTCGGAATTACTGGGCGTAAAGCGCACGTAGGCGGCTTTGT
AAGTTAGAGGTGAAAGCCTGGAGCTCAACTCCAGAATTGCCTTTAAGACTGCATCGCTTG
AATCCAGGAGAGGTGAGTGGAATTCCGAGTGTAGAGGTGAAATTCGTAGATATTCGGAAG
AACACCAGTGGCGAAGGCGGCTCACTGGACTGGTATTGACGCTGAGGTGCGAAAGCGTGG
GGAGCAAACAGGATTAGATACCCTGGTAGTCCACGCCGTAAACGATGATAACTAGCTGTC
GGGGCTCTTAGAGCTTCGGTGGCGCAGCTAACGCATTAAGTTATCCGCCTGGGGAGTACG
G
>I6629V002B0HYB length=15 xy=0708_2641 region=2 run=R_2014_12_30_12_21_21_
GCGTAGGTGCAAGCG
>I6629V002B0HYV length=358 xy=0708_2661 region=2 run=R_2014_12_30_12_21_21_
GCGGAGGGTGCAAGCGTTACCCGGAATCACTGGGCGTAAAGGGCGTGTAGGCGGACACTT
AAGTCTGGTTTTAAAGACTGCGGCTCAACCGCAGGGATGGACTGGATACTGGGTGTCTTG
ACCTCTGGAGAGAGAACTGGAATTCCTGGTGTAGCGGTGGAATGCGTAGATACCAGGAGG
AACACCAATGGCGAAGGCAGGTTCTTGGACAGAAGGTGACGCTGAGGCGCGAAAGTGTGG
GGAGCGAACCGGATTAGATACCCGGGTAGTCCACACCCTAAACGATGTACGTTGGCTAAC
CGCAGGATGCTGTGGTTGGCGAAGCTAACGCGATAAACGTACCGCCTGGGGAGTACGG
>I6629V002B0I1D length=360 xy=0708_4047 region=2 run=R_2014_12_30_12_21_21_
GCGTAGGGTGCAAGCGTTAATCGGAATTACTGGGCGTAAAGCGTGCGCAGGCGGTTTTGT
AAGACAGAGGTGAAATCCCCGGGCTCAACCTGGGAACTGCCTTTGTGACTGCAAGGCTAG
AGTACGGCAGAGGGGGATGGAATTCCGCGTGTAGCAGTGAAATGCGTAGATATGCGGAGG
AACACCGATGGCGAAGGCAATCCCCTGGACCTGTACTGACGCTCATGCACGAAAGCGTGG
GGAGCAAACAGGATTAGATACCCTGGTAGTCCACGCCCTAAACGATGTCAACTGGTTGTT
GGGTCTTAACTGACTCAGTAACGAAGCTAACGCGTGAAGTTGACCGCCTGGGGAGTACGG
>I6629V002B0I4L length=360 xy=0709_0067 region=2 run=R_2014_12_30_12_21_21_
GCGTAGGGTGCAAGCGTTAATCGGAATTACTGGGCGTAAAGCGTGCGCAGGCGGTTTTGC
AAGACCGATGTGAAATCCCCGGGCTTAACCTGGGAACTGCATTGGTGACTGCAAGGCTAG
AGTATGGCAGAGGGGGGTAGAATTCCACGTGTAGCAGTGAAATGCGTAGAGATGTGGAGG
AATACCGATGGCGAAGGCAGCCCCCTGGGCCAATACTGACGCTCATGCACGAAAGCGTGG
GGAGCAAACAGGATTAGATACCCTGGTAGTCCACGCCCTAAACGATGTCAACTGGTTGTC
GGGCCTTCATTGGCTTGGTAACGTAGCTAACGCGTGAAGTTGACCGCCTGGGGAGTACGG
>I6629V002B0IF0 length=340 xy=0708_3278 region=2 run=R_2014_12_30_12_21_21_
GCGGAGGGAGCTAGCGTTATTCGGAATTACTGGGCGTAAAGCGCACGTAGGCGGCTTTGT
AAGTTAGAGGTGAAAGCCTGGAGCTCAACTCCAGAATTGCCTTTAAGACTGCATCGCTTG
AATCCAGGAGAGGTGAGTGGAATTCCGAGTGTAGAGGTGAAATTCGTAGATATTCGGAAG
AACACCAGTGGCGAAGGCGGCTCACTGGACTGGTATTGACGCTGAGGTGCGAAAGCGTGG
GGAGCAAACAGGATTAGATACCCTGGTAGTCCACGCCGTAAACGATGATAACTAGCTGTC
GGGGCTCTTAGAGCTTCGGTGGCGCAGCTAACGCATTAAG
>I6629V002B0IF4 length=24 xy=0708_3282 region=2 run=R_2014_12_30_12_21_21_
GAGATGGCCGCCTGGGGAGTACGG
>I6629V002B0IH6 length=361 xy=0708_3356 region=2 run=R_2014_12_30_12_21_21_
GCGGAGGGAGCTAGCGTTATTCGGAATTACTGGGCGTAAAGCGCACGTAGGCGGCTTTGT
AAGTTAGAGGTGAAAGCCTGGAGCTCAACTCCAGAATTGCCTTTAAGACTGCATCGCTTG
AATCCAGGAGAGGTGAGTGGAATTCCGAGTGTAGAGGTGAAATTCGTAGATATTCGGAAG
AACACCAGTGGCGAAGGCGGCTCACTGGACTGGTATTGACGCTGAGGTGCGAAAGCGTGG
GGAGCAAACAGGATTAGATACCCTGGTAGTCCACGCCGTAAACGATGATAACTAGCTGTC
GGGGCTCTTAGAGCTTCGGTGGCGCAGCTAACGCATTAAGTTATCCGCCTGGGGAGTACG
G
>I6629V002B0IK1 length=361 xy=0708_3459 region=2 run=R_2014_12_30_12_21_21_
GCGGAGGGAGCTAGCGTTATTCGGAATTACTGGGCGTAAAGCGCACGTAGGCGGCTTTGT
AAGTTAGAGGTGAAAGCCTGGAGCTCAACTCCAGAATTGCCTTTAAGACTGCATCGCTTG
AATCCAGGAGAGGTGAGTGGAATTCCGAGTGTAGAGGTGAAATTCGTAGATATTCGGAAG
AACACCAGTGGCGAAGGCGGCTCACTGGACTGGTATTGACGCTGAGGTGCGAAAGCGTGG
GGAGCAAACAGGATTAGATACCCTGGTAGTCCACGCCGTAAACGATGATAACTAGCTGTC
GGGGCTCTTAGAGCTTCGGTGGCGCAGCTAACGCATTAAGTTATCCGCCTGGGGAGTACG
G
>I6629V002B0IK9 length=178 xy=0708_3467 region=2 run=R_2014_12_30_12_21_21_
GCGGAGGGAGCTAGCGTTATTCGGAATTACTGGGCGTAAAGCGCACGTAGGCGGCTTTGT
AAGTTAGAGGTGAAAGCCTGGAGCTCAACTCCAGAATTGCCTTTAAGACTGCATCGCTTG
AATCCAGGAGAGGTGAGTGGAATTCCGAGTGTAGAGGTGAAATTCGTAGATATTCGGA
>I6629V002B0IKJ length=24 xy=0708_3441 region=2 run=R_2014_12_30_12_21_21_
GAGATGGCCGCCTGGGGAGTACGG
>I6629V002B0IMN length=362 xy=0708_3517 region=2 run=R_2014_12_30_12_21_21_
GCGGAGGATGCAAGCGTTATCCGGAATCATTGGGCGTAAAGGGTCCTGAGGTGGTTTGCT
AAGTCTACTGCGAAAGATCAGGGCTCAACCCTGAAAATGCGGCGGAAACTGGCAGGCTAG
AATACGGTAGGGGCAGGGGGAATTCCCGGTGTAGCGGTGAAATGCATAGATATCGGGAAG
AACACCAAAGGCGAAGGCACCCTGCTGGGCCGATATTGACACTGACAGACGAAAGCTAGG
GGAGCGAATGGGATTAGATACCCCAGTAGTCCTAGCCGCAAACGATGGATACTAAGTGCT
GAACGACCAAAAACGTGCAGCGCTGCAGCTAACGCGCTAAGTATCCCGCCTGGGGAGTAC
GG
>I6629V002B0INB length=358 xy=0708_3541 region=2 run=R_2014_12_30_12_21_21_
GCGGAGGGTGCAAGCGTTACCCGGAATCACTGGGCGTAAAGGGCGTGTAGGCGGACACTT
AAGTCTGGTTTTAAAGACTGCGGCTCAACCGCAGGGATGGACTGGATACTGGGTGTCTTG
ACCTCTGGAGAGAGAACTGGAATTCCTGGTGTAGCGGTGGAATGCGTAGATACCAGGAGG
AACACCAATGGCGAAGGCAGGTTCTTGGACAGAAGGTGACGCTGAGGCGCGAAAGTGTGG
GGGGCGAACCGGATTAGATACCCGGGTAGTCCACACCCTAAACGATGTACGTTGGCTAAC
CGCAGGATGCTGTGGTTGGCGAAGCTAACGCGATAAACGTACCGCCTGGGGAGTACGG
>I6629V002B0INM length=24 xy=0708_3552 region=2 run=R_2014_12_30_12_21_21_
GAGATGGCCGCCTGGGGAGTACGG
>I6629V002B0IUY length=361 xy=0708_3816 region=2 run=R_2014_12_30_12_21_21_
GCGGAGGGAGCTAGCGTTATTCGGAATTACTGGGCGTAAAGCGCACGTAGGCGGCTTTGT
AAGTTAGAGGTGAAAGCCTGGAGCTCAACTCCAGAATTGCCTTTAAGACTGCATCGCTTG
AATCCAGGAGAGGTGAGTGGAATTCCGAGTGTAGAGGTGAAATTCGTAGATATTCGGAAG
AACACCAGTGGCGAAGGCGGCTCACTGGACTGGTATTGACGCTGAGGTGCGAAAGCGTGG
GGAGCAAACAGGATTAGATACCCTGGTAGTCCACGCCGTAAACGATGATAACTAGCTGTC
GGGGCTCTTAGAGCTTCGGTGGCGCAGCTAACGCATTAAGTTATCCGCCTGGGGAGTACG
G
>I6629V002B0IVR length=361 xy=0708_3845 region=2 run=R_2014_12_30_12_21_21_
GCGAAGGGTGCAAGCGTTAATCGGAATTACTGGGCGTAAAGCGCGCGTAGGTGGCTTGAT
AAGTTGGATGTGAAATCCCCGGGCTCAACCTGGGAACTGCATCCAAAACTGTCTGGCTAG
AGTGTGGTAGAGGGTGGTGGAATTTCCAGTGTAGCGGTGAAATGCGTAGATATTGGAAGG
AACACCAGTGGCGAAGGCGACTACCTGGACTAACACTGACACTGAGGTGCGAAAGCGTGG
GGAGCAAACAGGATTAGATACCCTGGTAGTCCACGCCGTAAACGATGTCAACTAGCCGTT
GGGATCCTTGAGATCTTAGTGGCGCAGCTAACGCATTAAGTTGACCGCCTGGGGAGTACG
G
>I6629V002B0IYC length=356 xy=0708_3938 region=2 run=R_2014_12_30_12_21_21_
GCGGAGGGAGCTAGCGTTATTCGGAATTACTGGGCGTAAAGCGCACGTAGGCGGCTTTGT
AAGTTAGAGGTGAAAGCCTGGAGCTCAACTCCAGAATTGCCTTTAAGACTGCATCGCTTG
AATCCAGGAGAGGTGAGTGGAATTCCGAGTGTAGAGGTGAAATTCGTAGATATTCGGAAG
AACACCAGTGGCGAAGGCGGCTCACTGGACTGGTATTGACGCTGAGGTGCGAAAGCGTGG
GGAGCAAACAGGATTAGATACCCTGGTAGTCCACGCCGTAAACGATGATAACTAGCTGTC
GGGGCTCTTAGAGCTTCGGTGGCGCAGCTAACGCGATTAAGTTATCCGCCTGGGGA
>I6629V002B0J1Q length=362 xy=0709_1260 region=2 run=R_2014_12_30_12_21_21_
GCAGAGGGTGCGAGCGTTAATCGGATTTACTGGGCGTAAAGCGTGCGTAGGCGGCTTTTT
AAGTCGGATGTGAAATCCCCGAGCTTAACTTGGGAATTGCATTCGATACTGGGAAGCTAG
AGTATGGGAGAGGATGGTAGAATTCCAGGTGTAGCGGTGAAATGCGTAGAGATCTGGAGG
AATACCGATGGCGAAGGCAGCCATCTGGCCTAATACTGACGCTGAGGTACGAAAGCATGG
GGAGCAAACAGGATTAGATACCCTGGTAGTCCATGCCGTAAACGATGTCTACTAGCCGTT
GGGGCCTTTGAGGCTTTAGTGGCGCCAGCTAACGCGATAAGTAGACCGCCTGGGGAGTAC
GG
>I6629V002B0J4Q length=363 xy=0709_1368 region=2 run=R_2014_12_30_12_21_21_
GCGTAGGGTGCAAGCGTTGTCCGGAATTATTGGGCGTAAAGAGCTCGTAGGCGGTGTGTC
GCGTCTGCTGTGAAAACTCAGGGCTCAACTCTGAGCTTGCAGTGGGTACGGGCACACTTG
AGTGCTGTAGGGGAGACTGGAATTCCTGGTGTAGCGGTGAAATGCGCAGATATCAGGAGG
AACACCGGTGGCGAAGGCGGGTCTCTGGGCAGTTACTGACGCTGAGGAGCGAAAGCATGG
GGAGCGAACAGGATTAGATACCCTGGTAGTCCATGCCGTAAACGTTGGGCGCTAGGTGTG
GGGTCCATTCCACGGATTCCGTGCCGCAGCTAACGCATTAAGCGCCCCGCCTGGGGAGTA
CGG
>I6629V002B0J79 length=357 xy=0709_1495 region=2 run=R_2014_12_30_12_21_21_
GCGGAGGGAGCTAGCGTTATTCGGAATTACTGGGCGTAAAGCGCACGTAGGCGGCTTTGT
AAGTTAGAGGTGAAAGCCTGGAGCTCAACTCCAGAATTGCCTTTAAGACTGCATCGCTTG
AATCCAGGAGAGGTGAGTGGAATTCCGAGTGTAGAGGTGAAATTCGTAGATATTCGGAAG
AACACCAGTGGCGAAGGCGGCTCACTGGACTGGTATTGACGCTGAGGTGCGAAAGCGTGG
GGAGCAAACAGGATTAGATACCCTGGTAGTCCACGCCGTAAACGATGATAACTAGCTGTC
GGGGCTCTTAGAGCTTCGGTGGCGCAGCTAACGCATTAAGTTATCCGCCTGGGGAGT
>I6629V002B0J7B length=24 xy=0709_1461 region=2 run=R_2014_12_30_12_21_21_
GAGATGGCCGCCTGGGGAGTACGG
>I6629V002B0J7W length=358 xy=0709_1482 region=2 run=R_2014_12_30_12_21_21_
GCGGAGGGTGCAAGCGTTACCCGGAATCACTGGGCGTAAAGGGCGTGTAGGCGGACACTT
AAGTCTGGTTTTAAAGACTGCGGCTCAACCGCAGGGATGGACTGGATACTGGGTGTCTTG
ACCTCTGGAGAGAGAACTGGAATTCCTGGTGTAGCGGTGGAATGCGTAGATACCAGGAGG
AACACCAATGGCGAAGGCAGGTTCTTGGACAGAAGGTGACGCTGAGGCGCGAAAGTGGGG
GGAGCGAACCGGATTAGATACCCGGGTAGTCAACACCCTAAACGATGTACGTTGGCTAAC
CGCAGGATGCTGTGGTTGGCGAAGCTAACGCGATAATCGTACCGCCTGGGGAGTACGG
>I6629V002B0JA3 length=361 xy=0709_0301 region=2 run=R_2014_12_30_12_21_21_
GCGGAGGGAGCTAGCGTTATTCGGAATTACTGGGCGTAAAGCGCACGTAGGCGGCTTTGT
AAGTTAGAGGTGAAAGCCTGGAGCTCAACTCCAGAATTGCCTTTAAGACTGCATCGCTTG
AATCCAGGAGAGGTGAGTGGAATTCCGAGTGTAGAGGTGAAATTCGTAGATATTCGGAAG
AACACCAGTGGCGAAGGCGGCCCACTGGACTGGTATTGACGCTGAGGTGCGAAAGCGTGG
GGAGCAAACAGGATTAGATACCCTGGTAGTCCACGCCGTAAACGATGATAACTAGCTGTC
GGGGCTCTTAGAGCTTCGGTGGCGCAGCTAACGCATTAAGTTATCCGCCTGGGGAGTACG
G
>I6629V002B0JAW length=24 xy=0709_0294 region=2 run=R_2014_12_30_12_21_21_
GAGATGGCCGCCTGGGGAGTACGG
>I6629V002B0JBJ length=361 xy=0709_0317 region=2 run=R_2014_12_30_12_21_21_
GCGGAGGGAGCTAGCGTTATTCGGAATTACTGGGCGTAAAGCGCACGTAGGCGGCTTTGT
AAGTTAGAGGTGAAAGCCTGGAGCTCAACTCCAGAATTGCCTTTAAGACTGCATCGCTTG
AATCCAGGAGAGGTGAGTGGAATTCCGAGTGTAGAGGTGAAATTCGTAGATATTCGGAAG
AACACCAGTGGCGAAGGCGGCTCACTGGACTGGTATTGACGCTGAGGTGCGAAAGCGTGG
GGAGCAAACAGGATTAGATACCCTGGTAGTCCACGCCGTAAACGATGATAACTAGCTGTC
GGGGCTCTTAGGGCTTCGGTGGCGCAGCTAACGCATTAAGTTATCCGCCTGGGGAATACG
G
>I6629V002B0JDG length=361 xy=0709_0386 region=2 run=R_2014_12_30_12_21_21_
GCGGAGGGAGCTAGCGTTATTCGGAATTACTGGGCGTAAAGCGCACGTAGGCGGCTCTGT
AAGTTAGAGGTGAAAGCCTGGAGCTCAACTCCAGAATTGCCTTTAAGACTGCATCGCTTG
AATCCAGGAGAGGTGAGTGGAATTCCGAGTGTAGAGGTGAAATTCGTAGATATTCGGAAG
AACACCAGTGGCGAAGGCGGCTCACTGGACTGGTATTGACGCTGAGGTGCGAAAGCGTGG
GGAGCAAACAGGATTAGATACCCTGGTAGTCCACGCCGTAAACGATGATAACTAGCTGTC
GGGGCTCTTAGAGCTTCGGTGGCGCAGCTAACGCATTAAGTTAGCCGCCTGGGGAGTACG
G
>I6629V002B0JG9 length=361 xy=0709_0523 region=2 run=R_2014_12_30_12_21_21_
GCGGAGGGAGCTAGCGTTATTCGGAATTACTGGGCGTAAAGCGCACGTAGGCGGCCTTGT
AAGTTAGAGGTGAAAGCCTGGAGCTCAACTCCAGAATTGCCTTTAAGACTGCATCGCTTG
AATCCAGGAGAGGTGAGTGGAATTCCGAGTGTAGAGGTGAAATTCGTAGATATTCGGAAG
AACACCAGTGGCGAAGGCGGCTCACTGGACTGGTATTGACGCTGAGGTGCGAAAGCGTGG
GGAGCAAACAGGATTAGATACCCTGGTAGTCCACGCCGTAAACGATGATAACTAGCTGTC
GGGGCTCTTAGAGCTTCGGTGGCGCAGCTAACGCATTAAGTTATCCGCCTGGGGAGTACG
G
>I6629V002B0JKU length=24 xy=0709_0652 region=2 run=R_2014_12_30_12_21_21_
GAGATGGCCGCCTGGGGAGTACGG
>I6629V002B0JM9 length=361 xy=0709_0739 region=2 run=R_2014_12_30_12_21_21_
GCGGAGGGAGCTAGCGTTATTCGGAATTACTGGGCGTAAAGCGCACGTAGGCGGCTTTGT
AAGTTAGAGGTGAAAGCCTGGAGCTCAACTCCAGAATTGCCTTTAAGACTGCATCGCTTG
AATCCAGGAGAGGTGAGTGGAATTCCGAGTGTAGAGGTGAAATTCGTAGATATTCGGAAG
AACACCAGTGGCGAAGGCGGCTCACTGGACTGGTATTGACGCTGAGGTGCGAAAGCGTGG
GGAGCAAACAGGATTAGATACCCTGGTAGTCCACGCCGTAAACGATGATAACTAGCTGTC
GGGGCTCTTAGAGCTTCGGTGGCGCAGCTAACGCATTAAGTTATCCGCCTGGGGAGTACG
G
>I6629V002B0JOQ length=24 xy=0709_0792 region=2 run=R_2014_12_30_12_21_21_
GAGATGGCCGCCTGGGGAGTACGG
>I6629V002B0JP8 length=361 xy=0709_0846 region=2 run=R_2014_12_30_12_21_21_
GCGGAGGGGGCTAGCGTTGTTCAGAATTACTGGGCGTAAAGCGCACGTAGGCGGCTTTGT
AAGTTAGAGGTGAAAGCCCGGGGCTCAACTCCGGAACTGCCTTTAAGACTGCATCGCTTG
AATCATGGAGAGGTTAGTGGAATTCCGAGTGTAGAGGTGAAATTCGTAGATATTCGGAAG
AACACCAGTGGCGAAGGCGACTAACTGGACATGTATTGACGCTGAGGTGCGAAAGCGTGG
GGAGCAAACAGGATTAGATACCCTGGTAGTCCACGCCGTAAACGATGATAACTAGCTGTC
AGGGCTCTTGGAGCTTTGGTGGCGCAGCTAACGCGTTAAGTTATCCGCCTGGGGAGTACG
G
>I6629V002B0JT5 length=359 xy=0709_0987 region=2 run=R_2014_12_30_12_21_21_
GCGTAGGGTGCAAGCGTTAATCGGGATTACTGGGCGTAAAGCGTGCGCAGGCGGTTTTGT
AAGTCTGACGTGAAATCCCCGGGCTTAACCTGGGAATTGCGTTGGAGACTGCAAGGCTAG
AGTCTGGCAGAGGAGGGTAGAATTCCACGTGTAGCAGTGAAATGCGTAGAGATGTGGAGG
AACACCGATGGCGAAGGCAGCCCCCTGGGTCAAGACTGACGCTCATGCACGAAAGCGTGG
GGAGCAAACAGGATTAGATACCCTGTAGTCCACGCCCTAAACGATGTCTACTAGTTGTCG
GGTTTTGATTAACTTGGTAACGCAGCTAACGCGTGAAGTAGACCGCCTGGGGAGTACGG
>I6629V002B0K25 length=361 xy=0709_2607 region=2 run=R_2014_12_30_12_21_21_
GCGAAGGGTGCAAGCGTTAATCGGAATTACTGGGCGTAAAGCGCGCGTAGGTGGTTCAGC
AAGTTGGATGTGAAATCCCCGGGCTCAACCTGGGAACTGCATCCAAAACTACTGAGCTAG
AGTACGGTAGAGGGTGGTGGAATTTCCTGTGTAGCGGTGAAATGCGTAGATATAGGAAGG
AACACCAGTGGCGAAGGCGACCACCTGGACTGATACTGACACTGAGGTGCGAAAGCGTGG
GGAGCAAACAGGATTAGATACCCTGGTAGTCCACGCCGTAAACGATGTCGACTAGCCGTT
GGGATCCTTGAGATCTTAGTGGCGCAGCTAACGCGATAAGTCGACCGCCTGGGGAGTACG
G
>I6629V002B0K55 length=361 xy=0709_2715 region=2 run=R_2014_12_30_12_21_21_
GCGGAGGGAGCTAGCGTTATTCGGAATTACTGGGCGTAAAGCGCACGTGGGCGGCTTTGT
AAGTTAGAGGTGAAAGCCTGGAGCTCAACTCCAGAATTGCCTTTAAGACTGCATCGCTTG
AATCCAGGAGAGGTGAGTGGAATTCCGAGTGTAGAGGTGAAATTCGTAGATATTCGGAAG
AACACCAGTGGCGAAGGCGGCTCACTGGACTGGTATTGACGCTGAGGTGCGAAAGCGTGG
GGAGCAAACAGGATTAGATACCCTGGTAGTCCACGCCGTAAACGATGATAACTAGCTGTC
GGGGCTCTTAGAGCTTCGGTGGCGCAGCTAACGCATTAAGTTATCCGCCTGGGGAGTACG
G
>I6629V002B0K5I length=362 xy=0709_2692 region=2 run=R_2014_12_30_12_21_21_
GCAGAGGATGCAAGCGTTATCCGGAATGATTGGGCGTAAAGCGTCTGTAGGTGGCTTTTT
AAGTCCGCCGTCAAATCCCAGGGCTCAACCCTGGACAGGCGGTGGAAACTACCAAGCTGG
AGTACGGTAGGGGCAGAGGGAATTTCCGGTGGAGCGGTGAAATGCGTAGAGATCGGAAAG
AACACCAACGGCGAAAGCACTCTGCTGGGCCGACACTGACACTGAGAGACGAAAGCTAGG
GGAGCGAATGGGATTAGATACCCCAGTAGTCCTAGCCGTAAACGATGGACACTAGGCGCT
GCGCGTATCGACCCGTGCAGTGCTGTAGCTAACGCGTTAAGTATCCCGCCTGGGGAGTAC
GG
>I6629V002B0K6L length=364 xy=0709_2731 region=2 run=R_2014_12_30_12_21_21_
GCGTAGGGTGCAAGCGTTGTCCGGAATTATTGGGCGTAAAGAGCTCGTAGGCGGTCTGTC
ACGTCGGCTGTGAAAACTCGGGGCTCAACCCCGAGCCTGCAGTCGATACGGGCAGACTAG
AGTCCGGCAGGGGAGACTGGAATTCCTGGTGTAGCGGTGAAATGCGCAGATATCAGGAGG
AACACCGGTGGCGAAGGCGGGTCTCTGGGCCGGAACTGACGCTGAGGAGCGAAAGCGTGG
GGAGCGAACAGGATTAGATACCCTGGTAGTCCCACGCCGTAAACGTTGGGCGCTAGGTGT
GGGGGACCTTCCACGTTCTCCGTGCCGCAGCTAACGCATTAAGCGCCCCGCCTGGGGAGT
ACGG
>I6629V002B0K7K length=361 xy=0709_2766 region=2 run=R_2014_12_30_12_21_21_
ACGGAGGGAGCTAGCGTTATTCGGAATTACTGGGCGTAAAGCGCACGTAGGCGGCTTTGT
AAGTTAGAGGTGAAAGCCTGGAGCTCAACTCCAGAATTGCCTTTAAGACTGCATCGCTTG
AGTCCAGGAGAGGTGAGTGGAATTCCGAGTGTAGAGGTGAAATTCGTAGATATTCGGAAG
AACACCAGTGGCGAAGGCGGCTCACTGGACTGGTATTGACGCTGAGGTGCGAAAGCGTGG
GGAGCAAACAGGATTAGATACCCTGGTAGTCCACGCCGTAAACGATGATAACTAGCTGTC
GGGGCTCTTAGAGCTTCGGTGGCGCAGCTAACGCATTAAGTTATCCGCCTGGGGAGTACG
G
>I6629V002B0K82 length=24 xy=0709_2820 region=2 run=R_2014_12_30_12_21_21_
GAGATGGCCGCCTGGGGAGTACCG
>I6629V002B0KAD length=349 xy=0709_1571 region=2 run=R_2014_12_30_12_21_21_
GCGTAGGGTGCAAGCGTTAATCGGAATTACTGGGCGTAAAGCGTGCGCAGGCGGTTTTGT
AAGACAGTGGTGAAATCCCCGGGCTCAACCTGGGAACTGCCATTGTGACTGCAAGGCTAG
AGTGCGGCAGAGGGGGATGGAATTCCGCGTGTAGCAGTGAAATGCGTAGATATGCGGAGG
AACACCGATGGCGAAGGCAATCCCCTGGGCCTGCACTGACGCTCATGCACGAAAGCGTGG
GGAGCAAACAGGATTAGATACCCTGGTAGTCCACGCCCTAAACGATGTCAACTGGTTGTT
GGGTCTTAACTGACTCAGTAACGAAGCTAACGCGTGAAGTTGACCGCCT
>I6629V002B0KEN length=24 xy=0709_1725 region=2 run=R_2014_12_30_12_21_21_
GAGACGGCCGCCTGGGGAGTACGG
>I6629V002B0KFL length=23 xy=0709_1759 region=2 run=R_2014_12_30_12_21_21_
GAGATGCCGCCTGGGGAGTACGG
>I6629V002B0KI9 length=362 xy=0709_1891 region=2 run=R_2014_12_30_12_21_21_
GCGTAGGGTGCAAGCGTTGTCCGGAATTATTGGGCGTAAAGAGCTCGTAGGCGGTTTGTC
GCGTCTGCTGTGAAATCCCGAGGCTCAACCTCGGGCCTGCAGTGGGTACGGGCAGACTAG
AGTGCGGTAGGGGAGATTGGAATTCCTGGTGTAGCGGTGGAATGCGCAGATATCAGGAGG
AACACCGATGGCGAAGGCAGATCTCTGGGCCGTAACTGACGCTGAGGAGCGAAAGGGTGG
GGAGCAAACAGGCTTAGATACCCTGGTAGTCCACGCCGTAAACGATGGGCACTAGGTGCT
CGGGGGAGCGACCCTCCGAGTGCCGGCGCTAACGCATTAAGTGCGCCGCCTGGGGAGTAC
GG
>I6629V002B0KK2 length=361 xy=0709_1956 region=2 run=R_2014_12_30_12_21_21_
GCAGAGGGTGCGAGCGTTAATCGGATTTACTGGGCGTAAAGCGTGCGTAGGCGGCTTTTT
AAGTCGGATGTGAAATCCCCGAGCTTAACTTGGGAATTGCATTCGATACTGGGAAGCTAG
AGTATGGGAGAGGATGGTAGAATTCCAGGTGTAGCGGTGAAATGTGTAGAGATCTGGAGG
AATACCGATGGCGAAGGCAGCCATCTGGCCTAATACTGACGCTGAGGTACGAAAGCATGG
GGAGCAAACAGGATTAGATACCCTGGTAGTCCATGCCGTAAACGATGTCTACTAGCCGTT
GGGGCCTTTGAGGCTTTAGTGGCGCAGCTAACGCGATAAGTAGACCGCCTGGGGAGTACG
G
>I6629V002B0KKX length=24 xy=0709_1951 region=2 run=R_2014_12_30_12_21_21_
GAGACGGCCGCCTGGGGAGTACGG
>I6629V002B0KRU length=24 xy=0709_2200 region=2 run=R_2014_12_30_12_21_21_
GAGATGGCCGCCTGGGGAGTACGG
>I6629V002B0KS5 length=361 xy=0709_2247 region=2 run=R_2014_12_30_12_21_21_
GCGGAGGGAGCTAGCGTTATTCGGAATTACTGGGCGTAAAGCGCACGTAGGCGGCTTTGT
AAGTTAGAGGTGAAAGCCTGGAGCTCAACTCCAGAATTGCCTTTAAGACTGCATCGCTTG
AATCCAGGAGAGGTGAGTGGAATTCCGAGTGTAGGGGTGAAATTCGTAGATATTCGGAAG
AACACCAGTGGCGAAGGCGGCTCACTGGACTGGTATTGACGCTGAGGTGCGAAAGCGTGG
GGAGCAAACAGGATTAGATACCCTGGTAGTCCACGCCGTAAACGATGATAACTAGCTGTC
GGGGCTCTTAGAGCTTCGGTGGCGCAGCTAACGCATTAAGTTATCCGCCTGGGGAGTACG
G
>I6629V002B0KZ7 length=362 xy=0709_2501 region=2 run=R_2014_12_30_12_21_21_
GCGTAGGGTGCGAGCGTTAATCGGATTTACTGGGCGTAAAGCGTGCGCAGGCGGCCCGTT
AAGACAGGTGTGAAATCCCTGGGCTCAACCTAGGAATTGCGCTTGTGACTGGCGGGCTCG
AGTACGGTAGAGGGGGGTGGAATTCCTGGTGTAGCAGTGAAATGCGTAGAGATCAGGAGG
AACACCGGTGGCGAAGGCAGCCCCCTGGGCCTGTACTGACGCTCATGCACGAAAGCGTGG
GGAGCAAACAGGATTAGATACCCTGGTAATCCACGCCCTAAACGATGGGTACTAGCCGTT
TGGTGCGCGATAGCGCTGAGTGGCGAAGCTAACGCGTGAAGTACCCCGCCTGGGGAGTAC
GG
>I6629V002B0L2A length=24 xy=0709_3872 region=2 run=R_2014_12_30_12_21_21_
GAGATGGCCGCCTGGGGAGTACGG
>I6629V002B0L3G length=361 xy=0709_3914 region=2 run=R_2014_12_30_12_21_21_
ACGGAGGGAGCTAGCGTTATTCGGAATTACTGGGCGTAAAGCGCACGTAGGCGGCTTTGT
AAGTTAGAGGTGAAAGCCTGGAGCTCAACTCCAGAATTGCCTTTAAGACTGCATCGCTTG
AATCCAGGAGAGGTGAGTGGAATTCCGAGTGTAGAGGTGAAATTCGTAGATATTCGGAAG
AACACCAGTGGCGAAGGCGGCTCACTGGACTGGTATTGACGCTGAGGTGCGAAGGCGTGG
GGAGCAAACAGGATTAGATACCCTGGTAGTCCACGCCGTAAACGATGATAACTAGCTGTC
GGGGCTCTTAGAGCTTCGGTGGCGCAGCTAACGCATTAAGTTATCCGCCTGGGGAGTACG
G
>I6629V002B0L3J length=58 xy=0709_3917 region=2 run=R_2014_12_30_12_21_21_
GCGAGAGGGTGCGAGCGTTAATCGGAGTTTACTAGGGCGTAAAGCGTGCGTAGGTCGG
>I6629V002B0L6F length=361 xy=0709_4021 region=2 run=R_2014_12_30_12_21_21_
GCGGAGGGAGCTAGCGTTATTCGGAATTACTGGGCGTAAAGCGCACGTAGGCGGCTTTGT
AAGTTAGAGGTGAAAGCCTGGAGCTCAACTCCAGAATTGCCTTTAAGACTGCATCGCTTG
AATCCAGGAGAGGTGAGTGGAATTCCGAGTGTAGAGGTGAAATTCGTAGATATTCGGAAG
AACACCAGTGGCGAAGGCGACTAACTGGACATGTATTGACGCTGAGGTGCGAAAGCGTGG
GGAGCAAACAGGATTAGATACCCTGGTAGTCCACGCCGTAAACGATGATAACTAGCTGTC
AGGGCTCTTGGAGCTTTGGTGGCGCAGCTAACGCGTTAAGTTATCCGCCTGGGGAGTACG
G
>I6629V002B0L9J length=20 xy=0710_0037 region=2 run=R_2014_12_30_12_21_21_
GAGATGGCCGCCTGGGGAGT
>I6629V002B0L9L length=24 xy=0710_0039 region=2 run=R_2014_12_30_12_21_21_
GAGATGGCCGCCTGGGGAGTACGG
>I6629V002B0LCO length=360 xy=0709_2950 region=2 run=R_2014_12_30_12_21_21_
GCGTAGGGTGCAAGCGTTAATCGGAATTACTGGGCGTAAAGCGTGCGCAGGCGGTTTTGT
AAGACAGTGGTGAAATCCCCGGGCTCAACCTGGGAACTGCCATTGTGACTGCAAGGCCGG
AGTGCGGCAGAGGGGGATGGAATTCCGCGTGTAGCAGTGAAATGCGTAGATATGCGGAGG
AACACCGATGGCGAAGGCAATCCCCTGGGCCTGCACTGACGCTCATGCACGAAAGCGTGG
GGAGCAAACAGGATTAGATACCCTGGTAGTCCACGCCCTAAACGATGTCAACTGGTTGTT
GGGTCTTCACTGACTCAGTAACGAAGCTAACGCGTGAAGTTGACCGCCTGGGGAGTACGG
>I6629V002B0LD6 length=361 xy=0709_3004 region=2 run=R_2014_12_30_12_21_21_
GCGGAGGGAGCTAGCGTTATTCGGAATTACTGGGCGTAAAGCGCACGTAGGCGGCTCTGT
AAGTTAGAGGTGAAAGCCTGGAGCTCAACTCCAGAATTGCCTTTAAGACTGCATCGCTTG
AATCCAGGAGAGGTGAGTGGGATTCCGAGTGTAGAGGTGAAATTCGTAGATATTCGGAAG
AACACCAGTGGCGAAGGCGGCTCACTGGACTGGTATTGACGCTGAGGTGCGAAAGCGTGG
GGAGCAAACAGGATTAGATACCCTGGTAGTCCACGCCGTAAACGATGATAACTAGCTGTC
GGGGCTCTTAGAGCTTCGGTGGCGCAGCTAACGCATTAAGTTATCCGCCTGGGGAGTACG
G
>I6629V002B0LE8 length=361 xy=0709_3042 region=2 run=R_2014_12_30_12_21_21_
GCGGAGGGAGCTAGCGTTATTCGGAATTACTGGGCGTAAAGCGCACGTAGGCGGCTTTGT
AAGTTAGAGGTGAAAGCCTGGAGCTCAACTCCAGAATTGCCTTTAAGACTGCATCGCTTG
AATCCAGGAGAGGTGAGTGGAATTCCGAGTGTAGAGGTGAAATTCGTAGATATTCGGAAG
AACACCAGTGGCGAAGGCGGCTCACTGGACTGGTATTGACGCTGAGGTGCGAAAGCGTGG
GGAGCAAACAGGATTAGATACCCTGGTTGTCCACGCCGTAAACGATGATAACTAGCTGTC
GGGGCTCTTAGAGCTTCGGTGGCGCAGCTAACGCATTAAGTTATCCGCCTGGGGAGTACG
G
>I6629V002B0LFR length=361 xy=0709_3061 region=2 run=R_2014_12_30_12_21_21_
GCGGAGGGAGCTAGCGTTATTCGGAATTACTGGGCGTAAAGCGCACGTAGGCGGCTTTGT
AAGTTAGAGGTGAAAGCCTGGAGCTCAACTCCAGAATTGCCTTTAAGACTGCATCGCTTG
AATCCAGGAGAGGTGAGTGGAATTCCGAGTGTAGAGGTGAAATTCGTAGATATTCGGAAG
AACACCAGTGGCGAAGGCGGCTCACTGGACTGGTATTGACGCTGAGGTGCGAAAGCGTGG
GGAGCAAACAGGATTAGATACCCTGGTAGTCCACGCCGTAAACGATGATAACTAGCTGTC
GGGGCTCTTAGAGCTTCGGTGGCGCAGCTAACGCATTAAGTTATCCGCCTGGGGAGTACG
G
>I6629V002B0LGP length=361 xy=0709_3095 region=2 run=R_2014_12_30_12_21_21_
GCGGAGGGTGCAAGCGTTAATCGGAATTACTGGGCGTAAAGCGCACGCAGGCGGTCTGTC
AAGTCGGATGTGAAATCCCCGGGCTCAACCTGGGAACTGCATTCGAAACTGGCAGGCTGG
AGTCTTGTAGAGGGGGGTAGAATTCCAGGTGTAGCGGTGAAATGCGTAGAGATCTGGAGG
AATACCGGTGGCGAAGGCGGCCCCCTGGACAAAGACTGACGCTCAGGTGCGAAAGCGTGG
GGAGCAAACAGGATTAGATACCCTGGTAGTCCACGCCGTAAACGATGTCGATTTGGAGGT
TGTGCCCTTGAGGCGTGGCTTCCGGAGCTAACGCGTTAAATCGACCGCCTGGGGAGTACG
G
>I6629V002B0LH9 length=361 xy=0709_3151 region=2 run=R_2014_12_30_12_21_21_
GCGGAGGGGGCTAGCGTTGTTCGGAATTACTGGGCGTAAAGCGCGCGTAGGCGGCTTTGT
AAGTTAGAGGTGAAAGCCTGGAGCTCAACTCCGGAATTGCCTTTAAGACTGCATCGCTAG
AATCGTGGAGAGGTAAGTGGAATTCCGAGTGTAGAGGTGAAATTCGTAGATATTCGGAAG
AACACCAGTGGCGAAGGCGACTTACTGGACACGTATTGACGCTGAGGTGCGAAAGCGTGG
GGAGCAAACAGGATTAGATACCCTGGTAGTCCACACCGTAAACGATGATGACTAGCTGTC
GGGGCGCTTAGCGTTTCGGTGGCGCAGCTGACGCGTTAAGTCATCCGCCTGGGGAGCACG
G
>I6629V002B0LLY length=362 xy=0709_3284 region=2 run=R_2014_12_30_12_21_21_
GCGAAGGGTGCAAGCGTTACTCGGAATTACTGGGCGTAAAGCGTGCGTAGGTGGTTGTTT
AAGTCTGTTGTGAAAGCCCTGGGCTCAACCTGGGAATTGCGATGGAAACTGGGCGACTAG
AGTGTGGCAGAGGGTAGTGGAATTCCTGGTGTAGCAGTGAAATGCGTAGAGATCAGGAGG
AACATCCGTGGCGAAGGCGACTGCCTGGGCCAACACTGACACTGAGGCACGAAAGCGTGG
GGAGCAAACAGGATTAGATACCCTGGTAGTCCACGCCCTAAACGATGCGAACTGGATGTT
GGGTGCAATTTGGCACGCAGTATCGAAGCTAACGCGTTAAGTTCGCCGCCTGGGGAGTAC
GG
>I6629V002B0LNG length=361 xy=0709_3338 region=2 run=R_2014_12_30_12_21_21_
GCGGAGGGAGCTAGCGTTATTCGGAATTACTGGGCGTAAAGCGCACGTAGGCGGCTTTGT
AAGTTAGAGGTGAAAGCCTGGAGCTCAACTCCAGAATTGCCTTTAAGACTGCATCGCTTG
AATCCAGGAGAGGTGAGTGGAATTCCGAGTGTAGAGGTGAAATTCGTAGATATTCGGAAG
AACACCAGTGGCGAAGGCGGCTCACTGGACTGGTATTGACGCTGAGGTGCGAAAGCGTGG
GGAGCAAACAGGATTAGATACCCTGGTAGTCCACGCCGTAAACGATGATAACTAGCTGTC
GGGGCTCTTAGAGCTTCGGTGGCGCAGCTAACGCATTAAGTTATCCGCCTGGGGAGTACG
G
>I6629V002B0LOF length=24 xy=0709_3373 region=2 run=R_2014_12_30_12_21_21_
GAGATGGCCGCCTGGGGAGTACGG
>I6629V002B0LPH length=360 xy=0709_3411 region=2 run=R_2014_12_30_12_21_21_
GCGTAGGGTGCAAGCGTTAATCGGAATTACTGGGCGTAAAGCGTGCGCAGGCGGTTTTGT
AAGACAGTGGTGAAATCCCCGGGCTCAACCTGGGAACTGCCATTGTGACTGCAAAGCTGG
AGTGCGGCAGAGGGGGATGGAATTCCGCGTGTAGCAGTGAAATGCGTAGATATGCGGAGG
AACACCGATGGCGAAGGCAATCCCCTGGGCCTGCACTGACGCTCATGCACGAAAGCGTGG
GGAGCAAACAGGACTAGATACCCTGGTAGTCCACGCCCTAAACGATGTCAACTGGTTGTT
GGGAATTTATTTTCTCAGCAACGAAGCTAACGCGTGAAGTTGACCGCCTGGGGAGTACGG
>I6629V002B0LWQ length=24 xy=0709_3672 region=2 run=R_2014_12_30_12_21_21_
GAGATGGCCGCCTGGGGAGTACGG
>I6629V002B0LXY length=355 xy=0709_3716 region=2 run=R_2014_12_30_12_21_21_
GCGGAGGGAGCTAGCGTTATTCGGAATTACTGGGCGTAAAGCGCACGTAGGCGGCTTTGT
AAGTTAGAGGTGAAAGCCTGGAGCTCAACTCCAGAATTGCCTTTAAGACTGCATCGCTTG
AATCCAGGAGAGGTGAGTGGAATTCCGAGTGTAGAGGTGAAATTCGTAGATATTCGGAAG
AACACCAGTGGCGAAGGCGGCTCACTGGACTGGTATTGACGCTGAGGTGCGAAAGCGTGG
GGAGCAAACAGGATTAGATACCCTGGTAGTCCACGCCGTAAACGATGATAACTAGCTGTC
GGGGCTCTTAGAGCTTCGGTGGCGCAGCTAACGCATTAAGTTATCCGCCTGGGGA
>I6629V002B0LZW length=24 xy=0709_3786 region=2 run=R_2014_12_30_12_21_21_
GAGATGGCCGCCTGGGGAGTACGG
>I6629V002B0M9I length=24 xy=0710_1332 region=2 run=R_2014_12_30_12_21_21_
GAGATGGCCGCCTGGGGAGTGCGG
>I6629V002B0MCQ length=24 xy=0710_0152 region=2 run=R_2014_12_30_12_21_21_
GAGATGGCCGCCTGGGGAGTACGG
>I6629V002B0MGS length=364 xy=0710_0298 region=2 run=R_2014_12_30_12_21_21_
GCGTAGGGTGCGAGCGTTAATCGGAATTACTGGGCGTAAAGCGTGCGCAGGCGGTTTTAG
TAAGACAGGCGTGAAATCCCCCGGGCTCAACCTGGGAACTGCGCTTGTGACTGCTAAGCT
AGAGTACGGCAGAGGGGGGTGGAATTCCACGTGTAGCAGTGAAATGCGTAGAGATGTGGA
GGAACACCGATGGCGAAGGCAGCCCCCTGGGCCGATACTGACGCTCATGCACGAAAGCGT
GGGTAGCAAACAGGATTAGATGCCCTGGTAGTCCACGCCCTAAACGATGTCAACGTAGTC
GTTGGGTCCCTTGAGGACTTAGTGACGCAGCTAACGCAATAAGTAGACCGCCTGGGGAGT
ACGG
>I6629V002B0MOJ length=361 xy=0710_0577 region=2 run=R_2014_12_30_12_21_21_
GCGGAGGGAGCTAGCGTTATTCGGAATTACTGGGCGTAAAGCGCACGTAGGCGGCTTTGT
AAGTTAGAGGTGAAAGCCTGGAGCTCAACTCCAGAATTGCCTTTAAGACTGCATCGCTTG
AATCCAGGGGAGGTGAGTGGAATTCCGAGTGTAGAGGTGAAATTCGTAGATATTCGGAAG
AACACCAGTGGCGAAGGCGGCTCACTGGACTGGTATTGACGCTGAGGTGCGAAAGCGTGG
GGAGCAAACAGGATTAGATACCCTGGTAGTCCACGCCGTAAACGATGATAACTAGCTGTC
GGGGCTCTTAGAGCTTCGGTGGCGCAGCTAACGCATTAAGTTATCCGCCTGGGGAGTACG
G
>I6629V002B0MSO length=24 xy=0710_0726 region=2 run=R_2014_12_30_12_21_21_
GAGATGGCCGCCTGGGGAGTACGG
>I6629V002B0MVG length=358 xy=0710_0826 region=2 run=R_2014_12_30_12_21_21_
GCGGAGGGTGCAAGCGTTACCCGGAATCACTGGGCGTATAGGGCGTGTAGGCGGACACTT
AAGTCTGGTTTTAAAGACTGCGGCTCAACCGCAGGGATGGACTGGATACTGGGTGTCTTG
ACCTCTGGAGAGAGAACTGGAATTCCTGGTGTAGCGGTGGAATGCGTAGATACCAGGAGG
AACACCAATGGCGAAGGCAGGTTCTTGGACAGAAGGTGACGCTGAGGCGCGAAAGTGTGG
GGAGCGAACCGGATTAGATACCCGGGTAGTCCACACCCTAAACGATGTACGTTGGCTAAC
CGCAGGATGCTGTGGTTGGCGAAGCTAACGCGATAAACGTACCGCCTGGGGAGTACGG
>I6629V002B0MWW length=14 xy=0710_0878 region=2 run=R_2014_12_30_12_21_21_
GAGGATGGACCGCC
>I6629V002B0MXV length=360 xy=0710_0913 region=2 run=R_2014_12_30_12_21_21_
GCGTAGGGTGCGAGCGTTAATCGGAATTACTGGGCGTAAAGCGTGCGCAGGCGGTTTTGT
AAGACAGAGGTGAAATCCCCGGGCTCAACCTGGGAACTGCCTTTGTGACTGCAAGGCTAG
AGTACGGCAGAGGGGGATGGAATTCCGCGTGTAGCAGTGAAATGCGTAGATATGCGGAGG
AACACCGATGGCGAAGGCAATCCCCTGGGCCTGTACTGACGCTCATGCACGAAAGCGTGG
GGAGCAAACAGGATTAGATACCCTGGTAGTCCACGCCCTAAACGATGTCAACTGGTTGTT
GGGTCTTAACTGACTCAGTAACGAAGCTAACGCGTGAAGTTGACCGCCTGGGGAGTACGG
>I6629V002B0MYI length=24 xy=0710_0936 region=2 run=R_2014_12_30_12_21_21_
GAGATGGCCGCCTGGGGAGTACGG
>I6629V002B0MZW length=362 xy=0710_0986 region=2 run=R_2014_12_30_12_21_21_
GCGTAGGGTGCAAGCGTTGTCCGGAATTATTGGGCGTAAAGAGCTCGTAGGCGGTTTGTC
GCGTCTGCTGTGAAAACTGGGGGCTCAACCCCCAGCCTGCAGTGGGTACGGGCAGACTAG
AGTGCGGTAGGGGAGATTGGAATTCCTGGTGTAGCGGTGGAATGCGCAGATATCAGGAGG
AACACCGATGGCGAAGGCAGATCTCTGGGCCGCTACTGACGCTGAGGAGCGAAAGCATGG
GGAGCGAACAGGATTAGATACCCTGGTAGTCCATGCCGTCAACGTTGGGAACTAGATGTG
GGGGCCATTCCACGGTCTCCGTGTCGCAGCTAACGCATTAAGTTCCCCGCCTGGGGAGTA
CG
>I6629V002B0N08 length=353 xy=0710_2330 region=2 run=R_2014_12_30_12_21_21_
GCGTAGGGTGCAAGCGTTAATCGGAATTACTGGGCGTAAAGCGTGCGCAGGCGGTTTTGT
AAGTCTGACGTGAAATCCCCGGGCTTAACCTGGGAATTGCGCTGGAGACTGCAAGGCTAG
AGTCTGGCAGAGGGGGGTAGAATTCCACGTGTAGCAGTGAAATGCGTAGAGATGTGGAGG
AACACCGATGGCGTAGGCAGCCCCCTGGGTCAAGACTGACGCTCATGCACGAAAGCGTGG
GGAGCAAACAGGATTAGATACCCTGGCAGTCCACGCCCTAAACGATGTCTACTAGTTGTC
GGGTTTTAATAACTTGGTAACGCAGCTAACGCGTGAAGTAGACCGCCTGGGGA
>I6629V002B0N4K length=16 xy=0710_2450 region=2 run=R_2014_12_30_12_21_21_
GCGGAGGGAGCTAGCG
>I6629V002B0N5X length=359 xy=0710_2499 region=2 run=R_2014_12_30_12_21_21_
GCGGGAGGGTGCAAGCGTTACCCGGAATCACTGGGCGTAAAGGGCGTGTAGGCGGACACT
TAAGTCTGGTTTTAAAGACTGCGGCTCAACCGCAGGGATGGACTGGATACTGGGTGTCTT
GACCTCTGGAGAGAGAACTGGAATTCCTGGTGTAGCGGTGGAATGCGTAGATACCAGGAG
GAACACCAATGGCGAAGGCAGGTTCTTGGACAGAAGGTGACGCTGAGGCGCGAAAGTGTG
GGGAGCGAACCGGATTAGATACCCGGGTAGTCCACACCCTAAACGATGTACGTTGGCTAA
CCGCAGGATGCTGTGGTTGGCGAAGCTAACGCGATAAACGTACCGCCTGGGGAGTACGG
>I6629V002B0NA0 length=25 xy=0710_1386 region=2 run=R_2014_12_30_12_21_21_
GAGATGGCCGCCTGGGGGAGTACGG
>I6629V002B0NC1 length=24 xy=0710_1459 region=2 run=R_2014_12_30_12_21_21_
GAGATGGCCGCCTGGGGAGTACGG
>I6629V002B0NDJ length=358 xy=0710_1477 region=2 run=R_2014_12_30_12_21_21_
GCGGAGGGTGCAAGCGTTACCCGGAATCACTGGGCGTAAAGGGCGTGTAGGCGGACACTT
GAGTCTGGTTTTAAAGACTGCGGCTCAACCGCAGGGATGGACTGGATACTGGGTGTCTTG
ACCTCTGGAGAGAGAACTGGAATTCCTGGTGTAGCGGTGGAATGCGTAGATACCAGGAGG
AACACCAATGGCGAAGGCAGGTTCTTGGACAGAAGGTGACGCTGAGGCGCGAAAGTGTGG
GGAGCGAACCGGATTAGATACCCGGGTAGTCCACACCCTAAACGATGTACGTTGGCTAAC
CGCAGGATGCTGTGGTTGGCGAAGCTAACGCGATAAACGTACCGCCTGGGGAGTACGG
>I6629V002B0NGZ length=361 xy=0710_1601 region=2 run=R_2014_12_30_12_21_21_
GCGGAGGGTGCAAGCGTTAATCGGAATTACTGGGCGTAAAGCGCACGCAGGCGGTCTGTC
AAGTCGGATGTGAAATCCCCGGGCTCAGCCTGGGAACTGCATTCGAAACTGGCAGGCTAG
AGTCTTGTAGAGGGGGGTAGAATTCCAGGTGTAGCGGTGAAATGCGTAGAGATCTGGAGG
AATACCGGTGGCGAAGGCGGCCCCCTGGACAAAGACTGACGCTCAGGTGCGAAAGCGTGG
GGAGCAAACAGGATTAGATACCCTGGTAGTCCACGCCGTAAACGATGTCGACTTGGAGGT
TGTGCCCTTGAGGCGTGGCTTCCGGAGCTAACGCGTTAAGTCGACCGCCTGGGGAGTACG
G
>I6629V002B0NH6 length=361 xy=0710_1644 region=2 run=R_2014_12_30_12_21_21_
ACGGAGGGAGCTAGCGTTATTCGGAATTACTGGGCGTAAAGCGCACGTAGGCGGCTTTGT
AAGTTAGAGGTGAAAGCCTGGAGCTCAACTCCAGAATTGCCTTTAAGACTGCATCGCTTG
AATCCAGGAGAGGTGAGTGGAATTCCGAGTGTAGAGGTGAAATTCGTAGATATTCGGAAG
AACACCAGTGGCGAAGGCGGCCCACTGGACTGGTATTGACGCTGAGGTGCGAAAGCGTGG
GGAGCAAACAGGATTAGATACCCTGGTAGTCCACGCCGTAAACGATGATAACTAGCTGTC
GGGGCTCTTAGAGCTTCGGTGGCGCAGCTAACGCATTAAGTTATCCGCCTGGGGAGTACG
G
>I6629V002B0NJC length=361 xy=0710_1686 region=2 run=R_2014_12_30_12_21_21_
GCAGAGGGTGCGAGCGTTAATCGGATTTACTGGGCGTAAAGCGTGCGTAGGCGGCTGATT
AAGTCGGATGTGAAATCCTTGAGCTTAACTTAGGAATTGCATTCGATACTGGTCAGCTAG
AGTATGGGAGAGGATGGTAGAATTCCAGGTGTAGCGGTGAAATGCGTAGAGATCTGGAGG
AATACCGATGGCGAAGGCAGCCATCTGGCCTAATACTGACGCTGAGGTACGAAAGCATGG
GGAGCAAACAGGATTAGATACCCTGGTAGTCCATGCCGTAAACGATGTCTACTAGCCGTC
GGGGCCTTTGAGGCTTTAGTGGCGCAGCTAACGCGATAAGTAGACCGCCTGGGGAGTACG
G
>I6629V002B0NKD length=24 xy=0710_1723 region=2 run=R_2014_12_30_12_21_21_
GGGATGGCCGCCTGGGGAGTACGG
>I6629V002B0NKV length=361 xy=0710_1741 region=2 run=R_2014_12_30_12_21_21_
GCGGAGGGAGCTAGCGTTATTCGGAATTACTGGGCGTAAAGCGCACGTAGGCGGCTTTGT
AAGTTAGAGGTGAAAGCCTGGAGCTCAACTCCAGAATTGCCTTTAAGACTGCATCGCTTG
AATCCAGGAGAGGTGAGTGGAATTCCGAGTGTAGAGGTGAAATTCGTAGATATTCGGAAG
AACACCAGTGGCGAAGGCGGCTCACTGGACTGGTATTGACGCTGAGGTGCGAAAGCGTGG
GGAGCAAACAGGATTAGATACCCTGGTAGTCCACGCCGTAAACGATGATAACTAGCTGTC
GGGGCTCTTAGAGCTTCGGTGGCGCAGCTAACGCATTAAGTTATCCGCCTCGGGAGTACG
G
>I6629V002B0NO6 length=23 xy=0710_1896 region=2 run=R_2014_12_30_12_21_21_
GAGATGCCGCCTGGGGAGTACGG
>I6629V002B0NOJ length=24 xy=0710_1873 region=2 run=R_2014_12_30_12_21_21_
GAGATGGCCGCCTGGGGAGTACGG
>I6629V002B0NP0 length=362 xy=0710_1926 region=2 run=R_2014_12_30_12_21_21_
GCGTAGGTGGCAAGCGTTATCCGGAATTATTGGGCGTAAAGCGCGCGTAGGCGGTTTTTT
AAGTCTGATGTGAAAGCCCACGGCTCAACCGTGGAGGGTCATTGGAAACTGGAAAACTTG
AGTGCAGAAGAGGAAAGTGGAATTCCATGTGTAGCGGTGAAATGCGCAGAGATATGGAGG
AACACCAGTGGCGAAGGCGACTTTCTGGTCTGTAACTGACGCTGATGTGCGAAAGCGTGG
GGATCAAACAGGATTAGATACCCTGGTAGCCCACGCCGTAAACGATGAGTGCTAAGTGTT
AGGGGGTTTCCGCCCCTTAGTGCTGCAGCTAACGCATTAAGCACTCCGCCTGGGGAGTAC
GG
>I6629V002B0NPE length=24 xy=0710_1904 region=2 run=R_2014_12_30_12_21_21_
GAGATGGCCGCCTGGGGAGTACGG
>I6629V002B0NPY length=360 xy=0710_1924 region=2 run=R_2014_12_30_12_21_21_
GCGTAGGGTGCAAGCGTTAATCGGAATTACTGGGCGTAAAGCGTGCGCAGGCGGTTATAT
AAGACAGATGTGAAATCCCCGGGCTCAACCTGGGAACTGCATTTGTGACTGTATAGCTAG
AGTACGGCAGAGGGGGATGGAATTCCACGTGTAGCAGTGAAATGTGTAGAGATGTGGAGG
AACACCGATGGCGAAGGCAGCCCCCTGGGTCAAGACTGACGCTCATGCACGAAAGCGTGG
GGAGCAAACAGGATTAGATACCCTGGTAGTCCACGCCCTAAACGATGTCTACTAGTTGTC
GGGTTTTAATTAACTTGGTAACGCAGCTAACGCGTGAAGTAGACCGCCTGGGGAGTACGG
>I6629V002B0NQ8 length=361 xy=0710_1970 region=2 run=R_2014_12_30_12_21_21_
ACGGGGGGGCAAGCGTTGTTCGGAATTACTGGGCGTAAAGGGCTCGTAGGCGGCCAACTA
AGTCATACGTGAAATCCCTCGGCTTAACCGGGGAACTGCGTCTGATACTGGATGGCTTGA
GTTCGGGAGAGGGATGCGGAATTCCAGGTGTAGCGGTGAAATGCGTAGATATCTGGAGGA
ACACCGGTGGCGAAGGCGGCATCCTGGACCGATACTGACGCTGAGGAGCGAAAGCCAGGG
GAGCAAACGGGATTAGATACCCCGGTAGTCCTGGCCCTAAACGATGAATGCTTGGTGTGG
CGGGTATCGATCCCTGCCGTGCCGAAGCTAACGCATTAAGCATTCCGCCTGGGGAGTACG
G
>I6629V002B0NRZ length=361 xy=0710_1997 region=2 run=R_2014_12_30_12_21_21_
GCGGAGGGAGCTAGCGTTATTCGGAATTACTGGGCGTAAAGCGCACGTAGGCGGCTTTGT
AAGTTAGAGGTGAAAGCCTGGAGCTCAACTCCAGAATTGCCTTTAAGACTGCATCGCTTG
AATCCAGGAGAGGTGAGTGGAATTCCGAGTGTAGAGGTGAAATTCGTAGATATTCGGAAG
AACACCAGTGGCGAAGGCGGCTCACTGGACTGGTATTGACGCTGAGGTGCGAAAGCGTGG
GGAGCAAACAGGATTAGATACCCTGGTAGTCCACGCCGTAAACGATGATAACTAGCTGTC
GGGGCTCTTAGAGCTTCGGTGGCGCAGCTAACGCATTAAGTTATCCGCCTGGGGAGTACG
G
>I6629V002B0NXS length=361 xy=0710_2206 region=2 run=R_2014_12_30_12_21_21_
GCGAAGGGTGCAAGCGTTAATCGGAATTACTGGGCGTAAAGCGCGCGTAGGTGGCTTGAT
AAGTTGGATGTGAAATCCCCGGGCTCAACCTGGGAACTGCATCCAAAACTGTCTGGCTAG
AGTGTGGTAGAGGGTAGTGGAATTTCCAGTGTAGCGGTGAAATGCGTAGATATTGGAAGG
AACACCAGTGGCGAAGGCGACTACCTGGACTAACACTGACACTGAGGTGCGAAAGCGTGG
GGAGCAAACAGGATTAGATACCCTGGTAGTCCACGCCGTAAACGATGTCAACTAGCCGTT
GGGATCCTTGAGATCTTAGTGGCGCAGCTAACGCATTAAGTTGACCGCCTGGGGAGTACG
G
>I6629V002B0O0N length=361 xy=0710_3605 region=2 run=R_2014_12_30_12_21_21_
GCGGAGGGAGCTAGCGTTGTTCGGAATTACTGGGCGTAAAGCGCACGTAGGCGGCGATTC
AAGTCAGAGGTGAAAGCCCGGGGCTCAACCCCGGAACTGCCTTTGAAACTAGATTGCTAG
AATCCTGGAGAGGTCAGTGGAATTCCGAGTGTAGAGGTGAAATTCGTAGATATTCGGAAG
AACACCAGTGGCGAAGGCGACTAACTGGACAGGTATTGACGCTGAGGTGCGAAAGCGTGG
GGAGCAAACAGGATTAGATACCCTGGTAGTCCACGCCGTAAACGATGATAACTAGCTGTC
CGGGCTCATAGAGCTTGGGTGGCGCAGCTAACGCATTAAGTTATCCGCCTGGGGAGTACG
G
>I6629V002B0O2K length=350 xy=0710_3674 region=2 run=R_2014_12_30_12_21_21_
GCAGAGGGTGCGAGCGTTAATCGGATTTACTGGGCGTAAAGCGTGCGTAGGCGGCTTTTT
AAGTCGGATGTGAAATCCCCGAGCTTAACTTGGGAATTGCATTCGATACTGGGAAGCTAG
AGTATGGGAGAGGATGGTAGAATTCCAGGTGTAGCGGTGAAATGCGTAGAGATCTGGAGG
AATACCGATGGCGAAGGCAGCCATCTGGCCTAATACTGACGCTGAGGTACGAAAGCATGG
GGAGCAAACAGGATTAGATACCCTGGTAGTCCATGCCGTAAACGATGTCTACTAGCCGTT
GGGGCCTTTGAGGCTTTAGTGGCGCAGCTAACGCGATAAGTAGACCGCCT
>I6629V002B0O30 length=24 xy=0710_3726 region=2 run=R_2014_12_30_12_21_21_
GAGATGGCCGCCTGGGGAGTACGG
>I6629V002B0O5B length=362 xy=0710_3773 region=2 run=R_2014_12_30_12_21_21_
GCGTAGGTGGCAAGCGTTGTCCGGATTTATTGGGCGTAAAGCGCGCGCAGGCGGTCCTTT
AAGTCTGATGTGAAATCTTGCGGCTCAACCGCAAGCGGTCATTGGAAACTGGGGGACTTG
AGTGCAGAAGAGGAAAGCGGAATTCCACGTGTAGCGGTGAAATGCGTAGAGATGTGGAGG
AACACCAGTGGCGAAGGCGGCTTTCTGGTCTGTAACTGACGCTGAGGCGCGAAAGCGTGG
GGAGCAAACAGGATTAGATACCCTGGTAGTCCACGCCGTAAACGATGAGTGCTAAGTGTT
GGAGGGTTTCCGCCCTTCAGTGCTGCAGCTAACGCATTAAGCACTCCGCCTGGGGAGTAC
GG
>I6629V002B0O5I length=363 xy=0710_3780 region=2 run=R_2014_12_30_12_21_21_
GCGTAGGGTGCGAGCGTTGTCCGGAATTACTGGGCGTAAAGAGCTCGTAGGTGGTTTGTC
ACGTCGTCTGTGAAATCCCGGGGCTTAACTTCGGGCGTGCAGGCGATACGGGCATAACTT
GAGTGCTGTAGGGGAGACTGGAATTCCTGGTGTAGCGGTGAAATGCGCAGATATCAGGAG
GAACACCAATGGCGAAGGCAGGTCTCTGGGCAGTAACTGACGCTGAGGAGCGAAAGCATG
GGTAGCGAACAGGATTAGATACCCTGGTAGTCCATGCCGTAAACGGTGGGCGCTAGGTGT
AGGGGACTCCCACGCCTTCTGTGCCGCAGCTAACGCATTAAGCGCCCCGCCTGGGGAGTA
CGG
>I6629V002B0O8F length=24 xy=0710_3885 region=2 run=R_2014_12_30_12_21_21_
GAGATGGCCGCCTGGGGAGTACGG
>I6629V002B0O9H length=361 xy=0710_3923 region=2 run=R_2014_12_30_12_21_21_
GCAGAGGGTGCGAGCGTTAATCGGATTTACTGGGCGTAAAGCGTGCGTAGGCGGCTAATT
GAGTCGGATGTGAAATCCCCGAGCTTAACTTGGGAATTGCATTCGATACTGGTTAGCTAG
AGTGTGGGAGAGGATGGTAGAATTCCAGGTGTAGCGGTGAAATGCGTAGAGATCTGGAGG
AATACCGATGGCGAAGGCAGCCATCTGGCCTAACACTGACGCTGAGGTACGAAAGCATGG
GGAGCAAACAGGATTAGATACCCTGGTAGTCCATGCCGTAAACGATGTCTACTAGCCGTT
GGTCTCTTTGAGGGATTAGTGGCGCAGCTAACGCGATAAGTAGACCGCCTGGGGAGTACG
G
>I6629V002B0OGE length=363 xy=0710_2876 region=2 run=R_2014_12_30_12_21_21_
GCGTAGGGTGCGAGCGTTGTCCGGAATTATTGGGCGTAAAGAGCTTGTAGGCGGTTTGTC
GCGTCTGCTGTGAAAACTCGGGGCTTAACTCCGAGCCTGCAGTGGGTACGGGCAGACTAG
AGTATGGTAGGGGAGACTGGAATTCCTGGTGTAGCGGTGGAATGCGCAGATATCAGGAGG
AACACCGATGGCGAAGGCAGGTCTCTGGGCCATAACTGACGCTGAGAAGCGAAAGCATGG
GTAGCGAACAGGATTAGATACCCTGGTAGTCCATGCCGTAAACGTTGGGCGCTAGGTGTG
GGGCTCATTCCACGAGTTCCGTGCCGCAGCTAACGCATTAAGCGCCCCGCCTGGGGAGTA
CGG
>I6629V002B0OGI length=24 xy=0710_2880 region=2 run=R_2014_12_30_12_21_21_
GGGATGGCCGCCTGGGGAGTACGG
>I6629V002B0OJA length=363 xy=0710_2980 region=2 run=R_2014_12_30_12_21_21_
GCGAAGGGGGCTAGCGTTGTTCGGATTTACTGGGCGTAAAGCGCACGTAGGCGGATCGTT
AAGTCGGGGTGAAATCCTGGAGCTCAACTCCAGAACTGCCTTCGATACTGGCGATCTTGA
GTCCGGGAAGAGGTGAGTGGAACTCCTAGTGTAGAGGTGGAATTCGTAGATATTAGGAAG
AACACCAGTGGCGAAGGCGGCTCACTGGTCCGGTACTGACGCTGAGGTGCGAAAGCGTGG
GGAGCTAACGAGGATTAGATACCCTGGTAGTCCACGCCGTAAACTATGAGAGCTAGCCGT
TGGGGGATTTAGTCCCTCAGTGGCGCAGCTAACGCATTAAGCTCTCCCGCCTGGGGAGTA
CGG
>I6629V002B0OLD length=359 xy=0710_3055 region=2 run=R_2014_12_30_12_21_21_
GCGTAGGGTGCAAGCGTTAATCGGAATTACTGGGCGTAAAGCGTGCGCAGGCGGTTTTGT
AAGACAGAGGTGAAATCCCCGGGCTCAACCTGGGAACTGCCTTTGTGACTGCAAGGCTGG
AGTGCGGCAGAGGGGGATGGAATTCCGCGTGTAGCAGTGAAATGCGTAGATATGCGGAGG
AACACCGATGGCGAAGGCAATCCCCTGGGCCTGCACTGACGCTCATGCACGAAAGCGTGG
GGAGCAAACAGGATTAGATACCCTGGTAGTCCACGCCCTAAACGATGTCAACTGGTTGTT
GGGTCTTCACTGACTCAGTAACGAAGCTAACGCGTGAAGTTGACCGCCTGGGGATACGG
>I6629V002B0OLW length=364 xy=0710_3074 region=2 run=R_2014_12_30_12_21_21_
GCAGAGGGAGCTAGCGTTATTCGGAATTACTGGGCGTAAAGCGCACGTAGGCGGCTTTGT
AAGTTAGAGGTGAAAGCCTGGAGCTCAACTCCAGAATTGCCTTTAAGACTGCATCGCTTG
AATCCGAGGAGAGGTGAGTGGAATTCCGAGTGTAGAGGTGAAATTCGTAGATATTCGGAA
GAACACCAGTGGCGAAGGCCGGCTCACTGGACTGGTATTGACGCTGAGGTGCGAAAGCGT
GGGGAGCAAACAGGATTAGATACCCTGGTAGTCCACGCCGTAAACGATGATAACTAGCTG
TCGGGGCTCTTAGAGCTTCGGTGGCGCAGCTAACGCAGTTAAGTTAGCCGCCTGGGGAGT
ACGG
>I6629V002B0OMJ length=360 xy=0710_3097 region=2 run=R_2014_12_30_12_21_21_
GCGTAGGGTGCGAGCGTTAATCGGAATTACTGGGCGTAAAGCGTGCGCAGGCGGTTTTGT
AAGACAGAGGTGAAATCCCCGGGCTCAACCTGGGAACTGCCTTTGTGACTGCAAGGCTAG
AGTACGGCAGAGGGGGATGGAATTCCGCGTGTAGCAGTGAAATGCGTAGATATGCGGAGG
AACACCGATGGCGAAGGCAATCCCCTGGGCCTGTACTGACGCTCATGCACGAAAGCGTGG
GGAGCAAACAGGATTAGATACCCTGGTAGTCCACGCCCTAAACGATGTCAACTGGTTGTT
GGGTCTTAACTGACTCAGTAACGAAGCTAACGCGTGAAGTTGACCGCCTGGGGAGTACGG
>I6629V002B0OS2 length=361 xy=0710_3332 region=2 run=R_2014_12_30_12_21_21_
GCGGAGGGAGCTAGCGTTATTCGGAATTACTGGGCGTAAAGCGCACGTAGGCGGCTTTGT
AAGTTAGAGGTGAAAGCCTGGAGCTCAACTCCGGAATTGCCTTTAAGACAGCATCGCTTG
AATCCAGGAGAGGTGAGTGGAATTCCGAGTGTAGAGGTGAAATTCGTAGATATTCGGAAG
AACACCAGTGGCGAAGGCGGCTCACTGGACTGGTATTGACGCTGAGGTGCGAAAGCGTGG
GGAGCAAACAGGATTAGATACCCTGGTAGTCCACGCCGTAAACGATGATAACTAGCTGTC
GGGGCTCTTAGAGCTTCGGTGGCGCAGCTAACGCATTAAGTTATCCGCCTGGGGAGTACG
G
>I6629V002B0OTA length=22 xy=0710_3340 region=2 run=R_2014_12_30_12_21_21_
GAGATGGCCGCCTGGGGAGTAC
>I6629V002B0OVU length=360 xy=0710_3432 region=2 run=R_2014_12_30_12_21_21_
GCGGAGGGAGCTAGCGTTATTCGGAATTACTGGGCGTAAAGCGCACGTAGGCGGCTTTGT
AAGTTAGAGGTGAAAGCCCAGGGCTCAACCTTGGAATTGCCTTTGATACTGGCAGTCTTG
AGTACGGAAGAGGTATGTGGAACTCCGAGTGTAGAGGTGAAATTCGTAGATATTCGGAAG
AACACCAGTGGCGAAGGCGACATACTGGTCCGTTACTGACGCTGAGGCTCGAAAGCGTGG
GGAGCAAACAGGATTAGATACCCTGGTAGTCCACGCCGTAAACGATGAGTGCTAGTTGTC
GGCATGCATGCATGTCGGTGACGCAGCTAACGCATTAAGCACTCCGCCTGGGGAGTACGG
>I6629V002B0OXM length=360 xy=0710_3496 region=2 run=R_2014_12_30_12_21_21_
GCGTAGGGGGCAAGCGTTGTCCGGAATGATTGGGCGTAAAGGGCGTGCAGGCGGCTCTCA
AAGTCTGGTGTGAAAGGTCCCGGCTCAACCGGGGATGTGCATTGGAAACTGGGGAGCTTG
AGTCCAGGAGAGGAGAGTGGAATTCCACATGTAGCGGTGAAATGCGTAGAGATGTGGAGG
AACACCGGTGGCGAAGGCGGCTCTCTGGCCTGAGACTGACGCTGAGGCGCGAAAGCGTGG
GGAGCGAACAGGATTAGATACCCTGGTAGTCCACGCCGTAAACGATGAGTGCTAGGTGTT
AGGGGGGTCACCCCTTAGTGCTGCAGCAAACGCAATAAGCACTCCGCCTGGGGAGTACGG
>I6629V002B0OXZ length=24 xy=0710_3509 region=2 run=R_2014_12_30_12_21_21_
GAGATGGCCGCCTGGGGAGTACGG
>I6629V002B0OY6 length=24 xy=0710_3552 region=2 run=R_2014_12_30_12_21_21_
GAGATGGCCGCCTGGGGAGTACGG
>I6629V002B0P0E length=361 xy=0711_0796 region=2 run=R_2014_12_30_12_21_21_
GCGGAGGGTGCAAGCGTTAATCGGAATTACTGGGCGTAAAGCGCACGCAGGCGGTTTGTT
AAGTCAGATGTGAAATCCCCGGGCTCAACCTGGGAACTGCATCTGATACTGGCAAGCTTG
AGTCTCGTAGAGGGGGGTAGAATTCCAGGTGTAGCGGTGAAATGCGTAGAGATCTGGAGG
AATACCGGTGGCGAAGGCGGCCCCCTGGACGAAGACTGACGCTCAGGTGCGAAAGCGTGG
GGAGCAAACAGGATTAGATACCCTGGTAGTCCACGCCGTAAACGATGTCGACTTGGAGGT
TGTGCCCTTGAGGCGTGGCTTCCGGAGCTAACGCGTTAAGTCGACCGCCTGGGGAGTACG
G
>I6629V002B0P2E length=362 xy=0711_0868 region=2 run=R_2014_12_30_12_21_21_
GCGGAGGGAGCTAGCGTTATTCGGAATTACTGGGCGTAAAGCGCACGTAGGCGGCTTTGT
AAGTTAGAGGTGAAAGCCTGGAGCTCAACTCCAGAATTGCCTTTAAGACTGCATCGCTTG
AATCCAGGAGAGGTGAGTGGAATTCCGAGTGTAGAGGTGAAATTCGTAGATATTCGGAAG
AACACCAGTGGCGAAGGCGGCTCACTGGACTGGTATTGACGCTGAGGTGCGAAAGCGTGG
GGAGCAAACAGGATTAGATACCCTGGTAGTCCACGCCGTAAACGATGATAACTAGCTGTC
GGGGCTCTTAGAGCTTCGGTGGCGCAGCTAACGCATTAAGTTATCCGCCCTGGGGAGTAC
GG
>I6629V002B0P2X length=349 xy=0711_0887 region=2 run=R_2014_12_30_12_21_21_
GCGTAGGGTGCGAGCGTTGTCCGGAATTATTGGGCGTAAAGAGCTTGTAGGCGGCTTGTC
GCGTCTGCTGTGAAAGCCCGGGGCTTAACCCCGGGTCTGCAGTGGGTACGGGCAGGGCTA
GAGTATGGTAGGGGAGACTGGAATTCCTGGTGTAGCGGTGGAATGCGCAGATATCAGGAG
GAACACCGATGGCGAAGGCAGGTCTCTGGGCCATCACTGACGCTGAGAAGCGAGAGCGTG
GGGAGCGAACAGGATTAGATACCCTGGTAGTCCACGCCGTAAACGTTGGGCGCTAGGTGT
GGGTCCCATTCCACGGGGTCCGTGCCGCAGCTAACGCATTAAGCGCCCC
>I6629V002B0P3A length=361 xy=0711_0900 region=2 run=R_2014_12_30_12_21_21_
GCGGAGGGAGCTAGCGTTATTCGGAATTACTGGGCGTAAAGCGCACGTGGGCGGCTTTGT
AAGTTAGAGGTGAAAGCCTGGAGCTCAACTCCAGAATTGCCTTTAAGACTGCATCGCTTG
AATCCAGGAGAGGTGAGTGGAATTCCGAGTGTAGAGGTGAAATTCGTAGATATTCGGAAG
AACACCAGTGGCGAAGGCGGCTCACTGGACTGGTATTGACGCTGAGGTGCGAAAGCGTGG
GGAGCAAACAGGATTAGATACCCTGGTAGTCCACGCCGTAAACGATGATAACTAGCTGTC
GGGGCTCTTAGAGCTTCGGTGGCGCAGCTAACGCATTAAGTTATCCGCCTGGGGAGTACG
G
>I6629V002B0P5H length=319 xy=0711_0979 region=2 run=R_2014_12_30_12_21_21_
GCGGAGGGAGCTAGCGTTGTTCGGAATTACTGGGCGTAAAGCGCACGTAGGCGGCTTTGT
AAGTTAGGGGTGAAAGCCCGGAGCTCAACTCCGGAACTGCCTTTAAGACTGCATCGCTTG
AATCCAGGAGAGGTGAGTGGAATTCCGAGTGTAGAGGTGAAATTCGTAGATATTCGGAAG
AACACCAGTGGCGAAGGCGGCTCACTGGACTGGTATTGACGCTGAGGTGCGAAAGCGTGG
GGAGCAAACAGGATTAGATACCCTGGTAGTCCACGCCGTAAACGATGATAACTAGCTGTC
GGGGGCCATAGGCTTTCGT
>I6629V002B0P6I length=358 xy=0711_1016 region=2 run=R_2014_12_30_12_21_21_
GCGGAGGGTGCAAGCGTTACCCGGAATCACTGGGCGTAAAGGGCGTGTAGGCGGACACTT
AAGTCTGGTTTTAAAGACTGCGGCTCAACCGCAGGGATGGACTGGATACTGGGTGTCTTG
ACCTCTGGAGAGAGAACTGGAATTCCTGGTGTAGCGGTGGGATGCGTAGATACCAGGAGG
AACACCAATGGCGAAGGCAGGTTCTTGGACAGAAGGTGACGCTGAGGCGCGAAAGTGTGG
GGAGCGAACCGGATTAGATACCCGGGTAGTCCACACCCTAAACGATGTACGTTGGCTAAC
CGCAGGATGCTGTGGTTGGCGAAGCTAACGCGATAAACGTACCGCCTGGGGAGTACGG
>I6629V002B0PC4 length=52 xy=0710_4054 region=2 run=R_2014_12_30_12_21_21_
GAGATGGCCGCCTGGGGAGTACGGCTGAGACTCCCAAGGCACACAGGGGATA
>I6629V002B0PIY length=361 xy=0711_0168 region=2 run=R_2014_12_30_12_21_21_
GCGGAGGGAGCTAGCGTTATTCGGAATTACTGGGCGTAAAGCGCACGTAGGCGGCTTTGT
AAGTTAGAGGTGAAAGCCTGGGGCTCAACTCCAGAATTGCCTTTAAGACTGCATCGCTTG
AATCCAGGAGAGGTGAGTGGAATTCCGAGTGTAGAGGTGAAATTCGTAGATATTCGGAAG
AACACCAGTGGCGAAGGCGGCTCACTGGACTGGTATTGACGCTGAGGTGCGAAAGCGTGG
GGAGCAAACAGGATTAGATACCCTGGTAGTCCACGCCGTAAACGATGATAACTAGCTGTC
GGGGCTCTTAGAGCTTCGGTGGCGCAGCTAACGCATTAAGTTATCCGCCTGGGGAGTACG
G
>I6629V002B0PK6 length=24 xy=0711_0248 region=2 run=R_2014_12_30_12_21_21_
GAGATGGCCGCCTGGGGAGTACGG
>I6629V002B0PKK length=364 xy=0711_0226 region=2 run=R_2014_12_30_12_21_21_
GCAGAGGGTGCAAGGCGTTGTTCGGAATCACTGGGCGTAAAGCGCGCGCGAGGCGGATGG
TTGCGTCCGGAGTGAAATTTCGCCGCTCAACGGCGAAGCTGCTTTGGATACGGACCGTCT
AGGGACCGGTAGAGGCTGGTAGAATTGCAGGTGTAGCGGTGGAATGCGTAGAGATCTGCA
AGAATACCCGTGGCGAAGGCGGCCAGCTGGGCCGGATCCGACGCTGAGGCGCGAAAGCGT
GGGGAGCAAACAGGATTAGATACCCTGGTAGTCCACGCCGTAAACGATGGGCACTAGGCG
CCGGGGGGAGCGACCCCCTCGGTGCCGCAGCTAACGCGATAAGTGCCCCGCCTGGGGAGT
ACGG
>I6629V002B0PNF length=24 xy=0711_0329 region=2 run=R_2014_12_30_12_21_21_
GAGATGGCCGCCTGGGGAGTACGG
>I6629V002B0PNS length=19 xy=0711_0342 region=2 run=R_2014_12_30_12_21_21_
GAGAGTGGCCGCCTGGGGA
>I6629V002B0PSX length=354 xy=0711_0527 region=2 run=R_2014_12_30_12_21_21_
GCGTAGGGTGCAAGCGTTAATCGGAATTACTGGGCGTAAAGCGTGCGCAGGCGGTTTTGT
AAGTCTGTCGTGAAAGCCCCGGGCTCAACCTGGGAATTGCGATGGAGACTGCAAGGCTTG
AATCTGGCAGAGGGGGGTAGAATTCCGCGTGTAGCAGTGAAATGCGTAGAGATGTGGAGG
AACACCGATGGCGAAGGCAGCCCCCTGGGTCAAGATTGACGCTCATGCACGAAAGCGTGG
GGAGCAAACAGGATTAGATACCCTGGTAGTCCACGCCCTAAACGATGTCTACTAGTTGTC
GGGTTTTAATTAACTTGGTAACGCAGCTAACGCGTGAAGTAGACCGCCTGGGGA
>I6629V002B0PT1 length=215 xy=0711_0567 region=2 run=R_2014_12_30_12_21_21_
GCGGTAGGGTGCAACGTCGGTTAATCGGAATTACGTGGGACGTAAAGCGTGCGCAGGCGG
GTTTTAGTAAGGACAGTGGTGAAATCCCCGGGCTCAACCTGGGAACTGCCATTGTGACTG
CAAGGCTGGAGTGCGGCAGAGGGGGATGGAATTCCGCGTGTAGCAGTGAAATGCGTAGAT
ATGCGGAGGAACACCGATGGCGAAGGCAATTCCCT
>I6629V002B0PTV length=22 xy=0711_0561 region=2 run=R_2014_12_30_12_21_21_
GAGGGCCGCCTAGGGAGTACGG
>I6629V002B0PW3 length=27 xy=0711_0677 region=2 run=R_2014_12_30_12_21_21_
GAGATGGGCCGCCTGGGGAGTTAACGG
>I6629V002B0PWL length=24 xy=0711_0659 region=2 run=R_2014_12_30_12_21_21_
GAGATGGCCGCCTGGGGAGTACGG
>I6629V002B0Q2E length=361 xy=0711_2164 region=2 run=R_2014_12_30_12_21_21_
GCGGAGGGAGCTAGCGTTATTCGGAATTACTGGGCGTAAAGCGCACGTAGGCGGCTTTGT
AAGTTAGAGGTGAAAGCCTGGAGCTCAACTCCAGAATTGCCTTTAAGACTGCATCGCTTG
AATCCAGGAGAGGTGAGTGGAATTCCGAGTGTAGAGGTGAAATTCGTAGATATTCGGAAG
AACACCAGTGGCGAAGGCGGCTCACTGGACTGGTATTGACGCTGAGGTGCGAAAGCGTGG
GGAGCAAACAGGATTAGATACCCTGGTAGTCCACGCCGTAAACGATGATAACTAGCTGTC
GGGGCTCTTAGAGCTTCGGTGGCGCAGCTAACGCATTAAGTTATCCGCCTGGGGAGTACG
G
>I6629V002B0Q5Z length=361 xy=0711_2293 region=2 run=R_2014_12_30_12_21_21_
GCGGAGGGAGCTAGCGTTATTCGGAATTACTGGGCGTAAAGCGCACGTAGGCGGCTTTGT
AAGTTAGAGGTGAAAGCCTGGAGCTCAACTCCAGAATTGCCTTTAAGACTGCATCGCTTG
AATCCAGGAGAGGTGAGTGGAATTCCGAGTGTAGAGGTGAAATTCGTAGATATTCGGAAG
AACACCAGTGGCGAAGGCGGCTCACTGGACTGGTATTGACGCTGAGGTGCGAAAGCGTGG
GGAGCAAACAGGATTAGATACCCTGGTAGTCCACGCCGTAAACGATGATAACTAGCTGTC
GGGGCTCTTAGAGCTTCGGTGGCGCAGCTAACGCATTAAGTTATCCGCCTGGGGAGTACG
G
>I6629V002B0Q8H length=24 xy=0711_2383 region=2 run=R_2014_12_30_12_21_21_
GAGATGGCCGCCTGGGGAGTACGG
>I6629V002B0Q8Z length=361 xy=0711_2401 region=2 run=R_2014_12_30_12_21_21_
GCGGAGGGAGCTAGCGTTATTCGGAATTACTGGGCGTAAAGCGCACGTAGGCGGCTTTGT
AAGTTAGAGGTGAAAGCCTGGAGCTCAACTCCAGAATTGCCTTTAAGACTGCATCGCTTG
AATCCAGGAGAGGTGAGTGGAATTCCGAGTGTAGAGGTGAAATTCGTAGATATTCGGAAG
AACATCAGTGGCGAAGGCGGCTCACTGGACTGGTATTGACGCTGAGGTGCGAAAGCGTGG
GGAGCAAACAGGATTAGATACCCTGGTAGTCCACGCCGTAAACGATGATAACTAGCTGTC
GGGGCTCTTAGAGCTTCGGTGGCGCAGCTAACGCATTAAGTTATCCGCCTGGGGAGTACG
G
>I6629V002B0QA8 length=355 xy=0711_1186 region=2 run=R_2014_12_30_12_21_21_
GCGTAGGGTGCAAGCGTTAATCGGAATTACTGGGCGTAAAGCGTGCGCAGGCGGTTTTGT
AAGACAGAGGTGAAATCCCCGGGCTCAACCTGGGGACTGCCTTTGTGACTGCAAGGCTGG
AGTGCGGCAGAGGGGGATGGAATTCCGCGTGTAGCAGTGAAATGCGTAGATATGCGGAGG
AACACCGATGGCGAAGGCAATCCCCTGGGCCTGCACTGACGCTCATGCACGAAAGCGTGG
GGAGCAAACAGGATTAGATACCCTGGTAGGTCCACGCCCTAAACGATGTCAACTGGTTGT
TGGGTCTTCACTGACTCAGTAACGAAGCTAACGCGTGAAGTTGACCGCCTGGGGA
>I6629V002B0QAR length=24 xy=0711_1169 region=2 run=R_2014_12_30_12_21_21_
GAGATGGCCGCCTGGGGAGTACGG
>I6629V002B0QB0 length=24 xy=0711_1214 region=2 run=R_2014_12_30_12_21_21_
GAGATGGCCGCCTGGGGAGTACGG
>I6629V002B0QH5 length=360 xy=0711_1435 region=2 run=R_2014_12_30_12_21_21_
GCGTAGGGTGCAAGCGTTAATCGGAATTACTGGGCGTAAAGCATGCGCAGGCGGTTTTGT
AAGTCTGACGTGAAATCCCCGGGCTTAACCTGGGAATTGCGTTGGAGACTGCAAGGCTAG
AGTCTGGCAGAGGGGGGTAGAATTCCACGTGTAGCAGTGAAATGCGTAGAGATGTGGAGG
AACACCGATGGCGAAGGCAGCCCCCTGGGTCAAGACTGACGCTCATGCACGAAAGCGTGG
GGAGCAAACAGGATTAGATACCCTGGTAGTCCACGCCCTAAACGATGTCTACTAGTCGTC
GGGTTTTAATTAACTTGGTAACGCAGCTAACGCGTGAAGTAGACCGCCTGGGGAGTACGG
>I6629V002B0QI2 length=361 xy=0711_1468 region=2 run=R_2014_12_30_12_21_21_
GCAGAGGGTGCGAGCGTTAATCGGATTTACTGGGCGTAAAGCGTGCGTAGGCGGCTTCTT
AAGTCGGATGTGAAATCCCTGAGCTTAACTTAGGAATTGCATTCGATACTGGGAAGCTAG
AGTATGGGAGAGGATGGTAGAATTCCAGGTGTAGCGGTGAAATGCGTAGAGATCTGGAGG
AATACCGATGGCGAAGGCAGCCATCTGGCCTAATACTGACGCTGAGGTACGAAAGCATGG
GGAGCAAACAGGATTAGATACCCTGGTAGTCCATGCCGTAAACGATGTCTACTAGCCGTT
GGGGCCTTTGAGGCTTTAGTGGCGCAGCTAACGCGATAAGTAGACCGCCTGGGGAGTACG
G
>I6629V002B0QI5 length=361 xy=0711_1471 region=2 run=R_2014_12_30_12_21_21_
GCAGAGGGTGCGAGCGTTAATCGGATTTACTGGGCGTAAAGCGTGCGTAGGCGGCTTTTT
AAGTCGGACGTGAAATCCCCGAGCTTAACTTGGGAATTGCATTCGATACTGGGAAGCTAG
AGTATGGGAGAGGATGGTAGAATTCCAGGTGTAGCGGTGAAATGCGTAGAGATCTGGAGG
AATACCGATGGCGAAGGCAGCCATCTGGCCTAATACTGACGCTGAGGTACGAAAGCATGG
GGAGCAAACAGGATTAGATACCCTGGTAGTCCATGCCGTAAACGATGTCTACTAGCCGTT
GGGGCCTTTGAGGCTTTAGTGGCGCAGCTAACGCGATAAGTAGACCGCCTGGGGAGTACG
G
>I6629V002B0QMV length=309 xy=0711_1605 region=2 run=R_2014_12_30_12_21_21_
GCGGAGGGAGCTAGCGTTATTCGGAATTACTGGGCGTAAAGCGCACGTAGGCGGCTTTGT
AAGTTAGAGGTGAAAGCCTGGAAGCCGTCAACTCCGAGAATTGCCTTTAAGACTGCATCG
CTTGAATCCAGGAGAGGTGGAGTGGAATTCCGAGTGTAGAGGTGAAAATTCGTAGATATT
CGGAAGAACACCAAGTGGCGAAGGCGGCTCACTCGGACTGGTAATTGACGCTGAGGTGCG
AAAGCGTAGGGGAGCGAAACAGGATTAGATACCCTGGTACGTCCACGCCGTAAACGACTA
GATAACTAG
>I6629V002B0QN0 length=361 xy=0711_1646 region=2 run=R_2014_12_30_12_21_21_
GCGGAGGGAGCTAGCGTTATTCGGAATTACTGGGCGTAAAGCGCACGTAGGCGGCTTTGT
AAGTTAGAGGTGAAAGCCTGGAGCTCAACTCCAGAATTGCCTTTAAGACTGCATCGCTTG
AATCCAGGAGAGGTGAGTGGAATTCCGAGTGTAGAGGTGAAATTCGTAGATATTCGGAAG
AACACCAGTGGCGAAGGCGGCTCACTGGACTGGTATTGACGCTGAGGTGCGAAAGCGTGG
GGAGCAAACAGGATTAGATACCCTGGTAGTCCACGCCGTAAACGATGATAACTAGCTGTC
GGGGCTCTTAGAGCTTCGGTGGCGCAGCTAACGCATTAAGTTATCCGCCTGGGGAGTACG
G
>I6629V002B0QR4 length=24 xy=0711_1794 region=2 run=R_2014_12_30_12_21_21_
GAGATGGCCGCCTGGGGAGTACGG
>I6629V002B0QRV length=24 xy=0711_1785 region=2 run=R_2014_12_30_12_21_21_
GAGATGGCCGCCTGGGGAGTACGG
>I6629V002B0QSU length=52 xy=0711_1820 region=2 run=R_2014_12_30_12_21_21_
GCGAAGGGNGTGACGTGTCCCGTAAGTACGACTTACGTGGGAACGGTAAAGG
>I6629V002B0QTW length=358 xy=0711_1858 region=2 run=R_2014_12_30_12_21_21_
GCGGAGGGAGCTAGCGTTATTCGGAATTACTGGGCGTAAAGCGCACGTAGGCGGCTTTGT
AAGTTAGAGGTGAAAGCCTGGAGCTCAACTCCAGAATTGCCTTTAAGACTGCATCGCTTG
AATCCAGGAGAGGTGAGTGGAATTCCGAGTGTAGAGGTGAAATCCGTAGATATTCGGAAG
AACACCAGTGGCGAAGGCGGCTCACTGGACTGGTATTGACGCTGAGGCGCGAAAGTGTGG
GGAGCGAACCGGATTAGATACCCGGGTAGTCCACACCCTAAACGATGTACGTTGGCTAAC
CGCAGGATGCTGTGGTTGGCGAAGCTAACGCGATAAACGTACCGCCTGGGGAGTACGG
>I6629V002B0QVB length=361 xy=0711_1909 region=2 run=R_2014_12_30_12_21_21_
GCGTAGGGTGCGAGCGTTAATCGGAATTACTGGGCGTAAAGCGTGCGCAGGCGGTTTTGT
AAGACAGAGGTGAAATCCCCGGGCTCAACCTGGGAACCGCCTTTGTGACTGCAAGGCTAG
AGTACGGCAGAGGGGGGATGGAATTCCGCGTGTAGCAGTGAAATGCGTAGATATGCGGAG
GAACACCGATGGCGAAGGCAATCCCCTGGGCCTGTACTGACGCTCATGCACGAAAGCGTG
GGGAGCAAACAGGATTAGATACCCTGGTAGTCCACGCCCTAAACGATGTCAACTGGTTGT
TGGGTCTTAACTGACTCAGTAACGAAGCTAACGCGTGAAGTTGACCGCCTGGGGAGTACG
G
>I6629V002B0R05 length=356 xy=0711_3415 region=2 run=R_2014_12_30_12_21_21_
GCGTAGGTGGCAAGCGTTGTCCGGATTTATTGGGCGTAAAGCGCGCGCAGGCGGTCCTTT
AAGTCTGATGTGAAATCTTGCGGCTCAACCGCAAGCGGTCATTGGAAACTGGGGGACTTG
AGTGCAGAAGAGGAAAGCGGAATTCCACGTGTAGCGGTGAAATGCGTAGAGATGTGGAGG
AACACCAGTGGCGAAGGCGGCTTTCTGGTCTGTAACTGACGCTGAGGCGCGAAAGCGTGG
GGAGCAAACAGGATTAGATACCCTGGTAGTCCACGCCGTAAACGATGAGTGCTAAGTGTT
GGAGGGTTTCCGCCCTTCAGTGCTGCAGCTAACGCATTAAGCACTCCGCCTGGGGA
>I6629V002B0R1R length=24 xy=0711_3437 region=2 run=R_2014_12_30_12_21_21_
GAGATGGCCGCCTGGGGAGTACGG
>I6629V002B0R1Y length=361 xy=0711_3444 region=2 run=R_2014_12_30_12_21_21_
GCAGAGGGTGCGAGCGTTAATCGGATTTACTGGGCGTAAAGCGTGCGTAGGCGGCTTTTT
AAGTCGGATGTGAAATCCCCGAGCTTAACTTGGGAATTGCATTCGATACTGGGAAGCTAG
AGTATGGAAGAGGATGGTAGAATTCCAGGTGTAGCGGTGAAATGCGTAGAGATCTGGAGG
AATACCGATGGCGAAGGCAGCCATCTGGCCTAATACTGACGCTGAGGTACGAAAGCATGG
GGAGCAAACAGGATTAGATACCCTGGTAGTCCATGCCGTAAACGATGTCTACTAGCCGTT
GGGGCCTTTGAGGCTTTAGTGGCGCAGCTAACGCGATAAGTAGACCGCCTGGGGAGTACG
G
>I6629V002B0R34 length=354 xy=0711_3522 region=2 run=R_2014_12_30_12_21_21_
GCGTAGGGTGCAAGCGTTAATCGGAATTACTGGGCGTAAAGCGTGCGCAGGCGGTTTTGT
AAGTCTGTCGTGAAATCCCCGGGCTCAACCTGGGAATTGCGATGGAGACTGCAAGGCTGG
AGTCTGGCAGAGGGGGGTAGAATTCCACGTGTAGCAGTGAAATGCGTAGAGATGTGGAGG
AACACCGATGGCGAAGGCAGCCCCCTGGGTCAAGACTGACGCTCATGCACGAAAGCGTGG
GGAGCAAACAGGATTAGATACCCTGGTAGTCCACGCCCTAAACGATGTCTACTAGTTGTC
GGGTCTTAATTGACTTGGTAACGCAGCTAACGCGTGAAGTAGACCGCCTGGGGA
>I6629V002B0R3O length=25 xy=0711_3506 region=2 run=R_2014_12_30_12_21_21_
GAGATGGGCCGCCTGGGGAGTACGG
>I6629V002B0R56 length=344 xy=0711_3596 region=2 run=R_2014_12_30_12_21_21_
GCGGAGGATGCAAGCGTTATCCGGAATCATTGGACGTAAAGGGTCCTGAGGTGGTTTGCT
AAGTCTACTGTGAAAGATCAGGGCTCAACCCTGAAAATGCGGTGGAAACTGGCAGGCTAG
AATACGGTAGGGGCAGGGGGAATTCCCGGTGTAGCGGTGAAATGCATAGATATCGGGAAG
AACACCAAAGGCGAAGGCACCCTGCTGGGCCGATATTGACACTGACAGACGAAAGCTAGG
GGAGCGAATGGGATTAGATACCCCAGTAGTCCTAGCCGTAAACGATGGATACTAAGTGCT
GAACGACCAAAAACGTGCAGTGCTGCAGCTAACGCGCTAAGTAT
>I6629V002B0R5G length=355 xy=0711_3570 region=2 run=R_2014_12_30_12_21_21_
GCGGAGGGAGCTAGCGTTATTCGGAATTACTGGGCGTAAAGCGCACGTAGGCGGCTTTGT
AAGTTAGAGGTGAAAGCCTGGAGCTCAACTCCAGAATTGCCTTTAAGACTGCATCGCTTG
AATCCAGGAGAGGTGAGTGGGATTCCGAGTGTAGAGGTGAAATTCGTAGATATTCGGAAG
AACACCAGTGGCGAAGGCGGCTCACTGGACTGGTATTGACGCTGAGGTGCGAAAGCGTGG
GGAGCAAACAGGATTAGATACCCTGGTAGTCCACGCCGTAAACGATGATAACTAGCTGTC
GGGGCTCTTAGAGCTTCGGTGGCGCAGCTAACGCATTAAGTTATCCGCCTGGGGA
>I6629V002B0R6W length=24 xy=0711_3622 region=2 run=R_2014_12_30_12_21_21_
GAGATGGCCGCCTGGGGAGTACGG
>I6629V002B0REB length=24 xy=0711_2593 region=2 run=R_2014_12_30_12_21_21_
GAGATGGCCGCCTGGGGAGTACGG
>I6629V002B0REI length=24 xy=0711_2600 region=2 run=R_2014_12_30_12_21_21_
GAGATGGCCGCCTGGGGAGTACGG
>I6629V002B0RFG length=361 xy=0711_2634 region=2 run=R_2014_12_30_12_21_21_
GCGTAGGGTGCGAGCGTTAATCGGAATTACTGGGCGTAAAGCGTGCGCAGGCGGTTTTGT
AAGACAGAGGTGAAATCCCCGGGCTCAACCTGGGAACTGCCTTTGTGACTGCAAGGCTAG
AGTACGGCAGAGGGGGATGGAATTCCGCGTGTAGCAGTGAAATGCGTAGATATGCGGAGG
AACACCGATGGCGAAGGCAATCCCCTGGGCCTGTACTGACGCTCATGCACGAAAGCGTGG
GGAGCAAACAGGATTAGATACCCTGGTAGTCCACACCGTAAACGATGATAACTAGCTGTC
GGGGCTCTTAGAGCTTCGGTGGCGCAGCTAACGCATTAAGTTATCCGCCTGGGGAGTACG
G
>I6629V002B0RGX length=360 xy=0711_2687 region=2 run=R_2014_12_30_12_21_21_
GCGTAGGGTGCGAGCGTTAATCGGAATTACTGGGCGTAAAGCGTGCGCAGGCGGTTTAGT
AAGACAGGCGTGAAATCCCCGGGCTCAACCTGGGAACTGCGCTTGTGACTGCTAAGCTAG
AGTACGGCAGAGGGGGTGGAATTCCACGTGTAGCAGTGAAATGCGTAGAGATGTGGAGGA
ACACCGATGGCGAAGGCAGCCCCCTGGGCCGATACTGACGCTCATGCACGAAAGCGTGGG
TAGCAAACAGGATTAGATACCCTGGTAGTCCACGCCCTAAACGATGTCAACTAGGTGTTG
GGAGGGTAAAACCTTTAGTACCGGAGCTAACGCGTGAAGTTGACCGCCTGGGGAGTACGG
>I6629V002B0RVA length=363 xy=0711_3204 region=2 run=R_2014_12_30_12_21_21_
GCGTAGGGTGCGAGCGTTGTCCGGAATTACTGGGCGTAAAGAGCTCGTAGGCGGTTTGTC
ACGTCGTCTGTGAAATCCTAGGGCTTAACCCTGGACGTGCAGGCGATACGGGCTGACTTG
AGTACTACAGGGGAGACTGGAATTTCTGGTGTAGCGGTGGAATGCACAGATATCAGGAAG
AACACCGATGGCGAAGGCAGGTCTCTGGGTAGTAACTGACGCTGAGGAGCGAAAGCATGG
GTAGCGAACAGGATTAGATACCCTGGTAGTCCATGCCGTAAACGGTGGGCGCTAGGTGTG
GGGTTCCTTCCACGGGCTCCGCGCCGTAGCTAACGCATTAAGCGCCCCGCCTGGGGAGTA
CGG
>I6629V002B0RZU length=361 xy=0711_3368 region=2 run=R_2014_12_30_12_21_21_
GCGGAGGGAGCTAGCGTTATTCGGAATTACTGGGCGTAAAGCGCACGTAGGCGGCTTTGT
AAGTTAGAGGTGAAAGCCTGGAGCTCAACTCCAGAATTGCCTTTAAGACTGCATCGCTTG
AATCCAGGAGAGGTGAGTGGAATTCCGAGTGTAGAGGTGAAATTCGTAGATATTCGGAAG
AACACCAGTGGCGAAGGCGGCTCACTGGACTGGTATTGACGCTGAGGTGCGAAAGCGTGG
GGAGCAAACAGGATTAGATACCCTGGTAGTCCACGCCGTAAACGATGATAACTAGCTGTC
GGGGCTCTTAGAGCTTCGGTGGCGCAGCTAACGCATTAAGTTATCCGCCTGGGGAGTACG
G
>I6629V002B0RZY length=227 xy=0711_3372 region=2 run=R_2014_12_30_12_21_21_
GCGTAGGGTGCAAGCGTTAATCGGAATTACTGGGCGTAAAGCGTGCGCAGGCGGTTTTGT
AAGACAGAGGTGAAATCCCCGGGCTCAACCTGGGAACTGCCTTTGTGACTGCAAGGCTGG
AGTGCGGCAGAGGGGGAGTGGAATTCCGCGTGTAGCAGTGAAATGCGTAGATATGCGGAG
GAACACCGATGGCGAAGGCAATCCCCCTGGGCCTGCACTGACGCTCA
>I6629V002B0S0Z length=355 xy=0712_0609 region=2 run=R_2014_12_30_12_21_21_
GCGGAGGGAGCTAGCGTTATTCGGAATTACTGGGCGTAAAGCGCACGTAGGCGGCTTTGT
AAGTTAGAGGTGAAAGCCTGGAGCTCAACTCCAGAATTGCCTTTAAGACTGCATCGCTTG
AATCCAGGAGAGGTGAGTGGAATTCCGAGTGTAGAGGTGAAATTCGTAGATATTCGGAAG
AACACCAGTGGCGAAGGCGGCTCACTGGACTGGTATTGACGCTGAGGTGCGAAAGCGTGG
GGAGCAAACAGGATTAGATACCCTGGTAGTCCACGCCGTAAACGATGATAACTAGCTGTC
GGGGCTCTTAGAGCTTCGGTGGCGCAGCTAACGCATTAAGTTATCCGCCTGGGGA
>I6629V002B0S2T length=24 xy=0712_0675 region=2 run=R_2014_12_30_12_21_21_
GAGATGGCCGCCTGGGGAGTACGG
>I6629V002B0S6O length=24 xy=0712_0814 region=2 run=R_2014_12_30_12_21_21_
GAGATGGCCGCCTGGGGAGTACGG
>I6629V002B0S9B length=213 xy=0712_0909 region=2 run=R_2014_12_30_12_21_21_
GCGGAGGGGGCTAGCGTTGTTCGGAATTACTGGGCGTAAAGCGCACGTAGGCGGCTTTGT
AAGTTAGAGGTGAAAGCCTGGAGCTTAACTCCAGAATTGCCTATAAGACTGCATCGCTTG
AATCCGAGAGAGGTGAGTGGAATTCCGAGTGTAGAGGTGAAATTCGTAGATATTCGGAAG
AACACCAGTGGCGAAGGCGGCTCACTGGCCGTA
>I6629V002B0SA1 length=360 xy=0711_3771 region=2 run=R_2014_12_30_12_21_21_
GCGTAGGGTGCAAGCGTTAATCGGAATTACTGGGCGTAAAGCGTGCGCAGGCGGTTTTGT
AAGTCTGACGTGAAATCCCCGGGCTTAACCTGGGAATTGCGTTGGAGACTGCAAGGCTGG
AGTCTGGCAGAGGGGGGTAGAATTCCACGTGTAGCAGTGAAATGCCTAGAGATGTGGAGG
AACACCGATGGCGAAGGCAGCCCCCTGGGTCAAGACTGACGCTCATGCACGAAAGCGTGG
GGAGCAAACAGGATTAGATACCCTGGTAGTCCACGCCCTAAACGATGTCTACTAGTTGTC
GGGTCTTAATTGACTTGGTAACGCAGCTAACGCGTGAAGTAGGCCGCCTGGGGAGTACGG
>I6629V002B0SB1 length=24 xy=0711_3807 region=2 run=R_2014_12_30_12_21_21_
GAGATGGCCGCCTGGGGAGTACGG
>I6629V002B0SCQ length=322 xy=0711_3832 region=2 run=R_2014_12_30_12_21_21_
GCGGAGGGGGCTAGCGTTGTTCGGAATTACTGGGCGTAAAGCGCGCGTAGGCGGCTTTGT
AAGTTAGAGGTGAAAGCCCGGAGCTCAACTCCGGAATTGCCTTTAAGACTGCATCGCTAG
AATCATGGAGAGGTGAGTGGAATTCCGAGTGTAGAGGTGAAATTCGTAGATATTCGGAAG
AACACCAGTGGCGAAGGCGACTCACTGGACATGTATTGACGCTGAGGTGCGAAAGCGTGG
GGAGCAAACAGGATTAGATACCCTGGTAGTCCACGCCGTAAACGATGATGACTAGCTGTC
GGGGCTCTTAGAGTTTCGGTGG
>I6629V002B0SFR length=24 xy=0711_3941 region=2 run=R_2014_12_30_12_21_21_
GAGATGGCCGCCTGGGGAGTACGG
>I6629V002B0SHK length=361 xy=0711_4006 region=2 run=R_2014_12_30_12_21_21_
GCGGAGGGAGCTAGCGTTATTCGGAATTACTGGGCGTAAAGCGCACGTAGGCGGCTTTGT
AAGTTAGAGGTGAAAGCCTGGAGCTCAACTCCAGAATTGCCTTTAAGACTGCATCGCTTG
AATCCAGGAGAGGTGAGTGGAATTCCGAGTGTAGAGGTGAAATTCGTAGATATTCGGAAG
AACACCAGTGGCGAAGGCGGCTCACTGGACTGGTATTGACGCTGAGGTGCGAGAGCGTGG
GGAGCAAACAGGATTAGATACCCTGGTAGTCCACGCCGTAAACGATGATAACTAGCTGTC
GGGGCTCTTAGAGCTTCGGTGGCGCAGCTAACGCATTAAGTTAGCCGCCTGGGGAGTACG
G
>I6629V002B0SQ0 length=361 xy=0712_0250 region=2 run=R_2014_12_30_12_21_21_
GCGGAGGGGGCTAGCGTTGTTCGGAATTACTGGGCGTAAAGCGCGCGTAGGCGGCTTTGT
AAGTTAGAGGTGAAAGCCCGGAGCTCAACTCCGGAATTGCCTTTAAGACTGCATCGCTAG
AATCATGGAGAGGTTAGTGGAATTCCGAGTGTAGAGGTGAAATTCGTAGATATTCGGAAG
AACACCAGTGGCGAAGGCGACTAACTGGACATGTATTGACGCTGAGGTGCGAAAGCGCGG
GGAGCAAACAGGATTAAATACCCTGGTAGTCCACGCCGTAAACGATGATGACTAGCTGTC
GGGGCGCTTAGCGTTTCGGTGGCGCAGCTAACGCGTTAAGTCATCCGCCTGGGGAGTACG
G
>I6629V002B0SVG length=362 xy=0712_0410 region=2 run=R_2014_12_30_12_21_21_
GCAGAGGGTGCGAGCGTTAATCGGAATTACTGGGCGTAAAGCGAGTGTAGGTGGCTCATT
AAGTCACATGTGAAATCCCCGGGCTTAACCTGGGAACTGCATGTGATACTGGTGGTGCTA
GAATATGTGAGAGGGAAGTAGAATTCCAGGTGTAGCGGTGAAATGCGTAGAGATCTGGAG
GAATACCGATGGCGAAGGCAGCTTCCTGGCATAATATTGACACTGAGATTCGAGAGCGTG
GGTAGCAAACAGGATTAGATACCCTGGTAGTCCACGCCGTAAACGATGTCTACTAGCCGT
TGGGGTCCTTGAGACTTTAGTGGCGCAGTTAACGCGATAAGTAGACCGCCTGGGGAGTAC
GG
>I6629V002B0SY5 length=362 xy=0712_0543 region=2 run=R_2014_12_30_12_21_21_
GCGAAGGGTGCAAGCGTTACTCGGAATTACAGGGCGTAAAGCGTGCGTAGGTGGTTGTTT
AAGTCTGTCGTGAAAGCCCTGGGCTCAACCTGGGAATTGCGATGGAAACTGGGCGACTAG
AGTGTGGCAGAGGGTAGTGGAATTCCTGGTGTAGCAGTGAAATGCGTAGAGATCAGGAGG
AACATCCGTGGCGAAGACGACTGCCTGGGCCAACACTGACACTGAGGCACGAAAGCGTGG
GGAGCAAACAGGATTAGATACCCTGGTAGTCCACGCCCTAAACGATGCGAACTGGATGTT
GGGTGCAATTTGGCACGCAGTATCGAAGCTAACGCGTTAAGTTCGCCGCCTGGGGAGTAC
GG
>I6629V002B0T0O length=24 xy=0712_1894 region=2 run=R_2014_12_30_12_21_21_
GAGATGGCCGCCTGGGGAGTACGG
>I6629V002B0T10 length=24 xy=0712_1942 region=2 run=R_2014_12_30_12_21_21_
GAGATGGCCGCCTGGGGAGTACGG
>I6629V002B0T1D length=361 xy=0712_1919 region=2 run=R_2014_12_30_12_21_21_
GCGGAGGGAGCTAGCGTTATTCGGAATTACTGGGCGTAAAGCGCACGTAGGCGGCTTTGT
AAGTTAGAGGTGAAAGCCTGGAGCTCAACTCCAGAATTGCCTTTAAGACTGCATCGCTTG
AATCCAGGAGAGGTGAGTGGAATTCCGAGTGTAGAGGTGAAATTCGTAGATATTCGGAAG
AACACCAGTGGCGAAGGCGGCTCACTGGACTGGTATTGACGCTGAGGTGCGAAAGCGTGG
GGAGCAAACAGGATTAGATACCCTGGTAGTCCACGCCGTAAACGATGATAACTAGCTGTC
GGGGCTCTTAGAGCTTCGGTGGCGCAGCTAACGCATTAAGTTACCCGCCTGGGGAGTACG
G
>I6629V002B0T3F length=361 xy=0712_1993 region=2 run=R_2014_12_30_12_21_21_
GCGGAGGGGGCTAGCGTTGTTCGGAATTACTGGGCGTAAAGCGCGCGTAGGCGGCTTTGT
AAGTTAGAGGTGAAAGCCCGGAGCTCAACTCCGGAATTGCCTTTAAGACTGCATCGCTAG
AATCGTGGAGAGGTAAGTGGAATTCCGAGTGTAGAGGTGAAATTCGTAGATATTCGGAAG
AACACCAGTGGCGAAGGCGACTTACTGGACACGTATTGACGCTGAGGTGCGAAAGCGTGG
GGAGCAAACAGGATTAGATACCCTGGTAGTCCACGCCGTAAACGATGATGACTAGCTGTC
GGGGCGCTTAGCGTTTCGGTGGCGCAGCTAACGCGTTAAGTCATCCGCCTGGGGAGTACG
G
>I6629V002B0T4I length=362 xy=0712_2032 region=2 run=R_2014_12_30_12_21_21_
GCGTAGGGGGCAAGCGTTGTCCGGAATTATTGGGCGTAAAGCGCTCGCAGGCGGTCTTTT
AAGTCTGATGTGAAAGCCCACGGCTCAACCGTGGAGGGTCATTGGAAACTGGAGGACTTG
AGTACAGAAGAGGAGAGTGGAATTCCACGTGTAGCGGTGAAATGCGTAGAGATGTGGAGG
AACACCAGTGGCGAAGGCGACTCTCTGGTCTGTAACCGACGCTGAGGAGCGAAAGCGTGG
GGAGCGAACAGGATTAGATACCCTGGTAGTCCACGCCGTAAACGATGAGTGCTAGGTGTT
AGGGGGTTTCCGCCCCTTAGTGCTGAAGTTAACGCATTAAGCACGCCGCCTGGGGAGTAC
GG
>I6629V002B0TBE length=361 xy=0712_0984 region=2 run=R_2014_12_30_12_21_21_
GCGGAGGGGGCTAGCGTTGTTCGGAATTACTGGGCGTAAAGCGCGCGTAGGCGGCTTTGT
AAGTTAGAGGTGAAAGCCCGGAGCTCAACTCCGGAATTGCCTTTAAGACTGCATCGCTAG
AATCATGGAGAGGTTAGTGGAATTCCGAGTGTAGAGGTGAAATTCGTAGATATTCGGAAG
AACACCAGTGGCGAAGGCGACTAACTGGACATGTATTGACGCTGAGGTGCGAAAGCGTGG
GGAGCAAACAGGATTAGATACCCTGGTAGTCCACGCCGTAAACGATGATGACTAGCTGTC
GGGGCTCTTGGAGTTTCGGTGGCGCAGCTAACGCGTTAAGTCATCCGCCTGGGGAGTACG
G
>I6629V002B0TCQ length=252 xy=0712_1032 region=2 run=R_2014_12_30_12_21_21_
GCGGTAGGGTGACAAGTCGTTAATCGGAATTACGTGGGACGTAAAGCGTGCGCAGGTCGG
TTTTGTAGGTACAGAGGTGAAACTCCCCGGGCTCAACCGTGGGAACTGCCGTTTGTGACC
GGCAAGGCTGGAGTGCGGCAGAGGGGGGATGGAACTTCCGCGTGTAGCAGTGAAATGCGT
AGATATGCGGAAGGAACACCGATGGCGAAGGCCAATCCCCTAGGGCCTGCACTGACGCTC
ATGGCACGAAAG
>I6629V002B0TFU length=363 xy=0712_1144 region=2 run=R_2014_12_30_12_21_21_
GCGTAGGGCGCAAGCGTTGTCCGGAATTATTGGGCGTAAAGAGCTTGTAGGTGGCTTGCC
GCGTCTGCCGTGAAAACCCGAGGCTCAACCTCGGGCGTGCGGTGGGTACGGGCAGGCTAG
AGTGTGGTAGGGGAGACTGGAACTCCTGGTGTAGCGGTGAAATGCGCAGATATCAGGAAG
AACACCGATGGCGAAGGCAGGTCTCTGGGCCATTACTGACACTGAGAAGCGAAAGCATGG
GTAGCGAACAGGATTAGATACCCTGGTAGTCCATGCCGTAAACGTTGGGCACTAGGTGTG
GGGGACATTCCACGTTTTCCGCGCCGTAGCTAACGCATTAAGTGCCCCGCCTGGGGAGTA
CGG
>I6629V002B0TGI length=360 xy=0712_1168 region=2 run=R_2014_12_30_12_21_21_
GCGTAGGGTGCAAGCGTTAATCGGAATTATTGGGCGTAAAGCGAGTGCAGACGGTTACTT
AAGCCAGATGTGAAATCCCCAAGCTTAACTTGGGACGTGCATTTGGAACTGGGTGACTAG
AGTGTGTCAGAGGGAGGTAGAATTCCACATGTAGCGGTGGAATGCGTAGAGATGTGGAGG
AATACCGATGGCGAAGGCAGCCTCCTGGGATAACACTGACGTTGAGGCTCGAAAGCGTGG
GGAGCAAACAGGATTAGATACCCTGGTAGTCCACGCCCTAAACGATGACAATTAGCTGTT
GGGCTTTGAAAGGCTTAGTAGCGAAGCTAACGCGAGAAATTGTCCGCCTGGGGAGTACGG
>I6629V002B0TXI length=24 xy=0712_1780 region=2 run=R_2014_12_30_12_21_21_
GAGATGGCCGCCTGGGGAGTACGG
>I6629V002B0TYG length=24 xy=0712_1814 region=2 run=R_2014_12_30_12_21_21_
GAGATGGCCGCCTGGGGAGTACGG
>I6629V002B0U4K length=360 xy=0712_3330 region=2 run=R_2014_12_30_12_21_21_
GCGTAGGGTGCAAGCGTTAATCGGAATTACTGGGCGTAAAGCGTGCGCAGGCGGTTTTGT
AAGACAGAGGTGAAATCCCCGGGCTCAACCTGGGAACTGCCTTTGTGACTGCAAGGCTGG
AGTGCGGCAGAGGGGGATGGAATTCCGCGTGTAGCAGTGAAATGCGTAGATATGCGGAGG
AACACCGATGGCGAAGGCAATCCCCTGGGCCTGCACTGACGCTCATGCACGAAAGCGTGG
GGAGCAAACAGGATTAGGTACCCTGGTAGTCCACGCCCTAAACGATGTCAACTGGTTGTT
GGGTCTTCACTGACTCAGTAACGAAGCTAACGCGTGAAGTTGACCGCCTGGGGAGTACGG
>I6629V002B0U9L length=359 xy=0712_3511 region=2 run=R_2014_12_30_12_21_21_
GCGTAGGGTGCAAGCGTTAATCGGAATTACTGGGCGTAAAGCGTGCGCAGGCGGTTTTGT
AAGACAGTGGTGAAATCCCCGGGCTCAACCTGGGAACTGCCATTGTGACTGCAAGGCTGG
AGTGCGGCAGAGGGGGATGGAATTCCGCGTGTAGCAGTGAAATGCGTAGATATGCGGAGG
AACACCGATGGCGAAGGCAATCCCCTGGGCCTGCACTGACGCTCATGCACGAAAGCGTGG
GGAGCAAACAGGATTAGATACCCTGGTAGTCCACGCCCTAAACGATGTCAACTGGTTGTT
GGGGATTTTTTTCTCAGTAACGAAGCTAACGCGTGAAGTTGACCGCCTGGGGAGTACGG
>I6629V002B0UC6 length=361 xy=0712_2344 region=2 run=R_2014_12_30_12_21_21_
GCGGAGGGGGCTAGCGTTGTTCGGAATTACTGGGCGTAAAGCGCACGTAGGCGGCTTTGT
AAGTTAGAGGTGAAAGCCCGGGGCTCAACTCCGGAATTGCCTTTAAGACTGCATCGCTAG
AATTGTGGAGAGGTAAGTGGAATTCCGAGTGTAGAGGTGAAATTCGTAGATATTCGGAAG
AACACCAGTGGCGAAGGCGACTTACTGGACACATATTGACGCTGAGGTGCGAAAGCGTGG
GGAGCAAACAGGATTAGATACCCTGGTAGTCCACGCCGTAAACGATGATGACTAGCTGTC
CGGGCACTTAGTGCTTGGGTGGCGCAGCTAACGCGTTAAGTCATCCGCCTGGGGAGTACG
G
>I6629V002B0UHL length=362 xy=0712_2503 region=2 run=R_2014_12_30_12_21_21_
GCGTAGGTGGCAAGCGTTGTCCGGAATTATTGGGCGTAAAGCGCGCGCAGGCGGTCTCTT
AAGTCTGATGTGAAAGCCCCCGGCTCAACCGGGGAGGGTCATTGGAAACTGGGAGACTTG
AGTGCAGAAGAGAAGAGCGGAATTCCACGTGTAGCGGTGAAATGCGTAGAGATGTGGAGG
AACACCAGTGGCGAAGGCGGCTCTTTGGTCTGTAACTGACGCTGAGGCGCGAAAGCGTGG
GGAGCAAACAGGATTAGATACCCTGGTAGTCCACGCCGTAAACGATGAGTGCTAAGTGTT
AGAGGGTTTCCGCCCTTTAGTGCTGCAGCTAACGCATTAAGCACTCCGCCTGGGGAGTAC
GG
>I6629V002B0UHP length=360 xy=0712_2507 region=2 run=R_2014_12_30_12_21_21_
GCGTAGGGTGCAAGCGTTAATCGGAATTACTGGGCGTAAAGCGTGCGCAGGCGGTTTTGT
AAGACAGAGGTGAAATCCCCGGGCTCAACCTGGGAACTGCCTTTGTGACTGCAAGGCTGG
AGTGCGGCAGAGGGGGATGGAATTCCGCGTGTAGCAGTGAAATGCGTAGATATGCGGAGG
AACACCGATGGCGAAGGCAATCCCCTGGGCCTGCACTGACGCTCATGCACGAAAGCGTGG
GGAGCAAACAGGATTAGATACCCTGGTAGTCCACGCCCTAAACGATGTCAACTGGTTGTT
GGGTCTTCACTGACTCAGTAACGAAGCTAACGCGTGAAGTTGACCGCCTGGGGAGTACGG
>I6629V002B0UHW length=363 xy=0712_2514 region=2 run=R_2014_12_30_12_21_21_
GCGTAGGGTGCAAGCGTTGTCCGGAATTATTGGGCGTAAAGAGCTCGTAGGCGGTTTGTC
GCGTCTGCTGTGAAATCCCGAGGCTCAACCTCGGGCCTGCAGTGGGTACGGGCAGACTAG
AGTGCGGTAGGGGAGATTGGAATTCCTGGTGTAGCGGTGGAATGCGCAGATATCAGGAGG
AACACCGATGGCGAAGGCAGATCTCTGGGCCGTAACTGACGCTGAGGAGCGAAAGGGTGG
GGAGCAAACAGGCTTAGATACCCTGGTAGTCCACCCCGTAAACGTTGGGAACTAGATGTG
GGGGCCATTCCACGGTCTCCGTGTCGCAGCTAACGCATTAAGTTCCCCGCCTGGGGAGTA
CGG
>I6629V002B0UIO length=23 xy=0712_2542 region=2 run=R_2014_12_30_12_21_21_
GAGATGCCGCCTGGGGAGTACGG
>I6629V002B0UJ5 length=24 xy=0712_2595 region=2 run=R_2014_12_30_12_21_21_
GAGATGGCCGCCTGGGGAGTACGG
>I6629V002B0UL1 length=360 xy=0712_2663 region=2 run=R_2014_12_30_12_21_21_
GCGTAGGGTGCAAGCGTTAATCGGAATTACTGGGCGTAAAGCGTGCGCAGGCGGTTATAT
AAGACAGATGTGAAATCCCCGGGCTCAACCTGGGAACTGCATTTGTGACTGTATAGCTAG
AGTACGGCAGAGGGGGATGGAATTCCGCGTGTAGCAGTGAAATGCGTAGATATGCGGAGG
AACACCGATGGCGAAGGCAATCCCCTGGGCCTGTACTGACGCTCATGCACGAAAGCGTGG
GGAGCAAACAGGATTAGATACCCTGGTAGTCCACGCCCTAAACGATGTCAACTGGTTGTT
GGGTCTTCACTGACTCAGTAACGAAGCTAACGCGTGAAGTTGACCGCCTGGGGAGTACGG
>I6629V002B0UMS length=360 xy=0712_2690 region=2 run=R_2014_12_30_12_21_21_
GCGAAGGGGGCTAGCGTTGCTCGGAATTACTGGGCGTAAAGGGAGCGTAGGCGGATCGTT
TAGTCAGGGGTGAAATCCCGGGGCTCAACCTCGGAACTGCCTTTGATACTGGCGATCTTG
AGTATGGGAGAGGTGTGTGGAACTCCGAGTGTAGAGGTGAAACTCGTAGATATTCGGAAG
GACACCAGTGGCGAAGGCGACACACTGGCCCATTACTGCCGCTGAGGCTCGAAAGCGTGG
GGAGCAAACAGGATTAGATACCCTGGTAGTCCACGCTGTAAACGATGAGTGCTAGTTGTC
GGCGGGCATGCCCGTCGGTGACGCAGCTAACACCTTAAGCACTCCGCCTGGGGAGTACGG
>I6629V002B0UQG length=361 xy=0712_2822 region=2 run=R_2014_12_30_12_21_21_
GCGGAGGGAGCTAGCGTTATTCGGAATTACTGGGCGTAAAGCGCACGTAGGCGGCTTTGT
AAGTTAGAGGTGAAAGCCTGGAGCCCAACTCCAGAATTGCCTTTAAGACTGCATCGCCTG
AATCCAGGAGAGGTGAGTGGAATTCCGAGTGTAGAGGTGAAATTCGTAGATATTCGGAAG
AACACCAGTGGCGAAGGCGGCTCACTGGACTGGTATTGACGCTGAGGTGCGAAAGCGTGG
GGAGCAAACAGGATTAGATACCCTGGTAGTCCACGCCGTAAACGATGATAACTAGCTGTC
GGGGCTCTTAGAGCTTCGGTGGCGCAGCTAACGCATTAAGTTATCCGCCTGGGGAGTACG
G
>I6629V002B0UTI length=361 xy=0712_2932 region=2 run=R_2014_12_30_12_21_21_
GCGGAGGGAGCTAGCGTTATTCGGAATTACTGGGCGTAAAGCGCACGTAGGCGGCTTTGT
AAGTTAGAGGTGAAAGCCTGGAGCTCAACTCCAGAATTGCCTTTAAGACTGCATCGCTTG
AATCCAGGAGAGGTGAGTGGAATTCCGAGTGTAGAGGTGAAATTCGTAGATATTCGGAAG
AACACCAGTGGCGAAGGCGGCTCACTGGACTGGTATTGACGCTGAGGTGCGAAAGCGTGG
GGAGCAAACAGGATTAGATACCCTGGTAGTCCACGCCGTAAACGATGATAACTAGCTGTC
GGGGCTCTTAGAGCTTCGGTGGCGCAGCTAACGCATTAAGTTATCCGCCTGGGGAGTACG
G
>I6629V002B0UWZ length=358 xy=0712_3057 region=2 run=R_2014_12_30_12_21_21_
GCGGAGGGTCCAAGCGTTACCCGGAATCACTGGGCGTAAAGGGCGTGTAGGCGGACACTT
AAGTCTGGTTTTAAAGACTGCGGCTCAACCGCAGGGATGGACTGGATACTGGGTGTCTTG
ACCTCTGGAGAGAGAACTGGAATTCCTGGTGTAGCGGTGGAATGCGTAGATACCAGGAGG
AACACCAATGGCGAAGGCAGGTTCTTGGACAGAAGGTGACGCTGAGGCGCGAAAGTGTGG
GGAGCGAACCGGATTAGATACCCGGGTAGTCCACACCCTAAACGATGTACGTTGGCTAAC
CGCAGGATGCTGTGGTTAGCGAAGCTAACGCGATAAACGTGCCGCCTGGGGAGTACGG
>I6629V002B0UZ3 length=363 xy=0712_3169 region=2 run=R_2014_12_30_12_21_21_
GCGGAGGGTGCGAGCGTTGTCCGGAATCACTGGGCGTAAAGGGCGCGTAGGTGGCCGTGG
CAAGCGTGCGGTGAAAGCCCGGGGCTCAACCCCGGGTCGGCCGTGCGGACTGCCGGGCTG
GGGCCCACTAGGGGCAGGCGGAATTCCGGGTGTAGCGGTGGAATGCGTAGAGATCCGGAA
GAACACCGGTGGCGAAGGCGGCCTGCTGGGGTGGAGCCGACACTGAGGCGCGACAGCGTG
GGGAGCAAACAGGATTAGATACCCTGGTAGTCCACGCCGTAAACGATGGGCACTAGGTGC
TCGGGGGAGCGACCCTCCGAGTGCCGGCGCTAACGCATTAAGTGCCCCGCCTGGGGAGTA
CGG
>I6629V002B0UZ6 length=361 xy=0712_3172 region=2 run=R_2014_12_30_12_21_21_
GCGGAGGGAGCTAGCGTTATTCGGAATTACTGGGCGTAAAGCGCACGTAGGCGGCTTTGT
AAGTTAGAGGTGAAAGCCTGGAGCTCAACTCCAGAATTGCCTTTAAGACTGCATCGCTTG
AATCCAGGAGAGGTGAGTGGAATTCCGAGTGTAGAGGTGAAATTCGTAGATATTCGGAAG
AACACCAGTGGCGAAGGCGGCTCACTGGACTGGTATTGACGCTGAGGTGCGAAAGCGTGG
GGAGCAAACAGGATTAGATACCCTGGTAGTCCACGCCGTAAACGATGATAACTAGCTGTC
GGGGCTCTTAGAGCTTCGGTGGCGCAGCTAACGCATTAAGTTATCCGCCTGGGGAGTACG
G
>I6629V002B0V03 length=361 xy=0713_0405 region=2 run=R_2014_12_30_12_21_21_
ACGGAGGGAGCTAGCGTTATTCGGAATTACTGGGCGTAAAGCGCACGTAGGCGGCTTTGT
AAGTTAGAGGTGAAAGCCTGGAGCTCAACTCCAGAATTGCCTTTAAGACTGCATCGCTTG
AATCCAGGAGAGGTGAGTGGAATTCCGAGTGTAGAGGTGAAATTCGTAGATATTCGGAAG
AACACCAGTGGCGAAGGCGGCTCACTGGACTGGTATTGACGCTGAGGTGCGAAAGCGTGG
GGAGCAAACAGGATTAGATACCCTGGTAGTCCACGCCGTAAACGATGATAACTAGCTGTC
GGGGCTCTTAGAGCTTCGGTGGCGCAGCTAACGCATTAAGTTATCCGCCTGGGGAGTACG
G
>I6629V002B0V54 length=363 xy=0713_0586 region=2 run=R_2014_12_30_12_21_21_
GCGTAGGGTGCAAGCGTTGTCCGGAATTATTGGGCGTAAAGAGCTCGTAGGCGGTCTGTC
ACGTCGGCTGTGAAAACTCGGGGCTCAACCCCGAGCCTGCAGTCGATACGGGCAGACTAG
AGTCCGGCAGGGGAGACTGGAATTCCTGGTGTAGCGGTGAAATGCGCAGATATCAGGAGG
AACACCGGTGGCGAAGGCGGGTCTCTGGGCCGGAACTGACGCTGAGGAGCGAAAGCGTGG
GGAGCGAACAGGATTAGATACCCTGGTAGTCCACGCCGTAAACGTTGGGCGCTAGGTGTG
GGGGACCTTCCACGTTCTCCGTGCCGCAGCTAACGCATTAAGCGCCCCGCCTGGGGAGTA
CGG
>I6629V002B0VB7 length=361 xy=0712_3605 region=2 run=R_2014_12_30_12_21_21_
ACGGAGGGAGCTAGCGTTATTCGGAATTACTGGGCGTAAAGCGCACGTAGGCGGCTTTGT
AAGTTAGAGGTGAAAGCCTGGAGCTCAACTCCAGAATTGCCTTTAAGACTGCATCGCTTG
AATCCAGGAGAGGTGAGTGGAATTCCGAGTGTAGAGGTGAAATTCGTAGATATTCGGAAG
AACACCAGTGGCGAAGGCGGCTCACTGGACTGGTATTGACGCTGAGGTGCGAAAGCGTGG
GGAGCAAACAGGATTAGATACCCTGGTAGTCCACGCCGTAAACGATGATAACTAGCTGTC
GGGGCTCTTAGAGCTTCGGTGGCACAGCTAACGCATTAAGTTATCCGCCTGGGGAGTACG
G
>I6629V002B0VEJ length=24 xy=0712_3689 region=2 run=R_2014_12_30_12_21_21_
GAGATGGCCGCCTGGGGAGTACGG
>I6629V002B0VHK length=361 xy=0712_3798 region=2 run=R_2014_12_30_12_21_21_
GCGGAGGGAGCTAGCGTTATTCGGAATTACTGGGCGTAAAGCGCACGTAGGCGGCTTTGT
GAGTTAGAGGTGAAAGCCTGGAGCTCAACTCCAGAATTGCCTTTAAGACTGCATCGCTTG
AATCCAGGAGAGGTGAGTGGAATTCCGAGTGTAGAGGTGAAATTCGTAGATATTCGGAAG
AACACCAGTGGCGAAGGCGGCTCACTGGACTGGTATTGACGCTGAGGTGCGAAAGCGTGG
GGAGCAAACAGGATTAGATACCCTGGTAGTCCACGCCGTAAACGATGATAACTAGCTGTC
GGGGCTCTTAGAGCTTCGGTGGCGCAGCTAACGCATTAAGTTATCCGCCTGGGGAGTACG
G
>I6629V002B0VOG length=361 xy=0712_4046 region=2 run=R_2014_12_30_12_21_21_
GCGGAGGGAGCTAGCGTTATTCGGAATTACTGGGCGTAAAGCGCACGTAGGCGGCTTTGT
AAGTTAGAGGTGAAAGCCTGGAGCTCAACTCCAGAATTGCCTTTAAGACTGCATCGCTTG
AATCCAGGAGAGGTGAGTGGAATTCCGAGTGTAGAGGTGAAATTCGTAGATATTCGGAAG
AACACCAGTGGCGAAGGCGGCTCACTGGACTGGTATTGACGCTGAGGTGCGAAAGCGTGG
GGAGCAAACAGGATTAGATACCCTGGTAGTCCACGCCGTAAACGATGATAACTAGCTGTC
GGGGCTCTTAGAGCTTCGGTGGCGCAGCTAACGCATTAAGTTATCCGCCTGGGGAGTACG
G
>I6629V002B0VRW length=362 xy=0713_0074 region=2 run=R_2014_12_30_12_21_21_
GCGTAGGGGGCAAGCGTTGTCCGGATTTATTGGGCGTAAAGAGCGTGTAGGCGGCCAGAC
AGGTCCGTTGTGAAAACTCGAGGCTCAACCTCGAGACGTCGATGGAAACCGTCTGGCTAG
AGTCCGGAAGAGGAGTGTGGAATTCCTGGTGTAGCGGTGAAATGCGCAGATATCAGGAAG
AACACCTATGGCGAAGGCAGCACTCTGGGACGGTACTGACGCTGAGACGCGAAAGCGTGG
GGAGCGAACAGGATTAGATACCCTGGTAGTCCACGCCGTAAACGATGGATGCTAGGTGTG
GGCGGTGTCGACTCCGTCCGTGCCGAAGCTAACGCATTAAGCATCCCGCCTGGGGAGTAC
GG
>I6629V002B0W1N length=355 xy=0713_1721 region=2 run=R_2014_12_30_12_21_21_
GCGAAGGGGGCTAGCGTTGTTCGGAATCACTGGGCGTAAAGGGTGCGCAGGCGGGTTCAT
AAGTCAGGGGTGAAATCCCGAGGCTCAACCTCGGAACTGCCTTTGATACTGTGGATCTTG
AGTCCGGAAGAGGTGAGTGGAACTGCGAGTGTAGAGGTGAAATTCGTAGATATTCGCAAG
GAACACCGGTGGCGAAGGCGGCTCACTGGTCCGGAACTGACGCTGAGGCACGACAGCGTG
GGGAGCAAACAGGATTAGATACCCTGGTAGTCCACGCCGTAAACGATGAATGCCAGCCGT
TGGGTGATTTATCACTGAGTGGCGCAGCTAACGCTTTGAGCATTCCGCCTGGGGA
>I6629V002B0W3D length=355 xy=0713_1783 region=2 run=R_2014_12_30_12_21_21_
GCGGAGGGAGCTAGCGTTATTCGGAATTACTGGGCGTAAAGCGCACGTAGGCGGCTTTGT
AAGTTAGAGGTGAAAGCCTGGAGCTCAACTCCAGAATTGCCTTTAAGACTGCATCGCTTG
AATCCAGGAGAGGTGAGTGGAATTCCGAGTGTAGAGGTGAAATTCGTAGATATTCGGAAG
AACACCAGTGGCGAAGGCGGCTCACTGGACTGGTATTGACGCTGAGGTGCGAAAGCGTGG
GGAGCAAACAGGATTAGATACCCTGGTAGTCCACGCCGTAAACGATGATAACTAGCTGTC
GGGGCTCTTAGAGCTTCGGTGGCGCAGCTAACGCATTAAGTTATCCGCCTGGGGA
>I6629V002B0W6B length=360 xy=0713_1889 region=2 run=R_2014_12_30_12_21_21_
GCGTAGGGTGCAAGCGTTAATCGGAATTACTGGGCGTAAAGCGTGCGCAGGCGGTTTTGT
AAGTCTGACGTGAAATCCCCGGGCTTAACCTGGGGATTGCGTTGGAGACTGCAAGGCTAG
AGTCTGGCAGAGGGGGGTAGAATTCCACGTGTAGCAGTGAAATGCGTAGAGATGTGGAGG
AACACCGACGGCGAAGGCAGCCCCCTGGGTCAAGACTGACGCTCATGCACGAAAGCGTGG
GGAGCAAACAGGATCAGATACCCTGGTAGTCCACGCCCTAAACGATGTCTACTAGTTGTC
GGGTTTTAATTAACTTGGTAACGCAGCTAACGCGTGAAGTAGACCGCCTGGGGAGTACGG
>I6629V002B0W7E length=22 xy=0713_1928 region=2 run=R_2014_12_30_12_21_21_
GAGATCCGCCTGGGGAGTACGG
>I6629V002B0W9D length=24 xy=0713_1999 region=2 run=R_2014_12_30_12_21_21_
GAGATGGCCGCCTGGGGAGTACGG
>I6629V002B0WBE length=360 xy=0713_0776 region=2 run=R_2014_12_30_12_21_21_
GCGTAGGGTGCAAGCGTTAATCGGAATTACTGGGCGTAAAGCGTGCGCAGGCGGTTTTGT
AAGTCTGACGTGAAATCCCCGGGCTTAACCTGGGAATTGCGTTGGAGACTGCAAGGCTAG
AGTCTGGCAGGGGGGGGTAGAATTCCACGTGTAGCAGTGAAATGCGTAAAGATGTGGAGG
AACACCGATGGCGAAGGCAGCCCCCTGGGTCAAGACTGACGCTCACGCACGAAAGCGTGG
GGAGCAAACAGGATTAGATACCCTGGTAGTCCACGCCCTAAACGATGTCTACTAGTTGTC
GGGTTTTAATTAACTTGGTAACGCAGCTAACGCGTGAAGTAGACCGCCTGGGGAGTACGG
>I6629V002B0WHM length=24 xy=0713_1000 region=2 run=R_2014_12_30_12_21_21_
GAGATGGCCGCCTGGGGAGTACGG
>I6629V002B0WN5 length=24 xy=0713_1235 region=2 run=R_2014_12_30_12_21_21_
GAGATGGCCGCCTGGGGAGTACGG
>I6629V002B0WR9 length=361 xy=0713_1383 region=2 run=R_2014_12_30_12_21_21_
GCGGAGGGTGCAAGCGTTAATCGGAATTACTGGGCGTAAAGCGCACGCAGGCGGTTTGTT
AAGTCAGATGTGAAATCCCCGGGCTCAACCTGGGAACTGCATCTGATACTGGCAAGCTTG
AGTCTCGTAGAGGGGGGTAGAATTCCAGGTGTAGCGGTGAAATGCGTAGAGATCTGGAGG
AATACCGGTGGCGAGGGCGGCCCCCTGGACGAAGACTGACGCTCAGGTGCGAAAGCGTGG
GGAGCAAACAGGATTAGATACCCTGGTAGTCCACGCCGTAAACGATGTCGACTTGGAGGT
TGTGCCCTTGAGGCGTGGCTTCCGGAGCTAACGCGTTAAGTCGACCGCCTGGGGAGTACG
G
>I6629V002B0WTR length=23 xy=0713_1437 region=2 run=R_2014_12_30_12_21_21_
GAGATGCCGCCTGGGGAGTACGG
>I6629V002B0WU4 length=362 xy=0713_1486 region=2 run=R_2014_12_30_12_21_21_
GCGTAGGTGGCAAGCGTTATCCGGAATTATTGGGCGTAAAGCGCGCGTAGGCGGTTTTTT
AAGTCTGATGTGAAAGCCCACGGCTCAACCGTGGAGGGTCATTGGAAACTGGAAAACTTG
AGTGCAGAAGAGGAAAGTGGAATTCCATGTGTAGCGGTGAAATGCGCAGAGATATGGAGG
AACACCAGTGGCGAAGGCGACTTTCTGGTCTGTAACTGACGCTGATGTGCGAAAGCGTGG
GGATCAAACAGGATTAGATACCCTGGTAGTCCACGCCGTAAACGATGAGTGCTAAGTGTT
AGGGGGTTTCCGCCCCTTAGTGCTGCAGCTAACGCATTAAGCACTCCGCCTGGGGAGTAC
GG
>I6629V002B0WWF length=60 xy=0713_1533 region=2 run=R_2014_12_30_12_21_21_
GCGAAGGGGGCTAGCGTTGTTCGGAATTACTGGGCGTAAAGCGCACGCAGGCGGTCGTCG
>I6629V002B0WY6 length=362 xy=0713_1632 region=2 run=R_2014_12_30_12_21_21_
GCAGAGGTCCCAAGCGTCGTTCGGATTCACTGGGCGTAAAGGGTGCGTAGGAGGTTGGCA
AAGTCGGATGTGAAATCTCACCGCTCAACGGTGAAATGGCGTTCGATACTGGTTGACTAG
AGGATTGGAGGGGAAAGCGGAATTCCTGGTGTAGCGGTGAAATGCGTAGATATCAGGAGG
AACACCAACGGCGAAGGCAGCTTTCTAGACAATACCTGACTCTGGGGCACGAAGGCCAGG
GGAGCGAACGGGACTAGATACCCCGGTAGTCCTGGCAGTAAACGTTGTTCATTAGGTGTG
GGCGGATTCGACCCCGTCTGTGCCGTCGCTAACGCATTAAATGAACCGCCTGGGGAGTAC
GG
>I6629V002B0WZV length=133 xy=0713_1657 region=2 run=R_2014_12_30_12_21_21_
GCGGAGGGGGCTAGCGTTGTTCGGAATGACTGGGCGTAAAGCGCGCGTAGGCGGATTGGC
AAGTTGGGGGTGAAATCCCGGGGCTCAACCTCGGAATGGCCTTCAAGACTGCTGGTCTTG
AGTTCGAGGAGTG
>I6629V002B0X1B length=354 xy=0713_3005 region=2 run=R_2014_12_30_12_21_21_
GCGTAGGGTGCAAGCGTTAATCGGAATTACTGGGCGTAAAGCGTGCGCAGGCGGTTATAT
AAGACAGATGTGAAATCCCCGGGCTCAACCTGGGAACTGCATTCGTGACTGTATAGCTAG
AGTACGGCAGAAGGGGATGGAATTCCGCGTGTAGCAGTGAAATGCGTAGATATGCGGAGG
AACACCGATGGCGAAGGCAATCCCCTGGGCCTGTACTGACGCTCATGCACGAAAGCGTGG
GGAGCAAACAGGATTAGATACCCTGGTAGTCCACGCCCTAAACGATGTCAACTGGTTGTT
GGGTCTTCACTGACTCAGTAACGAAGCTAACGCGTGAAGTTGACCGCCTGGGGA
>I6629V002B0XFP length=361 xy=0713_2227 region=2 run=R_2014_12_30_12_21_21_
GCGGAGGGAGCTAGCGTTATTCGGAATTACTGGGCGTAAAGCGCACGTAGGCGGCTTTGT
AAGTTAGAGGTGAAAGCCTGGAGCTCAACTCCAGAATTGCCTTTAAGACTGCATCGCTTG
AATCCAGGAGAGGTGAGTGGAATTCCGAGTGTAGAGGTGAAATTCGTAGATATTCGGAAG
AACACCAGTGGCGAAGGCGGCTCACTGGACTGGTATTGACGCTGAGGTGCGAAAGCGTGG
GGAGCAAACAGGATTAGATACCCTGGTAGTCCACGCCGTAAACGATGATAACTAGCTGTC
GGGGCTCTTAGAGCTTCGGTGGCGCAGCTAACGCATTAAGTTATCCGCCTGGGGAGTACG
G
>I6629V002B0XJV length=361 xy=0713_2377 region=2 run=R_2014_12_30_12_21_21_
GCGGAGGGAGCTAGCGTTATTCGGAATTACTGGGCGTAAAGCGCACGTAGGCGGCTTTGT
AAGTTAGAGGTGAAAGCCTGGAGCTCAACTCCAGAATTGCCTTTAAGACTGCATCGCTTG
AATCCAGGAGAGGTGAGTGGAATTCCGAGTGTAGAGGTGAAATTCGTAGATATTCGGAAG
AACACCAGTGGCGAAGGCGGCTCACTGGACTGGTATTGACGCTGAGGTGCGAAAGCGTGG
GGAGCAAACAGGATTAGATACCCTGGTAGTCCACGCCGTAAACGATGATAACTAGCTGTC
GGGGCTCTTAGAGCTTCGGTGGCGCAGCTAACGCATTAAGTTATCCGCCTGGGGAGCACG
G
>I6629V002B0XK7 length=24 xy=0713_2425 region=2 run=R_2014_12_30_12_21_21_
GAGATGGCCGCCTGGGGAGTACCG
>I6629V002B0XKA length=361 xy=0713_2392 region=2 run=R_2014_12_30_12_21_21_
GCGGAGGGTGCAAGCGTTGCCCGGAATCACTGGGCGTAAAGGGCGTGTAGGCGGACGACT
TAAGTCTGGTTTTAAAGACTGCGGCTCAACCGCAGGGATGGACTGGATACTGGGTGTCTT
GACCTCTGGAGAGAGAACTGGAATTCCTGGTGTAGCGGGGGAATGCGTAGATACCAGGAG
GAACACCAATGGCGAAGGCAGGTTCTTGGACAGAAGGTGACGCTGAGGCGCGAAAGTGTG
GGGAGCGAACCGGATTAGATACCCGGGTAGTCCACGCCCTAAACGATGTCAACTGGTTGT
TGGGTCTTAACTGACTCAGTAACGAAGCTAACGCGTGAAGTTGACCGCCTGGGGAGTACG
G
>I6629V002B0XN5 length=25 xy=0713_2531 region=2 run=R_2014_12_30_12_21_21_
GAGATGGGCCGCCTGGGGAGTACGG
>I6629V002B0XQR length=360 xy=0713_2625 region=2 run=R_2014_12_30_12_21_21_
GCGTAGGGTGCGAGCGTTAATCGGAATTACTGGGCGTAAAGCGTGCGCAGGCGGTCATGC
AAGACAGAGGTGAAATCCCCGGGCTCAACCTGGGAACTGCCTTTGTGACTGCATGGCTGG
AGTGCGGCAGAGGGGGATGGAATTCCGCGTGTAGCAGCGAAATGCGTAGATATGCGGAGG
AACACCGATGGCGAAGGCAATCCCCTGGGCCTGCACTGACGCTCATGCACGAAAGCGTGG
GGAGCAAACAGGATTAGATACCCTGGTAGTCCACGCCCTAAACGATGTCAACTGGTTGTT
GGGGATTTATTTCTTCAGTAACGAAGCTAACACGTGAAGTTGACCGCCTGGGGAGTACGG
>I6629V002B0XRB length=361 xy=0713_2645 region=2 run=R_2014_12_30_12_21_21_
ACAGAGGGTGCGAGCGTTAATCGGATTTACTGGGCGTAAAGCGTGCGTAGGCGGCTTTTT
AAGTCGGATGTGAAATCCCCGAGCTTAACTTGGGAATTGCATTCGATACTGGGAAGCTAG
AGTATGGGAGAGGATGGTAGAATTCCAGGTGTAGCGGTGAAATGCGTAGAGATCTGGAGG
AATACCGATGGCGAAGGCAGCCATCTGGCCTAATACTGACGCTGAGGTACGAAAGCATGG
GGAGCAAACAGGATTAGATACCCTGGTAGTCCATGCCGTAAACGATGTCTACTAGCCGTT
GGGGCCTTTGAGGCTTTAGTGGCGCAGCTAACGCGATAAGTAGACCGCCTGGGGAGTACG
G
>I6629V002B0XSS length=358 xy=0713_2698 region=2 run=R_2014_12_30_12_21_21_
GCGGAGGGTGCAAGCGTTACCCGGAATCACTGGGCGTAAAGGGCGTGTAGGCGGACACTT
AAGTCTGCTTTTAAAGACTGCGGCTCAACCGCAGGGATGGACTGGATACTGGGTGTCTTG
ACCTCTGGAGAGAGAACTGGAATTCCTGGTGTAGCGGTGGAATGCGTAGATACCAGGAGG
AACACCAATGGCGAAGGCAGGTTCTTGGACAGAAGGTGACGCTGAGGCGCGAAGGTGTGG
GGAGCGAACCGGATTAGATACCCGGGTAGTCCACACCCTAAACGATGTACGTTGGCTAAC
CGCAGGATGCTGTGGTTGGCGAAGCTAACGCGATAAACGTACCGCCTGGGGAGTACGG
>I6629V002B0XXD length=361 xy=0713_2863 region=2 run=R_2014_12_30_12_21_21_
ACGGAGGGAGCTAGCGTTATTCGGAATTACTGGGCGTAAAGCGCACGTAGGCGGCTTTGT
AAGTTAGAGGTGAAAGCCTGGAGCTCAACTCCAGAATTGCCTTTAAGACTGCATCGCTTG
AATCCAGGAGAGGTGAGTGGAATTCCGAGTGTAGAGGTGAAATTCGTAGATATTCGGAAG
AACACCAGTGGCGAAGGCGGCTCACTGGACTGGTATTGACGCTGAGGTGCGAAAGCGTGG
GGAGCAAACAGGATTAGATACCCTGGTAGTCCACGCCGTAAACGATGATAACTAGCTGTC
GGGGCTCTTAGAGCTTCGGTGGCGCAGCTAACGCATTAAGTTATCCGCCTGGGGAGTACG
G
>I6629V002B0XXF length=361 xy=0713_2865 region=2 run=R_2014_12_30_12_21_21_
GCGGAGGGAGCTAGCGTTATTCGGAATTACTGGGCGTAAAGCGCACGTAGGCGGCTTTGT
AAGTTAGAGGTGAAAGCCTGGAGCTCAACTCCAGAATTGCCTTTAAGACTGCATCGCTTG
AATCCAGGAGAGGTGAGTGGAATTCCGAGTGTAGAGGTGAAATTCGTAGATATTCGGAAG
AACACCAGTGGCGAAGGCGGCTCACTGGACTGGTATTGACGCCGAGGTGCGAAAGCGTGG
GGAGCAAACAGGATTAGATACCCTGGTAGTCCACGCCGTAAACGATGATAACTAGCTGTC
GGGGCTCTTAGAGCTTCGGTGGCGCAGCTAACGCATTAAGTTATCCGCCTGGGGAGTACG
G
>I6629V002B0Y26 length=24 xy=0714_0272 region=2 run=R_2014_12_30_12_21_21_
GAGATGGCCGCCTGGGGAGTACGG
>I6629V002B0Y2V length=24 xy=0714_0261 region=2 run=R_2014_12_30_12_21_21_
GGGATGGCCGCCTGGGGAGTACGG
>I6629V002B0Y59 length=350 xy=0714_0383 region=2 run=R_2014_12_30_12_21_21_
GCGGAGGGAGCTAGCGTTATTCGGAATTACTGGGCGTAAAGCGCACGTAGGCGGCTTTGT
AAGTTAGAGGTGAAAGCCTGGAGCTCAACTCCAGAATTGCCTTTAAGACTGCATCGCTTG
AATCCAGGAGAGGTGAGTGGAATTCCGAGTATAGAGGTGAAATTCGTAGATATTCGGAAG
AACACCAGTGGCGAAGGCGGCTCACTGGACTGGTATTGACGCTGAGGTGCGAAAGCGTGG
GGAGCAAACAGGATTAGATACCCTGGTAGTCCACGCCGTAAACGATGATAACTAGCTGTC
GGGGCTCTTAGAGCTTCGGTGGCGCAGCTAACGCATTAAGTTATCCGCCT
>I6629V002B0Y5L length=23 xy=0714_0359 region=2 run=R_2014_12_30_12_21_21_
GAGATGCCGCCTGGGGAGTACGG
>I6629V002B0Y6T length=361 xy=0714_0403 region=2 run=R_2014_12_30_12_21_21_
GCAGAGGGTGCGAGCGTTAATCGGATTTACTGGGCGTAAAGCGTGCGTAGGCGGCTTTTT
AAGTCGGATGTGAAATCCCCGAGCTTAACTTGGGAATTGCATTCGATACTGGGAAGCTAG
AGTATGGGAGAGGATGATAGAATTCCAGGTGTAGCGGTGAAATGCGTAGAGATCTGGAGG
AATACCGATGGCGAAGGCAGCCATCTGGCCTAATACTGACGCTGAGGTACGAAAGCATGG
GGAGCAAACAGGATTAGATACCCTGGTAGTCCATGCCGTAAACGATGTCTACTAGCCGTT
GGGGCCTTTGAGGCTTTAGTGGCGCAGCTAACGCGATAAGTAGACCGCCTGGGGAGTACG
G
>I6629V002B0YAM length=350 xy=0713_3340 region=2 run=R_2014_12_30_12_21_21_
GCGGAGGGAGCTAGCGTTATTCGGAATTACTGGGCGTAAAGCGCACGTAGGCGGCTTTGT
AAGTTAGAGGTGAAAGCCTGGAGCTCAACTCCAGAATTGCCTTTAAGACTGCATCGCTTG
AATCCAGGAGAGGTGAGTGGAATTCCGAGTGTAGAGGTGAAATTCGTAGATATTCGGAAG
AACACCAGTGGCGAAGGCGGCTCACTGGACTGGTATTGACGCTGAGGTGCGAAAGCGTGG
GGAGCGAACAGGATTAGATACCCTGGTAGTCCACGCCGTAAACGATGATAACTAGCTGTC
GGGGCTCTTAGAGCTTCGGTGGCGCAGCTAACGCATTAAGTTATCCGCCT
>I6629V002B0YCX length=264 xy=0713_3423 region=2 run=R_2014_12_30_12_21_21_
GCGAGGGGGCAAGCGTTGGTTCGGAATTATTGGGCGTAAAAGCGCACGTAGGCGGCTTTG
GTAAGTTAGGAGGTGAAAGCCTGGAGCTCAACTCCAGAATTGCCTTTAAGACTGCATCGC
TTGAATCCAGGAGAGGTGAGTGGAATTCCGAGTGTAGAGGTGAAATTCGTAGATATTCGG
AAGAACACCAGTGGCGAAGGCGGCTCACTGGACTGGTATTGACGCTAGAGGTGCGAAAGC
GTGGGGAGCAAACAGGATTAGATA
>I6629V002B0YEK length=326 xy=0713_3482 region=2 run=R_2014_12_30_12_21_21_
GCGGAGGGAGCTAGCATTATTCGGAATTACTGGGCGTAAAGCGCACGTAGGCGGCTTTGT
AAGTTAGAGGTGAAAGCCTGGAGCTCAACTCCAGAATTGCCTTTAAGACTGCATCGCTTG
AATCCAGGAGAGGTGAGTGGAATTCCGAGTGTAGAGGTGAAATTCGTAGATATTCGGAAG
AACACCAGTGGCGAAGGCGGCTCACTGGACTGGTATTGACGCTGAGGTGCGAAAGCGTGG
GGAGCAAACAGGATTAGATACCCTGGTAGTCCACGCCGTAAACGATGATAACTAGCTGTC
GGGGCTCTTAGAGCTTCGGTGGCGCA
>I6629V002B0YET length=24 xy=0713_3491 region=2 run=R_2014_12_30_12_21_21_
GAGATGGCCGCCTGGGGAGTACGG
>I6629V002B0YFL length=360 xy=0713_3519 region=2 run=R_2014_12_30_12_21_21_
GCGTAGGGTGCAAGCGTTAATCGGAATTACTGGGCGTAAAGCGTGCGCAGGCGGTTGTGC
AAGACCGATGTGAAATCCCCGGGCTTAACCTGGGAATGGCATTGGTGACTGCACGGCTAG
AGTGTGTCAGAGGGGGGTAGAATTCCACGTGTAGCAGTGAAATGCGTAGAGATGTGGAGG
AATACCGATGGCGAAGGCAGCCCCCTGGGATAACACTGACGCTCATGCACGAAAGCGTGG
GGAGCAAACAGGATTAGATACCCTGGTAGTCCACGCCCTAAACGATGTCAACTAGTTGTC
GGGTCTTAATTGACTTGGTAACGCAGCTAACGCGTGAAGTTGACCGCCTGGGGAGTACGG
>I6629V002B0YI2 length=359 xy=0713_3644 region=2 run=R_2014_12_30_12_21_21_
GCGTAGGGTGCAAGCGTTAATCGGAATTACTGGGCGTAAAGCGTGCGCAGGCGGTTTTGT
AAGTCTGACGTGAAATCCCCGGGCTTAACCTGGGAATTGCGTTGGAGACTGCAAGGCTGG
AGTCTGGCAGAGGGGGGTAGAATTCCACGTGTAGCAGTGAAATGCCTAGAGATGTGGAGG
AACACCGATGGCGAAGGCAGCCCCCTGGGTCAAGACTGACGCTCATGCACGAAAGCGTGG
GGAGCAAACAGGATTAGATACCCTGGTAGTCCACGCCCTAAACGATGTCTACTAGTTGTC
GGGTCTTAATTGACTTGGTAACGCAGCTAACGCGTGAAGTAGGCCGCCTGGGGATACGG
>I6629V002B0YMU length=24 xy=0713_3780 region=2 run=R_2014_12_30_12_21_21_
GAGATGGCCGCCTGGGGAGTACGG
>I6629V002B0YR6 length=355 xy=0713_3972 region=2 run=R_2014_12_30_12_21_21_
GCGGAGGGAGCTAGCGTTATTCGGAATTACTGGGCGTAAAGCGCACGTAGGCGGCTTTGT
AAGTTAGAGGTGAAAGCCTGGAGCTCAACTCCAGAATTGCCTTTAAGACTGCATCGCTTG
AATCCAGGAGAGGTGAGTGGAATTCCGAGTGTAGAGGTGAAATTCGTAGATATTCGGAAG
AACACCAGTGGCGAAGGCGGCTCACTGGACTGGTATTGACGCTGAGGTGCGAAAGCGTGG
GGAGCAAACAGGATTAGATACCCTGGTAGTCCACGCCGTAAACGATGATAACTAGCTGTC
GGGGCTCTTAGAGCTTCGGTGGCGCAGCTAACGCATTAAGTTATCCGCCTGGGGA
>I6629V002B0YRE length=24 xy=0713_3944 region=2 run=R_2014_12_30_12_21_21_
GAGATGGCCGCCTGGGGAGTACGG
>I6629V002B0YST length=24 xy=0713_3995 region=2 run=R_2014_12_30_12_21_21_
GAGATGGCCGCCTGGGGAGTACGG
>I6629V002B0Z3U length=361 xy=0714_1592 region=2 run=R_2014_12_30_12_21_21_
GCGGAGGGTGCAAGCGTTAATCGGAATTACTGGGCGTAAAGCGCACGCAGGCGGTTTGTT
AAGTCAGATGTGAAATCCCCGGGCTCAACCTGGGAACTGCATCTGATACTGGCAAGCTTG
AGTCTCGTAGAGGGGGGTAGAATTCCAGGTGTAGCGGTGAAATGCGTAGAGATCTGGAGG
AATACCGGTGGCGAAGGCGGCCCCCTGGACGAAGACTGACGCTCAGGTGCGAAAGCGTGG
GGAGCAAACAGGATTAGATACCCTGGTAGTCCACGCCGTAAACGATGTCGACTTGGAGGT
TGTGCCCTTGAGGCGTGGCTTCCGGAGCTAACGCGTTAAGTCGACCGCCTGGGGAGTACG
G
>I6629V002B0Z8A length=358 xy=0714_1752 region=2 run=R_2014_12_30_12_21_21_
GCGGAGGGTGCAAGCGTTACCCGGAATCACTGGGCGTAAAGGGCGTGTAGGCGGACACTT
AAGTCTGGTTTTAAAGACTGCGGCTCAACCGCAGGGATGGACTGGATACTGGGTGTCTTG
ACCTCTGGAGAGAGAACTGGAATTCCTGGTGTAGCGGTGGAATGCGTAGATACCAGGAGG
AACACCAATGGCGAAGGCAGGTTCTTGGACAGAAGGTGACGCTGAGGCGCGAAAGTGTGG
GGAGCGAACCGGATTAGATACCCGGGTAGTCCACACCCTAAACGATGTACGTTGGCTAAC
CGCAGGATGCTGTGGTTGGCGAAGCTAACGCGATAAACGTACCGCCTGGGGAGTACGG
>I6629V002B0Z8I length=24 xy=0714_1760 region=2 run=R_2014_12_30_12_21_21_
GAGATGGCCGCCTGGGGAGTACGG
>I6629V002B0ZAI length=361 xy=0714_0536 region=2 run=R_2014_12_30_12_21_21_
GCGGAGGGAGCTAGCGTTATTCGGAATTACTGGGCGTAAAGCGCACGTAGGCGGCTTTGT
AAGTTAGAGGTGAAAGCCTGGAGCTCAACTCCAGAATTGCCTTTAAGACTGCATCGCTTG
AATCCAGGAGAGGTGAGTGGAATCCCGAGTGTAGAGGTGAAATTCGTAGATATTCGGAAG
AACACCAGTGGCGAAGGCGGCTCACTGGACTGGTATTGACGCTGAGGTGCGAAAGCGTGG
GGAGCAAACAGGATTAGATACCCTGGTAGTCCACGCCGTAAACGATGATAACTAGCTGTC
GGGGCTCTTAGAGCTTCGGTGGCGCAGCTAACGCATTAAGTTAGCCGCCTGGGGAGTACG
G
>I6629V002B0ZAW length=355 xy=0714_0550 region=2 run=R_2014_12_30_12_21_21_
GCGGAGGGAGCTAGCGTTATTCGGAATTACTGGGCGTAAAGCGCACGTAGGCGGCTTTGT
AAGTTAGAGGTGAAAGCCTGGAGCTCAACTCCAGAATTGCCTTTAAGACTGCATCGCTTG
AATCCAGGAGAGGTGAGTGGAATTCCGAGTGTAGAGGTGAAATTCGTAGATATTCGGAAG
AACACCAGTGGCGAAGGCGGCTCACTGGACTGGTATTGACGCTGAGGTGCGAAAGCGTGG
GGAGCAAACAGGATTAGATACCCTGGTAGTCCGCGCCGTAAACGATGATAACTAGCTGTC
GGGGCTCTTAGAGCTTCGGTGGCGCAGCTAACGCATTAAGTTATCCGCCTGGGGA
>I6629V002B0ZDC length=24 xy=0714_0638 region=2 run=R_2014_12_30_12_21_21_
GAGATGGCCGCCTGGGGAGTACGG
>I6629V002B0ZF2 length=24 xy=0714_0736 region=2 run=R_2014_12_30_12_21_21_
GAGATGGCCGCCTGGGGAGTACGG
>I6629V002B0ZFJ length=361 xy=0714_0717 region=2 run=R_2014_12_30_12_21_21_
GCAGAGGGTGCGAGCGTTAATCGGATTTACTGGGCGTAAAGCGTGCGTAGGCGGCTGATT
AAGTCGGATGTGAAATCCCTGAGCTTAACTTAGGAATTGCATTCGATACTGGTCAGCTAG
AGTATGGGAGAGGATGGTAGAATTCCAGGTGTAGCGGTGAAATGCGTAGAGATCTGGAGG
AATACCGATGGCGAAGGCAGCCATCTGGCCTAATACTGACGCTGAGGTACGAAAGCATGG
GGAGCAAACAGGATTAGATACCCTGGTAGTCCATGCCGTAAACGATGAGTGCTAAGTGTT
GGGGGGTTTCGCCCCTCAGTGCTGCAGCTAACGCATTAAGCACTCCGCCTGGGGAGTACG
G
>I6629V002B0ZG8 length=23 xy=0714_0778 region=2 run=R_2014_12_30_12_21_21_
GAGATGCCGCCTGGGGAGTACGG
>I6629V002B0ZHO length=361 xy=0714_0794 region=2 run=R_2014_12_30_12_21_21_
GCGGAGGGAGCTAGCGTTATTCGGAATTACTGGGCGTAAAGCGCACGTAGGCGGCTTTGT
AAGTTAGAGGTGAAAGCCTGGAGCTCAACTCCAGAATTGCCTTTAAGACTGCATCGCTTG
AATCCAGGAGAGGTGAGTGGAATTCCGAGTGTAGAGGTGAAATTCGTAGATATTCGGAAG
AACACCAGTGGCGAAGGCGGCTCACTGGACTGGTATTGACGCTGAGGTGCGAAAGCGTGG
GGAGCAAACAGGATTAGATACCCTGGTAGTCCACGCCGTAAACGATGATAACTAGCTGTC
GGGGCTCTTAGAGCTTCGGTGGCGCAGCTAACGCGTTAAGTTATCCGCCTGGGGAGTACG
G
>I6629V002B0ZJZ length=24 xy=0714_0877 region=2 run=R_2014_12_30_12_21_21_
GAGATGGCCGCCTGGGGAGTACGG
>I6629V002B0ZKN length=361 xy=0714_0901 region=2 run=R_2014_12_30_12_21_21_
GCGGAGGGAGCTAGCGTTATTCGGAATTACTGGGCGTAAAGCGCACGTAGGCGGCTTTGT
AAGTTAGAGGTGAAAGCCTGGAGCTCAACTCCAGAATTGCCTTTAAGACTGCATCGCTTG
AATCCAGGAGAGGTGAGTGGAATTCCGAGTGTAGAGGTGAAATTCGTAGATATTCGGAAG
AACACCTGTGGCGAAGGCGGCTCACTGGACTGGTATTGACGCTGAGGTGCGAAAGCGTGG
GGAGCAAACAGGATTAGATACCCTGGTAGTCCACGCCGTAAACGATGATAACTAGCTGTC
GGGGCTCTTAGAGCTTCGGTGGCGCAGCTAACGCATTAAGTTATCCGCCTGGGGAGTACG
G
>I6629V002B0ZPW length=24 xy=0714_1090 region=2 run=R_2014_12_30_12_21_21_
GAGATGGCCGCCTGGGGAGTACGG
>I6629V002B0ZUH length=361 xy=0714_1255 region=2 run=R_2014_12_30_12_21_21_
GCGGAGGGTGCAAGCGTTACCCGGAATCACTGGGCGTAAAGGGCGTGTAGGCGGACACTT
AAGTCTGGTTTTAAAGACTGCGGCTCAACCGCAGGGATGGACTGGATACTGGGTGTCTTG
ACCTCTGGAGAGAGAACTGGAATTCCTGGTGTAGCGGTGGAATGCGTAGATACCAGGAGG
AACACCAATGGCGAAGGCAGGTTCTTGGACAGAAGGTGACGCTGAGGCGCGAAAGCGTGG
GGAGCAAACAGGATTAGATACCCTGGTAGTCCACGCCGTAAACGATGATAACTAGCTGTC
GGGGCTCTTAGAGCTTCGGTGGCGCAGCTAACGCATTAAGTTATCCGCCTGGGGAGTACG
G
>I6629V002B0ZW7 length=360 xy=0714_1353 region=2 run=R_2014_12_30_12_21_21_
GCGGAGGGTGCAAGCGTTACCCGGAATCACTGGGCGTAAAGGGCGTGTAGGCGGACACTT
AAGTCTGGTTTTAAAAGACTGCGGCTCAACCGCAGGGATGGACTGGATACTGGGTGTCTT
GACCTCCGGAGAGAGAACTGGAATTCCTGGTGTAGCGGTGGAATGCGTAGATACCAGGAG
GAACACCAATGGCGAAGGCAGGTTCTTGGACAGAAGGTGACGCTGAGGCGCGAAAGTGTG
GGGAGCGAAACCGGATTAGATACCCGGGTAGTCCACACCCTAAACGATGTACGTTGGCTA
ACCGCAGGATGCTGTGGTTGGCGAAGCTAACGCGATAAACGTACCGCCTGGGGAGTACGG
>I6629V002B0ZZA length=361 xy=0714_1428 region=2 run=R_2014_12_30_12_21_21_
GCGGAGGGAGCTAGCGTTATTCGGAATTACTGGGCGTAAAGCGCACGTAGGCGGCTTTGT
AAGTTAGAGGTGAAAGCCTGGAGCTCAACTCCAGAATTGCCTTTAAGACTGCATCGCTTG
AATCCAGGAGAGGTGAGTGGAATTCCGAGTGTAGAGGTGAAATTCGTAGATATTCGGAAG
AACACCAGTGGCGAAGGCGGCTCACTGGACTGGTATTGACGCTGAGGTGCGAAAGCGTAG
GGAGCAAACAGGATTAGATACCCTGGTAGTCCACGCCGTAAACGATGATAACTAGCTGTC
GGGGCTCTTAGAGCTTCGGTGGCGCAGCTAACGCATTAAGTTATCCGCCTGGGGAGTACG
G
>I6629V002B1072 length=360 xy=0726_0544 region=2 run=R_2014_12_30_12_21_21_
GCGGAGGGAGCTAGCGTTATTCGGAATTACTGGGCGTAAAGCGCACGTAGGCGGCTTTGT
AAGTTAGAGGTGAAAGCCTGGAGCTCAACTCCAGAATTGCCTTTAAGACTGCATCGCTTG
AATCCAGGAGAGGTGAGTGGAATTCCGAGTGTAGAGGTGAAATTCGTAGATATTCGGAAG
AACACCAGTGGCGAAGGCGGCTCACTGGACTGGTATTGACGCTGAGGTGCGAAAGCGTGG
GGAGCAAACAGGATTAGATACCCTGGTAGTCCACGCCGTAAACGATGATAACTAGCTGTC
GGGGCTCTTAGAGCTTCGGTGGCGCAGCTAACGCATTAAGTTATCCGCCTGGGGAGTACG
>I6629V002B109T length=24 xy=0726_0607 region=2 run=R_2014_12_30_12_21_21_
GAGATGGCCGCCTGGGGAGTACGG
>I6629V002B10DD length=356 xy=0725_3535 region=2 run=R_2014_12_30_12_21_21_
GCGGAGGGAGCTAGCGTTATTCGGAATTACTGGGCGTAAAGCGCACGTAGGCGGCTTTGT
AAGTTAGAGGTGAAAGCCTGGAGCTCAACTCCAGAATTGCCTTTAAGACTGCATCGCTTG
AATCCAGGAGAGGTGAGTGGAATTCCGAGTGTAGAGGTGAAATTCGTAGATATTCGGAAG
AACACCAGTGGCGAAGGCGGCTCACTGGACTGGTATTGACGCTGAGGTGCGAAAGCGTGG
GGAGCAAACAGGATTACGATACCCTGGTAGTCCACGCCGTAAACGATGATAACTAGCTGT
CGGGGCTCTTAGAGCTTCGGTGGCGCAGCTAACGCATTAAGTTATCCGCCTGGGGA
>I6629V002B10H7 length=352 xy=0725_3709 region=2 run=R_2014_12_30_12_21_21_
GCGGAGGGTGCAAGCGTTACCCGGAATCACTGGGCGTAAAGGGCGTGTAGGCGGACACTT
AAGTCTGGTTTTAGAGACTGCGGCTCAACCGCAGGGATGGACTGGATACTGGGTGTCTTG
ACCTCTGGAGAGAGAACTGGAATTCCTGGTGTAGCGGTGGAATGCGTAGATACCAGGAGG
AACACCAATGGCGAAGGCAGGTTCTTGGACAGAAGGTGACGCTGAGGCGCGAAAGTGTGG
GGAGCGAACCGGATTAGATACCCGGGTAGTCCACACCCTAAACGATGTACGTTGGCTAAC
CGCAGGATGCTGTGGTTGGCGAAGCTAACGCGATAAACGTACCGCCTGGGGA
>I6629V002B10IQ length=360 xy=0725_3728 region=2 run=R_2014_12_30_12_21_21_
GCAGAGGGTGCGAGCGTTAATCGGATTTACTGGGCGTAAAGCGTGCGTAGGCGGCTTTTT
AAGTCGGATGTGAAATCCCCGAGCTTAACTTGGGAATTGCATTCGATACTGGGAAGCTAG
AGTATGGGAGAGGATGGTAGAATTCCAGGTGTAGCGGTGAAATGCGTAGAGATCTGGAGG
AATACCGATGGCGAAGGCAGCCATCTGGCCTAATACTGACGCTGAGGTACGAAAGCATGG
GGAGCAAACAGGATTAGATACCCTGGTAGTCCATGCCGTAAACGATGTCTACTAGCCGTT
GGGGCCTTTGAGGCTTTAGTGGCGCAGCTAACGCGATAAGTAGACCGCCTGGGGATACGG
>I6629V002B10VG length=359 xy=0726_0090 region=2 run=R_2014_12_30_12_21_21_
GCGTAGGGTGCGAGCGTTAATCGGAATTACTGGGCGTAAAGCGTGCGCAGGCGGTTTTGT
AAGTCTGACGTGAAATCCCCGGGCTCAACCTGGGAATTGCGTTGGAGACTGCAAGGCTGG
AGTCTGGCAGAGGGGGGTAGAACTCCACGTGTAGCAGTGAAATGCGTAGAGATGTGGAGG
AACACCGATGGCGAAGGCAGCCCCCTGGGTCAAGACTGACGCTCATGCACGAAAGCGTGG
GGAGCAAACAGGATTAGATACCCTGGTAGTCCACGCCCTAACGATGTCTACTAGTTGTCG
GGTTTTAATTAACTTGGTAACGCAGCTAACGCGTGAAGTAGACCGCCTGGGGAGTACGG
>I6629V002B10VX length=24 xy=0726_0107 region=2 run=R_2014_12_30_12_21_21_
GAGACGGCCGCCTGGGGAGTACGG
>I6629V002B10XH length=361 xy=0726_0163 region=2 run=R_2014_12_30_12_21_21_
GCGGAGGGAGCTAGCGTTATTCGGAATTACTGGGCGTAAAGCGCACGTAGGCGGCTTTGT
AAGTTAGAGGTGAAAGCCTGGAGCTCAACTCCAGAATTGCCTTTAAGACTGCATCGCTTG
AATCCAGGAGAGGTGAGTGGAATTCCGAGTGTAGAGGTGAAATTCGTAGATATTCGGAAG
AACACCAGTGGCGAAGGCGGCTCACTGGACTGGTATTGACGCTGAGGTGCGAAAGCGTGG
GGAGCAAACAGGATTAGATACCCTGGTAGTCCATGCCGTAAACGATGATAACTAGCTGTC
GGGGCTCTTAGAGCTTCGGTGGCGCAGCTAACGCATTAAGTTATCCGCCTGGGGAGTACG
G
>I6629V002B10XK length=359 xy=0726_0166 region=2 run=R_2014_12_30_12_21_21_
GCGGAGGGGGCTAGCGTTGTTCGGAATTACTGGGCGTAAAGCGCACGTAGGCGGCTTTGT
AAGTTAGAGGTGAAAGCCCGGAGCTCAACTCCGGAATTGCCTTTAAGACTGCATCGCTTG
AATCATGGAGAGGTGAGTGGAATTCCGAGTGTAGAGGTGAAATTCGTAGATATTCGGAAG
AACACCAGTGGCGAAGGCGACTCACTGGACATGTATTGACGCTGAGGTGCGAAAGCGTGG
GGAGCAAACAGGATTAGATACCCTGGTAGTCCACGCCGTAAACGATGATGACTAGTTGTC
GGGGCGCTTGCGTTTCGGTGCGCAGCTAACGCGTTAAGTCATCCGCCTGGGGAGTACGG
>I6629V002B10YD length=24 xy=0726_0195 region=2 run=R_2014_12_30_12_21_21_
GAGATGGCCGCCTGGGGAGTACGG
>I6629V002B110S length=24 xy=0726_1578 region=2 run=R_2014_12_30_12_21_21_
GAGATGGCCGCCTGGGGAGTACGG
>I6629V002B114C length=360 xy=0726_1706 region=2 run=R_2014_12_30_12_21_21_
GCGTAGGGTGCGAGCGTTAATCGGAATTACTGGGCGTAAAGCGTGCGCAGGCGGTTTTGT
AAGACAGAGGTGAAATCCCCGGGCTCAACCTGGGAACTGCCTTTGTGACTGCAAGGCTAG
AGTACGGCAGAGGGGGATGGAATTCCGCGTGTAGCAGTGAAATGCGTAGATATGCGGAGG
AACACCGATGGCGAAGGCAATCCCCTGGGCCTGTACCGACGCTCATGCACGAAAGCGTGG
GGAGCAAACAGGATTAGATACCCTGGTAGTCCACGCCCTAAACGATGACAACTGGTTGTT
GGGTCTTAACTGACTCAGTAACGAAGCTAACGCGTGAAGTTGACCGCCTGGGGAGTACGG
>I6629V002B1169 length=361 xy=0726_1811 region=2 run=R_2014_12_30_12_21_21_
GCGGAGGGAGCTAGCGTTATTCGGAATTACTGGGCGTAAAGCGCACGTAGGCGGCTTTGT
AAGTTAGAGGTGAAAGCCTGGAGCTCAACTCCAGAATTGCCTTTAAGACTGCATCGCTTG
AATCCAGGAGAGGTGAGTGGAATTCCGAGCGTAGAGGTGAAATTCGTAGATATTCGGAAG
AACACCAGTGGCGAAGGCGGCTCACTGGACTGGTATTGACGCTGAGGTGCGAAAGCGTGG
GGAGCAAACAGGATTAGATACCCTGGTAGTCCACGCCGTAAACGATGATAACTAGCTGTC
GTGGCTCTTAGAGCTTCGGTGGCGCAGCTAACGCATTAAGTTATCCGCCTGGGGAGTACG
G
>I6629V002B116L length=363 xy=0726_1787 region=2 run=R_2014_12_30_12_21_21_
GCGAAGGGTGCGAGCGTTACTCGGAATTACTGGGCGTAAAGCGTGCGTAGGTGGTTTGTT
AAGTCTGATGTGAAAGCCCTGGGCTCAACCTGGGAATGGCATTGGATACTGGCAGGCTAG
AGTGTGGCAGAGGGTAGTGGAATTCCTGGTGTAGCAGTGAAATGCGTAGAGATCAGGAAG
AACATCCGTGGCGAAGGCGACTGCCTGGGCCAACACTGACACTGAGGCGACGAAAGCGTG
GGGAGCAAACAGGATTAGATACCCTGGTAGTCCACGCCCTAAACGATGCGAACTGGATGT
TGGGTGCAATTTGGCACGCAGTATCGAAGCTAACGCGTTAAGTTCGCCGCCTGGGGAGTA
CGG
>I6629V002B11E4 length=362 xy=0726_0798 region=2 run=R_2014_12_30_12_21_21_
GCGTAGGTGGCAAGCGTTGTCCGGAATTATTGGGCGTAAAGCGCGCGCAGGCGGTCCTTT
AAGTCTGATGTGAAAGCCCACGGCTCAACCGTGGAGGGTCATTGGAAACTGGAGGACTTG
AGTGCAGAAGAGGAAAGTGGAATTCCATGTGTAGCGGTGAAATGCGTAGAGATGTGGAGG
AACACCAGTGGCGAAGGCGACTTTCTGGTCTGTAACTGACGCTGAGGCGCGAAAGCGTGG
GGAGCAAACAGGATTAGATACCCTGGTAGTCCACGCCGTAAACGATGAGTGCTAAGTGTT
AGGGGGTTTCCGCCCCTTAGTGCTGCAGCTAACGCATTAAGCACTCCGCCTGGGGAGTAC
GG
>I6629V002B11FW length=361 xy=0726_0826 region=2 run=R_2014_12_30_12_21_21_
GCGGAGGGTGCAAGCGTTACCCGGAATCACTGGGCGTAAAGGGCGTGTAGGCGGCTTTGT
AAGTTAGAGGTGAAAGCCTGGAGCTCAACTCCAGAATTGCCTTTAAGACTGCATCGCTTG
AATCCAGGAGAGGTGAGTGGAATTCCGAGTGTAGAGGTGAAATTCGTAGATATTCGGAAG
AACACCAGTGGCGAAGGCGGCTCACTGGACTGGTATTGACGCTGAGGTGCGAAAGCGTGG
GGAGCAAACAGGATTAGATACCCTGGTAGTCCACGCCGTAAACGATGATAACTAGCTGTC
GGGGCTCTTAGAGCTTCGGTGGCGCAGCTAACGCATTAAGTTATCCGCCTGGGGAGTACG
G
>I6629V002B11HC length=24 xy=0726_0878 region=2 run=R_2014_12_30_12_21_21_
GAGATGGCCGCCTGGGGAGTACGG
>I6629V002B11KF length=371 xy=0726_0989 region=2 run=R_2014_12_30_12_21_21_
GCGGAGGGAGCTAGCGTTATTCGGAATTACTGGGCGTAAAGCGCACGTAGGCGGCTTTGT
AAGTTAGAGGTGAAAGCCTGGAGCTCAACTCCAGAATTGCCTTTAAGACTGCATCGCTTG
AATCCAGGAGAGGTGAGTGGAATTCCGAGTGTAGAGGTGAAATTCGTAGATATTCGGAAG
AACACCAGTGGCGAAGGCGGCTCACTGGACTGGTATTGACGCTGAGGTGCGAAAGCGTGG
GGANCAAACAGGATTAGATACCCTGGTAGTCCAGCCGTAAACGATGATAACTAGCTGTCG
GGGCTCGTTAGAGCTTCGGTGGCGCAGCTAACGCATTAAGTATCCGCCTGGGGATACGGC
TGAGTACTCCC
>I6629V002B11KY length=25 xy=0726_1008 region=2 run=R_2014_12_30_12_21_21_
GGAGATGGCCGCCTGGGGAGTACGG
>I6629V002B11O2 length=360 xy=0726_1156 region=2 run=R_2014_12_30_12_21_21_
GCGTAGGGTGCAAGCGTTAATCGGAATTACTGGGCGTAAAGCGTGCGCAGGCGGTTTTGT
AAGACAGTGGTGAAATCCCCGGGCTCAACCTGGGAACTGCCATTGTGACTGCAAGGCTAG
AGTGCGGCAGAGGGGGATGGAATTCCGCGTGTAGCAGTGAAATGCGTAGATATGCGGAGG
AACACCGATGGCGAAGGCAATCCCCTGGGCCTGCACTGACGCTCATGCACGAAAGCGTGG
GGAGCAAACAGGATTAGATACCCTGGTAGTCCACGCCCTAAACGATGTCAACTGGTTGTT
GGGTCTTAACTGACTCAGTAACGAAGCTAACGCGTGAAGTTGACCGCCTGGGGAGTACGG
>I6629V002B11SV length=24 xy=0726_1293 region=2 run=R_2014_12_30_12_21_21_
GAGATGGCCGCCTGGGGAGTACGG
>I6629V002B11T3 length=24 xy=0726_1337 region=2 run=R_2014_12_30_12_21_21_
GAGATGGCCGCCTGGGGAGTACGG
>I6629V002B11TI length=358 xy=0726_1316 region=2 run=R_2014_12_30_12_21_21_
GCGGAGGGTGCAAGCGTTACCCGGAATCACTGGGCGTAAAGGGCGTGTAGGCGGACACTT
AAGTCTGGTTTTAAAGACTGCGGCTCAACCGCAGGGATGGACTGGATACCGGGTGTCTTG
ACCTCTGGAGAGAGAACTGGAATTCCTGGTGTAGCGGTGGAATGCGTAGATACCAGGAGG
AACACCAATGGCGAAGGCAGGTTCTTGGACAGAGGGTGACGCTGAGGCGCGAAAGTGTGG
GGAGCGAACCGGATTAGATACCCGGGTAGTCCACACCCTAAACGATGTACGTTGGCTAAC
CGCAGGATGCTGTGGTTGGCGAAGCTAACGCGATAAACGTGCCGCCTGGGGAGTACGG
>I6629V002B11U8 length=24 xy=0726_1378 region=2 run=R_2014_12_30_12_21_21_
GAGATGGCCGCCTGGGGAGTACGG
>I6629V002B11VJ length=361 xy=0726_1389 region=2 run=R_2014_12_30_12_21_21_
GCGGAGGGAGCTAGCGTTATTCGGAATTACTGGGCGTAAAGCGCACGTAGGCGGCTTTGT
AAGTTAGAGGTGAAAGCCTGGAGCTCAACTCCAGAATTGCCTTTAAGACTGCATCGCTTG
AATCCAGGAGAGGTGAGTGGAATTCCGAGTGTAGAGGTGAAATTCGTAGATATTCGGAAG
AACACCAGTGGCGAAGGCGGCTCACTGGACTGGTATTGACGCTGAGGTGCGAAAGCGTAG
GGAGCAAACAGGATTAGATACCCTGGTAGTCCACGCCGTAAACGATGATAACTAGCTGTC
GGGGCTCTTAGAGCTTCGGTGGCGCAGCTAACGCATTAAGTTATCCGCCTGGGGAGTACG
G
>I6629V002B11ZP length=361 xy=0726_1539 region=2 run=R_2014_12_30_12_21_21_
GCGGAGGGAGCTAGCGTTATTCGGAATTACTGGGCGTAAAGCGCGCGTAGGCGGCTTTGT
AAGTTAGAGGTGAAAGCCTGGAGCTCAACTCCAGAAGTGCCTTTAAGACTGCATCGCTTG
AATCCAGGAGAGGTGAGTGGAATTCCGAGTGTAGAGGTGAAATTCGTAGATATTCGGAAG
AACACCAGTGGCGAAGGCGGCTCACTGGACCGGTATTGACGCTGAGGTGCGAAAGCGTGG
GGAGCAAACAGGATTAGATACCCTGGTAGTCCACGCCGTAAACGATGATAACTAGCTGTC
GGGGCTCTTAGAGCTTCGGTGGCGCAGCTAACGCATTAAGTTATCCGCCTGGGGAGTACG
G
>I6629V002B11ZT length=25 xy=0726_1543 region=2 run=R_2014_12_30_12_21_21_
GAAGATGGCCGCCTGGGGAGTACGG
>I6629V002B1249 length=24 xy=0726_3035 region=2 run=R_2014_12_30_12_21_21_
GAGATGGCCGCCTGGGGAGTACGG
>I6629V002B124B length=24 xy=0726_3001 region=2 run=R_2014_12_30_12_21_21_
GAGATGGCCGCCTGGGGAGTACGG
>I6629V002B126H length=358 xy=0726_3079 region=2 run=R_2014_12_30_12_21_21_
GCAGAGGGTGCAAGCGTTACCCGGAATCACTGGGCGTAAAGGGCGTGTAGGCGGACACTT
AAGTCTGGTTTTAAAGACTGCGGCTCAACCGCAGGGATGGACTGGATACTGGGTGTCTTG
ACCTCTGGAGAGAGAACTGGAATTCCTGGTGTAGCGGTGGAATGCGTAGATACCAGGAGG
AACACCAATGGCGAAGGCAGGTTCTTGGACAGAAGGTGACGCTGAGGCGCGAAAGTGTGG
GGAGCGAACCGGATTAGATACCCGGGTAGTCCACACCCTAAACGATGTACGTTGGCTAAC
CGCAGGATGCTGTGGTTGGCGAAGCTAACGCGATAAACGTACCGCCTGGGGAGTACGG
>I6629V002B127A length=361 xy=0726_3108 region=2 run=R_2014_12_30_12_21_21_
GCGGAGGGAGCTAGCGTTATTCGGAATTACTGGGCGTAAAGCGCACGTAGGCGGCTTTGT
AAGTTAGAGGTGAAAGCCTGGAGCTCAACTCCAGAATTGCCTTTAAGACTGCATCGCTTG
AATCCAGGAGAGGTGAGTGGAATTCCGAGTGTAGAGGTGAAATTCGTAGATATTCGGAAG
AACACCAGTGGCGAAGGCGGCTCACTGGACTGGTATTGACGCTGAGGTGCGAAAGCGTGG
GGAGCAAACAGGATTAGATACCCTGGTAGTCCACGCCGTAAACGATGATAACTAGCTGTC
GGGGCTCTTAGAGCTTCGGTGGCGCAGCTAACGCATTAAGTTATCCGCCTGGGGAGTACG
G
>I6629V002B12A8 length=360 xy=0726_1954 region=2 run=R_2014_12_30_12_21_21_
ACGGAGGGAGCTAGCGTTATTCGGAATTACTGGGCGTAAAGCGCACGTAGGCGGCTTTGT
AAGTTAGGGGTGAAAGCCTGGAGCTCAACTCCAGAATTGCCTTTAAGACTGCATCGCTTG
AATCCAGGAGAGGTGAGTGGAATTCCGAGTGTAGAGGTGAAATTCGTAGATATTCGGAAG
AACACCAGTGGCGAAGGCGGCTCACTGGACTGGTATTGACGCTGAGGTGCGAAAGCGTGG
GGAGCAAACAGGATTAGATACCCTGGTAGTCCACGCCGTAAACGATGATAACTAGCTGTC
GGGGCTCTTAGAGCTTCGGTGGCGCAGCTAACGCATTAAGTTATCCGCCTGGGGAGTACG
>I6629V002B12EW length=360 xy=0726_2086 region=2 run=R_2014_12_30_12_21_21_
GCGTAGGGTGCAAGCGTTAATCGGAATTACTGGGCGTAAAGCGTGCGCAGGCGGTTTTGT
AAGACAGAGGTGAAATCCCCGGGCTCAACCTGGGAACTGCCTTTGTGACTGCAAGGCTGG
AGTGCGGCAGAGGGGGATGGAATTCCGCGTGTAGCAGTGAAATGCGTAGATATGCGGAGG
AACACCGATGGCGAAGGCAATCCCCTGGGCCTGCACTGACGCTCATGCACGAAAGCGTGG
GGAGCAAACAGGATTAGATACCCTGGTAGTCCACGCCCTAAACGATGTCAACTGGTTGTT
GGGTCTTCACTGACTCAGTAACGAAGCTAACGCGTGAAGTTGACCGCCTGGGGAGTACGG
>I6629V002B12GM length=24 xy=0726_2148 region=2 run=R_2014_12_30_12_21_21_
GAGATGGCCGCCTGGGGAGTACGG
>I6629V002B12GQ length=361 xy=0726_2152 region=2 run=R_2014_12_30_12_21_21_
GCGGAGGGAGCTAGCGTTATTCGGAATTACTGGGCGTAAAGCGCACGTAGGCGGCTTTGT
AAGTTAGAGGTGAAAGCCTGGAGCTCAACTCCAGAATTGCCTTTAAGACTGCATCGCTTG
AATCCAGGAGAGGTGAGTGGAATTCCGAGTGTAGAGGTGAAATTCGTAGATATTCGGAAG
AACACCAGTGGCGAAGGCGGCTCACTGGACTGGTATTGACGCTGAGGTGCGAAAGCGTGG
GGAGCAAACAGGATTAGATACCCTGGTAGTCCACGCCGTAAACGATGATAACTAGCTGTC
GGGGCTCTTAGAGCTTCGGTGGCGCAGCTAACGCATTAAGTTATCCGCCTGGGGAGTACG
G
>I6629V002B12JP length=24 xy=0726_2259 region=2 run=R_2014_12_30_12_21_21_
GAGATGGCCGCCTGGGGAGTACGG
>I6629V002B12K8 length=24 xy=0726_2314 region=2 run=R_2014_12_30_12_21_21_
GAGATGGCCGCCTGGGGAGTACGG
>I6629V002B12KA length=352 xy=0726_2280 region=2 run=R_2014_12_30_12_21_21_
GCGAGAGGGTGCGAGCGTTAATCGGATTTACTGGGCGTAAAGCGTGCGTAGGCGGCTTTT
TAAGTCGGATGTGAAATCCCCGAGCTTAACTTGGGAATTGCATTCGATACTGGGAAGCTA
GAGTATGGGAGAGGATGGTAGAATTCCAGGTGTAGCGGTGAAATGCGTAGAGATCTGGAG
GAATACCGATGGCGAAGGCAGCCATCTGGCCTAATACTGACGCTGAGGTACGAAAGCAGT
GGGGAGCAAACAGGATTAGATACCCTGGTAGTCCATAGCCGTAAACGATGTCTACTAGCC
GTTGGGGCCTTTGAGGCTTTAGTGGCGCAGCTAACGCGATAAGTAGACCGCC
>I6629V002B12L0 length=360 xy=0726_2342 region=2 run=R_2014_12_30_12_21_21_
GCGTAGGGTGTAAGCGTTAATCGGAATTACTGGGCGTAAAGCGTGCGCAGGCGGTTTTGT
AAGACAGAGGTGAAATCCCCGGGCTCAACCTGGGAACTGCCTTTGTGACTGCAAGGCTGG
AGTGCGGCAGAGGGGGATGGAATTCCGCGTGTAGCAGTGAAATGCGTAGATATGCGGAGG
AACACCGATGGCGAAGGCAATCCCCTGGGCCTGCACTGACGCTCATGCACGAAAGCGTGG
GGAGCAAACAGGATTAGATACCCTGGTAGTCCACGCCGTAAACGATGAGTGCTAGGTGTT
AGGGGGGTCACCCCTTAGTGCTGCAGCAAACGCAATAAGCACTCCGCCTGGGGAGTACGG
>I6629V002B12LF length=355 xy=0726_2321 region=2 run=R_2014_12_30_12_21_21_
GCGGAGGGAGCTAGCGTTATTCGGAATTACTGGGCGTAAAGCGCACGTAGGCGGCTTTGT
AAGTTAGAGGTGAAAGCCTGGAGCTCAACTCCAGAATTGCCTTTAAGACTGCATCGCTTG
AATCCAGGAGAGGTGAGTGGAATTCCGAGTGTAGAGGTGAAATTCGTAGATATTCGGAAG
AACACCAGTGGCGAAGGCGGCTCACTGGACTGGTATTGACGCTGAGGTGCGAAAGCGTGG
GGAGCAAACAGGATTAGATACCCTGGTAGTCCACGCCGTAAACGATGATAACTAGCTGTC
GGGGCTCTTAGAGCTTCGGTGGCGCAGCTAACGCATTAAGTTATCCGCCTGGGGA
>I6629V002B12VT length=361 xy=0726_2695 region=2 run=R_2014_12_30_12_21_21_
GCGGAGGGAGCTAGCGTTATTCGGAATTACTGGGCGTAAAGCGCACGTAGGCGGCTTTGT
AAGTTAGAGGTGAAAGCCTGGAGCTCAACTCCGGAATTGCCTTTAAGACAGCATCGCTTG
AATCCAGGAGAGGTGAGTGGAATTCCGAGTGTAGAGGTGAAATTCGTAGATATTCGGAAG
AACACCAGTGGCGAAGGCGGCTCACTGGACTGGTATTGACGCTGAGGTGCGAAAGCGTGG
GGAGCAAACAGGATTAGATACCCTGGTAGTCCACGCCGTAAACGATGATAACTAGCTGTC
GGGGCTCTTAGAGCTTCGGTGGCGCAGCTAACGCATTAAGTTATCCGCCTGGGGAGTACG
G
>I6629V002B12ZK length=360 xy=0726_2830 region=2 run=R_2014_12_30_12_21_21_
GCGTAGGGTGCAAGCGTTAATCGGAATTACTGGGCGTAAAGCGTGCGCAGGCGGTTTTGT
AAGACAGAGGTGAAATCCCCGGGCTCAACCTGGGAACTGCCTTTGTGACTGCAAGGCTGG
AGTGCGGCAGAGGGGGATGGAATTCCGCGTGTAGCAGTGAAATGCGTAGATATGCGGAGG
AACACCGATGGCGAAGGCAATCCCCTGGGCCTGCACTGACGCTCATGCACGAAAGCGTGG
GGAGCAAACAGGATTAGATACCCTGGTAGTCCACGCCCTAAACGATGTCAACTGGTTGTT
GGGTCTTCACTGACTCAGTAACGAAGCTAACGCGTGAAGTTGACCGCCTGGGGAGTACGG
>I6629V002B1352 length=360 xy=0727_0264 region=2 run=R_2014_12_30_12_21_21_
GCGTAGGGTGCAAGCGTTAATCGGAATTACTGGGCGTAAAGCGTGCGCAGGCGGTTTTGT
AAGTCTGACGTGAAATCCCCGGGCTTAACCTGGGAATTGCGTTGGAGACTGCAAGGCTAG
AGTCTGGCAGAGGGGGGTAGAATTCCACGTGTAGCAGTGAAATGCGTAGAGATGTGGAGG
AACACCGATGGCGAAGGCAGCCCCCTGGGTCAAGACTGACGCTCATGCACGAAAGCGTGG
GGAGCAAACAGGATTAGATACCCTGGTAGTCCACGCCCTAAACGATGTCTACTAGTTGTC
GGGTTTTAATTAACTTGGTAACGCAGCTAACGCGTGAAGTAGACCGCCTGGGGAGTACGG
>I6629V002B135U length=362 xy=0727_0256 region=2 run=R_2014_12_30_12_21_21_
ACAGAGGATGCAGGCGTTATCCGAAATGATTGGGCGTAAAGCGTCTGTAGGTGGCTTTTT
AAGTCCGCCGTCAAATCCCAGGGCTCAACCCTGGACAGGCGGTGGAAACTACCAAGCTGG
AGTACGGTAGGGGCAGAGGGAATTTCCGGTGGAGCGGTGAAATGCGCAGAGATCGGAAAG
AACACCAACGGCGAAAGCACTCTGCTGGGCCAACACTGACACTGAGAGACGAAAGCTAGG
GGAGCGAATGGGATTAGATACCCCAGTAGTCCTAGCCGTAAACGATGGATACTAGGCGCT
GCGCGTATCGACCCGTGCAGTGCTGTAGCTAACGCGTTAAGTATCCCGCCTGGGGAGTAC
GG
>I6629V002B1372 length=361 xy=0727_0336 region=2 run=R_2014_12_30_12_21_21_
ACGGAGGGAGCTAGCGTTATTCGGAATTACTGGGCGTAAAGCGCACGTAGGCGGCTTTGT
AAGTCAGAGGTGAAAGCCTGGAGCTCAACTCCAGAATTGCCTTTAAGACTGCATCGCTTG
AATCCAGGAGAGGTGAGTGGAATTCCGAGTGTAGAGGTGAAATTCGTAGATATTCGGAAG
AACACCAGTGGCGAAGGCGGCTCACTGGACTGGTATTGACGCTGAGGTGCGAAAGCGTGG
GGAGCAAACAGGATTAGATACCCTGGTAGTCCACGCCGTAAACGATGATAACTAGCTGTC
GGGGCTCTTAGAGCTTCGGTGGCGCAGCTAACGCATTAAGCTATCCGCCTGGGGAGTACG
G
>I6629V002B1379 length=358 xy=0727_0343 region=2 run=R_2014_12_30_12_21_21_
GCGGAGGGTGCAAGCGTTACCCGGAACCACTGGGCGTAAAGGGCGTGTAGGCGGACACTT
AAGTCTGGTTTTAAAGACTGCGGCTCAACCGCAGGGATGGACTGGATACTGGGTGTCTTG
ACCTCTGGAGAGGGAACTGGAATTCCTGGTGTAGCGGTGGAATGCGTAGATACCAGGAGG
AACACCAATGGCGAAGGCAGGTTCTTGGACAGAAGGTGACGCTGAGGCGCGAAAGTGTGG
GGAGCGAACCGGATTAGATACCCGGGTAGTCCACACCCTAAACGATGTACGTTGGCTAAC
CGCAGGATGCTGTGGTTGGCGAAGCTAACGCGATAAACGTACCGCCTGGGGAGTACGG
>I6629V002B13AA length=24 xy=0726_3216 region=2 run=R_2014_12_30_12_21_21_
GAGATGGCCGCCTGGGGAGTACGG
>I6629V002B13HB length=362 xy=0726_3469 region=2 run=R_2014_12_30_12_21_21_
GCGGAGGGAGCTAGCGTTATTCGGAATTACTGGGCGTAAAGCGCGCGTAGGCGGCTTTGT
AAGTTAGAGGTGAAAGCCTGGAGCTCAACTCCAGAATTGCCTTTAAGACTGCATCGCTTG
AATCCAGGAGAGGTGAGTGGAATTCCGAGTGTAGAGGTGAAATTCGTAGATATTCGGAAG
AACACCAGTGGCGAAGGCGGCTCACTGGACTGGTATTGACGCTGAGGTGCGAAAGCGTGG
GGAGCAAACAGGATTAGATACCCTGGTAGTCCACGCCGTAAACGATGATAACTAGCTGTC
GGGGCTCTTAGAGCTTCGGTGGCGCAGCTAACGCATTAAGTTATCCGCCTGGGGTAGTAC
GG
>I6629V002B13LT length=361 xy=0726_3631 region=2 run=R_2014_12_30_12_21_21_
GCGGAGGGAGCTAGCGTTATTCGGAATTACTGGGCGTAAAGCGCGCGTAGGCGGCTTTGT
AAGTTAGAGGTGAAAGCCTGGAGCTCAACTCCAGAATTGCCTTTAAGACTGCATCGCTCG
AATCCAGGAGAGGTGAGTGGAATTCCGAGTGTAGAGGTGAAATTCGTAGATATTCGGAAG
AACACCAGTGGCGAAGGCGGCTCACTGGACTGGTATTGACGCTGAGGTGCGAAAGCGTGG
GGAGCAAACAGGATTAGATACCCTGGTAGTCCACGCCGTAAACGATGATAACTAGCTGTC
GGGGCTCTTAGAGCTTCGGTGGCGCAGCTAACGCATTAAGTTATCCGCCTGGGGAGTACG
G
>I6629V002B13MK length=360 xy=0726_3658 region=2 run=R_2014_12_30_12_21_21_
GCGTAGGGTGCAAGCGTTAATCGGAATTACTGGGCGTAAAGCGTGCGCAGGCGGTTGTGC
AAGACCGATGTGAAATCCCCGGGCTTAACCTGGGAATGGCATTGGTGACTGCACGGCTAG
AGTGTGTCAGAGGGGGGTAGAATTCCACGTGTAGCAGTGAAATGCGTAGAGATGTGGAGG
AATACCGATGGCGAAGGCAGCCCCCTGGGATAACACTGACGCTCATGCACGAAAGCGTGG
GGAGCAAACAGGATTAGATACCCTGGTAGTCCACGCCCTAAACGATGTCAACTAGTTGTC
GGGTCTTAATTGACTTGGTAACGCAGCTAACGCGTGAAGTTGACCGCCTGGGGAGTACGG
>I6629V002B13OF length=360 xy=0726_3725 region=2 run=R_2014_12_30_12_21_21_
GCGTAGGGTGCGAGCGTTAATCGGAATTACTGGGCGTAAAGCGTGCGCAGGCGGTTTTGT
AAGACAGAGGTGAAATCCCCGGGCTCAACCTGGGAACTGCCTTTGTGACTGCAAGGCTAG
AGTACGGCAGAGGGGGATGGAATTCCGCGTGTAGCAGTGAAATGCGTAGATATGCGGAGG
AACACCGATGGCGAAGGCAATCCCCTGGGCCTGTACTGACGCTCATGCACGAAAGCGTGG
GGAGCAAACAGGATTAGATACCCTGGTAGTCCACGCCCTAAACGATGTCAACTGGTTGTT
GGGTCTTAACTGACTCAGTAACGAAGCTAACGCGTGAAGTTGACCGCCTGGGGAGTACGG
>I6629V002B13SA length=355 xy=0726_3864 region=2 run=R_2014_12_30_12_21_21_
GCGGAGGGAGCTAGCGTTATTCGGAATTACTGGGCGTAAAGCGCACGTAGGCGGCTTTGT
AAGTTAGAGGTGAAAGCCTGGAGCTCAACTCCAGAATTGCCTTTAAGACTGCATCGCTTG
AATCCAGGAGAGGTGAGTGGAATTCCGAGTGTAGAGGTGAAATTCGTAGATATTCGGAAG
AACACCAGTGGCGAAGGCGGCTCACTGGACTGGTATTGACGCTGAGGTGCGAAAGCGTGG
GGAGCAAACAGGATTAGATACCCTGGTAGTCCACGCCGTAAACGATGATAACTAGCTGTC
GGGGCTCTTAGAGCTTCGGTGGCGCAGCTAACGCATTAAGTTATCCGCCTGGGGA
>I6629V002B13T5 length=361 xy=0726_3931 region=2 run=R_2014_12_30_12_21_21_
GCGGAGGGAGCTAGCGTTATTCGGAATTACTGGGCGTAAAGCGCACGTAGGCGGCTTTGT
AAGTTAGAGGTGAAAGCCTGGAGCTCAACTCCAGAATTGCCTTTAAGACTGCATCGCTTG
AATCCAGGAGAGGTGAGTGGAATCCCGAGTGTAGAGGTGAAATTCGTAGATATTCGGAAG
AACACCAGTGGCGAAGGCGGCTCACTGGACTGGTATTGACGCTGAGGTGCGAAAGCGTGG
GGAGCAAACAGGATTAGATACCCTGGTAGTCCACGCCGTAAACGATGATAACTAGCTGTC
GGGGCTCTTAGAGCTTCGGTGGCGCAGCTAACGCATTAAGTTATCCGCCTGGGGAGTACG
G
>I6629V002B13W5 length=24 xy=0726_4039 region=2 run=R_2014_12_30_12_21_21_
GAGATGGCCGCCTGGGGAGTACGG
>I6629V002B140C length=360 xy=0727_1354 region=2 run=R_2014_12_30_12_21_21_
GCGTAGGGTGCAAGCGTTAATCGGAATTATTGGGCGTAGAGCGAGTGCAGACGGTTACTT
AAGCCAGATGTGAAATCCCCAAGCTTAACTTGGGACGTGCATTTGGAACTGGGTGACTAG
AGTGTGTCAGAGGGAGGTAGAATTCCACATGTAGCGGTGGAATGCGTAGAGATGTGGAGG
AATACCGATGGCGAAGGCAGCCTCCTGGGATAACACTGACGTTGAGGCTCGAAAGCGTGG
GGAGCAAACAGGATTAGATACCCTGGTAGTCCACGCCCTAAACGATGACAATTAGCTGTT
GGGCTTTGAAAGGCTTAGTAGCGAAGCTAACGCGAGAAATTGTCCGCCTGGGGAGTACGG
>I6629V002B142F length=359 xy=0727_1429 region=2 run=R_2014_12_30_12_21_21_
GCAGAGGGTGCGAGCGTTAATCGGATTTACTGGGCGTAAAGCGTGCGTAGGCGGCTGATT
AAGTCGGATGTGAAATCCCTGAGCTTAACTTAGGAATTGCATTCGATACTGGTCAGCTAG
AGTATGGGAGAGGATGGTAGAATTCCAGGTGTAGCGGTGAAATGCGTAGAGATCTGGAGG
AATACCGATGGCGAAGGCAGCCATCTGGCCTAATACTGACGCTGAGGTACGAAAGCATGG
GGAGCAAACAGGATTAGATACCCTGGTAGTCCATGCCGTAAACGATGTCTACTAGCCGTT
GGGGCCTTTGAGGCTTTAGTGGCGCAGCTAACGCGATAAGTAGACCGCCTGGGGAGTAC
>I6629V002B144J length=360 xy=0727_1505 region=2 run=R_2014_12_30_12_21_21_
GCGAAGGGGGCTAGCGTTGCTCGGAATCACTGGGCGTAAAGGGTGCGTAGGCGGGTCTTT
AAGTCAGGGGTGAAATCCTGGAGCTCAACTCCAGAACTGCCTTTGATACTGAAGATCTTG
AGTTCGGGAGAGGTGAGTGGAACTGCGAGTGTAGAGGTGAAATTCGTAGATATTCGCAAG
AACACCAGTGGCGAAGGCGGCTCACTGGCCCGATACTGACGCTGAGGCACGAAAGCGTGG
GGAGCAAACAGGATTAGATACCCTGGTAGTCCACGCCGTAAACGATGAATGCCAGCCGTT
GGTGGGTTTACTCACCAGTGGCGCAGCTAACGCTTTAAGCATTCCGCCTGGGGAGTACGG
>I6629V002B149Z length=360 xy=0727_1701 region=2 run=R_2014_12_30_12_21_21_
GCGTAGGGTGCAAGCGTTAATCGGAATTACTGGGCGTAAAGCGTGCGCAGGCGGTTTTGT
AAGTCTGACGTGAAATCCCCGGGCTTAACCTGGGAATTGCGTTGGAGACTGCAAGGCTAG
AGTCTGGCAGAGGGGGGTAGAATTCCACGTGTAGCAGTGAAATGCGTAGAGATGTGGGGG
AACACCGATGGCGAAGGCAGCCCCCTGGGTCAAGACTGACGCTCATGCACGAAAGCGTGG
GGAGCAAACAGGATTAGGTACCCTGGTAGTCCACGCCCTAAACGATGTCTACTAGTTGTC
GGGTTTTAATTAACTTGGTAACGCAGCTAACGCGTGAAGTAGACCGCCTGGGGAGTACGG
>I6629V002B14AM length=361 xy=0727_0428 region=2 run=R_2014_12_30_12_21_21_
GCGGAGGGAGCTAGCGTTATTCGGAATTACTGGGCGTAAAGCGCACGTAGGCGGCTTTGT
AAGTTAGAGGTGAAAGCCTGGAGCTCAACTCCAGAATTGCCTTTAAGACTGCATCGCTTG
AATCCAGGAGAGGTGAGTGGAATTCCGAGTGTAGAGGTGAAATTCGTAGATATTCGGAAG
AACACCAGTGGCGAAGGCGGCTCACTGGACTGGTATCGACGCTGAGGTGCGAAAGCGTGG
GGAGCAAACAGGATTAGATACCCTGGTAGTCCACGCCGTAAACGATGATAACTAGCTGTC
GGGGCTCTTAGAGCTTCGGTGGCGCAGCTAACGCATTAAGTTATCCGCCTGGGGAGTACG
G
>I6629V002B14C5 length=24 xy=0727_0519 region=2 run=R_2014_12_30_12_21_21_
GAGATGGCCGCCTGGGGAGTACGG
>I6629V002B14IX length=363 xy=0727_0727 region=2 run=R_2014_12_30_12_21_21_
ACAGAGGGTGCGAGCGTTAATCGGATTTACTGGGCGTAAAGCGTGCGTAGGCGGCTTTTT
AAGTCGGATGTGAAATCCCCGAGCTTAACTTGGGAATTGCATTCGATACTGGGAAGCTAG
AGTATGGGAGAGGATGGTAGAATTCCAGGTGTAGCGGTGAAATGCGTAGAGATCTGGAGG
AATACCGATGGCGAAGGCAGCCATCTGGCCTAATACTGACGCTGAGGTACGAAAGCATGG
GGAGCAAACAGGATTAGATACCCTGGTAGTCCATGCCGTAAACGATGTCTACTAGCCGTT
GGGGCCTTTGAGGTCTTTAGTGGCGCAGCTAACGCGATAAGTAGACCGCCGTGGGGAGTA
CGG
>I6629V002B14NI length=361 xy=0727_0892 region=2 run=R_2014_12_30_12_21_21_
GCGGAGGGAGCTAGCGTTATTCGGAATTACTGGGCGTAAAGCGCACGTAGGCGGCTTTGT
AAGTTAGAGGTGAAAGCCTGGAGCTCAACTCCAGAATTGCCTTTAAGACTGCATCGCTTG
AATCCAGGAGAGGTGAGTGGAATTCCGAGTGTAGAGGTGAAATTCGTAGATATTCGGAAG
AACACCAGTGGCGAAGGCGGCTCACTGGACTGGTATTGACGCTGAGGTGCGAAAGCGTGG
GGAGCAAACAGGATTAGATACCCCGGTAGTCCACGCCGTAAACGATGATAACTAGCTGTC
GGGGCTCTTAGAGCTTCGGTGGCGCAGCTAACGCATTAAGTTATCCGCCTGGGGAGTACG
G
>I6629V002B14OK length=360 xy=0727_0930 region=2 run=R_2014_12_30_12_21_21_
GCGTAGGGTGCAAGCGTTAATCGGAATTATTGGGCGTAAAGCGAGTGCAGACGGTTACTT
AAGCCAGATGTGAAATCCCCAAGCTTAACTTGGGACGTGCATTTGGAACTGGGTGACTAG
AGTGTGTCAGAGGGAGGTAGAATTCCACATGTAGCGGTGGAATGCGTAGAGATGTGGAGG
AATACCGATGGCGAAGGCAGCCTCCTGGGATAACACTGACGTTGAGGCTCGAAAGCGTGG
GGAGCAAACAGGATTAGATACCCTGGTAGTCCACGCCCTAAACGATGACAATTAGCTGTT
GGGCTTTGAAAGGCTTAGTAGCGAAGCTAACGCGAGAAATTGTCCGCCTGGGGAGTACGG
>I6629V002B14ST length=24 xy=0727_1083 region=2 run=R_2014_12_30_12_21_21_
GAGATGGCCGCCTGGGGAGTACGG
>I6629V002B14T1 length=359 xy=0727_1127 region=2 run=R_2014_12_30_12_21_21_
GCGTAGGTGCAAGCGTTAATCGGAATTACTGGGCGTAAAGCGTGCGCAGGCGGTTTTGTA
AGACAGTGGTGAAATCCCCGGGCTCAACCTGGGAACTGCCATTGTGACTGCAAGGCTGGA
GTGCGGCAGAGGGGGATGGAATTCCGCGTGTAGCAGTGAAATGCGTAGATATGCGGAGGA
ACACCGATGGCGAAGGCAATCCCCTGGGCCTGCACTGACGCTCATGCACGAAAGCGTGGG
GAGCAAACAGGATTAGATACCCTGGTAGTCCCCGCCCTAAACGATGTCAACTGGTTGTTG
GGAATTTATTTTCTCAGTAACGAAGCTAACGCGTGAAGTTGACCGCCTGGGGAGTACGG
>I6629V002B14TO length=361 xy=0727_1114 region=2 run=R_2014_12_30_12_21_21_
GCGGAGGGAGCTAGCGTTATTCGGAATTACTGGGCGTAAAGCGCACGTAGGCGGCTTTGT
AAGTTAGAGGTGAAAGCCTGGAGCTCAACTCCAGAATTGCCTTTAAGACTGCATCGCTTG
AATCCAGGAGAGGTGAGTGGAATTCCGAGTGTAGAGGTGAAATTCGTAGATATTCGGAAG
AACACCAGTGGCGAAGGCGGCTCACTGGACTGGTATTGACGCTGAGGTGCGAAAGCGTGG
GGAGCAAACAGGATTAGATACCCTGGTAGTCCACGCCGTAAACGATGATAACTAGCTGTC
GGGGCTCTTAGAGCTTCGGTGGCGCAGCTAACGCATTAAGTTATCCGCCTGGGGAGTACG
G
>I6629V002B14VR length=361 xy=0727_1189 region=2 run=R_2014_12_30_12_21_21_
GCGGAGGGAGCTAGCGTTATTCGGAATTACTGGGCGTAAAGCGCACGTAGGCGGCTTTGT
AAGTTAGAGGTGAAAGCCTGGAGCTCAACTCCAGAATTGCCTTTAAGACTGCATCGCTTG
AATCCAGGAGAGGTGAGTGGAATTCCGAGTGTAGAGGTGAAATTCGTAGATATTCGGAAG
AACACCAGTGGCGGAGGCGGCTCACTGGACTGGTATTGACGCTGAGGTGCGAAAGCGTGG
GGAGCAAACAGGATTAGATACCCTGGTAGTCCACGCCGTAAACGATGATAACTAGCTGTC
GGGGCTCTTAGAGCTTCGGTGGCGCAGCTAACGCATTAAGTTATCCGCCTGGGGAGTACG
G
>I6629V002B14WH length=361 xy=0727_1215 region=2 run=R_2014_12_30_12_21_21_
GCGGAGGGAGCTAGCGTTATTCGGAATTACTGGGCGTAAAGCGCACGTAGGCGGCTTTGT
AAGTTAGAGGTGAAAGCCTGGAGCTCAACTCCAGAATTGCCTTTAAGACTGCATCGCTTG
AATCCAGGAGAGGTGAGTGGAATTCCGAGTGTAGAGGTGAAATTCGTAGATATTCGGAAG
AACACCAGTGGCGAAGGCGGCTCACTGGACTGGTATTGACGCTGAGGTGCGAAAGCGTGG
GGAGCAAACAGGTTTAGATACCCTGGTAGTCCACGCCGTAAACGATGATAACTAGCTGTC
GGGGCTCTTAGAGCTTCGGTGGCGCAGCTAACGCATTAAGTTATCCGCCTGGGGAGTACG
G
>I6629V002B14WP length=360 xy=0727_1223 region=2 run=R_2014_12_30_12_21_21_
GCGTAGGGTGCAAGCGTTAATCGGAATTACTGGGCGTAAAGCGTGCGCAGGCGGTTATAT
AAGACAGATGTGAAATCCCCGGGCTCAACCTGGGGACTGCATTTGTGACTGTATAGCTAG
AGTACGGCAGAGGGGGATGGAATTCCGCGTGTAGCAGTGAAATGCGTAGATATGCGGAGG
AACACCGATGGCGAAGGCAATCCCCTGGGCCTGTACTGACGCTCATGCACGAAAGCGTGG
GGAGCAAACAGGATTAGATACCCTGGTAGTCCACGCCCTAAACGATGTCAACTGGTTGTT
GGGTCTTCACTGACTCAGTAACGAAGCTAACGCGTGAAGTTGACCGCCTGGGGAGTACGG
>I6629V002B14XD length=22 xy=0727_1247 region=2 run=R_2014_12_30_12_21_21_
GAGAGCCGCCTGGGGAGTACGG
>I6629V002B150M length=363 xy=0727_2660 region=2 run=R_2014_12_30_12_21_21_
GCGTAGGGCGCAAGCGTTATCCGGAATTATTGGGCGTAAAGAGCTCGTAGGCGGTTTGTC
GCGTCTGCCGTGAAAGTCCGGGGCTCAACTCCGGATCTGCGGTGGGTACGGGCAGACTAG
AGTGATGTAGGGGAGACTGGAATTCCTGGTGTAGCGGTGAAATGCGCAGATATCAGGAGG
AACACCGATGGCGAAGGCAGGTCTCTGGGCATTAACTGACGCTGAGGAGCGAAAGCATGG
GGAGCGAACAGGATTAGATACCCTGGTAGTCCATGCCGTAAACGTTGGGCACTAGGTGTG
GGGGACATTCCACGTTTTCCGCGCCGTAGCTAACGCATTAAGTGCCCCGCCTGGGGAGTA
CGG
>I6629V002B151G length=363 xy=0727_2690 region=2 run=R_2014_12_30_12_21_21_
GCGTAGGGTGCGAGCGTTGTCCGGAATTATTGGGCGTAAAGGGCTCGTAGGCGGTTTGTC
GCGTCGGGAGTGAAAACCAGGTGCTTAACACCTGGCTTGCTTTCGATACGGGCAGACTAG
AGGTATTCAGGGGAGAACGGAATTCCTGGTGTAGCGGTGAAATGCGCAGATATCAGGAGG
AACACCGGTGGCGAAGGCGGTTCTCTGGGAATATCCTGACGCTGAGGAGCGAAAGTGTGG
GGGGCGAACAGGATTAGATACCCTGGTAGTCCACACCGTAAACGTTGGGCGCTAGGTGTG
GGGTCCATTCCACGGATTCCGTGCCGCAGCTAACGCATTAAGCGCCCCGCCTGGGGAGTA
CGG
>I6629V002B154U length=24 xy=0727_2812 region=2 run=R_2014_12_30_12_21_21_
GAGATGGCCGCCTGGGGAGTACGG
>I6629V002B1578 length=363 xy=0727_2934 region=2 run=R_2014_12_30_12_21_21_
GCGTAGGGTGCGAGCGTTGTCCGGAATTGCTGGGCGTAAAGAGCTCGTAGGTGGTTTGTC
GCGTCGTTTGTGTAGGTCCACAGCTTAACTGTGGGACTGCAGGCGATACGGGCATAACTT
GAGTGCTGTAGGGGAGACTGGAATTCCTGGTGTAGCGGTGAAATGCGCAGATATCAGGAG
GAACACCGATGGCGAAGGCAGGTCTCTGGGCAGTAACTGACGCTGAGGAGCGAAAGCATG
GGTAGCGAACAGGATTAGATACCCTGGTAGTCCATGCCGTAAACGGTGGGCGCTAGGTGT
GAGTCCCTTCCACGGGATTTGTGCCGTAGCTAACGCATTAAGCGCCCCGCCTGGGGAGTA
CGG
>I6629V002B157K length=25 xy=0727_2910 region=2 run=R_2014_12_30_12_21_21_
GGAGATGGCCGCCTGGGGAGTACGG
>I6629V002B15BW length=24 xy=0727_1770 region=2 run=R_2014_12_30_12_21_21_
GAGATGGCCGCCTGGGGAGTACGG
>I6629V002B15DI length=361 xy=0727_1828 region=2 run=R_2014_12_30_12_21_21_
GCGGAGGGTGCAAGCGTTAATCGGAATTACTGGGCGTAAAGCGCACGCAGGCGGTTTGTT
AAGTCAGATGTGAAATCCCCGGGCTCAACCTGGGAACTGCATCTGATACTGGCAAGCTTG
AGTCTCGTAGAGGGGGGTAGAATTCCAGGTGTAGCGGTGAAATGCGTAGAGATCTGGAGG
AATACCGGTGGCGAAGGCGGCCCCCTGGACGAAGACTGACGCTCAGGTGCGAAAGCGTGG
GGAGCAAACAGGATTAGGTACCCTGGTAGTCCACGCCGTAAACGATGTCGACTTGGAGGT
TGTGCCCTTGAGGCGTGGCTTCCGGAGCTAACGCGTTAAGTCGACCGCCTGGGGAGTACG
G
>I6629V002B15I7 length=361 xy=0727_2033 region=2 run=R_2014_12_30_12_21_21_
GCGGAGGGAGCTAGCGTTATTCGGAATTACTGGGCGTAAAGCGCACGTAGGCGGCTTTGT
AAGTTAGAGGTGAAAGCCTGGAGCTCAACTCCAGAATTGCCTTTAAGACTGCATCGCTTG
AATCCAGGAGAGGTGAGTGGAATTCCGAGTGTAGAGGTGAAATTCGTAGATATTCGGAAG
AACACCAGTGGCGAAGGCGGCTCACTGGACTGGTATTGACGCTGAGGTGCGAAAGCGTGG
GGAGCAAACAGGATTAGATACCCTGGTAGTCCACGCCGTAAACGATGATAACTAGCTGTC
GGGGCTCTTAGAGCTTCGGTGGCGCAGCTAACGCATTAAGTTATCCGCCTGGGGAGTACG
G
>I6629V002B15JI length=300 xy=0727_2044 region=2 run=R_2014_12_30_12_21_21_
GCGAAGGGGGCTAGCGTTGCTCGGAATTACTGGGCGTAAAGGGAGCGTAGGCGGATCGTT
TAGTCAGGGGTGAAATCCCGGGGCTCAACCTCGGAACTGCCTTTGATACTGGCGATCTTG
AGTATGGGAGAGGTGTGTGGAACTCCGAGTGTAGAGGTGAAATTCGTAGATATTCGGAAG
AACACCAGTGGCGAAGGCGACACACTGGCCCATTACTGCCGCTGAGGCTCGAAAGCGTGG
GGAGCAAACAGGATTAGATACCCTGGTAGTCCACGCTGTAAACGATGAGTGCTAGTTGTC
>I6629V002B15K9 length=360 xy=0727_2107 region=2 run=R_2014_12_30_12_21_21_
GCGTAGGGTGCAAGCGTTAATCGGAATTACTGGGCGTAAAGCGTGCGCAGGCGGTTTTGT
AAGTCTGTCGTGAAATCCCCGGGCTCAACCTGGGAATCGCGATGGAGACTGCAAGGCTGG
AGTCTGGCAGAGGGGGGTAGAATTCCACGTGTAGCAGTGAAATGCGTAGAGATGTGGAGG
AACACCGATGGCGAAGGCAGCCCCCTGGGTCAAGACTGACGCTCATGCACGAAAGCGTGG
GGAGCAAACAGGATTAGATACCCTGGTAGTCCACGCCCTAAACGATGTCTACTAGTTGTC
GGGTCTTAATTGACTTGGTAACGCAGCTAACGCGTGAAGTAGACCGCCTGGGGAGTACGG
>I6629V002B15KQ length=360 xy=0727_2088 region=2 run=R_2014_12_30_12_21_21_
GCGGAGGGGGCTAGCGTTGTTCGGAATGACTGGGCGTAAAGCGCGCGTAGGCGGATCGGT
AAGTTGGGGGTGAAATCCCGGGGCTCAACCCTGGAATGGCCTTCAAGACTCCCGGTCTTG
AGTTCGAGAGAGGTGAGTGGAATTCCGAGTGTAGAGGTGAAATTCGTAGATATTCGGAGA
AACACCAGTGGCGAAGGCGGCTCACTGGCTCGACACTGACGCTGAGGCGCGAAAGCGTGG
GGAGCAAACAGGATTAGATACCCTGGTAGTCCACGCCGTAAACGATGAATGCCAGACGTC
GGGGGGCTTGCCCTTCGGTGTCGCACCTAACGGAGTAAGCATTCCGCCTGGGGAGTACGG
>I6629V002B15M8 length=24 xy=0727_2178 region=2 run=R_2014_12_30_12_21_21_
GAGATGGCCGCCTGGGGAGTACGG
>I6629V002B15UG length=363 xy=0727_2438 region=2 run=R_2014_12_30_12_21_21_
GCGTAGGGTGCGAGCGTTGTCCGGAATTATTGGGCGTAAAGAGCTTGTAGGCGGCTTGTC
GCGTCTGCTGTGAAAGCCCGGGGCTTAACCCCGGGTCTGCAGTGGGTACGGGCAGGCTAG
AGTATGGTAGGGGAGACTGGAATTCCTGGTGTAGCGGTGGAATGCGCGGATATCAGGAGG
AACACCGATGGCGAAGGCAGGTCTCTGGGCCATCACTGACGCTGAGAAGCGAAAGCGTGG
GGAGCGAACAGGATTAGATACCCTGGTAGTCCACGCCGTAAACGTTGGGCGCTAGGTGTG
GGTCCCATTCCACGGGGTCCGTGCCGCAGCTAACGCATTAAGCGCCCCGCCTGGGGAGTA
CGG
>I6629V002B15YX length=360 xy=0727_2599 region=2 run=R_2014_12_30_12_21_21_
GCAGAGGGTGCGAGCGTTAATCGGATTTACTGGGCGTAAAGCGTGCGTAGGCGGCTTTTT
AAGTCGGATGTGAAATCCCCGAGCTTAACTTGGGAATTGCATTCGATACTGGGAAGCTAG
AGTATGGGAGAGGATGGTAGAATTCCAGGTGTAGCGGTGAAATGCGTAGAGATCTGGAGG
AATACCGATGGCGAAGGCAGCCATCTGGCCTAATACTGACGCTGAGGTACGAAAGCATGG
GGAGCAAACAGGATTAGATACCCTGGTAGTCCATGCCGTAAACGATGTCTACTAGCCGTT
GGGGCCTTTGAGGCTTTAGTGGCGCAGCTAACGCGATAAGTAGACCGCCTGGGGATACGG
>I6629V002B1660 length=360 xy=0728_0090 region=2 run=R_2014_12_30_12_21_21_
GCGTAGGGTCCAAGCGTTAATCGGAATTATTGGGCGTAAAGCGTGCGCAGGCGGTTGTGC
AAGACCGATGTGAAATCCCCGAGCTTAACTTGGGAATTGCATTGGTGACTGCACGGCTAG
AGTGTGTCAGAGGGGGGTAGAATTCCACGTGTAGCAGAGAAATGCGTAGAGATGTGGAGG
AATACCGATGGCGGAGGCAGCCCCCTGGGATAACACTGACGCTCATGCACGAAAGCGTGG
GGAGCAAACAGGATTAGATACCCTGGTAGTCCACGCCCTAAACGATGTCAACTAGTTGTT
GGGGATTCATTTCCTTAGTAACGTAGCTAACGCGTGAAGTTGACCGCCTGGGGAGTACGG
>I6629V002B1698 length=24 xy=0728_0206 region=2 run=R_2014_12_30_12_21_21_
GAGATGGCCGCCTGGGGAGTACGG
>I6629V002B16C4 length=24 xy=0727_3110 region=2 run=R_2014_12_30_12_21_21_
GAGATGGCCGCCTGGGGAGTACGG
>I6629V002B16CM length=24 xy=0727_3092 region=2 run=R_2014_12_30_12_21_21_
GAGATGGCCGCCTGGGGAGTACGG
>I6629V002B16D3 length=24 xy=0727_3145 region=2 run=R_2014_12_30_12_21_21_
GAGATGGCCGCCTGGGGAGTACGG
>I6629V002B16FI length=360 xy=0727_3196 region=2 run=R_2014_12_30_12_21_21_
GCGTAGGGTGCGAGCGTTAATCGGAATTACTGGGCGTAAAGCGTGCGCAGGCGGTTTTGT
AAGTCTGACGTGAAATCCCCGGGCTTAACCTGGGAATTGCGTTGGAGACTGCAAGGCTGG
AGTCTGGCAGAGGGGGGTAGAATTCCACGTGTAGCGGTGAAATGCGTAGAGATGTGGAGG
AACACCGATGGCGAAGGCAGCCCCCTGGGTCAAGACTGACGCTCATGCACGAAAGCGTGG
GGAGCAAACAGGATTAGATACCCTGGTAGTCCATGCCCTAAACGATGTCTACTAGTTGTC
GGGTCTTAATTGACTTGGTAACGCAGCTAACGCGTGAAGTAGACCGCCTGGGGAGTACGG
>I6629V002B16MD length=24 xy=0727_3443 region=2 run=R_2014_12_30_12_21_21_
GAGATGGCCGCCTGGGGAGTACGG
>I6629V002B16NP length=361 xy=0727_3491 region=2 run=R_2014_12_30_12_21_21_
GCGGAGGGTGCAAGCGTTAATCGGAATTACTGGGCGTAAAGCGCACGCAGGCGGTTTGTT
AAGTCAGATGTGAAATCCCCGGGCTCAACCTGGGAACTGCATCTGATACTGGCAAGCTTG
AGTCTCGTAGAGGGGGGTAGAATTCCAGGTGTAGCGGTGAAATGCGTAGAGATCTGGAGG
AATACCGGTGGCGAAGGCGGCCCCCTGGACGAAGACTGACGCTCAGGTGCGAAAGCGTGG
GGAGCAAACAGGATTAGATACCCTGGTAGTCCACGCCGTAAACGATGTCGACTTGGAGGT
TGTGCCCTTGAGGCGTGGCTTCCGGAGCTAACGCGTTAAGTCGACCGCCTGGGGAGTACG
G
>I6629V002B16P7 length=24 xy=0727_3581 region=2 run=R_2014_12_30_12_21_21_
GAGATGGCCGCCTGGGGAGTACGG
>I6629V002B16RO length=24 xy=0727_3634 region=2 run=R_2014_12_30_12_21_21_
GAGATGGCCGCCTGGGGAGTACGG
>I6629V002B16SA length=363 xy=0727_3656 region=2 run=R_2014_12_30_12_21_21_
ACGTAGGGTGCGAGCGTTGTCCGGAATTACTGGGCGTAAAGAGCTCGTAGGTGGTTTGTC
GCGTCGTCTGTGAAATTCCGGGGCTTAACTCCGGGCGTGCAGGCGATACGGGCATAACTT
GAGTGCTGTAGGGGAGACTGGAATTCCTGGTGTAGCGGTGAAATGCGCAGATATCAGGAG
GAACACCGATGGCGAAGGCAGGTCTCTGGGCAGTAACTGACGCTGAGGAGCGAAAGCATG
GGTAGCGAACAGGATTAGATACCCTGGTAGTCCATGCCGTAAACGGTGGGCGCTAGGTGT
AGGGGGCTTCCACGTCTTCTGTGCCGTAGCTAACGCATTAAGCGCCCCGCCTGGGGAGTA
CGG
>I6629V002B16SF length=360 xy=0727_3661 region=2 run=R_2014_12_30_12_21_21_
GCGGAGGGAGCTAGCGTTATTCGGAATTACTGGGCGTAAAGCGCACGTAGGCGGCTTTGT
AAGTTAGAGGTGAAAGCCTGGAGCTCAACTCCAGAATTGCCTTTAAGACTGCATCGCTTG
AATCCAAGAGAGGTGAGTGGAATTCCGAGTGTAGAGGTGAAATTCGTAGATATTCGGAAG
AACACCAGTGGCGAAGGCGGCTCACTGGCTTGGTATTGACGCTGAGGTGCGAAAGCGTGG
GGAGCAAACAGGATTAGATACCCTGGTAGTCCACGCCGTAAACGATGATAACTAGCTGTC
CGGGTGCTTGGCATTTGGGTGCGCAGCTAACGCATTAAGTTATCCGCCTGGGGAGTACGG
>I6629V002B16XQ length=360 xy=0727_3852 region=2 run=R_2014_12_30_12_21_21_
GCGTAGGGTGCAAGCGTTAATCGGAATTACTGGGCGTAAAGCGTGCGCAGGCGGTTGTGC
AAGACCGATGTGAAATCCCCGGGCTTAACCTGGGAATGGCATTGGTGACTGCACGGCTAG
AGTGTGTCAGAGGGGGGTAGAATTCCACGTGTAGCAGTGAAATGCGTAGAGATGTGGAGG
AATACCGATGGCGAAGGCAGCCCCCTGGGATAACACTGACGCTCATGCACGAAAGCGTGG
GGAGCAAACAGGATTAGATACCCTGGTAGTCCACGCCCTAAACGATGTCAACTAGTTGTC
GGGTCTTAATTGACTTGGTAACGCAGCTAACGCGTGAAGTTGACCGCCTGGGGAGTACGG
>I6629V002B16YK length=24 xy=0727_3882 region=2 run=R_2014_12_30_12_21_21_
GAGATGGCCGCCTGGGGAGTACGG
>I6629V002B172Z length=364 xy=0728_1241 region=2 run=R_2014_12_30_12_21_21_
GCGGAGGGTGCAAGCGTTAATCGGAATTACTGGGCGTAAAGCGCACGCAGGCGGTCTGTC
AAGTCGGATGTGAAATCCCCGGGCTCAACCTGGGAACTGCATTCGAAACTGGCAGGCTGG
AGTCTTGTAGAGGGGGGTAGAATTCCAGGTGTAGCGGTGAAATGCGTAGAGATCTGGAGG
AATACCGGTGGCGAAGGCGGCCCCCTGGACAAAGACTGACGCTCAGGTGCGAAAGCGTGG
GGAGCGAAACAGGATTAGGTACCCTGGTAGTCCACGCCGTAAACGATGTCGATTTGGAGG
TTGTGCCCTTGAGGCGTTGGCTTTCCGGAGCTAACGCGTTAAATCGACCGCCTGGGGAGT
ACGG
>I6629V002B173L length=245 xy=0728_1263 region=2 run=R_2014_12_30_12_21_21_
ACGTAGGGTGCGAGCGTTAATCGGATTTACTGGGCGTAAAGCGTGCGCAGGCGGCCCGTT
AAGACAGGTGTGAAATCCCGTGGGCTCAACCTAGGAATTGCGCTTGTGACTGGCGGGCTC
GAGTACGGTAGAGGGGGGTGAAATTCCTGGTGTAGCAGTGAAATGCGTAGAGATCAGGAG
GAACACCGATGGCGAAGGCAGCCCCCTGGGCCTGGTACTGACGCTCATGCACGAAAGCGT
GGGGA
>I6629V002B174D length=24 xy=0728_1291 region=2 run=R_2014_12_30_12_21_21_
GAGATGGCCGCCTGGGGAGTACGG
>I6629V002B176J length=24 xy=0728_1369 region=2 run=R_2014_12_30_12_21_21_
GAGATGGCCGCCTGGGGAGTACGG
>I6629V002B176N length=24 xy=0728_1373 region=2 run=R_2014_12_30_12_21_21_
GAGATGGCCGCCTGGGGAGTACGG
>I6629V002B1794 length=358 xy=0728_1498 region=2 run=R_2014_12_30_12_21_21_
GCGGAGGGTGCAAGCGTTACCCGGAATCACTGGGCGTAAAGGGCGTGTAGGCGGACACTT
AAGTCTGGTTTTAAAGACTGCGGCTCAACCGCAGGGATGGACTGGATACTGGGTGTCTTG
ACCTCTGGAGAGAGAACTGGAATTCCTGGTGTAGCGGTGGAATGCGTAGATACCAGGAGG
AACACCAATGGCGAAGGCAGGTTCTTGGACAGAAGGTGACGCTGAGGCGCGAAAGTGTGG
GGAGCGAACCGGATTAGATACCCGGGTAGTCCACACCCTAAACGATGTACGTTGGCTAAC
CGCAGGATGCTGTGGTTGGCGAAGCTAACGCGGTAAACGTGCCGCCTGGGGAGTACGG
>I6629V002B17A0 length=25 xy=0728_0234 region=2 run=R_2014_12_30_12_21_21_
GAGAATGGCCGCCTGGGGAGTACGG
>I6629V002B17AT length=18 xy=0728_0227 region=2 run=R_2014_12_30_12_21_21_
GAGATGGCCGCCTGGGGA
>I6629V002B17F4 length=360 xy=0728_0418 region=2 run=R_2014_12_30_12_21_21_
GCGGAGGGTGCAAGCGTTAATCGGAATTACTGGCGTAAAGCGCACGCAGGCGGTCTGTCA
AGTCGGATGTGAAATCCCCGGGCTCAACCTGGGAACTGCATTCGAAACTGGCAGGCTGGA
GTCTTGTAGAGGGGGGTAGAATTCCAGGTGTAGCGGTGAAATGCGTAGAGATCTGGAGGA
ATACCGGTGGCGAAGGCGGCCCCCTGGACAAAGACTGACGCTCAGGTGCGAAAGCGTGGG
GAGCAAACAGGATTAGATACCCTGGTAGTCCACGCCGTAAACGATGTCGATTTGGAGGTT
GTGCCCTTGAGGCGTGGCTTCCGGAGCTAACGCGTTAAATCGACCGCCTGGGGAGTACGG
>I6629V002B17GG length=24 xy=0728_0430 region=2 run=R_2014_12_30_12_21_21_
GAGATGGCCGCCTGGGGAGTACGG
>I6629V002B17I5 length=24 xy=0728_0527 region=2 run=R_2014_12_30_12_21_21_
GAGATGGCCGCCTGGGGAGTACGG
>I6629V002B17N0 length=24 xy=0728_0702 region=2 run=R_2014_12_30_12_21_21_
GAGATGGCCGCCTGGGGAGTACGG
>I6629V002B17SF length=24 xy=0728_0861 region=2 run=R_2014_12_30_12_21_21_
GAGATGGCCGCCTGGGGAGTACGG
>I6629V002B17U9 length=355 xy=0728_0963 region=2 run=R_2014_12_30_12_21_21_
GCGGAGGGAGCTAGCGTTATTCGGAATTACTGGGCGTAAAGCGCACGTAGGCGGCTTTGT
AAGTTAGAGGTGAAAGCCTGGAGCTCAACTCCAGAATTGCCTTTAAGACTGCATCGCTTG
AATCCAGGAGAGGTGAGTGGAATTCCGAGTGTAGAGGTGAAATTCGTAGATATTCGGAAG
AACACCAGTGGCGAAGGCGGCTCACTGGACTGGTATTGACGCTGAGGTGCGAAAGCGTGG
GGAGCAAACAGGATTAGATACCCTGGTAGTCCACGCCGTAAACGATGATAACTAGCTGTC
GGGGCTCTTAGAGCTTCGGTGGCGCAGCTAACGCATTAAGTTATCCGCCTGGGGA
>I6629V002B17WH length=361 xy=0728_1007 region=2 run=R_2014_12_30_12_21_21_
GCGGAGGGAGCTAGCGTTATTCGGAATTACTGGGCGTAAAGCGCACGTAGGCGGCTTTGT
AAGTTAGAGGTGAAAGCCTGGAGCTCAACTCCAGAATTGCCTTTAAGACTGCATCGCTTG
AATCCAGGAGAGGTGAGTGGAATTCCGAGTGTAGAGGTGAAATTCGTAGATATTCGGAAG
AACACCAGTGGCGAAGGCGGCTCACTGGACTGGTATTGACGCTGAGGTGCGAAAGCGTGG
GGAGCAAACAGGATTAGATACCCTGGTAGTCCACGCCGTAAACGATGATAACTAGCTGTC
GGGGCTCTTAGAGCTTCGGTGGCGCAGCTAACGCATTAAGTTATCCGCCTGGGGAGTACG
G
>I6629V002B17X3 length=351 xy=0728_1065 region=2 run=R_2014_12_30_12_21_21_
GCGGAGGGAGCTAGCGTTATTCGGAATTACTGGGCGTAAAGCGCACGTAGGCGGCTTTGT
AAGTTAGAGGTGAAAGCCTGGAGCTCAACTCCAGAATTGCCTTTAAGACTGCATCGCTTG
AATCCAGGAGAGGTGAGTGGAATTCCGAGTGTAGAGGTGAAATTCGTAGATATTCGGAAA
GAACACCAGTGGCGAAGGCGGCTCACGTGGACTGGTATTGACGCTGAGGTGCGAAAGCGT
GGGGAGCAAACAGGATTAGATACCCTGGTAGTCCACGCCGTAAACGATGATAACTAGCTG
TCGGGGCTCTTAGAGCTTCGGTGGCGCAGCTAACGCATTAAGTTATCCGCC
>I6629V002B17XI length=24 xy=0728_1044 region=2 run=R_2014_12_30_12_21_21_
GAGATGGCCGCCTGGGGAGTACGG
>I6629V002B180A length=358 xy=0728_2440 region=2 run=R_2014_12_30_12_21_21_
GCGGAGGGTGCAAGCGTTACCCGGAATCACTGGGCGTAAAGGGCGTGTAGGCGGACACTT
AAGTCTGGTTTTAGAGACTGCGGCTCAACCGCAGGGATGGACTGGATACTGGGTGTCTTG
ACCTCTGGAGAGAGAACTGGAATTCCTGGTGTAGCGGTGGAATGCGTAGATACCAGGAGG
AACACCAATGGCGAAGGCAGGTTCTTGGACAGAAGGTGACGCTGAGGCGCGAAAGTGTGG
GGGGCGAACCGGATTAGATACCCGGGTAGTCCACACCCTAAACGATGTACGTTGGCTAAC
CGCAGGATGCTGTGGTTGGCGAAGCTAACGCGATAAACGTACCGCCTGGGGAGTACGG
>I6629V002B181W length=361 xy=0728_2498 region=2 run=R_2014_12_30_12_21_21_
GCGGAGGGTGCAAGCGTTAATAGGAATTACTGGGCGTAAAGCGCACGCAGGCGGTTTGTT
AAGTCAGATGTGAAATCCCCGGGCTCAACCTGGGAACTGCATCTGATACTGGCAAGCTTG
AGTCTCGTAGAGGGGGGTAGAATTCCAGGTGTAGCGGTGAAATGCGTAGAGATCTGGAGG
AATACCGGTGGCGAAGGCGGCCCCCTGGACGAAGACTGACGCTCAGGTGCGAAAGCGTGG
GGAGCAAACAGGATTAGATACCCTGGTAGTCCACGCCGTAAACGATGTCGACTTGGAGGT
TGTGCCCTTGAGGCGTGGCTTCCGGAGCTAACGCGTTAAGTCGACCGCCTGGGGAGTACG
G
>I6629V002B1848 length=24 xy=0728_2618 region=2 run=R_2014_12_30_12_21_21_
GAGATGGCCGCCTGGGGAGTACGG
>I6629V002B1864 length=360 xy=0728_2686 region=2 run=R_2014_12_30_12_21_21_
GCGTAGGGTGCAAGCGTTAATCGGAATTACTGGGCGTAAAGCGTGCGCAGGCGGTTTTGT
AAGACAGAGGTGAAATCCCCGGGCTCAACCTGGGAACTGCCTTTGTGACTGCAAGGCTGG
AGTGCGGCAGAGGGGGATGGAATTCCGCGTGTAGCAGTGAAATGCGTAGATATGCGGAGG
AACACCGATGGCGAAGGCAATCCCCTGGGCCTGCACTGACGCTCATGCACGAAAGCGTGG
GGAGCAAACAGGATTAGATACCCTGGTAGTCCACGCCCTAAACGATGTCAACTGGTTGTT
GGGTCTTCACTGACTCAGTAACGAAGCTAACGCGTGAAGTTGACCGCCTGGGGAGTACGG
>I6629V002B188V length=355 xy=0728_2749 region=2 run=R_2014_12_30_12_21_21_
GCGGAGGGAGCTAGCGTTATTCGGAATTACTGGGCGTAAAGCGCACGTAGGCGGCTTTGT
AAGTTAGAGGTGAAAGCCTGGAGCTCAACTCCAGAATTGCCTTTAAGACTGCATCGCTTG
AATCCAGGAGAGGTGAGTGGAATTCCGAGTGTAGAGGTGAAATTCGTAGATATTCGGAAG
AACACCAGTGGCGAAGGCGGCTCACTGGACTGGTATTGACGCTGAGGTGCGAAAGCGTGG
GGAGCAAACAGGATTAGATACCCTGGTAGTCCACGCCGTAAACGATGATAACTAGCTGTC
GGGGCTCTTAGAGCTTCGGTGGCGCAGCTAACGCATTAAGTTATCCGCCTGGGGA
>I6629V002B18BR length=23 xy=0728_1557 region=2 run=R_2014_12_30_12_21_21_
GAGATGCCGCCTGGGGAGTACGG
>I6629V002B18BV length=361 xy=0728_1561 region=2 run=R_2014_12_30_12_21_21_
GCGGAGGGAGCTAGCGTTATTCGGAATTACTGGGCGTAAAGCGCACGTAGGCGGCTTTGT
AAGTTAGAGGTGAAAGCCTGGAGCTCAACTCCAGAATTGCCTTTAAGACTGCATCGCTTG
AATCCAGGAGAGGTGAGTGGAATTCCGAGTGTAGAGGTGAAATTCGTAGATATTCGGAAG
AACACCAGTGGCGAAGGCGGCTCACTGGACTGGTATTGACGCTGAGGTGCGAAAGCGTGG
GGAGCAAACAGGATTAGATACCCTGGTAGTCCACGCCGTAAACGATGATAACTAGCTGTC
GGGGCTCTTAGAGCTTCGGTGGCGCAGCTAACGCATTAAGTTATCCGCCTGGGGAGTACG
G
>I6629V002B18CY length=362 xy=0728_1600 region=2 run=R_2014_12_30_12_21_21_
ACGAAGGGTGCAAGCGTTACTCGGAATTACTGGGCGTAAAGCGTGCGTAGGTGGTTGTTT
AAGTCTGTCGTGAAAGCCCTGGGCTCAACCTGGGAATTGCGATGGAAACTGGGCGACTAG
AGTGTGGCAGAGGGTAGTGGAATTCCTGGTGTAGCAGTGAAATGCGTAGAGATCAGGAGG
AACATCCGTGGCGAAGGCGACTGCCTGGGCCAACACTGACACTGAGGCACGAAAGCGTGG
GGAGCAAACAGGATTAGATACCCTGGTAGTCCACGCCCTAAACGATGCGAACTGGATGTT
GGGTGCAATTTGGCACGCAGTATCGAAGCTAACGCGTTAAGTTCGCCGCCTGGGGAGCAC
GG
>I6629V002B18D2 length=360 xy=0728_1640 region=2 run=R_2014_12_30_12_21_21_
ACGTAGGGCGCAAGCGTTAATCGGAATTACTGGGCGTAAAGCGTGCGCAGGCGGTTTTGT
AAGACAGAGGTGAAATCCCCGGGCTCAACCTGGGAACTGCCTTTGTGACTGCAAGGCTGG
AGTGCGGCAGAGGGGGATGGAATTCCGCGTGTAGCAGTGAAATGCGTAGATATGCGGAGG
AACACCGATGGCGAAGGCAATCCCCTGGGCCTGCACTGACGCTCATGCACGAAAGCGTGG
GGAGCAAACAGGATTAGATACCCTGGTAGTCCACGCCCTAAACGATGTCAACTGGTTGTT
GGGTCTTCACTGACTCAGTAACGAAGCTAACGCGTGAAGTTGACCGCCTGGGGAGTACGG
>I6629V002B18DT length=361 xy=0728_1631 region=2 run=R_2014_12_30_12_21_21_
ACGGAGGGAGCTAGCGTTATTCGGAATTACTGGGCGTAAAGCGCACGTAGGCGGCTTTGT
AAGTTAGAGGTGAAAGCCTGGAGCCCAACTCCAGAATTGCCTTTAAGACTGCATCGCTTG
AATCCAGGAGAGGTGAGTGGAATTCCGAGTGTAGAGGTGAAATTCGTAGATATTCGGAAG
AACACCAGTGGCGAAGGCGGCTCACTGGACTGGTATTGACGCTGAGGTGCGAAAGCGTGG
GGAGCAAACAGGATTAGATACCCTGGTAGTCCACGCCGTAAACGATGATAACTAGCTGTC
GGGGCTCTTAGAGCTTCGGTGGCGCAGCTAACGCATTAAGTTATCCGCCTGGGGAGTACG
G
>I6629V002B18EX length=24 xy=0728_1671 region=2 run=R_2014_12_30_12_21_21_
GAGATGACCGCCTGGGGAGTACGG
>I6629V002B18FC length=361 xy=0728_1686 region=2 run=R_2014_12_30_12_21_21_
GCGGAGGGAGCTAGCGTTATTCGGAATTACTGGGCGTGAAGCGCACGTAGGCGGCTTTGT
AAGTTAGAGGTGAAAGCCTGGAGCTCAACTCCAGAATTGCCTTTAAGACTGCATCGCTTG
AATCCAGGAGAGGTGAGTGGAATTCCGAGTGTAGAGGTGAAATCCGTAGATATTCGGAAG
AACACCAGTGGCGAAGGCGGCTCACTGGACTGGTATTGACGCTGAGGTGCGAAAGCGTGG
GGAGCAAACAGGATTAGATACCCTGGTAGTCCACGCCGTAAACGATGATAACTAGCTGTC
GGGGCTCTTAGAGCTTCGGTGGCGCAGCTAACGCATTAAGTTATCCGCCTGGGGAGTACG
G
>I6629V002B18MR length=25 xy=0728_1953 region=2 run=R_2014_12_30_12_21_21_
GGAGATGGCCGCCTGGGGAGTACGG
>I6629V002B18O5 length=24 xy=0728_2039 region=2 run=R_2014_12_30_12_21_21_
GAGATGGCCGCCTGGGGAGTACGG
>I6629V002B18R6 length=361 xy=0728_2148 region=2 run=R_2014_12_30_12_21_21_
GCGGAGGGAGCTAGCGTTATTCGGAATTACTGGGCGTGAAGCGCACGTAGGCGGCTTTGT
AAGTTAGAGGTGAAAGCCTGGAGCTCAACTCCAGAATTGCCTTTAAGACTGCATCGCTTG
AATCCAGGAGAGGTGAGTGGAATTCCGAGTGTAGAGGTGAAATCCGTAGATATTCGGAAG
AACACCAGTGGCGAAGGCGGCTCACTGGACTGGTATTGACGCTGAGGTGCGAAAGCGTGG
GGAGCAAACAGGATTAGATACCCTGGTAGTCCACGCCGTAAACGATGATAACTAGCTGTC
GGGGCTCTTAGAGCTTCGGTGGCGCAGCTAACGCATTAAGTTATCCGCCTGGGGAGTACG
G
>I6629V002B18RT length=22 xy=0728_2135 region=2 run=R_2014_12_30_12_21_21_
GAGATGGCCGCCTGGGGAGTAC
>I6629V002B18S9 length=361 xy=0728_2187 region=2 run=R_2014_12_30_12_21_21_
GCGGAGGGAGCTAGCGTTATTCGGAATTACTGGGCGTAAAGCGCACGTAGGCGGCTTTGT
AAGTTAGAGGTGAAAGCCTGGAGCTCAACTCCAGAATTGCCTTTAAGACTGCATCGCTTG
AATCCAGGAGAGGTGAGTGGAATTCCGAGTGTAGAGGTGAAATTCGTAGATATTCGGAAG
AACACCAGTGGCGAAGGCGGCTCACTGGACTGGTATTGACGCTGAGGTGCGAAAGCGTGG
GGAGCAAACAGGATTAGATACCCTGGTAGTCCACGCCGTAAACGATGATAACTAGCTGTC
GGGGCTCTTAGAGCTTCGGTGGCGCAGCTAACGCATTAAGTTATCCGCCTGGGGAGTACG
G
>I6629V002B18TV length=17 xy=0728_2209 region=2 run=R_2014_12_30_12_21_21_
GGGATGCCGCCTGGGGA
>I6629V002B18UG length=361 xy=0728_2230 region=2 run=R_2014_12_30_12_21_21_
GCGGAGGGGGCTAGCGTTGTTCGGAATTACTGGGCGTAAAGCGCACGTAGGCGGCTATTT
AAGTCAGAGGTGAAAGCCCGGGGCTCAACCCCGGAATTGCCTTTGAGACTGGATAGCTAG
AATCTTGGAGAGGCGGGTGGAATTCCGAGTGTAGAGGTGAAATTCGTAGATATTCGGAAG
AACACCAGCGGCGAAGGCGGCCCGCTGGACAAGTATTGACGCTGAGGTGCGAAAGCGTGG
GGAGCAAACAGGATTAGATACCCTGGTAGTCCACGCCGTAAACGATGATAACTAGCTGTC
GGGGCTCTTAGAGCTTCGGTGGCGCAGCTAACGCATTAAGTTATCCGCCTGGGGAGTACG
G
>I6629V002B18VA length=24 xy=0728_2260 region=2 run=R_2014_12_30_12_21_21_
GAGATGGCCGCCTGGGGAGTACGG
>I6629V002B18WS length=361 xy=0728_2314 region=2 run=R_2014_12_30_12_21_21_
GCGGAGGGAGCTAGCGTTATTCGGAATTACTGGGCGTAAAGCGCACGTAGGCGGCTTTGT
AAGTTAGAGGTGAAAGCCTGGAGCTCAACTCCAGAATTGCCTTTAAGACTGCATCGCTTG
AATCCAGGAGAGGTGAGTGGAATTCCGAGTGTAGAGGTGAAATTCGTAGATATTCGGAAG
AACACCAGTGGCGAAGGCGGCTCACTGGACTGGTATTGACGCTGAGGTGCGAAAGCGTGG
GGAGCAAACAGGATTAGATACCCTGGTAGTCCACGCCGTAAACGATGATAACTAGCTGTC
GGGGCTCTTAGAGCTTCGGTGGCGCAGCTAACGCATTAAGTTATCCGCCTGGGGAGTACG
G
>I6629V002B18ZH length=24 xy=0728_2411 region=2 run=R_2014_12_30_12_21_21_
GAGATGGCCGCCTGGGGAGTACGG
>I6629V002B197F length=24 xy=0728_3993 region=2 run=R_2014_12_30_12_21_21_
GAGATGGCCGCCTGGGGAGTACGG
>I6629V002B197W length=358 xy=0728_4010 region=2 run=R_2014_12_30_12_21_21_
GCGGAGGGTGCAAGCGTTACCCGGAATCACTGGGCGTAAAGGGCGTGTAGGCGGACACTT
AAGTCTGGTTTTAAAGACTGCGGCTCAACCGCAGGGATGGACTGGATACTGGGTGTCTTG
ACCTCTGGAGAGAGAACTGGAATTCCTTGTGTAGCGGTGGAATGCGTAGATACCAGGAGG
AACACCAATGGCGAAGGCAGGTTCTTGGACAGAAGGTGACGCTGAGGCGCGAAAGTGTGG
GGAGCGAACCGGATTAGATACCCGGGTAGTCCACACCCTAAACGATGTACGTTGGCTAAC
CGCAGGATGCTGTGGTTGGCGAAGCTAACGCGATAAACGTACCGCCTGGGGAGTACGG
>I6629V002B199I length=364 xy=0728_4068 region=2 run=R_2014_12_30_12_21_21_
GCGGAGGGAGCTAGCGTTATTCGGAATTACTGGGCGTAAAGCGCACGTAGGCGGCTTTGT
AAGTTAGAGGTGAAAGCCTGGAGCTCAACTCCAGAATTGCCTTTAAGACTGCATCGCTTG
AATCCAGGAGAGGTGGAGTGGAATTCCGAGTGTAGAGGTGAAATTCGTAGATATTCGGAA
GAACACCAGTGGCGAAGGCGGCTCACTGGACTGGTATTGACGCTGAGGTGCGAAAGCGTG
GGGAGCAAACAGGATTACGATACCCTGGTAGTCCCACGCCGTAAACGATGATAACTAGCT
GTCGGGGCTCTTAGAGCTTCGGTGGCGCAGCTAACGCAGTTAAGTTATCCGCCTGGGGAT
ACGG
>I6629V002B19EY length=24 xy=0728_2968 region=2 run=R_2014_12_30_12_21_21_
GAGATGGCCGCCTGGGGAGTACGG
>I6629V002B19FL length=361 xy=0728_2991 region=2 run=R_2014_12_30_12_21_21_
GCAGAGGGTGCGAGCGTTAATCGGATTTACTGGGCGTAAAGCGTGCGTAGGCGGCTTTTT
AAGTCGGATGTGAAATCCCCGAGCTTAACTTGGGAATTGCATTCGATACTGGGAAGCTAG
AGTATGGGAGAGGATGGTAGAATTCCAGGTGTAGCGGTGAAATGCGTAGAGATCTGGAGG
AATACCGATGGCGAAGGCAGCCATCTGGCCTAATACTGACGCTGAGGTACGAAAGCATGG
GGAGCAAACAGGATTAGATACCCTGGTAGTCCATGCCGTAAACGATGTCTACTAGCCGTT
GGGGCCTTTGAGGCTTTAGTGGCGCAGCTAACGCGATAAGTAGACCGCCTGGGGAGTACG
G
>I6629V002B19GE length=355 xy=0728_3020 region=2 run=R_2014_12_30_12_21_21_
GCGGAGGGAGCTAGCGTTATTCGGAATTACTGGGCGTAAAGCGCACGTAGGCGGCTTTGT
AAGTTAGAGGTGAAAGCCTGGAGCTCAACTCCAGAATTGCCTTTAAGACTGCATCGCTTG
AATCCAGGAGAGGTGAGTGGAATTCCGAGTGTAGAGGTGAAATTCGTAGATATTCGGAAG
AACACCAGTGGCGAAGGCGGCTCACTGGACTGGTATTGACGCTGAGGTGCGAAAGCGTGG
GGAGCAAACAGGATTAGATACCCTGGTAGTCCACGCCGTAAACGATGATAACTAGCTGTC
GGGGCTCTTAGAGCTTCGGTGGCGCAGCTAACGCATTAAGTTATCCGCCTGGGGA
>I6629V002B19GI length=24 xy=0728_3024 region=2 run=R_2014_12_30_12_21_21_
GAGATGGCCGCCTGGGGAGTACGG
>I6629V002B19GP length=358 xy=0728_3031 region=2 run=R_2014_12_30_12_21_21_
GCGGAGGGTGCAAGCGTTACCCGGAATCACTGGGCGTAAAGGGCGTGTAGGCGGACACTT
AAGTCTGGTTTTAAAGACTGCGGCTCAACCGCAGGGATGGACTGGATACTGGGTGTCCTG
ACCTCTGGAGAGAGAACTGGAATTCCTGGTGTAGCGGTGGAATGCGTAGATACCAGGAGG
AACACCAATGGCGAAGGCAGGTTCTTGGACAGAAGGTGACGCTGAGGCGCGAAAGTGTGG
GGGGCGAACCGGGTTAGATACCCGGGTAGTCCACACCCTAAACGATGTACGTTGGCTAAC
CGCAGGATGCTGTGGTTGGCGAAGCTAACGCGATAAACGTACCGCCTGGGGAGTACGG
>I6629V002B19J9 length=361 xy=0728_3159 region=2 run=R_2014_12_30_12_21_21_
GCGGAGGGAGCTAGCGTTATTCGGAATTACTGGGCGTAAAGCGCACGTAGGCGGCTTTGT
AAGTTAGAGGTGAAAGCCTGGAGCTCAACTCCAGAATTGCCTTTAAGACTGCATCGCTTG
AATCCAGGAGAGGTGAGTGGAATTCCGAGTGTAGAGGTGAAATTCGTAGATATTCGGAAG
AACACCAGTGGCGAAGGCGGCTCACTGGACTGGTATTGACGCTGAGGTGCGAAAGCGTGG
GGAGCAAACAGGATTAGATACCCTGGTAGTCCACGCCGTAAACGATGATAACTAGCTGTC
GGGGCTCTTAGAGCTTCGGTGGCGCAGCTAACGCATTAAGTTATCCGCCTGGGGAGTACG
G
>I6629V002B19LY length=361 xy=0728_3220 region=2 run=R_2014_12_30_12_21_21_
GCAGAGGGTGCGAGCGTTAATCGGATTTACTGGGCGTAAAGCGTGCGTAGGCGGCTAATT
GAGTCGGATGTGAAATCCCCGAGCTTAACTTGGGAATTGCATTCGATACTGGTTAGCTAG
AGTGTGGGAGAGGATGGTAGAATTCCAGGTGTAGCGGTGAAATGCGTAGAGATCTGGAGG
AATACCGATGGCGAAGGCAGCCATCTGGCCTAACACTGACGCTGAGGTACGAAAGCATGG
GGAGCAAACAGGATTAGATACCCTGGTAGTCCATGCCGTAAACGATGTCTACTAGCCGTT
GGTCTCTTTGAGGGATTAGTGGCGCAGCTAACGCGATAAGTAGACCGCCTGGGGAGTACG
G
>I6629V002B19OH length=24 xy=0728_3311 region=2 run=R_2014_12_30_12_21_21_
GAGATGGCCGCCTGGGGAGTACGG
>I6629V002B19OQ length=31 xy=0728_3320 region=2 run=R_2014_12_30_12_21_21_
GACGGAGGGAGCTAGCGTTATTCGGAATTAC
>I6629V002B19VI length=24 xy=0728_3564 region=2 run=R_2014_12_30_12_21_21_
GAGATGGCCGCCTGGGGAGTACGG
>I6629V002B19XP length=362 xy=0728_3643 region=2 run=R_2014_12_30_12_21_21_
GCAGAGGGTGCAAGCGTTGTTCGGAATCACTGGGCGTAAAGCGCGCGCAGGCGGATGGTT
GCGTCCGGAGTGAAATTTCGCCGCTCAACGGCGAAGCTGCTTTGGATACGGACCGTCTAG
GGACCGGTAGAGGCTGGTAGAATTGCAGGTGTAGCGGTGGAATGCGTAGAGATCTGCAAG
AATACCCGTGGCGAAGGCGGCCAGCTGGGCCGGATCCGACGCTGAGGCGCGAAAGCGTGG
GGAGCAAACAGGATTAGATACCCTGGTAGTCCACGCCGTAAACGATGGGCACTAGGTGCC
GGGGGGAGCGACCCCCTCGGTGCCGCAGCTAACGCGATAAGTGCCCCGCCTGGGGAGTAC
GG
>I6629V002B1A0L length=361 xy=0717_3443 region=2 run=R_2014_12_30_12_21_21_
GCAGAGGGTGCGAGCGTTAATCGGATTTACTGGGCGTAAAGCGTGCGTAGGCGGCTTTTT
AAGTCGGATGTGAAATCCCCGAGCTTAACTTGGGAATTGCATTCGATACTGGGAAGCTAG
AGTATGGGAGAGGAAGGTAGAATTCCAGGTGTAGCGGTGAAATGCGTAGAGATCTGGAGG
AATACCGATGGCGAAGGCAGCCATCTGGCCTAATACTGACGCTGAGGTACGAAAGCATGG
GGAGCAAACAGGATTAGATACCCTGGTAGTCCATGCCGTAAACGATGTCTACTAGCCGTT
GGGGCCTTTGAGGCTTTAGTGGCGCAGCTAACGCGATAAGTAGACCGCCTGGGGAGTACG
G
>I6629V002B1A3N length=361 xy=0717_3553 region=2 run=R_2014_12_30_12_21_21_
GCGTAGGGTGCGAGCGTTAATCGGATTTACTGGGCGTAAAGCGTGCGTAGGCGGCTTTTT
AAGTCGGATGTGAAATCCCCGAGCTTAACTTGGGAATTGCATTCGATACTGGGAAGCTAG
AGTATGGGAGAGGATGGTAGAATTCCAGGTGTAGCGGTGAAATGCGTAGAGATCTGGAGG
AATACCGATGGCGAAGGCAGCCATCTGGCCTAATACTGACGCTGAGGTACGAAAGCATGG
GGAGCAAACAGGATTAGATACCCTGGTAGTCCATGCCGTAAACGATGTCTACTAGCCGTT
GGGGCCTTTGAGGTTTTAGTGGCGCAGCTAACGCGATAAGTAGACCGCCTGGGGAGTACG
G
>I6629V002B1A4L length=24 xy=0717_3587 region=2 run=R_2014_12_30_12_21_21_
GGGATGGCCGCCTGGGGAGTACGG
>I6629V002B1A4S length=52 xy=0717_3594 region=2 run=R_2014_12_30_12_21_21_
GAGATGGCCGCCTGGGGAGTACGGCTGAGACTCCCAAGGCACACAGGGGATA
>I6629V002B1A6P length=24 xy=0717_3663 region=2 run=R_2014_12_30_12_21_21_
GAGATGGCCGCCTGGGGAGTACGG
>I6629V002B1A92 length=361 xy=0717_3784 region=2 run=R_2014_12_30_12_21_21_
GCAGAGGGTGCGAGCGTTAATCGGATTTACTGGGCGTAAAGCGTGCGTAGGCGGCTTTTT
AAGTCGGATGTGAAATCCCCGAGCTTAACTTGGGAATTGCATTCGATACTGGGAAGCTAG
AGTATGGGAGAGGATGGTAGAATTCCAGGTGTGGCGGTGAAATGCGTAGAGATCTGGAGG
AATACCGATGGCGAAGGCAGCCATCTGGCCTAATACTGACGCTGAGGTACGAAAGCATGG
GGAGCAAACAGGACTAGATACCCTGGTAGTCCATGCCGTAAACGATGTCTACTAGCCGTT
GGGGCCTTTGAGGCTTTAGTGGCGCAGCTAACGCGATAAGTAGACCGCCTGGGGAGTACG
G
>I6629V002B1AEB length=364 xy=0717_2641 region=2 run=R_2014_12_30_12_21_21_
GCGGAGGGTGCAAGCGTTACCCGGAATCACGTGGGCGTAAAGGGCGTGTAGGCGGACACT
TAAGTCTGGTTTTAAAGACTGCGGCCTCAACCGCAGGGATGGACTGGATACTGGGTGTCT
TGACCTCTGGAGAGAGAACTGGAATTCCTGGTGTAGCGGTGGAATGCGTAGATATCAGGA
GGAACACCAATGGCGAAGGCAGGTTCTTGGACAGAAGGTGACTCTGAGGCGCGAAAGTGT
GGGGAGCGAACCGGATTAGATACCCGGGTAGTCCACGCCGTAAACGATGATAACTAGCTG
TCGGGGCTCTTAGACGCTTCGGTGCGCAGCTAAACGCATTAAGTTATCCGCCTGGGGAGT
ACGG
>I6629V002B1AFS length=361 xy=0717_2694 region=2 run=R_2014_12_30_12_21_21_
GCGGAGGGAGCTAGCGTTATTCGGAATTACTGGGCGTAAAGCGCACGTAGGCGGCTTTGT
AAGTTAGAGGTGAAAGCCTGGAGCTCAACTCCAGAATTGCCTTTAAGACTGCATCGCTTG
AATCCAGGAGAGGTGAGTGGAATTCCGAGTGTAGAGGTGAAATTCGTAGATATTCGGAAG
AACACCAGTGGCGAAGGCGGCTCACTGGACTGGTATTGACGCTGAGGTGCGAAAGCGTGG
GGAGCAAACAGGATTAGATACCCTGGTAGTCCACGCCGTAAACGATGATAACTAGCTGTC
GGGGCTCTTAGAGCTTCGGTGGCGCAGCTAACGCATTAAGTTATCCGCCTGGGGAGTACG
G
>I6629V002B1AFW length=361 xy=0717_2698 region=2 run=R_2014_12_30_12_21_21_
GCGGAGGGAGCTAGCGTTATTCGGAATTACTGGGCGTAAAGCGCACGTAGGCGGCTTTGT
AAGTTAGAGGTGAAAGCCTGGAGCTCAACTCCAGAATTGCCTTTAAGACTGCATCGCTTG
AATCCAGGAGAGGTGAGTGGAATTCCGAGTGTAGAGGTGAAATTCGTAGATATTCGGAAG
AACACCAGTGGCGAAGGCGGCTCACTGGACTGGTATTGACGCTGAGGTGCGAAAGCGTGG
GGAGCAAACAGGATTAGATACCCTGGTAGTCCACGCCGTAAACGATGATAACTAGCTGTC
GGGGCTCTTAGAGCTTCGGTGGCGCAGCTAACGCATTAAGTTATCCGCCTGGGGAGTACG
G
>I6629V002B1AH6 length=24 xy=0717_2780 region=2 run=R_2014_12_30_12_21_21_
GAGATGGCCGCCTGGGGAGTACGG
>I6629V002B1AJV length=24 xy=0717_2841 region=2 run=R_2014_12_30_12_21_21_
GAGATGGCCGCCTGGGGAGTACGG
>I6629V002B1AKA length=24 xy=0717_2856 region=2 run=R_2014_12_30_12_21_21_
GAGATGGCCGCCTGGGGAGTACGG
>I6629V002B1AMV length=24 xy=0717_2949 region=2 run=R_2014_12_30_12_21_21_
GAGATGGCCGCCTGGGGAGTACGG
>I6629V002B1ANF length=362 xy=0717_2969 region=2 run=R_2014_12_30_12_21_21_
GCGGAGGGAGCTAGCGTTATTCGGAATTACTGGGCGTAAAGCGCACGTAGGCGGCTTTGT
AAGTTAGAGGTGAAAGCCTGGAGCTCAACTCCAGAATTGCCTTTAAGACTGCATCGCTTG
AATCCAGGAGAGGTGAGTGGAATTCCGAGTGTAGAGGTGAAATTCGTAGATATTCGGAAG
AACACCAGTGGCGAAGGCGGCTCACTGGACTGGTATTGACGCTGAGGTGCGAAAGCGTGG
GGAGCGAAACAGGATTAGATACCCTGGTAGTCCACGCCGTAAACGATGATAACTAGCTGT
CGGGGCTCTTAGAGCTTCGGTGGCGCAGCTAACGCATTAAGTTATCCGCCTGGGGAGTAC
GG
>I6629V002B1ARC length=362 xy=0717_3110 region=2 run=R_2014_12_30_12_21_21_
GCGTAGGGTCCGAGCGTTGTCCGGAGTTACTGGGCGTAAAGCGCGCGCAGGCGGCGGTGT
AAGCATGGCGTGAAAGCCCCAGGCTCAACCTGGGAGGGTCGTCGTGGACTGCACCGCTTG
AGGGCGGTAGGGGCTGGTGGAATGCCTGGTGTAGTGGTGAAATGCGTAGAGATCAGGCGG
AACACCCGTGGCGAAGGCGGCCAGCTGGGCCGTCCCTGACGCTGAGGCGCGAAGGCGTGG
GGAGCGAACGGGATTAGATACCCCGGTAGTCCACGCAGTAAACGATGCAGACTAGGCGTG
GGGGGAGTTGACCCCCTCCGTGCCGGAGCCAACGCGGGAAGTCTGCCGCCTGGGGAGTAC
GG
>I6629V002B1AVC length=358 xy=0717_3254 region=2 run=R_2014_12_30_12_21_21_
GCGGAGGGTGCAAGCGCTACCCGGAATCACTGGGCGTAAAGGGCGTGTAGGCGGACACTT
AAGTCTGGTTTTAAAGACTGCGGCTCAACCGCAGGGATGGACTGGATACTGGGTGTCTTG
ACCTCTGGAGAGAGAACTGGAATTCCTGGTGTAGCGGTGGAATGCGTAGATACCAGGAGG
AACACCAATGGCGAAGGCAGGTTCTTGGACAGAAGGTGACGCTGAGGCGCGAAAGTGTGG
GGAGCGAACCGGATTAGATACCCGGGTAGTCCACACCCTAAACGATGTACGTTGGCTAAC
CGCAGGATGCTGTGGTTGGCGAAGCTAACGCGATAAACGTACCGCCTGGGGAGTACGG
>I6629V002B1AVU length=368 xy=0717_3272 region=2 run=R_2014_12_30_12_21_21_
GCGGAGGGAGCTAGCGTTATTCGGAATTACTGGGCGTAAAGCGCACGTAGGCGGCTTTGT
AAGTTAGAGGTGAAAGCCTGGAGCCTCAACTCCAGAATTGCCTTTAAGACTGCATTCGCG
TTGAATCCAGGAGAGGTGAGTGGAATTCCGAGTGTGGAGGTGAAATTCGTAGATATTCGG
AAGAACACCGAGTGGCGAGGGCGGCTCACTGGACTGGTATTGACGCTGGAGGTGCGAAAG
CGTGGGGAGCAAACAGGATTAGATACCCTGGTAGTCCACGCCGTAAACGATGATAACTAG
CTGTCGGGGCTCTTAGAGCTTCGGTGGCGCAGCCTAACGCGATTAAGTTATCCGCCTGGG
GAGTACGG
>I6629V002B1AX5 length=24 xy=0717_3355 region=2 run=R_2014_12_30_12_21_21_
GAGATGGCCGCCTGGGGAGTACGG
>I6629V002B1AY4 length=361 xy=0717_3390 region=2 run=R_2014_12_30_12_21_21_
GCGGAGGGTGCAAGCGTTAATCGGAATTACTGGGCGTAAAGCGCACGCAGGCGGTCTGTC
AAGTCGGATGTGAAATCCCCGGGCTCAACCTGGGAACTGCATTCGAAACTGGCAGGCTGG
AGTCTTGTAGAGGGGGGTAGAATTCCAGGTGTAGCGGTGAAATGCGTAGAGATCTGGAGG
AATACCGGTGGCGAAGGCGGCCCCCTGGACAAAGACTGACGCTAAGGTGCGGAAGCGTGG
GGAGCAAACAGGATTAGATACCCTGGTAGTCCACGCCGTAAACGATGTCGATTTGGAGGT
TGTGCCCTTGAGGCGTGGCTTCCGGAGCTAACGCGTTAAATCGACCGCCTGGGGAGTACG
G
>I6629V002B1B2R length=317 xy=0718_0721 region=2 run=R_2014_12_30_12_21_21_
GCGTAGGGTCCAAGCGTTAATCGGAATTACTGGGCGTAAAGCGTGCGCAGGCGGTTGTGC
AAGACCGATGTGAAATCCCCGAGCTTAACTTGGGAATTGCATTTGGTGACTGCACGGCTA
GAGTGTGTCAGAGGGGGGTAGAATTCCACGTGTAGCAGTGAAATGCGTAGAGATGTGGAG
GAATACCGATGGCGAAGGCAGCCCCCTGGGATAACACTGACGCTCATGCACGAAAGCGTG
GGGAAGCAAACAGGATTAGATACCCTGGTAGTCCACGCCCTTAAACGATGTCAACTGGTT
GTTGGGTCTTAACTGAC
>I6629V002B1B6C length=361 xy=0718_0850 region=2 run=R_2014_12_30_12_21_21_
GCGGAGGGAGCTAGCGTTATTCGGAGTTACTGGGCGTAAAGCGCACGTAGGCGGCTTTGT
AAGTTAGAGGTGAAAGCCTGGAGCTCAACTCCAGAATTGCCTTTAAGACTGCATCGCTTG
AATCCAGGAGAGGTGAGTGGAATTCCGAGTGTAGAGGTGAAATTCGTAGATATTCGGAAG
AACACCAGTGGCGAAGGCGGCTCACTGGACTGGTATTGACGCTGAGGTGCGAAAGCGTGG
GGAGCAAACAGGATTAGATACCCTGGTAGTCCACGCCGTAAACGATGATAACTAGCTGTC
GGGGCTCTTAGAGCTTCGGTGGCGCAGCTAACGCATTAAGTTATCCGCCTGGGGAGTACG
G
>I6629V002B1B8E length=360 xy=0718_0924 region=2 run=R_2014_12_30_12_21_21_
GCAGAGGGTGCGAGCGTTAATCGGATTTACTGGGCGTAAAGCGTGCGTAGGCGGCTTTTT
AAGTCGGATGTGAAATCCCCGAGCTTAACTTGGGAATTGCATTCGATACTGGGAAGCTAG
AGTATGGGAGAGGATGGTAGAATTCCAGGTGTAGCGGTGAAATGCGTAGAGATCTGGAGG
AATACCGATGGCGAAGGCAGCCATCTGGCCTATACTGACGCTGAGGTACGAAAGCATGGG
GAGCAAACAGGATTAGATACCCTGGTAGTCCATGCCGTAAACGATGTCTACTAGCCGTTG
GGGCCTTTGAGGCTTTAGTGGCGCAGCTAACGCGATAAGTAGACCGCCTGGGGAGTACGG
>I6629V002B1BHD length=24 xy=0717_4047 region=2 run=R_2014_12_30_12_21_21_
GAGATGGCCGCCTGGGGAGTACGG
>I6629V002B1BHQ length=360 xy=0717_4060 region=2 run=R_2014_12_30_12_21_21_
GCGTAGGGTGCAAGCGTTAATCGGAATTACTGGGCGTAAAGCGTGCGCAGGCGGTTGTGC
AAGACCGATGTGAAATCCCCGGGCTTAACCTGGGAATGGCATTGGTGACTGCACGGCTAG
AGTGTGTCAGAGGGGGGTAGAATTCCACGTGTAGCAGTGAAATGCGTAGAGATGTGGAGG
AATACCGATGGCGAAGGCAGCCCCCTGGGATAACACTGGCGCTCATGCACGAAAGCGTGG
GGAGCAAACAGGATTAGATACCCTGGTAGTCCACGCCCTAAACGATGTCAACTAGTTGTC
GGGTCTTAATTGACTTGGTAACGCAGCTAACGCGTGAAGTTGACCGCCTGGGGAGTACGG
>I6629V002B1BHT length=358 xy=0717_4063 region=2 run=R_2014_12_30_12_21_21_
GCGGAGGGTGCAAGCGTTACCCGGAACCACTGGGCGTAAAGGGCGTGTAGGCGGACACTT
AAGTCTGGTTTTAAAGACTGCGGCTCAACCGCAGGGATGGACTGGATACTGGGTGTCTTG
ACCTCTGGAGAGAGAACTGGAATTCCTGGTGTAGCGGTGGAATGCGTAGATACCAGGAGG
AACACCAATGGCGAAGGCAGGTTCTTGGACAGAAGGTGACGCTGAGGCGCGAAAGTGTGG
GGAGCGAACCGGATTAGATACCCGGGTAGTCCACACCCTAAACGATGTACGTTGGCTAGC
CGCAGGATGCTGTGGTTGGCGAAGCTAACGCGATAAACGTACCGCCTGGGGAGTACGG
>I6629V002B1BHX length=354 xy=0717_4067 region=2 run=R_2014_12_30_12_21_21_
GCGTAGGGTGCGAGCGTTAATCGGAATTACTGGGCGTAAAGCGTGCGCAGGCGGTTTTGT
AAGACAGAGGTGAAATCCCCGGGCTCAACCTGGGAACTGCCTTTGTGACTGCAAGGCTAG
AGTACGGCAGAGGGGGATGGAATTCCGCGTGTAGCAGTGAAATGCGTAGATATGCGGAGG
AACACCGATGGCGAGGGCAATCCCCTGGGCCTGTACTGACGCTCATGCACGAAAGCGTGG
GGAGCAAACAGGATTAGATACCCTGGTAGTCCACGCCCTAAACGATGTCAACTGGTTGTT
GGGTCTTAACTGACTCAGTAACGAAGCTAACGCGTGAAGTTGACCGCCTGGGGA
>I6629V002B1BK0 length=23 xy=0718_0082 region=2 run=R_2014_12_30_12_21_21_
GAGATGCCGCCTGGGGAGTACGG
>I6629V002B1BKU length=362 xy=0718_0076 region=2 run=R_2014_12_30_12_21_21_
GCGTAGGTGGCAAGCGTTGTCCGGAATTATTGGGCGTAAAGCGCGCGCAGGCGGTCCTTT
AAGTCTGATGTGAAAGCCCACGGCTCAACCGTGGAGGGTCATTGGAAACTGGGGGACTTG
AGTACAGAAGAGAAGAGTGGAATTCCACGTGTAGCGGTGAAATGCGTAGAGATGTGGAGG
AACACCAATGGCGAAGGCGACTCTTTGGTCTGTAACTGACGCTGAGGCGCGAAAGCGTGG
GGAGCAAACAGGATTAGATACCCTGGTAGTCCACGCCGTAAACGATGAGTGCTAAGTGTT
AGAGGGTTTCCGCCCTTTAGTGCTGCAGCAAACGCATTAAGCACTCCGCCTGGGGAGTAC
GG
>I6629V002B1BLX length=361 xy=0718_0115 region=2 run=R_2014_12_30_12_21_21_
GCGGAGGGAGCTAGCGTTATTCGGAATTACTGGGCGTAAAGCGCACGTAGGCGGCTTTGT
AAGTTAGAGGTGAAAGCCTGGAGCTCAACTCCAGAATTGCCTTTAAGACTGCATCGCTTG
AATCCAGGAGAGGTGAGTGGAATTCCGAGTGTAGAGGTGAAATTCGTAGATATTCGGAAG
AACACCAGTGGCGAAGGCGGCTCACTGGACTGGTATTGACGCTGAGGTGCGAAAGCGTGG
GGAGCAAACAGGATTAGATACCCTGGTAGTCCACGCCGTAAACGATGATAACTAGCTGTC
GGGGCTCTTAGAGCTTCGGTGGCGCAGCTAACGCATTAAGTTATCCGCCTGGGGAGTACG
G
>I6629V002B1BM2 length=24 xy=0718_0156 region=2 run=R_2014_12_30_12_21_21_
GAGATGGCCGCCTGGGGAGTACGG
>I6629V002B1BO0 length=24 xy=0718_0226 region=2 run=R_2014_12_30_12_21_21_
GAGATGGCCGCCTGGGGAGTACGG
>I6629V002B1BPN length=361 xy=0718_0249 region=2 run=R_2014_12_30_12_21_21_
GCGGAGGGAGCTAGCGTTATTCGGAATTACTGGGCGTAAAGCGCACGTAGGCGGCTTTGT
AAGTTAGAGGTGAAAGCCTGGAGCTCAACTCCAGAATTGCCTTTAAGACTGCATCGCTTG
AATCCAGGAGAGGTGAGTGGAATTCCGAGTGTAGAGGTGAAATTCGTAGATATTCGGAAG
AACACCAGTGGCGAAGGCGGCTCACTGGACTGGTATTGACGCTGAGGTGCGAAAGCGCGG
GGAGCAAACAGGATTAGATACCCTGGTAGTCCACGCCGTAAACGATGATAACTAGCTGTC
GGGGCTCTTAGAGCTTCGGTGGCGCAGCTAACGCATTAAGTTATCCGCCTGGGGAGTACG
G
>I6629V002B1BVI length=360 xy=0718_0460 region=2 run=R_2014_12_30_12_21_21_
GCGGAGGGAGCTAGCGTTATTCGGAATTACTGGGCGTAAAGCGTGCGCAGGCGGTTTTGT
AAGACAGAGGTGAAATCCCCGGGCTCAACCTGGGAACTGCCTTTGTGACTGCAAGGCTAG
AGTACGGCAGAGGGGGATGGAATTCCGCGTGTAGCAGTGAAATGCGTAGACATGCGGAGG
AACACCGATGGCGAAGGCAATCCCCTGGGCCTGTACTGACGCTCATGCACGAAAGCGTGG
GGAGCAAACAGGATTAGATACCCTGGTAGTCCACGCCCTAAACGATGTCAACTGGTTGTT
GGGTCTTAACTGACTCAGTAACGAAGCTAACGCGTGAAGTTGACCGCCTGGGGAGTACGG
>I6629V002B1BWK length=362 xy=0718_0498 region=2 run=R_2014_12_30_12_21_21_
GCGTAGGGTGCGAGCGTTAATCGGATTTACTGGGCGTAAAGCGTGCGCAGGCGGCCCGTT
AAGACAGGTGTGAAATCCCTGGGCTCAGCCTAGGAATTGCGCTTGTGACTGGCGGGCTCG
AGTACGGTAGAGGGGGGTGGAATTCCTGGTGTAGCAGTGAAATGCGTAGAGGTCAGGAGG
AACACCGATGGCGAAGGCAGCCCCCTGGGCCTGTACTGACGCTCATGCACGAAAGCGTGG
GGAGCAAACAGGATTAGATACCCTGGTAGTCCACGCCCTAAACGATGGGTACTAGCCGTT
TGGTGCGCGATAGCGCTGAGTGGCGAAGCTAACGCGTGAAGTACCCCGCCTGGGGAGTAC
GG
>I6629V002B1BXD length=23 xy=0718_0527 region=2 run=R_2014_12_30_12_21_21_
GAGATGGCCGCCTGGGGAGTACG
>I6629V002B1BXO length=24 xy=0718_0538 region=2 run=R_2014_12_30_12_21_21_
GAGATGGCCGCCTGGGGAGTACGG
>I6629V002B1C2Z length=363 xy=0718_2025 region=2 run=R_2014_12_30_12_21_21_
GCGTAGGGTGCGAGCGTTGTCCGGAATTACTGGGCGTAAAGAGCTCGTAGGTGGTTTGTC
ACGTCGTCTGTGAAATCCCGGGGCTTAACTTCGGGCGTGCAGGCGATACGGGCATAACTT
GAGTGCTGTAGGGGAGACTGGAATTCCTGGTGTAGCGGTGAAATGCGCAGATATCAGGAG
GAACACCAATGGCGAAGGCAGGTCTCTGGGCAGTAACTGACGCTGAGGAGCGAAAGCATG
GGTAGCGAACAGGATTAGATACCCTGGTAGTCCATGCCGTAAACGGTGGGCGCTAGGTGT
AGGGGACTTCCACGTCTTCTGTGCCGCAGCTAACGCATTAAGCGCCCCGCCTGGGGAGTA
CGG
>I6629V002B1CFJ length=283 xy=0718_1181 region=2 run=R_2014_12_30_12_21_21_
GCGGAGGGAGCGTAGCGTTAGTTCGGAATTACGTGGGCGTAAAGCGCACGTAGGCGGCTT
TGTAAGTTAGAGGTGAAAGCCCGGAGCTCAACTCCAGAATTGCCTTTAAGGCTGCATCGC
TTGAATCCAGGAGAGGTGAGTGGAATTCCGAGTGTAGAGGTGAAATTCGTAGATATTCGG
AAGAACACCAGTGGCGAAGGCGGCTCACTGGACTGGTATTGACGCTGAGGTGCGAAAGCG
TGGGGAGCGAAACAGGATTAGATACCCTGGTAGTCCACGCCGT
>I6629V002B1CKU length=361 xy=0718_1372 region=2 run=R_2014_12_30_12_21_21_
GCGGAGGGAGCTAGCGTTATTCGGAATTACTGGGCGTAAAGCGCACGTAGGCGGCTTTGT
AAGCTAGAGGTGAAAGCCTGGAGCTCAACTCCAGAATTGCCTTTAAGACTGCATCGCTTG
AATCCAGGAGAGGTGAGTGGAGTTCCGAGTGTAGAGGTGAAATTCGTAGATATTCGGAAG
AACACCAGTGGCGAAGGCGGCTCACTGGACTGGTATTGACGCTGAGGTGCGAAAGCGTGG
GGAACAAACAGGATTAGATACCCTGGTAGTCCACGCCGTAAACGATGATAACTAGCTGTC
GGGGCTCTTAGAGCTTCGGTGGCGCAGCTAACGCATTAAGTTATCCGCCTGGGGAGTACG
G
>I6629V002B1CMJ length=23 xy=0718_1433 region=2 run=R_2014_12_30_12_21_21_
GAGATGCCGCCTGGGGAGTACGG
>I6629V002B1CNI length=19 xy=0718_1468 region=2 run=R_2014_12_30_12_21_21_
GAGATGGGCCGCCTGGGGA
>I6629V002B1CQH length=361 xy=0718_1575 region=2 run=R_2014_12_30_12_21_21_
GCGGAGGGAGCTAGCGTTATTCGGAATTACTGGGCGTAAAGCGCACGTAGGCGGCTTTGT
AAGTTAGAGGTGAAAGCCTGGAGCTCAACTCCAGAATTGCCTTTAAGACTGCATCGCTTG
AATCCGGGAGAGGTGAGTGGAATTCCGAGTGTAGAGGTGAAATTCGTAGATATTCGGAAG
AACACCAGTGGCGAAGGCGGCTCACTGGACTGGTATTGACGCTGAGGTGCGAAAGCGTGG
GGAGCAAACAGGATTAGATACCCTGGTAGTCCACGCCGTAAACGATGATAACTAGCTGTC
GGGGCTCTTAGAGCTTCGGTGGCGCAGCTAACGCATTAAGTTAGCCGCCTGGGGAGTACG
G
>I6629V002B1CRO length=237 xy=0718_1618 region=2 run=R_2014_12_30_12_21_21_
GCGGAGGGAGCTAGCGTTATTCGGAATTACGTGGGCGTAAAGCGCACGTAGGCGGTCTTT
GTAAGTTAGAGGTGAAAGCCGTGGAGCTCAACTCCAGTAATTGCCTTTAAGACTGCATCG
CTTGAATCCGAGGAGAGGTGAGTGGAATTCCGAGTGTAGAGGTGAAATTCGTAGATATTC
GGAAGAACACCAGTGGACGAAGGCGGCCTCGACTGGACTGGTATTGACGCTGAGGTG
>I6629V002B1CRR length=361 xy=0718_1621 region=2 run=R_2014_12_30_12_21_21_
GCAGAGGGTGCGAGCGTTAATCGGATTTACTGGGCGTAAAGCGTGCGTAGGCGGCTTTTT
AAGTCGGATGTGAAATCCCCGAGCTTAACTTGGGAATTGCATTCGATACTGGGAAGCTAG
AGTATAGGAGAGGATGGTAGAATTCCAGGTGTAGCGGTGAAATGCGTAGAGATCTGGAGG
AATACCGATGGCGAAGGCAGCCATCTGGCCTAATACTGACGCTGAGGTACGAAAGCATGG
GAAGCAAACAGGATTAGATACCCTGGTAGTCCATGCCGTAAACGATGTCTACTAGCCGTT
GGGGCCTTTGAGGCTTTAGTGGCGCAGCTAACGCGATAAGTAGACCGCCTGGGGAGCACG
G
>I6629V002B1CU9 length=363 xy=0718_1747 region=2 run=R_2014_12_30_12_21_21_
GCGGAGGGTGCGAGCGTTGTCCGGAATCACTGGGCGTAAAGGGCGCGTAGGTGGCCGTGG
CAAGCGTGCGGTGAAAGCCCGGGGCTCAACCCCGGGTCGGCCGTGCGGACTGCCGGGCTG
GGGCCCACTAGGGGCAGGCGGAATTCCGGGTGTAGCGGTGGAATGCGTAGAGATCCGGAA
GAACACCGGTGGCGAAGGCGGCCTGCTGGGGTGGAGCCGACACTGAGGCGCGACAGCGTG
GGGAGCAAACAGGATTAGATACCCTGGTAGTCCACGCCGTAAACGATGGGCACTAGGTGC
TCGGGGGAGCGACCCTCCGAGTGCCGGCGCTAACGCATTAAGTGCCCCGCCTGGGGAGTA
CGG
>I6629V002B1CW6 length=360 xy=0718_1816 region=2 run=R_2014_12_30_12_21_21_
GCGAAGGGGGCTAGCGTTGCTCGGAATCACTGGGCGTAAAGCGCACGTAGGCGGATCTTT
AAGCCAGGGGTGAAATCCTGGAGCTCAACTCCAGAACTGCCTTTGATACTGGGGATCTCG
AGTCCGGGAGAGGTGAGTGGAACTGCGAGTGTAGAGGTGAAATTCGTAGATATTCGCAAG
AACACCAGTGGCGAAGGCGGCTCACTGGCCCGGTACTGACGCTGAGGTGCGAAAGCGTGG
GGAGCAAACAGGATTAGATACCCTGGTAGTCCACGCCGTAAACGATGGATGCTAGCCGTT
GGTGGGTTTACCCTTCAGTGGCGCAGCTAACGCATTAAGCATCCCGCCTGGGGAGTACGG
>I6629V002B1CWU length=323 xy=0718_1804 region=2 run=R_2014_12_30_12_21_21_
GCGGGAGGGAGCTAGCGTTATTCGGAATTTACTGGGCGTAAAGCGCACGTAGGCGGCTTT
GTAAGTTAGAGGTGAAAGCCTGGAGCTCAACTCCAGAATTGCCTTTAAGACTGCATCGCT
TGAATCCAGGAGGGGTGAGTGGAATTCCGAGTGTAGAGGTGAAATTCGTAGATATTCGGA
AGAACACCAGTGGCGAAGGCGGCTCACTGGACTGGTATTGACGCTGAGGTGCGAAAGCGT
GGGGAGCGAAACAGGATTAGATACCCTGGTAGTCCACGCCGTAAACGATGATAACTAGCT
GTCGGGGCTCTTAGAGCTTCGGT
>I6629V002B1D0T length=361 xy=0718_3243 region=2 run=R_2014_12_30_12_21_21_
GCAGAGGGTGCGAGCGTTAATCGGATTTACTGGGCGTAAAGCGTGCGTAGGCGGCTTTTT
AAGTCGGATGTGAAATCCCCGAGCTTAACTTGGGAATTGCATTCGATACTGGGAAGCTAG
AGTATGGGAGAGGATGGTAGAATTCCAGGTGTAGCGGTGAAATGCGTAGAGATCTGGAGG
AATACCGATGGCGAAGGCAGCCATCTGGCCTAATACTGACGCTGAGGTACGAAAGCATGG
GGAGCAAACAGGATTAGATACCCTGGTAGTCCATGCCGTAAACGATGTCTACTAGCCGTT
GGGGCCTTTGAGGCTTTAGTGGCGCAGCTAACGCGATAAGTAGACCGCCTGGGGAGTACG
G
>I6629V002B1D19 length=336 xy=0718_3295 region=2 run=R_2014_12_30_12_21_21_
ACAGAGGGTGCAAGCGTTAATCGGAATTACTGGGCGTAAAGCGCGCGTAGGTGGTTCGTT
AAGTTGGATGTGAAAGCCCCGGGCTCAACCTGGGAACTGCATCCAAAACTGGCGAGCTAG
AGTACGGTAGAGGGTGGTGGAATTTCCTGTGTAGCGGTGAAATGCGTAGATATAGGAAGG
AACACCAGTGGCGAAGGCGACCACCTGGACTGATACTGACACTGAGGTGCGAAAGCGTGG
GGAGCAAACAGGATTAGATACCCTGGTAGTCCACGCCGTAAACGATGTCAACTAGCCGTT
GGAACTCCTTGAGTATTTTAGTGGCGCAGCTAACGC
>I6629V002B1D6B length=361 xy=0718_3441 region=2 run=R_2014_12_30_12_21_21_
GCGGAGGGAGCTAGCGTTGTTCGGAATTACTGGGCGTAAAGCGCACGTAGGCGGCGATTC
AAGTCAGAGGTGAAAGCCCGGGGCTCAACCCCGGAACTGCCTTTGAAACTAGATTGCTAG
AATCCTGGAGAGGTGAGTGGAATTCCGAGTGTAGAGGTGAAATTCGTAGATATTCGGAAG
AACACCAGTGGCGAAGGCGACTCACTGGACAGGTATTGACGCTGAGGTGCGAAAGCGTGG
GGAGCAAACAGGATTAGATACCCTGGTAGTCCACGCCGTAAACGATGATAACTAGCTGTC
CGGGCACTTGGTGCCTGGGTGGCGCAGCTAACGCATTAAGTTATCCGCCTGGGGAGTACG
G
>I6629V002B1DDC length=358 xy=0718_2398 region=2 run=R_2014_12_30_12_21_21_
GCGGAGGGTGCAAGCGTTACCCGGAACCACTGGGCGTAAAGGGCGTGTAGGCGGACACTT
AAGTCTGGTTTTAAAGACTGCGGCTCAACCGCAGGGATGGACTGGATACTGGGTGTCTTG
ACCTCTGGAGAGAGAACTGGAATTCCTGGTGTAGCGGTGGAATGCGTAGATACCAGGAGG
AACACCAATGGCGAAGGCAGGTTCTTGGACAGAAGGTGACGCTGAGGCGCGAAAGTGTGG
GGAGCGAACCGGATTAGATACCCGGGTAGTCCACACCCTAAACGATGTACGTTGGCTAAC
CGCAGGATGCTGTGGTTGGCGAAGCTAACGCGATAAACGTACCGCCTGGGGAGTACGG
>I6629V002B1DDJ length=24 xy=0718_2405 region=2 run=R_2014_12_30_12_21_21_
GAGATGGCCGCCTGGGGAGTACGG
>I6629V002B1DE2 length=362 xy=0718_2460 region=2 run=R_2014_12_30_12_21_21_
GCAGAGGGTGCGAGCGTTAATCGGATTTACTGGGCGTAAAGCGTGCGTAGGCGGCTTTTT
AAGTCGGATGTGAAATCCCCGAGCTTAACTTGGGAATTGCATTCGATACTGGGAAGCTAG
AGTATGGGAGAGGGATGGTAGAATTCCAGGTGTAGCGGTGAAATGCGTAGAGATCTGGAG
GAATACCGATGGCGAAGGCAGCCATCTGGCCTAATACTGACGCTGAGGTACGAAAGCATG
GGGAGCAAACAGGATTAGATACCCTGGTAGTCCATGCCGTAAACGATGTCTACTAGCCGT
TGGGGCCTTTGAGGTTTTAGTGGCGCAGCTAACGCGATAAGTAGACCGCCTGGGGAGTAC
GG
>I6629V002B1DFR length=24 xy=0718_2485 region=2 run=R_2014_12_30_12_21_21_
GAGATGGCCGCCTGGGGAGTACGG
>I6629V002B1DKR length=23 xy=0718_2665 region=2 run=R_2014_12_30_12_21_21_
GAGATGCCGCCTGGGGAGTACGG
>I6629V002B1DP4 length=363 xy=0718_2858 region=2 run=R_2014_12_30_12_21_21_
GCGTAGGGCGCGAGCGTTGTCCGGAATTATTGGGCGTAAAGAGCTTGTAGGCGGTTTGTT
GCGTCTGCTGTGAAAGACCGGGGCTTAACCCCGGTATTGCAGTGGGTACGGGCAGACTAG
AGTGCAGTAGGGGAGACTGGAATTCCTGGTGTAGCGGTGAAATGCGCAGATATCAGGAGG
AACACCGATGGCGAAGGCAGGTCTCTGGGCTGTAACTGACGCTGAGAAGCGAAAGCATGG
GGAGCGAACAGGATTAGATACCCTGGTAGTCCATGCCGTAAACGTTGGGCACTAGGTGTG
GGGGACATTCCACGTTTTCCGCGCCGTAGCTAACGCATTAAGTGCCCCGCCTGGGGAGTA
CGG
>I6629V002B1DSW length=361 xy=0718_2958 region=2 run=R_2014_12_30_12_21_21_
GCGGAGGGAGCTAGCGTTATTCGGAATTACTGGGCGTAAAGCGCACGTAGGCGGCTTTGT
AAGTTAGAGGTGAAAGCCTGGAGCTCAACTCCAGAATTGCCTTTAAGACTGCATCGCTTG
AATCCAGGAGAGGTGAGTGGAATTCCGAGTGTAGAGGTGAAATTCGTAGATATTCGGAAG
AACACCAGTGGCGAAGGCGGCTCACTGGACTGGTATTGACGCTGAGGTGCGAAAGCGTGG
GGAGCAAACAGGATTAGATACCCTGGTAGTCCACGCCGTAAACGATGATAACTAGCTGTC
GGGGCTCTTAGAGCTTCGGTGGCGCAGCTAACGCATTAAGTTATCCGCCTGGGGAGTACG
G
>I6629V002B1DTD length=358 xy=0718_2975 region=2 run=R_2014_12_30_12_21_21_
GCGGAGGGTGCAAGCGTTACCCGGAATCACTGGGCGTAAAGGGCGTGTAGGCGGACACTT
AAGTCTGGTTTTAAAGACTGCGGCTCAACCGCAGGGATGGACTGGATACTGGGTGTCTTG
ACCTCCGGAGAGAGAACTGGAATTCCTGGTGTAGCGGTGGAATGCGTAGATACCAGGAGG
AACACCAATGGCGAAGGCAGGTTCTTGGACAGAAGGTGACGCTGAGGCGCGAAAGTGTGG
GGAGCGATCCGGATTAGATACCCGGGTAGTCCACACCCTAAACGATGTACGTTGGCTAAC
CGCAGGATGCTGTGGTTGGCGAAGCTAACGCGATAAACGTACCGCCTGGGGAGTACGG
>I6629V002B1DUZ length=361 xy=0718_3033 region=2 run=R_2014_12_30_12_21_21_
GCGGAGGGAGCTAGCGTTATTCGGAATTACTGGGCGTAAAGCGCACGTAGGCGGCTTTGT
AAGTTAGAGGTGAAAGCCTGGAGCTCAACTCCAGAATTGCCTTTAAGACTGCATCGCTTG
AATCCAGGAGAGGTGAGTGGAATTCCGAGTGTAGAGGTGAAATTCGTAGATATTCGGAAG
AACACCAGTGGCGAAGGCGGCTCACTGGACTGGTATTGACGCTGAGGTGCGAAAGCGTGG
GGAGCAAACAGGATTAGATACCCTGGTAGTCCACGCCGTAAACGATGATAACTAGCTGTC
GGGGCTCTTAGAGCTTCGGTGGCGCAGCTAACGCATTAAGTTATCCGCCTGGGGAGTACG
G
>I6629V002B1DX7 length=360 xy=0718_3149 region=2 run=R_2014_12_30_12_21_21_
GCGTAGGGTGCAAGCGTTAATCGGAATTACTGGGCGTAAAGCGTGCGCAGGCGGTCTTGT
AAGTCTGACGTGAAATCCCCGGGCTTAACCTGGGAATTGCGTTGGAGACTGCAAGGCTAG
AGTCTGGCAGAGGGGGGTAGAATTCCACGTGTAGCAGTGAAATGCGTAGAGATGTGGAGG
AACACCGATGGCGAAGGCAGCCCCCTGGGTCAAGACTGACGCTCATGCACGAAAGCGTGG
GGAGCAAACAGGATTAGATACCCTGGTAGTCCACGCCCTAAACGATGTCTACTAGTTGTC
GGGTTTTAATTAACTTGGTAACGCAGCTAACGCGTGAAGTAGACCGCCTGGGGAGTACGG
>I6629V002B1DY0 length=24 xy=0718_3178 region=2 run=R_2014_12_30_12_21_21_
GAGATGGCCGCCTGGGGAGTACGG
>I6629V002B1DYW length=24 xy=0718_3174 region=2 run=R_2014_12_30_12_21_21_
GAGATGGCCGCCTGGGGAGTACGG
>I6629V002B1E32 length=361 xy=0719_0560 region=2 run=R_2014_12_30_12_21_21_
GCGGAGGGGGCTAGCGTTGTTCGGAATTACTGGGCGTAAAGCGCGCGTAGGCGGCTTTGT
AAGTTAGAGGTGAAAGCCCGGAGCTCAACTCCGGAATTGCCTTTAAGACTGCATCGCTAG
AATCATGGAGAGGTGAGTGGAATTCCGAGTGTAGAGGTGAAATTCGTAGATATTCGGAAG
AACACCAGTGGCGAAGGCGACTCACTGGACATGTATTGACGCTGAGGTGCGAAAGCGTGG
GGAGCAAACAGGATTAGATACCCTGGTAGTCCACGCCGTAAACGATGATGACTAGCTGTC
GGGGCTCATGGAGTTTCGGTGGCGCAGCTAACGCGTTAAGTCATCCGCCTGGGGAGTACG
G
>I6629V002B1E4C length=300 xy=0719_0570 region=2 run=R_2014_12_30_12_21_21_
GCGAGAGGGTGCGAGCGTTAATCGGAGTTTACTAGGGCGTAAAGCGTGCGTAGGCGGCTG
ATTAAGTCGGATGTGAAAATCCCCTGAGCTTAACGTTAGGAATTGCTATTCGATACTGGT
CAGCTAGAGTATGGGAGAGGATGGCAGAATTCCAGGTGTAGCGGTGAAAATGCGTAGAGA
TCTGGAGGAATACCGATGGCGAAGGCAGCCATCTGGCCTAATACTGACGCTGAGTACGAA
AGCAATGGGGAGCAAACAGGATTAGATACCCTGGTAGTCCATGCCCGTAAAACGATGTCT
>I6629V002B1E5B length=336 xy=0719_0605 region=2 run=R_2014_12_30_12_21_21_
GCGTAGGGTGCAAGCGTTAATCGGAATTACTGGGCGTAAAGCGTGCGCAGGCGGTTTTGT
AAGTCTGACGTGAAATCCCCGGGCTTAACCTGGGAATTGCGTTGGAGACTGCAAGGCTAG
AGTCTGGCAGAGGGGGGTAGAATTCCTCGTGTAGCAGTGAAATGCGTAGAGATGTGGAGG
AACACCGATGGCGAAGGCAGCCCCCTGGGTCAAGACTGACGCTCATGCACGAAAGCGTGG
GGAGCAAACAGGATTAGATACCCTGGTAGTCCACGCCCTAAACGATGTCTACTAGTTGTC
GGGTTTTAATTAACTTGGTAACGCAGCTAACGCGTG
>I6629V002B1E9M length=362 xy=0719_0760 region=2 run=R_2014_12_30_12_21_21_
ACAGAGGATGCAGGCGTTATCCGAAATGATTGGGCGTAAAGCGTCTGTAGGNGGCTTTTT
AAGTCCGCCGTCAAATCCCAGGGCTCAACCCTGGACAGGCGGTGGAAACTACCAAGCTGG
AGTACGGTAGGGGCAGAGGGAATTTCCGGTGGAGCGGTGAAATGCGCAGAGATCGGAAAG
AACACCAACGGCGAAAGCACTCTGCTGGGCCGACACTGACACTGAGAGACGAAAGCTAGG
GGAGCGAATGGGATTAGATACCCCAGTAGTCCTAGCCGTAAACGATGGATACTAGGCGCT
GCGCGTATCGACCCGTGCAGTGCTGTAGCTAACGCGTTAAGTATCCCGCCTGGGGAGTAC
GG
>I6629V002B1EBN length=24 xy=0718_3633 region=2 run=R_2014_12_30_12_21_21_
GAGATGGCCGCCTGGGGAGTACGG
>I6629V002B1EF3 length=355 xy=0718_3793 region=2 run=R_2014_12_30_12_21_21_
GCGGAGGGAGCTAGCGTTATTCGGAATTACTGGGCGTAAAGCGCACGTAGGCGGCTTTGT
AAGTTAGAGGTGAAAGCCTGGAGCTCAACTCCAGAATTGCCTTTAAGACTGCATCGCTTG
AATCCAGGAGAGGTGAGTGGAATTCCGAGTGTAGAGGTGAAATTCGTAGATATTCGGAAG
AACACCAGTGGCGAAGGCGGCTCACTGGACTGGTATTGACGCTGAGGTGCGAAAGCGTGG
GGAGCAAACAGGATTAGATACCCTGGTAGTCCACGCCGTAAACGATGATAACTAGCTGTC
GGGGCTCTTAGAGCTTCGGTGGCGCAGCTAACGCATTAAGTTATCCGCCTGGGGA
>I6629V002B1EIU length=361 xy=0718_3892 region=2 run=R_2014_12_30_12_21_21_
GCGGAGGGAGCTAGCGTTATTCGGAATTACTGGGCGTAAAGCGCACGTAGGCGGCCTTGT
AAGTTAGAGGTGAAAGCCTGGAGCTCAACTCCAGAATTGCCTTTAAGACTGCATCGCTTG
AATCCAGGAGAGGTGAGTGGAATTCCGAGTGTAGAGGTGAAATTCGTAGATATTCGGAAG
AACACCAGTGGCGAAGGCGGCTCACTGGACTGGTATTGACGCTGAGGTGCGAAAGCGTGG
GGAGCAAACAGGATTAGATACCCTGGTAGTCCACGCCGTAAACGATGATAACTAGCTGTC
GGGGCTCTTAGAGCTTCGGTGGCGCAGCTAACGCATTAAGTTATCCGCCTGGGGAGTACG
G
>I6629V002B1EL7 length=361 xy=0718_4013 region=2 run=R_2014_12_30_12_21_21_
GCGGAGGGAGCTAGCGTTATTCGGAATTACTGGGCGTAAAGCGCACGTAGGCGGCTTTGT
AAGTTAGAGGTGAAAGCCTGGAGCTCAACTCCAGAATTGCCTTTAAGACTGCATCGCTTG
AATCCAGGAGAGGTGAGTGGAATTCCGAGTGTAGAGGTGAAATTCGTAGATATTCGGAAG
AACACCAGTGGCGAAGGCGGCTCACTGGACTGGTATTGACGCTGAGGTGCGAAAGCGTGG
GGAGCAAACAGGATTAGATACCCTGGTAGTCCACGCCGTAAACGATGATAACTAGCTGTC
GGGGCTCTTAGAGCTTCGGTGGCGCAGCTAACGCATTAAGTTATCCGCCTGGGGAGTACG
G
>I6629V002B1EMS length=361 xy=0718_4034 region=2 run=R_2014_12_30_12_21_21_
GCGTAGGGTGCAAGCGTTAATCGGAATTACTGGGCGTAAAGCGTGCGCAGGCGGTTTTGT
AAGACAGTGGTGAAATCCCCGGGCTCAACCTGGGAACTGCCATTGTGACTGCAAGGCTAG
AGTGCGGCAGAGGGGGATGGAATTCCGCGTGTAGCAGTGAAATGCGTAGATATGCGGAGG
AACACCGATGGCGAAGGCAATCCCCTGGGCCTGCACTGACGCTCATGCACGAAAGCGTGG
GGAGCAAACAGGATTAGATACCCCTGGTAGTCCACGCCCTAAACGATGTCAACTGGTTGT
TGGGTCTTAACTGACTCAGTAACGAAGCTAACGCGTGAAGTTGACCGCCTGGGGAGTACG
G
>I6629V002B1ENG length=297 xy=0718_4058 region=2 run=R_2014_12_30_12_21_21_
GCAGAGGGTGCGAGCGTTAATCGGATTTACTGGGCGTAAAGCGTGCGTAGGCGGCTTTTT
AAGTCGGATGTGAAATCCCCGAGCTTAACTTGGGAATTGCATTCGATACTGGGAAGCTAG
AGTATGGGAGAGGATGGTAGAATTCCAGGTGCAGCGGTAGAACGCGTAGAGATCTGGAGG
AATACCGATGGCGAAGGCAGCCATCTGGCCTAATACTGACGCTGAGGTACGAAAGCATGG
GGAGCAAACAGGATTAGATACCCTGGTAGTCCATGCCGTAAACGATGTCTACTAGCC
>I6629V002B1ER2 length=361 xy=0719_0128 region=2 run=R_2014_12_30_12_21_21_
ACGGAGGGAGCTAGCGTTATTCGGAATTACTGGGCGTAAAGCGCACGTAGGCGGCTTTGT
AAGTTAGAGGTGAAAGCCTGGAGCTCAACTCCAGAATTGCCTCTAAGACTGCATCGCTTG
AATCCAGGAGAGGTGAGTGGAATTCCGAGTGTAGAGGTGAAATTCGTAGATATTCGGAAG
AACACCAGTGGCGAAGGCGGCTCACTGGACTGGTATTGACGCTGAGGTGCGAAAGCGTGG
GGAGCAAACAGGATTAGATACCCTGGTAGTCCACGCCGTAAACGATGATAACTAGCTGTC
GGGGCTCTTAGAGCTTCGGTGGCGCAGCTAACGCATTAAGTTATCCGCCTGGGGAGTACG
G
>I6629V002B1EUL length=361 xy=0719_0219 region=2 run=R_2014_12_30_12_21_21_
GCGGAGGGAGCTAGCGTTATTCGGAATTACTGGGCGTAAAGCGCACGTAGGCGGCTTTGT
AAGTTAGAGGTGAAAGCCTGGAGCTCAACTCCAGAATTGCCTTTAAGACTGCATCGCTTG
AATCCAAGAGAGGTGAGTGGAATTCCGAGTGTAGAGGTGAAATTCGTAGATATTCGGAAG
AACACCAGTGGCGAAGGCGGCTCACTGGCTTGGTATTGACGCTGAGGTGCGAAAGCGTGG
GGAGCAAACAGGATTAGATACCCTGGTAGTCCACGCCGTAAACGATGATAACTAGCTGTC
CGGGTGCTTGGCATTTGGGTGGCGCAGCTAACGCATTAAGTTATCCGCCTGGGGAGTACG
G
>I6629V002B1F0Z length=24 xy=0719_1745 region=2 run=R_2014_12_30_12_21_21_
GAGATGGCCGCCTGGGGAGTACGG
>I6629V002B1F1A length=360 xy=0719_1756 region=2 run=R_2014_12_30_12_21_21_
GCGTAGGGTGCAAGCGTTAATCGGAATTACTGGGCGTAAAGCGTGCGCAGGCGGTTATAT
AAGACAGATGTGAAATCCCCGGGCTCAACCTGGGAGCTGCATTTGTGACTGTATAGCTAG
AGTACGGCAGAGGGGGATGGAATTCCGCGTGTAGCAGTGAAATGCGTAGATATGCGGAGG
AACACCGATGGCGAAGGCAATCCCCTGGGCCTGTACTGACGCTCATGCACGAAAGCGTGG
GGAGCAAACAGGATTAGATACCCTGGTAGTCCACGCCCTAAACGATGTCAACTGGTTGTT
GGGTCTTCACTGACTCAGTAACGAAGCTAACGCGTGAAGTTGACCGCCTGGGGAGTACGG
>I6629V002B1F1T length=355 xy=0719_1775 region=2 run=R_2014_12_30_12_21_21_
GCGGAGGGAGCTAGCGTTATTCGGAATTACTGGGCGTAAAGCGCACGTAGGCGGCTTTGT
AAGTTAGAGGTGAAAGCCTGGAGCTCAACTCCAGAATTGCCTTTAAGACTGCATCGCTTG
AATCCAGGAGAGGTGAGTGGAATTCCGAGTGTAGAGGTGAAATTCGTAGATATTCGGAAG
AACACCAGTGGCGAAGGCGGCTCACTGGACTGGTATTGACGCTGAGGTGCGAAAGCGTGG
GGAGCAAACAGGATTAGATACCCTGGTAGTCCACGCCGTAAACGATGATAACTAGCTGTC
GGGGCTCTTAGAGCTTCGGTGGCGCAGCTAACGCATTAAGTTATCCGCCTGGGGA
>I6629V002B1FAR length=362 xy=0719_0801 region=2 run=R_2014_12_30_12_21_21_
GCGTAGGTGGCAAGCGTTGTCCGGAATTATTGGGCGTAAAGCGCGCGCAGGCGGTCCTTT
AAGTCTGATGTGAAAGCCCACGGCTCAACCGTGGAGGGTCATTGGAAACTGGGGGACTTG
AGTACAGAAGAGAAGAGTGGAATTCCACGTGTAGCGGTGAAATGCGTAGAGATGTGGAGG
AACACCAGTGGCGAAGGCGACTCTTTGGTCTGTAACTGACGCTGAGGCGCGAAAGCGTGG
GGAGCAAACAGGATTAGATACCCTGGTAGTCCACGCTGTAAACGATGAGTGCTAAGTGTT
AGAGGGTTTCCGCCCTTTAGTGCTGCAGCTAACGCATTAAGCACTCCGCCTGGGGAGTAC
GG
>I6629V002B1FAV length=24 xy=0719_0805 region=2 run=R_2014_12_30_12_21_21_
GAGATGGCCGCCTGGGGAGTACGG
>I6629V002B1FDF length=24 xy=0719_0897 region=2 run=R_2014_12_30_12_21_21_
GAGATGGCCGCCTGGGGAGTACGG
>I6629V002B1FEF length=25 xy=0719_0933 region=2 run=R_2014_12_30_12_21_21_
GAAGATGGCCGCCTGGGGAGTACGG
>I6629V002B1FF9 length=24 xy=0719_0999 region=2 run=R_2014_12_30_12_21_21_
GAGATGGCCGCCTGGGGAGTACGG
>I6629V002B1FHX length=361 xy=0719_1059 region=2 run=R_2014_12_30_12_21_21_
GCGGAGGGAGCTAGCGTTATTCGGAATTACTGGGCGTAAAGCGCACGTAGGCGGCTTTGT
AAGTTAGAGGTGAAAGCCTGGAGCTCAACTCCAGAATTGCCTTTAAGACTGCATCGCTTG
AATCCAGGAGAGGTGAGTGGAATTCCGAGTGTAGAGGTGAAATTCGTAGATATTCGGAAG
AACACCAGTGGCGAAGGCGGCTCACTGGACTGGTATTGACGCTGAGGTGCGAAAGCGTGG
GGAGCAAACAGGATTAGATACCCTGGTAATCCACGCCGTAAACGATGATAACTAGCTGTC
GGGGCTCTTAGAGCTTCGGTGGCGCAGCTAACGCATTAAGTTATCCGCCTGGGGAGTACG
G
>I6629V002B1FQ8 length=361 xy=0719_1394 region=2 run=R_2014_12_30_12_21_21_
GCGGAGGGAGCTAGCGTTATTCGGAATTACTGGGCGTAAGGCGCACGTAGGCGGCTTTGT
AAGTTAGAGGTGAAAGCCTGGAGCTCAACTCCAGAATTGCCTTTAAGACTGCATCGCTTG
AATCCAGGAGAGGTGAGTGGAATTCCGAGTGTAGAGGTGAAATTCGTAGATATTCGGAAG
AACACCAGTGGCGAAGGCGGCTCACTGGACTGGTATTGACGCTGAGGTGCGAAAGCGTGG
GGAGCAAACAGGATTAGATACCCTGGTAGTCCACGCCGTAAACGATGATAACTAGCTGTC
GGGGCTCTTAGAACTTCGGTGGCGCAGCTAACGCATTAAGTTATCCGCCTGGGGAGTACG
G
>I6629V002B1FSA length=24 xy=0719_1432 region=2 run=R_2014_12_30_12_21_21_
GAGATGGCCGCCTGGGGAGTACGG
>I6629V002B1FT9 length=361 xy=0719_1503 region=2 run=R_2014_12_30_12_21_21_
GCGGAGGGAGCTAGCGTTATTCGGAATTACTGGGCGTAAAGCGCGCGTAGGCGGCTTTGT
AAGTTAGAGGTGAAAGCCTGGAGCTCAACTCCAGAATTGCCTTTAAGACTGCATCGCTCG
AATCCAGGAGAGGTGAGTGGAATTCCGAGTGTAGAGGTGAAATTCGTAGATATTCGGAAG
AACACCAGTGGCGAAGGCGGCTCACTGGACTGGTATTGACGCTGAGGTGCGAAAGCGTGG
GGAGCAAACAGGATTAGATACCCTGGTAGTCCACGCCGTAAACGATGATAACTAGCTGTC
GGGGCTCTTAGAGCTTCGGTGGCGCAGCTAACGCATTAAGTTATCCGCCTGGGGAGTACG
G
>I6629V002B1FVX length=362 xy=0719_1563 region=2 run=R_2014_12_30_12_21_21_
GCAGAGGGTGCGAGCGTTAATCGGATTTACTGGGCGTAAAGCGTGCGTAGGCGGCTTTTT
AAGTCGGATGTGAAATCCCCGAGCTTAACTTGGGAATTGCATTCGATACTGGGAAGCTAG
AGTATGGGAGAGGATGGTAGAATTCCAGGTGTGGCGGTGAAATGCGTAGAGATCTGGAGG
AATACCGATGGCGAAGGCAGCCATCTGGCCTAATACTGACGCTGAGGTACGAAAGCATGG
GGAGCAAACAGGATTAGATACCCTGGTAGTCCATGCCGTAAACGATGTCTACTAGCCGTT
GGGGCCTTTGAGGCTTTAGTGGCGCAGCTAACGCGATAAGTAGACCGCCGTGGGGAGTAC
GG
>I6629V002B1FXL length=24 xy=0719_1623 region=2 run=R_2014_12_30_12_21_21_
GAGATGGCCGCCTGGGGAGTACGG
>I6629V002B1G0A length=22 xy=0719_3016 region=2 run=R_2014_12_30_12_21_21_
GAGGGCCGCCTGGGGAGTACGG
>I6629V002B1G1B length=52 xy=0719_3053 region=2 run=R_2014_12_30_12_21_21_
GAGATGGCCGCCTGGGGAGTACGGCTGAGACTCCCAAGGCACACAGGGGATA
>I6629V002B1G6Q length=361 xy=0719_3248 region=2 run=R_2014_12_30_12_21_21_
GCGGAGGGTGCAAGCGTTAATCGGAATTACTGGGCGTAAAGCGCACGCAGGCGGTCTGTC
AAGTCGGATGTGAAATCCCCGGGCTCAACCTGGGAACTGCATTCGAAACTGGCAGGCTAG
AGTCTTGTAGAGGGGGGTAGAATTCCAGGTGTAGCGGTGAAATGCGTAGAGATCTGGAGG
AATACCGGTGGCGAAGGCGGCCCCCTGGACAAAGACTGACGCTCAGGTGCGAAAGCGTGG
GGAGCAAACAGGATTAGATACCCTGGTAGTCCACGCCGTAAACGATGTCGACTTGGAGGT
TGTGCCCTTGAGGCGTGGCTTCCGGAGCTAACGCGTTAAGTCGACCGCCTGGGGAGTACG
G
>I6629V002B1G90 length=361 xy=0719_3366 region=2 run=R_2014_12_30_12_21_21_
ACAGAGGGTGCAAGCGTTAATCGGAATTACTGGGCGTAAAGCGTGCGTAGACGGTTACAT
AAGTCGGGTGTGAAAGCCCCGGGCTCAACCTGGGAATTGCATTCGAGACTGCGTAGCTAG
GGTGCGGAAGAGGGAAGCGGAATTTCCGGTGTAGCGGTGAAATGCGTAGATATCGGAAGG
AACACCAGTGGCGAAAGCGGCTTCCTGGTCCAGCACCGACGTTCAGGCACGAAAGCGTGG
GGAGCAAACAGGATTAGATACCCTGGTAGTCCAGGCCGTAAACGATGTCAACTAGCCGTT
GGAATCCTTGAGATTTTAGTGGCGCAGCTAACGCATTAAGTTGACCGCCTGGGGAGTACG
G
>I6629V002B1GBV length=24 xy=0719_2137 region=2 run=R_2014_12_30_12_21_21_
GAGATGGCCGCCTGGGGAGTACGG
>I6629V002B1GBY length=361 xy=0719_2140 region=2 run=R_2014_12_30_12_21_21_
GCGGAGGGAGCTAGCGTTATTCGGAATTACTGGGCGTAAAGCGCACGTAGGCGGCTTTGT
AAGTTAGAGGTGAAAGCCTGGAGCTCAACTCCAGAATTGCCTTTAAGACTGCATCGCTTG
AATCCAGGAGAGGTGAGTGGAATTCCGAGTGTAGAGGTGAAATTCGTAGATATTCGGAAG
AACACCAGTGGCGAAGGCGGCTCACTGGACTGGTATTGACGCTGAGGTGCGAAAGCGTGG
GGAGCAAACAGGATTAGATACCCTGGTAGTCCACGCCGTAAACGATGATAACTAGCTGTC
GGGGCTCTTAGAGCTTCGGTGGCGCAGCTAACGCATTAAGTTATCCGCCTGGGGAGTACG
G
>I6629V002B1GF5 length=249 xy=0719_2291 region=2 run=R_2014_12_30_12_21_21_
GCGTAGGGTGCAAGCGTTAATCGGAATTACTGGGCGTAAAGCGTGCGCAGGCGGTTATAT
AAGACAGATGTGAAATCCCCGGGCTCAACCTGGGAACTGCATTTGTGACTGTATAGCTAG
AGTACGGCAGAGGGGGATGGAATTCCGCGTGTAGCAGTGAAATGCGTAGATATGCGGAGG
AACACCGATGGCGAAGGCAATCCCCTGGGCCTGTACTGACGCTCATGCACGAAAGCGTGG
GGAGTAACA
>I6629V002B1GGV length=361 xy=0719_2317 region=2 run=R_2014_12_30_12_21_21_
GCGGAGGGAGCTAGCGTTATTCGGAATTACTGGGCGTAAAGCGCACGTAGGCGGCTTTGT
AAGTTAGAGGTGAAAGCCTGGAGCTCAACTCCAGAATTGCCTTTAGGACTGCATCGCTTG
AATCCAGGAGAGGTGAGTGGAATTCCGAGTGTAGAGGTGAAATTCGTAGATATTCGGAAG
AACACCAGTGGCGAAGGCGGCTCACTGGACTGGTATTGACGCTGAGGTGCGAAAGCGTGG
GGAGCAAACAGGATTAGATACCCTGGTAGTCCACGCCGTAAACGATGATAACTAGCTGTC
GGGGCTCTTAGAGCTTCGGTGGCGCAGCTAACGCATTAAGTTAGCCGCCTGGGGAGTACG
G
>I6629V002B1GHN length=362 xy=0719_2345 region=2 run=R_2014_12_30_12_21_21_
GCAGAGGGTGCGAGCGTTAATCGGATTTACTGGGCGTAAAGCGTGCGTAGGCGGCTTTTT
AAGTCGGATGTGAAATCCCCGAGCTTAACTTGGGAATTGCATTCGATACTGGGAAGCTAG
AGTATGGGAGAGGATGGTAGAATTCCAGGTGTAGCGGTGAAATGCGTAGAGATCTGGAGG
AATACCGGATGGCGAAGGCAGCCATCTGGCCTAATACTGACGCTGAGGTACGAAAGCATG
GGGAGCAAACAGGATTAGATACCCTGGTAGTCCATGCCGTAAACGATGTCTACTAGCCGT
TGGGGCCTTTGAGGCTTTAGTGGCGCAGCTAACGCGATAAGTAGACCGCCTGGGGAGTAC
GG
>I6629V002B1GHU length=24 xy=0719_2352 region=2 run=R_2014_12_30_12_21_21_
GAGATGGCCGCCTGGGGAGTACGG
>I6629V002B1GIF length=360 xy=0719_2373 region=2 run=R_2014_12_30_12_21_21_
GCGTAGGGTGCAAGCGTTAATCGGAATTACTGGGCGTAAAGCGTGCGCAGGCGGTTTTGT
AAGACAGAGGTGAAATCCCCGGGCTCAACCTGGGAACTGCCTTTGTGACTGCAAGGCTGG
AGTGCGGCAGAGGGGGATGGAATTCCGCGCGTAGCAGTGAAACGCGTAGATATGCGGAGG
AACACCGATGGCGAAGGCAATCCCCTGGGCCTGCACTGACGCTCATGCACGAAAGCGTGG
GGAGCAAACAGGATTAGATACCCTGGTAGTCCACGCCCTAAACGATGTCAACTGGTTGTT
GGGTCTTCACTGACTCAGTAACGAAGCTAACGCGTGAAGTTGACCGCCTGGGGAGTACGG
>I6629V002B1GKQ length=24 xy=0719_2456 region=2 run=R_2014_12_30_12_21_21_
GAGATGGCCGCCTGGGGAGTACGG
>I6629V002B1GLW length=361 xy=0719_2498 region=2 run=R_2014_12_30_12_21_21_
GCGGAGGGAGCTAGCGTTATTCGGAATTACTGGGCGTAAAGCGCACGTAGGCGGCTTTGT
AAGTTAGAGGTGAAAGCCTGGAGCTCAACTCCAGAATTGCCTTTAAGACTGCATCGCTTG
AATCCAGGAGAGGTGAGTGGAATTCCGAGTGTAGAGGTGAAATTCGTAGATATTCGGAAG
AACACCAGTGGCGAAGGCGGCTCACTGGACTGGTATTGACGCTGAGGTGCGAAAGCGTGG
GGAGCAAACAGGATTAGATACCCTGGTAGTCCACGCCGTAAACGATGATAACTAGCTGTC
GGGGCTCTTAGAGCTTCGGTGGCGCAGCTAACGCATTAAGTTATCCGCCTGGGGAGTACG
G
>I6629V002B1GOA length=362 xy=0719_2584 region=2 run=R_2014_12_30_12_21_21_
GCAGAGGGTGCGAGCGTTAATCGGATTTACTGGGCGTAAAGCGTGCGTAGGCGGCTTTTT
AAGTCGGATGTGAAATCCCCGAGCTTAACTTGGGAATTGCATTCGATACTGGGAAGCTAG
AGTATGGGAGAGGATGGTAGAATTCCAGGTGTAGCGGTGAAATGCGTAGAGATCTGGAGG
AATACCGATGGCGAAGGCAGCCATCTGGCCTAATACTGACGCTGAGGTACGAAAGCATGG
GGAGCAAACAGGATTAGATACCCTGGTAGTCCATGCCGTAAACGATGTCTACTAGCCGTT
GGGGCCTTTTGAGGCTTTAGTGGCGCAGCTAACGCGATAAGTAGACCGCCTGGGGAGTAC
GG
>I6629V002B1GOP length=24 xy=0719_2599 region=2 run=R_2014_12_30_12_21_21_
GAGATGGCCGCCTGGGGAGTACGG
>I6629V002B1GOT length=24 xy=0719_2603 region=2 run=R_2014_12_30_12_21_21_
GAGATGGCCGCCTGGGGAGTACGG
>I6629V002B1GPM length=361 xy=0719_2632 region=2 run=R_2014_12_30_12_21_21_
GCGGAGGGAGCTAGCGTTATTCGGAATTACTGGGCGTAAAGCGCACGTAGGCGGCTTTGT
AAGTTAGAGGTGAAAGCCTGGAGCTCAACTCCAGAATTGCCTTTAAGACTGCATCGCTTG
AATCCAGGGGAGGTGAGTGGAATTCCGAGTGTAGAGGTGAAATTCGTAGATATTCGGAAG
AACACCAGTGGCGAAGGCGGCTCACTGGACTGGTACTGACGCTGAGGTGCGAAAGCGTGG
GGAGCAAACAGGATTAGATACCCTGGTAGTCCACGCCGTAAACGATGATAACTAGCTGTC
GGGGCTCTTAGAGCTTCGGTGGCGCAGCTAACGCATTAAGTTATCCGCCTGGGGAGTACG
G
>I6629V002B1GQQ length=353 xy=0719_2672 region=2 run=R_2014_12_30_12_21_21_
GCGGGAGGGAGCTAGCGTTATTCGGAATTACTGGGCGTAAAGCGCACGTAGGCGGCTTTG
TAAGTTAGAGGTGAAAGCCTGGAGCTCGACTCCAGAATTGCCTTTAAGACTGCATCGCTT
GAATCCAGGAGAGGTGAGTGGAATTCCGAGTGTAGAGGTGAAATTCGTAGATATTCGGAA
GAACACCAGTGGCGAAGGCGGCTCACTGGACTGGTATTGACGCTGAGGTGCGGAAAGCGT
GGGGAGCAAACAGGATTAGATACCCTGGTAGTCCACGCCGTAAACGATGATAACTAGGCT
GTCGGGGCTCTTAGAGCTTCGGTGGCGCAGCTAACGCATTAAGTTAGCCGCCT
>I6629V002B1GSY length=361 xy=0719_2752 region=2 run=R_2014_12_30_12_21_21_
GCGGAGGGTGCAAGCGTTAATCGGAATTACTGGGCGTAAAGCGCACGCAGGCGGTTTGTT
AAGTCAGATGTGAAATCCCCGGGCTCAACCTGGGAACTGCATCTGATACTGGCAAGCTTG
AGTCTCGTAGAGGGGGGTAGAATTCCAGGTGTAGCGGTGAAATGCGTAGAGACCTGGAGG
AATACCGGTGGCGAAGGCGGCCCCCTGGACGAAGACTGACGCTCAGGTGCGAAAGCGTGG
GGAGCAAACAGGATTAGATACCCTGGTAGTCCACGCCGTAAACGATGTCGACTTGGAGGT
TGTGCCCTTGAGGCGTGGCTTCCGGAGCTAACGCGTTAAGTCGACCGCCTGGGGAGTACG
G
>I6629V002B1GUQ length=360 xy=0719_2816 region=2 run=R_2014_12_30_12_21_21_
GCGTAGGGTGCAAGCGTTAATCGGAATTACTGGGCGTAAAGCGTGCGCAGGCGGTTTTGT
AAGACAGTGGTGAAATCCCCGGGCTCAACCTGGGAACTGCCATTGTGACTGCAAGGCTAG
AGTGCGGCAGAGGGGGATGGAATTCCGCGTGTAGCAGTGAAATGCGTAGATATGCGGAGG
AACACCGATGGCGAAGGCAATCCCCTGGGCCTGCACTGACGCTCATGCACGAAAGCGTGG
GGAGCAAACAGGATTAGATACCCTGGTAGTCCACGCCCTAAACGATGTCAACTGGTTGTT
GGGTCTTAACTGACTCAGTAACGAAGCTAACGCGTGAAGTTGACCGCCTGGGGAGTACGG
>I6629V002B1GVB length=362 xy=0719_2837 region=2 run=R_2014_12_30_12_21_21_
GCGTAGGTCCCAAGCGTTGTCCGGATTTACTGGGCGTAAAGAGCGCGCAGGCGGCTGGTC
AAGTCCGATGTGAAATCTCCCGGCTCAACTGGGAAACTGCATCGGAAACTGATCGGCTTG
AAGGTGGGAGAGGGTAGTGGAATTCCCGGTGTAGTGGTGAAATGCGTAGATATCGGGAGG
AACACCAGTGGCGAAGGCGACTACCTGGCCCATTCTTGACGCTGAGGCGCGAAAGCTAGG
GGAGCGAACGGGATTAGATACCCCGGTAGTCCTAGCCGTAAACGATGAACACTAGGCGTA
GTCGGTATCGACCCCGGCTGTGCCGTAGCTAACGCATTAAGTGTTCCGCCTGGGGAGTAC
GG
>I6629V002B1GXR length=361 xy=0719_2925 region=2 run=R_2014_12_30_12_21_21_
GCAGAGGGAGCTAGCGTTATTCGGAATTACTGGGCGTAAAGCGCACGTAGGCGGCTTTGT
AAGTTAGAGGTGAAAGCCTGGAGCTCAACTCCAGAATTGCCTTTAAGACTGCATCGCTTG
GATCCAGGAGAGGTGAGTGGAATTCCGAGTGTAGAGGTGAAATTCGTAGATATTCGGAAG
AACACCAGTGGCGAAGGCGGCTCACTGGACTGGTATTGACGCTGAGGTGCGAAAGCGTGG
GGAGCAAACAGGATTAGATACCCTGGTAGTCCACGCCGTAAACGATGATAACTAGCTGTC
GGGGCTCTTAGAGCTTCGGTGGCGCAGCTAACGCATTAAGTTATCCGCCTGGGGAGTACG
G
>I6629V002B1GY9 length=24 xy=0719_2979 region=2 run=R_2014_12_30_12_21_21_
GAGATGGCCGCCTGGGGAGTACGG
>I6629V002B1GYF length=24 xy=0719_2949 region=2 run=R_2014_12_30_12_21_21_
GAGATGGCCGCCTGGGGAGTACGG
>I6629V002B1GYX length=16 xy=0719_2967 region=2 run=R_2014_12_30_12_21_21_
GAGATGGCCGCCTGGG
>I6629V002B1GZK length=355 xy=0719_2990 region=2 run=R_2014_12_30_12_21_21_
GCGGAGGGAGCTAGCGTTATTCGGAATTACTGGGCGTAAAGCGCACGTAGGCGGCTTTGT
AAGTTAGAGGTGAAAGCCTGGAGCTCAACTCCAGAATTGCCTTTAAGACTGCATCGCTTG
AATCCAGGAGAGGTGAGTGGAATTCCGAGTGTAGAGGTGAAATTCGTAGATATTCGGAAG
AACACCAGTGGCGAAGGCGGCTCACTGGACTGGTATTGACGCTGAGGTGCGAAAGCGTGG
GGAGCAAACAGGATTAGATACCCTGGTAGTCCACGCCGTAAACGATGATAACTAGCTGTC
GGGGCTCTTAGAGCTTCGGTGGCGCAGCTAACGCATTAAGTTATCCGCCTGGGGA
>I6629V002B1GZV length=24 xy=0719_3001 region=2 run=R_2014_12_30_12_21_21_
GAGATGGCCGCCTGGGGAGTACGG
>I6629V002B1H0Z length=359 xy=0720_0241 region=2 run=R_2014_12_30_12_21_21_
GCGTAGGGTGCAAGCGTTAATCGGAATTACTGGGCGTAAAGCGTGCGCAGGCGGTTGTGC
AAGACCGATGTGAAATCCCCGGGCTTAACCTGGGAATGGCATTGGTGACTGCACGGCTAG
AGTGTGTCAGAGGGGGGTAGAATTCCACGTGTAGCAGTGAAATGCGTAGAGATGTGGAGG
AATACCGATGGCGAAGGCAGCCCCCTGGGATAACACTGACGCCCATGCACGAAAGCGTGG
GGAGCAAACAGGATTAGATACCCTGGTAGTCCACGCCCTAACGATGTCAACTAGTTGTCG
GGTCTTAATTGACTTGGTAACGCAGCTAACGCGTGAAGTTGACCGCCTGAGGAGTACGG
>I6629V002B1H24 length=361 xy=0720_0318 region=2 run=R_2014_12_30_12_21_21_
GCGGAGGGGGCTAGCGTTGTTCGGAATTACTGGGCGTAAAGCGCACGTAGGCGGCTTTGT
AAGTTAGAGGTGAAAGCCCGGGGCTCAACTCCGGAATTGCCTTTAAGACTGCATCGCTAG
AATTGTGGAGAGGTAAGTGGAATTCCGAGTGTAGAGGTGAAATTCGTAGATATTCGGAAG
AACACCAGTGGCGAAGGCGACTTACTGGACACATATTGACGCTGAGGTGCGAAAGCGTGG
GGAGCAAACAGGATTAGATACCCTGGTAGTCCACGCCGTAAACGATGATGACTAGCTGTC
TGGGCGCTTAGCGTTCAGGTGGCGCAGCTAACGCGTTAAGTCATCCGCCTGGGGAGTACG
G
>I6629V002B1H2K length=360 xy=0720_0298 region=2 run=R_2014_12_30_12_21_21_
GCGTAGGGTGCAAGCGTTAATCGGAATTACTGGGCGTAAAGCGTGCGCAGGCGGTTTTGT
AAGTCTGACGTGAAATCCCCGGGCTTAACCTGGGAATTGCGTTGGAGACTGCAAGGCTAG
AGTCTGGCAGAGGGGGGTAGAATTCCACGTGTAGCAGTGAAATGCGTAGAGATGTGGAGG
AACACCGATGGCGAAGGCAGCCCCCTGGGTCAAGACTGACGCTCATGCACGAAAGCGTGG
GGAGCAAACAGGATTAGATACCCTGGTAGTCCACGCCCTAAACGATGTCTACTAGTTGTC
GGGTTTTAATTAACTTGGTAACGCAGCTAACGCGTGAAGTAGACCGCCTGGGGAGTACGG
>I6629V002B1H4S length=361 xy=0720_0378 region=2 run=R_2014_12_30_12_21_21_
GCGTAGGGTGCGAGCGTTAATCGGAATTACTGGGCGTAAAGCGTGCGCAGGCGGTTTTGT
AAGACAGAGGTGAAATCCCCGGGCTCAACCTGGGAACTGCCTTTGTGACTGCAAGGCTAG
AGTACGGCAGAGGGGGATGGAATTCCGGCGTGTAGCAGTGAAATGCGTAGATATGCGGAG
GAACACCGATGGCGAAGGCAATCCCCTGGGCCTGTACTGACGCTCATGCACGAAAGCGTG
GGGAGCAAACAGGATTAGATACCCTGGTAGTCCACGCCCTAAACGATGTCAACTGGTTGT
TGGGTCTTAACTGACTCAGTAACGAAGCTAACGCGTGAAGTTGACCGCCTGGGGAGTACG
G
>I6629V002B1HCC length=24 xy=0719_3450 region=2 run=R_2014_12_30_12_21_21_
GAGATGGCCGCCTGGGGAGTACGG
>I6629V002B1HCK length=360 xy=0719_3458 region=2 run=R_2014_12_30_12_21_21_
GCGTAGGGTGCAAGCGTTAATCGGAATTACTGGGCGTAAAGCGTGCGCAGGCGGTTTTGT
AAGTCTGACGTGAAATCCCCGGGCTTAACCTGGGAATTGCGTTGGAGACTGCAAGGCTAG
AGTCTGGCAGAGGGGGGTAGAATTCCACGTGTAGCAGTGAAATGCGTAGAGATGTGGAGG
AACACCGATGGCGAAGGCAGCCCCCTGGGTCAAGACTGACGCTCATGCACGAAAGCGTGG
GGAGCAAACAGGATTAGATACCCTGGTAGTCCACGCCCTAAACGATGTCTACTAGTTGTC
GGGTTTTAATTAACTTGGTAACGCAGCTAACGCGTGAAGTAGACCGCCTGGGGAGTACGG
>I6629V002B1HNK length=361 xy=0719_3854 region=2 run=R_2014_12_30_12_21_21_
GCAGAGGGTGCGAGCGTTAATCGGATTTACTGGGCGTAAAGCGTGCGTAGGCGGCTTTTT
AAGTCGGATGTGAAATCCCCGAGCTTAACTTGGGAATTGCATTCGATACTGGGAAGCTAG
AGTATGGGAGAGGATGGTAGAATTCCAGGTGTAGCGGTGAAATGCGTAGAGATCTGGAGG
AATACCGATGGCGAAGGCAGCCATCTGGCCTAATACTGACGCTGAGGTACGAAAGCATGG
GGAGCAAACAGGATTAGATACCCTGGTAGTCCATGCCGTAAACGATGTCTACTAGCCGTT
GGGGCCTTTGAGGCTTTAGTGGCGCAGCTAACGCGATAAGTAGACCGCCTGGGGAGTACG
G
>I6629V002B1HNO length=24 xy=0719_3858 region=2 run=R_2014_12_30_12_21_21_
GAGATGGCCGCCTGGGGAGTACGG
>I6629V002B1HQ6 length=361 xy=0719_3984 region=2 run=R_2014_12_30_12_21_21_
GCAGAGGGTGCGAGCGTTAATCGGATTTACTGGGCGTAAAGCGTGCGTAGGCGGCTTTTT
AAGTCGGATGTGAAATCCCCGAGCTTAACTTGGGAATTGCATTCGATACTGGGAAGCTAG
AGTATGGGAGAGGATGGTAGAATTCCAGGTGTAGCGGTGAAATGCGTAGAGATCTGGAGG
AATACCGATGGCGAAGGCAGCCATCTGGCCTAATACTGACGCTGAGGTACGAAAGCATGG
GGAGCAAACAGGATTAGATACCCTGGTAGTCCATGCCGTAAACGATGTCTACTAGCCGTT
GGGGCCTTTGAGGCTTTAGTGGCGCAGCTAACGCGATAAGTAGACCGCCTGGGGAGTACG
G
>I6629V002B1HQB length=361 xy=0719_3953 region=2 run=R_2014_12_30_12_21_21_
ACGGAGGGAGCTAGCGTTATTCGGAATTACTGGGCGTAAAGCGCACGTAGGCGGCTTTGT
AAGTTAGAGGTGAAAGCCTGGAGCTCAACTCCAGAATTGCCTTTAAGACTGCATCGCTTG
AATCCAGGAGAGGTGAGTGGAATTCCGAGTGTAGAGGTGAAATTCGTAGATATTCGGAAG
AACACCAGTGGCGAAGGCGGCTCACTGGACTGGTATTGACGCTGAGGTGCGAAAGCGTGG
GGAGCAAACAGGATTAGATACCCTGGTAGTCCACGCCGTAAACGATGATAACTAGCTGTC
GGGGCTCTTAGAGCTTCGGTGGCGCAGCTAACGCATTAAGTTATCCGCCTGGGGAGTACG
G
>I6629V002B1HYB length=361 xy=0720_0145 region=2 run=R_2014_12_30_12_21_21_
GCGGAGGGTGCAAGCGTTAATCGGAATTACTGGGCGTAAAGCGCACGCAGGCGGTTTGTT
AAGTCAGATGTGGAATCCCCGGGCTCAACCTGGGAACTGCATCTGATACTGGCAAGCTTG
AGTCTCGTAGAGGGGGGTAGAACTCCAGGTGTAGCGGTGAAATGCGTAGAGATCTGGAGG
AATACCGGTGGCGAAGGCGGCCCCCTGGACGAAGACTGACGCTCAGGTGCGAAAGCGTGG
GGAGCAAACAGGATTAGATACCCTGGTAGTCCACGCCGTAAACGATGTCGACTTGGAGGT
TGTGCCCTTGAGGCGTGGCTTCCGGAGCTAACGCGTTAAGTCGACCGCCTGGGGAGTACG
G
>I6629V002B1I22 length=361 xy=0720_1612 region=2 run=R_2014_12_30_12_21_21_
GCGGAGGGTGCAAGCGTTAATCGGAATTACTGGGCGTAAAGCGCACGCAGGCGGTCTGTC
AAGTCGGATGTGAAATCCCCGGGCTCAACCTGGGAACTGCATTCGAAACTGGCAGGCTGG
AGTCTTGTAGAGGGGGGTAGAATTCCAGGTGTAGCGGTGAAATGCGTAGAGATCTGGAGG
AATACCGGTGGCGAAGGCGGCCCCCTGGACAAAGACTGACGCTCAGGTGCGAAAGCGTGG
GGAGCAAACAGGATTAGATACCCTGGTAGTCCACGCCGTAAACGATGTCGATTTGGAGGT
TGTGCCCTTGAGGCGTGGCTTCCGGAGCTAACGCGTTAAATCGACCGCCTGGGGAGTACG
G
>I6629V002B1I5U length=24 xy=0720_1712 region=2 run=R_2014_12_30_12_21_21_
GAGATGGCCGCCTGGGGAGTACGG
>I6629V002B1I7W length=356 xy=0720_1786 region=2 run=R_2014_12_30_12_21_21_
GCGAAGGGTGCAAGCGTTACTCGGAATTACTGGGCGTAAAGCGTGCGTAGGTGGTTGTTT
AAGTCTGTTGTGAAAGCCCTGGGCTCAACCTGGGAATTGCGATGGAAACTGGGCGACTAG
AGTGTGGCAGAGGGTAGTGGAATTCCTGGTGTAGCAGTGAAATGCGTAGAGATCAGGAGG
AACATCCGTGGCGAAGGCGACTGCCTGGGCCAACACTGACACTGAGGCACGAAAGCGTGG
GGAGCAAACAGGATTAGATACCCTGGTAGTCCACGCCCTAAACGATGCGAACTGGATGTT
GGGTGCAATTTGGCACGCAGTATCGAAGCTAACGCGTTAAGTTCGCCGCCTGGGGA
>I6629V002B1IAS length=358 xy=0720_0594 region=2 run=R_2014_12_30_12_21_21_
GCGGAGGGTGCAAGCGTTACCCGGAATCACTGGGCGTAAAGGGCGTGTAGGCGGACACTT
AAGTCTGGTTTTAAAGACTGCGGCTCAACCGCAGGGATGGACTGGATACTAGGTGTCTTG
ACCTCTGGAGAGAGAACTGGAATTCCTGGTGTAGCGGTGGAATGCGTAGATACCAGGAGG
AACGCCAATGGCGAAGGCAGGTTCTTGGACAGAAGGTGACGCTGAGGCGCGAAAGTGTGG
GGAGCGAACCGGATTAGATACCCGGGTAGTCCACACCCTAAACGACGTACGTTGGCTAAC
CGCAGGATGCTGTGGTTGGCGAAGCTAACGCGATAAACGTACCGCCTGGGGAGTACGG
>I6629V002B1ICV length=361 xy=0720_0669 region=2 run=R_2014_12_30_12_21_21_
GCGGAGGGAGCTAGCGTTATTCGGAATTACTGGGCGTAAAGCGCACGTAGGCGGCTTTGT
AAGTTAGAGGTGAAAGCCTGGAGCTCAACTCCAGAATTGCCTTTAAGACTGCATCGCTTG
AATCCAGGAGAGGTGAGTGGAATTCCGAGTGTAGAGGTGAAATTCGTAGATATTCGGAAG
AACACCAGTGGCGAAGGCGGCTCACTGGACTGGTATTGACGCTGAGGTGCGAAAGCGTGG
GGAGCAAACAGGATTAGATACCCTGGTAGTCCGCGCCGTAAACGATGATAACTAGCTGTC
GGGGCTCTTAGGGCTTCGGTGGCGCAGCTAACGCATTAAGTTATCCGCCTGGGGAGTACG
G
>I6629V002B1IE0 length=23 xy=0720_0746 region=2 run=R_2014_12_30_12_21_21_
GAGATGCCGCCTGGGGAGTACGG
>I6629V002B1IE3 length=24 xy=0720_0749 region=2 run=R_2014_12_30_12_21_21_
GAGATGGCCGCCTGGGGAGTACGG
>I6629V002B1ILW length=24 xy=0720_0994 region=2 run=R_2014_12_30_12_21_21_
GAGATGGCCGCCTGGGGAGTACGG
>I6629V002B1IMQ length=360 xy=0720_1024 region=2 run=R_2014_12_30_12_21_21_
GCGTAGGGTGCAAGCGTTAATCGGAATTACTGGGCGTAAAGCGTGCGCAGGCGGTTTTGT
AAGTCTGACGTGAAATCCCCGGGCTTAACCTGGGAATTGCGTTGGAGACTGCAAGGCTAG
AGTCTGGCAGAGGGGGGTAGAATTCCACGTGTAGCAGTGAAATGCGTAGAGATGTGGAGG
AACACCGATGGCGAAGGCAGCCCCCTGGGTCAAGACTGACGCTCATGCACGAGAGCGTGG
GGAGCAAACAGGATTAGATACCCTGGTAGTCCACGCCCTAAACGATGTCTACTAGTTGTC
GGGTTTTAATTAGCTTGGTAACGCAGCTAACGCGTGAAGTAGACCGTCTGGGGAGTACGG
>I6629V002B1INA length=361 xy=0720_1044 region=2 run=R_2014_12_30_12_21_21_
ACGGAGGGTGCAAGCGTTAATCGGAATTACTGGGCGTAAAGCGCACGCAGGCGGTTTGTT
AAGTCAGATGTGAAATCCCCGGGCTCAACCTGGGAACTGCATCTGATACCGGCAAGCTTG
AGTCTCGTAGAGGGGGGTAGAATTCCAGGTGTAGCGGTGAAATGCGTAGAGATCTGGAGG
AATACCGGTGGCGAAGGCGGCCCCCTGGACGAAGACTGACGCTCAGGTGCGAAAGCGTGG
GGAGCAAACAGGATTAGATACCCTGGTAGTCCACGCCGTAAACGATGTCGACTTGGAGGT
TGTGCCCTTGAGGCGTGGCTTCCGGAGCTAACGCGTTAAGTCGACCGCCTGGGGAGTACG
G
>I6629V002B1IQC length=361 xy=0720_1154 region=2 run=R_2014_12_30_12_21_21_
GCGGAGGGAGCTAGCGTTATTCGGAATTACTGGGCGTAAAGCGCACGTAGGCGGCTTTGT
AAGTTAGAGGTGAAAGCCTGGAGCTCAACTCCAGAATTGCCTTTAAGACTGCATCGCTTG
AATCCAGGAGAGGTGAGTGGAATTCCGAGTGTAGAGGTGAAATTCGTAGATATTCGGAAG
AACACCAGTGGCGAAGGCGGCTCACTGGACTGGTATTGACGCTGAGGTGCGAAAGCGTGG
GGAGCAAACAGGATTAGATACCCTGGTAGTCCACGCCGTAAACGATGATAACTAGCTGTC
GGGGCTCTTAGAGCTTCGGTGGCGCAGCTAACGCATTAAGTTAGCCGCCTGGGGAGTACG
G
>I6629V002B1IQW length=361 xy=0720_1174 region=2 run=R_2014_12_30_12_21_21_
GCGGAGGGAGCTAGCGTTATTCGGAATTACTGGGCGTAAAGCGCACGTAGGCGGCTTTGT
AAGTTAGAGGTGAAAGCCTGGAGCTCAACTCCAGAATTGCCTTTAAGACTGCATCGCTTG
AATCCAGGAGAGGTGAGTGGAATTCCGAGTGTAGAGGTGAAATTCGTAGATATTCGGAAG
AACACCAGTGGCGAAGGCGGCTCACTGGACTGGTATTGACGCTGAGGTGCGAAAGCGTGG
GGAGCAAACAGGATTAGATACCCTGGTAGTCCACGCCGTAAACGATGATAACTAGCTGTC
GGGGCTCTTAGAGCTTCGGTGGCGCAGCTAACGCATTAAGTTATCCGCCTGGGGAGTACG
G
>I6629V002B1IT8 length=24 xy=0720_1294 region=2 run=R_2014_12_30_12_21_21_
GAGATGGCCGCCTGGGGAGTACGG
>I6629V002B1ITS length=358 xy=0720_1278 region=2 run=R_2014_12_30_12_21_21_
GCGGAGGGTGCAAGCGTTACCCGGAATCACTGGGCGTAAAGGGCGTGTAGGCGGACACTT
AAGTCTGGTTTTAAAGACTGCGGCTCAACCGCAGGGATGGACTGGATACTGGGTGTCTTG
ACCTCTGGAGAGAGAACTGGAATTCCTGGTGTAGCGGTGGAACGCGTAGATACCAGGAGG
AACACCAATGGCGAAGGCAGGTTCTTGGACAGAAGGTGACGCTGAGGCGCGAAAGTGTGG
GGAGCGAACCGGATTAGATACCCGGGTAGTCCACACCCTAAACGATGTACGTTGGCTAAC
CGCAGGATGCTGTGGTTGGCGAAGCTAACGCGATAAACGTACCGCCTGGGGAGTACGG
>I6629V002B1IUW length=24 xy=0720_1318 region=2 run=R_2014_12_30_12_21_21_
GAGATGGCCGCCTGGGGAGTACGG
>I6629V002B1IW5 length=24 xy=0720_1399 region=2 run=R_2014_12_30_12_21_21_
GAGATGGCCGCCTGGGGAGTACGG
>I6629V002B1J0C length=361 xy=0720_2810 region=2 run=R_2014_12_30_12_21_21_
GCGGAGGGAGCTAGCGTTATTCGGAATTACTGGGCGTAAAGCGCACGTAGGCGGCTTTGT
AAGTTAGAGGTGAAAGCCTGGAGCTCAACTCCAGAATTGCCTTTAAGACTGCATCGCTTG
AATCCAGGAGAGGTGAGTGGAATTCCGAGTGTAGAGGTGAAATTCGTAGATATTCGGAAG
AACACCAGTGGCGAAGGCGGCTCACTGGACTGGTATTGACGCTGAGGTGCGAAAGCGTGG
GGAGCAAACAGGATTAGATACCCTGGTAGTCCACGCCGTAAACGATGATAACTAGCTGTC
GGGGCTCTTAGAGCTTCGGTGGCGCAGCTAACGCATTAAGTTATCCGCCTGGGGAGTACG
G
>I6629V002B1J2K length=340 xy=0720_2890 region=2 run=R_2014_12_30_12_21_21_
GCGGAGGGAGCTAGCGTTATTCGGAATTACTGGGCGTAAAGCGCACGTAGGCGGCTTTGT
AAGTTAGAGGTGAAAGCCTGGAGCTCAACTCCAGAATTGCCTTTAAGACTGCATCGCTTG
AATCCAGGAGAGGTGAGTGGAATTCCGAGTGTAGAGGTGAAATTCGTAGATATTCGGAAG
AACACCAGTGGCGAAGGCGGCTCACTGGACTGGTATTGACGCTGAGGTGCGAAAGCGTGG
GGAGCAAACAGGATTAGATACCCTGGTAGTCCACGCCGTAAACGATGATAACTAGCTGTC
GGGGCTCCTTAGAGCTTCGGTGGCGCAGCTAACGCATTAA
>I6629V002B1J2N length=24 xy=0720_2893 region=2 run=R_2014_12_30_12_21_21_
GAGATGGCCGCCTGGGGAGTACGG
>I6629V002B1J7H length=22 xy=0720_3067 region=2 run=R_2014_12_30_12_21_21_
GAGATCCGCCTGGGGAGTACGG
>I6629V002B1J7Q length=361 xy=0720_3076 region=2 run=R_2014_12_30_12_21_21_
GCAGAGGGTGCGAGCGTTAATCGGATTTACTGGGCGTAAAGCGTGCGTAGGCGGCTGATT
AAGTCGGATGTGAAATCCCTGAGCTTAACTTAGGGATTGCATTCGATACTGGTCAGCTAG
AGTATGGGAGAGGATGGTAGAATTCCAGGTGTAGCGGTGAAATGCGTAGAGATCTGGAGG
AATACCGATGGCGAAGGCAGCCATCTGGCCTAATACTGACGCTGAGGTACGAAAGCATGG
GTAGCAAACAGGATTAGATACCCTGGTAGTCCATGCCGTAAACGATGTCTACTAGCCGTT
GGGGCCTTTGAGGCTTTAGTGGCGCAGCTAACGCGATAAGTAGACCGCCTGGGGAGTACG
G
>I6629V002B1J9Z length=24 xy=0720_3157 region=2 run=R_2014_12_30_12_21_21_
GAGATGGCCGCCTGGGGAGTACGG
>I6629V002B1JE3 length=360 xy=0720_2045 region=2 run=R_2014_12_30_12_21_21_
GCGTAGGGTGCAAGCGTTAATCGGAATTACTGGGCGTAAAGCGTGCGCAGGCGGTTTTGT
AAGACAGTGGTGAAATCCCCGGGCTCAACCTGGGAACTGCCATTGTGACTGCAAGGCTGG
AGTGCGGCAGAGGGGGATGGAACTCCGCGTGTAGCAGTGAAATGCGTAGATATGCGGAGG
AACACCGATGGCGAAGGCAATCCCCTGGGCCTGCACTGACGCTCATGCACGAAAGCGTGG
GGAGCAAACAGGATTAGATACCCTGGTAGTCCACGCCCTAAACGATGTCAACTGGTTGTT
GGGAATTTATTTTCTCAGTAACGAAGCTAACGCGTGAAGTTGACCGCCTGGGGAGTACGG
>I6629V002B1JFY length=24 xy=0720_2076 region=2 run=R_2014_12_30_12_21_21_
GAGATGGCCGCCTGGGGAGTACGG
>I6629V002B1JGV length=355 xy=0720_2109 region=2 run=R_2014_12_30_12_21_21_
GCGGAGGGAGCTAGCGTTATTCGGAATTACTGGGCGTAAAGCGCACGTAGGCGGCTTTGT
AAGTTAGAGGTGAAAGCCTGGAGCTCAACTCCAGAATTGCCTTTAAGACTGCATCGCTTG
AATCCAGGAGAGGTGAGTGGAATTCCGAGTGTAGAGGTGAAATTCGTAGATATTCGGAAG
AACACCAGTGGCGAAGGCGGCTCACTGGACTGGTATTGACGCTGAGGTGCGAAAGCGTGG
GGAGCAAACAGGATTAGATACCCTGGTAGTCCACGCCGTAAACGATGATAACTAGCTGTC
GGGGCTCTTAGAGCTTCGGTGGCGCAGCTAACGCATTAAGTTATCCGCCTGGGGA
>I6629V002B1JJ5 length=22 xy=0720_2227 region=2 run=R_2014_12_30_12_21_21_
GAGGGCCGCCTGGGGAGTACGG
>I6629V002B1JLJ length=354 xy=0720_2277 region=2 run=R_2014_12_30_12_21_21_
GCGTAGGGTGCAAGCGTTAATCGGAATTACTGGGCGTAAAGCGTGCGCAGGCGGTTTTGT
AAGTCTGACGTGAAATCCCCGGGCTTAACCTGGGAATGGCGTTGGAGACTGCAAGGCTGG
AATCTGGCAGTGGGGGGTAGAATTCCACGTGTAGCAGTGAAATGCGTAGAGATGTGGAGG
AACACCGATGGCGAAGGCAGCCCCCCGGGCTAAGATTGACGCTCATGCACGAAAGCGTGG
GGAGCAAACAGGATTAGATACCCTGGTAGTCCACGCCCTAAACGATGTCTACTAGTTGTT
GGGTCTTAATTGACTTAGTAACGCAGCTAACGCGTGAAGTAGACCGCCTGGGGA
>I6629V002B1JNK length=365 xy=0720_2350 region=2 run=R_2014_12_30_12_21_21_
GCGGTAGGGTGCGAGCGTTAATCGGAATTACTGGGCGTAAAGCGTGCGCAGGCGGTTTTG
TAAGACAGAGGTGAAATCCCCGGGCTCAACCTGGGAACTGCCTTTGTGACTGCAAGGCTA
GAGTACGGCAGAGGGGGATGGAATTCCGCGTGTAGCAGTGAAATGCGTAGATATGCGGAG
GAACACCGATGGCGAAGGCAATCCCCTGGGCCTGTACTGGCGCTCGATGCACGAAAAGCG
TGGGGAGCAAACAGGATTAGATACCCCTGGTAGTCCACGCCCTAAACGATGTCGAACTGG
TTGTTGGGTCTTAACTGACTCAGTAACGAAGCTAACGCGTGAAGTTGACCGCCTGGGGAG
TACGG
>I6629V002B1JOF length=363 xy=0720_2381 region=2 run=R_2014_12_30_12_21_21_
GCGTAGGGTGCGAGCGTTGTCCGGAGTTACTGGGCGTAAAGAGCTCGTAGGTGGTTTGTC
GCGTCGTCTGTGAAATTCCGGGGCTTAACTCCGGGCGTGCAGGCGATACGGGCATAACTT
GAGTGCTGTAGGGGAGACTGGAATTCCTGGTGTAGCGGTGAAATGCGCAGATATCAGGAG
GAACACCGATGGCGAAGGCAGGTCTCTGGGCAGTAACTGACGCTGAGGAGCGAAAGCATG
GGTAGCGAACAGGATTAGATACCCTGGTAGTCCATGCCGTAAACGGTGGGCGCTAGGTGT
AGGGGGCTTCCACGTCTTCTGTGCCGTAGCTAACGCATTAAGCGCCCCGCCTGGGGAGTA
CGG
>I6629V002B1JPZ length=361 xy=0720_2437 region=2 run=R_2014_12_30_12_21_21_
GCGGAGGGAGCTAGCGTTATTCGGAATTACTGGGCGTAAAGCGCACGTAGGCGGCTTTGT
AAGTTAGAGGTGAAAGCCTGGAGCTCAACTCCAGAATTGCCTTTAAGACTGCATCGCTTG
AATCCAGGAGAGGTGAGTGGAATTCCGAGTGTAGAGGTGAAATTCGTAGATATTCGGAAG
AACACCAGTGGCGAAGGCGGCTCACTGGACTGGTATTGACGCTGAGGTGCGAAAGCGTGG
GGAGCAAACAGGATTAGATACCCTGGTAGTCCACGCCGTAAACGATGATAACTAGCTGTC
GGGGCTCTTAGAGCTTCGGTGGCGCAGCTAACGCATTAAGTTATCCGCCTGGGGAGTACG
G
>I6629V002B1JQ3 length=358 xy=0720_2477 region=2 run=R_2014_12_30_12_21_21_
GCGGAGGGTGCAAGCGTTACCCGGAATCACTGGGCGTAAAGGGCGTGTAGGCGGACACTT
GAGTCTGGTTTTAAAGACTGCGGCTCAACCGCAGGGATGGACTGGATACTGGGTGTCTTG
ACCTCTGGAGAGAGAACTGGAATTCCTGGTGTAGCGGTGGAATGCGTAGATACCAGGAGG
AACACCAATGGCGAAGGCAGGTTCTTGGACAGAAGGTGACGCTGAGGCGCGAAAGTGTGG
GGAGCGAACCGGATTAGATACCCGGGTAGTCCACACCCTAAACGATGTACGTTGGCTAAC
CGCAGGATGCTGTGGTTGGCGAAGCTAACGCGATAAACGTACCGCCTGGGGAGTACGG
>I6629V002B1JQC length=352 xy=0720_2450 region=2 run=R_2014_12_30_12_21_21_
ACGGAGGGTGCGAGCGTTGTCCGGAATCACTGGGCGTAAAGGGCGCGTAGGTGGCCGTGG
CAAGCGTGCGGTGAAAGCCCGGGGCTCAACCCCGGGTCGGCCGTGCGGACTGCCGGGCTG
GGGCCCACTAGGGGCAGGCGGAATTCTGGGTGTAGCGGTGGAATGCGTAGAGATCCGGAA
GAACACCGGTGGCGAAGGCGGCCTGCTGGGGTGGAGCCGACACTGAGGCGCGACAGCGTG
GGGAGCAAACAGGATTAGATACCCTGGTAGTCCACGCCGTAAACGATGGGCACTAGGTGC
TCGGGGGAGCGACCCTCCGAGTGCCGGCGCTAACGCATTAAGTGCCCCGCCT
>I6629V002B1JTI length=24 xy=0720_2564 region=2 run=R_2014_12_30_12_21_21_
GAGATGGCCGCCTGGGGAGTACGG
>I6629V002B1JU1 length=24 xy=0720_2619 region=2 run=R_2014_12_30_12_21_21_
GAGATGGCCGCCTGGGGAGTACGG
>I6629V002B1JV4 length=361 xy=0720_2658 region=2 run=R_2014_12_30_12_21_21_
GCAGAGGGTGCGAGCGTTAATCGGATTTACTGGGCGTAAAGCGTGCGTAGGCGGCTTTTT
AAGTCGGATGTGAAATCCCCGAGCTTAACTTGGGAATTGCATTCGATACTGGGAAGCTAG
AGTATGGGAGAGGATGGTAGAATTCCAGGTGTAGCGGTGAAATGCGTAGAGATCTGGAGG
AATACCGATGGCGAAGGCAGCCATCTGGCCTAATACTGACGCTGAGGTACGAAAGCATGG
GGAGCAAACAGGATTAGATACCCTGGTAGTCCATGCCGTAAACGATGTCTACTAGCCGTT
GGGGCCTTTGAGGCTTTAGTGGCGCAGCTAACGCGATAAGTAGACCGCCTGGGGAGTACG
G
>I6629V002B1JVK length=24 xy=0720_2638 region=2 run=R_2014_12_30_12_21_21_
GAGGTGGCCGCCTGGGGAGTACGG
>I6629V002B1JZX length=24 xy=0720_2795 region=2 run=R_2014_12_30_12_21_21_
GAGATGGCCGCCTGGGGAGTACGG
>I6629V002B1K2E length=310 xy=0721_0084 region=2 run=R_2014_12_30_12_21_21_
GCGGAGGGTGCAAGCGGTTACCGGAAGTCACTGGGCGTAAAGGGCGTGTAGGCGGACACG
TTAAGTCTGGTTTTAAAGACTGCGGCTCAACCGCAGGGATGGACTGGATACTGGGTGTCT
TGACCTCTGGAGGGAGAACTGGAATTCCTGGTGTAGCGGTGGAATGCGTAGATACCAGGA
GGAACACCAATGGCGAAGGCAGGTTCTTGGACAGAAGGTGACGCTTGAGGCGCGAAAGTG
TGGGGAGCGAACCGGATTAGATACCCGGGTAGTCAACACCCTAAACGATGTACGTTGGCT
AACCGCAGGA
>I6629V002B1K8P length=361 xy=0721_0311 region=2 run=R_2014_12_30_12_21_21_
GCAGAGGGTGCGAGCGTTAATCGGATTTACTGGGCGTAAAGCGTGCGTAGGCGGCTTTTT
AAGTCGGATGTGAAATCCCCGAGCTTAACTTGGGAATTGCATTCGATACTGGGAAGCTAG
AGTATGGGAGAGGATGGTAGAATTCCAGGTGTAGCGGTGAAATGCGTAGAGATCTGGAGG
AATACCGATGGCGAAGGCAGCCATCTGGCCTAATACTGACGCTGAGGTACGAAAGCATGG
GGAGCAAACAGGATTAGATACCCTGGTAGTCCATGCCGTAAACGATGTCTACTAGCCGTT
GGGGCCTTTGAGGCTTTAGTGGCGCAGCTAACGCGATAAGTAGACCGCCTGGGGAGTACG
G
>I6629V002B1KDP length=360 xy=0720_3291 region=2 run=R_2014_12_30_12_21_21_
GCGTAGGGTGCAAGCGTTAATCGGAATTACTGGGCGTAAAGCGTGCGCAGGCGGTAATGT
AAGACAGATGTGAAATCCCCGGGCTCAACCTGGGAACTGCATTTGTGACTGCATTGCTGG
AGTGCGGCAGAGGGGGATGGAATTCCGCGTGTAGCAGTGAAATGCGTAGATATGCGGAGG
AACACCGATGGCGAAGGCAATCCCCTGGGCCTGCACTGACGCTCATGCACGAAAGCGTGG
GGAGCAGACAGGATTAGATACCCTGGTAGTCCACGCCCTAAACGATGTCAACTGGTTGTT
GGTCCTTCACTGGATCAGTAACGAAGCTAACGCGTGAAGTTGACCGCCTGGGGAGTACGG
>I6629V002B1KER length=361 xy=0720_3329 region=2 run=R_2014_12_30_12_21_21_
GCGGAGGGAGCTAGCGTTATTCGGAATTACTGGGCTTAAAGCGCACGTAGGCGGCTTTGT
AAGTTAGAGGTGAAAGCCTGGAGCTCAACTCCAGAATTGCCTTTAAGACTGCATCGCTTG
AATCCAGGAGAGGTGAGTGGAATTCCGAGTGTAGAGGTGAAATTCGTAGATATTCGGAAG
AACACCAGTGGCGAAGGCGGCTCACTGGACTGGTATTGACGCTGAGGTGCGAAAGCGTGG
GGAGCAAACAGGATTAGATACCCTGGTAGTCCACGCCATAAACGATGATAACTAGCTGTC
GGGGCTCTTAGAGCTTCGGTGGCGCAGCTAACGCATTAAGTTATCCGCCTGGGGAGTACG
G
>I6629V002B1KH6 length=361 xy=0720_3452 region=2 run=R_2014_12_30_12_21_21_
GCGGAGGGGGCTAGCGTTGTTCGGAAATACTGGGCGTAAAGCGAACGTAGGCGGCTTGGC
AAGTCAGGGGTGAAATCCCAGTGCTCAACACTGGAACTGCCTTTGAAACTGCCAGGCTTG
AATCCTGGAGAGGCGAGTGGAATTCCGAGTGTAGAGGTGAAATTCGTAGATATTCGGAAG
AACACCAGTGGCGAAGGCGACTCGCTGGACAGGTATTGACGCTGAGGTTCGAAAGCGTGG
GGAGCAAACAGGATTAGATACCCTGGTAGTCCACGCCGTAAACGATGATAACTAGCTGTC
CGGGCACATGGTGTTTGGGTGGCGCAGCTAACGCATTAAGTTATCCGCCTGGGGAGTACG
G
>I6629V002B1KIE length=356 xy=0720_3460 region=2 run=R_2014_12_30_12_21_21_
GCGGAGGGAGCTAGCGTTATTCGGAATTACTGGGCGTAAAGCGCACGTAGGCGGCTTTGT
AAGTTAGAGGTGAAAGCCTGGAGCTCAACTCCAGAATTGCCTTTAAGACTGCATCGCTTG
AATCCAGGAGAGGTGAGTGGAATTCCGAGTGTAGAGGTGAAATTCGTAGATATTCGGAAG
AACACCAGTGGCGAAGGCGGCTCACTGGACTGGTATTGACGCTGAGGTGCGAAAGCGTGG
GGAGCAAACAGGATTAGATACCCTGGTAGTCCACGCCGTAAACGGATGATAACTAGCTGT
CGGGGCTCTTAGAGCTTCGGTGGCGCAGCTAACGCATTAAGTTATCCGCCTGGGGA
>I6629V002B1KKN length=362 xy=0720_3541 region=2 run=R_2014_12_30_12_21_21_
GCGTAGGTGGCAAGCGTTGTCCGGATTTATTGGGCGTAAAGCGCGCGCAGGCGGTCCTTT
AAGTCTGATGTGAAATCTTGCGGCTCAACCGCAAGCGGTCATTGGAAACTGGGGGACTTG
AGTGCAGAAGAGGAAAGCGGAATTCCACGTGTAGCGGTGAAATGCGTAGAGATGTGGAGG
AACACCAGTGGCGAAGGCGGCTTTCTGGTCTGTAACTGACGCTGAGGCGCGAAAGCGTGG
GGAGCAAACAGGATTAGATACCCTGGTAGTCCACGCCGTAAACGATGAGTGCTAAGTGTT
GGAGGGTTTCCGCCCTTCAGTGCTGCAGCTAACGCATTAAGCACTCCGCCTGGGGAGTAC
GG
>I6629V002B1KQ6 length=361 xy=0720_3776 region=2 run=R_2014_12_30_12_21_21_
GCGGAGGGAGCCAGCGTTATTCGGAATTACTGGGCGTAAAGCGCACGTAGGCGGCTTTGT
AAGTTAGAGGTGAAAGCCTGGAGCTCAACTCCAGAATTGCCTTTAAGACCGCATCGCTTG
AATCCAGGAGAGGTGAGTGGAATTCCGAGTGTAGAGGTGAAATTCGTAGATATTCGGAAG
AACACCAGTGGCGAAGGCGGCTCACTGGACTGGTATTGACGCTGAGGTGCGAAAGCGTGG
GGAGCAAACAGGATTAGATACCCTGGTAGTCCACGCCGTAAACGATGATAACTAGCTGTC
GGGGCTCTTAGAGCTTCGGTGGCGCAGCTAACGCATTAAGTTATCCGCCTGGGGAGTACG
G
>I6629V002B1KQQ length=361 xy=0720_3760 region=2 run=R_2014_12_30_12_21_21_
GCGGAGGGAGCTAGCGTTATTCGGAATTACTGGGCGTGAAGCGCACGTAGGCGGCTTTGT
AAGTTAGAGGTGAAAGCCTGGAGCTCAACTCCAGAATTGCCTTTAAGACTGCATCGCTTG
AATCCAGGAGAGGTGAGTGGAATTCCGAGTGTAGAGGTGAAATCCGTAGATATTCGGAAG
AACACCAGTGGCGAAGGCGGCTCACTGGACTGGTATTGACGCTGAGGTGCGAAAGCGTGG
GGAGCAAACAGGATTAGATACCCTGGTAGTCCACGCCGTAAACGATGATAACTAGCTGTC
GGGGCTCTTAGAGCTTCGGTGGCGCAGCTAACGCATTAAGTTATCCGCCTGGGGAGTACG
G
>I6629V002B1KRV length=357 xy=0720_3801 region=2 run=R_2014_12_30_12_21_21_
GCGGAGGGAGCTAGCGTTATTCGGAATTACTGGGCGTAAAGTCGCACGTAGGCGGCTTTG
TAAGTTAGAGGTGAAAGCCTGGAGCTCAACTCCAGAATTGCCTTTAAGACTGCATCGCTT
GAATCCAGGAGAGGTGAGTGGAATTCCGAGTGTAGAGGTGAAATTCGTAGATATTCGGAA
GAACACCAGTGGCGAAGGCGGCTCACTGGACTGGTATTGACGCTGAGGTGCGAAAGGCGT
GGGGAGCAAACAGGATTAGATACCCTGGTAGTCCACGCCGTAAACGATGATAACTAGCTG
TCGGGGCTCTTAGAGCTTCGGTGGCGCAGCTAACGCATTAAGTTATCCGCCTGGGGA
>I6629V002B1KXT length=24 xy=0720_4015 region=2 run=R_2014_12_30_12_21_21_
GAGATGGCCGCCTGGGGAGTACGG
>I6629V002B1L5W length=14 xy=0721_1506 region=2 run=R_2014_12_30_12_21_21_
GAGATGGCCGACCT
>I6629V002B1L7K length=361 xy=0721_1566 region=2 run=R_2014_12_30_12_21_21_
GCGGAGGGAGCTAGCGTTATTCGGAATTACTGGGCGTAAAGCGCACGTAGGCGGCTTTGT
AAGTTAGAGGTGAAAGCCTGGAGCTCAACTCCAGAATTGCCTTTAAGACTGCATCGCTTG
AATCCAGGAGAGGTGAGTGGAATTCCGAGTGTAGAGGTGAAATTCGTAGATATTCGGAAG
AACACCAGTGGCGAAGGCGGCTCACTGGACTGGTATTGACGCTGAGGTGCGAAAGCGTGG
GGAGCAAACAGGATTAGATACCCTGGTAGTCCACGCCGTAAACGATGATAACTAGCTGTC
GGGGCTCTTAGAGCTTCGGTGGCGCAGCTAACCCATTAAGTTATCCGCCTGGGGAGTACG
G
>I6629V002B1LB8 length=360 xy=0721_0438 region=2 run=R_2014_12_30_12_21_21_
GCGAAGGGGGCTAGCGTTGCTCGGAATCACTGGGCGTAAAGGGCGCGTAGGCGGCGTTTT
AAGTCGGGGGTGAAAGCCTGTGGCTCAACCACAGAATGGCCTTCGATACTGGGACGCTTG
AGTATGGTAGAGGTTGGTGGAACTGCGAGTGTAGAGGTGAAATTCGTAGATATTCGCAAG
AACACCGGTGGCGAAGGCGGCCAACTGGACCATTACTGACGCTGAGGCGCGAAAGCGTGG
GGAGCAAACAGGATTAGATACCCTGGTAGTCCACGCCGTAAACGATGAATGCCAGCTGTT
GGGGTGCTTGCACCGCAGTAGCGCAGCTAACGCTTTGAGCATTCCGCCTGGGGAGTACGG
>I6629V002B1LG1 length=361 xy=0721_0611 region=2 run=R_2014_12_30_12_21_21_
GCGGAGGGAGCTAGCGTTATTCGGAATTACTGGGCGTAAAGCGCACGTAGGCGGCTTTGT
AAGTTAGAGGTGAAAGCCTGGAGCTCAACTCCAGAATTGCCTTTAAGACTGCATCGCTTG
AATCCAGGAGAGGTGAGTGGAATTCCGAGTGTAGAGGTGAAATTCGTAGATATTCGGAAG
AACACCAGTGGCGAAGGCGGCTCACTGGACTGGTATTGACGCTGAGGTGCGAAAGCGTGG
GGAGCAAACAGGATTAGATACCCTGGTAGTCCACGCCGTAAACGATGATAACTAGCTGTC
GGGGCTCTTAGAGCTTCGGTGGCGCAGCTAACGCATTAAGTTATCCGCCTGGGGAGTACG
G
>I6629V002B1LLV length=361 xy=0721_0785 region=2 run=R_2014_12_30_12_21_21_
GCGGAGGGAGCTAGCGTTATTCGGAATTACTGGGCGTAAAGCGCACGTAGGCGGCTTTGT
AAGTTAGAGGTGAAAGCCTGGAGCTCAACTCCAGAATTGCCTTTAAGACTGCATCGCTTG
AATCCAGGAGAGGTGAGTGGAATTCCGAGTGTAGAGGTGAAATTCGTAGATATTCGGAAG
AACACCAGTGGCGAAGGCGGCTCACTGGACTGGTATTGACGCTGAGGTGCGAAAGCGTGG
GGAGCAAACAGGATTAGATACCCTGGTAGTCCACGCCGTAAACGATGATAACTAGCTGTC
GGGGCTCTTAGAGCTTCGGTGGCGCGGCTAACGCATTAAGTTATCCGCCTGGGGAGTACG
G
>I6629V002B1LOF length=361 xy=0721_0877 region=2 run=R_2014_12_30_12_21_21_
ACGGAGGGAGCTAGCGTTATTCGGAATTACTGGGCGTAAAGCGCACGTAGGCGGCTTTGT
AAGTTAGAGGTGAAAGCCTGGAGCTCAACTCCAGAATTGCCTTTAAGACTGCATCGCTTG
AATCCAGGAGAGGTGAGTGGAATTCCGAGTGTAGAGGTGAAATTCGTAGATATTCGGAAG
AACACCAGTGGCGAAGGCGGCTCACTGGACTGGTATTGACGCTGAGGTGCGAAAGCGTGG
GGAGCAAACAGGATTAGATACCCTGGTAGTCCACGCCGTAAACGATGATAACTAGCTGTC
GGGGCTCTTAGAGCTTCGGTGGCGCAGCTAACGCATTAAGTTATCCGCCTGGGGAGTACG
G
>I6629V002B1LOJ length=361 xy=0721_0881 region=2 run=R_2014_12_30_12_21_21_
GCGGAGGGAGCTAGCGTTATTCGGAATTACTGGGCGTAAAGCGCACGTAGGCGGCTTTGT
AAGTTAGAGGTGAAAGCCTGGAGCTCAACTCCAGAATTGCCTTTAAGACTGCATCGCTTG
AATCCAGGAGAGGTGAGTGGAATTCCGAGTGTAGAGGTGAAATTCGTAGATATTCGGAAG
AACACCAGTGGCGAAGGCGGCTCACTGGACTGGTATTGACGCTGAGGTGCGAAAGCGTGG
GGAGCAAACAGGATTAGATACCCTGGTAGTCCACGCCGTAAACGATGATAACTAGCTGTC
GGGGCTCTTAGAGCTTCGGTGGCGCAGCTAACGCATTAAGTTATCCGCCTGGGGAGTACG
G
>I6629V002B1LPE length=345 xy=0721_0912 region=2 run=R_2014_12_30_12_21_21_
GCGGAGGGAGCTAGCGTTATTCGGAATTACGTGGGCGTAAAGCGCACGTAGGCGGTCTTT
GTAAGTTAGAGGTGAAAGCCGTGGAGCTCAACTCCAGAATTGCCTTTAAGACTGCATCGC
TTGAATCCGAGGAGAGGTGAGTGGAATTCCGAGTGTAGAGGTGAAATTCGTAGATATTCG
GAAGAACACCAGTGGCGAAGGCCGGCTCACTGGACTGGTATTGACGCTGAGGTGCGAAAG
CGTGGGGAGCAAACAGGATTACGATACCCTGGTAGTCCACGCCGTAAACGATGATAACTA
GACTGTCGGGGACTCTTAGAGCTTCGGTGGCGCAGCCTAACGGCA
>I6629V002B1LTF length=361 xy=0721_1057 region=2 run=R_2014_12_30_12_21_21_
GCGGAGGGAGCTAGCGTTATTCGGAATCACTGGGCGTAAAGCGCACGTAGGCGGCTTTGT
AAGTTAGAGGTGAAAGCCTGGAGCTCAACTCCAGAATTGCCTTTAAGACTGCATCGCTTG
AATCCAGGAGAGGTGAGTGGAATTCCGAGTGTAGAGGTGAAATTCGTAGATATTCGGAAG
AACACCAGTGGCGAAGGCGGCTCACTGGACTGGTATTGACGCTGAGGTGCGAAAGCGTGG
GGAGCAAACAGGATTAGATACCCTGGTAGTCCACGCCGTAAACGATGATAACTAGCTGTC
GGGGCTCTTAGAGCTTCGGTGGCGCAGCTAACGCATTAAGTTATCCGCCTGGGGAGTACG
G
>I6629V002B1LZT length=24 xy=0721_1287 region=2 run=R_2014_12_30_12_21_21_
GAGATGGCCGCCTGGGGAGTACGG
>I6629V002B1M1L length=24 xy=0721_2647 region=2 run=R_2014_12_30_12_21_21_
GAGATGGCCGCCTGGGGAGTACGG
>I6629V002B1M66 length=355 xy=0721_2848 region=2 run=R_2014_12_30_12_21_21_
GCGGAGGGAGCTAGCGTTATTCGGAATTACTGGGCGTAAAGCGCACGTAGGCGGCTTTGT
AAGTTAGAGGTGAAAGCCTGGAGCTCAACTCCAGAATTGCCTTTAAGACTGCATCGCTTG
AATCCAGGAGAGGTGAGTGGAATTCCGAGTGTAGAGGTGAAATTCGTAGATATTCGGAAG
AACACCAGTGGCGAAGGCGGCTCACTGGACTGGTATTGACGCTGAGGTGCGAAAGCGTGG
GGAGCAAACAGGATTAGATACCCTGGTAGTCCACGCCGTAAACGATGATAACTAGCTGTC
GGGGCTCTTAGAGCTTCGGTGGCGCAGCTAACGCATTAAGTTATCCGCCTGGGGA
>I6629V002B1M6I length=358 xy=0721_2824 region=2 run=R_2014_12_30_12_21_21_
GCGGAGGGTGCAAGCGTTACCCGGAATCACTGGGCGTAAAGGGCGTGTAGGCGGACACTT
AAGTCTGGTTTTAAAGACTGCGGCNCAACCGCAGGGATGGACTGGATACTGGGTGTCTTG
ACCTCTGGAGAGAGAACTGGAATTCCTGGTGTAGCGGTGGAATGCGTAGATACCAGGAGG
AACACCAATGGCGAAGGCAGGTTCTTGGACAGAAGGTGACGCTGAGGCGCGAAAGTGTGG
GGAGCGAACCGGATTAGATACCCGGGTAGTCCACACCCTAAACGATGTACGTTGGCTAAC
CGCAGGATGCTGTGGTTGGCGAAGCTAACGCGATAAACGTACCGCCTGGGGAGTACGG
>I6629V002B1MCU length=24 xy=0721_1756 region=2 run=R_2014_12_30_12_21_21_
GAGATGGCCGCCTGGGGAGTACGG
>I6629V002B1MD9 length=24 xy=0721_1807 region=2 run=R_2014_12_30_12_21_21_
GAGATGGCCGCCTGGGGAGTACGG
>I6629V002B1MDT length=24 xy=0721_1791 region=2 run=R_2014_12_30_12_21_21_
GAGATGGCCGCCTGGGGAGTACGG
>I6629V002B1MFA length=361 xy=0721_1844 region=2 run=R_2014_12_30_12_21_21_
GCGGAGGGAGCTAGCGTTATTCGGAATTACTGGGCGTAAAGCGCACGTAGGCGGCTTTGT
AAGTTAGAGGTGAAAGCCTGGAGCTCAACTCCAGAATTGCCTTTAAGACTGCATCGCTTG
AATCCAGGAGAGGTGAGTGGAATTCCGAGTGTAGAGGTGAAATTCGTAGATATTCGGAAG
AACACCAGTGGCGAAGGCGGCTCACTGGACTGGTATTGACGCTGAGGTGCGAAAGCGTGG
GGAGCAAACAGGATTAGATACCCTGGTAGTCCACGCCGTAAACGATGATAACTAGCTGTC
GGGGCTCTTAGAGCTTCGGTGGCGCAGCTAACGCATTAAGTTATCCGCCTGGGGAGTACG
G
>I6629V002B1MKD length=361 xy=0721_2027 region=2 run=R_2014_12_30_12_21_21_
GCGGAGGGTGCAAGCGTTAATCGGAATTACTGGGCGTAAAGCGCACGCAGGCGGTCTGTC
AAGTCGGATGTGAAATCCCCGGGCTCAACCTGGGAACTGCATTCGAAACTGGCAGGCTAG
AGTCTTGTAGAGGGGGGTAGAATTCCAGGTGTAGCGGTGAAATGCGTAGAGATCTGGAGG
AATACCGGTGGCGAAGGCGGCCCCCTGGACAAAGACTGACGCTCAGGTGCGAAAGCGTGG
GGAGCAAACAGGATTAGATACCCTGGTAGTCCACGCCGTAAACGATGTCGACTTGGAGGT
TGTGCCCTTGAGGCGTGGCTTCCGGAGCTAACGCGTTAAGTCGACCGCCTGGGGAGTACG
G
>I6629V002B1MLC length=355 xy=0721_2062 region=2 run=R_2014_12_30_12_21_21_
GCGGAGGGAGCTAGCGTTATTCGGAATTACTGGGCGTAAAGCGCACGTAGGCGGCTTTGT
AAGTTAGAGGTGAAAGCCTGGAGCTCAACTCCAGAATTGCCTTTAAGACTGCATCGCTTG
AATCCAGGAGAGGTGAGTGGAATTCCGAGTGTAGAGGTGAAATTCGTAGATATTCGGAAG
AACACCAGTGGCGAAGGCGGCTCACTGGACTGGTATTGACGCTGAGGTGCGAAAGCGTGG
GGAGCAAACAGGATTAGATACCCTGGTAGTCCACGCCGTAAACGATGATAACTAGCTGTC
GGGGCTCTTAGAGCTTCGGTGGCGCAGCTAACGCATTAAGTTATCCGCCTGGGGA
>I6629V002B1MLJ length=450 xy=0721_2069 region=2 run=R_2014_12_30_12_21_21_
GCGTAGGTGGCAAGCGTTGTCCGGAATTATTGGGCGTAAAGCGCGCGCAGGCGGTTCTTT
AAGTCTGATGTGAAAGCCCCCGGCTCAACCGGGGAGGGTCATTGGAAACTGGGGAACTTG
AGTGCAGAAGAGGAGAGCGGAATTCCACGTGTAGCGGTGAAATGCGTAGAGATGTGGAGG
AACACCAGTGGCGAAGGCGGCTCTCTGGTCTGTAACTGACGCTGAGGCGCGAAAGCGTGG
GGAGCAAACAGGATTAGATACCCTGGTAGTCCACGCCGTAAACGATGAGTGCTAAGTGTT
TGGAGGGGTACTACTACCCTACCCTTACGTAGGTCGTCGTCGACGACGTAACCGTACCGA
CTTAAGTTAACGACCTACCCGTCCCCGTCCGGGGTAGGGGTAACGGGTACCGGTCGTAGG
AACGTACGTCCGAACCGGAACGGACCAACC
>I6629V002B1MMX length=24 xy=0721_2119 region=2 run=R_2014_12_30_12_21_21_
GAGATGGCCGCCTGGGGAGTACGG
>I6629V002B1MN5 length=24 xy=0721_2163 region=2 run=R_2014_12_30_12_21_21_
GAGATGGCCGCCTGGGGAGTACGG
>I6629V002B1MN9 length=24 xy=0721_2167 region=2 run=R_2014_12_30_12_21_21_
GAGATGGCCGCCTGGGGAGTACGG
>I6629V002B1MNU length=24 xy=0721_2152 region=2 run=R_2014_12_30_12_21_21_
GAGATGGCCGCCTGGGGAGTACGG
>I6629V002B1MO4 length=361 xy=0721_2198 region=2 run=R_2014_12_30_12_21_21_
GCAGAGGGTGCAAGCGTTAATCGGAATTACTGGGCGTAAAGCGAGCGTAGGTGGCTTGAT
AAGTCAGATGTGAAATCCCCGGGCTTAACCTGGGAACTGCATCTGATACTGTTGAGCTAG
AGTAGGTGAGAGGGAAGTAGAATTCCAGGTGTAGCGGTGAAATGCGTAGAGATCTGGAGG
AATACCGATGGCGAAGGCAGCTTCCTGGCATCATACTGACACTGAGGCTCGAAAGCGTGG
GTAGCAAACAGGATTAGATACCCTGGTAGTCCACGCCGTAAACGATGTCTACTAGTCGTT
GGGTCCCTTGAGGACTTAGTGACGCAGCTAACGCAATAAGTAGACCGCCTGGGGAGTACG
G
>I6629V002B1MPZ length=361 xy=0721_2229 region=2 run=R_2014_12_30_12_21_21_
GCGGAGGGGGCTAGCGTTGTTCGGAATTACTGGGCGTAAAGCGCACGTAGGCGGCTTTGT
AAGTTAGAGGTGAAAGCCCGGAGCTTAACTCCGGAACTGCCTTTAAGACTGCATCGCTCG
AATCATGGAGAGGTCAGTGGAATTCCGAGTGTAGAGGTGAAATTCGTAGATATTCGGAAG
AACACCAGTGGCGAAGGCGACTGACTGGACATGTATTGACGCTGAGGTGCGAAAGCGTGG
GGAGCAAACAGGATTAGATACCCTGGTAGTCCACGCCGTAAACGATGATAACTAGCTGTC
AGGGCTCTTGGAGCTTTGGTGGCGCAGCTAACGCGTTAAGTTATCCGCCTGGGGAGTACG
G
>I6629V002B1MU1 length=362 xy=0721_2411 region=2 run=R_2014_12_30_12_21_21_
GCGGAGGGGGCGAGCGTTATTCGGAATTATTGGGCGTAAAGGGCGCGTAGGCGGCTATGT
AAGTCAAAGGTGAAATCCCTCGGCTCAACTGAGGAACTGCCTTTGAAACTGCCTAGCTTG
AGGCCGGGAGGGGGTGGCGGAATTCCCAGTGTAGCGGTGAAATGCGTAGATATTGGGAGG
AACACCAGTGGCGAAGGCGGCCACCTGGACCGGTTCTGACGCTGATGCGCGAAAGCGTGG
GTAGCAAACAGGATTAGATACCCTGGTAGTCCACGCTGTAAACGATGGGTGCTCGGTGTC
GCGGGTATCGACCCCTGCGGTGCCTTAGCTAACGCGTTAAGCACCCCGCCTGGGGAGTAC
GG
>I6629V002B1MUL length=180 xy=0721_2395 region=2 run=R_2014_12_30_12_21_21_
GCGTAGGGTGCAAGCGTTAATCGGAATTACTGGGCGTAAAAGCGTGCGCAGGCGGTTTTT
GTAAGACAGAGGTGAAATCCCCGGGGCTCAACCTGGGAACTGCCTTTTGTGTACTGCAAG
GCTGGAGTTGCGGCAGAGGGGGATGGAATTCCGCGTGTAGCAGTGAAATGCGTAGATATG
>I6629V002B1MX0 length=24 xy=0721_2518 region=2 run=R_2014_12_30_12_21_21_
GAGATGGCCGCCTGGGGAGTACGG
>I6629V002B1MYJ length=358 xy=0721_2537 region=2 run=R_2014_12_30_12_21_21_
GCGGAGGGTGCAAGCGTTACCCGGAATCACTGGGCGTAAAGGGCGTGTAGGCGGACACTT
AAGTCTGGTTTTAAAGACTGCGGCTCAACCGCAGGGATGGACTGGATACTGGGTGTCTTG
ACCTCTGGAGAGAGAACTGGAATTCCTGGTGTAGCGGTGGAATGCGTAGATACCAGGAGG
AACGCCAATGGCGAAGGCAGGTTCTTGGACAGAAGGTGACGCTGAGGCGCGAAAGTGTGG
GGAGCGAACCGGATTAGATACCCGGGTAGTCCACACCCTAAACGATGTACGTTGGCTAAC
CGCAGGATGCTGTGGTTGGCGAAGCTAACGCGATAAACGTACCGCCTGGGGAGTACGG
>I6629V002B1N10 length=358 xy=0721_3958 region=2 run=R_2014_12_30_12_21_21_
GCGGAGGGTGCAAGCGTTACCCGGAATCACTGGGCGTAAAGGGCGTGTAGGCGGACACTT
AAGTCTGGTTTTAAAGACTGCGGCTCAACCGCAGGGATGGACTGGATACTGGGTGTCTTG
ACCTCTGGAGAGAGAACTGGAATTCCTGGTGTAGCGGTGGAATGCGTAGATACCAGGAGG
AACACCAATGGCGAAGGCAGGTTCTTGGACAGAAGGTGACGCTGAGGCGCGAAAGTGTGG
GGAGCGAACCGGATTAGATACCCGGGTAGTCCACACCCTAAACGATGTACGTTGGCTAAC
CGCAGGATGCTGTGGTTGGCGAAGCTAACGCGATAAACGTACCGCCTGGGGAGTACGG
>I6629V002B1N1O length=361 xy=0721_3946 region=2 run=R_2014_12_30_12_21_21_
GCGGAGGGAGCTAGCGTTATTCGGAATTACTGGGCGTAAAGCGCACGTAGGCGGCTTTGT
AAGTTAGAGGTGAAAGCCTGGAGCTCAACTCCAGAATTGCCTTTAAGACTGCATCGCTTG
AATCCAGGAGAGGTGAGTGGAATTCCGAGTGTAGAGGTGAAATTCGTAGATATTCGGAAG
AACACCAGTGGCGAAGGCGGCTCACTGGACTGGTATTGACGCTGAGGTGCGAAAGCGTGG
GGAGCAAACAGGATTAGATACCCTGGTAGTCCACGCCGTAAACGATGATAACTAGCTGTC
GGGGCTCTTAGAGCTTCGGTGGCGCAGCTAACGCATTAAGTTATCCGCCTGGGGAGTACG
G
>I6629V002B1N3E length=360 xy=0721_4008 region=2 run=R_2014_12_30_12_21_21_
GCGTAGGGTGCAAGCGTTAATCGGAATTACTGGGCGTAAAGCGTGTGCAGGCGGTTTTGT
AAGTCTGACGTGAAATCCCCGGGCTTAACCTGGGGATTGCGTTGGAGACTGCAAGGCTAG
AGTCTGGCAGAGGGGGGTAGAATTCCACGTGTAGCAGTGAAATGCGTAGAGATGTGGAGG
AACACCGATGGCGAAGGCAGCCCCCTGGGTCAAGACTGACGCTCATGCACGAAAGCGTGG
GGAGCAAACAGGATCAGATACCCTGGTAGTCCACGCCCTAAACGATGTCTGCTAGTTGTC
GGGTTTTAATTAACTTGGTAACGCAGCTAACGCGTGAAGTAGACCGCCTGGGGAGTACGG
>I6629V002B1N4Q length=361 xy=0721_4056 region=2 run=R_2014_12_30_12_21_21_
GCGGAGGGAGCTAGCGTTATTCGGAATTACTGGGCGTAAAGCGCACGTAGGCGGCTTTGT
AAGTTAGAGGTGAAAGCCTGGAGCTCAACTCCAGAATTGCCTTTAAGACTGCATCGCTTG
AATCCAGGAGAGGTGAGTGGAATTCCGAGTGTAGAGGTGAAATTCGTAGATATTCGGAAG
AACACCAGTGGCGAAGGCGGCTCACTGGACTGGTATTGACGCTGAGGTGCGAAAGCGTGG
GGAGCAAACAGGATTAGATACCCTGGTAGTCCACGCCGTAAACGATGATAACTAGCTGTC
GGGGCTCTTAGAGCTTCGGTGGCGCAGCTAACGCATTAAGTTATCCGCCTGGGGAGTACG
G
>I6629V002B1N74 length=361 xy=0722_0082 region=2 run=R_2014_12_30_12_21_21_
GCGGAGGGTGCAAGCGTTAATCGGAATTACTGGGCGTAAAGCGCACGCAGGCGGTCTGTC
AAGTCGGATGTGAAATCCCCGGGCTCAACCTGGGAACTGCATTCGAAACTGGCAGGCTGG
AGTCTTGTAGAGGGGGGTAGAATTCCAGGTGTAGCGGTGAAATGCGTAGAGATCTGGAGG
AATACCGGTGGCGAAGGCGGCCCCCTGGACAAAGACTGACGCTCAGGTGCGAAAGCGTGG
GGAGCAAACAGGATTAGATACCCTGGTAGTCCACGCCGTAAACGATGTCGATTTGGAGGT
TGTGCCCTTGAGGCGTGGCTTCCGGAGCTAACGCGTTAAATCGGCCGCCTGGGGAGTACG
G
>I6629V002B1N8Z length=356 xy=0722_0113 region=2 run=R_2014_12_30_12_21_21_
GCGGAGGGAGCTAGCGTTATTCGGAATTACTGGGCGTAAAGCGCACGTAGGCGGCGTTTG
TAAGTTAGAGGTGAAAGCCTGGAGCTCAACTCCAGAATTGCCTTTAAGACTGCATCGCTT
GAATCCAGGAGAGGTGAGTGGAATTCCGAGTGTAGAGGTGAAATTCGTAGATATTCGGAA
GAACACCAGTGGCGAAGGCGGCTCACTGGACTGGTATTGACGCTGAGGTGCGAAAGCGTG
GGGAGCAAACAGGATTAGATACCCTGGTAGTCCACGCCGTAAACGATGATAACTAGCTGT
CGGGGCTCTTAGAGCTTCGGTGGCGCAGCTAACGCATTAAGTTAGCCGCCTGGGGA
>I6629V002B1NG4 length=24 xy=0721_3206 region=2 run=R_2014_12_30_12_21_21_
GAGATGGCCGCCTGGGGAGTACGG
>I6629V002B1NKA length=361 xy=0721_3320 region=2 run=R_2014_12_30_12_21_21_
GCGGAGGGTGCAAGCGTTAATCGGAATTACTGGGCGTAAAGCGCACGCAGGCGGTCTGTC
AAGTCGGATGTGAAATCCCCGGGCTCAACCTGGGAACTGCATTCGAAACTGGCAGGCTGG
AGTCTTGTAGAGGGGGGTAGAATTCCAGGTGTAGCGGTGAAATGCGTAGAGATCTGGAGG
AATACCGGTGGCGAAGGCGGCCCCCTGGACAAAGACTGACGCTCAGGTGCGAAAGCGTGG
GGAGCAAACAGGATTAGATACCCTGGTAGTCCACGCCGTAAACGATGTCGATTTGGAGGT
TGTGCCCTTGAGGCGTGGCTTCCGGAGCTAACGCGTTAAATCGACCGCCTGGGGAGTACG
G
>I6629V002B1NME length=361 xy=0721_3396 region=2 run=R_2014_12_30_12_21_21_
GCGGAGGGAGCTAGCGTTATTCGGAATTACTGGGCGTAAAGCGCACGTAGGCGGCTTTGT
AAGTTAGAGGTGAAAGCCTGGAGCTCAACTCCAGAATTGCCTTTAAGGCTGCATCGCTTG
AATCCAGGAGAGGTGAGTGGAATTCCGAGTGTAGAGGTGAAATTCGTAGATATTCGGAAG
AACACCAGTGGCGAAGGCGGCTCACTGGACTGGTATTGACGCTGAGGTGCGAAAGCGTGG
GGAGCAAACAGGATTAGATACCCTGGTGGTCCACGCCGTAAACGATGATAACTAGCTGTC
GGGGCTCTTAGAGCTTCGGTGGCGCAGCTAACGCATTAAGTTATCCGCCTGGGGAGTACG
G
>I6629V002B1NPA length=19 xy=0721_3500 region=2 run=R_2014_12_30_12_21_21_
GAGGATGGCCGCCTGGGGA
>I6629V002B1NPL length=24 xy=0721_3511 region=2 run=R_2014_12_30_12_21_21_
GAGATGGCCGCCTGGGGAGTACGG
>I6629V002B1NQS length=24 xy=0721_3554 region=2 run=R_2014_12_30_12_21_21_
GAGACGGCCGCCTGGGGAGTACGG
>I6629V002B1NTB length=332 xy=0721_3645 region=2 run=R_2014_12_30_12_21_21_
GCGTAGGTGGCAAGCGTTGTCCGGATTTACTGGGCGTAAAGAGCGCGCAGGCGGTTGGAT
AAGTCGAATGTGAAAGCCTCCGGCTTAACTGGGGAGGGTCATTCGATACTGTTCAACTTG
AAGGCAGGAGAGGGCAGCAGAATTCCCGGTGTAGTGGTGAAATGCGTAGATATCGGGAGG
AATACCAGTGGCGAAGGCGGCTGCCTGGCCTGTTCTTGACGCTGAGGCGCGAAAGCTGGG
GGGAGCAAACGGGATTAGATACCCCGGTAGTCCCCAGCCGTAAACGATGGACACTAGGTG
TTGGTGGTATCAACCCCGCCAGTGCCGTAGCT
>I6629V002B1NX0 length=361 xy=0721_3814 region=2 run=R_2014_12_30_12_21_21_
GCGGAGGGAGCTAGCGTTATTCGGAATTACTGGGCGTAAAGCGCACGTAGGCGGCTTTGT
AAGTTAGAGGTGAAAGCCTGGAGCTCAACTCCAGAATTGCCTTTAAGACTGCATCGCTTG
AATCCAGGAGAGGTGAGTGGAATTCCGAGTGTAGAGGTGAAATTCGTAGATATTCGGAAG
AACACCAGTGGCGAAGGCGGCTCACTGGACTGGTATTGACGCTGAGGTGCGAAAGCGTGG
GGAGCAAACAGGATTAGATACCCTGGTAGTCCACGCCGTAAACGATGATAACTAGCTGTC
GGGGCTCTTAGAGCTTCGGTGGCGCAGCTAACGCATTAAGTTAGCCGCCTGGGGAGTACG
G
>I6629V002B1O1Z length=24 xy=0722_1157 region=2 run=R_2014_12_30_12_21_21_
GAGATGGCCGCCTGGGGAGTACGG
>I6629V002B1O6B length=360 xy=0722_1313 region=2 run=R_2014_12_30_12_21_21_
GCGTAGGGTGCGAGCGTTAATCGGAATTACTGGGCGTAAAGCGTGCGCAGGCGGTTTTGT
AAGACAGAGGTGAAATCCCCGGGCTCAACCTGGGAACTGCCTTTGTGACTGCAAGGCTAG
AGTACGGCAGAGGGGGATGGAATTCCGCGTGTAGCAGTGAAATGCGTAGATATGCGGAGG
AACACCGATGGCGAAGGCAATCCCCTGGGCCTGTACTGACGCTCATGCACGAAAGCGTGG
GGAGCAAACAGGATTAGATACCCTGGTAGTCCACGCCCTAAACGATGTCAACTGGTTGTT
GGGTCTTAACTGACTCAGTAACGAAGCTAACGCGTGAAGTTGACCGCCTGGGGAGTACGG
>I6629V002B1O93 length=363 xy=0722_1449 region=2 run=R_2014_12_30_12_21_21_
GCGTAGGGTGCGAGCGTTATCCGGAATTATTGGGCGTAAAGAGCTCGTAGGCGGTTTGTC
GCGTCTGCTGTGAAAGCCCGGGGCTTAACTCCGGGTGTGCAGTGGGTACGGGCTGACTGG
AGTGCAGTAGGGGAGACTGGAATTCCTGGTGTAGCGGTGGAATGCGCAGATATCAGGAGG
AACACCGATGGCGAAGGCAGGTCTCTGGGCTGTTACTGACGCTGAGGAGCGAAAGCATGG
GGAGCGAACAGGATTAGATACCCTGGTAGTCCATGCCGTAAACGTTGGGCACTAGGTGTG
GGGGACATTCCACGTTTTCCGCGCCGTAGCTAACGCATTAAGTGCCCCGCCTGGGGAGTA
CGG
>I6629V002B1O9V length=24 xy=0722_1441 region=2 run=R_2014_12_30_12_21_21_
GAGATGGCCGCCTGGGGAGTACGG
>I6629V002B1OAN length=26 xy=0722_0173 region=2 run=R_2014_12_30_12_21_21_
GGAGATGGCCGCCTGGGGAGTACGGG
>I6629V002B1OBQ length=335 xy=0722_0212 region=2 run=R_2014_12_30_12_21_21_
GCAGAGGGTGCGAGCGTTAATCGGATTTACTGGGCGTAAAGCGTGCGTAGGCGGCTTTTT
AAGTCGGATGTGAAATCCCCGAGCTTAACTTGGGAATTGCATTCGATACTGGGAAGCTAG
AGTATAGGAGAGGATGGTAGAATTCCAGGTGTAGCGGTGAAATGCGTAGAGATCTGGAGG
AATACCGATGGCGAAGGCAGCCATCTGGCCTAATACTGACGCTGAGGTACGAAAGCATGG
GGAGCAAACAGGATTAGATACCCTGGTAGTCCATGCCGTAAACGATGTCTACTAGCCGTT
GGGGCCTTTGAGGCTTTAGTGGCGCAGCTAACGCG
>I6629V002B1OCF length=361 xy=0722_0237 region=2 run=R_2014_12_30_12_21_21_
GCGAAGGGGGCTAGCGTTGCTCGGAATCACTGGGCGTAAAGGGTGCGTAGGCGGGTCCTT
GAGTCAGGGGTGAAATCCTGGAGCTCAACTCCAGAACTGCCTTTGATACTGAAGATCTTG
AGTTCGGGAGAGGTGAGTGGAACTGCGAGTGTAGAGGTGAAATTCGTAGATATTCGCAAG
AACACCAGTGGCGAAGGCGGCTCACTGGCCCGATACTGACGCTGAGGCACGAAAGCGTGG
GGAGCAAACAGGATTAGATACCCTGGTAGTCCACGCCGTAAACGATGATAACTAGCTGTC
GGGGCTCTTAGAGCTTCGGTGGCGCAGCTAACGCATTAAGTTATCCGCCTGGGGAGTACG
G
>I6629V002B1OJG length=24 xy=0722_0490 region=2 run=R_2014_12_30_12_21_21_
GAGATGGCCGCCTGGGGAGTACGG
>I6629V002B1OK7 length=24 xy=0722_0553 region=2 run=R_2014_12_30_12_21_21_
GAGATGGCCGCCTGGGGAGTACGG
>I6629V002B1OQR length=24 xy=0722_0753 region=2 run=R_2014_12_30_12_21_21_
GAGATGGCCGCCTGGGGAGTACGG
>I6629V002B1OT4 length=361 xy=0722_0874 region=2 run=R_2014_12_30_12_21_21_
GCGGAGGGAGCTAGCGTTATTCGGAATTACTGGGCGTAAAGCGCACGTAGGCGGCTTTGT
AAGTTAGAGGTGAAAGCCTGGAGCTCAACTCCAGAATTGCCTTTAAGACTGCATCGCTTG
AATCCGGGAGAGGTGAGTGGAATTCCGAGTGTAGAGGTGAAATTCGTAGATATTCGGAAG
AACACCAGTGGCGAAGGCGGCTCACTGGACTGGTATTGACGCTGAGGTGCGAAAGCGTGG
GGAGCAAACAGGATTAGATACCCTGGTAGTCCACGCCGTAAACGATGATAACTAGCTGTC
GGGGCTCTTAGAGCTTCGGTGGCGCAGCTAACGCATTAAGTTAGCCGCCTGGGGAGTACG
G
>I6629V002B1OUQ length=13 xy=0722_0896 region=2 run=R_2014_12_30_12_21_21_
GAGATGGCCGCCT
>I6629V002B1OZ2 length=360 xy=0722_1088 region=2 run=R_2014_12_30_12_21_21_
GCGGAGGGTGCAAGCGTTACCCGGAATCACGTGGGACGTAAAGGGCGTGTAGGCGGACAC
TTAAGTCTGCTTTTAAAGACTGCGGCTCAACCGCAGGGATGGACTGGATACTGGGTGTCT
TGACCTCTGGAGAGAGAACTGGAATTCCTGGTGTAGCGGTGGAATGCGTAGATACCAGGA
GGAACACCAATGGCGAAGGCAGGTTCTTGGACAGAAGGTGACGCTGAGGCGCGAAAGTGT
GGGGAGCGAACCGGATTAGATACCCAGGTAGTCCACACCCTAAACGATGTACGTTGGCTA
ACCGCAGGATGCTGTGGTTGGCGAAGCTAACGCGATAAACGTACCGCCTGGGGAGTACGG
>I6629V002B1P0V length=24 xy=0722_2413 region=2 run=R_2014_12_30_12_21_21_
GAGATGGCCGCCTGGGGAGTACGG
>I6629V002B1P3H length=361 xy=0722_2507 region=2 run=R_2014_12_30_12_21_21_
GCGGAGGGGGCTAGCGTTGTTCGGAATTACTGGGCGTAAAGCGCGCGTAGGCGGCTTTGT
AAGTTAGAGGTGAAAGCCCGGAGCTCAACTCCGGAATTGCCTTTAAGACTGCATTGCTAG
AATCGTGGAGAGGTAAGTGGAATTCCGAGTGTAGAGGTGAAATTCGTAGATATTCGGAAG
AACACCAGTGGCGAAGGCGACTTACTGGACACGTATTGACGCTGAGGTGCGAAAGCGTGG
GGAGCAAACAGGATTAGATACCCTGGTAGTCCACGCCGTAAACGATGATGACTAGCTGTC
GGGGCGCTTAGCGTTTCGGTGGCGCAGCTAACGCGTTAAGTCATCCGCCTGGGGAGTACG
G
>I6629V002B1P84 length=107 xy=0722_2710 region=2 run=R_2014_12_30_12_21_21_
ACGTAGGGTGCGAGCGTTAGTCCGGAATTATTGGGCGTAAAGGGCTCGTAGGCGGTTTGT
CGGCGTCGGGAGTAGAAAACCGTTGGGCTTAACTACACGGGGCTTTA
>I6629V002B1P8A length=356 xy=0722_2680 region=2 run=R_2014_12_30_12_21_21_
GCGGAGGGAGCTAGCGTTATTCGGAATTACTGGGCGTAAAGCGTGCGCAGGCGGTTTTGT
AAGACAGTGGTGAAATCCCCGGGCTCAACCTGGGAACTGCCATTGTGACTGCAAGGCTAG
AGTGCGGCAGAGGGGGGATGGAATTCCGCGTGTAGCAGTGAAATGCGTAGATATTCGGAA
GAACACCAGTGGCGAAGGCGGCTCACTGGACTGGTATTGACGCTGAGGTGCGAAAGCGTG
GGGAGCAAACAGGATTAGATACCCTGGTAGTCCACGCCGTAAACGATGATAACTAGCTGT
CGGGGCTCTTAGAGCTTCGGTGGCGCAGCTAACGCATTAAGTTATCTGCCTGGGGA
>I6629V002B1PAZ length=24 xy=0722_1481 region=2 run=R_2014_12_30_12_21_21_
GAGATGGCCGCCTGGGGAGTACGG
>I6629V002B1PHD length=24 xy=0722_1711 region=2 run=R_2014_12_30_12_21_21_
GAGATGGCCGCCTGGGGAGTACGG
>I6629V002B1PHT length=360 xy=0722_1727 region=2 run=R_2014_12_30_12_21_21_
GCGGAGGGAGCTAGCGTTATTCGGAATTACTGGGCGTAAAGCGCACGTAGGCGGCTTTGT
AAGTTAGAGGTGAAAGCCTGGAGCTCAACTCCAGAATTGCCTTTAAGACTGCATCGCTTG
AATCCAGGAGAGGTGAGTGGAATTCCGAGTGTAGAGGTGAAATTCGTAGATATTCGGAAG
AACACCAGTGGCGAAGGCGGCTCACTGGACTGGTATTGACGCTGAGGTGCGAAAGCGTGG
GGAGCAAACAGGATTAGATACCCTGGTAGTCCACGCCGTAAACGATGATAACTAGCTGTC
GGGGCTCTTAGAGCTTCGGTGGCGCAGCTAACGCATTAAGTTATCCGCCTGGGGATACGG
>I6629V002B1PIL length=361 xy=0722_1755 region=2 run=R_2014_12_30_12_21_21_
GCGGAGGGAGCTAGCGTTATTCGGAATTACTGGGCGTAAAGCGCACGTAGGCGGCTTTGT
AAGTTAGAGGTGAAAGCCTGGAGCTCATCTCCAGAATTGCCTTTAAGACTGCATCGCTTG
AATCCAGGAGAGGTGAGTGGAATTCCGAGTGTAGAGGTGAAATTCGTAGATATTCGGAAG
AACACCAGTGGCGAAGGCGGCTCACTGGACTGGTATTGACGCTGAGGTGCGAAAGCGTGG
GGAGCAAACAGGATTAGATACCCTGGTAGTCCACGCCGTAAACGATGATAACTAGCTGTC
GGGGCTCTTAGAGCTTCGGTGGCGCAGCTAACGCATTAAGTTATCCGCCTGGGGAGTACG
G
>I6629V002B1PIO length=24 xy=0722_1758 region=2 run=R_2014_12_30_12_21_21_
GAGATGGCCGCCTGGGGAGTACGG
>I6629V002B1PQ2 length=25 xy=0722_2060 region=2 run=R_2014_12_30_12_21_21_
GGAGATGGCCGCCTGGGGAGTACGG
>I6629V002B1PR9 length=341 xy=0722_2103 region=2 run=R_2014_12_30_12_21_21_
GCGGGAGGGAGCTAGCGGTTATTTCGGAATTACTGGGCGTAAAGCGCACGTAGGCGGCTT
TGTAAGTTAGAGGTGAAAAGCCTGGAGCTCAACTCCAGAATTGCCTTTAAGACTGCATCG
CTTGAATCCAAGGAGAGGTGAGTGGAATTCCGAGTGTAGAGGTGAAAATTCGTAGATATT
CGGAAGAACACCAGTGGCGAAGGTCGGCTCACTGGACTGGTATTGACGCTAGAGGTGGCG
AAAGCGTGGGGAGCAAACAGGATTAGATACCCTGGTAGTCCACGCCGTAAACGGATGATA
ACTAGCTGTCGGGGCTCTTAGAGCTTCGGTGGCGCCAGCGT
>I6629V002B1PU9 length=24 xy=0722_2211 region=2 run=R_2014_12_30_12_21_21_
GAGATGGCCGCCTGGGGAGTACGG
>I6629V002B1PXQ length=366 xy=0722_2300 region=2 run=R_2014_12_30_12_21_21_
GCGGAGGGAGCTAGCGTTATTCGGAATTACTGGGCGTAAAGCGCACGTAGGCGGCTTTGT
AAGTTAGAGGTGAAAGCCTGGAGCTCAACTCCAGAATTAGCCTTTAAGTACTGCATCGCT
TGAATCCACGGAGAGGTGAGTGGAATTCCGAGTGTAGAGGTGAAATTACGTAGATATTCG
GAAGAACACCAGTGGCGAAGGCGGCTCACTGGACTGGTATTGACGCTGAGGTGCGAAAGC
GTGGGGAGGCAAACAGGATTAGATACCCTGGTAGTCCACGCCGTAAACGATGATAACTAG
CTGTCGGGGCTCTTAGAGCTTCGGTGGCGCAGCTAACGCATTAAGTTATCCGCCTGGGGA
GTACGG
>I6629V002B1Q25 length=18 xy=0722_3791 region=2 run=R_2014_12_30_12_21_21_
GAGATGGCCGCCTGGGGA
>I6629V002B1Q41 length=24 xy=0722_3859 region=2 run=R_2014_12_30_12_21_21_
GAGATGGCCGCCTGGGGAGTACGG
>I6629V002B1Q4W length=351 xy=0722_3854 region=2 run=R_2014_12_30_12_21_21_
GCGTAAGGTGCAAGCGTTAATCGGAATTACTGGGCGTAAAGCGCACGTAGGCGGCTTTGT
AAGTTAGAGGTGAAAGCCTGGAGCTCAACTCCAGAATTGCCTTTAAGACTGCATCGCTTG
AATCCAGGAGAGGTGAGTGGAATTCCGAGTGTAGAGGTGAAATTCGTAGATATTCGGAAG
AACACCAGTGGCGAAGGCGGCTCACTGGACTGGTATTGACGCTGAGGTGCGAAAGCGTGG
GGAGCAAACAGGATTAGATACCCTGGTAGTCCACGCCGTAAACGATGATAACTAGCTGGT
CGGGGCTCTTAGAGCCTCGGTGGCGCAGCTAACGCATTAAGTTATCCGCCT
>I6629V002B1Q69 length=24 xy=0722_3939 region=2 run=R_2014_12_30_12_21_21_
GAGATGGCCGCCTGGGGAGTACGG
>I6629V002B1QCC length=362 xy=0722_2826 region=2 run=R_2014_12_30_12_21_21_
GCGTAGGGTGCAAGCGTTGTCCGGAATTATTGGGCGTAAAGAGCTCGTAGGCGGTTTGTC
GCGTCTGCTGTGAAAACTGGGGGCTCAACCCCCAGCCTGCAGTGGGTACGGGCAGACTAG
AGTGCGGTAGGGGAGATTGGAATTCCTGGTGTAGCGGTGGAATGCGCAGATATCAGGAGG
AACACCGATGGCGAAGGCAGATCTCTGGGCCGCTACTGACGCTGAGGAGCGAAAGCATGG
GGAGCGAACAGGATTAGATACCCTGGTAGTCCATGCCGTCAACGTTGGGAACTAGATGTG
GGGGCCATTCCACGGTCTCCGTGTCGCAGCTAACGCATTAAGTTCCCCGCCTGGGGAGTA
CG
>I6629V002B1QKJ length=358 xy=0722_3121 region=2 run=R_2014_12_30_12_21_21_
GCGGAGGGTGCAAGCGTTACCCGGAATCACTGGGCGTAAAGGGCGTGTAGGCGGACACTT
AAGTCTGGTTTTAAAGACTGCGGCTCAACCGCAGGGATGGACTGGATACTGGGTGTCCTG
ACCTCTGGAGAGAGAACTGGAATTCCTGGTGTAGCGGTGGAATGCGTAGATACCAGGAGG
AACACCAATGGCGAAGGCAGGTTCTTGGACAGAAGGTGACGCTGAGGCGCGAAAGTGTGG
GGGGCGAACCGGGTTAGATACCCGGGTAGTCCACACCCTAAACGATGTACGTTGGCTAAC
CGCAGGATGCTGTGGTTGGCGAAGCTAACGCGATAAACGTACCGCCTGGGGAGTACGG
>I6629V002B1QMA length=24 xy=0722_3184 region=2 run=R_2014_12_30_12_21_21_
GAGATGGCCGCCTGGGGAGTACGG
>I6629V002B1QOM length=360 xy=0722_3268 region=2 run=R_2014_12_30_12_21_21_
GCGTAGGGTGCAAGCGTTAATCGGAATTACTGGGCGTAAAGCGTGCGCAGGCGGTTGTGC
AAGACCGATGTGAAATCCCCGGGCTTAACCTGGGAATGGCATTGGTGACTGCACGGCTAG
AGTGTGTCAGAGGGGGGTAGAATTCCACGTGTAGCAGTGAAATGCGTAGAGATGTGGAGG
AATACCGATGGCGAAGGCAGCCCCCTGGGATAACACTGACGCTCATGCACGAAAGCGTGG
GGAGCAAACAGGATTAGATACCCTGGTAGTCCACGCCCTAAACGATGTCAACTAGTTGTC
GGGTCTTAATTGACTTGGTAACGCAGCTAACGCGTGAAGTTGACCGCCTGGGGAGTACGG
>I6629V002B1QSZ length=360 xy=0722_3425 region=2 run=R_2014_12_30_12_21_21_
GCAGAGGGTGCGAGCGTTAATCGGATTTACTGGGCGTAAAGCGTGCGTAGGCGGCTTTTA
AGTCGGATGTGAAATCCCCGAGCTTAACTTGGGAATTGCATTCGATACCGGGAAGCTAGA
GTATGGGAGAGGATGGTAGAATTCCAGGTGTAGCGGTGAAATGCGTAGAGATCTGGAGGA
ATACCGATGGCGAAGGCAGCCATCTGGCCTAATACTGACGCTGAGGTACGAAAGCATGGG
GAGCAAACAGGATTAGATACCCTGGTAGTCCATGCCGTAAACGATGTCTACTAGCCGTTG
GGGCCTTTGAGGCTTTAGTGGCGCAGCTAACGCGATAAGTAGACCGCCTGGGGAGTACGG
>I6629V002B1QTY length=341 xy=0722_3460 region=2 run=R_2014_12_30_12_21_21_
GCAGAGGGTGCGAGTCGTTAAGTCGGTATTTACGTGGGACGTAAAGCGTGCGTAGGCGGC
TTTTTAAGTCGGATGTGAAATCCCCGAGCTTAACTTGGGAATTGCATTCGATACTGGGAA
GCTAGAGTATGGGAGAGGATGGTAGAATTCCAGGTGTAGCGGTGAAATGCGTAGAGATCT
GGAGGAATACCGATGGCGAAGGCAGCCATCTGGCCTAATACTGACGCTGAGGTACGAAAG
CATGGGGAGCAAACAGGATTAGATACCCTGGTAGTCCATGCCGTAAACGATGTCTACTAG
CCGTTGGGGCCTTTGAGGCTTTAGTGGCGCAGCTAACGCGA
>I6629V002B1R0N length=361 xy=0723_0901 region=2 run=R_2014_12_30_12_21_21_
GCGGAGGGGGCTAGCGTTGTTCGGAATTACTGGGCGTAAAGCGCGCGTAGGCGGCTTTGT
AAGTTAGAGGTGAAAGCCCGGAGCTCAACTCCGGAATTGCCTTTAAGACTGCATCGCTAG
AATCATGGAGAGGTTAGTGGAATTCCGAGTGTAGAGGTGAAGTTCGTAGATATTCGGAAG
AACACCAGTGGCGAAGGCGACTAACTGGACATGTATTGACGCTGAGGTGCGAAAGCGTGG
TGAGCGAACAGGATTAGATACCCTGGTAGTCCACGCCGTAAACGATGATGACTAGCTGTC
GGGGCTCTTGGAGTTTCGGTGGCGCAGCTAACGCGTTAAGTCATCCGCCTGGGGACTACG
G
>I6629V002B1R2K length=24 xy=0723_0970 region=2 run=R_2014_12_30_12_21_21_
GAGATGGCCGCCTGGGGAGTACGG
>I6629V002B1RJX length=355 xy=0723_0299 region=2 run=R_2014_12_30_12_21_21_
GCAAAAGGTGCGAGCGCTATTCGGATTTATTGGGCGTTAAGGGTATGTAGGTGGCCATAA
ACACTAATTGAAAAAAGCTAGGGAGGATACCTTAGACAACCGATTAGGATAAATGGCTCG
AGGAAAAGGGAGGTCGGGAGAATTTCCAGAGTAGAAGTCAAATTCTGATATACTGGAAGG
ACTATCAGTGGCGAAGGCGCCTTTCCATCTTTTCCTGACGCTGAGGTTACGAAGGCACGG
GGAGCAAACAGGATTTGATACCCTGGTAGTCCGTGCAGTCAACGATGCATATTAAAGATT
TGAGCTTTTCAGGTCTTACAGCTTACGCGTTAAATGTGCCGCCTGGGGAGTACGG
>I6629V002B1ROB length=23 xy=0723_0457 region=2 run=R_2014_12_30_12_21_21_
GAGATGCCGCCTGGGGAGTACGG
>I6629V002B1RPV length=24 xy=0723_0513 region=2 run=R_2014_12_30_12_21_21_
GAGATGGCCGCCTGGGGAGTACGG
>I6629V002B1RR3 length=361 xy=0723_0593 region=2 run=R_2014_12_30_12_21_21_
GCGGAGGGAGCTAGCGTTATTCGGAATTACTGGGCGTAAAGCGCACGTAGGCGGCTTTGT
AAGTTAGAGGTGAAAGCCTGGAGCTCAACTCCAGAATTGCCTTTAAGACTGCATCGCTTG
AATCCAAGAGAGGTGAGTGGAATTCCGAGTGTAGAGGTGAAATTCGTAGATATTCGGAAG
AACACCAGTGGCGAAGGCGGCTCACTGGCTTGGTATTGACGCTGAGGTGCGAAAGCGTGG
GGAGCAAACAGGATTAGATACCCTGGTAGTCCACGCCGTAAACGATGATAACTAGCTGTC
CGGGTGCTTGGCATTTGGGTGGCGCAGCTAACGCATTAAGTTATCCGCCTGGGGAGTACG
G
>I6629V002B1RSE length=24 xy=0723_0604 region=2 run=R_2014_12_30_12_21_21_
GAGATGGCCGCCTGGGGAGTACGG
>I6629V002B1RSO length=360 xy=0723_0614 region=2 run=R_2014_12_30_12_21_21_
GCGAAGGGGGCTAGCGTTGCTCGGAATCACTGGGCGTAAAGGGTGCGTAGGCGGGTCTTT
AAGTCAGGGGTGAAATCCTGGAGCTCAACTCCAGAACTGCCTTTGATACTGAAGATCTTG
AGTTCGGGAGAGGTGAGTGGAACTGCGAGTGTAGGGGTGAAATTCGTAGATATTCGCAAG
AACACCAGTGGCGAAGGCGGCTCACTGGCCCGGAACTGACGCTGAGGTGCGAAAGCGTGG
GGAGCAAACAGGATTAGATACCCTGGTAGTCCACGCCGTAAACGATGGATGCTAGCCGTT
GGACAGCTTGCTGTTCAGTGGCGCAGTTAACGCCTTAAGCATCCCGCCTGGGGAGTACGG
>I6629V002B1RT5 length=361 xy=0723_0667 region=2 run=R_2014_12_30_12_21_21_
GCGGAGGGAGCTAGCGTTATTCGGAATTACTGGGCGTAAAGCGCACGTAGGCGGCTTTGT
AAGTTAGAGGTGAAAGCCTGGAGCTCAACTCCAGAATTGCCTTTAAGACTGCATCGCTTG
AATCCAGGAGAGGTGAGTGGAATTCCGAGTGTAGGGGTGAAATTCGTAGATATTCGGAAG
AACACCAGTGGCGAAGGCGGCTCACTGGACTGGTATTGACGCTGAGGTGCGAAAGCGTGG
GGAGCAAACAGGATTAGATACCCTGGTAGTCCACGCCGTAAACGATGATAACTAGCTGTC
GGGGCTCTTAGAGCTTCGGTGGCGCAGCTAACGCATTAAGTTATCCGCCTGGGGAGTACG
G
>I6629V002B1RWO length=24 xy=0723_0758 region=2 run=R_2014_12_30_12_21_21_
GAGATGGCCGCCTGGGGAGTACGG
>I6629V002B1RYE length=355 xy=0723_0820 region=2 run=R_2014_12_30_12_21_21_
GCGGAGGGAGCTAGCGTTATTCGGAATTACTGGGCGTAAAGCGCACGTAGGCGGCTTTGT
AAGTTAGAGGTGGAAGCCTGGAGCTCAACTCCAGAATTGCCTTTAAGACTGCATCGCTTG
AATCCAGGAGAGGTGAGTGGAATTCCGAGTGTAGAGGTGAAATTCGTAGATATTCGGAAG
AACACCAGTGGCGAAGGCGGCTCACTGGACTGGTATTGACGCTGAGGTGCGAAAGCGTGG
GGAGCAAACAGGATTAGATACCCTGGTAGTCCACGCCGTAAACGATGATAACTAGCTGTC
GGGGCTCTTGGAGCTTCGGTGGCGCAGCTAACGCATTAAGTTATCCGCCTGGGGA
>I6629V002B1RYI length=24 xy=0723_0824 region=2 run=R_2014_12_30_12_21_21_
GAGATGGCCGCCTGGGGAGTACGG
>I6629V002B1RZQ length=24 xy=0723_0868 region=2 run=R_2014_12_30_12_21_21_
GAGATGGCCGCCTGGGGAGTACGG
>I6629V002B1S1U length=358 xy=0723_2240 region=2 run=R_2014_12_30_12_21_21_
GCGGAGGGTGCAAGCGTTGTCCGGATTTATTGGGTTTAAAGGGTGCGTAGGTGGTAGCCC
AAGTCTGGTTTGAAAGCTGGTCGCTCAACGATCAGATGTGGCTGGAAACTGGGTTACTTG
AGTGGATTGGCGGTAGCCGGAATGGGTCATGTAGCGGTGAAATGCATAGATATGACCCGG
AACCCCGATTGCGAAGGCAGGCTACTACGATTTGATTGACACTGAGGCACGAGAGCATGG
GTAGCGAACAGGATTAGATACCCTGGTAGTCCATGCCGTAAACGATGATTACTGGCTGTG
TGTGGGATACCATGCGTGGCTGAGCGAAAGCGTTAAGTAATCCGCCTGGGGAGTACGG
>I6629V002B1S3B length=360 xy=0723_2293 region=2 run=R_2014_12_30_12_21_21_
GCGTAGGGTGCAAGCGTTAATCGGAATTACTGGGCGTAAAGCGTGCGCAGGCGGTTTTGT
AAGACAGAGGTGAAATCCCCGGGCTCAACCTGGGAACTGCCTTTGTGACTGCAAGGCTAG
AGTACGGCAGAGGGGGATGGAATTCCGCGTGTAGCAGTGAAATGCGTAGATATGCGGAGG
AACACCGATGGCGAAGGCAATCCCCTGGGCCTGTACTGACGCTCATGCACGAAAGCGTGG
GGAGCAAACAGGATTAGATACCCTGGTGGTCCACGCCCTAAACGATGTCAACTGGTTGTT
GGGTCTTAACTGACTCAGTAACGAAGCTAACGCGTGAAGTTGACCGCCTGGGGAGTACGG
>I6629V002B1S54 length=362 xy=0723_2394 region=2 run=R_2014_12_30_12_21_21_
GCGGGGGAGCAAGCGTTGTTCGGATTTACTGGGCGTAAAGGGCGCGTAGGCGGCGCAACA
AGTCACTTGTGAAATCTCCGGGCTTAACTCGGAGCGGCCAAGTGATACTGTCGTGCTAGA
GTGCGGAAGGGGCAACTGGAATTCTCGGTGTAGCGGTGAAATGCGTAGATATCGAGAGGA
ACACCTGCGGCGAAGGCGGGTTGCTGGGCCGACACTGACGCTGAGGCGCGAAAGCCAGGG
GAGCGAACGGGATTAGATACCCCGGTAGTCCTGGCCTTAAACGATGGATGCTTGGTGTCC
GGGGTTACATAGTCCCCGGGTGCCGTCGCTAACGCCTTAAGCATCCCGCCTGGGGAGTAC
GG
>I6629V002B1SDU length=24 xy=0723_1376 region=2 run=R_2014_12_30_12_21_21_
GAGATGGCCGCCTGGGGAGTACGG
>I6629V002B1SF4 length=24 xy=0723_1458 region=2 run=R_2014_12_30_12_21_21_
GAGATGGCCGCCTGGGGAGTACGG
>I6629V002B1SF7 length=361 xy=0723_1461 region=2 run=R_2014_12_30_12_21_21_
GCGGAGGGAGCTAGCGTTATTCGGAATTACTGGGCGTAAAGCGCACGTAGGCGGCTTTGT
AAGTTAGAGGTGAAAGCCTGGAGCTCAACTCCAGAATTGCCTTTAAGACTGCACCGCTTG
AATCCAGGAGAGGTGAGTGGAATTCCGAGTGTAGAGGTGAAATTCGTAGATATTCGGAAG
AACACCAGTGGCGAAGGCGGCTCACTGGACTGGTATTGACGCTGAGGTGCGAAAGCGTGG
GGAGCAAACAGGATTAGATACCCTGGTAGTCCACGCCGTAAACGATGATAACTAGCTGTC
GGGGCTCTTAGAGCTTCGGTGGCGCAGCTAACGCATTAAGTTATCCGCCTGGGGAGTACG
G
>I6629V002B1SH9 length=24 xy=0723_1535 region=2 run=R_2014_12_30_12_21_21_
GAGATGGCCGCCTGGGGAGTACGG
>I6629V002B1SHV length=24 xy=0723_1521 region=2 run=R_2014_12_30_12_21_21_
GAGATGGCCGCCTGGGGAGTACGG
>I6629V002B1SI3 length=24 xy=0723_1565 region=2 run=R_2014_12_30_12_21_21_
GAGATGGCCGCCTGGGGAGTACGG
>I6629V002B1SJ9 length=360 xy=0723_1607 region=2 run=R_2014_12_30_12_21_21_
GCGGAGGGAGCTAGCGTTATTCGGAATTACTGGGCGTAAAGCGCACGTAGGCGGCTTTGT
AAGTTAGAGGTGAAAGCCTGGAGCTCAACTCCAGAATTGCCTTTAAGACTGCATCGCTTG
AATCCAGGAGAGGTGAGTGGAATTCCGAGTGTAGAGGTGAAATTCGTAGATATTCGGAAG
AACACCAGTGGCGAAGGCGGCTCACTGGACTGGTATTGACGCTGAGGTGCGAAAGCGTGG
GGAGCAAACAGGATTAGATACCCTGGTAGTCCACGCCGTAAACGATGATAACTAGCTGTC
GGGGCTCTTAGAGCTTCGGTGGCGCAGCTAACGCATTAAGTTATCCGCCTGGGGATACGG
>I6629V002B1SLV length=331 xy=0723_1665 region=2 run=R_2014_12_30_12_21_21_
GCGTAGGGTGCGAGCGTTAATCGGATTTACTGGGCGTAAAGCGTGCGCTAGGCGGCCCGT
TAAGACAGGTGTAGAAAGTCCCTACGGGCTCAACCTAGGAATTGCGCTTGTGACTGGCGG
GCTCGGAGTACGGTAGAGGGGGTGGAATTCCTGGTGTAGCAGTGAAATGCGTAGAGATCA
GGAGGAACACCGGATGGCGAAGGCAGCCCCCGTGGGCCTGTACTGACGCCCATGCACGAA
AGCGTGGGGAGCAAACAGGATTAGATACCCTGGTAGTCCACGCCCTAAACGATGGGTACT
AGCCGTTTGGTGCGCGATAGTCGCTGAGTGG
>I6629V002B1SO9 length=306 xy=0723_1787 region=2 run=R_2014_12_30_12_21_21_
GCGGAGGGAGCGTAGCGTTATTCGGAATTACTGGGCGTAAAGCGCACGTAGGCGGCTTTG
TAAGTTAGAGGTGAAAGCCTGGAGCTCAACTCCAGAATTGCCTTTAAGACTGCATCGCTT
GAATCCAGGAGAGGTGAGTGGAATTCCGAGTGTAGACGGTGAAATTCGTAGAGTATTCGG
AAGAACACCAGTGGCGAAGGCGGCTCACTGGACCTGGTATTGACGCTGAGGTGCGAAAGC
GTGGGGAGCAAACAGGATTAGATACCCTGGTAGTACCACGCCGTAAACCGATGATAACTA
GCTGTC
>I6629V002B1SVD length=363 xy=0723_2007 region=2 run=R_2014_12_30_12_21_21_
GCGGAGGGGGCTAGCGTTGTTCGGAATTACTGGGCGTAAAGCGCACGTAGGCGGCTTTGT
AAGTTAGAGGTGAAAGCCCGGGGCTCAACTCCGGAACTGCCTTTAAGACTGCATCGCTTG
AATCATGGAGAGGTTAGTGGAATTCCGAGTGTAGAGGTGAAATTCGTAGATATTCGGAAG
AACACCAGTGGCGAAGGCGACTAACTGGACATGTATTGACGCTGAGGTGCGAAAGCGGTG
GGGAGCAAACAGGATTAGATACCCTGGTAGTCCACGCCGTAAACGATGATAACTAGCTGT
CAGGGCTCTTGGAGCTTTGGTGGCGCAGCTAACGCGTTAAGTTATCCGCCGTGGGGAGTA
CGG
>I6629V002B1SW0 length=360 xy=0723_2066 region=2 run=R_2014_12_30_12_21_21_
ACGTAGGGTGCGAGCGTTAATCGGAATTACTGGGCGTAAAGCGTGCGCAGGCGGTTGTGC
AAGACCGATGTGAAATCCCCGAGCTTAACTTGGGAATTGCATTGGTGACTGCACGGTTAG
AGTGTGTCAGAGGGGGGTAGAATTCCACGTGTAGCAGTGAAATGCGTAGAGATGTGGAGG
AATACCGATGGCGAAGGCAGCCCCCTGGGATAACACTGACGCACATGCACGAAAGCGTGG
GGAGCAAACAGGATTAGATACCCTGGTAGTCCACGCCCTAAACGATGTCAACTAGTTGTT
GGGGATTCATTTCCTTAGTAACGTAGCTAACGCGTGAAGTTGACCGCCTGGGGAGTACGG
>I6629V002B1SXI length=24 xy=0723_2084 region=2 run=R_2014_12_30_12_21_21_
GAGATGGCCGCCTGGGGAGTACGG
>I6629V002B1T2M length=24 xy=0723_3564 region=2 run=R_2014_12_30_12_21_21_
GAGATGGCCGCCTGGGGAGTACGG
>I6629V002B1T3M length=359 xy=0723_3600 region=2 run=R_2014_12_30_12_21_21_
GCGTAGGGTGCAAGCGTTAATCGGAATTACTGGGCGTAAAGCGTGCGCAGGCGGTTTTGT
AAGTCTGTCGTGAAAGCCCCGGGCTCAACCTGGGAATTGCGATGGAGACTGCAAGGCTTG
AATCTGGCAGAGGGGGGTAGAATTCCACGTGTAGCAGTGAAATGCGTAGAGATGTGGAGG
AACACCGATGGCGAAGGCAGCCCCCTGGGTCAAGATTGACGCTCATGCACGAAAGCGTGG
GGAGCAAACAGGATTAGATACCCTGGTAGTCCACGCCCTAAACGATGTCTACTAGTTGTC
GGGTTTTAATTAACTTGGTAACGCAGCTAACGCGTGAAGTAGACCGCCTGGGGATACGG
>I6629V002B1T8H length=360 xy=0723_3775 region=2 run=R_2014_12_30_12_21_21_
GGGTAGGGTGCAAGCGTTAATCGGAATTACTGGGCGTAAGGCGTGCGCAGGCGGTTTTGT
AAGTCTGACGTGAAATCCCCGGGCTTAACCTGGGAATTGCGTTGGAGACTGCAAGGCTGG
AGTCTGGCAGAGGGGGGTAGAATTCCACGTGTAGCAGTGAAATGCGTAGAGATGTGGAGG
AACACCGATGGCGAAGGCAGCCCCCTGGGTCAAGACTGACGCTCATGCACGAAAGCGTGG
GGAGCAAACAGGATTAGATACCCTGGTAGTCCACGCCCTAAACGATGTCTACTAGTCGTC
GGGTTTTAATTAACTTGGTAACGCAGCTAACGCGTGAAGTAGACCGCCTGGGGAGTACGG
>I6629V002B1TBV length=361 xy=0723_2601 region=2 run=R_2014_12_30_12_21_21_
GCGGAGGGTGCAAGCGTTAATCGGAATTACTGGGCGTAAAGCGCACGCAGGCGGTTTGTT
AAGTCAGATGTGAAATCCCCGGGCTCAACCTGGGAACTGCATCTGATACTGGCAAGCTTG
AGTCTCGTAGAGGGGGGTAGAATTCCAGGTGTAGCGGTGAAATGCGTAGAGATCTGGAGG
AATACCGGTGGCGAAGGCGGCCCCCTGGACGAAGACTGACGCTCAGGTGCGAAAGCGTGG
GGAGCAAACAGGATTAGATACCCTGGTAGTCCACGCCGTAAACGATGTCGACTTGGAGGT
TGTGCCCTTGAGGCGTGGCTTCCGGAGCTAACGCGTTAAGTCGACCGCCTGGGGAGTACG
G
>I6629V002B1TD4 length=24 xy=0723_2682 region=2 run=R_2014_12_30_12_21_21_
GAGATGGCCGCCTGGGGAGTACGG
>I6629V002B1TEQ length=22 xy=0723_2704 region=2 run=R_2014_12_30_12_21_21_
GAGATCCGCCTGGGGAGTACGG
>I6629V002B1TIC length=24 xy=0723_2834 region=2 run=R_2014_12_30_12_21_21_
GAGATGGCCGCCTGGGGAGTACGG
>I6629V002B1TIY length=24 xy=0723_2856 region=2 run=R_2014_12_30_12_21_21_
GAGATGGCCGCCTGGGGAGTACGG
>I6629V002B1TKP length=23 xy=0723_2919 region=2 run=R_2014_12_30_12_21_21_
GAGATGCCGCCTGGGGAGTACGG
>I6629V002B1TMH length=363 xy=0723_2983 region=2 run=R_2014_12_30_12_21_21_
GCGTAGGGACCAAGCGTTGTTCGGATTTACTGGGCGTAAAGGGCGCGTAGGCGGCGTGGT
AAGTCACCTGTGAAATCTCTGAGCTTAACTCAGAACGGCCAAGTGATACTGCTGTGCTAG
AGTGCAGAAGGGGCAATCGGAATTCTTGGTGTAGCGGTGAAATGCGTAGATATCAAGAGG
AACACCTGGGGTGAAGACGGGTTGCTGGGCTGACACTGACGCTGAGGCGCGAAAGCCAGG
GGAGCAAACGGGATTAGATACCCCGGTAGTCCTGGCCCTAAACGATGAATACTTGGTGTC
TGGAGTTATTATTGCTCCGGGTGCCGTCGCTAACGTTTTAAGTATTCCGCCTGGGGAGTA
CGG
>I6629V002B1TN6 length=362 xy=0723_3044 region=2 run=R_2014_12_30_12_21_21_
GCGGAGGGAGCTAGCGTTATTCGGAATTACTGGGCGTAAAGCGCACGTAGGCGGCTTTGT
AAGTTAGAGGTGAAAGCCTGGAGCTCAACTCCAGAATTGCCTTTAAGACTGCATCGCTTG
AATCCAGGAGAGGTGAGTGGAATTCCGAGTGTAGAGGTGAAATTCGTAGATATTCGGAAG
AACACCAGTGGCGAAGGCGGCTCACTGGACTGGTATTGACGCTGAGGTGCGAAAGCGTGG
GGAGCAAACAGGATTAGATACCCTGGTAGTCCACGCCGTAAACGATGACTAACTAGCTGT
CGGGGCTCTTAGAGCTTCGGTGGCGCAGCTAACGCATTAAGTTATCCGCCTGGGGAGTAC
GG
>I6629V002B1TSB length=68 xy=0723_3193 region=2 run=R_2014_12_30_12_21_21_
GCGGAGGGAGCTAGCGTTATTCGGAATTACTGGGCGTAAAGCGCACGTAGGCGGCTTTGT
AAGTTAGG
>I6629V002B1U0T length=358 xy=0724_0699 region=2 run=R_2014_12_30_12_21_21_
GCGGAGGGTGCAAGCGTTACCCGGAATCACTGGGCGTAAAGGGCGTGTAGGCGGACACTT
AAGTCTGGTTTTAAAGACTGCGGCTCAACCGCAGGGATGGACTGGATACTGGGTGTCTTG
ACCTCTGGAGAGAGAACTGGAATTCCTGGTGTAGCGGTGGAATGCGTAGATACCAGGAGG
AACACCAATGGCGAAGGCAGGTTCTTGGACAGAAGGTGACGCTGAGGCGCGAAAGTGTGG
GGAGCGAACCGGATTAGATACCCGGGTAGTCCACACCCTAAACGATGTACGTTGGCTAAC
CGCAGGATGCTGTGGTTGGCGAAGCTAACGCGATAAACGTACCGCCTGGGGAGTACGG
>I6629V002B1U1O length=361 xy=0724_0730 region=2 run=R_2014_12_30_12_21_21_
GCGTAGGGTGCAAGCGTTAATCGGAATTACTGGGCGTAAAGCGCACGCAAGCGGTTTGTT
AAGTCAGATGTGAAATCCCCGGGCTCAACCTGGGAACTGCACCTGATACTGGCAAGCTTG
AGTCTCGTAGAGGGGGGTAGAATTCCAGGTGTAGCGGTGAAATGCGTAGAGATCTGGAGG
AATACCGGTGGCGAAGGCGGCCCCCTGGACGAAGACTGACGCTCAGGTGCGAAAGCGTGG
GGAGCAAACAGGATTAGATACCCTGGTAGTCCACGCCGTAAACGATGTCGACTTGGAGGT
TGTGCCCTTGAGGCGTGGCTTCCGGAGCTAACGCGTTAAGTCGACCGCCTGGGGAGTACG
G
>I6629V002B1U5O length=361 xy=0724_0874 region=2 run=R_2014_12_30_12_21_21_
GCGGAGGGAGCTAGCGTTATTCGGAATTACTGGGCGTAAAGCGCACGTAGGCGGCTTTGT
AAGTTAGAGGTGAAAGCCTGGAGCTCAACTCCAGAATTGCCTTTAAGACTGCATCGCTTG
AATCCAGGAGAGGTGAGTGGAATTCCGAGTGTAGAGGTGAAATTCGTAGATATTCGGAAG
AACACCAGTGGCGAAGGCGGCTCACTGGACTGGTATTGACGCTGAGGTGTGAAAGCGTGG
GGAGCAAACAGGATTAGATACCCTGGTAGTCCACGCCGTAAACGATGACAACTAGCTGTC
GGGGCTCTTAGAGCTTCGGTGGCGCAGCTAACGCATTAAGTTATCCGCCTGGGGAGTACG
G
>I6629V002B1U66 length=24 xy=0724_0928 region=2 run=R_2014_12_30_12_21_21_
GAGATGGCCGCCTGGGGAGTACGG
>I6629V002B1U7Q length=361 xy=0724_0948 region=2 run=R_2014_12_30_12_21_21_
GCGGAGGGAGCTAGCGTTATTCGGAATTACTGGGCGTAAAGCGCACGTAGGCGGCTTTGT
AAGTTAGAGGTGAAAGCCTGGAGCTCAACTCCAGAATTGCCTTTAAGACTGCATCGCTTG
AATCCAGGAGAGGTGAGTGGAATTCCGAGTGTAGAGGTGGAATTCGTAGATATTCGGAAG
AACACCAGTGGCGAAGGCGGCTCACTGGACTGGTATTGACGCTGAGGTGCGAAAGCGTGG
GGAGCAAACAGGATTAGATACCCTGGTAGTCCACGCCGTAAACGATGATAACTAGCTGTC
GGGGCTCTTAGAGCTTCGGTGGCGCAGCTAACGCATTAAGTTATCCGCCTGGGGAGTACG
G
>I6629V002B1U9P length=349 xy=0724_1019 region=2 run=R_2014_12_30_12_21_21_
GCGGAGGGAGCTAGCGTTATTCGGAATTACTGGGCGTAAAGCGCACGTAGGCGGCTTTGT
AAGTTAGAGGTGAAAGCCTGGAGCTCAACTCCAGAATTGCCTTTAAGACTGCATCGCTTG
AATCCAGGAGAGGTGAGTGGAATTCCGAGTGTAGAGGTGAAATTCGTAGATATTCGGAAG
AACACCAGTGGCGAAGGCGGCTCACTGGACTGGTATTGACGCTGAGGTGCGAAAGCGTGG
GGAGCAAACAGGATCAGATACCCTGGTAGTCCACGCCGTAAACGATGATAACTAGCTGTC
GGGGCTCTTAGAGCTTCGGTGGCGCAGCTAACGCATTAAGTATCCGCCT
>I6629V002B1U9W length=361 xy=0724_1026 region=2 run=R_2014_12_30_12_21_21_
GCGGAGGGAGCTAGCGTTATTCGGAATTACTGGGCGTAAAGCGCACGTAGGCGGCTTTGT
AAGTTAGAGGTGAAAGCCTGGAGCTCAACTCCAGAATTGCCTTTAAGACTGCATCGCTTG
AATCCAGGAGAGGTGAGTGGAATTCCGAGTGTAGAGGTGAAATTCGTAGATATTCGGAAG
AACACCAGTGGCGAAGGCGGCTCACTGGACTGGTATTGACGCTGAGGTGCGAAAGCGTGG
GGAGCAAACAGGATTAGATACCCTGGTAGTCCACGCCGTAAACGATGATAACTAGCTGTC
GGGGCTCTTAGAGCTTCGGTGGCGCAGCTAACGCATTAAGTTATCCGCCTGGGGAGTACG
G
>I6629V002B1UBR length=356 xy=0723_3893 region=2 run=R_2014_12_30_12_21_21_
GCGAGAGGGTGCGAGCGTTAATCGGATTTACTGGGCGTAAAGCGTGCGTAGGCGGCTTTT
TAAGTCGGATGTGAAATCCCCGAGCTTAACTTGGGAATTGCATTCGATACTGGGAAGCTA
GAGTATGGGAGAGGATGGTAGAATTCCAGGTGTAGCGGTGAAATGCGTAGAGATCTGGAG
GAATACCGATGGCGAAGGCAGCCATCTGGCCTAATACTGACGCTGAGGTACGAAAGCATG
GGGAGCAAACAGGATTAGATACCCTGGTAGTCCATGCCGTAAACGATGTCTACTAGCCGT
TGGGGCCTTTGAGGCTTTAGTGGCGCAGCTAACGCGATAAGTAGACCGCCTGGGGA
>I6629V002B1UFE length=24 xy=0723_4024 region=2 run=R_2014_12_30_12_21_21_
GAGATGGCCGCCTGGGGAGTACGG
>I6629V002B1UI4 length=361 xy=0724_0062 region=2 run=R_2014_12_30_12_21_21_
GCAGAGGGTGCGAGCGTTAATCGGATTTACTGGGCGTAAAGCGTGCGTAGGCGGCTTTTT
AAGTCGGATGTGAAATCCCCGAGCTTAACTTGGGAATTGCATTCGATACTGGGAAGCTAG
AGTATGGGAGAGGATGGTAGGATTCCAGGTGTAGCGGTGAAATGCGTAGAGATCTGGAGG
AATACCGATGGCGAAGGCAGCCATCTGGCCTAATACTGACGCTGAGGTACGAAAGCATGG
GGAGCAAACAGGATTAGATACCCTGGTAGTCCATGCCGTAAGCGATGTCTACTAGCCGTT
GGGGCCTTTGAGGCTTTAGTGGCGCAGCTAACGCGATAAGTAGACCGCCTGGGGAGTACG
G
>I6629V002B1UK2 length=340 xy=0724_0132 region=2 run=R_2014_12_30_12_21_21_
GCGGAGGGGGCTAGCGTTGTTCGGTAATTACTGGGCGTAAAGACGCGCGTAGGCGGGCTT
TGTTAAGTTAGAGGTGAAAGACCCGGACGCTCAACTCCGGAATTGCCTTTAAGACTTAGC
ATCGCTAGAATCATGGAGAGGTTAGTGGAATTCCGAGTGTAGAGGTGAAATTCGTAGTAT
ATTCGGAAGAACACCAGTGGCGAAGGCGACTAACTGGACATGTATTGACGCTGAGGTGCG
AAAGCGACGGGGAGCGAAACAGGAATTAGATACCCTGGTACGTCCACGCCGTAAACGATA
GATGACTAGCTGTCGGGGCGCTTAGCGTTTCGGTGGTCGC
>I6629V002B1UKJ length=24 xy=0724_0113 region=2 run=R_2014_12_30_12_21_21_
GAGATGGCCGCCTGGGGAGTACGG
>I6629V002B1UP6 length=18 xy=0724_0316 region=2 run=R_2014_12_30_12_21_21_
GAGATGGCCGCCTGGGGA
>I6629V002B1UTL length=333 xy=0724_0439 region=2 run=R_2014_12_30_12_21_21_
GCAGAGGGTGCGAGCGTTAATCGGATTTACTGGGCGTAAAGCGTGCGTAGGCGGCTTTTT
AAGTCGGATGTGAAATCCCCGAGCTTAACTTGGGGATTGCATTCGATACTGGGAAGCTAG
AGTATGGGAGAGGATGGTAGAATTCCAGGTGTAGCGGTGAAATGCGTAGAGATCTGGAGG
AATACCGATGGCGAAGGCAGCCATCTGGCCTAATACTGACGCTGAGGTACGAAAGCATGG
GGAGCAAACAGGATTAGATACCCTGGTAGTCCATGCCGTAAACGATGTCTACTAGCCGTT
GGGGCCTTTGAGGCTTTAGTGGCGCAGCTAACG
>I6629V002B1UWU length=24 xy=0724_0556 region=2 run=R_2014_12_30_12_21_21_
GAGATGGCCGCCTGGGGAGTACGG
>I6629V002B1UX2 length=360 xy=0724_0600 region=2 run=R_2014_12_30_12_21_21_
GCGTAGGGTGCAAGCGTTAATCGGAATTACTGGGCGTAAAGCGTGCGCAGGCGGTTTTGT
AAGTCTGACGTGAAATCCCCGGGCTTAACCTGGGAATTGCGTTGGAGACTGCAAGGCTGG
AGTCTGGCAGAGGGGGGTAGAATTCCACGTATAGCAGTGAAATGCGTAGAGATGTGGAGG
AACACCGATGGCGAAGGCAGCCCCCTGGGTCAAGACCGACGCTCATGCACGAAAGCGTGG
GGAGCAAACAGGATTAGATACCCTGGTAGTCCACGCCCTAAACGATGTCTACTAGTTGTC
GGGTCTTAATTGACTTGGTAACGCAGCTAACGCGTGAAGTAGACCGCCTGGGGAGTACGG
>I6629V002B1UXG length=361 xy=0724_0578 region=2 run=R_2014_12_30_12_21_21_
GCGGAGGGAGCTAGCGTTATTCGGAATTACTGGGCGTAAAGCGCACGTAGGCGGCTTTGT
AAGTTAGAGGTGAAAGCCTGGAGCTCAACTCCAGAATTGCCTTTAAGACTGCATCGCTTG
AATCCAGGAGAGGTGAGTGGAATTCCGAGTGTAGAGGTGAAATTCGTAGATATTCGGAAG
AACACCAGTGGCGAAGGCGGCTCACTGGACTGGTATTGACGCTGAGGTGCGAAAGCGTGG
GGAGCAAACAGGATTAGATACCCTGGTAGTCCACGCCGTAAACGATGATAACTAGCTGTC
GGGGCTCTTAGAGCTTCGGTGGCGCAGCTAACGCATTAAGTTATCCGCCTGGGGAGTACG
G
>I6629V002B1UZH length=24 xy=0724_0651 region=2 run=R_2014_12_30_12_21_21_
GAGATGACCGCCTGGGGAGTACGG
>I6629V002B1UZV length=336 xy=0724_0665 region=2 run=R_2014_12_30_12_21_21_
GCAGAGGGTGCGAGCGTTAATCGGATTTACTGGGCGTAAAGCGTGCGTAGGCGGCTTTTT
AAGTCGGATGTGAAATCCCCGAGCTTAACTTGGGAATTGCATTCGATACTGGGAAGCTAG
AGTATGGGAGAGGATGGTAGAATTCCAGGTGTAGCGGTGAAATGCGTAGAGATCTGGAGG
AATACCGATGGCGAAGGCAGCCATCTGGCCTAATACTGACGCTGAGGTACGAAAGCATGG
GGAGCAAACAGGATTAGATACCCTGGTAGTCCATGCCGTAAACGATGTCTACTAGCCGTT
GGGGCCTTTGAGGCTTTAGTGGCGCAGCTAACGCGA
>I6629V002B1V2C length=361 xy=0724_2050 region=2 run=R_2014_12_30_12_21_21_
GCGGAGGGAGCTAGCGTTATTCGGAATTACTGGGCGTAAAGCGCACGTAGGCGGCTTTGT
AAGTTAGAGGTGAAAGCCTGGAGCTCAACTCCAGAATTGCCTTTAAGACTGCATCGCTTG
AATCCAGGAGAGGTGAGTGGAATTCCGAGTGTAGAGGTGAAATTCGTAGATATTCGGAAG
AACACCAGTGGCGAAGGCGGCTCACTGGACTGGTATTGACGCTGAGGTGCGAAAGCGTGG
GGAGCAAACAGGATTAGATACCCTGGTAGTCCACGCCGTAAACGATGATAACTAGCTGTC
GGGGCTCTTAGAGCTTCGGTGGCGCAGCTAACGCATTAAGTTATCCGCCTGGGGAGTACG
G
>I6629V002B1V6J length=24 xy=0724_2201 region=2 run=R_2014_12_30_12_21_21_
GAGATGGCCGCCTGGGGAGTACGG
>I6629V002B1V8B length=361 xy=0724_2265 region=2 run=R_2014_12_30_12_21_21_
GCGGAGGGAGCTAGCGTTATTCGGAATTACTGGGCGTAAAGCGCACGTAGGCGGCTTTGT
AAGTTAGAGGTGAAAGCCTGGAGCTCAACTCCAGAATTGCCTTTAAGACTGCATCGCTTG
AATCCAGGAGAGGTGAGTGGAATTCCGAGTGTAGAGGTGAAATTCGTAGATATTCGGAAG
AACACCAGTGGCGAAGGCGGCTCACTGGACTGGTATTGACGCTGAGGTGCGAAAGCGTGG
GGAGCAAACAGGATTAGATACCCTGGTAGTCCACGCCGTAAACGATGATAACTAGCTGTC
GGGGCTCTTAGAGCTTCGGTGGCGCAGCTAACGCATTAAGTTATCCGCCTGGGGAGTACG
G
>I6629V002B1V8M length=245 xy=0724_2276 region=2 run=R_2014_12_30_12_21_21_
GCAGAGGGTGCGAGCGTTAATCGGATTTACTGGGCGTAAAGCGTGCGTAGGCGGCTTTTT
AAGTCGGATGTGAAATCCCCGAGCTTAACTTGGGAATTGCATTCGATACTGGGAAGCTAG
AGTATGGGANAGGATGGTAGAATTCCAGGTGTAGCGGTGAAATGCGTAGAGATCTGGAGG
AATACCGATGGCGAAGGCAGCCATCTGGCCTAATACTGACGCTGAGGTACGAAAGCATGG
GGAGC
>I6629V002B1V9M length=24 xy=0724_2312 region=2 run=R_2014_12_30_12_21_21_
GAGATGGCCGCCTGGGGAGTACGG
>I6629V002B1VAN length=361 xy=0724_1053 region=2 run=R_2014_12_30_12_21_21_
GCGGAGGGAGCTAGCGTTATTCGGAATTACTGGGCGTAAAGCGCACGTAGGCGGCTTTGT
AAGTTAGAGGTGAAAGCCTGGAGCTCAACTCCAGAATTGCCTTTAAGACTGCATCGCTTG
GATCCAGGAGAGGTGAGTGGAATTCCGAGTGTAGAGGTGAAATTCGTAGATATTCGGAAG
AACACCAGTGGCGAAGGCGGCTCACTGGACTGGTATTGACGCTGAGGTGCGAAAGCGTGG
GGAGCAAACAGGATTAGATACCCTGGTAGTCCACGCCGTAAACGATGATAACTAGCTGTC
GGGGCTCTTAGAGCTTCGGTGGCCCAGCTAACGCATTAAGTTATCCGCCTGGGGAGTACG
G
>I6629V002B1VAW length=361 xy=0724_1062 region=2 run=R_2014_12_30_12_21_21_
GCGGAGGGAGCTAGCGTTATTCGGAATTACTGGGCGTAAAGCGCACGTAGGCGGCTTTGT
AAGTTAGAGGTGAAAGCCTGGAGCTCAACTCCAGAATTGCCTTTAAGACTGCATCGCTTG
AATCCAGGAGAGGTGAGTGGAATTCCGAGTGTAGAGGTGAAATTCGTAGATATTCGGAAG
AACACCAGTGGCGAAGGCGGCTCACTGGACTGGTATTGACGCTGAGGTGCGAAAGCGTGG
GGAGCAAACAGGATTAGATACCCTGGTAGTCCACGCCGTAAACGATGATAACTAGCTGTC
GGGGCTCTTAGAGCTTCGGTGGCGCAGCTAACGCATTAAGTTATCCGCCTGGGGAGTACG
G
>I6629V002B1VDK length=346 xy=0724_1158 region=2 run=R_2014_12_30_12_21_21_
GCGTAGGGTGCAAGCGTTAATCGGAATTACTGGGCGTAAAGCGTGCGCAGGCGGTTGTGC
AAGACAGATGTGAAATCCCCGGGCTTAACCTGGGAATTGCATTTGTGACTGCACGGCTAG
AGTGTGTCAGAGGGGGTAGAATTCCACGTGTAGCAGTGAAATGCGTAGATATGTGGAGGA
ATACCGATGGCGAAGGCCAGCCCCCTGGGATAACACTGACGCTCATAGCACGAAAGCGTG
GGGAGCAAACAGGATTAGGTACCCTGGTAGTCCACGCCCTAAACGATGTCTACTAGTTGT
CGGGTCTTAATTGACTTGGTAACGCAGCTAACGCGTGAAGTAGACC
>I6629V002B1VEF length=362 xy=0724_1189 region=2 run=R_2014_12_30_12_21_21_
ACGGAGGGAGCTAGCGTTATTCGGAATTACTGGGCGTAAAGCGCACGTAGGCGGCTTTGT
AAGTTAGAGGTGAAAGCCTGGAGCTCAACTCCAGAATTGCCTTTAAGACTGCATCGCTTG
AATCCAGGAGAGGTGAGTGGAATTCCGAGTGTAGAGGTGAAATTCGTAGATATTCGGAAG
AACACCAGTGGCGAAGGCGGCTCACTGGACTGGTATTGACGCTGAGGTGCGAAAGCGTGG
GGAGCAAACAGGATTAGATACCCTGGTAGTCCACGCCGTAAACGATGATAACTAGCTGTC
GGGGCTCTTAGAGCTCCGGTGGCGCAGCTAACGCAGTTAAGTTATCCGCCTGGGGAGTAC
GG
>I6629V002B1VL5 length=361 xy=0724_1467 region=2 run=R_2014_12_30_12_21_21_
GCGGAGGGAGCTAGCGTTATTCGGAATTACTGGGCGTAAAGCGCACGTAGGCGGCTTTGT
AAGTTAGAGGTGAAAGCCTGGAGCTCAACTCCAGAATTGCCTTTAAGACTGCATCGCTTG
AATCCAGGAGAGGTGAGTGGAATTCCGAGTGTAGAGGTGAAATTCGTAGATATTCGGAAG
AACACCAGTGGCGAAGGCGGCTCACTGGACTGGTATTGACGCTGAGGTGCGAAAGCGTGG
GGAGCAAACAGGATTAGATACCCTGGTAGTCCACGCCGTAAACGATGATAACTAGCTGTC
GGGGCTCTTAGAGCTTCGGTGGCGCAGCTAACGCATTAAGTTATCCGCCTGGGGAGTACG
G
>I6629V002B1VQ7 length=362 xy=0724_1649 region=2 run=R_2014_12_30_12_21_21_
GCAGAGGATGCAAGCGTCATCCGGAATGATTGGGCGTAAAGCGTCTGTAGGTGGCTTTTT
AAGTCCGCCGTCAAATCCCAGGGCTCAACCCTGGACAGGCGGTGGAAACTACAAAGCTGG
AGTACGGTAGGGGCAGAGGGAATTTCCGGTGGAGCGGTGAAATGCGTAGAGATCGGAAAG
AACACCAACGGCGAAAGCACTCTGCTGGGCCGACACTGACACTGAGAGACGAAAGCTAGG
GGAGCGAATGGGATTAGATACCCCAGTAGTCCTAGCCGTAAACGATGGATACTAGGCGCT
GCGCGTATCGACCCGTGCAGTGCTGTAGCTAACGCGTTAAGTATCCCGCCTGGGGAGTAC
GG
>I6629V002B1VTS length=361 xy=0724_1742 region=2 run=R_2014_12_30_12_21_21_
GCGGAGGGAGCTAGCGTTATTCGGAATTACTGGGCGTAAAGCGCACGTAGGCGGCTTTGT
AAGTTAGAGGTGAAAGCCTGGAGCTCAACTCCAGAATTGCCTTTAAGACTGCATCGCTTG
AATCCAGGAGAGGTGAGTGGAATTCCGAGTGTAGAGGTGAAATTCGTAGATATTCGGAAG
AACACCAGTGGCGAAGGCGGCTCACTGGACTGGTATTGACGCTGAGGTGCGAAAGCGTGG
GGAGCAAACAGGATTAGATACCCTGGTAGTCCACGCCGTAAACGATGATAACTAGCTGTC
GGGGCTCTTAGAGCTTCGGTGGCGCAGCTAACGCATTAAGTTATCCGCCTGGGGAGCACG
G
>I6629V002B1VVT length=360 xy=0724_1815 region=2 run=R_2014_12_30_12_21_21_
GCGTAGGGTGCGAGCGTTAATCGGAATTACTGGGCGTAAAGCGTGCGCAGGCGGTTTTGT
AAGTCTGACGTGAAATCCCCGGGCTTAACCTGGGAATTGCGTTGGAGACTGCAAGGCTGG
AGTCTGGCAGAGGGGGGTAGAATTCCACGCGTAGCAGTGAAATGCGTAGAGATGTGGAGG
AACACCGATGGCGAAGGCAGCCCCCTGGGTCAAGACTGACGCTCATGCACGAAAGCGTGG
GGAGCAAACAGGATTAGATACCCTGGTAGTCCACGCCCTAAACGATGTCTACTAGTTGTC
GGGTCTTAATTGACTTGGTAACGCAGCTAACGCGTGAAGTAGACCGCCTGGGGAGTACGG
>I6629V002B1VVX length=361 xy=0724_1819 region=2 run=R_2014_12_30_12_21_21_
ACAGAGGGTGCAAGCGTTAATCGGAATTACTGGGCGTAAAGCGAGCGTAGGTGGCTTGAT
AAGTCAGATGTGAAATCCCCGGGCTTAACCTGGGAACTGCATCTGATACTGTTGAGCTAG
AGTAGGTGAGAGGGAAGTAGAATTCCAGGTGTAGCGGTGAAATGCGTAGAGATCTGGAGG
AATACCGATGGCGAAGGCAGCTTCCTGGCATCATACTGACACTGAGGCTCGAAAGCGTGG
GTAGCAAACAGGATTAGATACCCTGGTAGTCCACGCCGTAAACGATGTCTACTAGTCGTT
GGGTCCCTTGAGGACTTAGTGACGCAGCTAACGCAATAAGTAGACCGCCTGGGGAGTACG
G
>I6629V002B1VXU length=361 xy=0724_1888 region=2 run=R_2014_12_30_12_21_21_
GCGGAGGGAGCTAGCGTTATTCGGAATTACTGGGCGTAAAGCGCACGTAGGCGGCTTTGT
AAGTTAGAGGTGAGAGCCTGGAGCTCAACTCCAGAATTGCCTTTAAGACTGCATCGCTTG
AATCCAGGAGAGGTGAGTGGAATTCCGAGTGTAGAGGTGAAATTCGTAGATATTCGGAAG
AACACCAGTGGCGAAGGCGGCTCACTGGACTGGTATTGACGCTGAGGTGCGAAAGCGTGG
GGAGCAAACAGGATTAGATACCCTGGTAGTCCACGCCGTAAACGATGATAACTAGCTGTC
GGGGCTCTTAGAGCTTCGGTGGCGCAGCTAACGCATTAAGTTATCCGCCTGGGGAGTACG
G
>I6629V002B1W11 length=24 xy=0724_3335 region=2 run=R_2014_12_30_12_21_21_
GAGATGGCCGCCTGGGGAGTACGG
>I6629V002B1W2P length=363 xy=0724_3359 region=2 run=R_2014_12_30_12_21_21_
GCGTAGGTGGCAAGCGTTATCCGGAATTATTGGGCGTAAAGCGCGCGTAGGCGGTTTTTT
AAGTCTGATGTGAAAGCCCACGGCTCAACCGTGGAGGGTCATTGGAAACTGGAAAACTTG
AGTGCAGAAGAGGAAAGTGGAATTCCATGTGTAGCGGTGAAATGCGCAGAGATATGGAGG
AACACCAGTGGCGAAGGCGACTTTCTGGTCTGTAACTGACGCTGATGTGCGAAAGCGTGG
GGATCAAACAGGATTAGATACCCTGGTAGCCCACGCCGTAAACGATGAGTGCTAAGTGTT
AGGGGGTTTCCGCCCCTTAGTGCTGCAGCTAACGCATTAAGCACTCCGCCGTGGGGAGTA
CGG
>I6629V002B1W95 length=24 xy=0724_3627 region=2 run=R_2014_12_30_12_21_21_
GAGATGGCCGCCTGGGGAGTACGG
>I6629V002B1WB5 length=362 xy=0724_2403 region=2 run=R_2014_12_30_12_21_21_
GCGTAGGTGGCAAGCGTCGTCCGGAATTATTGGGCGTAAAGCGCGCGCAGGCGGTCCTTT
AAGTCTGATGTGAAAGCCCACGGCTCAGCCGTGGAGGGTCATTGGAAACTGGAGGACTTG
AGTGCAGAAGAGGAAAGTGGAATTCCATGTGTAGCGGTGAAATGCGTAGAGATGTGGAGG
AACACCGGTGGCGAAGGCGACTTTCTGGTCTGTAACTGACGCTGAGGCGCGAAAGCGTGG
GGAGCAAACAGGATTAGATACCCTGGTAGTCCACGCCGTAAACGATGAGTGCTAAGTGTT
AGGGGGTTTCCGCCCCTTAGTGCTGCAGCTAACGCATTAAGCACTCCGCCTGGGGAGTAC
GG
>I6629V002B1WB9 length=23 xy=0724_2407 region=2 run=R_2014_12_30_12_21_21_
GGATGGCCGCCTGGGGAGTACGG
>I6629V002B1WBR length=24 xy=0724_2389 region=2 run=R_2014_12_30_12_21_21_
GAGATGGCCGCCTGGGGAGTACGG
>I6629V002B1WF1 length=24 xy=0724_2543 region=2 run=R_2014_12_30_12_21_21_
GAGATGGCCGCCTGGGGAGTACGG
>I6629V002B1WGR length=389 xy=0724_2569 region=2 run=R_2014_12_30_12_21_21_
GCGGAGGGAGCTAGCGTTATTCGGAATTACTGGGCGTAAAGCGCACGTAGGCGGCTTTGT
AAGTTAGAGGTGAAAGCCTGGAGCTCAACTCCAGAATTGCCTTTAAGACTGCATCGCTTG
AATCCAGGAGAGGTGAGTGGAATTCCGAGTGTAGAGGTGAAATTCGTAGATATTCGGAAG
AGCACCAGTGGCGAAGGCGGCTCACTGGACTGGTATTGACGCTGAGGTGCGAAAGCGTGG
GGAGCAAACAGGATTAGATACCCTGGTAGTCCACGCCGTAAACGATGATAACTAGCTGTC
GGGGCTCTTAGAGCTTCGGTGGCGCAGCTAACGCATTAAGTTATCCGCCTGGGGAGTACG
GCTGAGACTACCAAGGCACACAGGGGATA
>I6629V002B1WH7 length=24 xy=0724_2621 region=2 run=R_2014_12_30_12_21_21_
GAGATGGCCGCCTGGGGAGTACGG
>I6629V002B1WIZ length=360 xy=0724_2649 region=2 run=R_2014_12_30_12_21_21_
GCGTAGGGTGCAAGCGTTAATCGGAATTACTGGGCGTAAAGCGTGCGCAGGCGGTTTTGT
AAGTCTGACGTGAAATCCCCGGGCTTAACCTGGGAATTGCGTTGGAGGCTGCAAGGCTGG
AGTCTGGCAGAGGGGGGTAGAATTCCACGTGTAGCAGTGAAATGCGTAGAGATGTGGAGG
AACACCGATGGCGAAGGCAGCCCCCTGGGTCAAGACTGACGCTCATGCACGAAAGCGTGG
GGAGCAAACAGGATTAGATACCCTGGTAGTCCACGCCCCAAACGATGTCTACTAGTTGTC
GGGTCTTAATTGACTTGGTAACGCAGCTAACGCGTGAAGTAGACCGCCTGGGGAGTACGG
>I6629V002B1WM5 length=360 xy=0724_2799 region=2 run=R_2014_12_30_12_21_21_
GCGTAGGGTGCAAGCGTTAATCGGAATTGCTGGGCGTAAAGCGTGCGCAGGCGGTTTTGT
AAGACAGAGGTGAAATCCCCGGGCTCAACCTGGGAACTGCCTTTGTGACTGCAAGGCTGG
AGTGCGGCAGAGGGGGATGGAATTCCGCGTGTAGCAGTGAAATGCGTAGATATGCGGAGG
AACACCGATGGCGAAGGCAATCCCCTGGGCCTGCACTGACGCTCATGCACGAAAGCGTGG
GGAGCAAACAGGATTAGATACCCTGGTAGTCCACGCCCTAAACGATGTCAACTGGTTGTT
GGGTCTTCACTGACTCAGTAACGAAGCTAACGCGTGAAGTTGACCGCCTGGGGAGTACGG
>I6629V002B1WMJ length=361 xy=0724_2777 region=2 run=R_2014_12_30_12_21_21_
GCGGAGGGAGCTAGCGTTATTCGGAATTACTGGGCGTAAAGCGCACGTAGGCGGCTTTGT
AAGTTAGAGGTGAAAGCCTGGAGCTCAGCTCCAGAATTGCCTTTAAGACTGCATCGCTTG
AATCCAGGAGAGGTGAGTGGAATTCCGAGTGTAGAGGTGAAATTCGTAGATATTCGGAAG
AACACCAGTGGCGAAGGCGGCTCACTGGACTGGTATTGACGCTGAGGTGCGAAAGCGTGG
GGAGCAAACAGGATTAGATACCCTGGTAGTCCACGCCGTAAACGATGATAACTAGCTGTC
GGGGCTCTTAGAGCTTCGGTGGCGCAGCTAGCGCATTAAGTTATCCGCCTGGGGAGTACG
G
>I6629V002B1WOS length=362 xy=0724_2858 region=2 run=R_2014_12_30_12_21_21_
GCGAAGGGTGCAAGCGTTACTCGGAATTACTGGGCGTAAAGCGTGCGTAGGTGGTTGTTT
AAGTCTGTCGTGAAAGCCCTGGGCTCAACCTGGGAATTGCGATGGAAACTGGGCGACTAG
AGTGTGGCAGAGGGTAGTGGAATTCCTGGTGTAGCAGTGAAATGCGTAGAGATCAGGAGG
AACATCCGTGGCGAAGGCGACTGCCTGGGCCAACACTGACACTGAGGCACGAAAGCGTGG
GGAGCAAACAGGATTAGATACCCTGGTAGTCCACGCCCTAAACGATGCGAACTGGATGTT
GGGTGCAATTTGGCACGCAGTATCGAAGCTAACGCGTTAAGTTCGCCGCCTGGGGAGTAC
GG
>I6629V002B1WRI length=362 xy=0724_2956 region=2 run=R_2014_12_30_12_21_21_
GCGAAGGGTGCAAGCGTTACTCGGAATTACTGGGCGTAAAGCGTGCGTAGGTGGTTGTTT
AAGTCTGTCGTGAAAGCCCTGGGCTCAACCTGGGAATTGCGATGGAAACTGGGCGACTAG
AGTGTGGCAGAGGGTAGTGGAATTCCTGGTGTAGCAGTGAAATGCGTAGAGATCAGGAGG
AACATCCGTGGCGAAGGCGACTGCCTGGGCCAACACTGACACTGGGGCACGAAAGCGTGG
GGAGCAAACAGGATTAGATACCCTGGTAGTCCACGCCCTAAACGATGCGAACTGGATGTT
GGGTGCAATTTGGCACGCAGTATCGAAGCTAACGCGTTAAGTTCGCCGCCTGGGGAGTAC
GG
>I6629V002B1WS1 length=322 xy=0724_3011 region=2 run=R_2014_12_30_12_21_21_
GCGTAGGGTCCGAGCGTTGTCCGGAATTACTGGGCGTAAAGAGCTCGTAGGTGGTTTGTC
GCGTTGTTCGTGAAAACTCACAGCTTAACTGTGGGCGTGCGGGCGATACGGGCAGACTTG
AGTACTGCAGGGGAGACTGGAATTCCTGGTGTAGCGGTGGAATGCGCAGATATCAGGAGG
AACACCGGTGGCGAAGGCGGGTCTCTGGGCAGTAACTGACGCTGAGGAGCGAAAGCGTGG
GGAGCGAACAGGATTAGATACCCTGGTAGTCCACGCCGTAAACGGTGGGTACTAGGTGTG
GGTTTCCTTCCTTGGGATCCGT
>I6629V002B1WTI length=24 xy=0724_3028 region=2 run=R_2014_12_30_12_21_21_
GAGATGGCCGCCTGGGGAGTACGG
>I6629V002B1WXU length=360 xy=0724_3184 region=2 run=R_2014_12_30_12_21_21_
GCGGAGGGAGCTAGCGTTATCGGAATTACTGGGCGTAAAGCGCACGTAGGCGGCTTTGTA
AGTTAGAGGTGAAAGCCTGGAGCTCAACTCCAGAATTGCCTTTAAGACTGCATCGCTTGA
ATCCAGGAGAGGTGAGTGGAATTCCGAGTGTAGAGGTGAAATTCGTAGATATTCGGAAGA
ACACCAGTGGCGAAGGCGGCTCACTGGACTGGTATTGACGCTGAGGTGCGAAAGCGTGGG
GAGCAAACAGGATTAGATACCCTGGTAGTCCACGCCGTAAACGATGATAACTAGCTGTCG
GGGCTCTTAGAGCTTCGGTGGCGCAGCTAACGCATTAAGTTATCCGCCTGGGGAGTACGG
>I6629V002B1X3O length=358 xy=0725_0594 region=2 run=R_2014_12_30_12_21_21_
GCGGAGGGTGCAAGCGTTACCCGGAACCACTGGGCGTAAAGGGCGTGTAGGCGGACACTT
AAGTCTGGTTTTAAAGACTGCGGCTCAACCGCAGGGATGGACTGGATACTGGGTGTCTTG
ACCTCTGGAGAGAGAACTGGAATTCCTGGTGTAGCGGTGGAATGCGTAGATACCAGGAGG
AACACCAATGGCGAAGGCAGGTTCTTGGACAGAAGATGACGCTGAGGCGCGAAAGTGTGG
GGAGCGAACCGGATTAGATACCCGGGTAGTCCACACCCTAAACGATGTACGTTGGCTAAC
CGCAGGATGCTGAGGTTGGCGAAGCTAACGCGATAAACGTACCGCCTGGGGAGTACGG
>I6629V002B1X4R length=360 xy=0725_0633 region=2 run=R_2014_12_30_12_21_21_
GCGTAGGGTGCAAGCGTTAATCGGAATTACTGGGCGTAAAGCGTGCGCAGGCGGTTTTGT
AAGACAGAGGTGAAATCCCCGGGCTCAACCTGGGAACTGCCTTTGTGACTGCAAGGCTGG
AGTGCGGCAGAGGGGGATGGAATTCCGCGTGTAGCAGTGAAATGCGTAGATATGCGGAGG
AACACCGATGGCGAAGGCAATCCCCTGGGCCTGCACTGACGCTCATGCACGAAAGCGTGG
GGAGCAAACAGGATTAGATACCCTGGTAGTCCACGCCCTAAACGATGTCTACTAGTTGTC
GGGTTTTAATTAACTTGGTAACGCAGCTAACGCGTGAAGTAGACCGCCTGGGGAGTACGG
>I6629V002B1XA9 length=24 xy=0724_3667 region=2 run=R_2014_12_30_12_21_21_
GAGATGGCCGCCTGGGGAGTACGG
>I6629V002B1XOU length=24 xy=0725_0060 region=2 run=R_2014_12_30_12_21_21_
GAGATGGCCGCCTGGGGAGTACGG
>I6629V002B1XSG length=24 xy=0725_0190 region=2 run=R_2014_12_30_12_21_21_
GAGATGGCCGCCTGGGGAGTACGG
>I6629V002B1XSN length=360 xy=0725_0197 region=2 run=R_2014_12_30_12_21_21_
GCGTAGGGTGCAAGCGTTAATCGGAATTACTGGGCGTAAAGCGTGCGCAGGCGGTTGTGC
AAGACCGATGTGAAATCCCCGGGCTTAACCTGGGAATGGCATTGGTGACTGCACGGCTAG
AGTGCGTCAGAGGGGGGTAGAATTCCACGTGTAGCAGTGAAATGCGTAGAGATGTGGAGG
AATACCGATGGCGAAGGCAGCCCCCTGGGATAACACTGACGCTCATGCACGAAAGCGTGG
GGAGCAAACAGGATTAGATACCCTGGTAGTCCACGCCCTAAACGATGTCAACTAGTTGTC
GGGTCTTAATTGACTTGGTAACGCAGCTAACGCGTGAAGTTGACCGCCTGGGGAGTACGG
>I6629V002B1XVL length=361 xy=0725_0303 region=2 run=R_2014_12_30_12_21_21_
GCGGAGGGAGCTAGCGTTATTCGGAATTACTGGGCGTAAAGCGCACGTAGGCGGCTTTGT
AAGTTAGAGGTGAAAGCCTGGAGCTCAACTCCAGAATTGCCTTTAAGACTGCATCGCTTG
AATCCAGGAGAGGTGAGTGGAATTCCGAGTGTAGAGGTGAAATTCGTAGATATTCGGAAG
AACACCAGTGGCGAAGGCGGCTCACTGGACTGGTATTGACGCTGAGGTGCGAAAGCGTGG
GGAGCAAACAGGATTAGATACCCTGGTAGTCCACGCCGTAAACGATGATAACTAGCTGTC
GGGGCTCTTAGAGCTTCGGTGGCGCAGCTAACGCATTAAGTTATCCGCCTGGGGAGTACG
G
>I6629V002B1XVW length=176 xy=0725_0314 region=2 run=R_2014_12_30_12_21_21_
GCAGAGGGTGCGAGCGTTAATCGGATTTACTGGGCGTAAAGCGTGCGTAGGCGGCTTAAT
TGAGTCGGATGTCGAAATCCCCGAGCTTAACTTGGGAATTGCATTCGATACTGGTTAGCT
AGAGTGTGGGAGAGGATGGTAGAATTCCAGGTGTAGCGGTGAAATGCGTAGAGATC
>I6629V002B1XWB length=337 xy=0725_0329 region=2 run=R_2014_12_30_12_21_21_
GCGGAGGGAGCTAGCGGTTATTCGGGAATTACTGGGCGTAAAGCCGACGACGTAAGGCGG
CGTTTGTAAGTTAGAGGTGAAAGCCTGGAGCTCAACTCCAGAATTGCCTTTAAAGACTGC
ATCGCTTGAATCCAGGAGAGGTGAGTGGAATTCCGAGTGTAGAGGTGAAATTCGTAGATA
TTCGGAAGAACACCAGTGGCGAAGGCGGCTCACTGGACTGGTATTGACGCTGAGGTGCGA
AAGCATGGGGAGCAAACAGGATTAGATACCCTGGTAGTCCACGCCGTAAACGATGATAAC
TAGCTGTCGGGGCTCTTAGAGCTTCGGTGGCGCAGCT
>I6629V002B1XY7 length=24 xy=0725_0433 region=2 run=R_2014_12_30_12_21_21_
GAGATGGCCGCCTGGGGAGTACGG
>I6629V002B1Y4F length=24 xy=0725_1917 region=2 run=R_2014_12_30_12_21_21_
GAGATGGCCGCCTGGGGAGTACGG
>I6629V002B1Y6T length=361 xy=0725_2003 region=2 run=R_2014_12_30_12_21_21_
GCAGAGGGTGCGAGCGTTAATCGGAATTACTGGGCGTAAAGCGAGTGTAGGTGGCTTATT
AAGTCACATGTGAAATCCCTGGGCTTAACCTAGGAACTGCATGTGATACTGGTGAGCTAG
AGTATGTGAGAGGAAAGTAGAATTCCAGGTGTAGCGGTGAAATGCGTAGAGATCTGGAGG
AATACCGATGGCGAAGGCAGCTTTCTGGCATAATACTGACACTGAGACTCGAAAGCGTGG
GTAGCAAACAGGATTAGATACCCTGGTAGTCCACGCCGTAAACGATGTCTACTAGCCGTT
GGGGCCCTTGAGGCTTTAGTGGCGCAGTTAACGCGATAAGTAGACCGCCTGGGGAGTACG
G
>I6629V002B1Y7G length=361 xy=0725_2026 region=2 run=R_2014_12_30_12_21_21_
GCGGAGGGAGCTAGCGTTATTCGGAATTACTGGGCGTAAAGCGCACGTAGGCGGCTTTGT
AAGTTAGAGGTGAAAGCCTGGAGCTCAACTCCAGAATTGCCTTTAAGACTGCATCGCTTG
AATCCAGGAGAGGTGAGTGGAATTCCGAGTGTAGAGGTGAAATTCGTAGATATTCGGAAG
AACACCAGTGGCGAAGGCGGCTCACTGGACTGGTATTGACGCTGAGGTGCGAAAGCGTGG
GGAGCAAACAGGATTAGATACCCTGGTAGTCCACGCCGTAAACGATGATAACTAGCTGTC
GGGGCTCTTAGAGCTTCGGTGGCGCAGCTAACGCATTAAGTTATCCGCCTGGGGAGTACG
G
>I6629V002B1Y7V length=24 xy=0725_2041 region=2 run=R_2014_12_30_12_21_21_
GAGATGGCCGCCTGGGGAGTACGG
>I6629V002B1YBY length=24 xy=0725_0892 region=2 run=R_2014_12_30_12_21_21_
GAGATAGCCGCCTGGGGAGTACGG
>I6629V002B1YCI length=361 xy=0725_0912 region=2 run=R_2014_12_30_12_21_21_
GCGGAGGGAGCTAGCGTTATTCGGAATTACTGGGCGTAAAGCGCACGTAGGCGGCTTTGT
AAGTTAGAGGTGAAAGCCTGGAGCTCAACTCCAGAATTGCCTTTAAGACTGCATCGCTTG
AATCCAGGAGAGGTGAGTGGAATTCCGAGTGTAGAGGTGAAATTCGTAGATATTCGGAAG
AACACCAGTGGCGAAGGCGGCTCACTGGACTGGTATTGACGCTGAGGTGCGAAAGCGTGG
GGAGCAAACAGGATTAGATACCCTGGTAGTCCACGCCGTAAACGATGATAACTAGCTGTC
GGGGCTCTTAGAGCTTCGGTGGCGCAGCTAACGCATTAAGTTATCCGCCTGGGGAGTACG
G
>I6629V002B1YFJ length=359 xy=0725_1021 region=2 run=R_2014_12_30_12_21_21_
GCGTAGGTGCAAGCGTTAATCGGAATTACTGGGCGTAAAGCGTGCGCAGGCGGTTTTGTA
AGACAGTGGTGAAATCCCCGGGCTCAACCTGGGAACTGCCATTGTGACTGCAAGGCTGGA
GTGCGGCAGAGGGGGATGGAATTCCGCGTGTAGCAGTGAAATGCGTAGATATGCGGAGGA
ACACCGATGGCGAAGGCAATCCCCTGGGCCTGCACTGACGCTCATGCACGAAAGCGTGGG
GAGCAAACAGGATTAGATACCCTGGTAGTCCCCGCCCTAAACGATGTCAACTGGTTGTTG
GGAATTTATTTTCTCAGTAACGAAGCTAACGCGTGAAGTTGACCGCCTGGGGAGTACGG
>I6629V002B1YFX length=24 xy=0725_1035 region=2 run=R_2014_12_30_12_21_21_
GAGATGGCCGCCTGGGGAGTACGG
>I6629V002B1YGQ length=361 xy=0725_1064 region=2 run=R_2014_12_30_12_21_21_
GCGGAGGGAGCTAGCGTTATTCGGAATTACTGGGCGTAAAGCGCACGTAGGCGGCTTTGT
AAGTTAGAGGTGAAAGCCTGGAGCTCAACTCCAGAATTGCCTTTAAGACTGCATCGCTTG
AATCCAGGAGAGGTGAGTGGAATTCCGAGTGTAGAGGTGAAATTCGTAGATATTCGGAAG
AACACCAGTGGCGAAGGCGGCTCACTGGACTGGTATTGACGCTGAGGTGCGAAAGCGTGG
GGAGCAAACAGGATTAGATACCCTGGTAGTCCACGCCGTAAACGATGATAACTAGCTGTC
GGGGCTCTTAGAGCTTCGGTGGCGCAGCTAACGCATTAAGTTATCCGCCTGGGGAGTACG
G
>I6629V002B1YGU length=362 xy=0725_1068 region=2 run=R_2014_12_30_12_21_21_
GCGTAGGGTGCAAGCGTTATTCGGAATTATTGGGCGTAAAGGGCGCGTAGGCGGCTTTGC
AAGTGACGGGTGAAATCCCTCGGCTTAACCGAGGAACTGCCTGTCAGACTGCATTGCTTG
AGTCCGGGAGAGGTGAGTGGAATTCCCAGTGTAGCGGTGAAATGCGTAGATATTGGGAGG
AACACCAGTGGCGAAGGCGGCTCACTGGACCGGAACTGACGCTGAGGCGCGAAAGCGTGG
GGAGCAAACAGGATTAGATACCCTGGTAGTCCACGCCGTAAACGATAAGTGCTTGGTGTA
GCGGGTACCGACCCCTGCTGTGCCGAAGTCAACACATTAAGCACTCCGCCTGGGGAGTAC
GG
>I6629V002B1YID length=24 xy=0725_1123 region=2 run=R_2014_12_30_12_21_21_
GAGATGGCCGCCTGGGGAGTACGG
>I6629V002B1YMQ length=361 xy=0725_1280 region=2 run=R_2014_12_30_12_21_21_
GCGGAGGGAGCTAGCGTTATTCGGAATTACTGGGCGTAAAGCGCACGTAGGCGGCTTTGT
AAGTTAGAGGTGAAAGCCTGGAGCTCAACTCCAGAATTGCCTTTAAGACTGCATCGCTTG
AATCCAGGAGAGGTGAGTGGAATTCCGAGTGTAGAGGTGAAATTCGTAGATATTCGGAAG
AACACCAGTGGCGAAGGCGGCTCACTGGACTGGTATTGACGCTGAGGTGCGAAAGCGTGG
GGAGCAAACAGGATTAGATACCCTGGTAGTCCACGCCGCAAACGATGATAACTAGCTGTC
GGGGCTCTTAGAGCTTCGGTGGCGCAGCTGACGCATTAAGTTATCCGCCTGGGGAGTACG
G
>I6629V002B1YRF length=361 xy=0725_1449 region=2 run=R_2014_12_30_12_21_21_
ACGGAGGGAGCTAGCGTTATTCGGAATTACTGGGCGTAAAGCGCACGTAGGCGGCTTTGT
AAGTTAGAGGTGAAAGCCTGGAGCTCAACTCCAGAATTGCCTTTAAGACTGCATCGCTTG
AATCCAGGAGAGGTGAGTGGAATTCCGAGTGTAGAGGTGAAATTCGTAGATATTCGGAAG
AACACCAGTGGCGAAGGCGGCTCACTGGACTGGTATTGACGCTGAGGTGCGAAAGCGTGG
GGAGCAAACAGGATTAGATACCCTGGTAGTCCACGCCGTAAACGATGATAACTAGCTGTC
GGGGCTCTTAGAGCTTCGGTGGCGCAGCTAACGCATTAAGTTATCCGCCTGGGGAGTACG
G
>I6629V002B1YS2 length=361 xy=0725_1508 region=2 run=R_2014_12_30_12_21_21_
GCGGAGGGAGCTAGCGTTATTCGGAATTACTGGGCGTAAAGCGCACGTAGGCGGCTTTGT
AAGTTAGAGGTGAAAGCCTGGAGCTCAACTCCAGAATTGCCTTTAAGACTGCATCGCTTG
AATCCAGGAGAGGTGAGTGGAATTCCGAGTGTAGAGGTGAAATTCGTAGATATTCGGAAG
AACACCAGTGGCGAAGGCGGCTCACTGGACTGGTATTGACGCTGAGGTGCGAAAGCGTGG
GGAGCAAACAGGATTAGATACCCTGGTAGTCCACGCCGTAAACGATGATAACTAGCTGTC
GGGGCTCTTAGAGCTTCGGTGGCGCAGCTAACGCATTAAGTTATCCGCCTGGGGAGTACG
G
>I6629V002B1YUU length=24 xy=0725_1572 region=2 run=R_2014_12_30_12_21_21_
GAGATGGCCGCCTGGGGAGTACGG
>I6629V002B1YVK length=361 xy=0725_1598 region=2 run=R_2014_12_30_12_21_21_
GCGGAGGGAGCTAGCGTTATTCGGAATTACTGGGCGTAAAGCGCACGTAGGCGGCTTTGT
AAGTTAGAGGTGAAAGCCTGGAGCTCAACTCCAGAATTGCCTTTAAGACTGCATCGCTTG
AATCCAGGAGAGGTGAGTGGAATTCCGGGTGTAGAGGTGAAATTCGTAGATATTCGGAAG
AACACCAGTGGCGAAGGCGGCTCACTGGACTGGTATTGACGCTGAGGTGCGAAAGCGTGG
GGAGCAAACAGGATTAGATACCCTGGTAGTCCACGCCGTAAACGATGATAACTAGCTGTC
GGGGCTCTTAGAGCTTCGGTGGCGCAGCTAACGCATTAAGTTATCCGCCTGGGGAGTACG
G
>I6629V002B1YW4 length=24 xy=0725_1654 region=2 run=R_2014_12_30_12_21_21_
GAGATGGCCGCCTGGGGAGTACGG
>I6629V002B1YYV length=361 xy=0725_1717 region=2 run=R_2014_12_30_12_21_21_
GCAGAGGGTGCAAGCGTTAATCGGAATTACTGGGCGTAAAGCGCGCGTAGGTGGTTCGTT
AAGTTGGATGTGAAAGCCCCGGGCTCAACCTGGGAACTGCATCCAAAACTGGCGAGCTAG
AGTACGGTAGAGGGTGGTGGAATTTCCTGTGTAGCGGTGAAATGCGTAGATATAGGAAGG
AACACCAGTGGCGAAGGCGACCACCTGGACTGATACTGACACTGAGGTGCGAAAGCGTGG
GGAGCAAACAGGATTAGATACCCAGGTAGTCCACGCCGTAAACGATGACAACTAGCCGTT
GGAATCCTTGAGATTTTAGTGGCGCAGCTAACGCATTAAGTTGACCGCCTGGGGAGTACG
G
>I6629V002B1YZ6 length=360 xy=0725_1764 region=2 run=R_2014_12_30_12_21_21_
GCGGAGGGAGCTAGCGTTATTCGGAATTACTGGGCGTAAAGCGCACGTAGGCGGCTTTGT
AAGTTAGAGGTGAAAGCCTGGAGCTCAACTCCAGAATTGCCTTTAAGACTGCATCGCTTG
AATCCAGGAGAGGTGAGTGGAATTCCGAGTGTAGAGGTGAAATTCGTAGATATTCGGAAG
AACACCAGTGGCGAAGGCGGCTCACTGGACTGGTATTGACGCTGAGGTGCGAAAGCGTGG
GGAGCAAACAGGATTAGATACCCTGGTAGTCCACGCCGTAAACGATGATAACTAGCTGTC
GGGGCTCTTAGAGCTTCGGTGGCGCAGCTAACGCATTAAGTTATCCGCCTGGGGAGTACG
>I6629V002B1Z6F length=355 xy=0725_3285 region=2 run=R_2014_12_30_12_21_21_
GCGGAGGGAGCTAGCGTTATTCGGAATTACTGGGCGTAAAGCGCACGTAGGCGGCTTTGT
AAGTTAGAGGTGAAAGCCTGGAGCTCAACTCCAGAATTGCCTTTAAGACTGCATCGCTTG
AATCCAGGAGAGGTGAGTGGAATTCCGAGTGTAGAGGTGAAATTCGTAGATATTCGGAAG
AACACCAGTGGCGAAGGCGGCTCACTGGACTGGTATTGACGCTGAGGTGCGAAAGCGTGG
GGAGCAAACAGGATTAGATACCCTGGTAGTCCACGCCGTAAACGATGATAACTAGCTGTC
GGGGCTCTTAGAGCTTCGGTGGCGCAGCTAACGCATTAAGTTATCCGCCTGGGGA
>I6629V002B1Z8U length=361 xy=0725_3372 region=2 run=R_2014_12_30_12_21_21_
ACGGAGGGAGCTAGCGTTATTCGGAATTACTGGGCGTAAAGCGCACGTAGGCGGCTTTGT
AAGTTAGAGGTGAAAGCCTGGAGCTCAACTCCAGAATTGCCCTTAAGACTGCATCGCTTG
GACCCAGGAGAGGTGAGTGGAATTCCGAGTGTAGAGGTGAAATTCGTAGATATTCGGAAG
AACACCAGTGGTGAAGGCGGCTCACTGGACTGGTATTGACGCTGAGGTGCGAAAGCGTGG
GGAGCAAACAGGATTAGATACCCTGGTAGTCCACGCCGTAAACGATGATAACTAGCTGTC
GGGGCTCTTAGAGCTTCGGTGGCGCAGCTAACGCATTAAGTTATCCGCCTGGGGAGTACG
G
>I6629V002B1ZBZ length=361 xy=0725_2189 region=2 run=R_2014_12_30_12_21_21_
GCGAAGGGGGCTAGCGTTGTTCGGAATTACTGGGCGTAAAGCGCACGTAGGCGGCTTTGT
AAGTTAGAGGTGAAAGCCTGGGGCTCAACTCCAGAATTGCCTTTAAGACTGCATCGCTTG
AATCCAGGAGAGGTGAGTGGAATTCCGAGTGTAGAGGTGAAATTCGTAGATATTCGGAAG
AACACCAGTGGCGAAGGCGGCTCACTGGACTGGTATTGACGCTGAGGTGCGAAAGCGTGG
GGAGCAAGCAGGATTAGATACCCTGGTAGTCCACGCCGTAAACGATGATAACTAGCTGTC
GGGGCTCTTAGAGCTTCGGTGGCGCAGCTAACGCATTAAGTTATCCGCCTGGGGAGTACG
G
>I6629V002B1ZCD length=24 xy=0725_2203 region=2 run=R_2014_12_30_12_21_21_
GAGATGGCCGCCTGGGGAGTACGG
>I6629V002B1ZDS length=59 xy=0725_2254 region=2 run=R_2014_12_30_12_21_21_
GCGAAGGGGGCTAGCGTTGTTCGGAATTACTGGGCGTAAAGCGCACGCAGGCGGTCGTC
>I6629V002B1ZIG length=361 xy=0725_2422 region=2 run=R_2014_12_30_12_21_21_
GCGGAGGGAGCTAGCGTTATTCGGAATTACTGGGCGTAAAGCGCACGTAGGCGGCTTTGT
AAGTTAGAGGTGAAAGCCTGGAGCTCAACTCCAGAATTGCCTTTAAGACTGCATCGCTTG
AATCCAGGAGAGGTGAGTGGAATTCCGAGTGTAGAGGTGAAATTCGTAGATATTCGGAAG
AACACCAGCGGCGAAGGCGGCTCACTGGACTGGTATTGACGCTGAGGTGCGAAAGCGTGG
GGAGCAAACAGGATTAGATACCCTGGTAGTCCACGCCGTAAACGATGATAACTAGCTGTC
GGGGCTCTTAGGGCTTCGGTGGCGCAGCTAACGCATTAAGTTATCCGCCTGGGGAGTACG
G
>I6629V002B1ZJ9 length=24 xy=0725_2487 region=2 run=R_2014_12_30_12_21_21_
GAGATGGCCGCCTGGGGAGTACGG
>I6629V002B1ZJC length=58 xy=0725_2454 region=2 run=R_2014_12_30_12_21_21_
ACGTAGGGTGCGAGCGTTAGTCCGGAATTATTGGGCGTAAAGGGCTCGTAGGCGGTTT
>I6629V002B1ZL6 length=248 xy=0725_2556 region=2 run=R_2014_12_30_12_21_21_
GCGGAGGAGCTAGCGTTATTCGGAATTACTGGGCGTAAAGACGCACGTAGGCGGCTTTGT
AAGTTAGAGGTGAAAGACCTCGGAGCTCAACGTCCAGAATTGCCTTTAAAGACTGCATCG
CTTGAATCCAGGAGAGGTGTACGTGGAATTCCGAGTGTAAGAGGTGAAATTCGTAGATAA
TTCGGAAGAACACCAGTGGCGAAGGCGGCTCACTGGACTGGTATTGACGCTGAGGTAGCG
AAAGGCGT
>I6629V002B1ZOT length=361 xy=0725_2651 region=2 run=R_2014_12_30_12_21_21_
GCAGAGGGTGCAAGCGTTAATCGGAATTACTGGGCGTAAAGCGCGCGTAGGTGGTTCGTT
AAGTTGGATGTGAAAGCCCCGGGCTCAACCTGGGAACTGCATCCAAAACTGGCGAGCTAG
AGTACGGTAGAGGGTGGTGGAATTTCCTGTGTAGCGGTGAAATGCGTAGATATAGGAAGG
AACACCAGTGGCGAAGGCGACCACCTGGACTGATACTGACACTGAGGTGCGAAAGCGTGG
GGAGCAAACAGGATTAGATACCCTGGTAGTCCACGCCGTAAACGATGTCAACTAGCCGTT
GGAATCCTTGAGATTTTAGTGGCGCAGCTAACGCATTAAGTTGACCGCCTGGGGAGTACG
G
>I6629V002B1ZUG length=360 xy=0725_2854 region=2 run=R_2014_12_30_12_21_21_
GGGTAGGGTGCAAGCGTTAATCGGAATTACTGGGCGTAAGGCGTGCGCGGGCGGTTTTGT
AAGTCTGACGTGAAATCCCCGGGCTTAACCTGGGAATTGCGTTGGAGACTGCAAGGCTGG
AGTCTGGCAGAGGGGGGTAGAATTCCACGTGTAGCAGTGAAATGCGTAGAGATGTGGAGG
AACACCGATGGCGAAGGCAGCCCCCTGGGTCAAGACTGACGCTCATGCACGAAAGCGTGG
GGAGCAAACAGGATTAGATACCCTGGTAGTCCACGCCCTAAACGATGTCTACTAGTTGTC
GGGTTTTAATTAACTTGGTAACGCAGCTAACGCGTGAAGTAGACCGCCTGGGGAGTACGG
>I6629V002B1ZW5 length=357 xy=0725_2951 region=2 run=R_2014_12_30_12_21_21_
GCGGAGGGTGCGAGCGTTACCCGGAATCACTGGGCGTAAAGGGCGTGTAGGCGGACACTT
AAGTCTGGTTTTAAAGACTGCGGCTCAACCGCAGGGATGGACTGGATACTGGGTGTCTTG
ACCTCTGGAGAGAGAACTGGAATTCCTGGTGTAGCGGTGGAATGCGTAGATACCAGGAGG
AACACCAATGGCGAAGGCAGGTTCTTGGACAGAAGGTGACGCTGAGGCGCGAAAGTGTGG
GGAGTGAACCGGATTAGATACCCGGGTAGTCCACACCCTAAACGATGTACGTTGGCTAAC
CGCAGGATGCTGTGGTTGGCGAAGCTAACGCGATAACGTACCGCCTGGGGAGTACGG
>I6629V002B1ZYW length=361 xy=0725_3014 region=2 run=R_2014_12_30_12_21_21_
ACAGAGGGTGCGAGCGTTAATCGGAATTACTGGGCGTAAAGCGAGTGTAGGTGGCTTATT
AAGTCACATGTGAAATCCCTGGGCTTAACCTAGGAACTGCATGTGATACTGGTGAGCTAG
AGTATGTGAGAGGAAAGTAGAATTCCAGGTGTAGCGGTGAAATGCGTAGAGATCTGGAGG
AATACCGATGGCGAAGGCAGCTTTCTGGCATAATACTGACACTGAGACTCGAAAGCGTGG
GTAGCAAACAGGATTAGATACCCTGGTAGTCCACGCCGTAAACGATGTCTACTAGCCGTT
GGGGCCCTTGAGGCTTTAGTGGCGCAGTTAACGCGATAAGTAGACCGCCTGGGGAGTACG
G
>I6629V002B200A length=24 xy=0737_1864 region=2 run=R_2014_12_30_12_21_21_
GAGATGGCCGCCTGGGGAGTACGG
>I6629V002B2019 length=24 xy=0737_1935 region=2 run=R_2014_12_30_12_21_21_
GAGATGGCCGCCTGGGGAGTACGG
>I6629V002B202Z length=24 xy=0737_1961 region=2 run=R_2014_12_30_12_21_21_
GAGATGGCCGCCTGGGGAGTACGG
>I6629V002B207Q length=213 xy=0737_2132 region=2 run=R_2014_12_30_12_21_21_
GCGAGAGGGTGCGAGCGTTAATCGGAAGTTACTAGGGCGTAAAGCGAGTGTAGGTTGGCT
CATTAAGTCAACACTGTGAAATTCCCCGGGACTTTAACCTGGGAACTGCATGTGATACTG
GTGGTGCTAGAAGTATGTGAGAGGGAAGTAGAATTCCAAGGTGTAGCGGTGAAATGCGTA
GAGATCTGGAGGAATACCGATCGGCGAAGGCAG
>I6629V002B208I length=24 xy=0737_2160 region=2 run=R_2014_12_30_12_21_21_
GAGATGGCCGCCTGGGGAGTACGG
>I6629V002B209V length=24 xy=0737_2209 region=2 run=R_2014_12_30_12_21_21_
GAGATGGCCGCCTGGGGAGTACGG
>I6629V002B209Z length=360 xy=0737_2213 region=2 run=R_2014_12_30_12_21_21_
GCGGAGGGAGCTAGCGTTATTCGGAATTACTGGGCGTAAAGCGCACGTAGGCGGCTTTGT
AAGTTAGAGGTGAAAGCCTGGAGCTCAACTCCAGAATTGCCTTTAAGACTGCATCGCTTG
AATCCAGGAGAGGTGAGTGGAATTCCGAGTGTAGAGGTGAAATTCGTAGATATTCGGAAG
AACACCAGTGGCGAAGGCGGCTCACTGGACTGGTATTGACGCTGAGGTGCGAAAGCGTGG
GGAGCAAACAGGATTAGATACCCTGGTAGTCCACGCCGTAAACGATGATAACTAGCTGTC
GGGGCTCTTAGAGCTTCGGTGGCGCAGCTAACGCATTAAGTTATCCGCCTGGGGATACGG
>I6629V002B20GY length=24 xy=0737_1168 region=2 run=R_2014_12_30_12_21_21_
GAGATGGCCGCCTGGGGAGTACGG
>I6629V002B20LE length=360 xy=0737_1328 region=2 run=R_2014_12_30_12_21_21_
GCGTAGAGTGCGGGCGTTAATCGGAATTACTGGGCGTAAAGCGTGCGCAGGCGGTTTTGT
AAGTCTGACGTGAAATCCCCGGGCTTAACCTGGGAATTGCGTTGGAGACTGCAAGGCTGG
AGTCTGGCAGAGGGGGGTAGAATTCCACGTGTAGCAGTGAAATGCGTAGAGATGTGGAGG
AACACCGATGGCGAAGGCAGCCCCCTGGGTCAAGACTGACGCTCATGCACGAAAGCGTGG
GGAGCAAACAGGATTAGATACCCTGGTAGTCCACGCCCTAAACGATGTCTACTAGTTGTC
GGGTCTTAATTGACTTGGTAACGCAGCTAACGCGTGAAGTAGACCGCCTGGGGAGTACGG
>I6629V002B20TV length=361 xy=0737_1633 region=2 run=R_2014_12_30_12_21_21_
GCGGAGGGAGCTAGCGTTATTCGGAATTACTGGGCGTAAAGCGCACGTAGGCGGCTTTGT
AAGTTAGAGGTGAAAGCCTGGAGCTCAACTCCAGAATTGCCTTTAAGACTGCATCGCTTG
AATCCAGGAGAGGTGAGTGGAATTCCGAGTGTAGAGGTGAAATTCGTAGATATTCGGAAG
AACACCAGTGGCGAAGGCGGCTCACTGGACTGGTATTGACGCTGAGGTGCGAAAGCGTGG
GGAGCGAACAGGATTAGATACCCTGGTAGTCCACGCCGTAAACGATGATAACTAGCTGTC
GGGGCTCTTAGAGCTTCGGTGGCGCAGCTAACGCATTAAGTTATCCGCCTGGGGAGTACG
G
>I6629V002B20UZ length=360 xy=0737_1673 region=2 run=R_2014_12_30_12_21_21_
GCGTAGGGTGCGAGCGTTAATCGGAATTACTGGGCGTAAAGCGTGCGCAGGCGGTTTTGT
AAGACAGAGGTGAAATCCCCGGGCTCAACCTGGGAACTGCCTTTGTGACTGCAAGGCTAG
AGTACGGCAGAGGGGGATGGAATTCCGCGTGTAGCAGTGAAATGCGTAGATATGCGGAGG
AACACCGATGGCGAAGGCAATCCCCTGGGCCTGTACTGACGCTCATGCACGAAAGCGTGG
GGAGCAAACAGGATTAGATACCCTGGTAGTCCACGCCCTAAACGATGTCAACTGGTTGTT
GGGTCTTAACTGACTCAGTAACGAAGCTAACGCGTGAAGTTGGCCGCCTGGGGAGTACGG
>I6629V002B2127 length=24 xy=0737_3265 region=2 run=R_2014_12_30_12_21_21_
GAGATGGCCGCCTGGGGAGTACGG
>I6629V002B2161 length=24 xy=0737_3403 region=2 run=R_2014_12_30_12_21_21_
GAGATGGCCGCCTGGGGAGTACGG
>I6629V002B217G length=361 xy=0737_3418 region=2 run=R_2014_12_30_12_21_21_
GCGGAGGGAGCTAGCGTTATTCGGAATTACTGGGCGTAAAGCGCACGTAGGCGGCTTTGT
AAGTTAGAGGTGAAAGCCTGGAGCTCAACTCCAGAATTGCCTTTAAGACTGCATCGCTTG
AATCCAGGAGAGGTGAGTGGAATTCCGAGTGTAGAGGTGAAATTCGTAGATATTCGGAAG
AACACCAGTGGCGAAGGCGGCTCACTGGACTGGTATTGACGCTGAGGTGCGAAAGCGTGG
GGAGCAAACAGGATTAGATACCCTGGTAGTCCACGCCGTAAACGATGATAACTAGCTGTC
GGGGCTCTTAGAGCTTCGGTGGCGCAGCTAACGCATTAAGTTATCCGCCTGGGGAGTACG
G
>I6629V002B217L length=361 xy=0737_3423 region=2 run=R_2014_12_30_12_21_21_
GCAGAGGGTGCGAGCGTTAATCGGATTTACTGGGCGTAAAGCGTGCGTAGGCGGCTTTTT
AAGTCGGATGTGAAATCCCCGAGCTTAACTTGGGAATTGCATTCGATACTGGGAAGCTAG
AGTATAGGAGAGGATGGTAGAATTCCAGGTGTAGCGGTGAAATGCGTAGAGATCTGGAGG
AATACCGATGGCGAAGGCAGCCATCTGGCCTAATACTGACGCTGAGGTACGAAAGCATGG
GGAGCAAACAGGATTAGATACCCTGGTAGTCCATGCCGTAAACGATGTCTACTAGCCGTT
GGGGCCTTTGAGGCTTTAGTGGCGCAGCTAACGCGATAAGTAGACCGCCTGGGGAGTACG
G
>I6629V002B2183 length=361 xy=0737_3477 region=2 run=R_2014_12_30_12_21_21_
GCGGAGGGAGCTAGCGTTATTCGGAATTACTGGGCGTAAAGCGCACGTAGGCGGCTTTGT
AAGTTAGAGGTGAAAGCCTGGAGCTCAACTCCAGAATTGCCTTTAAGACTGCATCGCTTG
AATCCAGGAGAGGTGAGTGGAATTCCGAGTGTAGAGGTGAAATTCGTAGATATTCGGAAG
AACACCAGTGGCGAAGGCGGCTCACTGGACTGGTATTGACGCTGAGGTGCGAAAGCGTGG
GGAGCAAACAGGATTAGATACCCTGGTAGTCCACGCCGTAAACGATGATAACTAGCTGTC
GGGGCTCTTAGAGCTTCGGTGGCGCAGCTAACGCATTAAGTTATCCGCCTGGGGAGTACG
G
>I6629V002B2194 length=24 xy=0737_3514 region=2 run=R_2014_12_30_12_21_21_
GAGATGGCCGCCTGGGGAGTACGG
>I6629V002B21AV length=361 xy=0737_2245 region=2 run=R_2014_12_30_12_21_21_
GCGGAGGGAGCTAGCGTTATTCGGAATTACTGGGCGTAAAGCGCACGTAGGCGGCTTTGT
AAGTTAGAGGTGAAAGCCTGGAGCTCAACTCCAGAATTGCCTTTAAGACTGCATCGCTTG
AATCCAGGAGAGGTGAGTGGAATTCCGAGTGTAGAGGTGAAATTCGTAGATATTCGGAAG
AACACCAGTGGCGAAGGCGGCTCACTGGACTGGTATTGACGCTGAGGTGCGAAAGCGTGG
GGAGCAAACAGAATTAGATACCCTGGTAGTCCACGCCGTAAACGATGATAACTAGCTGTC
GGGGCTCTTAGAGCTTCGGTGGCGCAGCTAACGCATTAAGTTATCCGCCTGGGGAGTACG
G
>I6629V002B21DK length=24 xy=0737_2342 region=2 run=R_2014_12_30_12_21_21_
GAGATGGCCGCCTGGGGAGTACGG
>I6629V002B21HO length=360 xy=0737_2490 region=2 run=R_2014_12_30_12_21_21_
GCGGAGGGTGCAAGCGTTAATCGGAATTACTGGCGTAAAGCGCACGCAGGCGGTCTGTCA
AGTCGGATGTGAAATCCCCGGGCTCAACCTGGGAACTGCATTCGAAACTGGCAGGCTGGA
GTCTTGTAGAGGGGGGTAGAATTCCAGGTGTAGCGGTGAAATGCGTAGAGATCTGGAGGA
ATACCGGTGGCGAAGGCGGCCCCCTGGACAAAGACTGACGCTCAGGTGCGAAAGCGTGGG
GAGCAAACAGGATTAGATACCCTGGTAGTCCACGCCGTAAACGATGTCGATTTGGAGGTT
GTGCCCTTGAGGCGTGGCTTCCGGAGCTAACGCGTTAAATCGACCGCCTGGGGAGTACGG
>I6629V002B21IX length=24 xy=0737_2535 region=2 run=R_2014_12_30_12_21_21_
GAGATGGCCGCCTGGGGAGTACGG
>I6629V002B21JJ length=361 xy=0737_2557 region=2 run=R_2014_12_30_12_21_21_
GCGGAGGGAGCTAGCGTTATTCGGAATTACTGGGCGTAAAGCGCACGTAGGCGGCTTTGT
AAGTTAGAGGTGAAAGCCTGGAGCTCAACTCCAGAATTGCCTTTAAGACTGCATCGCTTG
AATCCAGGAGAGGTGAGTGGAATTCCGAGTGTAGAGGTGAAATTCGTAGATATTCGGAAG
AACACCAGTGGCGAAGGCGGCTCACTGGACTGGTATTGACGCTGAGGTGCGAAAGCGTGG
GGAGCAAACAGGATTAGATACCCTGGTAGTCCACGCCGTAAACGATGATAACTAGCTGTC
GGGGCTCTTAGAGCTTCGGTGGCGCAGCTAACGCATTAAGTTAGCCGCCTGGGGAGTACG
G
>I6629V002B21N9 length=360 xy=0737_2727 region=2 run=R_2014_12_30_12_21_21_
GCGTAGGGTGCAAGCGTTAATCGGAATTACTGGGCGTAAAGCGTGCGCAGGCGGTTTTGT
AAGGCAGAGGTGAAATCCCCGGGCTCAACCTGGGAACTGCCTTTGTGACTGCAAGGCTGG
AGTGCGGCAGAGGGGGATGGAATTCCGCGTGTAGCAGTGAAATGCGTAGATATGCGGAGG
AACACCGATGGCGAAGGCAATCCCCTGGGCCTGCACTGACGCTCATGCACGAAAGCGTGG
GGAGCAAACAAGATTAGATACCCTGGTAGTCCACGCCCTAAACGATGTCAACTGGTTGTT
GGGTCTTCACTGACTCAGTAACGAAGCTAACGCGTGAAGTTGACCGCCTGGGGAGTACGG
>I6629V002B21OK length=24 xy=0737_2738 region=2 run=R_2014_12_30_12_21_21_
GAGATGGCCGCCTGGGGAGTACGG
>I6629V002B21SO length=361 xy=0737_2886 region=2 run=R_2014_12_30_12_21_21_
GCGGAGGGAGCTAGCGTTATTCGGAATTACTGGGCGTAAAGCGCACGTAGGCGGCTTTGT
AAGTTAGAGGTGAAAGCCTGGAGCTCAACTCCAGAATTGCCTTTAAGACTGCATCGCTTG
AATCCAGGAGAGGTGAGTGGAATTCCGAGTGTAGAGGTGAAATTCGTAGATATTCGGAAG
AACACCAGTGGCGAAGGCGGCTCACTGGACTGGTATTGACGCTGAGGTGCGAAAGCGTGG
GGAGCAAACAGGATTAGATACCCTGGTAGTCCACGCCGCGAACGATGATAACTAGCTGTC
GGGGCTCTTAGAGCTTCGGTGGCGCAGCTAACGCATTAAGTTATCCGCCTGGGGAGTACG
G
>I6629V002B21U0 length=361 xy=0737_2970 region=2 run=R_2014_12_30_12_21_21_
GCGGAGGGAGCTAGCGTTGTTCGGAATTACTGGGCGTAAAGCGCACGTAGGCGGCTTTGT
AAGTTAGAGGTGAAAGCCTGGAGCTCAACTCCAGAATTGCCTTTAAGACTGCATCGCTTG
AATCCAGGAGAGGTGAGTGGAATTCCGAGTGTAGAGGTGAAATTCGTAGATATTCGGAAG
AACACCAGTGGCGAAGGCGGCTCACTGGACTGGTATTGACGCTGAGGTGCGAAAGCGTGG
GGAGCAAACAGGATTAGATACCCTGGTAGTCCACGCCGTAAACGATGATAACTAGCTGTC
AGGGCCCATAGGGTTTTGGTGGCGCAGCTAACGCATTAAGTTATCCGCCTGGGGAGTACG
G
>I6629V002B21W7 length=24 xy=0737_3049 region=2 run=R_2014_12_30_12_21_21_
GAGATGGCCGCCTGGGGAGTACGG
>I6629V002B21YP length=355 xy=0737_3103 region=2 run=R_2014_12_30_12_21_21_
GCGGAGGGAGCTAGCGTTATTCGGAATTACTGGGCGTAAAGCGCACGTAGGCGGCTTTGT
AAGTTAGAGGTGAAAGCCTGGAGCTCAACTCCAGAATTGCCTTTAAGACTGCACCGCTTG
AATCCAGGAGAGGTGAGTGGAATTCCGAGTGTAGAGGTGAAATTCGTAGATATTCGGAAG
AACACCAGTGGCGAAGGCGGCTCACTGGACTGGTATTGACGCTGAGGTGCGAAAGCGTGG
GGAGCAAACAGGATTAGATACCCTGGTAGTCCACGCCGTAAACGATGATGACTAGCTGTC
GGGGCTCTTAGAGCTTCGGTGGCGCAGCTAACGCATTAAGTTATCCGCCTGGGGA
>I6629V002B220N length=361 xy=0738_0373 region=2 run=R_2014_12_30_12_21_21_
GCGGAGGGAGCTAGCGTTATTCGGAATTACTGGGCGTAAAGCGCACGTAGGCGGCTTTGT
AAGTTAGAGGTGAAAGCCTGGAGCTCAACTCCAGAATTGCCTTTAAGACTGCATCGCTTG
AATCCAGGAGAGGTGAGTGGAATTCCGAGTGTAGAGGTGAAATTCGTAGATATTCGGAAG
AACACCAGTGGCGAGGGCGGCTCACTGGACTGGTATTGACGCTGAGGTGCGAAAGCGTGG
GGAGCAAACAGGATTAGATACCCTGGTAGTCCACGCCGTAAACGATGATAACTAGCTGTC
GGGGCTCTTAGAGCTTCGGTGGCGCAGCTAACGCATTAAGTTATCCGCCTGGGGAGTACG
G
>I6629V002B225V length=361 xy=0738_0561 region=2 run=R_2014_12_30_12_21_21_
GCGGAGGGTGCAAGCGTTAATCGGAATTACTGGGCGTAAAGCGCACGCAGGCGGTTTGTT
AAGTCAGATGTGAAATCCCCGGGCTCAACCTGGGAACTGCATCTGATACTGGCAAGCTTG
AGTCTCGTAGAGGGGGGTAGAATTCCAGGTGTAGCGGTGAAATGCGTAGAGATCTGGAGG
AATACCGGTGGCGAAGGCGGCCCCCTGGACGAAGACTGACGCTCAGGTGCGAAAGCGTGG
GGAGCAAACAGGATTAGATACCCTGGTAGTCCACGCCGTAAACGATGTCGACTTGGAGGT
TGTGCCCTTGAGGCGTGGCTTCCGGAGCTAACGCGTTAAGTCGACCGCCTGGGGAGTACG
G
>I6629V002B2260 length=361 xy=0738_0602 region=2 run=R_2014_12_30_12_21_21_
GCGGAGGGAGCTAGCGTTATTCGGAATTACTGGGCGTAAAGCGCACGTAGGCGGCTTTGT
AAGTTAGAGGTGAAAGCCTGGAGCTCAACTCCAGAATTGCCTTTAAGACTGCATCGCTTG
AATCCAGGAGAGGTGAGTGGAATTCCGAGTGTAGAGGTGAAATTCGTAGATATTCGGAAG
AACACCAGTGGCGAAGGCGGCTCACTGGACTGGTATTGACGCTGAGGTGCGAAAGCGTGG
GGAGCAAACAGGATTAGATACCCTGGTAGTCCACGCCGTAAACGATGATAACTAGCTGTC
GGGGCTCTTAGAGCTTCGGTGGCGCAGCTAACGCATTAAGTTATCCGCCTGGGGAGTACG
G
>I6629V002B228U length=24 xy=0738_0668 region=2 run=R_2014_12_30_12_21_21_
GAGATGGCCGCCTGGGGAGTACGG
>I6629V002B22HK length=361 xy=0737_3782 region=2 run=R_2014_12_30_12_21_21_
GCGGAGGGTGCAAGCGTTAATCGGAATTACTGGGCGTAAAGCGCACGCAGGCGGTCTGTC
AAGTCGGATGTGAAATCCCCGGGCTCAACCTGGGAACTGCATTCGAAACTGGCAGGCTGG
AGTCTTGTAGAGGGGGGTAGAATTCCAGGTGTAGCGGTGAAATGCGTAGAGATCTGGAGG
AATACCGGTGGCGAAGGCGGCCCCCTGGACAAAGACTGACGCTCAGGTGCGAAAGCGTGG
GGAGCAAACAGGATTAGATACCCTGGTAGTCCACGCCGTAAACGATGTCGATTTGGAGGT
TGTGCCCTTGAGGCGTGGCTTCCGGAGCTAACGCGTTAAATCGACCGCCTGGGGAGTACG
G
>I6629V002B22I6 length=363 xy=0737_3840 region=2 run=R_2014_12_30_12_21_21_
GCGTAGGGTGCAAGCGTTGTCCGGAATTATTGGGCGTAAAGAGCTCGTAGGTGGTTCGTC
GCGTCTGCTGTGAAAGTCCGAGGCTTAACCTCGGATCTGCAGTGGGTACGGGCGGACTAG
AGTGCGGTAGAGGAGATCGGAATTCCTGGTGTAGCGGTGGAATGCGCAGATATCAGGAGG
AACACCGGTGGCGAAGGCGGATCTCTGGGCCGTAACTGACGCTGAGGAGCGAAAGCATGG
GGAGCGAACAGGCTTAGATACCCTGGTAGTCCATGCCGTAAACGTTGGGCGCTAGGTGTG
GGGCTCTATCCACGAGTTCCGTGCCGCAGCTAACGCACTAAGCGCCCCGCCTGGGGAGTA
CGG
>I6629V002B22JH length=361 xy=0737_3851 region=2 run=R_2014_12_30_12_21_21_
GCGGAGGGAGCTAGCGTTATTCGGAATTACTGGGCGTAAAGCGCACGTAGGCGGCTTTGT
AAGTTAGAGGTGAAAGCCTGGAGCTCAACTCCAGAATTGCCTTTAAGACTGCATCGCTTG
AATCCAGGAGAGGTGAGTGGAATTCCGAGTGTAGAGGTGAAATTCGTAGATATTCGGAGG
AACACCAGTGGCGAAGGCGGCTCACTGGACTGGTATTGACGCTGAGGTGCGAAAGCGTGG
GGAGCAAACAGGATTAGATACCCTGGTAGTCCACGCCGTAAACGATGATAACTAGCTGTC
GGGGCTCTTAGAGCTTCGGTGGCGCAGCTAACGCATTAAGTTATCCGCCTGGGGAGTACG
G
>I6629V002B22KC length=360 xy=0737_3882 region=2 run=R_2014_12_30_12_21_21_
ACGGAGGGAGCTAGCGTTGTTCGGAATTACTGGGCGTAAAGCGCACGTAGGCGGCTTTGT
AAGTTAGGGGTGAAAGCCTGGAGCTCAACTTCAGAATTGCCCTTAAGACTGCATCGCTTG
AATCCAGGAGAGGTGAGTGGAATTCCGAGTGTAGAGGTGAAATTCGTAGATATTCGGAAG
AACACCAGTGGCGAAGGCGGCTCACTGGACTGGTATTGACGCTGAGGTGCGAAAGCGTGG
GGAGCAAACAGGATTAGATACCCTGGTAGTCCACGCCGTAAACGATGAATGCCAGCCGTT
GGGTGATTTATCACTGAGTGGCGCAGCTAACGCTTTGAGCATTCCGCCTGGGGAGTACGG
>I6629V002B22L3 length=361 xy=0737_3945 region=2 run=R_2014_12_30_12_21_21_
GCGTAGGGTGCAAGCGTTAATCGGAATTACTGGGCGTAAAGCGTGCGCGGGCGGTTTTGT
AAGACAGTGGTGAAATCCCCGGGCTCAACCTGGGAACTGCCATTGTGACTGCAAGGCTAG
AGTGCGGCAGAGGGGGATGGAATTCCGCGTGTAGCAGTGAAATGCGTAGATATGCGGAGG
AACACCGACGGCGAAGGCAATCCCCTGGGCCTGCACTGACGCTCATGCACGAAAGCGTGG
GGAGCAAACAGGATTAGATACCCTGGTAGTCCACGCCGTAAACGATGTCGATTTGGAGGT
TGTGCCCTTGAGGCGTGGCTTCCGGAGCTAACGCGTTAAATCGACCGCCTGGGGAGTACG
G
>I6629V002B22RB length=361 xy=0738_0037 region=2 run=R_2014_12_30_12_21_21_
GCGGAGGGAGCTAGCGTTATTCGGAATTACTGGGCGTAAAGCGCACGTAGGCGGCTTTGT
AAGTTAGAGGTGAAAGCCTGGAGCTCAACTCCAGAATTGCCTTTAAGACTGCATCGCTTG
AATCCAGGAGAGGTGAGCGGAATTCCGAGTGTAGAGGTGAAATTCGTAGATATTCGGAAG
AACACCAGTGGCGAAGGCGGCTCACTGGACTGGTATTGACGCTGAGGTGCGAAAGCGTGG
GGAGCAAACAGGATTAGATACCCTGGTAGTCCACGCCGTAAACGATGATAACTAGCTGTC
GGGGCTCTTAGAGCTTCGGTGGCGCAGCTAACGCATTAAGTTATCCGCCTGGGGAGTACG
G
>I6629V002B22SS length=361 xy=0738_0090 region=2 run=R_2014_12_30_12_21_21_
GCGGAGGGAGCTAGCGTTATTCGGAATTACTGGGCGTAAAGCGCACGTAGGCGGCTTTGT
AAGTTAGAGGTGAAAGCCTGGAGCTCAACTCCAGAATTGCCTTTAAGACTGCATCGCTTG
AATCCAGGAGAGGTGAGTGGAATTCCGAGTGTAGAGGTGAAATTCGTAGATATTCGGAAG
AACACCAGTGGCGAAGGCGGCTCACTGGACTGGTATTGACGCTGAGGTGCGAAAGCGTGG
GGAGCAAACAGGATTAGATACCCTGGTAGTCCACGCCGTAAACGATGATAACTAGCTGTC
GGGGCTCTTAGAGCTTCGGTGGCGCAGCTAACGCATTAAGTTATCCGCCTCGGGAGTACG
G
>I6629V002B22T2 length=24 xy=0738_0136 region=2 run=R_2014_12_30_12_21_21_
GAGATGGCCGCCTGGGGAGTACGG
>I6629V002B22V9 length=24 xy=0738_0215 region=2 run=R_2014_12_30_12_21_21_
GAGATGGCCGCCTGGGGAGTACGG
>I6629V002B22VF length=24 xy=0738_0185 region=2 run=R_2014_12_30_12_21_21_
GGGATGGCCGCCTGGGGAGTACGG
>I6629V002B22XT length=361 xy=0738_0271 region=2 run=R_2014_12_30_12_21_21_
GCAGAGGGTGCGAGCGTTAATCGGATTTACTGGGCGTAAAGCGTGCGTAGGCGGCTGATT
AAGTCGGATGTGAAATCCCTGAGCTTAACTTAGGAATTGCATTCGATACTGGTCAGCTAG
AGTATGGGAGAGGATGGTAGAATTCCAGGTGTAGCGGTGAAATGCGTAGAGATCTGGAGG
AATACCGATGGCGAAGGCAGCCATCTGGCCTAATACTGACGCTGAGGTACGAAAGCATGG
GGAGCAAACAGGATTAGATACCCTGGTAGTCCATGCCGTAAACGATGTCTACTAGCCGTT
GGGGCCTTTGAGGCTTTAGTGGCGCAGCTAACGCGATAAGTAGACCGCCTGGGGAGTACG
G
>I6629V002B2314 length=355 xy=0738_1722 region=2 run=R_2014_12_30_12_21_21_
GCGGAGGGAGCTAGCGTTATTCGGAATTACTGGGCGTAAAGCGCACGTAGGCGGCTTTGT
AAGTTAGAGGTGAAAGCCTGGAGCTCAACTCCAGAATTGCCTTTAAGACTGCATCGCTTG
AATCCAGGAGAGGTGAGTGGAATTCCGAGTGTAGAGGTGAAATTCGTAGATATTCGGAAG
AACACCAGTGGCGAAGGCGGCTCACTGGACTGGTATTGACGCTGAGGTGCGAAAGCGTGG
GGAGCAAACAGGATTAGATACCCTGGTAGTCCACGCCGTAAACGATGATAACTAGCTGTC
GGGGCTCTTAGAGCTTCGGTGGCGCAGCTAACGCATTAAGTTATCCGCCTGGGGA
>I6629V002B232S length=361 xy=0738_1746 region=2 run=R_2014_12_30_12_21_21_
GCGGAGGGAGCTAGCGTTATTCGGAATTACTGGGCGTAAAGCGCACGTAGGCGGCTTTGT
AAGTTAGAGGTGAAAGCCTGGAGCTCAACTCCAGAATTGCCTTTAAGACTGCATCGCTTG
AATCCAGGAGAGGTGAGTGGAATTCCGAGTGTAGAGGTGAAATTCGTAGATATTCGGAAG
AACACCAGTGGCGAAGGCGGCTCACTGGACTGGTATTGACGCTGAGGTGCGAAAGCGTGG
GGAGCAAACAGGATTAGATACCCTGGTAGTCCACGCCGTAAACGATGATAACTAGCTGTC
GGGGCTCTTAGAGCTTCGGTGGCGCAGCTAACGCATTAAGTTATCCGCCTGGGGAGTACG
G
>I6629V002B23I1 length=361 xy=0738_1035 region=2 run=R_2014_12_30_12_21_21_
GCGGAGGGAGCTAGCGTTATTCGGAATTACTGGGCGTAAAGCGCACGTAGGCGGCTTTGT
AAGTTAGAGGTGAAAGCCTGGAGCTCAACTCCAGAATTGCCTTTAAGACTGCATCGCTTG
AATCCAGGAGAGGTGAGTGGAATTCCGAGTGTAGAGGTGAAATTCGTAGATATTCGGAAG
AACACCAGTGGCGAAGGCGGCTCACTGGACTGGTATTGACGCTGAGGTGCGAAAGCGTGG
GGAGCAAACAGGATTAGATACCCTGGTAGTCCACGCCGTAAACGATGATAACTAGCTGTC
GGGGCTCTTAGAGCTTCGGTGGCGCAGCTAACGCATTAAGTTATCCGCCTGGGGAGTACG
G
>I6629V002B23JQ length=361 xy=0738_1060 region=2 run=R_2014_12_30_12_21_21_
GCGGAGGGAGCTAGCGTTATTCGGAATTACTGGGCGTAAAGCGCGCGTAGGCGGCTTTGT
AAGTTAGAGGTGAAAGCCTGGAGCTCAACTCCAGAATTGCCTTTAAGACTGCATCGCTTG
AATCCAGGAGAGGTGAGTGGAATTCCGAGTGTAGAGGTGAAATTCGTAGATATTCGGAAG
AACACCAGTGGCGAAGGCGGCTCACTGGACTGGTATTGACGCTGAGGTGCGAAAGCGTGG
GGAGCAAACAGGATTAGATACCCTGGTAGTCCACGCCGTAAACGATGATAACTAGCTGTC
GGGGCTCTTAGAGCTTCGGTGGCGCAGCTAACGCATTAAGTTATCCGCCTGGGGAATACG
G
>I6629V002B23NH length=361 xy=0738_1195 region=2 run=R_2014_12_30_12_21_21_
GCGGAGGGTGCGAGCGTTAATCGGAATTACTGGGCGTAAAGCGCGCGTAGGCGGTCTGAT
CAGCCGGTTGTGAAAGCCCCGGGCTCAACCTGGGAACGGCATCCGGAACTGTCAGGCTAG
AGTGCAGGAGAGGAAGGTAGAATTCCCGGTGTAGCGGTGAAATGCGTAGAGATCGGGAGG
AATACCAGTGGCGAAGGCGGCCTTCTGGACTGACACTGACGCTGAGGTGCGAAAGCGTGG
GTAGCAAACAGGATTAGATACCCTGGTAGTCCACGCCGTAAACGATGTCGACTAGCCGTT
GGGGTCCTTGAGACCTTTGTGGCGCAGTTAACGCGATAAGTCGACCGCCTGGGGAGTACG
G
>I6629V002B23O1 length=313 xy=0738_1251 region=2 run=R_2014_12_30_12_21_21_
GCGGAGGGTGCAAGCGTTACCCGGAATCACTGGGCGTAAAGGGCGTGTAGGCGGACACGT
TAAGTCTGGTTTTAAAGACTGCGGCTCAACCGCAGGGATGGACTGGATACTGGGTGTCTT
GACCTCTGGAGAGAGAACTGGAATTCCTGGTGTAGCGGTGGAATGCGTAGATACCAGGAG
GAACACCAATGGCGAAGGCAGGTTCTTGGACAGAAGGTGACGCTGAGGCGCGAAAGTGTG
GGGAGCGAACCGGATTAGATACCCGGGTAGTCCACACCCTAAACGATGTACGTTGGCTAA
CCGCAGGATGCTG
>I6629V002B23P8 length=355 xy=0738_1294 region=2 run=R_2014_12_30_12_21_21_
GCGGAGGGAGCTAGCGTTATTCGGAATTACTGGGCGTAAAGCGCACGTAGGCGGCTTTGT
AAGTTAGAGGTGAAAGCCTGGAGCTCAACTCCAGAATTGCCTTTAAGACTGCATCGCTTG
AATCCAGGAGAGGTGAGTGGAATTCCGAGTGTAGAGGTGAAATTCGTAGATATTCGGAAG
AACACCAGTGGCGAAGGCGGCTCACTGGACTGGTATTGACGCTGAGGTGCGAAAGCGTGG
GGAGCAAACAGGATTAGATACCCTGGTAGTCCACGCCGTAAACGATGATAACTAGCTGTC
GGGGCTCTTAGAGCTTCGGTGGCGCAGCTAACGCATTAAGTTATCCGCCTGGGGA
>I6629V002B23PK length=363 xy=0738_1270 region=2 run=R_2014_12_30_12_21_21_
GCGTAGGGTGCGAGCGTTGTCCGGAATTACTGGGCGTAAAGAGCTCGTAGGTGGTTTGTC
GCGTCGTCTGTGAAATTCCGGGGCTTAACTCCGGGCGTGCAGGCGATACGGGCATAACTT
GAGTGCTGTAGGGGAGACTGGAATTCCTGGTGTAGCGGTGAAATGCGCAGATATCAGGAG
GAACACCGATGGCGAAGGCAGGTCTCTGGGCAGTAACTGACGCTGAGGAGCGAAAGCATG
GGTAGCGAACAGGATTAGATACCCTGGTAGTCCATGCCGTAAACGGTGGGCGCTAGGTGT
AGGGGGCTTCCACGTCTTCTGTGCCGTAGCTAACGCATTAAGCGCCCCGCCTGGGGAGTA
CGG
>I6629V002B23PR length=363 xy=0738_1277 region=2 run=R_2014_12_30_12_21_21_
GCGTAGGGCGCGAGCGTTATCCGGAATTATTGGGCGTAAAGAGCTCGTAGGCGGTTTGTC
GCGTCTGCCGTGAAAGTCCGGGGCTTAACTCCGGATCTGCGGTGGGTACGGGCAGACTAG
AGTGCAGTAGGGGAGACTGGAATTCCTGGTGTAGCGGTGAAATGCGCAGATATCAGGAGG
AACACCGATGGCGAAGGCAGGTCTCTGGGCTGTTACTGACACTGAGGAGCGAAAGCATGG
GGAGCGAACAGGATTAGATACCCTGGTAGTCCATGCCGTAGACGTTGGGCACTAGGTGTG
GGGGACATTCCACGTTTTCCGCGCCGCAGCTAACGCATTAAGTGCCCCGCCTGGGGAGTA
CGG
>I6629V002B23SP length=361 xy=0738_1383 region=2 run=R_2014_12_30_12_21_21_
GCGGAGGGAGCTAGCGTTATTCGGAATTACTGGGCGTAAAGCGCACGTAGGCGGCTTTGT
AAGTTAGAGGTGAAAGCCTGGAGCTCAACTCCAGAATTGCCTTTAAGACTGCATCGCTTG
AATCCAGGAGAGGTGAGTGGAATTCCGAGTGTAGAGGTGAAATTCGTAGATATTCGGAAG
AACACCAGTGGCGAAGGCGGCTCACTGGACTGGTATTGACGCTGAGGTGCGAAAGCGTGG
GGAGCAAACAGGATTAGATACCCTGGTAGTCCACGCCGTAAACGATGATAACTAGCTGTC
GGGGCTCTTAGAGCTTCGGTGGCGCAGCTAACGCATTAAGTTATCCGCCTGGGGAGTACG
G
>I6629V002B23T0 length=24 xy=0738_1430 region=2 run=R_2014_12_30_12_21_21_
GAGATGGCCGCCTGGGGAGTACGG
>I6629V002B23TW length=24 xy=0738_1426 region=2 run=R_2014_12_30_12_21_21_
GAGATGGCCGCCTGGGGAGTACGG
>I6629V002B23UE length=24 xy=0738_1444 region=2 run=R_2014_12_30_12_21_21_
GAGATGGCCGCCTGGGGAGTACGG
>I6629V002B23VB length=73 xy=0738_1477 region=2 run=R_2014_12_30_12_21_21_
GCGTAGGGTGCGAGCGTTAATCGGAATTACTGGGCGTAAAGCGTGCGCAGGCGGTCTTTA
GCAAGACGAGAAT
>I6629V002B23VN length=361 xy=0738_1489 region=2 run=R_2014_12_30_12_21_21_
GCGGAGGGAGCTAGCGTTATTCGGAATTACTGGGCGTAAAGCGCACGTAGGCGGCTTTGT
AAGTTAGAGGTGAAAGCCTGGAGCTCAACTCCAGAATTGCCTTTAAGACTGCATCGCTTG
AATCCAGGAGAGGTGAGTGGAATTCCGAGTGTAGAGGTGAAATTCGTAGATATTCGGAAG
AACACCAGTGGCGAAGGCGGCTCACTGGACTGGTATTGACGCTGAGGTGCGAAAGCGTGG
GGAGCAAACAGGATTAGATACCCTGGTAGTCCACGCCGTAAACGATGATAACTAGCTGTC
GGGGCTCTTAGAGCTTCGGTGGCGCAGCTAACGCATTAAGTTATCCGCCTGGGGAGTACG
G
>I6629V002B23VU length=24 xy=0738_1496 region=2 run=R_2014_12_30_12_21_21_
GAGATGGCCGCCTGGGGAGTACGG
>I6629V002B241S length=360 xy=0738_3006 region=2 run=R_2014_12_30_12_21_21_
GCGGAGGGAGCTAGCGTTATTCGGAATTACTGGGCGTAAAGCGCACGTAGGCGGCTTTGT
AAGTTAGAGGTGAAAGCCTGGAGCTCAACTCCAGAATTGCCTTTAAGACTGCATCGCTTG
AATCCAGGAGAGGTGAGTGGAATTCCGAGTGTAGAGGTGAAATTCGTAGATATTCGGAAG
AACACCAGTGGCGAAGGCGGCTCACTGGACTGGTATTGACGCTGAGGTGCGAAAGCGTGG
GGAGCAAACAGGATTAGATACCCTGTAGTCCACGCCGTAAACGATGATAACTAGCTGTCG
GGGCTCTTAGAGCTTCGGTGGCGCAGCTAACGCATTAAGTTATCCGCCTGGGGAGTACGG
>I6629V002B242L length=18 xy=0738_3035 region=2 run=R_2014_12_30_12_21_21_
GAGATGGCCGCCTGGGGA
>I6629V002B2449 length=24 xy=0738_3131 region=2 run=R_2014_12_30_12_21_21_
GAGATGGCCGCCTGGGGAGTACGG
>I6629V002B244U length=24 xy=0738_3116 region=2 run=R_2014_12_30_12_21_21_
GAGATGGCCGCCTGGGGAGTACGG
>I6629V002B244Y length=24 xy=0738_3120 region=2 run=R_2014_12_30_12_21_21_
GAGATGGCCGCCTGGGGAGTACGG
>I6629V002B246M length=24 xy=0738_3180 region=2 run=R_2014_12_30_12_21_21_
GAGATGGCCGCCTGGGGAGTACGG
>I6629V002B24C8 length=361 xy=0738_2122 region=2 run=R_2014_12_30_12_21_21_
GCGTAGGGGGCAAGCGTTGTCCGGAATTATTGGGCGTAAAGCGCTCGCAGGCGGTCTTTT
AAGTCTGATGTGAAAGCCCACGGCTCAACCGTGGAGGGTCATTGGAAACTGGAGGACTTG
AGTACAGAAGAGGAGAGTGGAATTCCACGTGTAGCGGTGAAATGCGTAGAGATGTGGAGG
AACACCAGTGGCGAAGGCGACTCTCTGGTCTGTAACTGACGCTGAGGAGCGAAAGCGTGG
GGAGCGAACAGGATTAGATACCCTGGTAGTCCACGCCGTAAACGATGATAACTAGCTGTC
GGGGCTCTTAGAGCTTCGGTGGCGCGGCTAACGCATTAAGTTATCCGCCTGGGGAGTACG
G
>I6629V002B24D0 length=24 xy=0738_2150 region=2 run=R_2014_12_30_12_21_21_
GAGATGGCCGCCTGGGGAGTACGG
>I6629V002B24GL length=13 xy=0738_2243 region=2 run=R_2014_12_30_12_21_21_
GAGATGGCCGCCT
>I6629V002B24H9 length=24 xy=0738_2303 region=2 run=R_2014_12_30_12_21_21_
GAGATGGCCGCCTGGGGAGTACGG
>I6629V002B24II length=361 xy=0738_2312 region=2 run=R_2014_12_30_12_21_21_
GCGAAGGGTGCAAGCGTTAATCGGAATTACTGGGCGTAAAGCGCGCGTAGGTGGTTCAGC
AAGTTGGATGTGAAATCCCCGGGCTCAACCTGGGAACTGCATCCAAAACTACTGAGCTAG
AGTACGGTAGAGGGTGGTGGAATTTCCTGTGTAGCGGTGAAATGCGTAGATATAGGAAGG
AACACCAGTGGCGAAGGCGACCACCTGGACTGATACTGACACTGAGGTGCGAAAGCGTGG
GGAGCAAACAGGATTAGATACCCTGGTAGTCCACGCCGTAAACGATGTCGACTAGCCGTT
GGGATCCTTGAGATCTTAGTGGCGCAGCTAACGCGATAAGTCGACCGCCTGGGGAGTACG
G
>I6629V002B24L8 length=24 xy=0738_2446 region=2 run=R_2014_12_30_12_21_21_
GAGACGGCCGCCTGGGGAGTACGG
>I6629V002B24P0 length=360 xy=0738_2582 region=2 run=R_2014_12_30_12_21_21_
GCAGAGGGTGCGAGCGTTAATCGGATTTACTGGGCGTAAAGCGTGCGTAGGCGGCTTTTT
AAGTCGGATGTGAAATCCCCGAGCTTAACTTGGGGATTGCATTCGATACTGGGAAGCTAG
AGTATGGGAGAGGATGGTAGAATTCCAGGTGTAGCGGTGAAATGCGTAGAGATCTGGAGG
AATACCGATGGCGAAGGCAGCCATCTGGCCTAATACTGACGCTGAGGTACGAAAGCATGG
GGAGCAAACAGGATTAGATACCCTGGTAGTCCATGCCGTAAACGATGTCTACTAGCCGTT
GGGGCCTTTGAGGCTTTAGTGGCGCAGCTAACGCGATAAGTAGACCGCCTGGGGATACGG
>I6629V002B24QW length=361 xy=0738_2614 region=2 run=R_2014_12_30_12_21_21_
GCGGAGGGAGCTAGCGTTATTCGGAATTACTGGGCGTAAAGCGCACGTAGGCGGCTTTGT
AAGTTAGAGGTGAAAGCCTGGAGCTCAACTCCAGAATTGCCTTTAAGACTGCATCGCTTG
AATCCAGGAGAGGTGAGTGGAATTCCGAGTGTAGAGGTGAAATTCGTAGATATTCGGAAG
AACACCAGTGGCGAAGGCGGCTCACTGGACTGGTATTGACGCTGAGGTGCGAAAGCGTGG
GGAGCAAACAGGATTAGATACCCTGGTAGTCCACGCCGTAAACGATGATAACTAGCTGTC
GGGGCTCTTAGAGCTTCGGTGGCGCAGCTAACGCATTAAGTTATCCGCCTGGGGAGTACG
G
>I6629V002B24UH length=18 xy=0738_2743 region=2 run=R_2014_12_30_12_21_21_
GAGAGTGGCCGCCTGGGG
>I6629V002B24WP length=356 xy=0738_2823 region=2 run=R_2014_12_30_12_21_21_
GCGAGGGGGCAAGCGTTGTTCGGAATTATTGGGCGTAAAGGGCGCGTAGGCGGTTTGGCA
AGGTTTCGTGTGAAAACTTCGGGCTCAACTCGAAGCCTGCACGGAAACTGCCGGGCTTGA
GTATGGGAGAGGTGAGTGGAATTTCCGGTGTAGCGGTGAAATGCGTAGATATCGGAAGGA
ACACCTGTGGCGAAAGCGGCTCACTGGACCATAACTGACGCTGAGGCGCGAAAGCTAGGG
GAGCAAACAGGATTAGATACCCTGGTAGTCCTAGCCCTAAACGATGATTGCTTGGTGTGG
CAGGTACCCAATCCTGCCGCGCCGAAGCCTAACGCGATAAGCAAGCCGCCTGGGGA
>I6629V002B24WX length=24 xy=0738_2831 region=2 run=R_2014_12_30_12_21_21_
GAGATGGCCGCCTGGGGAGTACGG
>I6629V002B24YT length=355 xy=0738_2899 region=2 run=R_2014_12_30_12_21_21_
GCGGAGGGAGCTAGCGTTATTCGGAATTACTGGGCGTAAAGCGCACGTAGGCGGCTTTGT
AAGTTAGAGGTGAAAGCCTGGAGCTCAACTCCAGAATTGCCTTTAAGACTGCATCGCTTG
AATCCAGGAGAGGTGAGTGGAATTCCGAGTGTAGAGGTGAAATTCGTAGATATTCGGAAG
AACACCAGTGGCGAAGGCGGCTCACTGGACTGGTATTGACGCTGAGGTGCGAAAGCGTGG
GGAGCAAACAGGATTAGATACCCTGGTAGTCCACGCCGTAAACGATGATAACTAGCTGTC
GGGGCTCTTAGAGCTTCGGTGGCGCAGCTAACGCATTAAGTTATCCGCCTGGGGA
>I6629V002B24ZN length=23 xy=0738_2929 region=2 run=R_2014_12_30_12_21_21_
GAGATGGCCGCCTGGGAGTACGG
>I6629V002B2509 length=361 xy=0739_0187 region=2 run=R_2014_12_30_12_21_21_
GCGGAGGGTGCAAGCGTTAATCGGAATTACTGGGCGTAAAGCGCACGCAGGCGGTCTGTC
AAGTCGGATGTGAAATCCCCGGGCTCAACCTGGGAACTGCATTCGAAACTGGCAGGCTGG
AGTCTTGTAGAGGGGGGTAGAATTCCAGGTGTAGCGGTGAAATGCGTAGAGATCTGGAGG
AATACCGGTGGCGAAGGCGGCCCCCTGGACAAAGACTGACGCTCAGGTGCGAAAGCGTGG
GGAGCAAACAGGATTAGATACCCTGGTAGTCCACGCCGTAAACGATGTCGATTTGGAGGT
TGTGCCCTTGAGGCGTGGCTTCCGGAGCTAACGCGTTAAATCGACCGCCTAGGGAGTACG
G
>I6629V002B254G length=23 xy=0739_0302 region=2 run=R_2014_12_30_12_21_21_
GAGATGCCGCCTGGGGAGTACGG
>I6629V002B255B length=24 xy=0739_0333 region=2 run=R_2014_12_30_12_21_21_
GAGATGGCCGCCTGGGGAGTACGG
>I6629V002B258Q length=24 xy=0739_0456 region=2 run=R_2014_12_30_12_21_21_
GAGATGGCCGCCTGGGGAGTACGG
>I6629V002B25DK length=24 xy=0738_3430 region=2 run=R_2014_12_30_12_21_21_
GAGATGGCCGCCTGGGGAGTACGG
>I6629V002B25P2 length=360 xy=0738_3880 region=2 run=R_2014_12_30_12_21_21_
GCGGAGGGGGTTAGCGTTGTTCGGAATGACTGGGCGTAAAGCGCGCGTAGGCGGGCTGGA
AAGTCAGAGGTGAAAGCCCGGGGCTCAACCCCGGAATGGCCTTTGAAACTCCCAGCCTTG
AGTTCGAGAGAGGTGAGTGGAATTCCGAGTGTAGAGGTGAAATTCGTAGATATTCGGAGG
AACACCAGTGGCGAAGGCGGCTCACTGGCTCGACACTGACGCTGAGGTGCGAAAGCGTGG
GGAGCAAACAGGATTGGATACCCTGGTAGTCCACGCCGTAAACGATGAATGCCAGACGTC
GGGGGGCTTGCCCTTCGGTGTCACACCTAACGGATTAAGCATTCCGCCTGGGGAGTACGG
>I6629V002B25T1 length=349 xy=0738_4023 region=2 run=R_2014_12_30_12_21_21_
ACGTAGGGTGCAAGCGTTAATCGGAATTACTGGGCGTGAAGCGTGCGCAGGCGGTTTTGT
AAGTCTGTCGTGAAATCCCCGAGCTTAACTTGGGAATTGCGATGGAGACTGCAAGGCTAG
AGTCTGGCAGAGGGGGGTAGAATTCCACGTGTAGCAGTGAAATGCGTAGAGATGTGGAGG
AACACCGATGGCGGAGGCAGCCCCCTGGGTCAAGACTGACGCTCATGCACGAAAGCGTGG
GGAGCAAACAGGATTAGATACCCTGGTAGTCCACGCCCTAAACGATGTCTACTAGTTGTC
GGGTCTTAATTGACTTGGTAACGCAGCTAACGCGTGAAGTAGACCGCCT
>I6629V002B25T9 length=359 xy=0738_4031 region=2 run=R_2014_12_30_12_21_21_
GCGTAGGGTGCAAGCGTTAATCGGAATTACTGGGCGTAAAGCGTGCGCAGGCGGTTTTGT
AAGTCTGTCGCGAAAGCCCCGGGCTCAACCTGGAATTGCGATGGAGACTGCAAGGCTTGA
ATCTGGCAGAGGGGGGTAGAATTCCACGTGTAGCAGTGAAATGCGTAGAGATGTGGAGGA
ACACCGATGGCGAAGGCAGCCCCCTGGGTCAAGATTGACGCTCATGCACGAAAGCGTGGG
GAGCAAACAGGATTAGATACCCTGGTAGTCCACGCCCTAAACGATGTCTACTAGTTGTCG
GGTTTTAATTAACTTGGTAACGCAGCTAACGCGTGAAGTAGACCGCCTGGGGAGTACGG
>I6629V002B260R length=361 xy=0739_1465 region=2 run=R_2014_12_30_12_21_21_
GCGGAGGGAGCTAGCGTTATTCGGAATTACTGGGCGTAAAGCGCACGTAGGCGGCTTTGT
AAGTTAGAGGTGAAAGCCTGGAGCTCAACTCCAGAATTGCCTTTAAGACTGCATCGCTTG
AATCCAGGAGAGGTGAGTGGAATTCCGAGTGTAGAGGTGAAATTCGTAGATATTCGGAAG
AACACCAGTGGCGAAGGCGGCTCACTGGACTGGTATTGACGCTGAGGTGCGAAAGCGTGG
GGAGCAAACAGGATTAGATACCCTGGTAGTCCACGCCGTAAACGATGATAACTAGCTGTC
GGGGCTCTTAGAGCTTCGGTGGCGCAGCTAACGCATTAAGTTATCCGCCTGGGGAGTACG
G
>I6629V002B2627 length=361 xy=0739_1553 region=2 run=R_2014_12_30_12_21_21_
ACGGAGAGAGCTAGCGTTATTCGGAATTACTGGGCGTAAAGCGCACGTAGGCGGCTTTGT
AAGTTAGAGGTGAAAGCCTGGAGCTCAACTCCAGAATTGCCTTTAAGACTGCATCGCTTG
AATCCAGGAGAGGTGAGTGGAATTCCGAGTGTAGAGGTGAAATTCGTAGATATTCGGAAG
AACACCAGTGGCGAAGGCGGCTCACTGGACTGGTATTGACGCTGAGGTGCGAAAGCGTGG
GGAGCAAACAGGATTAGATACCCAGGTAGTCCACGCCGTAAACGATGATAACTAGCTGTC
GGGGCTCTTAGAGCTTCGGTGGCGCAGCTAGCGCATTAAGTTATCCGCCTGGGGAGTACG
G
>I6629V002B262P length=24 xy=0739_1535 region=2 run=R_2014_12_30_12_21_21_
GAGATGGCCGCCTGGGGAGTACGG
>I6629V002B264Q length=361 xy=0739_1608 region=2 run=R_2014_12_30_12_21_21_
GCGTAGGTGGCAAGCGTTGTCCGGATTTATTGGGCGTAAAGCGCGCGCAGGCGGTCCTTT
AAGTCTGATGTGAAATCTTGCGGCTCAACCGCAAGCGGTCATTGGAAACTGGGGGACTTG
AGTGCAGAAGAGGAAAGCGGAATTCCACGTGTAGCGGTGAAATGCGTAGAGATGTGGAGG
AACACCAGTGGCGAAGGCGGCTTTCTGGTCTGTAACTGACGCTGAGGCGCGAAAGCGTGG
GGAGCAAACAGGATTAGATACCCTGGTAGTCCACGCCGTAAACGATGATAACTAGCTGTC
GGGGCCCTTAGAGCTTCGGTGGCGCAGCTAACGCATTAAGTTATCCGCCTGGGGAGCACC
G
>I6629V002B264Y length=24 xy=0739_1616 region=2 run=R_2014_12_30_12_21_21_
GAGATGGCTGCCTGGGGAGTACGG
>I6629V002B2650 length=330 xy=0739_1654 region=2 run=R_2014_12_30_12_21_21_
GCGAAGGGTGCAAGCCTTACTCGGAATTACTGGGCGTAAAGCGTGCGTAGGTGGTCTGTT
AAGTCTGATGTGAAAGCCCTGGGCTCAACCTGGGAACTGCATTGGATACTGGCAGACTGG
AGTGCGGTAGAGGATAGCGGAATTCCCGGTGTAGCAGTGAAATGCGTAGATATCGGGAGG
AACATCTGTGGCGAAGGCGGCTATCTGGACCAGCACTGACACTGAGGCACGAAAGCGTGG
GGAGCAAACAGGATTAGATACCCTGGTAGTCCACGCCCTAAACGATGCGAACTGGATGTT
GGGTGCACTTAGGCACTCAGTATCCGAAGC
>I6629V002B265T length=349 xy=0739_1647 region=2 run=R_2014_12_30_12_21_21_
GCGGAGGGAGCTAGCGTTATTCGGAATTACTGGGCGTAAAGCGCACGTAGGCGGCTTTGT
AAGTTAGAGGTGAAAGCCTGGAGCTCAACTCCAGAATTGCCTTTAAGACTGCATCGCTTG
AATCCAGGAGAGGTGAGTGGAATTCCGAGTGTAGAGGTGAAATTCGTAGATATTCGGAAG
AACACCAGTGGCGAAGGCGGCTCACTGGACTGGTATTGACGCTGAGGTGCGAAAGCGTGG
GGAGCAAACAGGATTAGATACCCTGGTAGTCCACGCCGTAAACGATGATAACTAGCTGTC
GGGGCTCTTAGAGCTTCGGTGGCGCAGCTAACGCATTAAGTTAGCCGCC
>I6629V002B26BL length=360 xy=0739_0559 region=2 run=R_2014_12_30_12_21_21_
GCGTAGGGTGCAAGCGTTAATCGGAATTACTGGGCGTAAAGCGTGCGCAGGCGGTTTCGT
AAGACAGAGGTGAAATCCCCGGGCTCAACCTGGGAACTGCCTTTGTGACTGCAAGGCTAG
AGTACGGCAGAGGGGGATGGAATTCCGCGTGTAGCAGTGAAATGCGTAGATATGCGGAGG
AACACCGATGGCGAAGGCAATCCCCTGGGCCTGTACTGACGCTCATGCACGAAAGCGTGG
GGAGCAAACAGGATTAGATACCCTGGTAGTCCACGCCCTAAACGATGTCAACTGGTTGTT
GGGTCTTAACTGACTCAGTAACGAAGCTAACGCGTGAAGTTGACCGCCTGGGGAGTACGG
>I6629V002B26CA length=362 xy=0739_0584 region=2 run=R_2014_12_30_12_21_21_
GCGGAGGGAGCTAGCGTTATTCGGAATTACTGGGCGTAAAGCGCACGTAGGCGGCTTTGT
AAGTTAGAGGTGAAAGCCTGGAGCTCAACTCCAGAATTGCCTTTAAGACTGCATCGCTTG
AATCCGAGGAGAGGTGAGTGGAATTCCGAGTGTAGAGGTGAAATTCGTAGATATTCGGAA
GAACACCAGTGGCGAAGGCGGCTCACTGGACTGGTATTGACGCTGAGGTGCGAAAGCGTG
GGGAGCAAACAGGATTAGATACCCTGGTAGTCCACGCCGTAAACGATGATAACTAGCTGT
CGGGGCTCTTAGAGCTTCGGTGGCGCAGCTAACGCATTAAGTTATCCGCCTGGGGAGTAC
GG
>I6629V002B26FI length=24 xy=0739_0700 region=2 run=R_2014_12_30_12_21_21_
GAGATGGCCGCCTGGGGAGTACGG
>I6629V002B26H7 length=253 xy=0739_0797 region=2 run=R_2014_12_30_12_21_21_
GCGGAGGGAGCTAGCGTTATTCGGAATTACTGGGCGTAAAGCGCACGTAGGCGGCTTTGT
AAGTTAGAGGTGAAAGCCTGGAGCTCAACTCCAGAATTGCCTTTAAGACTGCATCGCTTG
AATCCAGGAGAGGTGAGTGGAATTCCGAGTGTAGAGGTGAAATTCGTAGATATTCGGAAG
AACACCAGTGGCGAAGGCGGCTCACTGGACTGGTATTGACGCTGAGGTGCGAAAGCGTGG
GGAGCAAACGAGG
>I6629V002B26J2 length=360 xy=0739_0864 region=2 run=R_2014_12_30_12_21_21_
GCGGAGGGTGCAAGCGTTAATCGGAATTACTGGCGTAAAGCGCACGCAGGCGGTCTGTCA
AGTCGGATGTGAAATCCCCGGGCTCAACCTGGGAACTGCATTCGAAACTGGCAGGCTGGA
GTCTTGTAGAGGGGGGTAGAATTCCAGGTGTAGCGGTGAAATGCGTAGAGATCTGGAGGA
ATACCGGTGGCGAAGGCGGCCCCCTGGACAAAGACTGACGCTCAGGTGCGAAAGCGTGGG
GAGCAAACAGGATTAGATACCCTGGTAGTCCACGCCGTAAACGATGTCGATTTGGAGGTT
GTGCCCTTGAGGCGTGGCTTCCGGAGCTAACGCGTTAAATCGACCGCCTGGGGAGTACGG
>I6629V002B26OG length=24 xy=0739_1022 region=2 run=R_2014_12_30_12_21_21_
GAGATGGCCGCCTGGGGAGCACGG
>I6629V002B26P2 length=361 xy=0739_1080 region=2 run=R_2014_12_30_12_21_21_
GCGGAGGGAGCTAGCGTTATTCGGAATTACTGGGCGTAAAGCGCACGTAGGCGGCTTTGT
AAGTTAGAGGTGAAAGCCTGGAGCTCAACTCCAGAATTGCCTTTAAGACTGCATCGCTTG
AATCCAGGAGAGGTGAGTGGAATTCCGAGTGTAGAGGTGAAATTCGTAGATATTCGGAAG
AACACCAGTGGCGAAGGCGGCTCACTGGACTGGTATTGACGCTGAGGTGCGAAAGCGTGG
GGAGCAAACAGGATTAGATACCCTGGTAGTCCACGCCGTAAACGATGATAACTAGCTGTC
GGGGCTCTTAGAGCTTCGGTGGCGCAGCTAACGCATTAAGTTATCCGCCTGGGGAGTACG
G
>I6629V002B26QH length=355 xy=0739_1095 region=2 run=R_2014_12_30_12_21_21_
GCGGAGGGAGCTAGCGTTATTCGGAATTACTGGGCGTAAAGCGCACGTAGGCGGCTTTGT
AAGTTAGAGGTGAAAGCCTGGAGCTCAACTCCAGAATTGCCTTTAAGACTGCATCGCTTG
AATCCAGGAGAGGTGAGTGGAATTCCGAGTGTAGAGGTGAAATTCGTAGATATTCGGAAG
AACACCAGTGGCGAAGGCGGCTCACTGGACTGGTATTGACGCTGAGGTGCGAAAGCGTGG
GGAGCAAACAGGATTAGATACCCTGGTAGTCCACGCCGTAAACGATGATAACTAGCTGTC
GGGGCTCTTAGAGCTTCGGTGGCGCAGCTAACGCATTAAGTTATCCGCCTGGGGA
>I6629V002B26WT length=361 xy=0739_1323 region=2 run=R_2014_12_30_12_21_21_
GCAGAGGGTGCGAGCGTTAATCGGATTTACTGGGCGTAAAGCGTGCGTAGGCGGCTTTTT
AAGTCGGATGTGAAATCCCCGAGCTTAACTTGGGAATTGCATTCGATACTGGGAAGCTAG
AGTATGGGAGAGGATGGTAGAATTCCAGGTGTAGCGGTGAAATGCGTAGAGATCTGGAGG
AATACCGATGGCGAAGGCAGCCATCTGGCCTAATACTGACGCTGAGGTACGAAAGCATGG
GGAGCAAACAGGATTAGATACCCTGGTAGTCCATGCCGTAAACGATGTCTACTAGCCGTT
GGGGCCTTTGAGGCTTTAGTGGCGCAGCTAACGCGATAAGTAGACCGCCTGGGGAGTACG
G
>I6629V002B26ZD length=361 xy=0739_1415 region=2 run=R_2014_12_30_12_21_21_
GCAGAGGGTGCAAGCGTTAATCGGAATTACTGGGCGTAAAGCGCGCGTAGGTGGTTCGTT
AAGTTGGATGTGAAAGCCCCGGGCTCAACCTGGGAACTGCATCCAAAACTGGCGAGCTAG
AGTACGGTAGAGGGTGGTGGAATTTCCTGTGTAGCGGTGAAATGCGTAGATATAGGAAGG
AACACCAGTGGCGAAGGCGACCACCTGGACTGATACTGACACTGAGGTGCGAAAGCGTGG
GGAGCAAACAGGATTAGATACCCTGGTAGTCCACGCCGTAAACGATGTCAACTAGCCGTT
GGAATCCTTGAGATTTTAGTGGCGCAGCTAACGCATTAAGTTGACCGCCTGGGGAGTACG
G
>I6629V002B274J length=120 xy=0739_2897 region=2 run=R_2014_12_30_12_21_21_
ACGGAGGGAGCTAGCGTTATTCGGAATTACTGGGCGTAAAGCGCACGTAGGCGGCTTTGT
AAGTTAGAGGTGAAAGCCTGGAGCTCAACTCCAGAATTGCCTTTAAGACTGCATCGCTTG
>I6629V002B2760 length=52 xy=0739_2986 region=2 run=R_2014_12_30_12_21_21_
GAGATGGCCGCCTGGGGAGTACGGCTGAGACTCCCAAGGCACACAGGGGATA
>I6629V002B276Y length=24 xy=0739_2984 region=2 run=R_2014_12_30_12_21_21_
GAGATGGCCGCCTGGGGAGTACGG
>I6629V002B277X length=24 xy=0739_3019 region=2 run=R_2014_12_30_12_21_21_
GAGATGGCCGCCTGGGGAGTACGG
>I6629V002B27AV length=361 xy=0739_1829 region=2 run=R_2014_12_30_12_21_21_
GCGGAGGGAGCTAGCGTTATTCGGAATTACTGGGCGTAAAGCGCGCGTAGGCGGCTTTGC
AAGTTAGAGGTGAAAGCCTGGAGCTCAACTCCAGAATTGCCTTTAAGACTGCATCGCTTG
AATCCAGGAGAGGTGAGTGGAATTCCGAGTGTAGAGGTGAAATTCGTAGATATTCGGAAG
AACACCAGTGGCGAGGGCGGCTCACTGGACTGGTATTGACGCTGAGGTGCGAAAGCGTGG
GGAGCAAACAGGATTAGATACCCTGGTAGTCCACGCCGTAAACGATGATAACTAGCTGTC
GGGGCTCTTAGAGCTTCGGTGGCGCAGCTAACGCATTAAGTTATCCGCCTGGGGAGTACG
G
>I6629V002B27CK length=24 xy=0739_1890 region=2 run=R_2014_12_30_12_21_21_
GAGATGGCCGCCTGAGGAGTACGG
>I6629V002B27DJ length=24 xy=0739_1925 region=2 run=R_2014_12_30_12_21_21_
GAGATGGCCGCCTGGGGAGTACGG
>I6629V002B27JN length=350 xy=0739_2145 region=2 run=R_2014_12_30_12_21_21_
GCGGAGGGAGCTAGCGTTATTCGGAATTACTGGGCGTAAAGCGCACGTAGGCGGCTTTGT
AAGTTAGAGGTGAAAGCCTGGAGCTCAACTCCAGAATTGCCTTTAAGACTGCATCGCTTG
AATCCAGGAGAGGTGAGTGGAATTCCGAGTGTAGAGGTGAAATTCGTAGATATTCGGAAG
AACACCAGTGGCGAAGGCGGCTCACTGGACTGGTATTGACGCTGAGGTGCGAAAGCGTGG
GGAGCAAACAGGATTAGATACCCTGGTAGTCCACGCCGTAAACGATGATAACTAGCTGTC
GGGGCTCTTAGAGCTTCGGTGGCGCAGCTAACGCATTAAGTTATCCGCCT
>I6629V002B27LR length=361 xy=0739_2221 region=2 run=R_2014_12_30_12_21_21_
GCGGAGGGTGCAAGCGTTAATCGGAATTACTGGGCGTAAAGCGCACGCAGGCGGTTTGTT
AAGTCAGATGTGAAATCCCCGGGCTCAACCTGGGAACTGCATCTGATACTGGCAAGCTTG
AGTCTCGTAGAGGGGGGTAGAATTCCAGGTGTAGCGGTGAAATGCGTAGAGATCTGGAGG
AATACCGGTGGCGAAGGCGGCCCCCTGGACGGAGACTGACGCTCAGGTGCGAAAGCGTGG
GGAGCAAACAGGATTAGATACCCTGGTAGTCCACGCCGTAAACGATGTCGACTTGGAGGT
TGTGCCCTTGAGGCGTGGCTTCCGGAGCTAACGCGTTAAGTCGACCGCCTGGGGAGTACG
G
>I6629V002B27M9 length=362 xy=0739_2275 region=2 run=R_2014_12_30_12_21_21_
GCGTAGGGTGCAAGCGTTGTCCGGAATTATTGGGCGTAAAGAGCTCGTAGGTGGTTCGTC
GCGTCTGCTGTGAAAGTCCGAGGCTTAACCTCGGATCTGCAGTGGGTACGGGCGGACTAG
AGTGCGGTAGAGGAGATCGGAATTCCTGGTGTAGCGGTGGAATGCGCAGATATCAGGAGG
AACACCGGTGGCGAAGGCGGATCTCTGGGCCGTAACTGACGCTGAGGAGCGAAAGCATGG
GGAGCGAACAGGCTTAGATACCCTGGTAGTCCATGCCGTAAACGTTGGGCGCTAGGTGTG
GGGCTCTATCCACGAGTTCCGTGCCGCAGCTAACGCACTAAGCGCCCCGCCTGGGGATAC
GG
>I6629V002B27MW length=361 xy=0739_2262 region=2 run=R_2014_12_30_12_21_21_
GCAGAGGGTGCGAGCGTTAATCGGATTTACTGGGCGTAAAGCGTGCGTAGGCGGCTGATT
AAGTCGGATGTGAAATCCCTGAGCTTAACTTAGGAATTGCATTCGATACTGGTCAGCTAG
AGTATGGGAGAGGATGGTAGAATTCCAGGTGTAGCGGTGAAATGCGTAGAGATCTGGAGG
AATACCGATGGCGAAGGCAGCCATCTGGCCTAATACTGACGCTGAGGTACGAAAGCATGG
GGAGCAAACAGGATTAGATACCCTGGTAGTCCATGCCGTAAACGATGTCTACTAGCCGTT
GGGGCCTTTGAGGCTTTAGTGGCGCAGCTAACGCGATAAGTAGACCGCCTGGGGAGTACG
G
>I6629V002B27NO length=354 xy=0739_2290 region=2 run=R_2014_12_30_12_21_21_
GCGGAGGGAGCTAGCGTTATTCGGAATTACTGGGCGTAAAGCGCGCGTAGGCGGCTTTGT
AAGTTAGAGGTGAAAGCCTGGAGCTCAACTCCAGAATTGCCTTTAAGACTGCATCGCTTG
AATCCAGGAGAGGTGAGTGGAATTCCGAGTGTAGAGGTGAAATTCGTAGATATTCGGAAG
AACACCAGTGGCGAAGGCGGCTCACTGGACTGGTATTGACGCTGAGGTGCGAAAGCGTGG
GGAGCAAACAGGATTAGATACCCTGGTAGTCCACGCCGTAAACGATGATAACTAGCTGTC
GGGGCTCTTAGAGCTTCGGTGGCGCAGCTAACGCATTAAGTTATCCGCCTGGGG
>I6629V002B27XS length=23 xy=0739_2654 region=2 run=R_2014_12_30_12_21_21_
GAGATGGCCGCCTGGGGAGTACG
>I6629V002B27YL length=363 xy=0739_2683 region=2 run=R_2014_12_30_12_21_21_
GCGTAGGGCGCAAGCGTTATCCGGAATTATTGGGCGTAAAGAGCTCGTAGGCGGTTTGTC
GCGTCTGCCGTGAAAGTCCGGGGCTCAACTCCGGATCTGCGGTGGGTACGGGCAGACTAG
AGTGATGTAGGGGAGACTGGAATTCCTGGTGTAGCGGTGAAATGCGCAGATATCAGGAGG
AACACCGATGGCGAAGGCAGGTCTCTGGGCATTAACTGACGCTGAGGAGCGAAAGCATGG
GGAGCGAACAGGATTAGATACCCTGGTAGTCCATGCCGTAAACGTTGGGCACTAGGTGTG
GGGGACATTCCACGTTTTCCGCGCCGTAGCTAACGCATTAAGTGCCCCGCCTGGGGAGTA
CCG
>I6629V002B285X length=360 xy=0740_0147 region=2 run=R_2014_12_30_12_21_21_
GCGTAGGCAGCGAGCGTTGTTCGGAGTTACTGGGCGTAAAGCGTGCGTAGGCGGTGGCCC
AAGTCTGGTGTGAAATCTCCCGGCTCAACCGGGAGGGTGCGCCGGAAAACTGGGTCGCTC
GAGTACTGGAGAGGCAAGCGGAATTCCTGGTGTAGCGGTGAAATGCGTAGATATCAGGAG
GAACACCCGTGGTGTAGACGGCTTGCTGGACAGTCACTGACGCTGAGGCACGAAAGCGTG
GGGAGCAAACAGGATTAGATACCCTGGTAGTCCACGCCCTAAACGATGCATACTTGGTGT
GGGCAGTTCAGTCTGTCCGTGCCGAAGCTAACGCGATAAGTATGCCGCCTGGGGATACGG
>I6629V002B2863 length=361 xy=0740_0189 region=2 run=R_2014_12_30_12_21_21_
GCGGAGGGAGCTAGCGTTATTCGGAATTACTGGGCGTAAAGCGCACGTAGGCGGCTTTGT
AAGTTAGAGGTGAAAGCCTGGAGCTCAACTCCAGAATTGCCTTTAAGACTGCATCGCTTG
AGTCCAGGAGAGGTGAGTGGAATTCCGAGTGTAGAGGTGAAATTCGTAGATATTCGGAAG
AACACCAGTGGCGAAGGCGGCTCACTGGACTGGTATTGACGCTGAGGTGCGAAAGCGTGG
GGAGCAGACAGGATTAGATACCCTGGTAGTCCACGCCGTAAACGATGATAACTAGCTGTC
GGGGCTCTTAGAGCTTCGGTGGCGCAGCTAACGCATTAAGTTATCCGCCTGGGGAGTACG
G
>I6629V002B286Q length=361 xy=0740_0176 region=2 run=R_2014_12_30_12_21_21_
GCGGAGGGAGCTAGCGTTATTCGGAATTACTGGGCGTAAAGCGCACGTAGGCGGCTTTGT
AAGTTAGAGGTGAAAGCCTGGAGCTCAACTCCAGAATTGCCTTTAAGACTGCATCGCTTG
AATCCAGGAGAGGTGAGTGGAATTCCGAGTGTAGAGGTGAAATTCGTAGATATTCGGAAG
AACACCAGTGGCGAAGGCGGCTCACTGGACTGGTATTGACGCTGAAGTGCGAAAGCGTGG
GGAGCAAACAGGATTAGATACCCTGGTAGTCCACGCCGTAAACGATGATAACTAGCTGTC
GGGGCTCTTAGAGCTTCGGTGGCGCAGCTAACGCATTAAGTTATCCGCCTGGGGAGTACG
G
>I6629V002B2878 length=361 xy=0740_0230 region=2 run=R_2014_12_30_12_21_21_
ACAGAGGGTGCGAGCGTTAATCGGAATTACTGGGCGTAAAGCGCACGCAGGCGGTCTGTC
AAGTCGGATGTGAAATCCCCGGGCTCAACCTGGGAACTGCATTCGAAACTGGCAGGCTGG
AGTCTTGTAGAGGGGGGTAGAATTCCAGGTGTAGCGGTGAAATGCGTAGAGATCTGGAGG
AATACCGGTGGCGAAGGCGGCCCCCTGGACAAAGACTGACGCTCAGGTGCGAAAGCGTGG
GGAGCAAACAGGATTAGATACCCTGGTAGTCCACGCCGTAAACGATGTCGATTTGGAGGT
TGTGCCCTTGAGGCGTGGCTTCCGGAGCTAACGCGTTAAATCGACCGCCTGGGGAGTACG
G
>I6629V002B287M length=361 xy=0740_0208 region=2 run=R_2014_12_30_12_21_21_
GCGGAGGGAGCTAGCGTTATTCGGAATTACTGGGCGTAAAGCGCACGTAGGCGGCTTTGT
AAGTTAGAGGTGAAAGCCTGGAGCTCAACTCCAGAATTGCCTTTAAGACTGCATCGCTTG
AATCCAGGAGAGGTGAGTGGAATTCCGAGTGTGGAGGTGAAATTCGTAGATATTCGGAAG
AACACCAGTGGCGAAGGCGGCTCACTGGACTGGTATTGACGCTGAGGTGCGAAAGCGTGG
GGAGCAAACAGGATTAGATACCCTGGTAGTCCACGCCGTAAACGATGATAACTAGCTGTC
GGGGCTCTTAGAGCTTCGGTGGCGCAGCTAACGCATTAAGTTATCCGCCTGGGGAGTACG
G
>I6629V002B28AD length=24 xy=0739_3107 region=2 run=R_2014_12_30_12_21_21_
GAGATGGCCGCCTGGGGAGTACGG
>I6629V002B28AO length=360 xy=0739_3118 region=2 run=R_2014_12_30_12_21_21_
GCGTAGGGTGCAAGCGTTAATCGGAATTACTGGGCGTAAAGCGTGCGCAGGCGGTTTTGT
AAGACAGAGGTGAAATCCCCGGGCTCAACCTGGGAACTGCCTTTGTGACTGCAAGGCTAG
AGTACGGCAGAGGGGGATGGAATTCCGCGTGTAGCAGTGAAATGCGTAGATATGCGGAGG
AACACCGATGGCGAAGGCAATCCCCTGGGCCTGTACTGACGCTCATGCACGAAAGCGTGG
GGAGCAAACAGGATTAGATACCCTGGTAGTCCACGCCCTAAACGATGTCAACTGGTTGTT
GGGTCTTAACTGACTCAGTAACGAAGCTAACGCGTGAAGTTGACCGCCTGGGGAGTACGG
>I6629V002B28IS length=25 xy=0739_3410 region=2 run=R_2014_12_30_12_21_21_
GAGATGGGCCGCCTGGGGAGTACGG
>I6629V002B28NQ length=361 xy=0739_3588 region=2 run=R_2014_12_30_12_21_21_
GCGGAGGGAGCTAGCGTTATTCGGAATTACTGGGCGTAAAGCGCACGTAGGCGGCTTTGT
AAGTTAGAGGTGAAAGCCTGGAGCTCAACTCCAGAATTGCCTTTAAGACTGCATCGCTTG
AATCCAGGAGAGGTGAGTGGAATTCCGAGTGTAGAGGTGAAATTCGTAGATATTCGGAAG
AACACCAGTGGCGAAGGCGGCTCACTGGACTGGTATTGACGCTGAGGTGCGAAAGCGTGG
GGAGCAAACAGGATTAGATACCCTGGTAGTCCACGCCGTAAACGATGATAACTAGCTGTC
GGGGCTCTTAGAGCTTCGGTGGCGCAGCTAACGCATTAAGTTATCCGCCTGGGGAGTACG
G
>I6629V002B28UR length=358 xy=0739_3841 region=2 run=R_2014_12_30_12_21_21_
GCGGAGGGTGCAAGCGTTACCCGGAATCACTGGGCGTAAAGGGCGTGTAGGCGGACACTT
AAGTCTGGTTTTAAAGACTGCGGCTCAACCGCAGGGATGGACTGGATACTGGGTGTCTTG
GCCTCTGGGGAGAGAACTGGAATTCCTGGTGTAGCGGTGGAATGCGTAGATACCAGGAGG
AACACCAATGGCGAAGGCAGGTTCTTGGACAGAAGGTGACGCTGAGGCGTGAAAGTGTGG
GGAGCGAACCGGATTAGATACCCGGGTAGTCCACACCCTAAACGATGTACGTTGGCTAAC
CGCAGGATGCTGTGGTTGGCGAAGCTAACGCGATAAACGTACCGCCTGGGGAGTACGG
>I6629V002B28WX length=24 xy=0739_3919 region=2 run=R_2014_12_30_12_21_21_
GAGATGGCCGCCTGGGGAGTACGG
>I6629V002B2913 length=360 xy=0740_1305 region=2 run=R_2014_12_30_12_21_21_
GCGGAGGGAGCTAGCGTTATTCGGAATTACTGGGCGTAAAGCGCACGTAGGCGGCTTTGT
AAGTTAGAGGTGAAAGCCTGGAGCTCAACTCCAGAATTGCCTTTAAGACTGCATCGCTTG
AATCCAGGAGAGGTGAGTGGAATTCCGAGTGTAGAGGTGAAATTCGTAGATATTCGGAAG
AACACCAGTGGCGAAGGCGGCTCACTGGACTGGTATTGACGCTGAGGTGCGAAAGCGTGG
GGAGCAAACAGGATTAGATACCCTGGTAGTCCACGCCCTAAACGATGTCAACTGGTTGTT
GGGTCTTAACTGACTCAGTAACGAAGCTAACGCGTGAAGTTGACCGCCTGGGGAGTACGG
>I6629V002B291Q length=361 xy=0740_1292 region=2 run=R_2014_12_30_12_21_21_
GCGTAGGGTGCAAGCGTTAATCGGAATTACTGGGCGTAAAGTGTGCGCAGGCGGTTTTGT
AAGTCTGACGTGAAATCCCCGAGCTTAACTTGGGAATTGCGTTGGAGACTGCAAGGCTAG
AGTCTGGCAGGAGGGGGGTAGAATTCCACGTGTAGCAGTGAAATGCGTAGAGATGTGGAG
GAACACCGATGGCGAAGGCAGCCCCCTGGGTCAAGACTGACGCTCATGCACGAAAGCGTG
GGGAGCAAACAGGATTAGATACCCTGGTAGTCCACGCCCTAAACGATGTCTACTAGTTGT
CGGGTTTTAATTAACTTGGTAACGCAGCTAACGCGTGAAGTAGACCGCCTGGGGAGTACG
G
>I6629V002B293B length=358 xy=0740_1349 region=2 run=R_2014_12_30_12_21_21_
GCGGAGGGTGCAAGCGTTACCCGGAATCACTGGGCGTAAAGGGCGTGTAGGCGGACACTT
AAGTCTGGTTTTAAAGACTGCGGCTCAACCGCAGGGATGGACTGGATACTGGGTGTCTTG
ACCTCCGGAGAGAGAACTGGAATTCCTGGTGTAGCGGTGGAATGCGTAGATACCAGGAGG
AACACCAATGGCGAAGGCAGGTTCTTGGACAGAAGGTGACGCTGAGGCGCGAAAGTGTGG
GGAGCGAACCGGATTAGATACCCGGGTAGTCCACACCCTAAACGATGTACGTTGGCTAAC
CGCAGGATGCTGTGGTTGGCGAAGCTAACGCGATAAACGTACCGCCTGGGGAGTACGG
>I6629V002B294F length=348 xy=0740_1389 region=2 run=R_2014_12_30_12_21_21_
GCGTAGGGTGCGAGCGTTAATCGGAATTACTGGGCGTAAAGCGTGCGCAGGCGGTTTTGT
AAGACAGAGGTGAAATCCCCGGGCCCAACCTGGGAACTGCCTTTGTGACTGCAAGGCTAG
AGTACGGCAGAGGGGGATGGAATTCCGCGTGTAGCAGTGAAATGCGTAGATATGCGGAGG
AACACCGATGGCGAAGGCAATCCCCTGGGCCTGTACTGACGCTCATGCACGAAAGCGTGT
GGAGCAAACAGGATTAGATACCCTGGTAGTCCACGCCCTAAACGATGTCAACTGGTTGTT
GGGTCTTAACTGACTCAGTAACGAAGCTAACGCGTGAAGTTGACCGCC
>I6629V002B297T length=360 xy=0740_1511 region=2 run=R_2014_12_30_12_21_21_
GCGTAGGGTGCAAGCGTTAATCGGAATTACTGGGCGTAAAGCGTGCGCAGGCGGTTTTGT
AAGTCTGTCGTGAAATCCCCGGGCTCAACCTGGGAATTGCGATGGAGACTGCAAGGCTGG
AGTCTGGCAGAGGGGGGTAGAATTCCACGTGTAGCAGTGAAATGCGTAGAGATGTGGAGG
AACACCGATGGCGAAGGCAGCCCCCTGGGTCAAGACTGACGCTCATGCACGAAAGCGTGG
GGAGCAAACAGGATTAGATACCCTGGTAGTCCACGCCCTAAACGATGTCTACTAGTTGTC
GGGTCTTAATTGACTTGGTAACGCAGCTAACGCGTGAAGTAGACCGCCTGGGGAGTACGG
>I6629V002B297X length=360 xy=0740_1515 region=2 run=R_2014_12_30_12_21_21_
GCGTAGGGTGCGAGCGTTAATCGGAATTACTGGGCGTAAAGCGTGCGCAGGCGGTTTTGT
AAGACAGAGGTGAAATCCCCGGGCTCAACCTGGGAACTGCCTTTGTGACTGCAAGGCTAG
AGTACGGCAGAGGGGGATGGAATTCCGCGTGTAGCAGTGAAATGCGTAGATATGCGGAGG
AACACCGATGGCGAAGGCAATCCCCTGGGCCTGTACCGACGCTCATGCACGAAAGCGTGG
GGAGCAAACAGGATTAGATACCCTGGTAGTCCACGCCCTAAACGATGACAACTGGTTGTT
GGGTCTTAACTGACTCAGTAACGAAGCTAACGCGTGAAGTTGACCGCCTGGGGAGTACGG
>I6629V002B29AE length=360 xy=0740_0308 region=2 run=R_2014_12_30_12_21_21_
GCGTAGGGTGCAAGCGTTAACCGGAATTACTGGGCGTAAAGCGTGCGCAGGCGGTTTCGT
AAGACAGAGGTGAAATCCCCGGGCTCAACCTGGGAACTGCCTTTGTGACTGCAAGGCTGG
AGTGCGGCAGAGGGGGATGGAATTCCGCGTGTAGCAGTGAAATGCGTAGATATGCGGAGG
AACACCGATGGCGAAGGCAATCCCCTGGGCCTGCACTGACGCTCATGCACGAAAGCGTGG
GGAGCAAACAGGATTAGATACCCTGGTAGTCCACGCCCTAAACGATGTCAACTGGTTGTT
GGGTCTTCACTGACTCAGTAACGAAGCTAACGCGTGAAGTTGACCGCCTGGGGAGTACGG
>I6629V002B29D9 length=361 xy=0740_0447 region=2 run=R_2014_12_30_12_21_21_
GCGGAGGGAGCTAGCGTTATTCGGAATTACTGGGCGTAAAGCGCACGTAGGCGGCTTTGT
AAGTTAGAGGTGAAAGCCTGGAGCTCAACTCCAGAATTGCCTTTAAGACTGCATCGCTTG
AATCCAGGAGAGGTGAGTGGGATTCCGAGTGTAGAGGTGAAATTCGTAGATATTCGGAAG
AACACCAGTGGCGAAGGCGGCTCACTGGACTGGTATTGACGCTGAGGTGCGAAAGCGTGG
GGAGCAAACAGGATTAGATACCCGGGTAGTCCACGCCGTAAACGATGATAACTAGCTGTC
GGGGCTCTTAGAGCTTCGGTGGCGCAGCTAACGCATTAAGTTATCCGCCTGGGGAGTACG
G
>I6629V002B29DP length=361 xy=0740_0427 region=2 run=R_2014_12_30_12_21_21_
ACGGAGGGAGCTAGCGTTATTCGGAATTACTGGGCGTAAAGCGCACGTAGGCGGCTTTGT
AAGTTAGAGGTGAAAGCCTGGAGCTCAACTCCAGAATTGCCTTTAAGACTGCATCGCTTG
AATCCAGGAGAGGTGAGTGGAATTCCGAGTGTAGAGGTGAAATTCGTAGATATTCGGAAG
AACACCAGTGGCGAAGGCGGCTCACTGGACTGGTATTGACGCTGAGGTGCGAAAGCGTGG
GGAGCAAACAGGATTAGATACCCTGGTAGTCCACGCCGTAAACGATGATAACTAGCTGTC
GGGGCTCTTAGAGCTTCGGTGGCGCAGCTAACGCATTAAGTTATCCGCCTGGGGAGTACG
G
>I6629V002B29F0 length=24 xy=0740_0510 region=2 run=R_2014_12_30_12_21_21_
GAGATGACCGCCTGGGGAGTACGG
>I6629V002B29JY length=366 xy=0740_0652 region=2 run=R_2014_12_30_12_21_21_
GCGTAGGGTGCAAGCGTTAATCGGAATTACTGGGCGTAAAGCGTGCGCAGGCGGTTTTGT
AAGTCTGACGTGAAATCCCCCGGGCTTAACCTGGGGATTGCGTTGGAGAACCGCAAGGCT
AGAGTCTGGCAGAGGGGGGGTAGAATTCCACGTGTAGCAGTGAAATGCGTAGAGATGTGG
AGGAACACCGATGGCGAACGGCAGCCCCCTGGGTCAAGACTGACGCTCAATGCACGAAAG
CGTGGGGAGCAAACAGGATCAGATACCCTGGTAGTCCACGTCCCTAAACGATGTCTACTA
GTTGTCGGGTTTTAATAACTTGGTAACGCAGCTAAACGCGTGAAGTAGACCGCCTGGGGA
GTACGG
>I6629V002B29LZ length=361 xy=0740_0725 region=2 run=R_2014_12_30_12_21_21_
GCGGAGGGAGCTAGCGTTATTCGGAATTACTGGGCGTAAAGCGCACGTAGGCGGCTTTGT
AAGTTAGAGGTGAAAGCCTGGAGCTCAACTCCAGAATTGCCTTTAAGACTGCATCGCTTG
AATCCGGGAGAGGTGAGTGGAATTCCGAGTGTAGAGGTGAAATTCGTAGATATTCGGAAG
AACACCAGTGGCGAAGGCGGCTCACTGGACTGGTATTGACGCTGAGGTGCGAAAGCGTGG
GGAGCAAACAGGATTAGATACCCTGGTAGTCCACGCCGTAAACGATGATAACTAGCTGTC
GGGGCTCTTAGAGCTTCGGTGGCGCAGCTAACGCATTAAGTTAGCCGCCTGGGGAGTACG
G
>I6629V002B29MQ length=24 xy=0740_0752 region=2 run=R_2014_12_30_12_21_21_
GAGGTGGCCGCCTGGGGAGTACGG
>I6629V002B29N1 length=359 xy=0740_0799 region=2 run=R_2014_12_30_12_21_21_
GCGTAGGGTGCAAGCGTTAATCGGAATTACTGGGCGTAAAGCGTGCGCAGGCGGTTATAT
AAGACAGATGTGAAATCCCCGGGCTCAACCTGGGAACTGCATTTGTGACTGTATAGCTAG
AGTACGGCAGAGGGGGATGGAATTCCGCGTGTAGCAGTGAAATGCGTAGATATGCGGAGG
AACACCGATGGCGAAGGCAATCCCCTGGGCCTGCACTGACGCTCATGCACGAAAGCGTGG
GGAGCAAACAGGATTAGATACCCTGGTAGTCCACGCCCTAAACGATGTCAACTGGTTGTT
GGGGATTTTTTTCTCAGTAACGAAGCTAACGCGTGAAGTTGGCCGCCTGGGGAGTACGG
>I6629V002B29N8 length=361 xy=0740_0806 region=2 run=R_2014_12_30_12_21_21_
GCGGAGGGAGCTAGCGTTATTCGGAATTACTGGGCGTAAAGCGCACGTAGGCGGCTTTGT
AAGTTAGAGGTGAAAGCCTGGAGCTCAACTCCAGAATTGCCTTTAAGACTGCATCGCTTG
AATCCAGGAGAGGTGAGTGGAATTCCGAGTGTAGAGGTGAAATTCGTAGATATTCGGAAG
AACACCAGTGGCGAAGGCGGCTCACTGGACTGGTATTGACGCTGAGGTGCGAAAGCGTGG
GGAGCAAACAGGATTAGGTACCCTGGTAGTCCACGCCGTAAACGATGATAACTAGCTGTC
GGGGCTCTTAGAGCTTCGGTGGCGCAGCTAACGCATTAAGTTATCCGCCTGGGGAGTACG
G
>I6629V002B29NK length=24 xy=0740_0782 region=2 run=R_2014_12_30_12_21_21_
GAGATGGCCGCCTGGGGAGTACGG
>I6629V002B29NS length=358 xy=0740_0790 region=2 run=R_2014_12_30_12_21_21_
GCGGAGGGTGCAAGCGTTACCCGGAATCACTGGGCGTAAAGGGCGTGTAGGCGGACACTT
AAGTCTGGTTTTAAAGACTGCGGCTCAACCGCAGGGATGGACTGGATACTGGGTGTCTTG
ACCTCTGGAGAGAGAACCGGAACTCCTGGTGTAGCGGTGGAATGCGTAGATACCAGGAGG
AACACCAATGGCGAAGGCAGGTTCTTGGACAGAAGGTGACGCTGAGGCGCGAAAGTGTGG
GGAGCGAACCGGATTAGATACCCGGGTAGTCCACACCCTAAACGATGTACGTTGGCTAAC
CGCAGGATGCTGTGGTTGGCGAAGCTAACGCGATAAACGTGCCGCCTGGGGAGTACGG
>I6629V002B29QG length=355 xy=0740_0886 region=2 run=R_2014_12_30_12_21_21_
GCGGAGGGAGCTAGCGTTATTCGGAATTACTGGGCGTAAAGCGCACGTAGGCGGCTTTGT
AAGTTAGAGGTGAAAGCCTGGAGCTCAACTCCAGAATTGCCTTTAAGACTGCATCGCTTG
AATCCAGGAGAGGTGAGTGGAATTCCGAGTGTAGAGGTGAAATTCGTAGATATTCGGAAG
AACACCAGTGGCGAAGGCGGCTCACTGGACTGGTATTGACGCTGAGGTGCGAAAGCGTGG
GGAGCAAACAGGATTAGATACCCTGGTAGTCCACGCCGTAAACGATGATAACTAGCTGTC
GGGGCTCTTAGAGCTTCGGTGGCGCAGCTAACGCATTAAGTTATCCGCCTGGGGA
>I6629V002B29QS length=24 xy=0740_0898 region=2 run=R_2014_12_30_12_21_21_
GAGATGACCGCCTGGGGAGTACGG
>I6629V002B29US length=361 xy=0740_1042 region=2 run=R_2014_12_30_12_21_21_
GCGGAGGGAGCTAGCGTTATTCGGAATTACTGGGCGTAAAGCGCACGTAGGCGGCTTTGT
AAGTTAGAGGTGAAAGCCTGGAGCTCAACTCCAGAATTGCCTTTAAGACTGCATCGCTTG
AATCCAGGAGAGGTGAGTGGAATTCCGAGTGTAGAGGTGAAATTCGTAGATATTCGGAAG
AACACCAGTGGCGAAGGCGGCTCACTGGACTGGTATTGACGCTGAGGTGCGAAAGCGTGG
GGAGCAAACAGGATTAGATACCCTGGTAGTCCACGCCGTAAACGATGATAACTAGCTGTC
GGGGCTCTTAGAGCTTCGGTGGCGCAGCTAACGCATTAAGTTATCCGCCTGGGGAGTACG
G
>I6629V002B29YQ length=281 xy=0740_1184 region=2 run=R_2014_12_30_12_21_21_
GCGAGAGGGTGCGAGCGTTAATCGGATTTACTGGGCGTAAAGCGTGCGTAGGCGGCTTTT
TAAGTCGGATGTGAAATCCCCGAGCTTAACTTGGGAATTGCATTCGATACTGGGAAGCTA
GAGTATGGGAGAGGATGGTAGAATTCCAGGTGTAGCGGTGAAATGCGTAGAGATCTGGAG
GAATACCGATGGCGAAGGCAGCCATCTGGCCTAATACTGACGCTGAGGTACGAAAGGCAT
GGGGAGCAAACAGGATTAGATACCCTGGTAGTCCATGCCGT
>I6629V002B29Z6 length=358 xy=0740_1236 region=2 run=R_2014_12_30_12_21_21_
GCGGAGGGTGCAAGCGTTACCCGGAATCACTGGGCGTAAAGGGCGTGTAGGCGGACACTT
AAGTCTGGTTTTGAAGACTGCGGCTCAACCGCAGGGATGGACTGGATACTGGGTGTCTTG
ACCTCTGGAGAGAGAACTGGAATTCCTGGTGTAGCGGTGGAATGCGTAGATACCAGGAGG
AACACCAATGGCGAAGGCAGGTTCTTGGACAGAAGGTGACGCTGAGGCGCGAAAGTGTGG
GGAGCGAACCGGATTAGATACCCGGGTAGTCCACACCCTAAACGATGTACGTTGGCTAAC
CGCAGGATGCTGTGGTTGGCGAAGCTAACGCGATAAACGTACCGCCTGGGGAGTACGG
>I6629V002B2A9F length=24 xy=0729_1265 region=2 run=R_2014_12_30_12_21_21_
GAGATGGCCGCCTGGGGAGTACGG
>I6629V002B2A9J length=24 xy=0729_1269 region=2 run=R_2014_12_30_12_21_21_
GAGATGGCCGCCTGGGGAGTACGG
>I6629V002B2AF8 length=361 xy=0729_0214 region=2 run=R_2014_12_30_12_21_21_
GCGGAGGGAGCTAGCGTTATTCGGAATTACTGGGCGTAAAGCGCACGTAGGCGGCTTTGT
AAGTTAGAGGTGAAAGCCTGGAGCTCAACTCCAGAATTGCCTTTAAGACTGCATCGCTTG
AATCCAGGAGAGGTGAGTGGAATTCCGAGTGTAGAGGTGAAATTCGTAGATATTCGGAAG
AACACCAGTGGCGAAGGCGGCTCACTGGACTGGTATTGACGCTGAGGTGCGAAAGCGTGG
GGAGCAAACAGGATTAGATACCCTGGTAGTCCACGCCGTAAACGATGATAACTAGCTGTC
GGGGCTCTTAGAGCTTCGGTGGCGCAGCTAACGCATTAAGTTATCCGCCTGGGGAGTACG
G
>I6629V002B2AIO length=24 xy=0729_0302 region=2 run=R_2014_12_30_12_21_21_
GAGATGGCCGCCTGGGGAGTACGG
>I6629V002B2AKU length=300 xy=0729_0380 region=2 run=R_2014_12_30_12_21_21_
GCGGAGGGAGCTAGCGTTATTCGGAATTACTGGGCGTAAAGCGCACGTAGGCGGCTTTGT
AAGTTAGAGGTGAAAGCCTGGAGCTCAACTCCAGAATTGCCTTTAAGGCTGCATCGCTTG
AATCCAGGAGAGGTGAGTGGAATTCCGAGTGTAGAGGTGAAATTCGTAGATATTCGGAAG
AACACCAGTGGCGAAGGCGGCTCACTGGACTGGTATTGACGCTGAGGTGCGAAAGCGTGG
GGAGCAAACAGGATTAGATACCCTGGTAGTCCACGCCGTAAACGATGATAACTAGCTGTC
>I6629V002B2AL6 length=24 xy=0729_0428 region=2 run=R_2014_12_30_12_21_21_
GAGATGGCCGCCTGGGGAGTACGG
>I6629V002B2AQC length=362 xy=0729_0578 region=2 run=R_2014_12_30_12_21_21_
GCGGAGGGAGCTAGCGTTATTCGGAATTACTGGGCGTAAAGCGCACGTAGGCGGCTTTGT
AAGTTAGAGGTGAAAGCCTGGAGCTCAACTCCAGAATTGCCTTTAAGACTGCATCGCCTG
AATCCAGGAGAGGTGACGTGGAATTCCGAGTGTAGAGGTGAAATTCGTAGATATTCGGAA
GAACACCAGTGGCGAAGGCGGCTCACTGGACTGGTATTGACGCTGAGGTGCGAAAGCGTG
GGGAGCAAACAGGATTAGATACCCTGGTAGTCCACGCCGTAAACGGTGATAACTAGCTGT
CGGGGCTCTTAGAGCTTCGGTGGCGCAGCTAACGCATTAAGTTATCCGCCTGGGGAGTAC
GG
>I6629V002B2AR2 length=24 xy=0729_0640 region=2 run=R_2014_12_30_12_21_21_
GAGATGGCCGCCTGGGGAGTACGG
>I6629V002B2ASG length=24 xy=0729_0654 region=2 run=R_2014_12_30_12_21_21_
GAGATGGCCGCCTGGGGAGTACGG
>I6629V002B2ASZ length=24 xy=0729_0673 region=2 run=R_2014_12_30_12_21_21_
GAGATGGCCGCCTGGGGAGTACGG
>I6629V002B2AZ4 length=24 xy=0729_0930 region=2 run=R_2014_12_30_12_21_21_
GAGATGGCCGCCTGGGGAGTACGG
>I6629V002B2B67 length=24 xy=0729_2481 region=2 run=R_2014_12_30_12_21_21_
GAGATGGCCGCCTGGGGAGTACGG
>I6629V002B2B73 length=358 xy=0729_2513 region=2 run=R_2014_12_30_12_21_21_
GCGGAGGATGCAAGCGTTACCCGGAATCACTGGGCGTAAAGGGCGTGTAGGCGGACACTT
AAGTCTGGTTTTAAAGACTGCGGCTCAACCGCAGGGATGGACTGGATACTGGGTGTCTTG
ACCTCTGGAGAGAGAACTGGAATTCCTGGTGTAGCGGTGGAATGCGTAGATACCAGGAGG
AACACCAATAGCGAAGGCAGGTTCTTGGACAGAAGGTGACGCTGAGGCGCGAAAGTGTGG
GGAGCGAACCGGATTAGATACCCGGGTAGTCCACACCCTAAACGATGTACGTTGGCTAAC
CGCAGGATGCTGTGGTTGGCGAAGCTAACGCGATAAACGTACCGCCTGGGGAGTACGG
>I6629V002B2BC8 length=361 xy=0729_1402 region=2 run=R_2014_12_30_12_21_21_
GCGGAGGGAGCTAGCGTTATTCGGAATTACTGGGCGTAAAGCGCACGTAGGCGGCTTTGT
AAGTTAGAGGTGAAAGCCTGGAGCTCAACTCCAGAATTGCCTTTAAGACTGCATCGCTTG
AATCCAGGAGAGGTGAGTGGAATTCCGAGTGTAGAGGTGAAATTCGTAGATATTCGGAAG
AACACCAGTGGCGAAGGCGGCTCACTGGACTGGTATTAACGCTGAGGTGCGAAAGCGTGG
GGAGCAAACAGGATTAGATACCCTGGTAGTCCACGCCGTAAACGATGATAACTAGCTGTC
GGGGCTCTTAGAGCTTCGGTGGCGCAGCTAACGCATTAAGTTATCCGCCTGGGGAGTACG
G
>I6629V002B2BDO length=361 xy=0729_1418 region=2 run=R_2014_12_30_12_21_21_
GCGGAGGGAGCTAGCGTTATTCGGAATTACTGGGCGTAAAGCGCACGTAGGCGGCTTTGT
AAGTTAGAGGTGAAAGCCTGGAGCTCAACTCCAGAATTGCCTTTAAGACTGCATCGCTTG
AATCCAGGAGAGGTGAGTGGAATTCCGAGTGTAGAGGTGAAATTCGTAGATATTCGGAAG
AACACCAGTGGCGAAGGCGGCTCACTGGACTGGTATTGACGCTGAGGTGCGAAAGCGTGG
GGAGCAAACAGGATTAGATACCCTGGTAGTCCACGCCGTAAACGATGATAACTAGCTGTC
GGGGCTCTTAGAGCTTCGGTGGCGCAGCTAACGCATTAAGTTATCCGCCTGGGGAGTACG
G
>I6629V002B2BDZ length=13 xy=0729_1429 region=2 run=R_2014_12_30_12_21_21_
GAGATGGCCGCCT
>I6629V002B2BHL length=361 xy=0729_1559 region=2 run=R_2014_12_30_12_21_21_
GCGGAGGGAGCTAGCGTTATTCGGAATTACTGGGCGTAAAGCGCACGTAGGCGGCTTTGT
AAGTTAGAGGTGAAAGCCTGGAGCTCAACTCCAGAATTGCCTTTAAGACTGCATCGCTTG
AATCCAGGAGAGGTGAGTGGAATTCCGAGTGTAGAGGTGAAATTCGTAGATATTCGGAAG
AACACCAGTGGCGAAGGCGGCTCACTGGACTGGTATTGACGCTGAGGTGCGAAAGCGTGG
GGAGCAAACAGGATTAGATACCCTGGTAGTCCACGCCATAAACGATGATAACTAGCTGTC
GGGGCTCTTAGAGCTTCGGTGGCGCAGCTAACGCATTAAGTTATCCGCCTGGGGAGTACG
G
>I6629V002B2BJH length=363 xy=0729_1627 region=2 run=R_2014_12_30_12_21_21_
GCGAAGGGTGCAAGCGTTACTCGGAATTACTGGGCGTAAAGCGTGCGTAGGTGGTTGTTT
AAGTCTGTCGTGAAAGCCCTGGGCTCAACCTGGGAATTGCGATGGAAACTGGGCGACTAG
AGTGTGGCAGAGGGTAGTGGAATTCCTGGTGTAGCAGTGAAATGCGTAGAGATCAGGAGG
AACATCCGTGGCGAAGGCGACTGCCTGGGCCAACACTGACACTGAGGCACGAAAGCGTGG
GGAGCAAACAGGATTAGATACCCGTGGTAGTCCACGCCCTAAACGATGCGAACTGGATGT
TGGGTGCAATTTGGCACGCAGTATCGAAGCTAACGCGCTAAGTTCGCCGCCTGGGGAGTA
CGG
>I6629V002B2BNZ length=361 xy=0729_1789 region=2 run=R_2014_12_30_12_21_21_
GCGGAGGGAGCTAGCGTTATTCGGAATTACTGGGCGTAAAGCGCACGTAGGCGGCTTTGT
AAGTTAGAGGTGAAAGCCTGGAGCTCAACTCCAGAATTGCCTTTAAGACTGCATCGCTTG
AATCCAGGAGAGGTGAGTGGAATTCCGAGTGTAGAGGTGAAATTCGTAGATATTCGGAAG
AACACCAGTGGCGAAGGCGGCTCACTGGACTGGTATTGACGCTGAGGTGCGAAAGCGTGG
GGAGCAAACAGGATTAGATACCCTGGTAGTCCACGCCGTAAACGATGATAACTAGCTGTC
GGGGCTCTTAGAGCTTCGGTGGCGCAGCTAACGCATTAAGTTATCCGCCTGGGGAGTACG
G
>I6629V002B2BSP length=360 xy=0729_1959 region=2 run=R_2014_12_30_12_21_21_
GCGTAGGGTGCAAGCGTTAATCGGAATTACTGGGCGTAAAGCGTGCGCAGGCGGTTTTGT
AAGACAGAGGTGAAATCCCCGGGCTCAACCTGGGAACTGCCTTTGTGACTGCAAGGCTGG
AGTGCGGCAGAGGGGGATGGAATTCCGCGTGTAGCAGTGAAATGCGTAGATATGCGGAGG
AACACCGATGGCGAAGGCAATCCCCTGGGCCTGCACTGACGCTCATGCACGAAAGCGTGG
GGAGCAAACAGGATTAGATACCCTGGTAGTCCACGCCCTAAACGATGTCAACTGGTTGTT
GGGTCTTCACTGACTCAGTAACGAAGCTAACGCGTGAAGTTGACCGCCTGGGGAGTACGG
>I6629V002B2BUZ length=362 xy=0729_2041 region=2 run=R_2014_12_30_12_21_21_
GCGTAGGGTGCGAGCGTTAATCGGATTTACTGGGCGTAAAGCGTGCGCAGGCGGCCCGTT
AAGACAGGTGTGAAATCCCTGGGCTCAACCTAGGAATTGCGCTTGTGACTGGCGGGCTCG
AGTACGGTAGAGGGGGGTGGAATTCCTGGTGTAGCAGTGAAATGCGTAGAGATCAGGAGG
AACACCGATGGCGAAGGCAGCCCCCTGGGCCTGTACTGACGCTCATGCACGAAAGCGTGG
GGAGCAAACAGGATTAGATACCCTGGTAGTCCACGCCCTAAACGATGGGTACTAGCCGTT
TGGTGCGCGATAGCGCTGAGTGGCGAAGCTAACGCGTGAAGTACCCCGCCTGGGGAGTAC
GG
>I6629V002B2BW4 length=361 xy=0729_2118 region=2 run=R_2014_12_30_12_21_21_
GCGGAGGGAGCTAGCGTTATTCGGAATTACTGGGCGTAAAGCGCACGTAGGCGGCCTTGT
AAGTTAGAGGTGAAAGCCTGGAGCTCAACTCCAGAATTGCCTTTAGGACTGCATCGCTTG
AATCCAGGAGAGGTGAGTGGAATTCCGAGTGTAGAGGTGAAATTCGTAGATATTCGGAAG
AACACCAGTGGCGAAGGCGGCTCACTGGACTGGTATTGACGCTGAGGTGCGAAAGCGTGG
GGAGCAAACAGGATTAGATACCCTGGTAGTCCACGCCGTGAACGATGATAACTAGCTGTC
GGGGCTCTTAGAGCTTCGGTGGCGCAGCTAACGCATTAAGTTATCCGCCTGGGGAGTACG
G
>I6629V002B2BX4 length=355 xy=0729_2154 region=2 run=R_2014_12_30_12_21_21_
GCGGAGGGAGCTAGCGTTATTCGGAATTACTGGGCGTAAAGCGCACGTAGGCGGCTTTGT
AAGTTAGAGGTGAAAGCCTGGAGCTCAACTCCAGAATTGCCTTTAAGACTGCATCGCTTG
AATCCAGGAGAGGTGAGTGGAATTCCGAGTGTAGAGGTGAAATTCGTAGATATTCGGAAG
AACACCAGTGGCGAAGGCGGCTCACTGGACTGGTATTGACGCTGAGGTGCGAAAGCGTGG
GGAGCAAACAGGATTAGATACCCTGGTAGTCCACGCCGTAAACGATGATAACTAGCTGTC
GGGGCTCTTAGAGCTTCGGTGGCGCAGCTAACGCATTAAGTTATCCGCCTGGGGA
>I6629V002B2BXN length=24 xy=0729_2137 region=2 run=R_2014_12_30_12_21_21_
GAGATGGCCGCCTGGGGAGTACGG
>I6629V002B2BXP length=361 xy=0729_2139 region=2 run=R_2014_12_30_12_21_21_
GCGGAGGGAGCTAGCGTTATTCGGAATTACTGGGCGTAAAGCGCACGTAGGCGGCCTTGT
AAGTTAGAGGTGAAAGCCTGGAGCTCAACTCCAGAATTGCCTTTAAGACTGCATCGCTTG
AATCCAGGAGAGGTGAGTGGAATTCCGAGTGTAGAGGTGAAATTCGTAGGTATTCGGAAG
AACACCAGTGGCGAAGGCGGCTCACTGGACTGGTATTGACGCTGAGGTGCGAAAGCGTGG
GGAGCAAACAGGATTAGATACCCTGGTAGTCCACGCCGTAAACGATGATAACTAGCTGTC
GGGGCTCTTAGAGCTTCGGTGGCGCAGCTAACGCATTAAGTTATCCGCCTGGGGAGTACG
G
>I6629V002B2C39 length=355 xy=0729_3671 region=2 run=R_2014_12_30_12_21_21_
GCGGAGGGAGCTAGCGTTATTCGGAATTACTGGGCGTAAAGCGCACGTAGGCGGCTTTGT
AAGTTAGAGGTGAAAGCCTGGAGCTCAACTCCAGAATTGCCTTTAAGACTGCATCGCTTG
AATCCAGGAGAGGTGAGTGGAATTCCGAGTGTAGAGGTGAAATTCGTAGATATTCGGAAG
AACACCAGTGGCGAAGGCGGCTCACTGGACTGGTATTGACGCTGAGGTGCGAAGGCGTGG
GGAGCAAACAGGATTAGATACCCTGGTAGTCCACGCCGTAAACGATGATAACTAGCTGTC
GGGGCTCTTAGAGCTTCGGTGGCGCAGCTAACGCATTAAGTTATCCGCCTGGGGA
>I6629V002B2C5G length=361 xy=0729_3714 region=2 run=R_2014_12_30_12_21_21_
GCGGAGGGAGCTAGCGTTATTCGGAATTACTGGGCGTAAAGCGCACGTAGGCGGCTTTGT
AAGTTAGAGGTGAAAGCCTGGAGCTCAACTCCAGAATTGCCTTTAAGACTGCATCGCTTG
AATCCAGGAGAGGTGAGTGGAATTCCGAGTGTAGAGGTGAAATTCGTAGATATTCGGAAG
AACACCAGTGGCGAAGGCGGCTCACTGGACTGGTATTGACGCTGAGGTGCGAAAGCGTGG
GGAGCAAACAGGATTAGATACCCTGGTAGTCCACGCCGTAAACGATGATAACTAGCTGTC
GGGGCTCTTAGAGCTTCGGTGGCGCAGCTAACGCATTAAGTTATCCGCCTGGGGAGTACG
G
>I6629V002B2C7A length=24 xy=0729_3780 region=2 run=R_2014_12_30_12_21_21_
GAGATGGCCGCCTGGGGAGTACGG
>I6629V002B2CIL length=361 xy=0729_2891 region=2 run=R_2014_12_30_12_21_21_
GCGGAGGGAGCTAGCGTTATTCGGAATTACTGGGCGTAAAGCGCACGTAGGCGGCTTTGT
AAGTTAGAGGTGAAAGCCTGGAGCTCAACTCCAGAATTGCCTTTAAGACTGCATCGCTTG
AATCCAGGAGAGGTGAGTGGAATTCCGAGTGTAGAGGTGAAATTCGTAGATATTCGGAAG
AACACCAGTGGCGAAGGCGGCTCACTGGACTGGTATTGACGCTGAGGTGCGAAAGCGTGG
GGAGCAAACAGGATTAGATACCCTGGTAGTCCACGCCGTAAACGATGATAACTAGCTGTC
GGGGCTCTTAGAGCTTCGGTGGCGCAGCTAACGCATTAAGTTATCCGCCTGGGGAGTACG
G
>I6629V002B2CP3 length=361 xy=0729_3161 region=2 run=R_2014_12_30_12_21_21_
GCGGAGGGAGCTAGCGTTATTCGGAATTACTGGGCGTAAAGCGCACGTAGGCGGCTTTGT
AAGTTAGAGGTGAAAGCCTGGAGCTCAACTCCAGAATTGCCTTTAAGACTGCATCGCTTG
AATCCAGGAGAGGTGAGTGGAATTCCGAGTGTAGAGGTGAAATTCGTAGATATTCGGAAG
AACACCAGTGGCGAAGGCGGCTCACTGGACTGGTATTGACGCTGAGGTGCGAAAGCGTGG
GGAGCAAACAGGATTAGATACCCTGGTAGTCCACGCCGTAAACGATGATAACTAGCTGTC
GGGGCTCTTAGAGCTTCGGTGGCGCAGCTAACGCATTAAGTTATCCGCCTGGGGAGTACG
G
>I6629V002B2CP7 length=358 xy=0729_3165 region=2 run=R_2014_12_30_12_21_21_
GCGGAGGGTGCAAGCGTTACCCGGAATCACTGGGCGTAAAGGGCGTGTAGGCGGACACTT
AAGTCTGGTTTTAAAGACTGCGGCTCAACCGCAGGGATGGACTGGATACTGGGTGTCTTG
ACCTCCGGAGAGAGAACTGGAATTCCTGGTGTAGCGGTGGAATGCGTAGATACCAGGAGG
AACACCAATGGCGAAGGCAGGTTCTTGGACAGAAGGTGACGCTGAGGCGCGAAAGTGTGG
GGAGCGAACCGGATTAGATACCCGGGTAGTCCACACCCTAAACGATGTACGTTGGCTAAC
CGCAGGATGCTGTGGTTGGCGAAGCTAACGCGATAAACGTACCGCCTGGGGAGTACGG
>I6629V002B2CQF length=24 xy=0729_3173 region=2 run=R_2014_12_30_12_21_21_
GAGATGGCCGCCTGGGGAGTACGG
>I6629V002B2CQX length=360 xy=0729_3191 region=2 run=R_2014_12_30_12_21_21_
GCGAAGGGGGCTAGCGTTGCTCGGAATCACTGGGCGTAAAGGGCGCGTAGGCGGTCTTTT
AAGTCGGGGGTGAAAGCCTGTGGCTCAACCACAGAATTGCCTTCGATACTGGGAGACTTG
AGTTCGGAAGAGGTTGGTGGAACTGCGAGTGTAGAGGTGAAATTCGTAGATATTCGCAAG
AACACCGGTGGCGAAGGCGGCCAACTGGTCCGACACTGACGCTGAGGCGCGAAAGCGTGG
GGAGCAAACAGGATTAGATACCCTGGTAGTCCACGCCGTAAACGATGAATGCCAGCCGTT
GGGGGGCTTGCCTCTCAGTGGCGCAGCTAACGCTTTGAGCACTCCGCCTGGGGAGTACGG
>I6629V002B2CT0 length=354 xy=0729_3302 region=2 run=R_2014_12_30_12_21_21_
GCGTAGGGTGCAAGCGTTAATCGGAATTACTGGGCGTAAAGCGTGCGCAGGCGGTTTTGT
AAGACAGAGGTGAAATCCCCGGGCTCAACCTGGGAACTGCCTTTGTGACTGCAAGGCTGG
AGTGCGGCAGAGGGGGATGGAATTCCGCGTGTAGCAGTGAAATGCGTAGATATGCGGAGG
AACACCGATGGCGAAGGCAATCCCCTGGGCCTGCACTGACGCTCATGCACGAAAGCGTGG
GGAGCAAACAGGATTAGATACCCTGGTAGTCCACGCCCTAAACGATGTCAACTGGTTGTT
GGGTCTTCACTGACTCAGTAACGAAGCTAACGCGTGAAGTTGACCGCCTGGGGA
>I6629V002B2CVO length=24 xy=0729_3362 region=2 run=R_2014_12_30_12_21_21_
GAGATGGCCGCCTGGGGAGTACGG
>I6629V002B2CX1 length=358 xy=0729_3447 region=2 run=R_2014_12_30_12_21_21_
GCGGAGGGTGCAAGCGTTACCCGGAATCACTGGGCGTAAAGGGCGTGTAGGCGGACACTT
AAGTCTGGTTTTAAAGACTGCGGCTCAACCGCAGGGATGGACTGGATACTGGGTGTCTTG
ACCTCTGGAGAGAGAACTGGAATTCCTGGTGTAGCGGTGGAATGCGTAGATACCAGGAGG
AACACCAATGGCGAAGGAAGGTTCTTGGACAGAAGGTGACGCTGAGGCGCGAAAGTGTGG
GGAGCGAACCGGATTAGATACCCGGGTAGTCCACACCCTAAACGATGTACGTTGGCTAAC
CGCAGGATGCTGTGGTTGGCGAAGCTAACGCGATAAACGTACCGCCTGGGGAGTACGG
>I6629V002B2CZZ length=361 xy=0729_3517 region=2 run=R_2014_12_30_12_21_21_
ACGGAGGGAGCTAGCGTTATTCGGAATTACTGGGCGTAAAGCGCACGTAGGCGGCTTTGT
AAGTTAGAGGTGAAAGCCTGGAGCTCAACTCCAGAATTGCCTTTAAGACTGCATCGCTTG
AATCCAGGAGAGGTGAGTGGAATTCCGAGTGTAGAGGTGAAATTCGTAGATATTCGGGAG
AACACCAGTGGCGAAGGCGGCTCACTGGACTGGTATTGACGCTGAGGTGCGAAAGCGTGG
GGAGCAAACAGGATTAGATACCCTGGTAGTCCACGCCGTAAACGATGATAACTAGCTGTC
GGGGCTCTTAGAGCTTCGGTGGCGCAGCTAACGCATTAAGTTATCCGCCTGGGGAGTACG
G
>I6629V002B2D13 length=361 xy=0730_0793 region=2 run=R_2014_12_30_12_21_21_
GCGGAGGGAGCTAGCGTTATTCGGAATTACTGGGCGTAAAGCGCACGTAGGCGGCTTTGT
AAGTTAGAGGTGAAAGCCTGGAGCTCAACTCCAGAATTGCCTTTAAGACTGCATCGCTTG
AATCCAGGAGAGGTGAGTGGAATTCCGAGTGTAGAGGTGAAATTCGTAGATATTCGGAAG
AACACCAGTGGCGAAGGCGGCTCACTGGATTGGTATTGACGCTGAGGTGCGAAAGCGTGG
GGAGCAAACAGGATTAGATACCCTGGTAGTCCACGCCGTAAACGATGATAACTAGCTGTC
GGGGCTCTTAGAGCTTCGGTGGCGCAGCTAACGCATTAAGTTATCCGCCTGGGGAGCACG
G
>I6629V002B2D7T length=358 xy=0730_0999 region=2 run=R_2014_12_30_12_21_21_
GCGGAGGGTGCGAGCGTTAATCGGATTTACTGGGCGTAAAGCGTGCGTAGGCGGCTTTTT
AAGTCGGATGTGAAATCCCCGAGCTTAACTTGGGAATTGCATTCGATACTGGGAAGCTAG
AGTATGGGAGAGGATGGTAGAATTCCAGGTGTAGCGGTGAAATGCGTAGAGATCTGGAGG
AATACCGATGGCGAAGGCAGCCATCTGGCCTAATACTGACGCTGAGGTACGAAAGCATGG
GGAGCAAACAGGATTAGATACCCTGGTAGTCCATGCCGTAAACGATGAGTGCTAGGTGTC
GGGGGTCAAACCTCGGTGCCGGAGCTAACGCATTAAGCACTCCGCCTGGGGAGTACGG
>I6629V002B2D86 length=25 xy=0730_1048 region=2 run=R_2014_12_30_12_21_21_
GAGATGGGCCGCCTGGGGAGTACGG
>I6629V002B2D8B length=24 xy=0730_1017 region=2 run=R_2014_12_30_12_21_21_
GAGATGGCCGTCTGGGGAGTACGG
>I6629V002B2DAE length=340 xy=0729_3892 region=2 run=R_2014_12_30_12_21_21_
GAGATGGGGGGCAAGCGTTGTTCGGAATTATTGGGCGTAAAGGGTGCGTAGGCGGTTTGA
TAAGTCTTGTGTGAAATCTATGGGCTCAACCCATAGTCTGTCACAGGAAACTGTCGGGCT
TGAGAGTGGGAGAGGTGAGTGGAATTTCCGGTGTAGCGGTGAAATGCGTAGATATCGGAA
GGAACACCTGTGGCGAAAGCGGCTCACTGGACCAGTTTCTGACGCTGATGCACGAAAGCT
AGGGGAGCAAACAGGATTAGATACCCTGGTAGTCCTAGCCCTAAACGATGATTGTTTCGA
TGTGGGGGTACCCAATCCTCCCGTGTCGAAGCTAACGCGA
>I6629V002B2DB6 length=24 xy=0729_3956 region=2 run=R_2014_12_30_12_21_21_
GAGATGGCCGCCTGGGGAGTACGG
>I6629V002B2DDK length=360 xy=0729_4006 region=2 run=R_2014_12_30_12_21_21_
GCGGAGGGAGCTAGCGTTATTCGGAATTACTGGGCGTAAAGCGCACGTAGGCGGCTTTGT
AAGTTAGAGGTGAAAGCCCAGGGCTCAACCTTGGAATTGCCTTTGATACTGGCAGTCTTG
AGTACGGAAGAGGTATGTGGAACTCCGAGTGTAGAGGTGAAATTCGTAGATATTCGGAAG
AACACCAGTGGCGAAGGCGACATACTGGTCCGTTACTGACGCTGAGGCTCGAAAGCGTGG
GGAGCAAACAGGATTAGATACCCTGGTAGTCCACGCCGTAAACGATGAGTGCTAGTTGTC
GGCATGCATGCATGTCGGTGACGCAGCTAACGCATTAAGCACTCCGCCTGGGGAGTACGG
>I6629V002B2DET length=24 xy=0729_4051 region=2 run=R_2014_12_30_12_21_21_
GAGATGGCCGCCTGGGGAGTACGG
>I6629V002B2DMP length=24 xy=0730_0239 region=2 run=R_2014_12_30_12_21_21_
GAGATGGCCGCCTGGGGAGTACGG
>I6629V002B2DMW length=357 xy=0730_0246 region=2 run=R_2014_12_30_12_21_21_
GCGGAGGGAGCTAGCGTTATTCGGAATTACTGGGCGTAAAGCGCACGTAGGCGGCTTTGT
AAGTTAGAGGTGAAAGCCTGGAGCTCAACTCCAGAATTGCCTTTAAGACTGCATCGCTCG
AATCCAGGAGAGGTGAGTGGAATTCCGAGTGTAGAGGTGAAATTCGTAGATATTCGGAAG
AACACCAGTGGCGAAGGCGGCTCACTGGACTGGTATTGACGCTGAGGTGCGAAAGCGTGG
GGAGCAAACAGGATTAGATACCCTGGTAGTCCACGCCGTAAACGATGATAACTAGCTGTC
GGGGCTCTTAGAGCTTCGGTGGCGCAGCTAACGCATTAGGTTATCCGCCTGGGGAGT
>I6629V002B2DO0 length=360 xy=0730_0322 region=2 run=R_2014_12_30_12_21_21_
GCGTAGGGTGCAAGCGTTAATCGGAATTACTGGGCGTAAAGCGTGCGCAGGCGGTTTTGT
AAGTCTGACGTGAAATCCCCGGGCTTAACCTGGGAATTGCGTTGGAGACTGCAAGGCTAG
AGTCTGGCAGAGGGGGGTAGAATTCCACGTGTAGCAGTGAAATGCGTAGAGATGTGGAGG
AACACCGATGGCGAAGGCAGTCCCCTGGGTCAAGACTGACGCTCATGCACGAAAGCGTGG
GGAGCAAACAGGATTAGATACCCTGGTAGTCCACGCCCTAAACGATGTCTACTAGTTGTC
GGGTTTTAATTAACTTGGTAACGCAGCTAACGCGTGAAGTAGACCGCCTGGGGAGTACGG
>I6629V002B2DVD length=363 xy=0730_0551 region=2 run=R_2014_12_30_12_21_21_
GCGTAGGGTGCGAGCGTTGTCCGGAATTACTGGGCGTAAAGAGCTCGTAGGTGGTTTGTC
GCGTCGTCTGTGAAATTCCGGGGCTTAACTCCGGGCGTGCAGGCGATACGGGCATAACTT
GAGTGCTGTAGGGGAGACTGGAATTCCTGGTGTAGCGGTGAAATGCGCAGATATCAGGAG
GAACACCGATGGCGAAGGCAGGTCTCTGGGCAGTAACTGACGCTGAGGAGCGAAAGCATG
GGTAGCGAACAGGATTAGATACCCTGGTAGTCCATGCCGTAAACGGTGGGCGCTAGGTGT
AGGGGGCTTCCACGTCTTCTGTGCCGTAGCTAACGCATTAAGCGCCCCGCCTGGGGAGTA
CGG
>I6629V002B2DVO length=362 xy=0730_0562 region=2 run=R_2014_12_30_12_21_21_
GCGGAGGATGCAAGCGTTATCCGGAATGATTGGGCGTAAAGCGTCCGCAGGTGGCATTTC
AAGTTTGCGGTTAAAGGTTCTGGCTCAACCAGAGACAAGCCGTGAAAACTGAAAAGCTAG
AGTATGGTAGGGGCAGAGGGAATTCCCAGTGTAGCGGTGAAATGCGTAGAGATTGGGAAG
AACACCGGTGGCGAAAGCGCTCTGCTAGGCCAAAACTGACACTGAGGGACGAAAGCTAGG
GGAGCGAATGGGATTAGATACCCCAGTAGTCCTAGCCGTAAACGATGGATACTAGGTGTA
GCTTGTATCGACCCAAGCTGTGCCGTAGCTAACGCGTTAAGTATCCCGCCTGGGGAGTAC
GG
>I6629V002B2DY2 length=359 xy=0730_0684 region=2 run=R_2014_12_30_12_21_21_
GCGGAGGGTGCAAGCGTTACCCGGAATCACTGGGCGTAAAGGGCGTGTAGGCAGACACTT
AAGTCTGGTTTTAAAGGCTGCGGCTCAACCGCAGGGATGGACTGGATACTGGGTGTCTTG
ACCTCTGGAGAGAGAACTGGAATTCCTGGTGTAGCGGTGGAATGCGTAGATACCAGGAGG
AACACCAATGGCGAAGGCAGGTTCCTGGACAGAAGGTGACGCTGAGGCGCGAAAGTGTGG
GGAGCGAACCGGATTAGATACCCGGGTAGTCCCACACCCTAAACGATGTACGTTGGCTAA
CCGCAGGATGCTGTGGTTGGCGAAGCTAACGCGATAAACGTACCGCCTGGGGACTACGG
>I6629V002B2E1R length=362 xy=0730_2077 region=2 run=R_2014_12_30_12_21_21_
GCGAAGGGTGCAAGCGTTACTCGGAATTACTGGGCGTAAAGCGTGCGTAGGTGGTTGTTT
AAGTCTGTCGTGAAAGCCCTGGGCTCAACCTGGGAATTGCGATGGAAACTGGGCGACTAG
AGTGTGGCAGAGGGTAGTGGAATTCCTGGTGTAGCAGTGAAATGCGTAGAGATCAGGAGG
AACATCCGTGGCGAAGGCGACTGCCTGGGCCAACACTGACACTGAGGCACGAAAGCGTGG
GGAGCAAACAGGATTAGATACCCTGGTAGTCCACGCCCTAAACGATGCGAACTGGATGTT
GGGTGCAATTTGGCACGCAGTATCGAAGCTAACGCGTTAAGTTCGCCGCCTGGGGAGTAC
GG
>I6629V002B2E39 length=361 xy=0730_2167 region=2 run=R_2014_12_30_12_21_21_
GCGGAGGGAGCTAGCGTTGTTCGGAATTACTGGGCGTAAAGCGCACGTAGGCGGCGATTC
AAGTCAGAGGTGAAAGCCCGGGGCTCAACCCCGGAACTGCCTTTGAAACTAGATTGCTAG
GATCCTGGAGAGGTGAGTGGAATTCCGAGTGCAGAGGTGAAATTCGTAGATATTCGGAAG
AACACCAGTGGCGAAGGCGACTCACTGGACAGGTATTGACGCTGAGGTGCGAAAGCGTGG
GGAGCAAACAGGATTAGATACCCTGGTAGTCCACGCCGTAAACGATGATAACTAGCTGTC
CGGGCACTTGGTGCCTGGGTGGCGCAGCTAACGCATTAAGTTATCCGCCTGGGGAGTACG
G
>I6629V002B2E6Y length=361 xy=0730_2264 region=2 run=R_2014_12_30_12_21_21_
GCGGAGGGAGCTAGCGTTATTCGGAATTACTGGGCGTAAAGCGCACGTAGGCGGCTTTGT
AAGTTAGAGGTGAAAGCCTGGAGCTCAACTCCAGAATTGCCTTTAAGACTGCATCGCTTG
AATCCAGGAGAGGTGAGTGGAATTCCGAGTGTAGAGGTGAAATTCGTAGATATTCGGAAG
AACACCAGTGGCGAAGGCGGCTCACTGGACTGGTATTGACGCTGAGGTGCGAAAGCGTGG
GGAGCAAACAGGATTAGATACCCTGGTAGTCCACGCCGTAAACGATGATAACTAGCTGTC
GGGGCTCTTAGAGCTTCGGTGGCGCAGCTAACGCATTAAGTTATCCGCCTGGGGAGTACG
G
>I6629V002B2EEA length=361 xy=0730_1232 region=2 run=R_2014_12_30_12_21_21_
GCGGAGGGAGCTAGCGTTATTCGGAATTACTGGGCGTAAAGCGCACGTAGGCGGCTTTGT
AAGTTAGAGGTGAAAGCCTGGAGCTCAACTCCAGAATTGCCTTTAAGACTGCATCGCTTG
AATCCAGGAGAGGTGAGTGGAATTCCGAGTGTAGAGGTGAAATTCGTAGATATTCGGAAG
AACACCAGTGGCGAAGGCGGCTCACTGGACTGGTATTGACGCTGAGGTGCGAAAGCGTGG
GGAGCAAACAGGATTAGATACCCTGGTAGTCCACGCCGTAAACGATGATAACTAGCTGTC
GGGGCTCTTAGAGCTTCGGTGGCGCAGCTAACGCATTAAGTTATCCGCCTGGGGAGTACG
G
>I6629V002B2EMZ length=361 xy=0730_1545 region=2 run=R_2014_12_30_12_21_21_
ACGGAGGGAGCTAGCGTTATTCGGAATTACTGGGCGTAAAGCGCACGCAGGCGGCTTTGT
AAGTTAGAGGTGAAAGCCTGGAGCTCAACTCCAGAATTGCCTTTAAGACTGCATCGCTTG
AATCCAGGAGAGGTGAGTGGAATTCCGAGTGTAGAGGTGAAATTCGTAGATATTCGGAAG
AACACCAGTGGCGAAGGCGGCTCACTGGACTGGTATTGACGCTGAGGTGCGAAAGCGTGG
GGAGCAAACAGGATTAGATACCCTGGTAGTCCACGCCGTAAACGATGATAACTAGCTGTC
GGGGCTCTTAGAGCTTCGGTGGCGCAGCTAACGCATTAAGTTATCCGCCTGGGGAGTACG
G
>I6629V002B2EPP length=24 xy=0730_1643 region=2 run=R_2014_12_30_12_21_21_
GAGATGGCCGCCTGGGGAGTACGG
>I6629V002B2EUJ length=361 xy=0730_1817 region=2 run=R_2014_12_30_12_21_21_
ACGGAGGGAGCTAGCGTTATTCGGAATTACTGGGCGTAAAGCGCACGTAGGCGGCTTTGT
AAGTTAGAGGTGAAAGCCTGGAGCTCAACTCCAGAATTGCCTTTAAGACTGCATCGCTTG
AATCCAGGAGAGGTGAGTGGAATTCCGAGTGTAGAGGTGAAATTCGTAGATATTCGGAAG
AACACCAGTGGCGAAGGCGGCTCACTGGACTGGTATTGACGCTGAGGTACGAAAGCGTGG
GGAGCAAACAGGATTAGATACCCTGGTAGTCCACGCCGTAAACGATGATAACTAGCTGTC
GGGGCTCTTAGAGCTTCGGTGGCGCAGCTAACGCATTAAGTTATCCGCCTGGGGAGTACG
G
>I6629V002B2EWM length=24 xy=0730_1892 region=2 run=R_2014_12_30_12_21_21_
GAGATGGCCGCCTGGGGAGTACGG
>I6629V002B2EYY length=361 xy=0730_1976 region=2 run=R_2014_12_30_12_21_21_
GCGGAGGGAGCTAGCGTTATTCGGAATTACTGGGCGTAAAGCGCACGTAGGCGGCTTTGT
AAGTTAGAGGTGAAAGCCTGGAGCTCAACTCCAGAATTGCCTTTAAGACTGCATCGCTTG
AATCCAGGAGAGGTGAGTGGAATTCCGAGTGTAGAGGTGAAATTCGTAGATATTCGGAAG
AACACCAGTGGCGAAGGCGGCTCACTGGACTGGTATTGACGCTGAGGTGCGAAAGCGTGG
GGAGCAAACAGGATTAGATACCCTGGTAGTCCACGCCGTAAACGATGATAACTAGCTGTC
GGGGCTCTTAGAGCTTCGGTGGCGCAGCTAACGCATTAAGTTATCCGCCTGGGGAGTACG
G
>I6629V002B2F2A length=358 xy=0730_3392 region=2 run=R_2014_12_30_12_21_21_
GCGGAGGGTGCAAGCGTTACCCGGAATCACTGGGCGTAAAGGGCGTGTAGGCGGACACTT
AAGTCTGGTTTTAAAGACTGCGGCTCAACCGCAGGGATGGACTGGATACTGGGTGTCTTG
ACCTCTGGGGAGAGAACTGGAATTCCTGGTGTAGCGGTGGAATGCGTAGATACCAGGAGG
AACACCAATGGCGAAGGCAGGTTCTTGGACAGAAGGTGACGCTGAGGCGCGAAAGTGTGG
GGAGCGAACCGGATTAGATACCCGGGTAGTCCACACCCTAAACGATGTACGTTGGCTAAC
CGCAGGATGCTGTGGTTGGCGAAGCTAACGCGATAAACGTACCGCCTGGGGAGTACGG
>I6629V002B2F2O length=361 xy=0730_3406 region=2 run=R_2014_12_30_12_21_21_
ACGGAGGGAGCTAGCGTTATTCGGAATTACTGGGCGTAAAGCGCACGTAGGCGGCTTTGT
AAGTTAGAGGTGAAAGCCTGGAGCTCAACTCCAGAATTGCCTTTAAGACTGCATCGCTTG
AATCCAGGGGAGGTGAGTGGAATTCCGAGTGTAGAGGTGAAATTCGTAGATATTCGGAAG
AACACCAGTGGCGAAGGCGGCTCACTGGACTGGTATTGACGCTGAGGTGCGAAAGCGTGG
GGAGCAAACAGGATTAGATACCCTGGTAGTCCACGCCGTAAACGATGATAACTAGCTGTC
GGGGCTCTTAGAGCTTCGGTGGCGCAGCTAACGCATTAAGTTATCCGCCTGGGGAGTACG
G
>I6629V002B2F7Z length=357 xy=0730_3597 region=2 run=R_2014_12_30_12_21_21_
GCGGAGGGTGCAAGCGTTACCCGGGATCACTGGGCGTAAAGGGCGTGTAGGCGGACACTT
AAGTCTGGTTTTAAAGACTGCGGCTCAACCGCAGGGATGGACTGGATACTGGGTGTCTTG
ACCTCTGGAGAGAGAACTGGAATTCCTGGTGTAGCGGTGGAATGCGTAGATACCAGGAGG
AACACCAATGGCGAAGGCAGGTTCTTGGACAGAAGGTGACGCTGAGGCGCGAAAGTGTGG
GGAGCGAACCGGATTAGATACCCGGGCAGTCCACACCCTAAACGATGTACGTTGGCTAAC
CGCAGGATGCTGTGGTTGGCGAAGCTAACGCGATAAACGTACCGCCTGGGGAGTACG
>I6629V002B2F82 length=344 xy=0730_3636 region=2 run=R_2014_12_30_12_21_21_
GCGAAGGGGGCTAGCGTTGTTCGGAATCACTGGGCGTAAAGGGTGCGCAGGCGGGTTCAT
AAGTCAGGGGTGAAATCCCGAGGCTCAACCTCGGAACTGCCTTTGATACTGTGGATCTTG
AGTCCGGAAGAGGTGAGTGGAACTGCGAGTGTAGAGGTGAAATTCGTAGATATTCGCAAG
[truncated: 4,864,870 more chars]
