# Supplementary material for: Metagenomic Analysis of Airborne Bacterial Community and Diversity in Seoul, Korea, during December 2014, Asian Dust Event
Source: PLoS One. 2017 Jan 25;12(1):e0170693. doi: 10.1371/journal.pone.0170693 (PMC5266312; doi:10.1371/journal.pone.0170693)
Supplement: S1 File — Files named by Nov 26 and Dec 3 are non-Asian events, and files named by Dec 1 and Dec 2 are Asian dust events. The files were submitted into the INSDC SRA (BioProject and SRA accession numbers are PRJNA360153 and SRP096119, respectively). (ZIP) [file pone.0170693.s001.zip › Dec 3.qual]

>I6629V002B000O length=24 xy=0714_2774 region=2 run=R_2014_12_30_12_21_21_
40 40 40 40 40 40 40 40 40 40 40 40 40 34 34 34 34 40 40 40 40 40 40 40
>I6629V002B0046 length=360 xy=0714_2936 region=2 run=R_2014_12_30_12_21_21_
40 40 40 40 40 39 39 39 40 40 40 40 40 40 40 40 40 40 40 40 40 40 40 40 40 40 40 40 40 40 40 26 26 26 40 40 40 39 39 39 40 40 40 40 40 40 40 40 40 40 40 40 40 40 34 34 34 34 40 40
40 40 40 40 40 40 40 40 40 40 40 40 39 39 39 40 33 33 33 33 40 40 40 40 40 40 40 40 40 40 40 39 39 39 40 40 40 40 40 40 40 40 40 40 40 40 40 40 40 40 40 40 40 40 40 40 40 40 40 40
40 40 40 40 40 40 40 40 40 40 40 22 22 22 22 22 22 40 40 30 40 40 40 40 40 40 40 40 40 40 40 40 40 40 40 40 40 40 40 39 39 39 40 40 40 40 40 40 40 40 40 40 40 40 40 40 40 40 40 40
40 40 40 30 30 30 30 40 40 40 40 40 40 40 40 40 40 40 40 40 27 27 27 27 27 40 39 39 39 40 40 40 40 40 40 40 40 40 40 40 40 40 40 40 40 40 40 40 40 40 40 39 39 39 40 40 40 40 29 27
27 27 34 25 40 26 26 26 30 28 40 40 40 40 40 40 40 40 39 30 28 28 28 35 40 40 40 40 40 40 40 40 40 40 40 36 36 34 26 24 24 20 18 26 34 40 40 36 40 36 36 36 36 40 40 36 36 36 36 36
24 24 24 24 22 24 24 35 35 16 16 19 19 22 25 25 32 27 19 22 22 28 31 33 38 36 30 24 24 24 36 36 36 36 39 40 39 39 39 40 40 40 40 40 40 39 36 36 40 31 31 29 29 34 16 30 30 36 40 40
>I6629V002B005N length=361 xy=0714_2953 region=2 run=R_2014_12_30_12_21_21_
40 40 40 40 40 39 39 39 40 40 40 40 40 40 40 40 40 40 40 40 40 40 40 40 40 40 40 40 40 40 40 39 39 39 40 40 40 39 39 39 40 40 40 40 40 40 40 40 40 40 40 40 40 40 40 40 40 40 40 40
40 40 40 40 40 40 40 40 40 40 40 40 39 39 39 40 34 34 34 34 39 39 39 40 40 40 40 40 40 40 40 39 39 39 40 40 40 40 40 40 40 40 40 40 40 39 39 39 40 40 40 40 40 40 40 40 40 40 40 40
40 40 40 40 40 40 40 40 40 40 40 24 26 26 26 24 24 40 40 33 40 40 40 40 40 40 40 40 40 40 40 40 40 40 40 40 40 40 40 39 39 39 40 40 40 40 40 40 40 40 40 40 40 40 40 40 40 40 40 40
40 40 40 40 40 40 40 40 40 40 40 40 40 40 40 40 40 40 40 40 28 28 28 28 28 40 40 40 40 40 39 39 39 40 40 40 40 40 40 40 40 40 40 40 40 40 40 40 40 40 40 39 39 39 40 40 40 40 34 34
34 34 40 40 40 39 39 39 40 40 40 40 40 40 40 40 40 40 40 39 38 38 38 39 40 40 40 40 40 40 40 40 40 40 40 40 40 40 40 39 39 39 40 40 40 40 40 40 40 40 39 34 34 34 40 40 40 40 40 40
40 40 40 40 39 39 39 40 40 40 40 40 40 40 40 40 40 40 40 40 40 40 40 40 40 40 40 40 40 39 39 39 40 40 40 40 40 30 30 30 40 40 40 40 40 40 40 40 40 40 34 34 34 31 30 16 30 39 40 40
40
>I6629V002B005Q length=24 xy=0714_2956 region=2 run=R_2014_12_30_12_21_21_
40 40 40 40 40 40 40 40 40 40 40 40 40 34 34 34 34 40 40 40 40 40 40 40
>I6629V002B009J length=361 xy=0714_3093 region=2 run=R_2014_12_30_12_21_21_
40 40 40 40 40 26 26 26 30 32 40 40 40 33 27 19 19 20 30 40 40 40 40 40 40 40 40 40 40 40 39 38 38 39 40 40 40 39 39 39 40 40 40 40 40 40 40 40 40 40 40 40 40 39 39 38 38 39 40 40
35 26 26 26 26 40 40 40 40 40 40 40 39 39 39 40 40 40 40 40 40 40 40 40 40 40 40 40 40 40 40 40 40 40 39 39 39 39 40 40 40 39 38 38 39 39 40 40 40 40 40 40 40 40 40 40 40 40 40 40
40 40 40 40 40 35 34 34 40 40 40 40 40 40 40 40 40 40 40 40 40 40 40 40 40 40 40 40 40 40 40 40 40 40 40 40 40 40 40 39 39 39 40 40 40 40 40 40 40 40 40 39 39 39 40 40 40 40 40 40
40 40 40 40 40 40 40 40 40 40 40 40 40 40 40 40 40 40 40 40 40 40 40 40 40 40 40 40 40 40 40 40 40 40 40 40 40 40 40 40 40 40 40 40 40 40 40 40 40 40 40 39 39 39 40 40 40 40 33 33
33 32 40 34 40 39 39 39 40 40 40 40 40 40 40 40 40 40 40 40 39 39 39 40 40 40 40 40 40 40 40 40 40 40 40 30 30 30 36 26 26 24 22 28 26 30 30 30 40 32 34 34 40 36 36 36 40 40 39 39
29 29 29 29 39 40 40 40 40 40 40 40 40 40 40 40 40 39 39 39 40 40 40 40 40 40 40 40 40 40 40 40 40 40 40 40 40 39 30 26 28 28 28 40 40 40 40 40 40 40 34 34 34 32 35 23 35 35 40 40
40
>I6629V002B00A6 length=343 xy=0714_1856 region=2 run=R_2014_12_30_12_21_21_
40 40 40 40 40 39 39 39 40 40 40 40 40 40 40 40 40 40 40 40 40 40 40 40 40 40 40 40 40 40 40 39 39 39 40 40 40 38 38 38 40 40 40 40 40 40 40 40 40 40 40 40 40 40 40 39 39 39 40 40
40 40 40 40 40 40 40 40 40 40 40 40 34 34 34 40 26 26 26 40 40 40 40 40 40 40 40 40 40 40 40 40 40 40 40 40 40 40 40 40 40 38 38 38 40 40 40 40 40 40 40 40 40 40 40 40 40 40 40 40
40 40 40 30 30 30 39 40 40 40 40 40 40 40 40 40 40 40 40 40 40 40 40 40 40 40 40 40 40 40 40 40 40 40 40 40 40 40 40 39 39 39 40 40 40 40 40 40 40 40 40 40 40 40 40 40 40 40 40 40
40 40 40 40 40 40 40 40 40 40 40 40 40 40 40 39 39 26 28 28 40 40 40 40 40 40 40 40 40 40 40 40 40 40 40 40 40 40 40 40 40 40 40 40 40 40 40 40 40 40 40 39 30 30 30 39 40 40 34 34
34 34 40 40 40 39 39 39 40 40 40 40 40 40 40 39 39 39 40 40 39 39 39 40 39 39 39 40 40 40 30 30 30 39 40 40 40 40 40 39 39 39 40 40 40 40 40 40 40 40 40 40 40 39 39 39 39 39 39 40
32 32 32 32 40 40 40 40 40 40 40 40 40 40 40 40 40 40 40 40 40 40 40 40 40 40 40 36 36 36 30 30 30 36 34 34 34 34 34 40 40 40 35
>I6629V002B00B8 length=361 xy=0714_1894 region=2 run=R_2014_12_30_12_21_21_
40 40 40 40 40 39 39 39 40 40 40 40 40 40 40 40 40 40 40 40 40 40 40 40 40 39 39 39 40 40 40 39 39 39 40 40 40 39 39 39 40 40 40 40 40 40 40 40 40 40 40 40 40 40 40 28 28 28 28 28
40 40 40 40 40 40 40 40 40 40 40 40 39 39 39 40 32 32 32 32 40 40 40 40 40 40 40 40 40 40 40 39 39 39 40 40 40 40 40 40 40 40 40 40 40 40 40 40 40 40 39 39 39 40 40 40 40 40 40 40
40 40 40 40 40 39 39 39 40 40 40 40 40 40 40 40 40 40 40 40 40 40 40 40 40 40 40 40 40 40 40 40 40 40 40 40 40 40 40 39 39 39 40 40 40 40 40 40 40 40 40 40 40 40 40 40 40 40 40 40
40 40 40 40 40 40 40 40 40 40 40 40 40 40 40 40 40 40 40 40 40 40 40 40 40 40 40 40 40 40 40 40 40 40 40 40 40 40 40 40 40 40 40 40 40 40 40 40 40 40 40 39 39 39 40 40 40 40 33 33
33 33 40 34 40 39 38 34 35 28 39 40 40 40 40 40 40 40 40 40 39 39 39 40 40 40 40 40 40 40 40 40 40 40 40 40 40 40 40 39 39 39 40 40 40 40 40 40 40 40 40 40 40 40 40 40 40 40 40 40
34 34 34 34 40 40 39 39 39 40 40 40 40 40 39 39 39 40 40 40 40 40 40 39 39 39 40 40 40 40 40 40 40 40 40 40 40 40 40 40 40 40 40 40 40 40 40 40 33 30 22 22 22 22 24 12 36 36 36 34
34
>I6629V002B00KX length=361 xy=0714_2207 region=2 run=R_2014_12_30_12_21_21_
40 40 40 40 40 39 39 39 40 40 40 40 40 40 40 40 40 39 38 33 33 40 40 40 40 40 40 40 40 40 40 39 39 39 40 40 40 39 39 39 40 40 40 40 40 40 40 40 40 40 40 40 40 40 40 39 39 39 40 40
40 40 40 40 40 40 40 40 40 40 40 40 39 39 39 40 40 40 40 39 39 39 40 40 40 40 40 40 40 40 40 40 40 40 40 40 40 40 40 40 40 39 39 39 34 34 35 40 40 40 40 40 40 40 40 40 40 40 40 40
40 40 40 40 40 40 40 40 40 40 40 40 40 40 40 40 40 40 40 40 40 40 40 40 40 40 40 40 40 40 40 40 40 40 40 40 40 40 40 39 39 39 40 40 40 40 40 40 40 40 40 40 40 40 40 40 40 40 40 40
40 40 40 40 40 40 40 40 40 40 40 40 40 40 40 40 40 40 40 40 40 40 40 40 40 40 40 40 40 40 40 40 40 40 40 40 40 40 40 40 40 40 40 40 40 40 40 40 40 40 40 39 39 39 40 40 40 40 34 34
34 34 40 40 35 34 34 34 40 40 40 40 40 40 40 40 40 40 40 40 30 30 30 35 40 40 40 40 40 40 39 39 39 39 40 40 40 40 40 39 39 39 40 40 40 40 40 40 40 40 40 40 40 40 40 40 40 40 40 40
34 34 34 34 40 40 40 40 40 40 40 40 40 40 40 40 35 34 34 39 39 40 40 40 40 40 40 40 40 40 40 40 40 40 40 40 40 40 40 40 40 40 40 40 40 40 40 40 40 40 26 26 26 26 39 29 39 39 40 40
40
>I6629V002B00OF length=361 xy=0714_2333 region=2 run=R_2014_12_30_12_21_21_
40 40 40 40 40 33 33 33 40 40 40 40 40 40 40 40 40 40 40 40 40 40 40 40 40 40 40 40 40 40 40 39 39 39 40 40 40 39 39 39 40 40 40 40 40 40 40 40 40 40 40 40 40 40 40 39 39 39 40 40
40 40 40 40 40 40 40 40 40 40 40 40 38 38 38 40 40 40 40 40 40 40 40 40 40 40 40 40 40 40 40 40 40 40 40 40 40 40 40 40 40 39 39 39 40 40 40 40 40 40 40 40 40 40 40 40 40 40 40 40
40 40 40 40 40 40 40 40 40 40 40 40 40 40 40 40 40 40 40 40 40 40 40 40 40 40 40 40 40 40 40 40 40 40 40 40 40 40 40 39 39 39 40 40 40 40 40 40 40 40 40 40 40 40 40 40 40 40 40 40
40 40 40 40 40 40 40 40 40 40 40 40 40 40 40 40 40 40 40 40 40 40 40 40 40 40 40 40 40 40 40 40 40 40 40 40 40 40 40 40 40 40 40 40 40 40 40 40 40 40 40 39 39 39 40 40 40 40 32 32
33 33 40 40 40 39 39 39 40 40 40 40 40 40 40 40 40 40 40 40 39 39 39 40 40 40 40 40 40 40 40 40 40 40 40 40 40 40 40 39 39 39 40 40 40 40 40 40 40 40 40 40 40 40 40 40 40 40 39 39
29 29 29 29 40 40 30 30 30 40 40 40 40 40 40 40 40 40 40 40 40 40 40 40 40 40 40 40 40 40 40 40 40 40 40 40 40 40 30 24 21 21 28 35 40 40 40 40 40 40 33 34 34 31 30 16 30 30 40 40
40
>I6629V002B00RJ length=24 xy=0714_2445 region=2 run=R_2014_12_30_12_21_21_
40 40 40 40 40 40 40 40 40 40 40 40 40 34 34 34 34 40 40 40 40 40 40 40
>I6629V002B00SO length=360 xy=0714_2486 region=2 run=R_2014_12_30_12_21_21_
40 40 40 40 40 39 39 39 40 40 40 40 40 40 40 40 40 40 40 39 39 39 40 40 40 40 40 40 40 40 40 39 39 39 40 40 40 39 39 39 39 39 39 40 40 40 40 40 40 40 40 40 40 40 40 40 40 40 40 40
40 40 40 40 40 40 40 40 34 34 34 34 40 40 40 40 40 40 40 40 40 40 40 40 40 40 40 40 40 40 40 40 40 39 39 39 40 40 40 40 40 40 40 40 40 40 40 40 40 40 39 39 39 40 40 40 40 40 40 40
40 40 40 40 40 40 40 40 40 40 40 40 40 40 40 40 40 40 40 40 40 40 40 40 40 40 40 40 40 40 40 40 40 40 40 40 40 40 40 40 40 40 40 40 40 40 40 40 40 40 40 40 40 40 40 40 40 40 40 40
40 40 40 40 40 40 40 40 40 40 40 40 40 40 40 40 40 40 40 40 40 40 40 40 39 39 39 39 40 40 40 40 40 40 40 40 40 40 40 40 40 40 40 40 40 40 40 40 40 40 40 39 38 38 39 40 40 40 31 31
29 29 40 35 40 39 34 34 34 34 34 34 40 40 40 40 40 40 40 40 39 39 39 39 39 39 40 40 40 40 39 39 39 40 40 39 39 39 40 39 39 39 40 40 40 40 40 40 40 40 40 40 40 40 40 39 39 39 39 39
29 29 34 34 40 40 40 40 40 26 26 26 40 40 40 40 40 40 40 39 39 35 35 35 40 40 40 40 40 40 40 40 40 39 39 39 39 40 40 40 40 40 40 40 40 35 34 34 39 31 33 33 31 30 16 30 30 40 40 40
>I6629V002B00UM length=24 xy=0714_2556 region=2 run=R_2014_12_30_12_21_21_
40 40 40 40 40 40 40 40 40 40 40 40 40 34 34 34 34 40 40 40 40 40 40 40
>I6629V002B00VP length=354 xy=0714_2595 region=2 run=R_2014_12_30_12_21_21_
40 40 40 40 40 39 39 39 40 40 40 40 40 40 40 39 39 39 40 39 39 39 40 40 40 40 40 40 40 40 40 38 38 38 40 40 40 39 39 39 30 30 30 39 40 40 40 40 40 40 40 40 40 40 40 40 40 40 40 40
40 40 40 40 40 39 30 30 29 29 32 32 39 39 39 40 40 40 40 40 40 40 40 40 40 40 40 40 40 40 40 40 40 39 39 39 40 40 40 40 40 40 40 40 40 40 40 40 40 40 39 39 39 40 40 40 40 40 40 40
40 40 40 40 40 40 40 40 40 40 40 40 40 40 40 40 40 40 40 40 40 40 40 40 40 40 40 40 40 40 40 40 40 40 40 40 40 40 40 40 40 40 40 40 40 40 40 40 40 40 40 40 40 40 40 40 40 40 40 40
40 40 40 40 40 40 40 40 40 40 40 40 40 40 40 40 40 40 40 34 34 34 34 40 40 40 40 40 40 40 40 40 39 39 39 39 40 40 40 40 40 40 40 40 40 39 39 39 40 40 40 39 39 39 40 40 40 40 34 34
34 34 40 40 39 39 39 39 40 40 40 40 40 40 40 40 40 40 40 40 39 39 39 39 39 39 40 40 40 40 40 40 39 39 39 38 38 39 40 39 39 39 40 40 40 40 40 40 35 35 35 39 40 40 40 40 40 40 40 39
39 39 40 40 40 40 40 40 40 40 40 40 40 40 40 39 39 39 39 40 40 40 40 40 40 39 39 39 39 40 40 40 40 40 39 39 39 40 40 40 40 40 40 40 40 40 40 33 33 33 33 40 29 39
>I6629V002B00WX length=361 xy=0714_2639 region=2 run=R_2014_12_30_12_21_21_
40 40 40 40 40 38 38 38 40 40 40 40 40 40 40 40 40 40 40 40 40 40 40 40 40 40 38 38 38 40 40 39 39 39 40 40 40 39 39 39 40 40 40 40 40 40 40 40 40 40 40 40 40 40 30 21 21 21 30 32
40 40 40 40 40 40 40 40 40 40 40 40 39 39 39 40 40 38 34 34 34 38 38 38 40 38 38 38 40 40 40 40 40 40 40 40 38 38 38 34 34 34 34 37 40 40 40 40 40 40 40 40 40 40 40 40 40 40 40 40
40 40 40 40 40 40 40 40 40 40 40 40 40 40 40 40 40 40 40 40 40 40 40 40 40 40 40 40 40 40 40 40 40 40 40 40 40 40 40 39 39 39 40 40 40 34 33 34 40 38 38 39 39 39 40 40 40 40 40 40
40 40 40 40 38 38 38 40 40 40 40 40 40 40 40 40 40 40 40 40 40 40 40 40 40 40 40 40 40 40 40 40 40 40 40 34 34 34 40 40 40 40 40 40 40 40 40 40 40 40 40 39 39 38 38 38 38 40 34 33
33 33 40 32 40 34 34 34 34 28 38 40 40 40 40 40 38 39 36 40 34 34 34 34 38 34 30 30 28 39 38 38 38 40 38 38 38 40 40 39 39 37 40 39 19 25 25 30 30 34 30 30 30 29 34 30 30 30 40 40
31 31 31 29 39 34 34 34 34 40 40 40 38 38 38 38 40 40 40 40 40 40 40 34 34 34 34 40 40 40 40 30 30 30 34 36 40 24 23 24 21 21 36 36 33 33 33 26 26 30 29 31 31 31 38 21 38 36 40 40
40
>I6629V002B00X0 length=140 xy=0714_2678 region=2 run=R_2014_12_30_12_21_21_
39 38 38 38 38 37 25 25 25 27 28 28 27 30 27 15 15 15 15 19 28 29 19 19 19 23 23 31 33 35 35 35 30 30 30 34 32 35 37 37 37 37 34 34 34 37 37 37 37 37 37 37 37 37 35 35 31 31 31 37
37 37 35 35 28 28 28 37 37 37 37 37 37 37 37 37 37 37 37 37 37 37 37 37 37 37 37 35 35 35 37 37 37 37 37 37 37 37 37 37 37 37 37 37 37 37 37 37 37 37 37 37 37 37 37 37 37 37 37 36
36 36 37 37 37 37 37 37 37 37 37 37 35 35 33 33 33 32 31 27
>I6629V002B00XH length=352 xy=0714_2659 region=2 run=R_2014_12_30_12_21_21_
40 40 40 40 40 39 39 39 40 40 40 40 40 40 40 40 40 40 40 39 39 39 40 40 40 40 40 40 40 40 40 30 30 30 39 40 40 39 39 39 26 26 26 40 40 40 40 40 40 40 40 40 40 40 40 40 40 40 40 40
40 40 40 40 40 36 26 26 20 20 20 20 30 30 36 40 34 40 40 40 40 40 40 40 40 40 40 40 39 39 39 40 40 39 39 39 40 40 40 40 40 40 40 40 40 40 40 40 40 39 26 26 26 35 40 40 40 40 40 40
40 40 40 40 40 40 40 40 40 40 40 40 40 40 40 40 40 40 40 40 39 39 39 39 40 40 40 40 40 40 40 40 40 40 40 40 40 40 40 40 40 40 40 40 40 40 40 40 40 40 40 40 40 40 40 40 40 40 40 40
40 40 40 40 40 40 40 40 40 40 40 40 40 40 40 40 40 40 40 40 40 40 40 40 40 40 40 40 40 40 40 40 34 34 34 34 35 40 40 40 40 40 40 40 40 40 40 40 40 40 39 38 38 38 40 40 40 40 33 33
33 33 40 34 39 39 39 39 40 40 40 40 40 40 34 35 35 39 40 40 39 39 39 39 39 39 40 40 40 40 40 39 39 39 39 37 30 30 30 34 34 34 34 36 34 39 39 30 30 30 30 40 40 40 40 40 40 40 40 34
34 35 40 40 40 40 40 40 40 40 40 40 40 40 40 39 39 39 39 40 35 34 34 40 40 40 40 40 40 40 40 40 40 40 39 39 39 40 40 30 22 30 30 28 36 37 40 26 26 26 25 30
>I6629V002B00XS length=361 xy=0714_2670 region=2 run=R_2014_12_30_12_21_21_
40 40 40 40 40 30 30 30 40 40 40 40 40 40 38 30 30 30 40 40 40 40 40 40 40 40 34 34 35 40 40 39 39 39 40 40 40 39 39 39 40 40 40 40 40 40 40 40 40 40 40 40 40 40 40 26 26 26 40 40
40 40 40 40 40 40 40 40 40 40 40 40 39 39 39 40 40 40 40 40 40 40 40 40 40 40 40 40 40 40 40 40 40 40 40 40 40 40 40 40 40 38 38 38 40 40 40 40 40 40 40 40 40 40 40 40 40 40 40 40
40 40 40 40 40 40 40 40 40 40 40 40 40 40 40 40 40 40 40 40 40 40 40 40 40 40 40 40 40 40 40 40 40 40 40 40 40 40 40 39 39 39 40 40 40 40 40 40 40 40 40 40 40 40 40 40 40 40 40 40
40 40 40 40 40 40 40 40 40 40 40 40 40 40 40 40 40 40 40 40 40 40 40 39 39 39 40 40 40 40 40 40 40 40 40 40 40 40 40 40 40 40 40 40 40 40 40 40 40 40 40 39 39 39 40 40 40 40 32 32
34 34 40 40 39 38 38 39 40 40 40 40 40 40 40 40 40 40 40 40 39 39 39 40 40 40 40 40 40 40 40 40 40 40 40 40 40 39 35 26 26 30 28 39 34 39 39 40 40 40 40 40 40 40 40 40 40 40 40 40
34 34 34 34 40 40 35 34 34 40 40 40 40 40 40 40 40 40 40 40 39 39 39 40 40 40 40 40 40 40 40 40 40 40 40 40 40 40 40 40 40 40 40 40 40 40 40 40 40 40 33 33 34 33 40 34 40 40 40 40
40
>I6629V002B0123 length=24 xy=0715_0061 region=2 run=R_2014_12_30_12_21_21_
40 40 40 40 40 40 40 40 40 40 40 40 40 34 34 34 34 40 40 40 40 40 40 40
>I6629V002B019V length=361 xy=0715_0305 region=2 run=R_2014_12_30_12_21_21_
40 40 40 40 40 39 39 39 40 40 40 40 40 40 40 40 40 40 39 39 39 39 40 40 39 39 39 39 40 40 40 39 39 39 40 40 40 39 39 39 40 40 40 40 40 40 40 40 40 40 40 40 40 40 40 39 38 38 39 40
40 40 40 40 40 40 40 40 40 40 40 40 38 38 38 40 40 40 40 40 40 40 40 40 40 40 40 40 40 40 40 40 40 40 40 40 40 40 40 40 40 39 39 39 40 40 40 40 40 40 40 40 40 40 40 40 40 40 40 40
40 40 40 40 40 40 40 40 40 40 40 40 40 40 40 40 40 40 40 40 40 40 40 40 40 40 40 40 40 40 40 40 40 40 40 40 40 40 40 40 40 40 40 40 40 40 40 40 40 40 40 40 40 40 40 40 40 40 40 40
40 40 40 40 40 40 40 40 40 40 40 40 40 40 40 40 40 40 40 40 40 40 40 40 40 40 40 40 40 40 40 40 40 40 40 40 40 40 40 40 40 40 40 40 40 40 40 40 40 40 40 39 39 39 40 40 40 40 33 33
33 33 40 40 40 39 39 39 40 40 40 40 40 40 40 40 40 40 40 40 39 39 39 40 40 40 40 40 40 40 40 40 40 40 40 40 40 40 40 39 39 39 40 40 28 35 35 40 40 40 40 40 40 40 40 40 40 40 40 40
33 34 34 34 40 40 39 39 39 40 40 40 40 40 40 40 40 30 30 30 34 34 40 40 40 40 40 40 40 40 40 40 40 39 39 39 40 40 40 40 40 40 40 40 34 34 35 39 39 39 31 31 31 31 40 34 40 40 40 40
40
>I6629V002B01AH length=363 xy=0714_3127 region=2 run=R_2014_12_30_12_21_21_
40 40 40 40 40 39 39 39 40 40 40 40 40 40 40 40 40 40 40 40 40 40 40 40 40 40 40 40 40 40 40 39 39 39 40 40 40 39 39 39 40 40 40 40 40 40 40 40 40 40 40 40 40 40 39 39 39 40 40 40
40 40 40 40 40 40 40 40 40 40 40 40 38 38 38 40 40 40 40 34 34 34 34 40 40 40 40 40 40 40 40 40 40 40 40 40 40 40 40 40 40 40 40 39 39 39 40 40 40 39 39 39 40 40 40 40 40 40 40 40
40 40 40 40 40 40 40 40 40 34 34 34 34 40 40 40 40 40 40 40 40 40 40 40 40 40 40 40 40 40 40 40 40 40 40 40 40 40 40 39 39 39 40 40 40 40 40 40 40 40 40 40 40 40 40 40 40 39 39 39
40 40 40 40 40 40 40 40 40 40 40 40 40 40 40 40 40 40 40 40 40 40 40 40 40 40 39 39 39 40 40 40 40 40 40 40 40 40 40 40 40 40 40 40 40 40 40 40 40 40 40 39 39 39 40 40 40 40 33 33
33 33 40 40 40 40 40 40 40 40 40 40 40 40 40 40 40 40 40 40 39 39 39 40 40 40 40 40 40 40 40 40 40 40 40 40 40 40 40 34 34 34 39 40 40 40 39 38 38 39 40 40 40 40 40 40 40 40 40 28
28 30 28 28 40 40 39 39 39 40 40 40 40 40 34 34 34 34 40 40 40 40 40 40 40 40 40 40 40 40 40 40 40 40 40 40 40 40 40 40 40 40 40 39 31 29 29 29 40 26 23 30 26 26 26 26 30 23 40 40
40 40 40
>I6629V002B01AJ length=293 xy=0714_3129 region=2 run=R_2014_12_30_12_21_21_
40 31 31 31 31 21 23 23 31 33 35 35 35 35 40 38 40 38 38 38 38 38 33 31 28 21 19 19 19 28 26 32 29 29 38 33 39 39 39 39 39 39 39 39 39 39 38 35 32 27 27 29 30 30 21 15 15 15 14 15
15 35 22 35 30 30 32 35 38 38 39 34 31 31 31 31 31 31 31 39 31 31 31 31 40 39 38 36 36 36 33 31 33 39 39 38 38 38 38 38 36 36 36 39 39 39 39 39 39 39 39 39 39 39 39 39 39 39 38 38
38 38 38 33 19 19 19 27 30 30 29 29 33 35 33 33 35 35 36 36 36 39 39 39 39 39 39 39 39 39 39 39 39 39 39 39 39 39 39 39 39 39 39 39 39 39 39 39 39 39 39 39 39 36 36 36 39 39 39 39
39 39 39 31 31 31 39 39 39 39 35 31 31 31 38 35 27 27 27 39 31 27 27 27 39 39 39 39 39 39 39 39 39 36 36 36 36 39 39 39 36 36 33 33 33 33 26 21 21 19 17 17 17 30 26 25 25 24 24 24
25 31 14 21 21 21 21 35 38 29 38 38 38 38 31 18 18 18 21 31 35 31 33 33 36 35 35 33 31 31 21 21 21 33 36 29 29 27 30 32 26 26 26 29 26 19 26 26 33 33 36 29 24
>I6629V002B01CY length=361 xy=0714_3216 region=2 run=R_2014_12_30_12_21_21_
40 40 40 40 40 30 30 30 40 40 40 40 40 40 40 40 40 40 39 39 39 40 40 40 40 40 40 40 40 40 40 26 26 26 40 35 30 21 21 21 26 39 40 40 40 40 40 40 40 40 40 40 40 40 40 39 39 39 40 40
40 40 40 40 40 40 40 35 30 30 30 33 33 34 34 35 39 39 39 40 40 40 40 40 40 40 40 40 40 40 40 40 40 40 34 34 34 34 39 40 40 39 39 39 40 40 40 40 40 40 40 40 40 40 40 40 40 34 34 35
39 39 40 40 40 40 40 40 40 40 40 40 40 40 40 40 40 40 40 40 40 40 40 40 40 40 40 40 40 40 40 40 40 40 40 39 39 39 40 39 39 39 40 40 40 40 40 40 40 40 40 40 40 40 40 40 40 40 40 40
40 33 35 35 34 39 39 40 40 40 40 40 40 40 40 40 40 40 40 40 40 40 40 40 40 40 40 40 40 40 40 40 40 40 40 40 40 40 40 40 40 40 40 39 35 34 34 39 40 40 40 39 40 40 39 40 40 40 30 30
30 30 35 34 40 39 39 39 40 40 40 40 40 40 40 40 40 40 40 40 39 39 39 40 40 40 40 40 40 40 30 30 30 30 39 40 40 40 39 39 38 38 35 35 28 39 40 40 40 40 40 40 40 36 38 38 38 40 34 30
20 20 20 20 26 30 40 40 40 40 40 40 40 40 40 40 40 40 40 40 40 40 40 40 40 40 40 40 40 40 40 40 40 40 39 39 39 40 39 30 28 28 32 22 24 24 36 36 40 40 26 26 26 26 40 34 40 40 40 40
40
>I6629V002B01D1 length=361 xy=0714_3255 region=2 run=R_2014_12_30_12_21_21_
40 40 40 40 40 30 30 30 30 30 40 40 40 40 40 40 40 40 40 40 40 40 40 40 40 40 40 40 40 40 40 39 39 39 40 40 40 39 39 39 40 40 40 40 40 40 40 40 40 40 40 40 40 40 40 39 39 39 40 40
40 40 40 40 40 40 40 40 40 40 40 40 39 39 39 40 40 40 40 40 40 40 40 40 40 40 40 40 40 40 40 40 40 40 40 40 40 40 40 40 40 39 39 39 40 40 40 40 40 40 40 40 40 40 40 40 40 40 40 40
40 40 40 40 40 40 40 40 40 40 40 40 40 40 40 40 40 40 30 30 30 30 39 39 40 40 40 40 40 40 40 40 40 40 40 40 40 40 40 39 39 39 40 40 40 40 40 40 40 40 40 40 40 40 40 40 40 40 40 40
40 40 40 40 40 40 40 40 40 40 40 40 40 40 40 40 40 40 40 40 40 40 40 40 40 40 40 40 40 40 40 40 40 40 40 40 40 40 40 40 40 40 40 40 40 40 40 40 40 40 40 39 39 39 40 40 40 40 34 34
34 34 40 40 40 39 39 39 40 40 40 40 40 40 40 40 40 40 40 40 38 38 38 40 40 40 40 40 40 39 39 39 40 39 30 30 30 39 39 37 37 39 40 40 40 40 40 40 40 40 40 40 39 39 39 40 40 40 40 40
29 29 29 32 40 34 30 30 30 30 39 40 40 39 39 39 40 40 40 40 40 40 40 40 40 40 40 40 40 40 40 40 40 40 40 40 40 40 40 40 40 40 40 40 40 40 40 40 40 40 32 32 34 34 40 34 40 40 40 40
40
>I6629V002B01DU length=24 xy=0714_3248 region=2 run=R_2014_12_30_12_21_21_
40 40 40 40 36 31 31 31 31 32 32 27 31 17 17 17 17 31 22 40 38 34 29 28
>I6629V002B01EG length=24 xy=0714_3270 region=2 run=R_2014_12_30_12_21_21_
40 40 40 40 40 40 40 40 40 40 40 40 40 32 32 32 32 40 40 40 40 40 40 40
>I6629V002B01EU length=24 xy=0714_3284 region=2 run=R_2014_12_30_12_21_21_
40 40 40 40 40 40 40 40 40 40 40 40 40 34 34 33 33 40 40 40 40 40 40 40
>I6629V002B01GP length=360 xy=0714_3351 region=2 run=R_2014_12_30_12_21_21_
40 40 40 40 40 39 39 39 40 40 40 40 40 40 40 40 40 40 40 40 40 40 40 40 40 40 40 40 40 40 40 39 39 39 40 40 40 39 39 39 40 40 40 40 40 40 40 40 40 40 40 40 40 40 32 32 34 34 40 40
40 40 40 40 40 40 40 40 40 40 40 40 39 39 39 40 34 34 34 34 39 39 39 40 40 40 40 40 40 40 40 39 39 39 40 40 40 40 40 40 40 40 40 40 40 40 40 40 40 40 40 40 40 40 40 40 40 40 40 40
40 40 40 40 40 40 40 40 40 40 40 26 26 26 26 26 40 40 40 40 40 40 40 40 40 40 40 40 40 40 40 40 40 40 40 40 40 40 40 38 38 38 40 40 40 40 40 40 40 40 40 40 40 40 40 40 40 40 40 40
40 40 40 40 39 39 39 40 40 40 40 40 40 40 40 40 40 40 40 40 40 31 31 31 31 40 39 39 39 40 40 40 39 39 39 40 40 40 40 40 40 40 40 40 40 40 40 40 40 40 40 39 39 39 40 35 35 35 33 34
34 34 40 40 40 39 39 39 40 40 40 40 40 40 40 40 40 40 40 30 28 27 27 39 40 40 40 40 40 35 34 34 35 35 40 39 39 39 40 39 39 39 40 39 34 39 39 40 40 39 39 39 40 40 40 39 39 39 39 39
38 38 39 40 40 40 40 40 40 40 40 40 40 40 40 40 40 40 40 40 40 40 40 40 40 40 40 40 40 40 40 40 40 40 40 40 40 40 40 40 40 40 40 40 40 40 40 40 36 22 22 22 22 30 16 36 36 40 40 37
>I6629V002B01H2 length=24 xy=0714_3400 region=2 run=R_2014_12_30_12_21_21_
40 40 40 40 40 40 40 40 39 37 33 30 31 26 28 24 24 24 15 19 19 19 19 19
>I6629V002B01J6 length=361 xy=0714_3476 region=2 run=R_2014_12_30_12_21_21_
40 40 40 40 40 39 39 39 40 40 40 40 40 40 40 40 40 40 40 40 40 40 40 40 40 39 39 39 40 40 40 39 39 39 40 40 40 39 39 39 40 40 40 40 40 40 40 40 40 40 40 40 40 40 40 27 27 27 27 27
40 40 40 40 40 40 40 40 40 40 40 40 39 39 39 40 34 34 34 34 40 40 40 40 40 40 40 40 40 40 40 39 39 39 40 40 40 40 40 40 40 40 40 40 40 40 40 40 40 40 39 39 39 40 40 40 40 40 40 40
40 40 40 40 40 39 39 39 40 40 40 40 40 40 40 40 40 40 40 40 40 40 40 40 40 40 40 40 40 40 40 40 40 40 40 40 40 40 40 39 39 39 40 40 40 40 40 40 40 40 40 40 40 40 40 40 40 40 40 40
40 40 40 40 40 40 40 40 40 40 40 40 40 40 40 40 40 40 40 40 40 40 39 39 39 40 40 40 40 40 39 30 30 30 35 40 40 40 40 40 40 40 40 40 40 40 40 40 40 40 40 39 39 39 40 39 39 39 31 31
31 31 40 30 40 40 40 40 40 40 40 40 39 39 39 40 40 40 39 39 40 40 40 40 40 40 40 39 39 39 40 39 39 35 35 34 39 40 40 39 39 39 40 40 40 40 40 40 40 40 40 40 40 40 40 39 39 35 34 34
32 32 31 29 39 39 37 39 39 40 40 34 34 35 38 39 39 40 40 40 40 40 40 39 39 39 35 35 35 39 40 40 40 40 40 40 40 40 40 40 39 39 39 40 40 30 26 28 28 26 31 33 33 33 40 34 40 40 40 40
40
>I6629V002B01N4 length=24 xy=0714_3618 region=2 run=R_2014_12_30_12_21_21_
40 40 40 40 40 40 40 40 40 40 40 40 40 34 34 34 34 40 40 40 40 40 40 40
>I6629V002B01NQ length=361 xy=0714_3604 region=2 run=R_2014_12_30_12_21_21_
40 40 40 40 40 39 39 39 40 40 40 40 40 40 40 39 39 39 40 40 40 40 40 40 40 40 40 40 40 40 40 39 39 39 40 40 40 39 39 39 40 40 40 40 40 40 40 40 40 40 40 40 40 40 39 39 39 40 40 40
40 40 40 40 40 40 40 40 40 40 40 40 39 39 39 40 29 29 29 29 39 39 39 40 40 40 40 40 40 40 40 39 39 39 40 40 40 40 40 40 40 40 40 40 40 40 40 40 40 40 40 40 40 40 40 40 40 40 40 40
40 40 40 40 40 40 40 40 40 40 40 22 22 22 22 22 22 40 40 30 40 40 40 40 40 40 40 40 40 40 40 40 40 40 40 40 40 40 40 39 39 39 40 40 40 40 40 40 40 40 40 40 40 40 40 40 40 40 40 40
40 40 40 40 40 40 40 40 40 40 40 40 40 40 40 40 40 40 40 40 26 26 28 28 28 40 40 40 40 40 40 40 40 40 40 40 39 39 39 39 40 40 40 40 40 40 39 39 39 40 40 39 39 39 40 40 40 40 33 33
33 33 40 40 39 38 38 39 39 28 30 30 40 40 40 40 40 40 40 40 39 39 39 40 40 40 40 40 39 35 34 34 39 40 40 40 40 40 40 34 34 34 35 40 40 40 40 40 40 40 40 40 40 40 40 40 35 34 34 39
39 40 40 40 39 39 39 40 40 40 40 40 40 40 40 40 40 40 40 40 40 40 40 40 40 40 40 39 39 39 40 40 40 40 40 40 40 40 40 40 40 40 40 40 40 40 40 40 40 40 34 34 33 31 39 29 40 40 40 39
39
>I6629V002B01PB length=350 xy=0714_3661 region=2 run=R_2014_12_30_12_21_21_
40 40 40 40 40 39 39 39 40 40 40 40 40 40 40 40 40 40 40 40 40 40 40 40 40 40 40 40 40 40 40 39 39 39 40 40 40 39 39 39 40 40 40 40 40 40 40 40 40 40 40 40 40 40 39 39 39 40 40 40
40 40 40 40 40 40 40 40 40 40 40 40 39 39 39 40 39 39 39 40 39 39 39 40 40 40 40 40 40 40 40 39 39 39 40 40 40 40 40 40 40 40 40 40 40 40 40 40 40 40 40 40 40 40 40 40 40 40 40 40
40 40 40 40 40 40 40 40 40 40 39 21 21 21 30 39 40 40 40 40 40 40 40 40 40 40 40 40 40 40 40 40 40 40 40 40 40 40 40 39 39 39 40 40 40 40 40 40 40 40 40 40 40 40 40 40 40 40 40 40
40 40 40 40 40 40 40 40 40 40 40 40 40 40 40 40 40 40 40 40 40 40 40 40 40 40 39 39 39 40 40 39 34 35 35 39 40 40 40 40 40 40 39 39 39 39 40 40 39 39 39 39 39 39 40 40 40 40 30 30
30 31 40 29 30 26 26 26 35 28 40 40 40 40 40 40 40 40 40 40 39 38 38 39 40 40 40 40 40 40 40 40 40 40 40 30 30 30 39 39 39 39 40 40 40 40 40 40 40 40 40 40 40 38 38 36 36 35 22 22
17 17 17 14 14 28 20 20 20 20 35 35 36 40 40 40 40 40 40 40 39 39 39 39 40 40 40 40 30 26 24 24 24 36 40 40 24 24 22 22 26 25 37 36 36 29 29 29 26 28
>I6629V002B01QP length=361 xy=0714_3711 region=2 run=R_2014_12_30_12_21_21_
40 40 40 40 40 39 39 39 40 40 40 40 40 40 40 40 40 40 40 40 40 40 40 40 40 40 40 40 40 40 40 39 39 39 40 40 40 39 39 39 40 40 40 40 40 40 40 40 40 40 40 40 40 40 40 39 39 39 40 40
39 39 39 40 40 40 40 40 40 40 40 40 39 39 39 40 40 40 40 40 40 40 40 40 40 40 40 40 40 40 40 40 40 40 40 40 40 40 40 40 40 39 39 39 40 40 40 40 40 40 40 40 40 40 40 40 40 40 40 40
40 40 40 40 40 40 40 40 40 40 40 40 40 40 40 40 40 40 40 40 40 40 40 40 40 40 40 40 40 40 40 40 40 40 40 40 40 40 40 39 39 39 40 40 40 40 40 40 40 40 40 40 40 40 40 40 40 40 40 40
40 40 40 40 40 40 40 40 40 40 40 40 40 40 40 40 40 40 40 40 40 40 40 40 40 40 40 40 40 40 40 40 40 40 40 40 40 40 40 40 40 40 40 40 40 40 40 40 40 40 40 39 39 39 40 40 40 40 34 34
34 32 40 34 40 38 38 38 40 40 40 40 40 40 40 40 40 40 40 40 39 39 39 40 40 40 40 40 39 39 39 39 40 40 40 40 40 40 40 39 39 39 40 40 34 39 39 39 40 40 40 40 40 39 39 39 39 39 40 40
29 29 29 29 40 40 40 40 40 40 40 40 40 40 40 40 40 40 40 40 40 40 40 40 40 40 40 40 40 40 40 40 40 40 39 39 39 40 40 40 40 40 40 40 40 40 40 40 40 40 33 33 33 33 40 40 40 40 40 40
40
>I6629V002B01TE length=231 xy=0714_3808 region=2 run=R_2014_12_30_12_21_21_
36 31 30 31 31 30 30 30 38 32 37 37 37 37 36 25 25 25 37 37 38 37 37 37 37 37 37 37 27 27 25 30 30 30 30 29 34 21 21 21 37 37 37 37 37 37 37 35 35 35 37 37 37 37 28 28 28 28 34 26
32 32 35 30 30 28 33 32 23 23 24 28 28 28 26 27 19 19 19 19 23 23 26 16 24 23 19 19 19 19 19 19 23 26 31 32 28 28 25 25 25 28 28 28 33 32 33 32 25 21 23 23 25 30 33 33 32 32 32 32
32 33 32 30 21 21 21 25 30 32 32 35 22 22 22 22 22 37 37 37 37 34 34 30 30 30 30 30 32 32 32 30 28 29 28 27 27 27 24 19 16 16 15 24 27 30 30 30 29 28 28 29 31 30 30 24 23 23 27 18
18 19 19 29 28 28 27 24 23 24 27 29 27 24 25 25 32 31 27 27 27 27 19 20 19 19 15 15 15 15 19 19 31 31 30 30 30 31 32 35 35 35 33 33 32 32 32 32 33 24 16
>I6629V002B021C length=361 xy=0715_1294 region=2 run=R_2014_12_30_12_21_21_
40 40 40 40 40 39 39 39 40 40 40 40 40 40 40 40 40 40 40 40 40 40 40 40 40 40 40 40 40 40 40 39 39 39 40 40 40 39 39 39 40 40 40 40 40 40 40 40 40 40 40 40 40 40 40 39 39 39 40 40
40 40 40 40 40 40 40 40 40 40 40 40 39 39 39 40 40 40 40 40 40 40 40 40 40 40 40 40 40 40 40 40 40 40 40 40 40 40 40 40 40 39 39 39 40 40 40 40 40 40 40 40 40 40 40 40 40 40 40 40
40 40 40 40 40 40 40 40 40 40 40 40 40 40 40 40 40 40 40 40 40 40 40 40 40 40 40 40 40 40 40 40 40 40 40 40 40 39 35 30 30 30 40 40 40 40 40 40 40 40 40 40 40 40 40 40 40 40 40 40
40 40 40 40 40 40 40 40 40 40 40 40 40 40 40 40 40 40 40 40 40 40 40 40 40 40 40 40 40 40 40 40 40 40 40 40 40 40 40 40 40 40 40 40 40 40 40 40 40 40 40 39 39 39 40 40 40 40 34 34
34 34 40 40 40 39 39 39 40 40 39 39 39 40 40 40 40 40 40 40 39 39 39 40 40 40 40 40 40 40 40 40 40 40 40 40 40 40 40 39 39 39 40 40 40 40 40 40 40 40 40 40 40 40 40 40 40 40 39 35
33 33 33 33 39 40 40 40 40 40 40 40 40 40 40 40 40 40 40 40 40 40 40 40 40 40 40 40 40 40 40 40 40 40 40 40 40 34 34 35 34 40 40 40 40 40 39 39 39 40 34 34 34 34 40 29 39 39 40 40
40
>I6629V002B021N length=24 xy=0715_1305 region=2 run=R_2014_12_30_12_21_21_
40 40 40 40 40 40 40 40 40 40 40 40 40 34 34 34 34 40 40 40 40 40 40 40
>I6629V002B0229 length=24 xy=0715_1363 region=2 run=R_2014_12_30_12_21_21_
40 40 40 40 40 40 40 40 40 40 40 40 40 34 34 34 34 40 40 40 40 40 40 40
>I6629V002B025T length=24 xy=0715_1455 region=2 run=R_2014_12_30_12_21_21_
40 40 40 40 40 40 40 40 40 40 40 40 40 34 34 34 34 40 40 40 40 40 40 40
>I6629V002B026C length=361 xy=0715_1474 region=2 run=R_2014_12_30_12_21_21_
40 40 40 40 40 39 39 39 40 40 40 40 40 40 40 40 40 40 40 40 40 40 40 40 40 40 40 40 40 40 40 39 39 39 40 40 40 39 39 39 40 40 40 40 40 40 40 40 40 40 40 40 40 40 34 34 34 40 40 40
40 40 40 40 40 40 40 40 40 40 40 40 39 39 39 40 39 39 39 34 34 34 40 40 40 40 40 40 34 34 34 34 39 39 33 33 30 40 40 40 40 39 39 39 40 39 39 39 40 40 40 40 40 40 40 40 40 40 40 40
40 40 40 40 40 40 40 40 40 40 40 40 40 40 40 40 40 40 40 40 40 40 40 40 40 40 40 40 40 40 40 40 40 39 39 39 40 40 40 39 39 39 40 40 40 40 40 40 40 40 40 40 40 40 40 40 40 40 40 40
40 40 40 40 40 40 40 35 30 30 30 30 35 39 39 39 39 40 40 40 40 40 40 40 40 40 40 40 40 40 40 40 40 40 40 40 40 40 40 40 40 39 39 39 40 40 40 40 40 40 40 34 34 34 34 40 40 40 33 33
33 33 40 34 35 28 27 27 39 40 40 40 40 40 40 40 40 39 39 30 30 30 39 40 40 40 40 39 39 35 34 34 40 39 30 30 30 30 30 34 34 36 36 36 34 40 40 40 40 26 26 26 35 35 39 39 40 40 40 40
40 37 34 34 35 39 39 36 36 36 36 36 36 30 29 29 24 24 24 30 21 21 30 26 36 36 40 40 40 40 40 40 40 40 40 40 40 40 40 40 40 40 40 39 39 39 40 40 40 40 31 31 29 29 30 13 26 26 30 36
36
>I6629V002B028E length=363 xy=0715_1548 region=2 run=R_2014_12_30_12_21_21_
40 40 40 40 40 39 39 39 40 40 40 40 40 40 40 40 40 40 40 40 40 40 40 40 40 40 40 40 40 40 40 39 39 39 40 40 40 39 39 39 40 40 40 40 40 40 40 40 40 40 40 40 40 40 40 40 40 40 40 40
40 40 40 40 40 40 40 40 40 40 40 40 33 33 33 33 40 40 40 34 34 34 34 40 40 40 40 40 29 29 29 29 40 40 40 40 40 40 40 40 40 40 40 40 40 40 40 40 40 39 39 39 40 40 40 40 40 40 40 40
40 40 40 40 40 40 40 40 40 34 34 34 34 40 40 40 40 40 40 40 40 40 40 40 34 34 35 40 40 40 40 40 40 40 40 40 40 40 40 34 34 34 40 40 40 40 40 40 40 39 39 35 35 35 35 34 34 40 40 40
40 40 40 40 40 40 40 40 40 40 40 40 40 40 40 40 40 40 39 39 39 40 40 40 40 40 30 30 30 40 40 40 40 40 40 40 40 40 40 40 40 40 40 40 40 40 40 40 40 40 40 40 40 40 40 40 40 40 32 34
34 34 40 40 40 39 34 34 35 40 40 40 40 40 40 40 40 40 40 40 39 39 39 40 40 40 40 40 40 40 40 40 40 40 39 34 34 34 36 20 20 20 34 34 40 40 33 33 34 39 34 40 40 40 40 40 40 40 40 39
39 35 35 34 39 39 40 40 40 40 40 40 40 40 40 40 40 40 40 40 40 40 40 40 40 40 40 40 40 40 40 40 40 40 40 40 40 39 39 39 39 40 40 40 32 34 34 34 40 40 40 40 34 34 34 34 40 40 40 40
40 40 40
>I6629V002B02CA length=24 xy=0715_0392 region=2 run=R_2014_12_30_12_21_21_
40 40 40 40 40 40 40 40 40 40 40 40 40 32 32 32 32 40 40 40 40 40 40 40
>I6629V002B02NT length=361 xy=0715_0807 region=2 run=R_2014_12_30_12_21_21_
40 40 40 40 40 30 30 30 30 30 40 40 40 40 40 40 40 40 40 40 40 40 40 40 40 40 40 40 40 40 40 39 39 39 40 40 40 39 39 39 40 40 40 40 40 40 40 40 40 40 40 40 40 40 40 39 39 39 40 40
40 40 40 40 40 40 40 40 40 40 40 40 39 39 39 40 34 34 34 40 40 40 40 40 40 40 40 40 40 40 40 40 40 40 40 40 40 40 40 40 40 39 39 39 40 40 40 40 40 40 40 40 40 40 40 40 40 40 40 40
40 40 40 40 40 40 40 40 40 40 40 40 40 40 40 40 40 40 40 40 40 40 40 40 40 40 40 40 40 40 40 40 40 40 40 40 40 40 40 39 39 39 40 40 40 40 40 40 40 40 40 40 40 40 40 40 40 40 40 40
40 40 40 40 39 39 39 40 40 40 40 40 40 40 40 40 40 40 40 40 40 40 40 40 40 40 40 40 40 40 40 40 40 40 40 40 40 40 40 40 40 40 40 40 40 40 40 40 40 40 40 39 39 39 40 40 40 40 34 34
34 34 40 40 40 39 39 39 40 40 40 40 40 40 40 40 40 40 40 40 34 34 34 40 40 40 40 40 40 40 40 40 40 40 40 40 40 40 40 39 38 38 39 40 40 40 40 40 40 40 40 40 40 40 40 40 40 40 40 40
26 26 26 26 28 36 36 36 36 36 36 36 36 30 30 30 40 40 40 40 40 40 40 40 40 40 40 40 40 40 40 40 40 40 40 40 40 40 40 40 40 40 40 40 40 40 40 40 40 40 34 34 34 32 30 16 30 30 40 40
40
>I6629V002B02T1 length=361 xy=0715_1031 region=2 run=R_2014_12_30_12_21_21_
40 40 40 40 30 21 21 21 21 21 40 40 40 40 40 40 40 40 40 40 40 40 40 40 40 40 40 40 38 38 38 38 38 38 40 40 40 39 39 39 40 40 40 40 40 40 40 40 40 40 40 40 40 40 40 39 39 39 40 40
40 40 40 40 40 40 40 40 40 40 40 40 39 39 38 34 26 26 26 31 31 33 30 32 34 34 40 40 40 40 40 40 40 40 30 30 30 30 40 40 40 39 39 35 40 40 40 40 38 38 38 38 38 38 40 40 40 40 40 40
40 40 40 40 40 40 40 40 40 40 40 40 40 40 40 40 40 40 40 40 38 38 30 30 30 30 40 40 40 40 40 40 40 40 40 40 40 40 40 39 39 39 40 40 40 40 40 40 40 40 40 40 40 40 40 40 40 40 40 40
40 40 40 40 38 38 38 34 30 30 30 34 40 40 40 36 30 30 27 38 40 38 38 39 39 37 40 40 40 40 40 40 40 40 38 38 38 38 40 40 40 40 40 40 40 40 40 40 40 40 40 39 39 39 40 40 40 40 34 34
32 32 40 32 40 39 39 39 34 22 28 28 30 38 40 40 40 40 40 40 37 34 34 34 26 26 25 38 40 40 40 36 38 36 34 34 34 36 34 34 34 34 40 40 34 40 40 40 40 40 40 40 38 38 38 40 40 40 40 40
40 39 39 39 40 34 38 38 40 40 40 40 40 40 40 40 40 40 38 38 28 28 30 28 39 38 38 38 40 40 40 40 40 40 40 40 40 40 40 40 40 34 30 30 30 34 30 21 21 24 31 31 31 29 34 20 34 36 40 40
40
>I6629V002B02V7 length=24 xy=0715_1109 region=2 run=R_2014_12_30_12_21_21_
40 40 40 40 40 40 40 40 40 40 40 40 40 32 33 34 34 40 40 40 40 40 40 40
>I6629V002B02XC length=24 xy=0715_1150 region=2 run=R_2014_12_30_12_21_21_
40 40 40 40 40 40 40 40 40 40 40 40 40 34 34 34 34 40 40 40 40 40 40 40
>I6629V002B02XF length=361 xy=0715_1153 region=2 run=R_2014_12_30_12_21_21_
40 40 40 40 40 39 39 39 40 40 40 40 40 40 40 40 40 40 40 40 40 40 40 40 40 40 40 40 40 40 40 39 39 39 40 40 40 39 39 39 40 40 40 40 40 40 40 40 40 40 40 40 40 40 40 39 39 39 40 40
40 40 40 40 40 40 40 40 40 40 40 40 26 26 26 40 40 40 40 40 40 40 40 40 40 40 40 40 40 40 40 40 40 40 40 40 40 40 40 40 40 39 39 39 40 40 40 40 40 40 40 40 40 40 40 40 40 40 40 40
40 40 40 40 40 40 40 40 40 40 40 40 40 40 40 40 40 40 40 40 40 40 40 40 40 40 40 40 40 40 40 40 40 40 40 40 40 40 40 39 39 39 40 40 40 40 40 40 40 40 40 40 40 40 40 40 40 40 40 40
40 40 40 40 40 40 40 40 40 40 40 40 40 40 40 40 40 40 40 40 40 40 40 40 40 40 40 40 40 40 40 40 40 40 40 40 40 40 40 40 40 40 40 40 40 40 40 40 40 40 40 39 39 39 40 40 40 40 34 34
34 34 40 40 40 39 39 39 40 40 40 40 40 40 40 40 40 40 40 40 34 34 34 40 40 40 40 40 40 40 40 40 40 40 40 40 40 40 40 39 39 39 40 40 37 39 39 39 39 40 40 35 35 35 39 40 40 40 40 40
32 32 32 32 40 40 40 40 40 40 40 40 40 40 40 40 40 40 40 40 39 34 35 35 39 39 40 40 40 40 40 40 40 40 40 40 40 40 40 40 39 39 39 40 40 40 40 40 40 40 34 34 34 34 40 40 40 40 40 40
40
>I6629V002B02XW length=24 xy=0715_1170 region=2 run=R_2014_12_30_12_21_21_
40 40 40 40 40 40 40 40 40 40 40 40 40 34 34 34 34 40 40 40 40 40 40 40
>I6629V002B02ZJ length=23 xy=0715_1229 region=2 run=R_2014_12_30_12_21_21_
40 40 40 40 40 40 40 40 40 40 40 40 34 34 34 34 40 40 40 40 40 40 40
>I6629V002B032K length=24 xy=0715_2634 region=2 run=R_2014_12_30_12_21_21_
40 40 40 40 40 40 40 40 40 40 40 40 40 32 32 32 32 40 40 40 40 40 40 40
>I6629V002B033B length=24 xy=0715_2661 region=2 run=R_2014_12_30_12_21_21_
40 40 40 40 40 40 40 40 40 40 40 40 40 31 31 31 31 38 19 27 27 38 36 39
>I6629V002B033Q length=24 xy=0715_2676 region=2 run=R_2014_12_30_12_21_21_
40 40 40 40 40 40 40 40 40 40 40 40 40 34 34 34 34 40 40 40 40 40 40 40
>I6629V002B0365 length=24 xy=0715_2799 region=2 run=R_2014_12_30_12_21_21_
40 40 40 40 40 40 40 40 40 40 40 40 40 34 34 34 34 40 40 40 40 40 40 40
>I6629V002B038A length=361 xy=0715_2840 region=2 run=R_2014_12_30_12_21_21_
40 40 40 40 40 39 39 39 40 40 40 40 40 40 40 40 34 34 38 40 40 40 40 40 40 40 40 40 40 40 40 39 39 39 40 40 40 39 39 39 40 40 40 40 40 40 40 40 40 40 40 40 40 40 40 39 39 39 40 40
40 40 40 40 40 40 40 40 40 40 40 40 38 38 38 40 40 40 40 40 40 40 40 40 40 40 40 40 40 40 40 40 40 40 40 40 40 40 40 40 40 39 39 39 40 40 40 40 40 40 40 40 40 40 40 40 40 40 40 40
40 40 40 40 40 40 40 40 40 40 40 40 40 40 40 40 40 40 40 40 40 40 40 40 40 40 40 40 40 40 40 40 40 40 40 40 40 40 40 39 39 39 40 40 40 40 40 40 40 40 40 40 40 40 40 40 40 40 40 40
40 40 40 40 40 40 40 40 40 40 40 40 40 40 40 40 40 40 40 40 40 40 40 40 40 40 40 40 40 40 40 40 40 40 40 40 40 40 40 40 40 40 40 40 40 40 40 40 40 40 40 39 39 39 40 40 40 40 34 34
34 34 40 40 40 39 39 39 40 40 40 40 40 40 40 40 40 40 40 40 39 39 39 40 40 40 40 40 40 40 40 40 40 40 40 40 40 40 40 39 39 39 40 40 40 40 40 40 40 40 40 40 40 40 40 40 40 40 40 40
34 34 34 34 40 40 40 40 40 40 40 40 40 40 40 40 40 40 40 40 40 40 40 40 40 40 40 40 40 40 40 40 40 40 40 40 40 40 40 40 40 40 40 40 40 40 40 40 40 40 34 34 34 31 39 29 39 39 40 40
40
>I6629V002B03BJ length=295 xy=0715_1661 region=2 run=R_2014_12_30_12_21_21_
30 30 30 29 27 14 16 16 18 16 30 31 32 32 32 32 32 33 30 33 33 33 37 38 37 37 37 37 35 35 35 30 37 37 35 29 34 21 21 21 30 32 35 35 33 33 30 30 30 29 28 22 21 21 18 13 13 13 19 12
13 13 11 17 22 24 18 28 28 24 24 18 11 13 13 11 20 11 11 11 11 16 16 20 16 21 21 27 28 27 27 28 27 19 19 19 19 19 19 19 19 27 27 28 21 24 24 28 19 19 18 19 15 15 15 24 24 27 27 24
19 19 19 29 29 29 30 30 30 30 27 23 19 16 16 15 23 27 27 23 24 21 28 21 21 21 21 21 21 21 17 19 19 18 14 14 14 14 24 28 27 27 28 26 21 23 23 16 16 16 19 19 19 19 23 31 31 31 32 33
35 35 35 34 34 30 30 30 33 33 28 28 28 28 25 25 25 25 24 25 29 32 29 30 29 29 30 27 27 27 28 30 23 19 19 19 23 30 30 30 29 19 19 19 19 19 27 27 30 27 18 17 17 18 28 29 28 15 15 15
19 19 19 30 21 21 21 21 30 21 33 28 26 23 23 19 27 32 31 19 19 19 19 19 25 28 28 26 26 23 23 25 33 35 30 25 20 20 20 23 33 35 35 35 33 27 19 19 20 20 15 32 32 25 20
>I6629V002B03C2 length=363 xy=0715_1716 region=2 run=R_2014_12_30_12_21_21_
40 40 40 40 40 39 39 39 40 40 40 40 40 40 40 40 40 40 40 40 40 40 40 40 40 40 40 40 40 40 40 39 39 39 40 40 40 39 39 39 40 40 40 40 40 40 40 40 40 40 40 40 40 40 40 40 40 40 40 40
40 40 40 40 40 40 40 40 40 40 40 40 33 33 32 32 40 40 40 34 34 34 34 40 40 40 40 40 34 34 34 34 40 40 40 40 40 40 40 40 40 40 40 40 40 40 40 40 40 39 39 39 40 40 40 40 40 40 40 40
40 40 40 40 40 40 40 40 40 34 34 34 34 40 40 40 40 40 40 40 40 40 40 40 40 40 40 40 40 40 40 40 40 40 40 40 40 40 40 39 39 39 40 40 40 40 40 40 40 40 40 40 40 40 40 40 40 40 40 40
40 40 40 40 30 30 30 30 39 40 40 40 40 40 40 40 40 40 39 39 39 40 40 40 40 40 39 39 39 40 40 40 40 40 40 40 40 40 40 40 40 40 40 40 40 40 40 40 40 40 40 38 38 38 40 40 40 40 34 34
34 34 40 40 40 40 40 40 40 40 40 40 40 40 40 40 40 40 40 39 30 30 30 40 40 40 40 40 40 40 40 40 40 40 40 40 40 40 40 39 39 39 40 40 40 40 39 39 39 40 40 40 40 40 40 40 40 40 40 40
40 40 35 34 34 39 40 40 40 40 40 40 40 40 40 40 40 40 40 40 40 40 40 40 40 40 40 40 40 40 40 40 40 40 40 40 40 40 40 40 40 40 39 39 31 31 31 31 40 30 30 39 31 31 31 31 39 29 40 40
40 40 40
>I6629V002B03EY length=361 xy=0715_1784 region=2 run=R_2014_12_30_12_21_21_
40 40 40 40 40 39 39 39 40 40 40 40 40 40 40 40 40 40 40 40 40 40 40 40 40 40 40 40 40 40 40 39 39 39 40 40 40 30 30 30 40 40 40 40 40 40 40 40 40 40 40 40 40 40 40 39 39 39 40 40
40 40 40 40 40 40 40 40 40 40 40 40 39 39 39 40 40 40 40 40 40 40 40 40 40 40 40 40 40 40 40 40 40 40 40 40 40 40 40 40 40 39 38 38 39 39 39 40 40 40 40 40 40 40 40 40 40 40 40 40
40 40 40 40 40 40 40 40 40 40 40 40 40 40 40 40 40 40 40 40 40 40 40 40 40 40 40 40 40 40 40 40 40 40 40 40 40 40 40 39 39 39 40 40 40 40 40 40 40 40 40 40 40 40 40 40 40 40 40 40
40 40 40 40 40 40 40 40 40 40 40 40 39 39 39 40 40 40 40 40 40 40 40 40 40 40 40 40 40 40 40 40 34 35 35 34 34 40 40 40 40 40 40 40 35 34 34 40 40 40 39 38 38 39 40 40 40 40 33 33
31 31 39 23 35 34 38 39 40 28 34 34 40 40 40 40 40 40 40 40 38 38 38 40 40 40 39 30 30 30 34 39 39 39 40 40 40 40 40 39 39 39 40 39 28 35 35 40 40 40 40 40 40 40 39 39 39 39 39 40
32 33 33 33 40 40 39 39 39 39 39 40 40 40 40 40 40 40 40 39 30 30 30 35 39 39 40 40 40 40 39 35 35 35 35 39 40 40 39 39 36 36 36 32 33 33 33 36 36 33 19 19 19 19 33 23 34 36 40 40
40
>I6629V002B03G4 length=361 xy=0715_1862 region=2 run=R_2014_12_30_12_21_21_
40 40 40 40 40 39 39 39 40 40 40 40 40 40 40 40 40 40 40 40 40 40 40 40 40 40 40 40 40 40 40 39 39 39 40 40 40 39 39 39 40 40 40 40 40 40 40 40 40 40 40 40 40 40 40 39 39 39 40 40
40 40 40 40 40 40 40 40 40 40 40 40 39 39 39 40 40 40 40 40 40 40 40 40 40 40 40 40 40 40 40 40 40 40 40 40 40 40 40 40 40 39 39 39 40 40 40 40 40 40 40 40 40 40 40 40 40 40 40 40
40 40 40 40 40 40 40 40 40 40 40 40 40 40 40 40 40 40 40 40 40 40 40 40 40 40 40 40 40 40 40 40 40 40 40 40 40 40 40 39 39 39 40 40 40 40 40 40 40 40 40 40 40 40 40 40 40 40 40 40
40 40 40 40 40 40 40 40 40 40 40 40 40 40 40 40 40 40 40 40 40 40 40 40 40 40 40 40 40 40 40 40 40 40 40 40 40 40 40 40 40 40 40 40 40 40 40 40 40 40 40 39 39 39 40 40 40 40 34 34
34 34 40 40 40 39 39 39 40 40 40 40 40 40 40 40 40 40 40 40 39 39 39 40 40 40 40 40 40 40 40 40 40 40 40 40 40 40 40 39 39 39 40 40 40 40 40 40 40 40 40 40 40 40 40 40 40 40 40 40
30 30 30 30 40 40 40 40 40 40 40 40 40 40 40 40 40 40 40 39 39 39 40 40 40 40 40 40 40 40 40 40 40 40 40 40 40 40 40 40 40 40 40 40 40 40 40 40 40 39 33 33 33 33 40 34 40 40 40 40
40
>I6629V002B03IU length=24 xy=0715_1924 region=2 run=R_2014_12_30_12_21_21_
40 40 40 40 40 40 40 40 40 40 40 40 40 34 34 34 34 40 40 40 40 40 40 40
>I6629V002B03KS length=24 xy=0715_1994 region=2 run=R_2014_12_30_12_21_21_
40 40 40 40 40 40 40 40 40 40 40 40 40 34 34 34 34 40 40 40 40 40 40 40
>I6629V002B03MA length=361 xy=0715_2048 region=2 run=R_2014_12_30_12_21_21_
40 40 40 40 40 39 39 39 40 40 40 40 40 40 40 40 40 40 40 40 40 40 40 40 40 40 40 40 40 40 40 39 39 39 40 40 40 39 39 39 40 40 40 40 40 40 40 40 40 40 40 40 40 40 40 39 39 39 40 40
40 40 40 40 40 40 40 40 40 40 40 40 39 39 39 40 40 40 40 40 40 40 40 40 40 40 40 40 40 40 40 40 40 40 40 40 40 40 40 40 40 39 39 39 40 40 40 40 40 40 40 40 40 40 40 40 40 40 40 40
40 40 40 40 40 40 40 40 40 40 40 40 40 40 40 40 40 40 40 40 40 40 40 40 40 40 40 40 40 40 40 40 40 40 40 40 40 40 40 39 39 39 40 40 40 40 40 40 40 40 40 40 40 40 40 40 40 40 40 40
40 40 40 40 40 40 40 40 40 40 40 40 40 40 40 40 40 40 40 40 40 40 40 40 40 40 40 40 40 40 40 40 40 40 40 40 40 40 40 40 40 40 40 40 40 40 40 40 40 40 40 39 39 39 40 40 40 40 34 34
34 34 40 40 40 39 39 39 40 40 40 40 40 40 40 40 40 40 40 40 39 39 39 40 40 40 40 40 40 40 40 40 40 40 40 40 40 40 40 39 39 39 40 40 40 40 40 40 40 40 40 40 40 40 40 40 40 40 40 40
34 34 34 33 40 39 39 39 40 40 40 40 40 40 40 40 40 40 40 40 40 40 40 40 40 40 40 40 40 40 40 40 40 40 40 40 40 40 40 40 40 40 40 40 40 40 40 40 40 40 34 34 34 34 40 40 40 40 40 40
40
>I6629V002B03NN length=362 xy=0715_2097 region=2 run=R_2014_12_30_12_21_21_
32 30 26 26 30 14 14 15 22 22 22 15 15 15 27 27 35 30 33 33 33 35 30 30 30 26 26 26 26 21 21 21 21 30 29 29 29 30 27 35 29 29 29 28 26 26 34 19 29 26 18 16 13 13 13 11 11 13 12 11
19 17 23 23 30 30 33 33 35 36 26 26 21 23 23 21 32 32 36 39 36 38 38 39 39 39 39 39 39 39 39 39 39 39 39 39 39 39 39 39 39 39 39 36 36 36 39 39 39 39 39 39 39 39 39 39 39 39 39 39
39 39 39 39 39 39 39 39 39 39 39 39 39 39 39 39 39 39 39 39 39 39 39 39 39 39 39 39 39 39 39 39 39 39 39 39 39 39 39 39 39 39 39 39 39 39 39 39 39 36 36 36 36 35 35 33 33 33 33 36
36 36 26 26 26 26 31 36 35 35 35 35 38 38 38 39 38 38 38 38 39 39 39 31 31 27 27 27 36 38 38 38 38 38 33 33 26 26 21 21 21 31 36 36 31 30 26 26 26 33 38 38 38 33 30 17 17 17 31 33
38 38 24 24 24 24 38 24 35 35 35 39 39 39 39 39 39 39 31 31 31 35 39 39 21 21 21 31 31 35 38 38 22 21 21 21 31 33 33 31 31 31 38 31 31 31 31 33 27 33 36 36 33 33 36 36 36 36 36 26
17 17 17 21 21 35 33 32 32 27 27 29 29 29 31 29 29 29 29 33 33 33 33 33 33 33 33 33 29 18 19 19 28 32 30 30 29 24 18 18 18 32 32 33 23 28 28 33 33 33 33 24 24 24 23 28 14 24 24 24
24 24
>I6629V002B03QT length=24 xy=0715_2211 region=2 run=R_2014_12_30_12_21_21_
40 40 40 40 40 40 40 40 40 40 40 40 40 34 34 34 34 40 40 40 40 40 40 40
>I6629V002B03RK length=24 xy=0715_2238 region=2 run=R_2014_12_30_12_21_21_
40 40 40 40 40 40 40 40 40 40 40 40 40 32 32 32 32 40 40 40 40 40 40 40
>I6629V002B03U6 length=360 xy=0715_2368 region=2 run=R_2014_12_30_12_21_21_
36 26 26 25 36 38 39 39 40 40 40 40 40 40 40 40 40 40 40 40 40 40 40 40 40 40 40 40 38 38 38 39 34 34 34 32 40 39 39 39 40 40 40 40 40 40 40 40 40 40 40 40 40 40 40 39 39 39 40 40
40 40 40 40 40 40 40 40 40 40 40 40 39 38 38 38 38 38 38 38 40 38 36 36 36 36 36 36 40 38 39 39 40 38 38 38 40 40 40 40 40 39 39 39 40 40 40 40 40 40 40 40 40 40 40 40 40 40 40 40
40 40 40 40 40 40 40 40 40 40 40 40 40 40 40 40 40 40 40 40 40 40 40 40 40 40 40 40 40 40 40 40 34 34 34 40 40 40 40 39 39 39 40 40 40 40 40 40 40 40 40 38 38 38 40 40 40 40 40 40
40 40 40 40 30 30 30 30 30 38 40 40 40 40 40 40 40 40 40 40 40 40 40 40 40 40 40 40 40 40 40 40 40 40 40 40 40 40 38 38 38 40 38 38 38 39 40 40 37 30 25 26 26 30 40 40 40 40 29 29
31 32 38 22 34 34 38 39 40 40 40 36 32 33 34 40 40 40 30 25 20 19 19 28 36 38 36 38 36 36 23 25 26 24 30 40 40 40 38 39 39 36 40 39 28 34 34 38 40 40 38 38 38 38 38 38 38 40 40 40
34 34 34 34 40 40 40 40 40 40 40 40 40 40 40 40 40 40 40 40 40 40 38 38 38 38 40 40 40 40 40 36 30 30 30 34 34 30 30 30 33 40 40 40 40 40 40 40 40 40 33 31 31 31 30 30 30 36 36 36
>I6629V002B03UH length=24 xy=0715_2343 region=2 run=R_2014_12_30_12_21_21_
40 40 40 40 40 40 40 40 40 40 40 40 40 34 34 34 34 40 40 40 40 40 40 40
>I6629V002B03VB length=24 xy=0715_2373 region=2 run=R_2014_12_30_12_21_21_
40 40 40 40 40 40 40 40 40 40 40 40 40 34 34 34 34 40 40 40 40 40 40 40
>I6629V002B03Z9 length=24 xy=0715_2551 region=2 run=R_2014_12_30_12_21_21_
40 40 40 40 40 40 40 40 40 40 40 40 40 34 34 34 34 40 40 40 40 40 40 40
>I6629V002B0412 length=361 xy=0715_3912 region=2 run=R_2014_12_30_12_21_21_
40 40 40 40 40 30 30 30 40 40 40 40 40 40 40 40 40 40 40 40 40 40 40 40 40 40 40 40 40 40 40 39 39 39 40 40 40 39 39 39 40 40 40 40 40 40 40 40 40 40 40 40 40 40 40 39 39 39 40 40
40 40 40 40 40 40 40 40 40 40 40 40 39 39 39 40 40 40 40 40 40 40 40 40 40 40 40 40 40 40 40 40 40 40 40 40 40 40 40 40 40 39 39 39 40 40 40 40 40 40 40 40 40 40 40 40 40 40 40 40
40 40 40 40 40 40 40 40 40 40 40 40 40 40 40 40 40 40 40 40 40 40 40 40 40 40 40 40 40 40 40 40 40 40 40 40 40 40 40 39 39 39 40 40 40 40 40 40 40 40 40 40 40 40 40 40 40 40 40 40
40 40 40 40 40 40 40 40 40 40 40 40 40 40 40 40 40 40 40 40 40 40 40 40 40 40 40 40 40 40 40 40 40 40 40 40 40 40 40 40 40 40 40 40 40 40 40 40 40 40 40 39 39 39 40 40 40 40 34 34
33 32 40 29 39 34 34 34 35 28 30 30 40 40 40 40 40 40 40 40 39 39 39 40 40 40 40 40 40 40 40 40 40 40 40 40 40 40 40 39 38 30 30 30 34 39 39 40 40 40 40 40 40 40 40 40 40 40 40 40
34 34 34 34 40 40 40 40 40 40 40 40 40 40 40 40 39 39 39 40 40 40 40 40 40 40 40 39 39 39 40 40 40 39 39 39 40 40 40 40 40 40 40 39 39 39 40 40 40 40 33 33 34 32 35 23 35 40 40 40
40
>I6629V002B045C length=24 xy=0715_4030 region=2 run=R_2014_12_30_12_21_21_
40 40 40 40 40 40 40 40 40 40 40 40 40 37 37 36 36 40 40 40 40 40 40 40
>I6629V002B049B length=24 xy=0716_0077 region=2 run=R_2014_12_30_12_21_21_
40 40 40 40 40 40 40 40 40 40 40 40 40 31 31 31 29 30 22 30 30 40 40 40
>I6629V002B04A0 length=361 xy=0715_2938 region=2 run=R_2014_12_30_12_21_21_
40 40 40 40 40 39 39 39 40 40 40 40 40 40 40 40 40 40 40 40 40 40 40 40 40 40 40 40 40 40 40 39 39 39 40 40 40 39 39 39 40 40 40 40 40 40 40 40 40 40 40 40 40 40 40 39 39 39 40 40
40 40 40 40 40 40 40 40 40 40 40 40 39 39 39 40 40 40 40 40 40 40 40 40 40 40 40 40 40 40 40 40 40 40 40 40 40 40 40 40 40 39 39 39 40 40 40 40 40 40 40 40 40 40 40 40 40 40 40 40
40 40 40 40 40 40 40 40 40 40 40 40 40 40 40 40 40 40 40 40 40 40 40 40 40 40 40 40 40 40 40 40 40 40 40 40 40 40 40 39 39 39 40 40 40 40 40 40 40 40 40 40 40 40 40 40 40 40 40 40
40 40 40 40 40 40 40 40 40 40 40 40 40 40 40 40 40 40 40 40 40 40 40 40 40 39 39 39 39 40 40 40 40 40 40 40 40 40 40 40 40 40 40 40 40 40 40 40 40 40 40 39 39 39 40 40 40 40 34 34
34 34 40 40 40 39 39 39 40 40 40 40 40 40 40 40 40 40 40 40 39 39 39 40 40 40 40 40 40 40 40 40 40 40 40 40 40 40 40 39 39 39 40 40 40 40 40 40 40 40 40 40 40 40 39 39 39 40 40 40
34 34 33 33 40 40 40 40 40 40 40 40 40 40 40 40 40 40 40 40 40 39 39 39 40 40 40 40 40 40 40 40 40 40 40 40 40 40 40 40 40 40 40 39 39 39 40 40 40 40 34 34 34 34 40 40 40 40 40 40
40
>I6629V002B04DU length=361 xy=0715_3040 region=2 run=R_2014_12_30_12_21_21_
40 40 40 40 40 39 39 39 40 40 40 40 40 40 40 40 40 40 40 40 40 40 40 40 40 40 40 40 40 40 40 39 39 39 40 40 40 39 39 39 40 40 40 40 40 40 40 40 40 40 40 40 40 40 40 39 39 39 40 40
40 40 40 40 40 40 40 40 40 40 40 40 39 39 39 40 40 40 40 40 40 40 40 40 40 40 40 40 40 40 40 40 40 40 40 40 40 40 40 40 40 39 39 39 40 40 40 40 40 40 40 40 40 40 40 40 40 40 40 40
40 40 40 40 40 40 40 40 40 40 40 40 40 40 40 40 40 40 40 40 40 40 40 40 40 40 40 40 40 40 40 40 40 40 40 40 40 40 40 39 39 39 40 40 40 40 40 40 40 40 40 40 40 40 40 40 40 40 40 40
40 40 40 40 40 40 40 40 40 40 40 40 40 40 40 40 40 40 40 40 40 40 40 40 40 40 40 40 40 40 40 40 40 40 40 40 40 40 40 40 40 40 40 40 40 40 40 40 40 40 40 40 40 40 40 40 40 40 34 34
34 34 40 40 40 39 39 39 40 40 40 40 40 40 40 40 40 40 40 40 39 39 39 40 40 40 40 40 40 40 40 40 40 40 40 40 40 40 40 38 38 38 40 40 40 40 40 40 40 39 39 39 40 40 40 40 40 40 40 40
29 29 29 29 39 39 40 40 40 40 40 40 40 40 40 40 40 40 39 35 34 34 39 39 40 40 40 40 40 40 40 40 40 40 40 40 40 40 40 40 40 40 40 40 40 40 40 40 40 40 34 34 34 33 39 16 30 30 40 40
40
>I6629V002B04FW length=361 xy=0715_3114 region=2 run=R_2014_12_30_12_21_21_
40 40 40 40 40 39 39 39 40 40 40 40 40 40 40 40 40 40 40 40 40 40 40 40 40 40 40 40 40 40 40 39 39 39 40 40 40 39 39 39 40 40 40 40 40 40 40 40 40 40 40 40 40 40 40 39 39 39 40 40
40 40 40 40 40 40 40 40 40 40 40 40 39 39 39 40 40 40 40 40 40 40 40 40 40 40 40 40 40 40 40 40 40 40 40 40 40 40 40 40 40 39 39 39 40 40 40 40 40 40 40 40 40 40 40 40 40 40 40 40
40 40 40 40 40 40 40 40 40 40 40 40 40 40 40 40 40 40 40 40 40 40 40 40 40 40 40 40 40 40 40 40 40 40 40 40 40 40 40 39 39 39 40 40 40 40 40 40 40 40 40 40 40 40 40 40 40 40 40 40
40 40 40 40 40 40 40 40 40 40 40 40 40 40 40 40 40 40 40 40 40 40 40 40 40 40 40 40 40 40 40 40 40 40 40 40 40 40 40 40 40 40 40 40 40 40 40 40 40 40 40 34 34 34 40 40 40 40 31 31
31 31 40 34 40 39 39 39 40 28 34 34 40 40 40 40 40 40 40 40 39 39 39 40 40 40 40 40 40 40 40 40 40 40 40 40 40 40 40 39 39 39 40 40 40 40 40 40 40 40 40 40 40 40 40 40 40 40 39 39
26 26 26 26 35 40 39 39 39 40 40 40 40 40 40 40 40 39 39 39 39 39 39 40 40 40 40 40 40 40 40 40 40 39 39 39 40 40 40 40 39 39 39 40 40 40 40 40 40 40 34 34 34 33 40 34 40 40 40 40
40
>I6629V002B04HA length=24 xy=0715_3164 region=2 run=R_2014_12_30_12_21_21_
40 40 40 40 40 40 40 40 40 40 40 40 40 34 34 34 34 40 40 40 40 40 40 40
>I6629V002B04KT length=360 xy=0715_3291 region=2 run=R_2014_12_30_12_21_21_
40 40 40 40 40 39 39 39 40 40 40 40 40 40 40 40 40 40 40 40 40 40 40 40 40 40 40 40 40 40 40 39 39 39 40 40 40 39 39 39 40 40 40 40 40 40 40 40 40 40 33 29 23 25 26 26 33 33 40 31
40 40 40 40 40 40 40 40 40 40 40 40 39 39 39 40 34 34 34 34 38 38 38 40 40 40 40 40 40 40 40 39 39 39 40 40 40 40 40 40 40 39 39 39 40 40 40 40 40 40 40 40 40 40 40 40 40 40 40 40
40 38 38 38 40 40 40 40 40 40 40 28 28 28 28 28 40 40 40 40 40 40 40 40 40 40 40 40 40 40 40 40 40 40 40 40 40 40 40 39 39 39 40 40 40 40 40 40 40 40 40 40 40 40 40 40 40 40 25 25
26 26 38 40 40 40 40 40 40 40 40 40 40 40 40 40 40 40 40 40 40 31 31 31 31 40 36 36 36 25 25 25 33 37 40 39 40 40 40 40 40 40 37 37 38 38 37 37 37 37 38 33 33 33 38 35 32 32 27 27
28 27 35 26 40 36 36 28 28 22 28 32 40 40 39 37 37 37 35 37 39 38 38 38 40 39 28 28 27 28 40 40 40 40 38 33 32 32 32 39 39 36 40 40 26 32 32 32 38 38 38 31 31 31 31 31 32 32 26 25
27 25 26 33 38 36 36 34 22 21 22 21 26 31 32 33 35 28 25 14 14 16 15 19 19 33 33 31 29 29 31 36 36 36 35 34 35 36 36 27 27 27 32 27 27 20 17 17 27 23 23 24 23 21 12 21 27 36 36 36
>I6629V002B04XZ length=360 xy=0715_3765 region=2 run=R_2014_12_30_12_21_21_
40 40 40 40 40 39 39 39 40 40 40 40 40 40 40 40 40 40 40 40 40 40 40 40 40 40 40 40 40 40 40 39 39 39 40 40 40 39 39 39 40 40 40 40 40 40 40 40 40 40 40 40 40 40 34 34 34 34 40 40
40 40 40 40 40 40 40 40 40 40 40 40 39 39 39 40 34 34 33 33 39 39 39 40 40 40 40 40 40 40 40 39 39 39 40 40 40 40 40 40 40 40 40 40 40 40 40 40 40 40 40 40 39 39 39 39 40 40 40 40
40 40 40 40 40 40 40 40 40 40 40 30 30 30 30 28 40 40 40 40 40 40 40 40 40 40 40 40 40 40 40 40 40 40 40 40 40 40 40 39 39 39 40 40 40 40 40 40 40 40 40 40 40 40 40 40 40 40 40 40
40 40 40 40 40 40 40 40 40 40 40 40 40 40 40 40 40 40 40 40 40 34 34 32 32 40 39 39 39 40 40 40 40 40 40 40 40 40 40 40 40 40 40 40 40 40 40 40 40 40 39 30 30 30 39 35 35 35 30 32
33 33 40 40 40 39 39 39 40 40 39 39 40 40 40 39 39 39 40 40 26 30 30 39 40 40 40 40 40 40 40 40 40 40 40 39 39 39 40 39 39 39 40 40 40 40 40 40 40 40 40 34 30 24 24 24 24 34 33 36
27 24 24 28 28 27 35 30 19 14 14 14 14 22 16 31 32 32 25 26 26 36 36 36 36 40 40 40 40 40 40 40 40 40 40 40 40 39 35 34 34 40 40 40 40 40 40 40 40 32 32 32 32 40 34 40 40 40 40 40
>I6629V002B04Z9 length=350 xy=0715_3847 region=2 run=R_2014_12_30_12_21_21_
40 40 40 40 40 39 39 39 40 40 40 40 40 40 40 40 40 38 30 28 28 36 38 40 34 34 34 34 38 40 40 39 39 39 40 40 40 39 39 39 40 40 40 40 40 40 40 40 40 40 40 40 40 40 34 34 34 38 40 40
40 40 40 40 40 40 40 40 34 34 34 32 20 20 20 30 36 40 36 36 34 34 32 40 40 40 40 40 38 38 38 38 40 40 40 40 40 40 40 40 40 39 30 30 30 30 38 40 40 40 40 40 40 40 40 40 40 40 40 38
38 38 40 40 40 40 40 40 40 40 40 40 40 40 40 40 40 40 40 40 40 40 40 40 40 40 40 40 40 40 40 40 34 34 34 40 40 40 40 39 39 39 40 40 34 34 37 38 40 40 40 40 40 40 40 40 40 40 38 37
25 24 26 37 40 40 40 40 40 40 40 38 38 38 38 40 40 40 40 40 40 40 40 40 40 40 40 40 40 40 40 34 34 34 40 40 40 40 40 40 40 40 40 38 38 38 38 40 40 40 40 38 38 38 40 40 40 40 34 34
34 34 40 40 40 39 39 39 40 40 40 40 40 34 34 34 38 40 34 30 26 25 25 30 36 40 40 36 36 36 38 38 38 38 40 40 40 40 40 37 34 34 32 40 28 34 34 40 40 34 34 33 32 36 36 36 36 32 29 31
22 22 22 22 29 27 22 22 19 30 30 26 26 28 28 28 26 22 22 21 21 21 23 26 28 31 32 37 37 33 28 28 30 26 22 17 14 14 14 20 15 15 15 21 16 16 18 17 17 20
>I6629V002B04ZP length=360 xy=0715_3827 region=2 run=R_2014_12_30_12_21_21_
40 40 40 40 40 39 39 39 40 40 40 40 40 40 40 40 40 40 40 40 40 40 40 40 40 40 40 40 40 40 40 39 39 39 40 40 40 40 40 40 40 40 40 40 40 40 40 40 40 40 40 40 40 40 34 34 34 34 40 40
40 40 40 40 40 40 40 40 40 40 40 40 39 39 39 40 34 34 34 34 39 39 39 40 40 40 40 40 40 40 40 39 39 39 40 40 40 40 40 40 40 40 40 40 40 40 40 40 40 40 40 40 40 40 40 40 40 40 40 40
40 40 40 40 40 40 40 40 40 40 40 24 24 24 24 22 22 40 40 30 40 40 40 40 40 40 40 40 40 40 40 40 40 40 40 40 40 40 40 38 38 38 40 40 40 40 40 40 40 40 40 40 40 40 40 40 40 35 33 33
40 40 40 40 40 40 40 40 40 39 39 39 40 40 40 40 40 40 40 40 26 26 26 26 26 40 30 30 30 34 34 40 40 40 40 40 40 40 40 40 40 40 40 40 40 40 40 40 40 40 40 38 38 38 40 40 40 40 34 34
34 34 40 40 40 39 39 39 40 40 40 40 40 40 40 40 40 40 40 39 28 28 28 35 39 40 40 40 40 40 40 40 40 40 40 39 39 37 39 26 26 26 34 40 40 40 40 40 40 40 40 40 40 40 40 40 40 40 40 40
39 38 38 39 40 40 40 39 39 39 39 40 40 40 40 40 40 40 40 40 40 40 40 40 40 40 40 35 34 34 40 40 39 39 39 40 40 39 39 39 39 39 40 40 40 40 40 40 40 34 34 34 31 39 23 35 35 40 40 40
>I6629V002B0519 length=361 xy=0716_1119 region=2 run=R_2014_12_30_12_21_21_
40 40 40 40 40 39 39 39 40 40 40 40 40 40 40 40 40 40 40 40 40 40 40 40 40 40 40 40 40 40 40 39 39 39 40 40 40 39 39 39 40 40 40 40 40 40 40 40 40 40 40 40 40 40 40 39 39 39 40 40
40 40 40 40 40 40 40 40 40 40 40 40 39 39 39 40 40 40 40 40 40 40 40 40 40 40 40 40 40 40 40 40 40 40 40 40 40 40 40 40 40 39 39 39 40 40 40 40 40 40 40 40 40 40 40 40 40 40 40 40
40 40 40 40 40 40 40 40 40 40 40 40 40 40 40 40 40 40 40 40 40 40 40 40 40 40 40 40 40 40 40 40 40 40 40 40 40 40 40 40 40 40 40 40 40 40 40 40 40 40 40 40 40 40 40 40 40 40 40 40
40 40 40 40 40 40 40 40 40 40 40 40 40 40 40 40 40 40 40 40 40 40 40 40 40 40 40 40 40 40 40 40 40 40 40 40 40 40 40 40 40 40 40 40 40 40 40 40 40 40 40 39 39 39 40 40 40 40 34 34
34 34 40 40 40 39 39 39 40 40 40 40 40 40 40 40 40 40 40 40 39 39 39 40 40 40 40 40 40 40 40 40 40 40 40 40 40 40 40 39 39 39 40 40 40 40 40 40 40 40 40 40 40 40 40 40 40 40 40 40
32 32 32 32 40 40 40 39 39 39 40 40 40 40 40 40 40 40 40 40 40 40 40 40 40 40 40 40 40 40 40 40 40 40 40 40 40 40 40 40 40 40 40 40 40 40 40 40 40 40 34 34 34 34 40 40 40 40 35 34
34
>I6629V002B057K length=360 xy=0716_1310 region=2 run=R_2014_12_30_12_21_21_
40 40 40 40 40 39 39 39 40 40 40 40 40 40 40 40 40 40 40 40 40 40 40 40 40 40 40 40 40 40 40 39 39 39 40 40 40 39 39 39 40 40 40 40 40 40 40 40 40 40 40 40 40 40 40 40 40 40 40 40
40 40 40 40 40 40 40 40 40 40 40 40 39 39 39 40 31 31 31 31 39 39 39 40 40 40 40 40 40 40 40 39 39 39 40 40 40 40 40 40 40 39 39 39 40 40 40 40 40 40 40 40 40 40 40 40 40 40 40 40
40 40 40 40 40 40 40 40 40 40 40 30 30 30 30 30 40 40 40 40 40 40 40 40 40 40 40 40 40 40 40 40 40 40 40 40 40 40 40 39 39 39 40 40 40 40 40 40 40 40 40 40 40 40 40 40 40 40 40 40
40 40 40 40 40 40 40 40 40 40 40 40 40 40 40 40 40 40 40 40 40 34 34 34 34 40 39 39 39 40 40 40 40 40 40 40 40 40 40 40 40 40 40 40 40 40 40 40 40 40 40 39 39 39 40 40 40 40 32 32
31 30 40 30 35 30 30 30 39 34 36 36 36 36 36 36 40 40 40 39 27 27 27 35 39 40 40 40 40 40 40 40 40 40 40 39 39 39 40 39 39 39 40 40 40 40 40 40 39 39 39 40 40 40 40 40 40 40 39 39
38 38 39 40 40 40 40 40 40 40 40 40 40 40 40 40 40 40 40 40 40 35 35 34 34 39 39 40 40 40 40 40 40 40 40 40 40 40 40 40 40 40 40 40 40 40 39 39 39 32 34 34 34 40 34 40 40 40 40 40
>I6629V002B05AO length=29 xy=0716_0126 region=2 run=R_2014_12_30_12_21_21_
40 40 40 40 40 40 40 40 40 40 31 31 31 28 40 36 23 30 20 20 20 20 27 19 40 40 40 40 40
>I6629V002B05FP length=24 xy=0716_0307 region=2 run=R_2014_12_30_12_21_21_
40 40 40 40 40 40 40 40 40 40 40 40 40 32 32 32 32 40 40 40 40 40 40 40
>I6629V002B05G5 length=18 xy=0716_0359 region=2 run=R_2014_12_30_12_21_21_
32 31 27 19 20 20 32 37 35 35 34 35 33 32 22 22 19 19
>I6629V002B05H4 length=36 xy=0716_0394 region=2 run=R_2014_12_30_12_21_21_
40 40 40 40 40 25 25 25 25 25 40 40 40 40 40 40 40 40 40 30 30 30 40 40 40 31 31 31 31 40 32 40 40 40 40 40
>I6629V002B05HJ length=356 xy=0716_0373 region=2 run=R_2014_12_30_12_21_21_
40 40 40 40 40 39 39 39 40 40 40 40 40 40 40 40 40 40 40 40 40 40 40 40 40 40 40 40 40 40 40 39 39 39 40 40 40 39 39 39 40 40 40 40 40 40 40 40 40 40 40 40 40 40 40 39 39 39 40 40
40 40 40 40 40 40 40 40 30 30 30 40 39 39 39 40 40 40 40 40 40 40 40 40 40 40 40 39 39 39 40 40 40 40 40 40 40 40 40 40 40 39 39 39 40 40 40 40 40 40 40 40 40 40 40 40 40 40 40 40
40 40 40 39 39 39 40 40 40 40 39 39 39 40 40 40 39 35 34 34 40 40 40 40 40 40 40 40 40 40 40 40 40 40 40 40 40 40 40 39 39 39 40 40 40 40 40 40 40 39 39 39 40 40 40 40 40 40 39 35
33 33 40 40 40 40 40 40 40 40 40 40 40 40 40 40 40 40 40 40 40 40 40 40 39 39 30 30 30 39 40 40 39 39 39 39 39 40 40 40 40 40 40 40 40 40 40 40 40 40 40 39 39 39 40 40 40 40 34 34
34 33 40 34 40 39 39 39 39 40 39 40 40 40 39 39 39 39 40 40 39 39 39 40 40 40 40 40 39 35 26 26 26 24 40 40 40 40 40 26 26 26 30 39 40 40 40 40 40 40 40 40 39 39 39 39 35 35 35 40
33 34 34 34 40 40 40 40 40 40 40 40 40 40 40 40 40 40 40 40 40 40 40 40 40 40 40 40 40 40 39 39 39 40 40 40 40 34 34 34 32 31 27 27 21 21 22 18 18 18 11 11 11 11 11 18
>I6629V002B05J2 length=24 xy=0716_0464 region=2 run=R_2014_12_30_12_21_21_
40 40 40 40 40 40 40 40 40 40 40 40 40 33 33 33 33 40 40 40 40 40 40 40
>I6629V002B05MO length=24 xy=0716_0558 region=2 run=R_2014_12_30_12_21_21_
40 40 40 40 40 40 40 40 40 40 40 40 40 33 33 33 33 40 40 40 40 40 40 40
>I6629V002B05MZ length=361 xy=0716_0569 region=2 run=R_2014_12_30_12_21_21_
40 40 40 40 40 33 33 33 40 40 40 40 40 40 40 40 40 40 39 39 39 40 40 40 40 40 40 40 40 40 40 39 39 39 40 40 40 39 39 39 40 40 40 40 40 40 40 40 40 40 40 40 40 40 40 39 38 38 39 40
40 40 40 40 40 40 40 40 40 40 40 40 38 38 38 40 40 40 40 40 40 40 40 40 40 40 40 40 40 40 40 40 40 40 40 40 40 40 40 40 40 34 30 30 30 30 39 39 40 40 40 40 40 40 40 40 40 40 40 40
40 40 40 40 40 40 40 40 40 40 40 40 40 40 40 40 40 40 40 40 40 40 40 40 40 40 40 40 40 40 40 40 40 40 40 40 40 40 40 39 39 39 40 40 40 40 40 40 40 40 39 39 39 40 40 40 40 39 39 39
40 40 40 40 40 40 40 40 40 40 40 40 40 40 40 40 40 40 40 40 40 40 39 39 39 40 40 40 40 40 40 40 40 40 40 40 40 40 40 40 40 40 40 40 40 40 40 40 40 40 40 39 39 39 40 40 40 40 34 34
34 34 40 34 39 38 38 39 40 40 40 40 40 40 40 40 39 39 39 40 39 39 39 40 40 40 40 40 40 40 40 40 40 40 40 40 40 40 40 39 39 39 40 40 40 39 39 39 40 40 40 40 35 30 30 30 30 35 40 40
33 33 29 29 35 39 39 40 40 40 40 40 40 40 40 40 40 40 40 40 40 40 40 40 40 40 40 40 40 40 40 40 39 39 39 39 39 30 30 26 28 28 40 40 40 40 40 40 40 40 34 34 34 31 39 23 35 35 40 40
40
>I6629V002B05QU length=360 xy=0716_0708 region=2 run=R_2014_12_30_12_21_21_
40 40 40 40 40 39 39 39 40 40 40 40 40 40 40 40 40 40 40 40 40 40 40 40 40 40 40 40 40 40 40 39 39 39 40 40 40 30 30 30 40 40 40 40 40 40 40 40 40 40 40 40 40 40 40 40 40 40 40 40
40 40 40 40 40 40 40 40 40 40 40 40 34 34 34 40 34 34 34 34 39 39 39 40 40 40 40 40 40 40 40 39 39 39 40 40 40 40 40 40 40 39 39 39 40 40 40 40 40 40 40 40 40 40 40 40 40 40 40 40
40 40 40 30 26 26 26 30 35 40 40 26 26 28 28 28 40 40 40 40 40 40 40 40 40 40 40 40 40 40 40 40 40 40 40 40 40 40 40 39 39 39 40 40 40 40 40 40 40 40 40 40 40 40 40 40 40 40 39 39
30 30 30 39 30 30 30 39 40 40 40 40 40 40 40 40 40 40 40 40 40 34 34 34 34 40 39 39 39 40 40 40 40 40 40 40 40 40 40 40 40 40 40 40 40 40 40 40 40 40 40 34 34 34 34 30 30 30 18 18
18 18 38 26 38 33 33 33 32 34 40 40 40 40 40 39 39 39 40 40 39 39 39 40 40 40 40 40 40 40 39 34 30 28 30 38 36 36 40 37 34 34 28 40 34 39 39 40 40 40 40 40 40 40 40 39 39 39 40 40
30 30 30 40 40 34 34 34 36 34 33 33 36 36 36 36 40 34 30 30 30 35 40 40 40 40 40 40 40 40 40 40 40 40 40 40 40 40 40 40 40 40 40 40 40 40 40 40 40 34 34 34 34 40 34 40 40 40 40 40
>I6629V002B05RU length=24 xy=0716_0744 region=2 run=R_2014_12_30_12_21_21_
40 40 40 40 40 40 40 40 40 40 40 40 40 34 34 34 34 40 40 40 40 40 40 40
>I6629V002B05SZ length=24 xy=0716_0785 region=2 run=R_2014_12_30_12_21_21_
40 40 40 40 40 40 40 40 40 40 40 40 40 34 34 34 34 40 40 40 40 40 40 40
>I6629V002B05T5 length=23 xy=0716_0827 region=2 run=R_2014_12_30_12_21_21_
40 40 40 40 40 40 40 40 40 40 40 40 39 31 31 31 28 30 30 30 38 29 29
>I6629V002B05U6 length=360 xy=0716_0864 region=2 run=R_2014_12_30_12_21_21_
40 40 40 40 40 39 39 39 40 40 40 40 40 40 40 40 40 40 40 40 40 40 40 40 40 40 40 40 40 40 40 39 39 39 40 40 40 39 39 39 40 40 40 40 40 40 40 40 40 40 40 40 40 40 40 40 40 40 40 40
40 40 40 40 40 40 40 40 40 40 40 40 39 39 39 40 34 34 34 34 39 39 39 40 40 40 40 40 40 40 40 39 39 39 40 40 40 40 40 40 40 39 39 39 40 40 40 40 40 40 40 40 40 40 40 40 40 40 40 40
40 40 40 40 40 40 40 40 40 40 40 30 30 30 30 30 40 40 40 40 40 40 40 40 40 40 40 40 40 40 40 40 40 40 40 40 40 40 40 39 39 39 40 40 40 40 40 40 40 40 40 40 40 40 40 40 40 40 40 40
40 40 40 40 40 40 40 40 40 40 40 40 40 40 40 40 40 40 40 40 40 34 34 34 34 40 39 39 39 40 40 40 40 40 40 40 40 40 40 40 40 40 40 40 40 40 40 40 40 40 40 39 39 39 40 40 40 40 32 33
34 34 40 40 40 39 39 39 40 40 40 40 40 40 40 40 40 40 40 40 39 39 39 40 40 40 40 40 40 40 40 40 40 40 40 39 39 39 40 39 39 39 40 40 40 40 40 40 40 40 40 40 40 40 40 39 39 39 40 40
30 30 30 39 39 39 40 40 40 40 40 40 40 40 40 40 40 40 39 39 39 40 40 40 40 40 40 40 40 40 40 40 40 40 40 40 40 40 40 40 40 40 40 39 39 39 40 40 40 34 34 34 34 40 40 40 40 40 40 40
>I6629V002B061K length=356 xy=0716_2390 region=2 run=R_2014_12_30_12_21_21_
40 40 40 40 40 40 40 40 40 40 40 40 40 40 40 40 40 40 40 40 40 40 40 40 40 39 39 39 40 40 40 39 39 39 40 40 40 39 39 39 40 40 40 40 40 40 40 40 40 40 34 30 30 30 34 38 40 39 39 39
40 38 38 37 40 40 40 40 40 40 40 40 39 39 39 40 40 40 40 40 40 40 40 40 40 40 40 40 40 40 40 40 40 40 40 40 40 40 40 40 40 40 40 38 38 35 35 35 38 29 14 14 14 14 14 27 27 35 35 36
36 33 40 40 40 40 40 40 40 40 40 38 38 26 26 26 37 40 40 40 40 40 40 40 40 40 40 40 40 40 40 40 40 40 40 40 40 40 40 39 39 39 40 40 40 40 40 40 40 40 40 40 40 40 40 40 40 40 40 40
40 40 40 40 40 40 40 40 40 40 40 40 40 40 40 40 40 40 38 38 38 34 34 34 38 34 40 40 40 40 40 40 40 40 40 40 40 40 40 40 40 40 38 38 38 38 40 40 40 40 40 38 38 38 34 34 34 40 33 33
33 33 40 27 38 38 39 39 40 40 40 40 40 40 40 40 38 38 38 40 39 39 39 40 38 38 38 38 38 40 38 38 38 38 38 40 40 40 40 39 39 39 40 40 37 38 38 40 40 40 40 40 40 40 40 40 40 40 39 36
30 30 29 23 23 22 25 25 25 28 24 17 14 14 14 14 14 17 28 32 35 33 35 38 40 40 40 40 40 40 40 40 40 40 34 34 34 40 40 40 40 40 40 40 40 40 40 38 36 36 38 31 31 31 29 30
>I6629V002B0653 length=361 xy=0716_2553 region=2 run=R_2014_12_30_12_21_21_
40 40 40 40 40 39 39 39 40 40 40 40 40 40 40 40 40 40 40 40 40 40 40 40 40 40 40 40 40 40 40 39 39 39 40 40 40 39 39 39 40 40 40 40 40 40 40 40 40 40 40 40 40 40 40 39 39 39 40 40
40 40 40 40 40 40 40 40 40 40 40 40 39 39 39 40 40 40 40 40 40 40 40 40 40 40 40 40 40 40 40 40 40 40 40 40 40 40 40 40 40 39 39 39 40 40 40 40 40 40 40 40 40 40 40 40 40 40 40 40
40 40 40 40 40 40 40 40 40 40 40 40 40 40 40 40 40 40 40 40 40 40 40 39 39 39 40 40 40 40 40 40 40 40 40 39 39 39 40 39 39 39 40 40 40 40 40 40 40 40 40 40 40 40 40 40 40 40 40 40
40 40 40 40 40 40 40 40 40 40 40 40 40 40 40 40 40 40 40 40 40 40 40 40 40 40 40 40 40 40 40 40 40 40 40 40 40 40 40 40 40 40 40 40 40 40 40 40 40 40 40 39 39 39 40 40 40 40 34 34
34 34 40 40 40 39 39 39 40 40 40 40 40 40 40 40 40 40 40 40 39 39 39 40 40 40 40 40 40 40 40 40 39 39 39 40 40 40 40 39 39 39 40 40 40 40 40 40 40 40 40 40 40 40 40 40 40 40 40 40
34 34 34 34 40 40 40 40 40 40 40 40 40 40 40 40 40 40 40 40 40 40 40 40 40 40 40 40 40 40 40 39 39 39 40 40 40 40 40 40 40 40 40 40 40 40 40 40 40 40 33 33 32 33 30 16 30 30 40 40
40
>I6629V002B0685 length=361 xy=0716_2663 region=2 run=R_2014_12_30_12_21_21_
40 40 40 40 40 39 39 39 40 40 40 40 40 40 40 40 40 40 40 40 40 40 40 40 40 40 40 40 40 40 40 39 39 39 40 40 40 39 39 39 40 40 40 40 40 40 40 40 40 40 40 40 40 40 40 39 39 39 40 40
39 39 40 40 40 40 40 40 40 40 40 40 38 38 38 40 40 40 40 40 40 40 40 40 40 40 40 40 40 40 40 40 40 40 40 40 40 40 40 40 40 39 38 38 39 39 40 40 40 40 40 40 40 40 40 40 40 40 40 40
40 40 40 40 40 40 40 40 39 30 30 30 30 30 40 40 40 40 40 40 40 40 40 40 40 40 40 40 40 40 40 40 40 40 40 40 40 40 40 39 39 39 40 40 40 40 40 40 40 40 40 40 40 40 40 40 40 40 40 40
40 40 40 40 40 40 40 40 40 40 40 40 40 40 40 40 40 40 40 40 40 40 40 40 40 40 40 40 40 40 40 39 34 35 35 40 40 40 40 40 40 40 40 40 40 40 40 40 40 40 40 38 38 38 40 40 40 40 34 34
34 34 40 40 39 38 38 39 40 40 40 40 40 40 40 40 40 40 40 40 39 39 39 40 40 40 40 40 40 40 39 39 39 40 40 40 40 40 40 39 39 39 40 40 37 39 39 39 40 40 40 40 40 40 40 40 40 40 34 30
20 20 20 20 36 40 36 36 36 40 40 40 40 40 40 40 40 40 40 40 40 40 40 40 40 40 40 40 40 40 40 40 40 40 40 40 40 40 40 40 40 40 40 40 40 40 39 39 34 35 26 26 26 26 39 29 40 40 40 40
40
>I6629V002B068W length=24 xy=0716_2654 region=2 run=R_2014_12_30_12_21_21_
40 40 40 40 40 40 40 40 40 40 40 40 40 34 34 34 34 40 40 40 40 40 40 40
>I6629V002B0696 length=361 xy=0716_2700 region=2 run=R_2014_12_30_12_21_21_
40 40 40 40 40 39 39 39 40 40 40 40 40 40 40 40 40 40 40 40 40 40 40 40 40 40 40 40 40 40 40 39 39 39 40 40 40 39 39 39 40 40 40 40 40 40 40 40 40 40 40 40 40 40 39 39 39 40 40 40
40 40 40 40 40 40 40 40 40 40 40 40 39 39 39 40 34 34 34 34 39 39 39 40 40 40 40 40 40 40 40 39 39 39 40 40 40 40 40 40 40 40 40 40 40 40 40 40 40 40 40 40 40 40 40 40 40 40 40 40
40 40 40 40 40 40 40 40 40 40 40 22 22 22 22 22 22 40 40 30 40 40 40 40 40 40 40 40 40 40 40 40 40 40 40 40 40 40 40 39 39 39 40 40 40 40 40 40 40 40 40 40 40 40 40 40 40 40 40 40
40 40 40 40 40 40 40 40 40 40 40 40 40 40 40 40 40 40 40 40 28 28 30 28 28 40 40 40 40 40 40 40 40 40 40 40 40 40 40 40 40 40 40 40 40 40 40 40 40 40 40 39 38 38 39 40 40 39 33 33
33 33 40 34 40 39 39 39 40 40 40 40 40 40 40 40 40 40 40 40 39 39 39 40 40 40 40 40 40 40 40 40 40 40 40 40 40 40 39 30 30 30 35 39 40 40 40 40 40 40 40 40 40 40 40 40 39 39 39 40
40 40 40 40 39 39 39 40 40 40 40 40 40 40 40 40 40 40 40 40 40 40 40 40 40 40 40 40 40 40 40 40 40 40 40 40 40 40 40 40 40 40 40 40 40 40 40 40 40 40 33 34 34 31 39 29 39 39 40 40
40
>I6629V002B06AL length=24 xy=0716_1419 region=2 run=R_2014_12_30_12_21_21_
40 40 40 40 40 40 40 40 40 40 40 40 40 31 31 31 31 39 39 40 40 40 40 40
>I6629V002B06AY length=215 xy=0716_1432 region=2 run=R_2014_12_30_12_21_21_
35 32 30 30 31 21 21 21 32 37 38 37 37 37 37 37 37 37 37 39 38 38 27 27 27 27 30 35 35 28 27 26 26 26 32 27 25 18 18 18 20 20 25 33 32 32 32 30 31 29 32 32 32 32 20 19 18 19 27 28
29 29 29 24 16 15 13 14 23 28 27 27 29 23 15 15 16 16 16 23 24 24 20 20 17 17 22 25 21 21 20 20 20 20 20 28 28 30 32 20 24 24 37 37 37 37 37 37 37 37 37 37 37 35 35 35 37 34 34 32
35 24 24 21 21 23 23 23 25 21 25 25 24 24 24 24 33 35 35 35 35 33 33 33 33 33 33 32 29 19 15 15 15 22 23 24 23 19 19 19 19 23 28 35 35 33 35 35 37 37 37 37 37 37 31 32 31 31 37 37
30 30 30 35 35 35 35 25 25 25 25 28 24 24 25 24 25 25 23 33 33 33 33 33 35 32 25 20 21 20 24 22 22 21 23
>I6629V002B06D4 length=361 xy=0716_1546 region=2 run=R_2014_12_30_12_21_21_
40 40 40 40 40 39 39 39 40 40 40 40 40 40 40 40 40 40 40 40 40 40 40 40 40 40 40 40 40 40 40 39 39 39 40 40 40 39 39 39 40 40 40 40 40 40 40 40 40 40 40 40 40 40 40 39 39 39 40 40
40 40 40 40 40 40 40 40 40 40 40 40 39 39 39 40 40 40 40 40 40 40 40 40 40 40 40 40 40 40 40 40 40 40 40 40 40 40 40 40 40 39 39 39 40 40 40 40 40 40 40 40 40 40 40 40 40 40 40 40
40 40 40 40 40 40 40 40 40 40 40 40 40 40 40 40 40 40 40 40 40 40 40 40 40 40 40 40 40 40 40 40 40 40 40 40 40 40 40 39 39 39 40 40 40 40 40 40 40 40 40 40 40 40 40 40 40 40 40 40
40 40 40 40 40 40 40 40 40 40 40 40 40 40 40 40 40 40 40 40 40 40 40 40 40 40 40 40 40 40 40 40 40 40 40 40 40 40 40 40 40 40 40 40 40 40 40 40 40 40 40 39 39 39 40 40 40 40 34 34
34 34 40 40 40 39 39 39 40 40 40 40 40 40 40 40 40 40 40 40 39 39 39 40 40 40 40 40 40 40 40 40 40 40 40 40 40 40 40 38 38 38 40 40 40 40 40 40 40 40 40 40 40 40 40 40 40 40 40 40
34 34 34 34 40 40 40 40 40 40 40 40 40 40 40 40 40 40 40 40 34 34 35 39 40 40 40 40 40 40 40 40 40 40 40 40 40 40 40 40 40 40 40 40 39 39 39 39 39 40 34 34 34 33 40 29 39 39 40 40
40
>I6629V002B06IC length=360 xy=0716_1698 region=2 run=R_2014_12_30_12_21_21_
40 40 40 40 40 38 38 38 40 40 40 40 40 40 40 40 40 40 40 40 40 40 40 40 40 40 40 40 40 40 40 39 39 39 40 40 40 39 39 39 40 40 40 40 40 40 40 40 40 40 40 40 33 33 31 31 32 32 40 40
40 40 40 40 40 40 40 40 40 40 40 40 39 39 39 40 34 34 34 34 39 39 39 40 40 40 40 40 40 40 40 39 39 39 40 40 40 40 40 40 40 40 40 40 40 40 40 40 40 40 40 40 34 34 34 34 40 40 40 40
40 40 40 40 36 35 33 40 36 28 23 12 12 12 12 12 12 15 19 21 33 34 35 38 40 40 40 40 40 40 40 40 40 40 39 39 39 40 40 40 40 40 40 40 40 40 40 40 40 40 39 39 39 40 40 40 40 40 40 40
40 40 40 40 39 39 39 40 40 40 40 39 39 39 39 40 40 40 40 40 29 29 29 29 29 40 39 39 39 40 40 40 40 40 40 40 40 40 40 40 40 40 40 40 40 40 40 40 40 40 40 30 28 28 36 30 28 30 24 24
24 24 33 23 36 34 34 36 36 34 39 39 40 40 40 40 40 40 39 35 26 26 26 35 40 40 40 40 40 40 39 39 35 35 35 39 39 39 39 34 34 34 40 40 40 40 40 40 40 40 40 40 40 40 40 40 40 39 39 39
39 39 39 40 40 40 40 39 39 39 39 40 39 39 39 39 40 40 36 36 36 39 36 40 40 40 40 30 30 30 36 40 30 30 30 39 40 40 35 35 35 39 40 40 40 40 40 40 40 34 34 34 31 39 29 39 39 40 40 40
>I6629V002B06JL length=24 xy=0716_1743 region=2 run=R_2014_12_30_12_21_21_
40 40 40 40 40 40 40 40 40 40 40 40 40 34 34 34 34 40 40 40 40 40 40 40
>I6629V002B06JR length=361 xy=0716_1749 region=2 run=R_2014_12_30_12_21_21_
40 40 40 40 40 39 39 39 40 40 40 40 40 40 40 40 40 40 40 40 40 40 40 40 40 40 40 40 40 40 40 39 39 39 40 40 40 39 39 39 40 40 40 40 40 40 40 40 40 40 40 40 40 40 40 34 34 34 40 40
40 40 40 40 40 40 40 40 40 40 40 40 39 39 39 40 40 40 40 40 40 40 40 40 40 40 40 40 40 40 40 40 40 40 40 40 40 40 40 40 40 39 39 39 40 40 40 40 40 40 40 40 40 40 40 40 40 40 40 40
40 40 40 40 40 40 40 40 40 40 40 40 40 40 40 40 40 40 40 40 40 40 40 40 40 40 40 40 40 40 40 40 40 35 26 26 26 30 40 39 39 39 40 40 40 40 40 40 40 40 40 40 40 40 40 40 40 40 40 40
40 40 40 40 40 40 40 40 40 40 40 40 40 40 40 40 40 40 40 40 40 40 40 40 40 40 40 40 40 40 40 40 40 40 40 40 40 40 40 40 40 40 40 40 40 40 40 40 40 40 40 39 39 39 40 40 40 40 34 34
34 34 40 40 40 39 39 39 40 40 40 40 40 40 40 40 40 40 40 40 39 39 39 40 40 40 40 40 40 40 40 40 40 40 40 40 40 40 35 30 30 30 39 40 40 40 40 40 40 40 40 40 40 40 40 40 40 40 40 40
34 34 34 34 40 39 39 39 39 40 40 40 40 40 40 40 40 40 40 40 40 40 40 40 40 40 40 40 40 40 40 40 40 40 40 40 40 40 40 40 40 40 40 40 40 40 40 40 40 40 34 34 34 34 40 40 40 40 40 40
40
>I6629V002B06Q6 length=359 xy=0716_2016 region=2 run=R_2014_12_30_12_21_21_
40 40 40 40 40 39 39 39 40 40 40 40 40 40 40 30 30 30 40 40 40 40 40 40 40 40 40 40 40 40 40 30 30 30 40 40 40 39 39 39 34 34 34 40 40 40 40 40 40 40 40 40 40 40 40 40 40 40 40 40
40 40 40 40 40 40 40 40 40 40 40 40 39 39 39 40 34 34 34 34 39 39 39 40 40 40 40 40 40 40 40 39 39 39 40 40 40 40 40 40 40 34 34 34 40 40 40 40 40 40 39 39 39 40 40 40 40 40 40 40
40 40 40 40 40 39 39 39 39 34 34 34 40 32 32 32 32 40 40 40 40 40 40 40 40 40 40 40 40 40 40 40 40 40 40 40 40 40 40 39 39 39 40 40 40 40 40 40 40 40 40 40 40 40 40 40 40 40 40 40
40 40 40 40 40 40 40 40 40 40 40 40 40 40 40 40 40 40 40 40 32 32 34 34 40 40 39 39 39 40 40 40 40 40 40 40 40 40 40 40 40 40 40 40 40 40 40 40 40 40 40 39 39 39 40 40 40 40 33 34
34 34 40 40 40 39 39 39 40 40 40 40 40 40 40 40 40 40 40 40 39 39 39 40 40 40 40 40 40 40 40 40 40 40 40 40 40 40 40 39 39 39 40 40 40 40 40 40 40 40 40 39 39 39 30 30 30 31 31 37
37 23 40 40 40 39 39 39 40 40 40 40 40 40 40 40 40 40 39 39 39 40 40 40 40 40 40 40 40 40 40 40 40 40 40 39 39 39 40 40 40 39 39 39 40 40 40 40 32 32 32 31 39 29 39 40 40 40 40
>I6629V002B06SQ length=24 xy=0716_2072 region=2 run=R_2014_12_30_12_21_21_
40 40 40 40 40 40 40 40 40 40 40 40 40 34 34 34 34 40 40 40 40 40 40 40
>I6629V002B06T1 length=361 xy=0716_2119 region=2 run=R_2014_12_30_12_21_21_
40 40 40 40 40 39 39 39 40 40 40 40 40 40 40 40 40 40 40 40 40 40 40 40 40 40 40 40 40 40 40 39 39 39 40 40 40 39 39 39 40 40 40 40 40 40 40 40 40 40 40 40 40 40 40 39 39 39 40 40
40 40 40 40 40 40 40 40 40 40 40 40 40 40 40 40 40 40 40 40 40 40 40 40 40 40 40 40 40 40 40 40 40 40 40 40 40 40 40 40 40 39 39 39 40 40 40 40 40 40 40 40 40 40 40 40 40 40 40 40
40 40 40 40 40 40 40 40 40 40 40 40 40 40 40 40 40 40 40 40 40 40 40 40 40 40 40 40 40 40 40 40 40 40 40 40 40 40 40 39 39 39 40 40 40 40 40 40 40 40 40 40 40 40 40 40 40 40 40 40
40 40 40 40 40 40 40 40 40 40 40 40 40 40 40 40 40 40 40 40 40 40 40 40 40 40 40 40 40 40 40 40 40 40 40 40 40 40 40 40 40 40 40 40 40 40 40 40 40 40 40 39 39 39 40 40 40 40 34 34
34 34 40 40 40 39 39 39 40 40 40 40 40 40 40 40 40 40 40 40 39 39 39 40 40 40 40 40 40 40 40 40 40 40 40 40 40 40 40 39 39 39 40 40 40 40 40 40 40 40 40 40 40 40 40 40 40 40 40 40
34 34 34 34 40 40 40 40 40 40 40 40 40 40 40 40 40 40 40 40 40 40 40 40 40 40 40 40 40 40 40 40 40 40 40 40 40 40 40 40 40 40 40 40 40 40 40 40 40 40 34 34 34 34 40 40 40 40 40 40
40
>I6629V002B06WX length=23 xy=0716_2223 region=2 run=R_2014_12_30_12_21_21_
40 40 40 40 39 23 21 21 21 21 30 30 29 23 19 19 22 17 33 20 22 19 20
>I6629V002B071A length=357 xy=0716_3676 region=2 run=R_2014_12_30_12_21_21_
40 40 40 40 40 23 23 23 23 23 40 40 40 40 40 40 40 40 40 40 40 40 40 40 40 39 39 39 40 40 40 39 39 39 40 40 40 39 39 39 39 39 39 40 40 40 40 40 39 39 39 40 40 40 40 40 40 40 40 40
40 40 40 40 40 40 40 40 40 40 40 39 26 26 26 40 40 34 34 35 39 40 40 40 40 40 40 40 40 40 40 40 40 40 34 34 35 40 40 40 39 39 37 40 34 34 34 40 40 39 38 38 38 39 39 40 40 40 40 40
40 40 40 40 40 40 40 40 40 40 40 40 39 39 39 40 40 40 40 40 40 40 40 40 40 40 40 40 40 40 40 40 40 40 40 40 40 40 39 39 39 40 40 40 40 40 40 40 40 40 40 40 40 40 40 40 40 33 33 34
34 40 40 40 40 40 40 40 40 40 40 40 40 40 40 40 40 40 40 40 39 39 39 40 40 40 40 40 40 40 40 40 40 40 40 40 40 40 40 40 40 40 40 40 40 40 40 40 40 40 39 38 38 39 40 40 40 34 34 34
34 40 40 40 39 39 39 40 40 40 40 40 40 40 40 40 40 40 40 39 39 39 40 40 40 40 39 39 39 40 40 40 40 40 40 40 35 30 30 30 30 30 35 40 40 40 40 40 40 40 40 40 40 40 40 40 40 40 40 40
34 34 34 34 39 39 38 38 39 40 40 40 40 40 40 40 40 40 40 40 40 40 40 40 40 40 40 40 40 40 40 40 40 40 40 40 40 40 40 40 40 40 40 40 40 40 31 31 31 31 40 34 40 40 40 40 40
>I6629V002B072X length=361 xy=0716_3735 region=2 run=R_2014_12_30_12_21_21_
40 40 40 40 40 39 39 39 40 40 40 40 40 40 40 40 40 40 40 40 40 40 40 40 40 40 40 40 40 40 40 39 39 39 40 40 40 39 39 39 40 40 40 40 40 40 40 40 40 40 40 40 40 40 40 39 39 39 40 40
40 40 40 40 40 40 40 40 40 40 40 40 39 39 39 40 40 40 40 40 40 40 40 40 40 40 40 40 40 40 40 40 40 40 40 40 40 40 40 39 39 39 40 40 40 40 40 40 40 40 40 40 40 40 40 40 40 40 40 40
40 40 40 40 40 40 40 40 40 40 40 40 40 40 40 40 40 40 40 40 40 40 40 40 39 39 39 40 40 40 40 40 40 40 40 40 40 40 40 39 39 39 40 40 40 40 40 40 40 40 40 40 40 40 40 40 40 40 40 40
40 40 40 40 40 40 40 40 40 40 40 40 40 40 40 40 40 40 39 39 39 40 40 40 40 40 40 40 40 40 40 30 30 30 39 40 40 40 40 40 40 40 40 40 40 40 40 40 40 40 40 39 34 34 35 40 40 40 31 31
31 31 40 34 40 39 39 39 40 40 40 40 40 40 40 40 40 40 40 40 39 39 39 40 40 40 40 40 35 30 30 30 35 35 40 40 40 40 40 37 39 39 39 39 24 30 30 35 39 40 40 40 40 40 40 40 40 40 40 40
31 31 34 34 36 34 26 26 26 40 40 39 39 39 40 40 40 40 40 40 40 40 40 40 40 40 40 40 40 40 40 40 39 35 35 34 39 36 36 39 36 36 40 39 30 30 30 28 28 40 33 34 33 33 40 34 40 40 40 40
40
>I6629V002B0770 length=363 xy=0716_3918 region=2 run=R_2014_12_30_12_21_21_
39 30 30 30 40 30 24 24 27 32 32 32 32 31 27 15 15 15 15 31 27 30 34 27 27 27 29 34 34 40 40 40 39 39 39 40 40 40 39 39 39 40 40 40 40 40 40 40 35 35 34 34 40 40 33 35 24 26 26 39
40 40 40 40 35 34 34 40 40 40 40 40 40 40 39 39 39 40 40 40 40 40 40 40 40 40 40 40 40 40 40 40 40 40 40 40 40 40 40 40 40 40 40 35 21 21 21 21 26 35 40 40 40 40 40 40 40 40 40 40
40 40 40 40 40 40 40 40 40 40 40 40 40 40 40 40 40 40 40 40 40 40 40 40 40 40 30 30 30 40 40 40 40 40 40 40 40 40 40 40 40 39 39 39 40 40 40 40 40 40 40 40 40 40 40 40 40 40 40 40
40 40 40 40 40 40 40 40 40 40 40 40 40 40 40 40 40 40 40 40 40 40 40 40 40 40 40 40 40 40 40 40 40 40 40 40 40 40 40 40 40 40 40 40 40 40 40 40 40 40 40 40 40 39 39 39 40 40 40 40
34 34 34 34 40 40 40 39 39 38 35 28 34 34 40 40 40 40 40 40 40 40 39 39 39 40 40 40 40 40 40 40 40 40 40 40 40 40 40 40 40 39 38 38 39 40 40 40 40 40 40 40 40 40 35 35 35 39 40 40
40 40 34 33 33 33 40 39 39 39 39 40 40 40 40 40 40 40 40 40 40 40 40 40 39 35 35 35 35 40 40 40 40 40 40 40 40 40 40 40 40 39 39 39 40 40 40 40 39 39 39 40 31 31 31 31 35 23 39 39
40 40 40
>I6629V002B077W length=361 xy=0716_3914 region=2 run=R_2014_12_30_12_21_21_
40 40 40 40 40 39 39 39 40 40 40 40 40 40 40 40 40 40 40 40 40 40 39 39 39 39 40 40 40 40 40 38 38 38 40 40 40 39 39 39 40 40 40 40 40 40 40 40 40 40 40 40 40 40 40 40 40 40 40 40
40 40 40 40 40 40 40 40 40 40 40 40 39 39 39 40 31 31 31 31 39 39 39 40 40 40 40 40 40 40 40 39 39 39 40 40 40 40 40 40 40 40 40 40 40 39 39 39 40 40 40 40 40 40 40 40 40 40 40 40
40 40 40 40 40 40 40 40 40 40 40 22 22 22 22 22 22 40 40 30 40 40 40 40 40 40 40 40 40 40 40 40 40 40 40 40 40 40 40 39 39 39 40 40 40 40 40 40 40 40 40 40 40 40 40 40 40 40 40 40
40 40 40 40 40 40 40 40 40 40 40 40 40 40 40 40 40 40 40 40 26 26 26 26 26 40 40 40 40 40 39 39 39 40 40 40 40 40 40 40 40 40 40 40 40 40 40 40 40 40 40 40 40 40 40 40 40 40 34 34
34 34 40 40 40 39 39 39 40 40 40 40 40 40 40 40 40 40 39 30 30 30 38 39 40 40 40 40 40 40 40 40 40 40 40 40 40 40 40 39 39 39 40 40 34 39 39 40 40 40 39 38 38 39 40 40 40 40 40 40
40 40 40 40 39 30 30 30 30 40 40 40 40 40 40 40 40 40 39 39 39 39 39 40 40 40 40 35 35 34 40 40 40 40 40 40 40 39 30 30 28 39 39 39 40 40 40 37 32 33 24 24 24 24 34 16 30 28 40 40
37
>I6629V002B07B9 length=24 xy=0716_2775 region=2 run=R_2014_12_30_12_21_21_
40 40 40 40 40 40 40 40 40 40 40 40 40 34 34 34 34 40 40 40 40 40 40 40
>I6629V002B07ET length=24 xy=0716_2867 region=2 run=R_2014_12_30_12_21_21_
40 40 40 40 40 40 40 40 40 40 40 40 40 34 34 34 34 40 40 40 40 40 40 40
>I6629V002B07G5 length=361 xy=0716_2951 region=2 run=R_2014_12_30_12_21_21_
40 40 40 40 40 39 39 39 40 40 40 40 40 40 40 40 40 40 40 40 40 40 40 40 40 40 40 40 40 40 40 34 34 34 40 40 40 39 39 39 40 40 40 40 40 40 40 40 40 40 40 40 40 40 40 39 39 39 40 40
40 40 40 40 40 40 40 40 40 40 40 40 39 39 39 40 40 40 40 40 40 40 40 40 40 40 40 40 40 40 40 40 40 40 40 40 40 40 40 40 40 39 39 39 40 40 40 40 40 40 40 40 40 40 40 40 40 40 40 40
40 40 40 40 40 40 40 40 40 40 40 40 40 40 40 40 40 40 40 40 40 40 40 40 40 40 40 40 40 40 40 40 40 40 40 40 40 40 40 39 39 39 40 40 40 40 40 40 40 40 40 40 40 40 40 40 40 40 40 40
40 40 40 40 39 39 39 40 40 40 40 40 40 40 40 40 40 40 40 40 40 40 40 40 40 40 40 40 40 40 40 40 40 40 40 40 40 40 40 40 40 40 40 40 40 40 40 40 40 40 40 39 39 39 40 40 40 40 34 34
34 34 40 34 40 39 39 39 40 40 40 40 40 40 40 40 40 40 40 40 39 39 39 40 40 40 40 40 40 40 40 40 40 40 40 40 40 40 40 38 38 38 40 40 40 40 39 39 39 39 40 40 40 40 40 40 40 40 36 39
26 26 26 26 34 36 40 40 40 40 40 40 40 40 40 40 40 40 40 39 39 39 40 40 39 39 39 40 40 30 30 30 35 35 35 34 34 40 40 40 40 40 39 39 39 39 40 40 40 40 34 34 34 32 39 23 35 35 40 40
40
>I6629V002B07JQ length=361 xy=0716_3044 region=2 run=R_2014_12_30_12_21_21_
40 40 40 40 40 39 39 39 40 40 40 40 40 40 40 40 40 40 40 40 40 40 40 40 40 38 38 38 40 40 40 39 39 39 40 40 40 39 39 39 40 40 40 40 40 40 40 40 40 40 40 40 40 40 40 27 27 27 27 27
40 40 40 40 40 40 40 40 40 40 40 40 39 39 39 40 29 29 29 29 30 40 40 40 40 40 40 40 40 40 40 39 39 39 40 40 40 40 40 40 40 40 40 40 40 40 40 40 40 40 39 39 39 40 40 40 40 40 40 40
40 40 40 40 40 39 39 39 40 40 40 40 40 40 40 40 40 40 40 40 40 40 40 40 40 40 40 40 40 40 40 40 40 40 40 40 40 40 40 39 39 39 40 40 40 40 40 40 40 40 40 40 40 40 40 40 40 40 40 40
40 40 40 40 40 40 40 40 40 40 40 40 40 40 40 40 40 40 40 40 40 40 40 40 40 40 40 40 40 40 40 40 40 40 40 40 40 40 40 40 40 40 40 40 40 40 40 40 40 40 40 39 39 39 40 39 39 39 31 31
31 31 40 34 40 39 39 39 40 40 40 40 40 40 40 40 40 40 40 40 39 39 39 40 40 40 40 40 40 40 40 40 40 40 40 40 40 40 40 39 39 39 40 40 40 40 40 40 40 40 40 40 40 40 40 40 40 40 40 40
31 31 31 31 40 40 39 39 39 40 40 40 40 40 39 39 39 40 40 40 40 40 40 40 40 40 40 40 40 40 40 40 40 40 40 40 40 40 40 40 40 40 40 40 40 40 40 40 40 40 34 34 34 34 40 34 40 40 40 40
40
>I6629V002B07KB length=360 xy=0716_3065 region=2 run=R_2014_12_30_12_21_21_
40 40 40 40 40 39 39 39 40 40 40 40 40 40 40 40 40 40 40 40 40 40 40 40 40 40 40 40 40 40 40 39 39 39 40 40 40 39 39 39 40 40 40 40 40 40 40 40 40 40 40 40 40 40 34 34 34 34 40 40
40 40 40 40 40 40 40 40 40 40 40 40 39 39 39 40 34 34 34 34 39 39 39 40 40 40 40 40 40 40 40 39 39 39 40 40 40 40 40 40 40 39 39 39 40 40 40 40 40 40 40 40 40 40 40 40 40 40 40 40
40 40 40 40 40 40 40 40 40 40 40 25 25 25 25 25 40 40 40 40 40 40 40 40 40 40 40 40 40 40 40 40 40 40 40 40 40 40 40 39 39 39 40 40 39 39 39 40 40 40 40 40 40 40 40 40 40 40 40 40
40 40 40 40 40 40 40 40 40 40 40 40 40 40 40 40 40 40 40 40 40 21 21 21 20 30 34 37 37 40 40 40 40 40 40 40 40 40 40 40 40 40 40 40 40 40 40 40 40 40 40 39 39 39 40 40 40 40 31 31
31 31 40 40 40 38 38 38 40 40 40 40 40 40 40 40 40 40 40 39 30 30 30 39 40 40 40 40 40 40 40 40 40 40 40 30 30 30 39 38 39 39 40 40 40 40 40 40 40 34 34 35 40 40 40 34 34 35 39 40
39 39 39 40 40 34 34 34 34 40 40 40 40 40 40 40 40 40 40 40 40 40 40 40 40 40 40 26 26 26 30 36 40 30 30 30 36 40 40 40 40 37 40 36 36 32 32 32 30 19 19 19 19 28 16 32 31 37 33 31
>I6629V002B07OQ length=350 xy=0716_3224 region=2 run=R_2014_12_30_12_21_21_
40 40 40 40 40 39 39 39 40 40 40 40 40 40 40 40 40 40 40 40 40 40 40 40 40 39 39 39 40 40 40 39 39 39 40 40 40 39 39 39 40 40 40 40 40 40 40 40 40 40 40 40 40 36 26 18 18 18 18 18
26 26 40 26 40 36 40 40 40 40 40 40 39 39 39 40 31 31 31 31 40 40 40 40 40 40 40 40 40 40 40 39 39 39 40 40 40 40 40 40 40 40 40 40 40 40 40 40 40 40 39 39 39 40 40 40 40 40 40 40
40 40 40 40 40 39 39 39 40 40 40 40 40 40 40 40 40 40 40 40 40 40 40 40 40 40 40 40 40 40 40 40 40 40 40 40 40 40 40 39 39 39 40 40 40 40 40 40 40 40 40 40 40 40 40 40 40 40 40 40
39 39 39 39 40 40 40 40 40 40 40 40 40 40 40 40 40 40 40 40 40 40 40 40 40 40 40 40 40 40 40 40 40 40 40 40 40 40 40 40 40 40 40 40 40 40 40 40 40 40 40 39 39 39 39 39 39 40 33 33
34 34 40 40 40 39 39 39 40 40 40 40 40 40 40 40 40 40 40 40 39 39 39 40 40 40 40 40 40 40 40 40 40 40 40 40 40 40 40 39 39 39 40 40 37 39 39 40 40 40 40 40 40 40 40 40 40 40 39 39
31 31 31 31 40 40 39 39 39 40 40 40 40 40 39 39 39 39 39 34 39 39 40 39 39 39 39 40 39 39 39 39 40 40 40 40 40 40 40 40 40 40 40 40 40 40 40 40 40 34
>I6629V002B07Q3 length=361 xy=0716_3309 region=2 run=R_2014_12_30_12_21_21_
40 40 40 40 40 39 39 39 40 40 40 40 40 40 40 40 40 40 40 40 40 40 36 36 29 29 29 30 27 40 36 30 30 30 34 29 40 39 39 39 40 40 40 40 40 40 40 40 40 40 40 40 40 39 39 26 26 26 40 40
40 40 40 40 40 40 40 40 40 40 40 40 39 39 39 40 40 40 40 40 40 40 40 40 40 40 40 40 40 40 40 40 40 40 40 40 40 40 40 40 40 39 39 39 40 40 40 40 40 40 40 40 40 40 40 40 40 40 40 40
40 40 40 40 40 40 40 40 40 40 39 39 39 39 40 40 40 40 40 40 40 40 40 40 40 40 40 40 40 40 40 40 40 40 40 40 40 40 40 39 39 39 40 40 40 40 40 40 40 40 40 40 40 40 40 40 40 40 40 40
40 40 40 40 40 40 40 40 40 40 40 40 40 40 40 40 40 40 40 40 40 40 39 39 39 40 40 40 40 40 40 40 40 40 40 40 40 40 40 40 40 40 40 40 40 40 40 40 40 40 40 39 39 39 40 40 40 40 33 34
33 31 39 29 40 39 39 39 40 40 40 40 40 40 40 40 40 40 40 40 39 39 39 40 40 40 40 40 40 40 40 40 40 40 40 40 40 40 39 26 24 24 21 26 28 34 34 40 40 40 40 40 40 40 40 40 40 40 40 40
34 34 33 33 40 40 40 40 40 40 40 40 40 40 40 40 40 40 40 40 34 34 35 35 40 40 40 40 40 40 40 40 40 40 40 40 40 40 40 40 40 40 40 40 40 40 40 40 40 40 34 34 34 34 40 40 40 40 40 40
40
>I6629V002B07QB length=24 xy=0716_3281 region=2 run=R_2014_12_30_12_21_21_
40 40 40 40 40 40 40 40 40 40 40 40 40 33 33 33 33 40 40 40 40 40 40 40
>I6629V002B07YG length=355 xy=0716_3574 region=2 run=R_2014_12_30_12_21_21_
40 40 40 40 40 39 39 39 40 40 40 40 40 40 40 39 39 39 40 40 40 40 40 40 40 40 40 40 40 40 40 39 39 39 40 40 40 39 39 39 40 40 40 40 40 40 40 40 40 40 40 40 40 40 40 39 39 39 40 40
40 40 40 40 40 40 40 40 40 40 40 40 39 39 39 40 40 40 40 40 40 40 40 40 40 40 40 40 40 40 40 40 40 40 40 40 40 40 40 40 40 39 39 39 40 40 40 40 40 40 40 40 40 40 40 40 40 40 40 40
40 40 40 40 40 40 40 40 40 40 40 40 40 40 40 40 40 40 40 40 40 40 40 40 40 40 40 40 40 40 40 40 40 40 40 40 40 40 40 39 39 39 40 40 40 40 40 40 40 40 40 40 40 40 40 40 40 40 40 40
40 40 40 40 40 40 40 40 40 40 40 40 40 40 40 40 40 40 40 40 40 40 40 40 40 40 40 40 40 40 40 40 40 40 40 40 40 40 40 40 40 40 40 40 40 40 40 40 40 40 40 39 39 39 40 40 40 40 34 34
34 34 40 40 40 39 39 39 39 40 39 39 40 40 40 40 40 40 40 40 39 39 39 40 40 40 40 40 40 40 39 39 39 40 40 40 40 40 40 39 39 39 40 40 34 39 39 40 40 40 40 40 40 40 40 40 40 40 34 34
26 26 26 26 36 40 40 40 40 40 40 40 40 40 40 40 40 40 40 40 40 40 40 40 40 40 40 40 40 40 40 40 40 39 39 39 39 40 40 40 40 40 40 37 38 38 40 37 36 30 19 19 19 19 24
>I6629V002B07ZC length=360 xy=0716_3606 region=2 run=R_2014_12_30_12_21_21_
40 40 40 40 40 39 39 39 40 40 40 40 38 30 30 26 26 26 40 40 40 40 40 40 40 40 40 40 37 34 37 26 26 26 30 32 40 39 37 37 40 40 40 40 40 40 40 40 40 34 34 34 28 27 30 34 34 36 40 40
40 38 30 30 30 38 40 40 40 40 40 40 39 39 39 40 31 31 31 31 39 39 39 40 40 40 40 40 40 40 40 39 39 39 40 40 40 40 40 40 40 40 40 40 40 39 39 39 40 30 34 34 40 39 39 39 40 40 40 40
40 40 40 40 40 40 40 40 40 40 40 26 26 26 26 26 22 40 20 20 38 38 40 40 40 40 40 40 40 40 40 40 40 34 34 34 34 34 40 39 39 39 40 40 40 40 40 40 40 40 40 40 40 40 40 40 40 38 38 38
40 40 40 40 34 30 30 30 34 40 40 40 40 40 38 36 36 40 38 36 16 18 18 18 18 33 33 33 33 40 40 40 40 40 40 40 40 40 40 40 40 40 40 40 38 38 38 40 40 40 38 38 38 39 40 38 34 30 33 33
30 30 40 30 38 40 40 37 34 22 26 25 40 38 36 36 40 36 33 23 19 20 20 30 30 36 40 40 40 40 34 34 34 38 40 39 39 39 40 39 34 34 28 38 34 38 40 34 30 30 30 30 38 37 37 30 30 24 30 30
31 31 33 31 40 40 22 34 34 38 38 38 30 30 30 40 40 40 40 40 40 40 40 40 40 30 30 30 38 40 40 40 40 36 38 36 40 40 40 40 40 40 40 40 38 36 21 21 24 31 31 31 31 36 36 36 40 36 34 34
>I6629V002B084E length=360 xy=0717_0988 region=2 run=R_2014_12_30_12_21_21_
40 40 40 40 40 39 39 39 40 40 40 40 40 40 40 40 40 40 40 40 40 40 40 40 40 40 40 40 40 40 40 39 39 39 40 40 40 39 39 39 40 40 40 40 40 40 40 40 40 40 40 40 40 40 34 34 32 32 40 40
40 40 40 40 40 40 40 40 40 40 40 40 39 39 39 40 26 26 26 26 35 35 37 33 40 40 40 40 40 40 40 39 39 39 40 40 40 40 40 40 40 40 40 40 40 40 40 40 40 40 40 40 40 40 40 40 40 40 40 40
40 40 40 40 40 40 40 40 40 40 40 28 28 28 28 28 40 40 40 40 40 40 40 40 40 40 40 40 40 40 40 40 40 40 40 40 40 40 40 39 39 39 40 40 40 40 40 40 40 40 40 40 40 40 40 40 40 40 40 40
40 40 40 40 40 40 40 40 40 40 40 40 40 40 40 40 40 40 40 40 40 34 34 34 34 40 39 39 39 40 40 40 40 40 40 40 40 40 40 40 40 40 40 39 39 39 40 40 40 40 40 39 39 39 39 30 30 30 33 31
33 33 40 34 40 39 39 39 40 40 39 39 36 40 40 36 36 36 22 18 19 19 19 28 36 29 28 30 36 33 38 36 36 39 39 36 37 38 30 30 30 39 40 40 40 40 40 40 40 40 40 40 40 39 39 30 30 30 34 39
36 30 30 30 40 40 40 40 40 40 40 40 35 35 35 35 40 40 40 40 40 40 40 40 40 40 35 30 26 26 35 40 40 40 40 40 34 34 35 34 39 40 40 40 40 40 40 40 40 33 34 34 34 40 34 40 40 40 40 40
>I6629V002B0868 length=24 xy=0717_1090 region=2 run=R_2014_12_30_12_21_21_
40 40 40 40 40 40 40 40 40 40 40 40 40 34 34 34 34 40 40 40 40 40 40 40
>I6629V002B08AR length=24 xy=0716_4017 region=2 run=R_2014_12_30_12_21_21_
40 40 40 40 40 40 40 40 40 40 40 40 40 34 34 34 34 40 40 40 40 40 40 40
>I6629V002B08EJ length=352 xy=0717_0057 region=2 run=R_2014_12_30_12_21_21_
29 22 21 22 19 11 11 11 14 17 22 12 12 14 14 12 12 12 12 17 16 22 27 26 26 26 28 29 32 28 28 28 28 28 26 31 29 30 28 26 26 27 19 19 19 19 25 28 27 25 24 21 22 13 13 13 13 13 17 17
19 20 28 28 30 30 32 35 35 35 35 35 35 35 30 30 30 35 21 21 21 20 32 33 33 33 35 35 35 30 30 31 35 37 37 37 37 37 37 37 37 37 37 37 37 37 37 37 37 37 37 37 37 37 37 37 37 37 37 37
37 37 37 37 37 37 37 37 37 37 37 37 37 21 21 21 21 21 21 37 37 21 37 37 37 37 37 37 37 37 37 37 37 37 37 37 37 37 37 37 37 37 37 37 37 37 37 37 37 37 37 37 37 37 37 37 37 37 37 37
37 37 37 37 37 37 35 35 35 37 37 37 37 37 35 33 33 33 33 35 35 30 21 21 21 21 21 32 30 30 30 35 35 35 37 35 35 35 37 37 37 35 35 33 32 32 20 20 19 19 19 19 19 19 26 23 23 19 16 16
15 27 20 17 20 20 25 13 18 18 13 15 15 15 15 19 21 17 18 18 20 22 28 28 28 28 18 18 13 13 13 12 17 20 16 12 12 12 11 16 12 12 12 12 11 12 12 11 11 16 12 11 11 11 13 22 17 18 18 17
18 21 18 14 14 14 17 25 27 27 29 29 23 23 19 19 19 18 18 19 17 17 17 17 17 12 12 18 17 18 18 17 17 24 20 26 13 13 14 17 23 23 18 18 18 23 31 31 31 31 18 18
>I6629V002B08ER length=24 xy=0717_0065 region=2 run=R_2014_12_30_12_21_21_
40 40 40 40 40 40 40 40 40 40 40 40 40 34 34 34 34 40 40 40 40 40 40 40
>I6629V002B08JE length=24 xy=0717_0232 region=2 run=R_2014_12_30_12_21_21_
40 40 40 40 40 40 40 40 40 40 40 40 40 34 34 34 34 40 40 40 40 40 40 40
>I6629V002B08LD length=24 xy=0717_0303 region=2 run=R_2014_12_30_12_21_21_
40 40 40 40 40 40 40 40 40 40 40 40 40 40 40 40 40 40 40 40 40 40 40 40
>I6629V002B08LM length=361 xy=0717_0312 region=2 run=R_2014_12_30_12_21_21_
40 40 40 40 40 39 39 39 40 40 40 40 40 40 40 40 40 40 40 40 40 40 40 40 40 40 40 40 40 40 40 39 39 39 40 40 40 39 39 39 40 40 40 40 40 40 40 40 40 40 40 40 40 40 40 39 39 39 40 40
40 40 40 40 40 40 40 40 40 40 40 40 39 39 39 40 40 40 40 40 40 40 40 40 40 40 40 40 40 40 40 40 40 40 40 40 40 40 40 40 40 38 38 38 40 40 40 40 40 40 40 40 40 40 40 40 40 40 40 40
40 40 40 40 40 40 40 40 40 40 40 40 40 40 40 40 40 40 40 40 40 40 40 40 40 40 40 40 40 40 40 40 40 40 40 40 40 40 40 39 39 39 40 40 40 40 40 40 40 40 40 40 40 40 40 40 40 40 40 40
40 40 40 40 40 40 40 40 40 40 40 40 40 40 40 40 40 40 40 40 40 40 40 40 40 40 40 40 40 40 40 40 40 40 40 40 40 40 40 40 40 40 40 40 40 40 40 40 40 40 40 39 39 39 40 40 40 40 33 33
34 34 40 40 39 38 38 39 40 40 40 40 40 40 40 40 40 40 39 39 30 30 30 39 40 40 40 40 40 40 40 40 40 40 40 40 40 40 40 39 39 39 40 40 37 39 39 40 40 40 40 40 40 40 40 40 40 39 39 39
32 34 32 32 40 40 40 40 40 40 40 40 40 40 40 40 40 40 40 40 40 40 40 40 40 40 40 40 40 40 40 40 40 39 35 34 34 40 40 40 40 40 40 40 40 40 40 40 40 40 32 32 32 32 40 34 40 40 40 40
40
>I6629V002B08MZ length=358 xy=0717_0361 region=2 run=R_2014_12_30_12_21_21_
40 40 40 40 40 40 40 40 40 40 40 40 39 39 39 39 37 37 39 39 39 39 39 37 37 37 37 37 37 37 37 37 37 37 37 37 37 37 37 37 37 37 37 37 37 31 28 28 28 37 37 37 37 37 37 27 29 29 23 23
28 28 32 21 37 37 37 37 37 37 37 37 31 31 31 37 37 37 37 37 37 37 37 37 37 37 37 37 37 37 37 37 37 37 37 37 37 37 37 37 37 37 37 37 37 37 37 37 37 37 37 37 37 37 37 37 37 37 37 37
37 37 37 37 37 37 37 37 37 32 33 32 32 37 37 37 37 37 37 37 37 37 37 37 37 37 37 37 37 37 37 37 37 37 37 37 37 37 37 37 37 37 37 37 37 37 35 33 33 33 30 30 30 19 19 19 15 15 13 23
14 13 18 16 16 16 24 16 11 12 12 17 11 11 11 11 12 13 22 20 23 25 23 23 25 18 18 12 12 12 12 11 11 18 16 17 17 22 22 22 19 19 19 24 27 27 32 33 33 33 32 32 27 23 23 28 24 29 19 19
13 13 13 11 12 11 11 25 21 20 16 18 11 11 11 11 17 13 20 20 17 17 17 22 17 13 13 13 13 18 14 27 27 27 28 27 21 21 17 18 18 16 16 22 24 11 11 11 11 11 12 11 11 22 20 16 18 18 16 24
16 12 12 12 12 11 11 16 22 18 18 17 21 23 24 19 19 19 19 30 27 27 27 19 19 15 19 23 27 28 30 23 18 18 18 17 25 27 29 29 26 26 21 22 21 21 17 17 15 15 11 11 11 15 15 15 15 18
>I6629V002B08N4 length=114 xy=0717_0402 region=2 run=R_2014_12_30_12_21_21_
19 15 14 13 11 13 21 19 22 27 16 14 13 13 22 30 30 29 23 19 19 19 25 25 32 32 32 35 35 37 37 37 37 37 37 37 37 37 37 37 37 37 37 37 37 35 35 35 37 37 37 37 37 35 30 28 28 30 32 29
28 21 19 17 19 18 14 13 13 13 13 17 20 24 24 28 28 20 13 13 13 13 18 17 19 17 20 20 20 16 19 17 22 19 19 19 23 24 28 30 30 30 30 19 19 19 24 23 24 31 23 23 21 18
>I6629V002B08PJ length=360 xy=0717_0453 region=2 run=R_2014_12_30_12_21_21_
40 40 40 40 40 39 38 38 39 40 40 40 40 40 40 40 40 40 40 40 40 40 40 40 40 40 40 40 40 40 40 39 39 39 40 40 40 38 38 38 39 40 40 40 40 40 40 40 40 40 40 40 40 40 40 39 38 38 39 40
40 40 40 40 40 40 40 40 40 40 40 40 39 39 39 40 40 40 40 40 40 40 40 40 40 40 40 40 40 40 40 40 40 40 40 40 40 40 40 40 40 39 39 39 40 40 40 40 40 40 40 40 40 40 40 40 40 40 40 40
40 40 40 40 40 40 40 40 40 40 40 40 40 40 40 40 40 40 40 40 40 40 40 40 40 40 40 40 39 39 39 40 40 40 40 40 40 40 40 39 39 39 40 40 40 40 40 40 40 40 40 40 40 40 40 40 40 40 40 40
40 40 40 40 40 40 40 40 40 40 40 40 40 40 40 40 40 40 39 39 39 40 40 40 40 40 40 40 40 40 40 40 40 40 40 39 39 39 40 40 40 40 40 40 40 40 40 40 39 30 30 30 30 39 40 40 40 40 32 32
32 32 40 40 40 39 39 39 40 28 30 30 40 40 40 40 40 40 40 40 39 38 38 39 30 30 30 39 40 40 40 40 40 40 40 40 40 40 40 39 39 39 40 40 40 40 40 40 40 40 40 40 40 40 40 40 40 40 40 40
33 33 33 33 40 40 40 40 40 40 40 40 40 40 40 40 40 40 39 35 30 30 30 39 40 40 40 40 40 40 40 40 40 40 40 40 40 40 40 40 40 40 40 39 39 39 35 34 34 40 34 34 34 31 30 30 30 40 40 40
>I6629V002B08PO length=370 xy=0717_0458 region=2 run=R_2014_12_30_12_21_21_
40 39 39 38 39 34 27 29 29 32 33 31 31 32 29 23 23 23 30 31 24 16 15 14 14 19 19 32 32 26 35 28 15 15 19 36 36 40 34 34 34 38 38 38 39 39 38 38 35 33 33 35 35 35 35 27 21 21 21 34
35 32 39 39 38 38 38 39 39 39 39 39 39 36 33 29 29 36 26 26 21 19 19 15 15 14 23 30 26 14 14 15 21 19 20 21 25 23 25 28 28 30 23 23 14 14 15 15 20 20 26 35 27 35 32 32 35 38 38 39
39 36 39 39 39 39 39 39 39 37 35 34 34 34 38 32 38 36 29 26 26 26 31 30 26 26 26 26 33 33 29 31 31 31 31 35 36 39 39 39 39 39 39 39 39 39 39 39 39 39 39 39 39 39 36 36 31 26 26 26
26 29 29 26 25 19 24 24 26 27 30 30 30 25 25 20 20 15 15 15 24 32 30 30 32 19 19 21 26 36 35 33 33 33 36 36 36 36 31 26 26 26 33 32 35 32 25 25 25 29 24 24 14 14 14 14 17 29 26 14
14 14 19 24 27 32 21 21 20 20 25 21 33 31 31 31 26 22 26 26 26 33 33 33 33 33 36 36 33 31 26 21 21 21 36 38 38 38 31 31 29 33 36 33 26 26 26 31 31 26 26 26 36 36 36 36 36 31 31 29
30 33 32 32 32 29 26 19 14 15 15 14 23 19 14 14 14 30 26 28 28 29 28 28 24 20 15 14 13 17 24 21 23 24 26 18 17 18 19 24 24 24 28 29 32 32 31 31 32 30 30 30 28 28 28 35 35 35 35 23
23 23 23 35 18 35 35 40 35 35
>I6629V002B08RC length=358 xy=0717_0518 region=2 run=R_2014_12_30_12_21_21_
40 40 40 40 40 39 39 39 40 40 40 40 40 40 40 40 40 40 40 39 39 39 40 40 40 40 40 40 40 40 40 39 39 39 40 40 40 39 39 39 39 39 39 40 40 40 40 40 40 40 40 40 40 40 40 40 40 40 40 40
40 40 40 40 40 40 40 40 34 34 34 34 39 39 39 40 40 40 40 40 40 40 40 40 40 40 40 40 40 40 40 40 40 39 39 39 40 40 40 40 40 40 40 40 40 40 40 40 40 40 39 39 39 40 40 40 40 40 40 40
40 40 40 40 40 40 40 40 40 40 40 40 40 40 40 40 40 40 40 40 40 40 40 40 40 40 40 40 40 40 40 40 40 40 40 40 40 40 39 39 39 39 40 40 40 40 40 40 40 40 40 40 40 40 40 40 40 40 40 40
40 40 40 40 40 40 40 40 40 40 40 40 40 40 40 40 40 40 40 40 40 40 40 40 40 40 40 40 40 40 40 40 40 40 40 40 40 39 39 39 40 40 40 40 40 40 40 40 40 40 40 30 30 30 40 40 40 40 34 34
34 34 40 40 40 40 40 40 40 40 40 40 40 40 40 40 40 40 40 40 39 39 39 39 39 39 40 40 40 40 40 40 39 39 39 38 39 39 39 38 38 39 40 40 40 40 40 40 40 40 40 40 40 40 40 40 40 40 40 40
40 40 40 40 40 39 39 39 39 40 40 40 40 40 40 40 40 40 40 40 40 40 40 40 40 40 40 40 40 40 40 40 40 40 39 39 39 40 40 40 40 40 40 40 40 40 40 34 34 34 32 40 34 40 40 40 40 40
>I6629V002B08YI length=360 xy=0717_0776 region=2 run=R_2014_12_30_12_21_21_
40 40 40 40 40 39 39 39 40 40 40 40 40 40 40 40 40 40 40 40 40 40 40 40 40 40 40 40 40 40 40 39 39 39 40 40 40 39 39 39 40 40 40 40 40 40 40 40 40 40 40 40 40 37 25 21 21 21 30 22
30 30 36 36 36 40 40 40 40 40 40 40 30 30 30 40 40 40 38 38 38 38 38 38 40 40 40 40 40 40 40 40 40 40 40 40 40 40 40 40 40 34 34 34 40 40 40 40 40 40 38 38 38 40 40 40 40 40 40 40
40 40 40 40 40 40 40 40 40 40 40 40 40 40 40 40 40 40 40 40 40 40 40 40 40 40 40 40 40 40 40 40 40 40 40 40 40 40 40 39 39 39 40 40 40 40 40 40 40 40 40 40 40 40 40 40 40 40 40 40
40 40 40 40 34 34 34 38 40 40 40 38 38 38 38 38 38 40 40 40 40 40 40 40 40 40 40 40 40 40 40 40 40 40 40 40 40 40 40 40 40 40 40 40 40 40 40 40 40 40 40 34 34 34 40 40 40 40 33 34
34 34 40 32 40 39 39 39 40 40 40 40 40 40 40 40 40 40 40 40 39 38 38 38 40 40 39 38 38 40 40 40 40 38 34 34 34 40 40 39 39 39 40 40 40 40 40 40 40 40 32 29 23 19 22 22 17 17 17 17
22 22 23 23 31 31 32 32 40 40 40 36 34 34 34 40 40 40 34 24 24 21 33 36 40 38 38 29 19 17 19 36 36 36 30 30 30 30 30 36 40 40 36 36 38 38 38 40 33 30 20 19 19 19 33 33 36 38 33 31
>I6629V002B0905 length=196 xy=0717_2167 region=2 run=R_2014_12_30_12_21_21_
19 19 19 24 24 27 27 26 31 27 31 29 25 25 25 25 23 23 27 27 28 29 23 23 23 23 23 23 23 24 24 23 26 19 19 19 24 21 33 28 28 28 28 30 30 30 30 29 24 21 22 21 21 22 17 17 13 13 13 13
17 13 24 24 24 17 19 19 27 20 20 20 28 28 26 28 28 33 25 22 21 21 15 15 15 20 28 21 13 13 13 13 19 17 17 21 22 22 24 24 17 20 20 13 13 13 22 14 14 14 14 14 27 28 28 27 27 27 27 28
27 27 23 15 15 15 13 17 18 16 16 17 25 22 17 11 12 12 12 12 18 22 24 24 24 24 24 27 13 15 16 19 19 19 19 19 30 28 27 27 30 30 19 19 19 25 23 24 24 27 32 32 30 30 27 23 23 25 25 25
25 25 24 24 28 27 27 32 29 29 29 30 31 31 23 24
>I6629V002B091O length=361 xy=0717_2186 region=2 run=R_2014_12_30_12_21_21_
40 38 34 34 40 39 39 39 40 40 40 40 40 40 40 40 40 40 40 40 40 40 40 40 40 40 40 40 40 40 40 39 39 39 40 40 40 39 39 39 40 40 40 40 40 40 40 40 40 40 40 40 40 40 40 39 39 39 40 40
40 40 40 40 40 40 40 40 40 40 40 40 39 39 39 40 40 40 40 40 40 40 40 40 40 40 40 40 40 40 40 40 40 40 40 40 40 40 40 40 40 39 39 39 40 40 40 40 40 40 40 40 40 40 40 40 40 40 40 40
40 40 40 40 40 40 40 40 40 40 40 40 40 40 40 40 40 40 40 40 40 40 40 40 40 40 40 40 40 40 40 40 40 40 40 40 40 40 40 39 39 39 40 40 40 40 40 40 40 40 40 40 40 40 40 40 40 40 40 40
40 40 40 40 40 40 40 40 39 39 39 40 40 40 40 40 40 40 40 40 40 40 40 40 40 40 40 40 40 40 40 40 40 40 40 40 40 40 40 40 40 40 40 40 40 40 40 40 40 40 40 39 39 39 40 40 40 40 32 34
34 34 40 40 40 39 39 39 40 40 40 40 40 40 40 40 40 40 40 40 39 39 39 40 40 40 40 40 40 40 40 40 40 40 40 40 40 40 40 39 39 39 40 40 37 39 39 40 40 40 40 40 40 40 40 40 40 40 40 40
34 34 32 32 40 40 40 40 40 40 40 40 40 40 40 40 40 40 40 40 40 40 40 40 40 40 40 40 40 40 40 40 40 40 40 40 40 40 40 40 40 40 40 39 39 39 40 40 40 40 34 34 34 32 30 16 30 30 40 40
40
>I6629V002B092D length=361 xy=0717_2211 region=2 run=R_2014_12_30_12_21_21_
40 40 40 40 40 39 39 39 40 40 40 40 40 40 40 40 40 40 40 40 40 40 40 40 40 40 40 40 40 40 40 39 39 39 40 40 40 39 39 39 40 40 40 40 40 40 40 40 40 40 40 40 40 40 40 39 39 39 40 40
40 40 40 40 40 40 40 39 39 39 40 40 39 39 39 40 40 40 40 40 40 40 40 40 40 40 40 40 40 40 40 40 40 40 40 40 40 40 40 40 40 39 39 39 40 40 40 40 40 40 40 40 40 40 40 40 40 40 40 40
40 40 40 40 40 40 40 40 40 40 40 40 40 40 40 40 40 40 40 40 40 40 40 40 40 40 40 40 40 40 40 40 40 40 40 40 40 40 40 39 39 39 40 40 40 40 40 40 40 40 40 40 40 40 40 40 40 40 40 40
40 40 40 40 40 40 40 40 40 40 40 40 40 40 40 40 40 40 40 40 40 40 40 40 40 40 40 40 40 40 40 40 40 40 40 40 40 40 40 40 40 40 40 40 40 40 40 40 40 40 40 39 39 39 40 40 40 39 31 31
31 31 40 34 40 39 39 39 40 40 40 40 40 40 40 40 40 40 40 40 39 39 39 39 39 39 40 40 40 40 40 40 40 40 40 34 30 30 30 38 39 39 40 40 34 39 39 40 40 40 40 40 40 40 40 40 40 40 40 40
34 34 34 34 40 40 40 40 40 40 40 40 40 40 40 40 40 40 40 40 40 40 40 40 35 35 35 40 40 39 39 39 40 40 40 40 40 40 40 40 40 40 40 40 40 40 39 28 28 30 31 31 34 34 40 34 40 40 40 40
40
>I6629V002B092G length=23 xy=0717_2214 region=2 run=R_2014_12_30_12_21_21_
40 40 40 40 40 40 40 40 40 40 40 40 34 34 34 34 40 40 40 40 40 40 40
>I6629V002B0939 length=361 xy=0717_2279 region=2 run=R_2014_12_30_12_21_21_
40 40 40 40 40 39 39 39 40 40 40 40 40 40 40 40 40 40 40 40 40 40 40 40 40 40 40 40 40 40 40 39 39 39 40 40 40 39 39 39 40 40 40 40 40 40 40 40 40 40 40 40 40 40 40 30 30 30 39 40
40 40 40 40 40 40 32 32 32 32 40 40 30 30 30 40 40 40 40 40 40 40 40 40 40 40 40 40 40 40 40 40 40 40 40 40 40 40 40 40 40 39 39 39 40 40 40 40 40 40 40 40 40 40 40 40 40 40 40 40
40 40 40 40 40 40 40 40 40 40 40 39 39 39 40 40 40 40 40 40 40 40 40 40 40 40 40 40 40 40 40 40 40 40 40 40 40 40 40 39 39 39 40 40 40 39 39 39 40 40 40 40 40 40 40 40 40 40 40 40
40 40 40 40 40 40 40 40 40 40 40 40 40 40 40 40 40 40 40 40 40 40 40 40 40 40 40 40 40 40 40 40 40 40 40 40 40 40 40 40 40 40 40 40 40 40 40 40 40 40 40 39 39 39 40 40 40 40 33 33
33 33 40 34 40 40 40 40 30 28 30 30 39 40 40 40 40 40 40 40 39 39 39 39 39 39 39 40 40 40 40 40 40 40 40 40 40 40 40 39 39 38 35 35 28 39 39 40 40 40 40 40 40 40 40 40 40 40 40 40
31 31 29 29 39 30 30 30 30 40 40 39 39 39 39 36 40 40 40 40 34 30 30 30 35 35 36 36 36 36 36 36 36 36 36 30 30 30 30 35 39 40 40 35 34 34 40 40 40 40 33 33 34 34 40 34 40 40 40 40
40
>I6629V002B096G length=24 xy=0717_2358 region=2 run=R_2014_12_30_12_21_21_
40 40 40 40 40 40 40 40 40 40 40 40 40 34 34 34 34 40 40 40 40 40 40 40
>I6629V002B0979 length=361 xy=0717_2423 region=2 run=R_2014_12_30_12_21_21_
40 40 40 40 40 39 38 38 39 40 40 40 40 40 40 40 40 40 38 33 33 40 40 40 40 40 40 40 40 40 40 39 39 39 40 40 40 39 39 39 40 40 40 40 40 40 40 40 40 40 40 40 40 40 39 38 38 38 40 40
40 40 40 40 40 40 40 40 40 40 40 40 39 39 39 40 40 40 40 40 40 40 40 40 40 40 40 40 40 40 40 40 40 40 40 40 40 40 40 40 40 39 34 34 30 30 30 40 40 40 40 40 40 40 40 40 40 40 40 40
40 40 40 40 40 40 40 40 40 40 40 40 40 40 40 40 40 40 40 40 40 40 40 40 39 39 39 40 40 40 40 40 40 40 40 40 40 40 40 39 39 39 40 40 40 40 40 40 40 40 40 40 40 40 40 40 40 40 40 40
40 40 40 40 40 40 40 40 40 40 40 40 40 40 40 40 40 40 40 40 40 40 40 40 40 40 40 40 40 40 40 40 40 40 40 40 40 40 40 40 40 40 40 40 40 40 40 40 40 40 40 39 39 39 40 40 40 40 33 33
33 33 40 34 40 39 39 39 40 40 40 40 40 40 40 40 40 40 40 40 39 38 38 39 40 40 40 40 40 40 40 40 40 40 40 40 40 40 40 39 39 39 40 40 37 39 39 40 40 40 40 40 40 40 40 40 40 40 40 40
34 34 34 34 40 40 40 40 40 40 40 40 40 40 40 40 40 40 40 40 40 40 40 40 40 40 40 40 40 40 40 40 40 40 40 40 40 40 40 40 40 40 40 40 40 40 39 39 39 39 32 33 33 33 40 34 40 40 40 40
40
>I6629V002B09EL length=350 xy=0717_1355 region=2 run=R_2014_12_30_12_21_21_
40 40 40 40 40 39 39 39 40 40 40 40 40 40 40 40 40 37 29 27 27 34 40 40 39 40 38 38 38 40 40 39 38 38 38 40 40 39 39 39 40 38 38 38 38 40 40 40 40 38 38 38 40 40 35 35 35 38 40 40
40 40 40 40 40 40 40 40 33 33 35 40 39 39 38 33 33 33 40 39 40 40 40 40 40 40 25 25 25 37 38 38 38 38 38 37 39 39 40 40 40 36 36 36 33 33 29 27 29 37 38 40 37 37 37 35 38 39 40 40
39 39 40 29 30 29 33 37 37 37 37 40 40 40 27 30 30 33 40 40 40 40 40 40 40 40 40 40 38 38 30 30 30 38 38 40 40 40 40 39 39 39 40 40 40 40 40 40 40 40 40 40 40 40 40 40 40 38 38 33
33 33 40 38 38 38 40 40 40 40 40 40 40 40 40 40 40 29 23 23 25 25 37 40 40 40 39 33 33 33 40 38 38 38 40 40 40 40 40 40 40 40 40 40 40 40 40 40 40 38 36 18 18 18 29 31 29 31 16 16
16 16 21 14 35 31 33 33 38 34 40 40 40 40 40 40 40 40 40 40 39 39 32 25 25 25 28 37 37 35 35 36 35 33 35 29 29 25 21 16 16 16 19 29 15 21 21 21 31 29 29 28 32 28 32 30 30 31 25 16
15 15 15 15 25 31 29 29 31 31 31 36 38 40 40 40 40 40 40 38 38 38 38 32 32 32 38 40 39 39 39 34 35 34 37 37 39 37 37 35 23 23 23 19 18 18 18 25 26 28
>I6629V002B09F4 length=24 xy=0717_1410 region=2 run=R_2014_12_30_12_21_21_
40 40 40 40 40 40 40 40 40 40 40 40 40 34 34 34 34 40 40 40 40 40 40 40
>I6629V002B09GT length=24 xy=0717_1435 region=2 run=R_2014_12_30_12_21_21_
40 40 40 40 40 40 40 40 40 40 40 40 40 34 34 34 34 40 40 40 40 40 40 40
>I6629V002B09H3 length=361 xy=0717_1481 region=2 run=R_2014_12_30_12_21_21_
40 40 40 40 40 39 39 39 40 40 40 40 40 40 40 40 40 40 40 40 40 40 40 40 40 40 40 40 40 40 40 39 39 39 40 40 40 39 39 39 40 40 40 40 40 40 40 40 40 40 40 40 40 40 40 39 39 39 40 40
40 40 40 40 40 40 40 40 40 40 40 40 39 39 39 40 40 40 40 40 40 40 40 40 40 40 40 40 40 40 40 40 40 40 40 40 40 40 40 40 40 39 39 39 40 40 40 40 40 40 40 40 40 40 40 40 40 40 40 40
40 40 40 40 40 40 40 40 40 40 40 40 40 40 40 40 40 40 40 40 40 40 40 40 40 40 40 40 40 40 40 40 40 40 40 40 40 40 40 39 39 39 40 40 40 40 40 40 40 40 40 40 40 40 40 40 40 40 40 40
40 40 40 40 40 40 40 40 40 40 40 40 40 40 40 40 40 40 40 40 40 40 40 40 40 40 40 40 40 40 40 40 40 40 40 40 40 40 40 40 40 40 40 40 40 40 40 40 40 40 40 39 39 39 40 40 40 40 34 34
34 34 40 40 39 38 38 38 39 40 39 40 40 40 40 40 40 40 40 40 39 39 39 40 40 40 40 40 40 39 39 39 40 40 40 40 40 40 40 39 39 39 40 40 40 40 40 40 40 40 40 40 40 40 40 40 40 40 40 40
34 34 34 34 40 40 40 40 40 40 40 40 40 40 40 40 40 40 40 40 40 40 40 40 40 40 40 40 40 40 40 40 40 39 39 39 39 40 40 40 40 40 40 40 40 40 40 40 40 40 34 34 34 34 40 40 40 40 40 40
40
>I6629V002B09HD length=361 xy=0717_1455 region=2 run=R_2014_12_30_12_21_21_
40 40 40 40 40 26 26 26 26 26 40 40 40 40 40 40 40 40 40 40 40 40 40 40 40 40 40 40 40 40 40 39 39 39 40 40 40 39 39 39 40 40 40 40 40 40 40 40 40 40 40 40 40 40 40 40 40 40 40 40
40 40 40 40 40 30 30 30 30 30 40 40 39 39 39 40 39 39 39 34 34 34 34 40 40 40 40 40 34 34 34 34 40 40 40 40 40 40 40 40 40 40 40 40 31 31 31 31 40 40 40 40 40 40 39 35 21 21 21 30
40 40 40 40 40 40 40 40 40 40 40 40 40 40 40 40 40 40 40 40 40 40 40 40 40 40 40 40 40 40 40 40 40 40 40 40 40 40 40 39 39 39 40 40 40 40 40 40 40 40 40 40 40 40 40 40 40 40 40 40
40 40 40 40 40 40 40 40 40 40 40 40 40 39 39 39 39 40 40 40 40 40 40 40 40 40 40 40 40 40 40 40 40 40 40 40 40 40 40 40 40 40 40 40 40 40 40 40 40 40 40 39 39 39 40 40 40 40 33 33
33 33 40 40 40 30 30 30 40 40 40 40 40 40 40 40 40 40 40 40 39 39 39 40 40 40 40 40 40 40 40 40 40 40 40 40 40 40 40 39 39 39 40 40 40 40 40 40 40 40 40 40 40 40 40 40 40 40 40 40
34 34 34 34 40 40 40 40 40 40 39 39 39 39 39 40 40 40 40 40 40 40 40 40 40 40 40 40 40 40 40 40 40 40 39 39 39 40 40 40 40 40 40 40 40 40 40 40 40 40 33 33 33 33 39 29 39 39 35 34
34
>I6629V002B09IH length=24 xy=0717_1495 region=2 run=R_2014_12_30_12_21_21_
40 40 40 40 40 40 40 40 40 40 40 40 40 34 34 34 34 40 40 40 40 40 40 40
>I6629V002B09JY length=24 xy=0717_1548 region=2 run=R_2014_12_30_12_21_21_
40 40 40 40 40 40 40 40 40 40 40 40 40 34 34 34 34 40 40 40 40 40 40 40
>I6629V002B09LC length=335 xy=0717_1598 region=2 run=R_2014_12_30_12_21_21_
40 40 40 40 40 39 34 33 38 37 40 40 40 38 24 20 20 21 25 27 35 38 38 38 38 38 38 39 39 37 37 21 21 21 30 29 40 39 39 39 40 40 40 40 40 40 40 40 40 40 40 40 40 33 31 31 31 39 40 40
40 40 40 40 40 40 40 40 40 40 40 40 35 35 35 38 40 40 40 40 40 40 40 40 40 40 40 40 40 40 40 40 40 40 40 40 40 40 40 40 40 38 33 33 33 33 40 40 40 40 40 40 40 40 40 40 40 38 38 35
35 35 40 38 38 38 40 40 40 40 40 40 40 40 40 40 40 40 40 40 40 40 40 40 40 40 40 40 40 40 33 33 33 40 40 40 40 40 40 39 39 39 40 40 40 40 40 40 40 40 33 30 30 30 30 33 40 40 40 40
40 40 40 40 40 40 40 40 40 40 40 40 40 38 38 38 38 40 40 40 40 40 40 40 40 40 40 40 40 40 40 40 40 40 40 40 40 40 40 40 40 40 40 38 38 38 40 40 40 40 40 39 33 33 37 40 40 40 25 25
25 25 40 29 37 33 33 33 35 29 37 40 40 28 28 28 28 37 40 40 33 32 32 32 32 35 37 40 37 28 25 25 25 32 40 40 40 40 39 33 33 36 35 36 20 28 28 32 31 31 29 31 29 27 31 31 26 21 20 21
20 24 24 24 27 31 31 31 34 39 39 36 36 38 35 31 31 22 22 20 26 26 28 32 31 35 33 39 36 36 35 34 35 27 27
>I6629V002B09LU length=360 xy=0717_1616 region=2 run=R_2014_12_30_12_21_21_
40 40 40 40 40 39 39 39 40 40 40 40 40 40 40 40 40 40 40 40 40 40 40 40 40 40 40 40 40 40 40 39 39 39 40 40 40 39 39 39 40 40 40 40 40 40 40 40 40 40 40 40 40 40 34 34 34 34 40 40
40 40 40 40 40 40 40 40 40 40 40 40 39 39 39 40 34 34 34 34 39 39 39 40 40 40 40 40 40 40 40 39 39 39 40 40 40 40 40 40 40 40 40 40 40 40 40 40 40 40 40 40 39 39 39 39 40 40 40 40
40 40 40 40 40 40 40 40 40 40 40 22 22 22 22 22 22 40 40 30 40 40 40 40 40 40 40 40 40 40 40 40 40 40 40 40 40 40 40 39 39 39 40 40 40 40 40 40 40 40 40 40 40 40 40 40 40 40 40 40
40 40 40 40 40 40 40 40 40 40 40 40 40 40 40 40 40 40 40 40 23 23 23 23 23 40 39 39 39 40 40 40 40 40 40 40 40 40 40 40 40 40 40 40 40 40 40 40 40 40 40 39 39 39 40 40 40 40 34 34
34 34 40 40 40 39 39 39 40 40 40 40 40 40 40 40 40 40 40 30 30 30 30 39 40 40 40 40 40 39 39 39 40 40 40 39 39 39 40 39 39 39 40 40 40 39 39 39 39 40 40 40 40 40 40 39 39 39 39 39
38 37 37 31 29 29 31 39 39 16 16 28 28 39 39 39 40 40 40 40 40 40 40 40 40 40 40 40 40 40 40 40 40 35 35 35 39 40 40 40 40 40 40 40 40 40 40 40 40 33 33 33 31 30 16 30 35 40 40 40
>I6629V002B09N9 length=363 xy=0717_1703 region=2 run=R_2014_12_30_12_21_21_
40 40 40 40 40 39 39 39 40 40 40 40 40 40 40 40 40 40 40 40 40 40 40 40 40 40 40 40 40 40 40 39 39 39 40 40 40 39 39 39 40 40 40 40 40 40 40 40 40 40 40 40 40 40 39 39 39 40 40 40
40 40 40 40 40 40 40 40 40 40 40 40 30 30 30 39 39 40 40 34 34 34 34 40 40 40 40 40 40 40 40 40 40 40 40 40 40 40 40 40 40 40 40 39 39 39 40 40 40 39 39 39 40 40 40 40 40 40 40 40
40 40 40 40 40 40 40 40 40 32 32 32 31 39 30 40 40 39 39 39 39 39 40 40 40 40 40 40 40 40 40 40 40 40 40 40 40 40 40 26 26 26 35 40 40 40 40 40 40 40 40 40 39 35 35 34 40 40 40 40
34 34 35 39 26 26 26 30 40 40 40 40 40 40 40 40 40 40 40 40 40 40 40 40 40 40 39 39 39 40 40 30 30 30 30 35 39 40 40 40 40 40 40 35 35 34 39 40 40 40 40 39 39 39 40 39 39 39 32 34
34 34 40 40 40 40 40 40 40 40 40 40 40 40 40 39 30 30 30 39 39 39 39 40 40 40 40 40 40 40 40 40 40 40 40 40 40 40 40 39 39 39 39 40 39 39 38 38 38 40 40 40 40 40 40 40 40 40 40 30
30 30 30 30 40 39 35 34 34 40 40 40 40 40 34 34 34 34 40 40 40 40 40 40 40 40 40 40 40 35 35 34 40 40 40 40 40 40 40 40 40 40 33 30 29 29 29 29 30 23 23 34 29 29 29 29 40 26 40 40
40 36 36
>I6629V002B09NI length=24 xy=0717_1676 region=2 run=R_2014_12_30_12_21_21_
40 40 40 40 40 40 40 40 40 40 40 40 40 34 34 34 34 40 40 40 40 40 40 40
>I6629V002B09VR length=25 xy=0717_1973 region=2 run=R_2014_12_30_12_21_21_
40 40 40 40 40 40 40 40 40 40 40 40 40 40 34 34 34 34 40 40 40 40 40 40 40
>I6629V002B09WQ length=360 xy=0717_2008 region=2 run=R_2014_12_30_12_21_21_
40 40 40 40 40 39 39 39 40 40 40 40 40 40 40 40 40 40 40 40 40 40 40 40 40 40 40 40 40 40 40 39 39 39 40 40 40 39 39 39 40 40 40 40 40 40 40 40 40 40 40 40 40 40 40 40 40 40 40 40
40 40 40 40 40 40 40 40 40 40 40 40 39 39 39 40 34 34 34 34 39 39 39 40 40 40 40 40 40 40 40 39 39 39 40 40 40 40 40 40 40 39 39 39 40 40 40 40 40 40 40 40 40 40 40 40 40 40 40 40
40 40 40 40 40 40 40 40 40 40 40 30 30 30 28 28 40 40 40 40 40 40 40 40 40 40 40 40 40 40 40 40 40 40 40 40 40 40 40 39 39 39 40 40 40 40 40 40 40 40 40 40 40 40 40 40 40 40 40 40
40 40 40 40 40 40 40 40 40 40 40 40 40 40 40 40 40 40 40 40 40 34 34 34 34 40 39 39 39 40 40 40 40 40 40 40 40 40 40 40 40 40 40 40 40 40 40 40 40 40 40 39 39 39 40 40 40 40 33 34
34 34 40 40 40 39 39 39 39 28 30 30 39 39 39 40 40 40 40 40 39 39 39 40 40 40 40 40 40 40 40 40 40 40 40 39 39 39 40 39 39 39 40 40 37 39 39 40 40 40 40 40 40 40 40 39 39 39 40 40
39 39 39 40 40 40 40 40 40 40 40 40 40 40 40 40 40 40 40 30 30 30 35 34 39 39 40 40 40 40 40 40 40 40 40 40 40 40 40 40 40 40 40 40 40 40 40 40 40 32 33 34 34 40 34 40 40 39 39 39
>I6629V002B0A52 length=360 xy=0706_2040 region=2 run=R_2014_12_30_12_21_21_
40 40 40 40 40 21 21 21 21 21 40 40 40 40 40 40 40 40 40 40 40 40 40 40 40 40 40 40 40 40 40 39 39 39 40 40 40 39 39 39 39 39 39 40 40 40 40 40 40 40 40 40 39 39 39 40 40 39 39 39
40 40 40 40 40 40 34 34 34 34 40 40 39 39 39 40 40 40 40 40 40 40 40 40 40 40 40 40 40 40 40 40 40 40 40 40 40 40 40 40 40 39 39 39 40 40 40 40 40 40 40 40 40 40 40 40 40 40 40 40
40 39 39 39 40 39 39 39 40 40 40 40 40 40 40 40 40 40 40 40 40 40 40 40 40 40 40 40 40 40 40 40 40 40 40 40 40 40 40 39 39 39 40 40 40 40 40 40 40 40 40 40 40 40 40 40 40 40 40 40
40 40 40 40 40 40 40 40 40 40 40 40 40 40 40 40 40 40 40 40 40 40 40 40 40 40 40 40 39 39 39 40 40 40 40 40 40 40 40 40 40 40 40 40 40 40 40 40 40 40 40 39 39 39 40 39 39 39 34 34
34 34 40 40 40 39 39 38 39 40 40 40 40 40 40 40 40 40 40 40 39 39 39 40 40 40 40 40 40 40 40 40 40 40 40 40 40 40 40 39 39 39 40 40 40 40 40 40 39 39 39 40 40 40 40 40 38 36 29 29
28 28 30 22 22 22 24 22 26 31 38 27 36 36 36 40 40 40 40 40 40 40 40 40 40 40 40 40 40 40 40 40 40 39 39 39 40 40 40 39 39 39 40 40 40 39 39 34 35 31 31 31 31 40 34 40 40 40 40 40
>I6629V002B0A6Y length=280 xy=0706_2072 region=2 run=R_2014_12_30_12_21_21_
20 20 20 25 25 28 28 28 33 32 31 31 31 32 32 31 31 31 23 23 23 19 19 19 19 19 29 29 18 19 19 18 26 26 26 28 24 28 26 26 28 33 33 33 31 30 30 27 27 27 27 27 27 23 23 23 23 23 23 27
27 28 28 30 27 27 27 24 23 19 19 19 22 20 20 20 16 16 16 13 11 11 11 11 11 11 16 11 12 12 20 21 21 23 23 26 26 26 29 29 32 27 24 23 24 24 28 23 25 25 24 23 24 24 31 33 33 31 31 31
30 24 24 24 30 30 16 15 14 21 17 16 18 22 25 24 11 11 11 11 11 11 13 20 11 16 16 16 16 24 24 25 27 27 27 27 27 27 28 28 28 28 28 33 30 28 28 33 33 32 32 32 32 35 32 20 20 19 19 19
32 32 32 23 23 23 23 24 23 16 16 16 27 27 29 27 19 19 20 19 32 29 24 24 24 18 18 22 17 17 19 16 16 16 29 32 31 29 19 18 19 23 30 33 33 33 33 25 25 25 25 25 33 33 32 31 28 28 28 25
23 24 23 30 21 21 22 19 19 14 15 16 19 27 27 27 27 23 23 23 27 27 27 27 28 29 30 26 23 23 23 28 19 19 19 18 23 27 26 18
>I6629V002B0A8B length=361 xy=0706_2121 region=2 run=R_2014_12_30_12_21_21_
40 40 40 40 40 38 38 38 40 40 40 40 40 40 40 40 40 40 40 40 40 40 40 40 40 40 40 40 40 40 40 39 39 39 40 40 40 39 39 39 40 40 40 40 40 40 40 40 40 40 40 40 40 40 40 39 39 39 40 40
40 40 40 40 40 40 40 40 40 40 40 40 39 39 39 40 40 40 40 40 40 40 40 40 40 40 40 40 40 40 40 40 40 40 40 40 40 40 40 40 40 39 39 39 40 40 40 40 40 40 40 40 40 40 40 40 40 40 40 40
40 40 40 40 40 40 40 40 40 40 40 40 40 40 40 40 40 40 40 40 40 40 40 40 40 40 40 40 40 40 40 40 40 40 40 40 40 40 40 39 39 39 40 40 40 40 40 40 40 40 40 40 40 40 40 40 40 40 40 40
40 40 40 40 40 40 40 40 40 40 40 40 40 40 40 40 40 40 40 40 40 40 40 40 40 40 40 40 40 40 40 40 40 40 40 40 40 40 40 40 40 40 40 40 40 40 40 40 40 40 40 39 39 39 40 40 40 40 34 34
34 34 40 40 40 39 39 39 40 40 40 40 40 40 40 40 40 40 40 40 39 39 39 40 40 40 40 40 40 40 40 40 40 40 40 40 40 40 40 39 39 39 40 40 37 39 39 40 40 40 40 40 40 40 40 40 40 40 40 40
34 34 34 34 40 40 39 39 39 40 40 40 40 40 40 40 40 40 40 40 40 40 40 40 40 40 40 40 40 40 40 40 40 39 39 39 39 40 40 40 40 40 40 40 40 40 40 40 40 40 33 33 34 34 40 40 40 40 40 40
40
>I6629V002B0AAE length=24 xy=0706_0900 region=2 run=R_2014_12_30_12_21_21_
40 40 40 40 40 26 26 26 26 33 37 37 40 31 31 31 31 36 25 36 36 36 39 40
>I6629V002B0ABK length=361 xy=0706_0942 region=2 run=R_2014_12_30_12_21_21_
40 40 40 40 40 39 39 39 40 40 40 40 40 40 40 40 40 40 40 40 40 40 40 40 40 40 40 40 40 40 40 39 39 39 40 40 40 34 34 34 40 40 40 40 40 40 40 40 40 40 40 40 40 40 40 39 39 39 40 40
40 40 40 40 40 40 40 40 40 40 40 40 39 39 39 40 40 40 40 40 40 40 40 40 40 40 40 40 40 40 40 40 40 40 40 40 40 40 40 40 40 39 39 39 40 40 40 40 40 40 40 40 40 40 40 40 40 40 40 40
40 40 40 40 40 40 40 40 40 40 40 40 40 40 40 40 40 40 40 40 40 40 40 40 40 40 40 40 40 40 40 40 40 40 40 40 40 40 40 39 39 39 40 40 40 40 40 40 40 40 40 40 40 40 40 40 40 40 40 40
40 40 40 40 40 40 40 40 40 40 40 40 40 40 40 40 40 40 40 40 40 40 40 40 40 40 40 40 40 40 40 40 40 40 40 40 40 40 40 40 40 40 40 40 40 40 40 40 40 40 40 39 39 39 40 40 40 40 32 33
34 33 40 29 35 30 30 30 40 40 40 40 40 40 40 40 40 40 40 40 39 39 39 40 40 40 40 40 40 40 39 39 39 40 40 40 40 40 40 39 39 39 40 40 40 40 40 40 40 40 40 40 40 40 40 40 40 40 40 40
34 34 34 34 40 40 40 40 40 40 40 40 40 40 40 40 40 40 40 40 40 40 40 40 39 39 39 40 40 40 40 40 40 40 40 40 40 40 40 40 40 40 40 40 40 40 40 40 40 40 33 33 33 33 40 34 40 40 40 40
40
>I6629V002B0ACK length=24 xy=0706_0978 region=2 run=R_2014_12_30_12_21_21_
40 40 40 40 40 40 40 40 40 40 40 40 40 34 34 34 34 40 40 40 40 40 40 40
>I6629V002B0ADB length=361 xy=0706_1005 region=2 run=R_2014_12_30_12_21_21_
40 40 40 40 40 39 39 39 40 40 40 40 40 40 40 40 40 40 40 40 40 40 40 40 40 40 40 40 40 40 40 39 39 39 40 40 40 39 39 39 40 40 40 40 40 40 40 40 40 40 40 40 40 40 40 39 39 39 40 40
40 40 40 40 40 40 40 40 40 40 40 40 39 39 39 40 40 40 40 40 40 40 40 40 40 40 40 40 40 40 40 40 40 40 40 40 40 40 40 40 40 39 39 39 40 40 40 40 40 40 40 40 40 40 40 40 40 40 40 40
40 40 40 40 40 40 40 40 40 40 40 40 40 40 40 40 40 40 40 40 40 40 40 40 40 40 40 40 40 40 40 40 40 40 40 40 40 40 40 39 39 39 40 40 40 40 40 40 40 40 40 40 40 40 40 40 40 40 40 40
40 40 40 40 40 40 40 40 40 40 40 40 40 40 40 40 40 40 40 40 40 40 40 40 40 40 40 40 40 40 40 40 40 40 40 40 40 40 40 40 40 40 40 40 40 40 40 40 40 40 40 39 39 39 40 40 40 40 34 34
34 34 40 40 40 39 39 39 40 40 40 40 40 40 40 40 40 40 40 40 39 39 39 40 40 40 40 39 39 35 34 34 40 40 40 40 40 40 40 39 39 39 40 40 37 39 39 39 40 40 40 40 40 40 40 40 40 39 39 39
32 34 34 34 40 40 39 39 39 40 40 40 40 40 39 39 39 40 40 40 40 40 40 40 40 40 40 40 40 40 39 39 35 35 35 40 40 40 40 40 40 40 40 40 40 40 40 40 40 34 22 22 22 22 30 16 30 30 40 40
40
>I6629V002B0AF1 length=24 xy=0706_1103 region=2 run=R_2014_12_30_12_21_21_
39 39 39 40 40 40 40 40 40 40 40 40 40 34 34 34 34 40 40 40 40 40 40 40
>I6629V002B0AF3 length=24 xy=0706_1105 region=2 run=R_2014_12_30_12_21_21_
40 40 40 40 40 40 40 40 40 40 40 40 40 34 34 34 34 40 40 40 40 40 40 40
>I6629V002B0AHF length=360 xy=0706_1153 region=2 run=R_2014_12_30_12_21_21_
40 40 40 40 40 39 39 39 40 40 40 40 40 40 40 40 40 40 40 40 40 40 40 40 40 40 40 40 40 40 40 39 39 39 40 40 40 39 39 39 40 40 40 40 40 40 40 40 40 40 40 40 40 40 34 34 34 34 40 40
40 40 40 40 40 40 40 40 40 40 40 40 39 39 39 40 34 34 34 34 39 39 39 40 40 40 40 40 40 40 40 39 39 39 40 40 40 40 40 40 40 40 40 40 40 40 40 40 40 40 40 40 40 40 40 40 40 40 40 40
40 40 40 40 40 40 40 40 40 40 40 30 30 30 30 30 40 40 40 40 40 40 40 40 40 40 40 40 40 40 40 40 40 40 40 40 40 40 40 39 39 39 40 40 40 40 40 40 40 40 40 40 40 40 39 39 39 40 40 40
40 40 40 40 30 30 30 39 39 39 39 35 30 31 32 33 33 32 32 32 31 17 19 19 19 28 33 33 36 40 40 40 40 40 40 40 40 40 40 40 40 40 40 40 40 40 40 40 40 40 40 39 39 39 39 30 30 30 33 34
33 33 40 40 40 40 40 40 40 40 40 40 39 39 39 40 40 40 35 30 27 20 20 26 40 38 40 40 40 40 34 34 30 30 30 39 39 39 40 39 39 39 40 40 40 40 40 40 40 40 40 34 33 29 29 24 24 22 26 27
26 23 23 28 28 27 27 23 17 12 12 12 14 22 16 33 32 32 28 26 26 33 40 40 40 40 40 35 34 34 40 40 39 39 39 40 40 40 40 40 40 40 40 40 40 40 40 40 40 33 34 34 34 40 40 40 40 40 40 40
>I6629V002B0AIB length=367 xy=0706_1185 region=2 run=R_2014_12_30_12_21_21_
22 14 13 13 13 14 17 22 22 27 22 27 29 30 30 30 30 32 23 19 17 17 22 17 17 17 17 13 11 11 11 19 22 16 16 17 17 19 25 22 27 16 16 16 30 32 31 31 31 31 31 30 27 25 25 25 28 32 32 28
28 30 35 32 30 30 30 28 28 33 33 30 30 30 30 23 15 15 15 19 13 13 13 14 17 26 27 26 29 27 27 27 28 30 30 34 37 37 37 35 35 35 35 37 37 37 37 37 37 37 37 37 37 37 37 37 35 28 28 28
37 37 37 37 37 37 37 35 35 37 27 25 25 32 32 19 19 19 19 31 19 19 19 19 19 31 31 33 35 30 28 28 33 35 37 37 37 37 37 27 27 27 27 37 37 30 30 32 32 32 28 28 28 27 32 19 19 19 19 29
19 19 19 19 18 23 23 24 29 27 27 27 27 28 28 28 28 28 32 32 33 33 33 32 32 32 30 26 21 21 21 30 37 37 37 37 37 37 37 37 37 37 37 37 37 37 35 30 25 25 25 25 38 35 35 32 30 30 30 35
35 30 25 22 22 24 24 32 21 28 28 28 25 20 16 19 19 27 24 24 28 25 23 18 17 11 11 11 11 11 12 12 28 28 22 22 21 23 24 28 28 28 28 33 32 27 27 26 27 12 12 15 19 24 24 23 23 25 21 17
18 18 18 27 28 29 14 14 14 14 23 29 27 27 27 32 30 27 27 27 27 27 27 29 23 19 15 15 14 18 31 29 29 29 29 27 27 27 29 23 23 23 23 17 17 18 17 17 17 17 21 17 18 17 17 23 21 21 22 22
30 18 30 33 33 33 33
>I6629V002B0AO7 length=23 xy=0706_1433 region=2 run=R_2014_12_30_12_21_21_
40 40 40 40 40 40 40 40 40 40 40 40 34 34 34 34 40 40 40 40 40 40 40
>I6629V002B0ARR length=24 xy=0706_1525 region=2 run=R_2014_12_30_12_21_21_
40 40 40 40 40 40 40 40 40 40 40 40 40 32 32 32 32 40 40 40 40 40 40 40
>I6629V002B0B0Y length=361 xy=0706_3152 region=2 run=R_2014_12_30_12_21_21_
40 40 40 40 40 39 39 39 40 40 40 40 40 40 40 40 40 40 40 40 40 40 40 40 40 40 40 40 40 40 40 39 39 39 40 40 40 39 39 39 40 40 40 40 40 40 40 40 40 40 40 40 40 40 40 39 39 39 40 40
40 40 40 40 40 40 40 40 40 40 40 40 39 39 39 40 40 40 40 40 40 40 40 40 40 40 40 40 40 40 40 40 40 40 40 40 40 40 40 40 40 39 39 39 40 40 40 40 40 40 40 40 40 40 40 40 40 40 40 40
40 40 40 40 40 40 40 40 40 40 40 40 40 40 40 40 40 40 40 40 40 40 40 40 40 40 40 40 40 40 40 40 40 40 40 40 40 40 40 39 39 39 40 40 40 40 40 40 40 40 40 40 40 40 40 40 40 40 40 40
40 40 40 40 40 40 40 40 40 40 40 40 40 40 40 40 40 40 40 40 40 40 40 40 40 40 40 40 40 40 40 39 39 39 39 39 39 40 40 40 40 40 40 40 40 40 40 40 40 40 40 39 39 39 40 40 40 40 34 34
33 33 40 34 35 34 34 34 40 40 40 40 40 40 40 40 40 40 40 40 39 39 39 40 40 40 40 40 40 40 40 40 40 40 40 40 40 40 40 39 39 39 40 40 40 40 40 40 40 40 40 40 40 40 40 40 40 40 40 40
34 34 34 33 40 40 40 40 40 40 40 40 40 40 40 40 40 40 40 40 40 40 40 40 40 40 40 40 40 40 40 40 40 40 40 40 40 40 40 39 39 39 40 39 34 34 35 40 40 40 34 34 34 34 40 34 40 40 40 40
40
>I6629V002B0B50 length=363 xy=0706_3334 region=2 run=R_2014_12_30_12_21_21_
40 40 40 40 40 39 39 39 40 40 40 40 40 40 40 40 40 40 40 40 40 40 40 40 39 39 39 39 40 40 40 39 39 39 40 40 40 39 39 39 40 40 40 40 40 40 40 40 40 40 40 40 40 40 40 40 40 40 40 40
40 40 40 40 40 40 40 40 40 40 40 40 33 33 34 34 40 40 40 34 34 34 34 40 40 40 40 40 34 34 34 34 40 40 40 40 40 40 40 40 40 40 40 40 40 40 40 40 40 39 39 39 40 40 40 40 40 40 40 40
40 40 40 40 40 40 40 40 39 26 26 26 26 40 30 39 39 40 40 40 40 40 40 40 40 40 40 40 40 40 40 40 40 40 40 40 40 40 40 39 39 39 40 40 40 40 40 40 40 40 40 40 40 40 39 39 39 40 40 40
40 40 40 40 40 40 40 40 40 40 40 40 40 40 40 40 40 40 39 39 39 40 40 40 40 40 39 39 39 40 40 40 40 40 40 39 39 35 35 35 40 40 40 40 40 40 40 40 40 40 35 30 30 30 40 40 40 40 34 34
34 34 40 40 40 40 40 40 40 40 40 40 40 40 40 40 40 40 40 40 34 34 34 40 40 40 40 40 40 40 40 40 40 40 40 40 40 40 40 39 39 39 40 40 40 40 39 38 38 39 28 35 35 35 40 40 40 36 36 19
19 19 19 19 33 29 29 29 29 36 36 36 40 36 39 39 40 40 40 40 40 39 30 30 30 39 39 40 40 40 40 40 40 40 40 40 40 40 40 40 39 39 39 39 31 32 33 32 39 13 13 26 33 33 34 34 40 34 40 40
40 40 40
>I6629V002B0B7Z length=360 xy=0706_3405 region=2 run=R_2014_12_30_12_21_21_
40 40 40 40 40 39 39 39 40 40 40 40 40 40 40 40 40 40 40 40 40 40 40 40 40 40 40 40 40 40 40 39 39 39 40 40 40 39 39 39 40 40 40 40 40 40 40 40 40 40 40 40 40 40 29 29 29 29 40 40
40 40 40 40 40 40 40 40 40 40 40 40 39 39 39 40 32 32 32 32 39 39 39 40 40 40 40 40 40 40 40 39 39 39 40 40 40 40 40 40 40 40 40 40 40 40 40 40 40 40 40 40 40 40 40 40 40 40 40 40
40 40 40 40 40 40 40 40 40 40 40 25 25 25 25 25 39 40 40 40 40 40 40 40 40 40 40 40 40 40 40 40 40 40 40 40 40 40 40 39 39 39 40 40 40 40 40 40 40 40 40 40 40 40 40 40 40 40 33 33
34 34 35 40 40 40 40 40 40 40 40 40 40 40 40 40 40 40 34 34 35 33 34 32 32 40 39 39 39 40 40 40 40 40 40 40 40 40 40 40 40 40 40 40 40 40 40 40 40 40 40 39 39 39 40 40 40 40 33 33
33 32 40 34 40 39 38 26 26 22 30 39 40 40 39 39 39 40 40 40 39 34 34 35 40 40 40 40 40 40 30 30 30 33 40 34 34 34 36 30 30 30 34 39 28 35 35 40 40 40 40 40 40 40 40 40 40 40 39 39
38 37 34 36 36 33 33 33 26 14 14 14 14 22 13 26 28 35 25 23 26 32 36 36 36 40 26 26 26 26 36 40 40 34 34 34 36 36 36 36 36 40 36 36 36 36 33 33 34 29 29 29 29 36 23 36 40 40 36 36
>I6629V002B0B8M length=25 xy=0706_3428 region=2 run=R_2014_12_30_12_21_21_
35 31 30 30 37 37 28 28 31 27 35 35 35 37 31 31 31 27 27 22 25 30 32 35 33
>I6629V002B0BAK length=361 xy=0706_2202 region=2 run=R_2014_12_30_12_21_21_
40 40 40 40 40 39 39 39 40 40 40 40 40 40 40 40 40 40 40 40 40 40 40 40 40 40 40 40 40 40 40 39 39 39 40 40 40 39 39 39 40 40 40 40 40 40 40 40 40 40 40 40 40 40 40 39 39 39 40 40
40 40 40 40 40 40 40 40 40 40 40 40 30 30 30 40 40 40 40 40 40 40 40 40 40 40 40 40 40 40 40 40 40 40 40 40 40 40 40 40 40 39 39 39 40 40 40 40 40 40 40 40 40 40 40 40 40 40 40 40
40 40 40 40 40 40 40 40 40 40 40 40 40 40 40 40 40 40 40 40 40 40 40 40 40 40 40 40 40 40 40 40 40 40 40 40 40 40 40 39 39 39 40 40 40 40 40 40 40 40 40 40 40 40 40 40 40 40 40 40
40 40 40 40 40 40 40 40 40 40 40 40 40 40 40 40 40 40 40 40 40 40 40 40 40 40 40 40 40 40 40 40 40 40 40 40 40 40 40 40 40 40 40 40 40 40 40 40 40 40 40 39 38 38 39 40 40 40 34 34
34 34 40 40 40 39 39 39 40 40 40 40 40 40 40 40 40 40 40 40 39 39 39 40 40 40 40 40 40 40 39 39 39 39 40 40 40 40 40 38 38 38 40 40 40 40 40 40 40 30 30 30 34 36 40 40 40 40 36 34
26 26 26 26 36 40 40 40 40 40 40 40 40 40 40 40 40 34 34 35 39 39 40 40 40 40 40 40 40 40 40 40 40 40 40 40 40 40 40 40 40 40 40 40 40 40 40 40 40 40 32 32 34 34 40 40 40 40 40 40
40
>I6629V002B0BD1 length=356 xy=0706_2327 region=2 run=R_2014_12_30_12_21_21_
40 40 40 40 40 40 40 40 40 40 40 40 40 40 40 40 40 40 40 40 40 40 40 40 40 40 40 40 40 40 40 39 39 39 40 40 40 39 39 39 40 40 40 40 40 40 40 40 40 40 40 40 40 40 40 40 40 40 40 40
40 40 40 40 40 40 40 40 40 40 40 40 39 39 39 40 34 34 34 34 40 40 40 40 40 40 40 40 40 40 40 39 39 39 39 27 27 27 39 40 40 40 40 40 40 36 36 36 40 36 26 20 20 20 20 26 35 30 31 40
40 40 40 40 40 40 40 40 40 40 40 40 40 40 40 40 40 40 40 40 40 40 40 40 40 40 40 40 40 40 40 40 40 40 40 40 40 40 40 39 39 39 40 40 40 40 40 40 40 40 40 40 40 40 40 40 40 40 40 40
40 40 40 40 40 40 40 40 40 40 40 40 40 40 40 40 40 40 40 40 40 40 40 40 40 40 40 40 40 40 40 40 40 40 40 40 40 40 40 40 40 40 40 40 40 40 40 40 40 40 40 39 39 39 40 40 40 40 34 34
34 34 40 40 40 39 39 39 40 40 40 40 40 40 40 40 40 40 40 40 39 39 39 40 40 40 40 40 40 40 40 40 40 40 40 40 40 40 40 39 39 39 40 40 40 40 40 40 40 40 40 40 40 37 33 37 30 26 23 23
12 11 11 11 11 11 16 16 18 21 21 11 11 14 14 16 22 13 38 38 38 40 40 40 40 40 40 40 40 40 40 40 40 40 40 39 39 39 40 40 40 40 40 40 40 34 34 35 39 39 40 31 31 31 33 30
>I6629V002B0BE4 length=24 xy=0706_2366 region=2 run=R_2014_12_30_12_21_21_
40 40 40 40 40 40 40 40 40 40 40 40 40 34 34 34 34 40 40 40 40 40 40 40
>I6629V002B0BFB length=24 xy=0706_2373 region=2 run=R_2014_12_30_12_21_21_
40 40 40 40 40 40 40 40 40 40 40 40 40 34 34 34 34 40 40 40 40 40 40 40
>I6629V002B0BFZ length=360 xy=0706_2397 region=2 run=R_2014_12_30_12_21_21_
40 40 40 40 40 25 24 24 38 40 40 34 34 38 30 20 20 21 40 40 40 40 40 40 40 40 40 40 40 40 40 39 39 39 40 40 40 39 39 39 40 40 40 40 40 40 40 40 40 40 39 26 25 25 30 40 40 40 40 40
40 40 40 40 40 40 40 40 40 40 40 40 39 39 39 40 34 34 34 34 39 39 39 40 40 40 40 40 40 40 40 39 39 39 40 40 40 40 40 40 40 40 40 40 40 39 39 39 40 40 40 40 40 40 40 40 40 40 40 40
40 40 40 40 40 40 40 40 40 40 40 26 26 26 26 24 24 40 40 33 40 40 40 40 40 40 40 40 40 40 40 40 40 40 40 40 40 40 40 39 39 39 40 40 40 40 40 40 40 40 40 40 40 40 40 40 40 40 40 40
40 39 39 39 40 40 40 40 40 40 40 40 40 39 39 39 39 40 40 40 26 26 28 28 28 40 40 40 40 40 39 39 39 40 40 40 40 40 40 40 40 40 40 40 40 40 40 40 40 40 40 39 39 39 40 40 40 40 33 33
34 34 40 29 35 28 28 28 26 28 40 40 36 38 36 36 40 40 39 30 26 26 26 30 40 40 40 40 36 36 30 30 30 30 40 39 39 39 40 40 40 39 39 39 40 40 40 40 30 30 30 36 40 40 40 40 38 40 36 20
20 20 20 36 34 30 30 30 40 40 40 40 40 40 40 40 40 40 40 40 40 40 35 35 35 35 40 40 40 36 36 30 28 30 30 30 34 34 33 32 36 36 40 40 40 36 28 28 30 31 31 31 31 30 16 30 30 36 40 40
>I6629V002B0BGL length=24 xy=0706_2419 region=2 run=R_2014_12_30_12_21_21_
40 40 40 40 40 40 40 40 40 40 40 40 40 34 34 34 34 40 40 40 40 40 40 40
>I6629V002B0BGR length=355 xy=0706_2425 region=2 run=R_2014_12_30_12_21_21_
40 40 40 40 40 39 39 39 40 40 40 40 40 40 40 40 40 40 40 40 40 40 40 40 40 40 40 40 40 40 40 39 39 39 40 40 40 39 39 39 40 40 40 40 40 40 40 40 40 40 40 40 40 40 40 39 39 39 40 40
40 40 40 40 40 40 40 40 40 40 40 40 39 39 39 40 40 40 40 40 40 40 40 40 40 40 40 40 40 40 40 40 40 40 40 40 40 40 40 38 38 26 26 26 38 38 40 40 40 40 40 40 40 40 40 40 40 40 40 40
40 40 40 40 40 40 40 40 40 40 40 40 40 40 40 40 40 40 40 40 40 40 40 40 40 40 40 40 40 40 40 40 40 40 40 40 40 40 40 39 39 39 40 40 40 40 40 40 40 40 40 40 40 40 40 40 40 40 40 40
40 40 40 40 40 40 40 40 40 40 40 40 40 40 40 40 40 40 40 40 40 40 40 40 40 40 40 40 40 40 40 40 40 40 40 40 40 40 40 40 40 40 40 40 40 40 40 40 40 40 40 39 38 38 38 38 38 38 31 32
32 32 40 32 40 39 39 39 40 40 40 40 40 40 40 40 40 40 40 40 39 30 30 30 38 40 40 40 40 40 40 40 40 40 38 39 36 34 25 20 20 20 30 36 21 29 29 33 33 36 36 38 33 32 35 31 31 27 26 27
22 22 18 18 23 16 14 14 20 28 28 30 28 31 31 31 26 27 29 26 26 30 36 36 32 33 33 38 40 36 36 36 36 34 34 34 34 36 36 36 36 28 25 25 27 28 25 17 17 20 14 14 14 14 20
>I6629V002B0BMD length=24 xy=0706_2627 region=2 run=R_2014_12_30_12_21_21_
40 40 40 40 40 40 40 40 40 40 40 40 40 31 31 29 29 30 31 40 40 40 40 40
>I6629V002B0BSF length=360 xy=0706_2845 region=2 run=R_2014_12_30_12_21_21_
40 40 40 40 40 39 39 39 40 40 40 40 40 40 40 40 40 40 40 40 40 40 40 40 40 40 40 40 40 40 40 39 39 39 40 40 40 39 39 39 40 40 40 40 40 40 40 40 40 40 40 40 40 40 40 39 39 39 40 40
40 40 40 40 40 40 40 40 40 40 40 40 39 39 39 40 40 40 40 40 40 40 40 40 40 40 40 40 40 40 40 40 40 40 40 40 40 40 40 40 40 39 39 39 40 40 40 40 40 40 40 40 40 40 40 40 40 40 40 40
40 40 40 40 40 40 40 40 40 40 40 40 40 40 40 40 40 40 40 40 40 40 40 40 40 40 40 40 40 40 40 40 40 40 40 40 40 40 40 39 39 39 40 40 40 40 40 40 40 40 40 40 40 40 40 40 40 40 40 40
40 40 40 40 40 40 40 40 40 40 40 40 40 40 40 40 40 40 40 40 40 40 40 40 40 40 40 40 40 40 40 40 40 40 40 40 40 40 40 40 40 40 40 40 40 40 40 40 40 40 39 39 39 40 40 40 40 34 34 34
34 40 40 40 39 39 39 40 40 40 40 40 40 40 40 40 40 40 40 39 39 39 40 40 40 40 40 40 40 40 40 40 40 40 40 40 40 40 39 39 39 40 40 40 40 40 40 40 40 40 40 40 40 40 40 40 40 40 40 32
32 31 31 39 40 40 40 40 40 40 40 40 40 40 40 40 40 40 40 40 40 40 40 40 40 40 40 40 40 40 40 40 40 40 40 40 40 40 40 40 40 40 40 40 40 40 40 40 40 33 33 34 31 39 29 39 39 40 40 40
>I6629V002B0BVZ length=27 xy=0706_2973 region=2 run=R_2014_12_30_12_21_21_
35 35 35 33 33 20 18 18 18 18 32 29 24 22 19 17 16 16 23 20 16 19 12 12 11 12 12
>I6629V002B0BY8 length=360 xy=0706_3090 region=2 run=R_2014_12_30_12_21_21_
40 40 40 40 40 39 39 39 40 40 40 40 40 40 40 40 40 40 40 40 40 40 40 40 40 40 40 40 40 40 40 39 39 39 40 40 40 39 39 39 40 40 40 40 40 40 40 40 40 40 40 40 40 40 40 39 39 39 40 40
40 40 40 40 40 40 40 40 40 40 40 40 39 39 39 40 40 40 40 40 40 40 40 40 40 40 40 40 40 40 40 40 40 40 40 40 40 40 40 40 40 39 39 39 40 40 40 40 40 40 40 40 40 40 40 40 40 40 40 40
40 40 40 40 40 40 40 40 40 40 40 40 40 40 40 40 40 40 40 40 40 40 40 40 40 40 40 40 40 40 40 40 40 40 40 40 40 40 40 39 39 39 40 40 40 40 40 40 40 40 40 40 40 40 40 40 40 40 40 40
40 40 40 40 40 40 40 40 40 40 40 40 40 40 40 40 40 40 40 40 40 40 40 40 40 40 40 40 40 40 40 40 40 40 40 40 40 40 40 40 40 40 40 40 40 40 40 40 40 40 40 39 39 39 40 40 40 40 34 34
34 34 40 40 40 39 39 39 40 40 40 40 40 40 40 40 40 40 40 40 39 39 39 40 40 40 40 40 40 40 40 40 40 40 40 39 39 39 40 39 39 39 40 40 40 40 40 40 40 40 40 40 40 40 40 34 34 35 39 39
30 30 30 40 40 40 40 40 40 39 39 39 40 40 40 40 40 40 35 34 34 30 30 30 39 40 40 40 40 40 40 40 40 40 40 40 39 39 39 39 40 40 40 40 40 39 39 39 39 31 33 33 31 35 23 39 40 40 40 40
>I6629V002B0C0M length=364 xy=0707_0340 region=2 run=R_2014_12_30_12_21_21_
40 30 30 30 40 39 39 39 40 40 40 40 34 34 34 38 40 37 34 32 32 38 35 35 35 35 38 38 32 34 32 23 23 23 29 29 40 39 39 39 40 40 40 40 40 40 40 40 38 38 38 40 40 38 37 33 33 33 40 34
39 38 38 23 23 23 35 35 32 32 34 36 22 22 22 34 36 35 35 35 27 29 27 34 34 33 33 33 33 34 33 40 40 40 40 40 40 40 40 40 40 39 35 35 30 30 30 38 40 40 40 40 40 40 40 40 40 40 40 40
40 40 40 40 38 35 20 20 20 23 30 34 21 21 22 34 35 36 38 38 38 35 35 35 37 25 26 26 33 40 40 40 40 40 40 40 40 40 40 40 39 39 39 40 40 40 40 40 40 40 33 32 28 28 28 35 32 32 23 22
21 30 30 35 33 31 31 31 38 38 31 31 18 18 17 22 35 36 36 38 23 23 23 33 40 40 40 40 40 40 40 40 40 40 40 40 38 38 38 40 40 29 29 28 38 32 32 31 31 32 33 31 25 16 16 16 16 20 32 33
32 20 21 20 19 32 23 35 28 20 20 20 17 28 35 34 38 38 36 39 38 40 32 25 25 25 38 38 40 40 40 40 38 38 38 38 38 39 38 32 21 17 17 16 16 23 25 32 33 23 26 26 20 21 22 32 35 40 40 40
38 38 40 31 33 33 33 28 23 20 20 20 40 40 39 39 38 40 40 40 40 40 38 32 32 32 35 40 39 31 21 21 21 32 36 36 36 36 36 36 34 27 17 15 15 23 34 36 36 36 34 34 35 26 26 26 26 35 21 35
37 36 36 36
>I6629V002B0CAD length=355 xy=0706_3491 region=2 run=R_2014_12_30_12_21_21_
40 30 30 30 39 39 39 39 40 40 40 40 40 40 40 40 40 40 40 40 40 40 40 40 40 40 40 40 40 40 40 39 39 39 40 40 40 39 39 39 40 40 40 40 40 40 40 40 39 39 39 39 40 40 40 39 39 39 40 40
40 40 40 40 40 40 40 40 40 40 40 40 38 38 38 40 40 40 35 34 34 40 40 40 39 35 34 34 40 40 40 40 40 40 40 40 40 40 40 40 40 39 39 39 40 40 40 40 40 40 40 40 40 40 40 40 40 40 40 40
40 40 40 40 40 40 40 40 40 40 40 40 40 40 40 40 40 40 40 40 40 40 40 40 40 40 40 40 40 40 40 40 40 40 40 40 40 40 40 39 39 39 40 40 40 40 40 40 40 40 40 39 39 39 40 40 40 40 40 40
40 40 40 40 40 40 40 40 40 40 40 40 40 40 40 40 40 40 40 40 40 40 40 40 40 40 40 40 40 40 40 34 34 35 35 40 40 40 40 40 40 40 40 40 40 40 40 40 40 40 40 39 39 39 40 40 40 40 34 34
34 34 40 40 40 39 39 38 35 28 34 39 40 40 40 40 40 40 40 40 39 39 39 40 40 40 40 39 39 39 40 40 40 40 40 40 34 35 35 38 38 39 40 39 28 35 35 39 40 40 40 40 40 40 40 35 35 35 39 39
33 33 32 32 39 35 30 30 30 40 40 40 40 40 39 39 39 40 40 39 30 30 30 35 39 39 40 40 40 38 32 31 32 31 31 22 22 22 22 22 19 19 19 31 35 32 31 28 32 40 29 29 31 31 26
>I6629V002B0CDA length=24 xy=0706_3596 region=2 run=R_2014_12_30_12_21_21_
40 40 40 40 40 40 40 40 40 40 40 40 40 34 34 34 34 40 40 40 40 40 40 40
>I6629V002B0CDP length=358 xy=0706_3611 region=2 run=R_2014_12_30_12_21_21_
40 40 40 40 40 39 39 39 40 40 40 40 40 40 40 40 40 40 40 39 39 39 40 40 40 40 40 40 40 40 40 39 39 39 40 40 40 39 39 39 39 39 39 40 40 40 40 40 40 40 40 40 40 40 40 40 40 40 40 40
40 40 40 40 40 40 40 40 30 30 26 26 21 21 21 30 40 40 40 40 40 40 40 40 40 40 40 40 40 40 40 40 40 39 39 39 40 40 40 40 40 40 40 40 40 40 40 40 40 40 39 39 39 40 40 40 40 40 40 40
40 40 40 40 40 40 40 40 40 40 40 40 40 40 40 40 40 40 40 40 40 40 40 40 40 40 40 40 40 40 40 40 40 40 40 40 39 35 21 21 21 35 40 40 40 40 40 40 40 40 40 40 40 40 40 40 40 40 40 40
40 40 40 40 40 40 40 40 40 40 40 40 40 40 40 40 40 40 40 39 39 39 39 40 40 40 40 40 40 40 40 40 40 40 34 34 35 39 40 40 40 40 40 40 40 40 40 40 40 39 30 28 28 28 35 39 40 40 33 33
33 33 40 40 40 40 40 40 40 40 40 40 40 40 40 40 40 40 40 40 39 39 39 39 39 39 40 40 40 40 40 40 39 35 35 34 38 38 39 37 34 34 34 40 34 40 36 30 30 30 28 28 36 36 33 28 17 17 19 24
24 36 36 36 36 36 33 35 38 40 40 34 30 30 30 30 30 33 33 40 40 40 40 40 40 30 30 30 40 40 40 40 40 40 39 39 39 40 40 40 40 40 40 40 40 40 40 34 34 34 32 39 23 35 35 40 40 40
>I6629V002B0CDT length=24 xy=0706_3615 region=2 run=R_2014_12_30_12_21_21_
40 40 40 40 40 40 40 40 40 40 40 40 40 34 34 34 33 40 40 40 40 40 40 40
>I6629V002B0CEB length=361 xy=0706_3633 region=2 run=R_2014_12_30_12_21_21_
40 40 40 40 40 39 39 39 40 40 40 40 40 40 40 40 40 40 40 40 39 39 39 40 40 40 40 40 40 40 40 39 39 39 40 40 40 39 39 39 40 40 40 40 40 40 40 40 40 40 40 40 40 40 40 39 39 39 40 40
40 40 40 40 40 40 40 40 40 40 40 40 39 39 39 40 40 40 40 40 40 40 40 40 40 40 40 40 40 40 40 40 40 40 40 40 40 40 40 40 40 39 39 39 40 40 40 40 40 40 40 40 40 40 40 40 40 40 40 40
40 40 40 40 40 40 40 40 40 40 40 40 40 40 40 40 40 40 40 40 40 40 40 40 40 40 40 40 40 40 40 40 40 40 40 40 40 40 40 39 39 39 40 40 40 40 40 40 40 40 35 35 34 34 40 40 40 40 40 40
40 40 40 40 40 40 40 40 40 40 40 40 40 40 40 40 40 40 39 39 39 40 40 40 40 40 40 40 40 40 40 40 40 40 40 40 40 40 40 40 40 40 40 40 40 40 40 40 40 40 40 39 39 39 40 40 40 40 32 33
34 34 40 40 40 39 39 39 40 40 40 39 39 39 39 40 40 40 40 40 38 38 38 40 40 40 40 40 40 40 40 40 40 40 40 40 40 40 40 39 39 39 40 40 40 40 40 40 40 40 40 40 40 40 40 40 40 40 40 40
31 31 31 29 40 40 40 40 40 40 40 40 40 40 40 40 40 40 39 39 39 39 39 39 40 40 40 40 40 40 40 40 39 39 39 40 40 40 40 40 40 40 40 40 40 40 40 39 39 39 32 33 34 34 40 34 40 40 40 40
40
>I6629V002B0CIE length=360 xy=0706_3780 region=2 run=R_2014_12_30_12_21_21_
40 40 40 40 40 39 39 39 40 40 40 40 40 40 40 40 40 40 40 40 40 40 40 40 40 40 40 40 40 40 40 39 39 39 40 40 40 39 39 39 40 40 40 40 40 40 40 40 40 40 40 40 40 40 31 31 31 31 40 40
40 40 40 40 40 40 40 40 40 40 40 40 38 38 38 40 34 34 34 34 39 39 39 40 40 40 40 40 40 40 40 39 39 39 40 40 40 40 40 40 40 39 39 39 40 40 40 40 40 40 40 40 40 40 40 40 40 40 40 40
40 40 40 40 40 40 40 40 40 40 40 30 30 30 28 28 40 40 40 40 40 40 40 40 40 40 40 40 40 40 40 40 40 40 40 40 40 40 40 39 39 39 40 40 40 40 40 40 40 40 40 40 40 40 40 40 40 40 40 40
40 40 40 40 40 40 40 40 40 40 40 40 40 40 40 40 40 40 40 40 40 34 34 33 33 40 39 39 39 40 40 40 40 40 40 40 40 40 40 40 40 40 40 40 40 40 40 40 40 40 40 39 39 39 40 40 40 40 34 34
34 32 40 34 40 39 39 39 40 40 40 40 40 40 40 40 40 40 40 40 39 39 39 40 40 40 40 40 40 40 40 40 40 40 40 39 39 39 40 39 39 39 40 39 28 35 35 39 40 40 40 39 39 39 39 40 40 40 40 40
39 39 39 40 40 40 40 40 40 40 40 40 40 40 40 40 40 40 35 34 34 39 39 34 34 35 35 40 40 40 40 40 40 40 40 40 40 39 39 39 36 37 30 27 27 36 26 25 25 15 15 15 15 20 12 20 23 25 23 23
>I6629V002B0CIQ length=24 xy=0706_3792 region=2 run=R_2014_12_30_12_21_21_
40 40 40 40 40 40 40 40 40 40 40 40 40 32 32 32 32 40 40 40 40 40 40 40
>I6629V002B0CK7 length=362 xy=0706_3881 region=2 run=R_2014_12_30_12_21_21_
40 40 40 40 40 39 39 39 40 40 40 40 40 40 40 40 40 40 40 40 40 40 40 40 40 40 40 40 40 40 40 39 39 39 40 40 40 39 39 39 40 40 40 40 40 40 40 40 40 40 40 40 40 40 40 40 40 40 40 39
39 39 40 40 40 40 40 40 40 40 40 40 39 39 39 40 33 33 34 34 39 39 39 37 40 40 34 34 34 34 39 21 21 21 40 40 40 40 40 40 38 36 36 34 30 21 21 21 21 35 40 40 40 40 40 40 40 40 40 40
40 40 40 40 40 40 40 40 40 40 40 22 22 22 22 22 22 40 40 30 40 40 40 40 40 40 40 40 40 40 40 40 40 40 40 40 40 40 40 39 39 39 40 40 40 40 40 40 40 40 40 40 40 40 40 40 40 40 40 40
40 40 40 40 40 40 40 40 40 40 40 40 40 40 40 40 40 40 40 40 26 26 26 26 26 40 40 40 40 40 39 34 34 35 40 40 40 40 40 40 40 40 40 40 40 40 40 40 40 40 40 39 39 39 39 39 39 39 32 33
32 32 40 34 39 40 38 39 39 34 36 32 33 33 28 28 30 30 17 17 15 15 15 15 19 28 32 30 32 28 30 32 32 36 36 40 30 30 30 36 30 29 29 26 36 31 38 33 32 33 29 31 30 30 30 32 36 31 16 16
17 17 31 35 34 35 22 22 22 22 32 36 24 24 24 22 24 28 28 40 40 40 40 40 40 40 40 40 40 40 40 40 40 40 40 40 40 40 39 34 34 35 39 39 39 39 40 40 34 34 35 31 31 31 31 40 30 40 40 40
34 34
>I6629V002B0CSZ length=361 xy=0707_0065 region=2 run=R_2014_12_30_12_21_21_
40 40 40 40 40 39 39 39 40 40 40 40 40 40 40 40 40 40 40 40 40 40 40 40 40 40 40 40 40 40 40 39 39 39 40 40 40 39 39 39 40 40 40 40 40 40 40 40 40 40 40 40 40 40 40 40 40 40 40 39
30 30 30 34 40 40 40 40 40 40 40 40 37 39 39 40 31 31 26 26 26 26 26 31 40 40 40 40 40 40 40 39 39 39 40 40 40 40 40 40 40 40 40 40 34 34 34 34 40 40 40 40 40 40 40 40 40 40 40 40
40 40 40 40 40 40 40 40 40 40 40 39 39 39 40 32 32 35 40 40 40 40 39 39 39 40 40 40 40 40 40 40 40 40 40 40 40 40 40 39 39 39 40 40 40 40 40 40 40 40 40 40 40 39 39 39 40 40 40 40
40 40 40 40 40 40 40 40 40 40 40 40 40 40 40 40 40 40 40 40 40 40 40 40 40 40 40 40 40 40 40 40 40 40 40 40 40 40 40 40 40 40 40 40 40 40 40 40 40 40 40 39 39 39 40 40 40 39 31 31
31 31 40 40 40 39 39 39 40 40 40 40 40 40 40 40 40 40 40 40 39 39 39 40 40 40 40 40 40 40 40 40 40 40 40 40 40 40 40 30 30 30 30 35 40 40 40 40 40 40 40 40 40 40 40 40 40 40 40 40
39 39 39 40 40 34 34 34 34 40 40 40 40 40 40 40 40 40 40 39 34 34 35 39 40 40 40 40 40 40 40 40 40 40 40 40 40 40 40 40 40 40 40 40 40 40 40 40 40 40 31 31 31 31 40 34 40 40 40 40
40
>I6629V002B0CUI length=361 xy=0707_0120 region=2 run=R_2014_12_30_12_21_21_
40 40 40 40 40 39 39 39 40 40 40 40 40 40 40 40 40 40 40 40 40 40 40 40 40 40 40 40 40 40 40 39 39 39 40 40 40 39 39 39 40 40 40 40 40 40 40 40 40 40 40 40 40 40 40 39 39 39 40 40
40 40 40 40 40 40 40 40 40 40 40 40 39 39 39 40 40 40 40 40 40 40 40 40 40 40 40 40 40 40 40 40 40 40 40 40 40 40 40 40 40 39 39 39 40 40 40 40 40 40 40 40 40 40 40 40 40 40 40 40
40 40 40 40 40 35 34 34 40 40 40 40 40 40 40 40 40 40 40 40 40 40 40 40 40 40 40 40 40 40 40 40 40 40 40 40 40 40 40 39 39 39 40 40 40 40 40 40 40 40 40 40 40 40 40 40 40 40 40 40
40 40 40 40 40 40 40 40 40 40 40 40 40 40 40 40 40 40 40 40 40 40 40 40 40 40 39 39 39 40 40 40 40 40 40 40 40 40 40 40 40 40 40 40 40 40 40 40 40 40 40 30 30 30 40 40 40 40 34 34
34 34 40 40 40 39 39 39 40 40 40 40 40 40 40 40 40 40 40 40 39 39 39 40 40 40 40 40 40 40 40 40 40 40 40 40 40 40 40 39 39 39 40 40 40 40 40 40 40 40 40 40 40 40 40 40 40 40 40 40
34 34 34 34 40 40 39 39 39 40 40 40 40 40 40 40 40 40 40 40 40 40 40 40 40 40 40 40 40 40 40 40 40 40 40 40 40 40 40 40 40 40 40 40 40 40 40 40 40 40 34 34 34 34 40 40 40 40 40 40
40
>I6629V002B0CV0 length=363 xy=0707_0174 region=2 run=R_2014_12_30_12_21_21_
40 40 40 40 40 39 39 39 40 40 40 40 40 40 40 40 40 40 40 40 40 40 40 40 40 40 40 40 40 40 40 39 39 39 40 40 40 39 39 39 39 39 39 40 40 40 40 40 40 40 40 40 40 40 40 40 40 40 40 40
40 40 40 40 40 40 40 40 40 40 40 40 40 39 39 39 40 39 39 39 34 34 34 34 40 40 40 40 40 34 34 34 34 39 39 39 40 40 40 40 40 40 40 40 40 40 40 40 40 40 40 40 40 40 39 39 39 40 40 34
34 34 34 39 39 39 40 40 40 39 31 31 31 31 40 40 40 40 40 40 40 40 40 40 40 40 40 39 39 39 40 40 40 40 40 40 40 40 40 40 40 40 40 40 40 40 40 40 40 40 40 40 40 40 39 39 39 39 40 40
40 40 40 40 40 40 40 40 40 40 40 40 40 40 34 34 34 34 40 40 40 40 40 40 40 40 40 34 34 34 34 40 40 40 40 40 40 40 40 40 40 40 40 40 40 40 40 40 40 40 40 40 40 40 40 40 40 40 40 32
32 33 32 40 34 40 39 39 39 40 40 39 39 39 40 40 40 40 40 40 40 39 39 39 40 40 40 40 40 40 40 40 40 40 40 40 40 40 40 40 39 39 39 40 40 40 40 39 39 39 40 40 40 40 40 40 40 40 40 40
40 40 28 22 22 22 20 34 17 40 40 40 34 34 34 35 34 34 40 40 40 40 39 39 39 40 40 40 40 40 40 40 40 40 40 40 40 40 40 40 40 40 40 40 24 24 22 22 34 26 26 36 26 26 26 26 39 29 40 40
40 40 40
>I6629V002B0CYT length=24 xy=0707_0275 region=2 run=R_2014_12_30_12_21_21_
40 40 40 40 40 40 40 40 40 40 40 40 40 34 34 34 34 40 40 40 40 40 40 40
>I6629V002B0CZ2 length=361 xy=0707_0320 region=2 run=R_2014_12_30_12_21_21_
40 40 40 40 40 39 39 39 40 40 40 40 40 40 40 40 40 40 40 40 40 40 40 40 40 39 39 39 40 40 40 39 39 39 40 40 40 39 39 39 40 40 40 40 40 40 40 40 40 40 40 40 40 40 40 30 30 30 30 30
40 40 40 40 40 40 40 40 40 40 40 40 39 39 39 40 34 34 34 34 40 40 40 40 40 40 40 40 40 40 40 39 39 39 40 40 40 40 40 40 40 40 40 40 40 40 40 40 40 40 39 39 39 40 40 40 40 40 40 40
40 40 40 40 40 30 30 30 28 28 40 26 26 39 40 40 40 40 40 40 40 40 40 40 40 40 40 40 40 40 40 40 40 40 40 40 40 40 40 39 39 39 40 40 40 40 40 40 40 40 40 40 40 40 40 40 40 40 40 40
40 40 40 40 40 40 40 40 40 40 40 40 39 39 39 40 40 40 40 40 40 40 40 40 40 40 40 40 40 40 40 40 40 40 40 40 40 40 40 40 40 40 40 40 40 40 40 40 40 40 40 39 39 39 40 39 39 39 32 34
34 34 40 40 40 39 39 39 40 40 40 40 40 40 40 40 40 40 40 40 39 39 39 39 39 39 40 40 40 40 40 40 40 40 40 40 40 39 30 28 28 28 39 40 40 40 40 40 40 40 40 40 40 40 40 40 40 40 40 40
34 34 33 33 40 40 39 38 38 39 40 40 40 40 39 39 39 40 40 40 40 40 40 40 40 40 40 40 40 40 40 40 40 40 40 40 40 40 40 40 40 40 40 40 40 40 40 40 40 40 34 34 34 34 40 40 40 40 40 40
40
>I6629V002B0D0J length=24 xy=0707_1633 region=2 run=R_2014_12_30_12_21_21_
40 40 40 40 40 40 40 40 40 40 40 40 40 34 34 34 34 40 40 40 40 40 40 40
>I6629V002B0D3N length=361 xy=0707_1745 region=2 run=R_2014_12_30_12_21_21_
40 40 26 26 26 26 26 26 40 40 40 40 40 40 40 40 40 40 40 40 40 40 40 40 40 40 40 40 40 40 40 39 39 39 40 40 40 39 39 39 40 40 40 40 40 40 40 40 40 40 40 40 40 40 40 39 39 39 40 40
40 40 40 40 40 40 40 40 40 40 40 40 39 39 39 40 40 40 40 40 40 40 40 40 40 40 40 40 40 40 40 40 40 40 40 40 40 40 40 40 40 39 39 39 40 40 40 40 40 40 40 40 40 40 40 40 40 40 40 40
40 40 40 40 40 40 40 40 40 40 40 40 40 40 40 40 40 40 40 40 40 40 40 40 40 40 40 40 40 40 40 40 40 40 40 40 40 40 40 39 39 39 40 40 40 40 40 40 40 40 40 40 40 40 40 40 40 40 40 40
40 40 40 40 40 40 40 40 40 40 40 40 40 40 40 40 40 39 39 39 40 40 40 40 40 40 40 40 40 40 40 40 40 40 40 40 40 40 40 40 40 40 40 40 40 40 40 40 40 40 40 38 38 38 39 40 40 40 29 29
29 29 40 34 40 30 30 30 40 40 40 40 40 40 40 40 40 40 40 40 39 39 39 40 40 40 40 40 40 40 40 40 40 40 40 40 40 40 40 39 39 39 40 40 40 40 40 40 40 40 40 40 40 40 40 40 40 40 40 40
34 34 34 34 40 40 40 40 40 40 40 40 40 40 40 40 40 40 40 40 40 40 40 40 40 40 40 40 40 40 40 40 40 40 40 40 40 40 40 40 40 40 40 40 40 40 40 40 40 40 32 33 34 34 40 40 40 40 40 40
40
>I6629V002B0D4E length=356 xy=0707_1772 region=2 run=R_2014_12_30_12_21_21_
36 27 27 27 35 37 37 37 37 37 31 30 30 37 39 39 35 35 33 33 33 36 39 39 37 37 37 37 37 37 37 37 37 37 37 37 37 28 27 27 30 32 32 32 32 30 31 27 27 23 23 24 27 27 27 27 30 19 19 20
20 33 35 33 33 33 32 32 32 35 35 35 32 20 20 20 32 24 24 21 24 20 20 21 26 32 30 30 30 35 35 35 30 37 37 30 27 28 28 37 37 37 37 37 37 37 37 37 37 37 37 37 37 37 27 27 27 32 30 30
30 32 32 33 31 31 31 30 30 30 28 30 17 17 17 17 17 17 24 23 21 29 29 29 29 32 33 33 32 32 32 32 30 28 28 28 16 16 16 23 26 26 26 31 30 27 23 24 25 28 33 33 28 28 28 28 33 33 33 24
24 25 25 32 33 30 30 30 28 28 27 29 29 26 26 27 24 24 19 17 17 12 12 12 12 12 19 26 27 28 28 29 29 32 25 26 26 30 37 35 35 35 35 35 30 25 25 25 35 35 35 35 35 35 40 40 40 40 40 31
31 31 31 38 26 37 35 35 34 34 25 25 23 23 27 29 32 32 31 19 15 15 15 16 19 29 32 30 27 27 27 27 29 33 33 33 32 25 20 20 20 25 28 33 32 25 32 32 33 32 33 32 32 32 33 33 28 19 15 13
13 30 29 26 17 17 13 13 13 17 17 13 13 13 18 17 19 19 19 28 28 32 33 35 35 35 35 35 35 35 30 30 29 35 35 33 19 19 19 19 18 17 18 17 18 17 19 22 15 15 18 13 13 11 11 11
>I6629V002B0D6F length=361 xy=0707_1845 region=2 run=R_2014_12_30_12_21_21_
40 40 40 40 40 39 39 39 40 40 40 40 40 40 40 40 40 40 40 40 40 40 40 40 40 40 40 40 40 40 40 39 39 39 40 40 40 39 39 39 40 40 40 40 40 40 40 40 40 40 40 40 40 40 40 39 39 39 40 40
40 40 40 40 40 40 40 40 40 40 40 40 39 39 39 40 40 40 40 40 40 40 40 40 40 40 40 40 40 40 40 40 40 40 40 40 40 40 40 40 40 39 39 39 40 40 40 40 40 40 40 40 40 40 40 40 40 39 39 39
40 40 40 40 40 40 40 40 40 40 40 40 40 40 40 40 40 40 40 40 40 40 40 40 40 40 40 40 40 40 40 40 40 40 40 40 40 40 40 39 39 39 40 40 40 40 40 40 40 40 40 40 40 40 40 40 40 40 40 40
40 40 40 40 40 40 40 40 40 40 40 40 40 40 40 40 40 40 40 40 40 40 40 40 40 40 40 40 40 40 40 40 40 40 40 40 40 40 40 40 40 40 40 40 40 40 40 40 40 40 40 37 33 33 34 37 31 31 14 14
12 12 12 12 25 23 23 23 28 22 31 34 40 40 40 40 40 40 40 40 39 39 39 40 40 40 40 40 40 40 34 34 35 40 40 40 40 40 40 39 39 39 40 40 40 40 40 40 40 40 40 39 39 39 40 40 40 40 40 40
34 34 34 34 40 40 40 40 40 40 40 40 40 40 40 40 40 40 40 40 40 40 40 40 40 40 40 40 40 40 40 40 40 39 39 39 39 40 39 39 39 40 40 40 40 40 40 40 40 40 33 33 34 31 35 23 35 35 40 40
40
>I6629V002B0D7S length=24 xy=0707_1894 region=2 run=R_2014_12_30_12_21_21_
40 40 40 40 40 40 40 40 40 40 40 40 40 26 26 26 26 39 40 40 40 40 40 40
>I6629V002B0D84 length=360 xy=0707_1942 region=2 run=R_2014_12_30_12_21_21_
40 40 40 40 40 39 39 39 40 40 40 40 40 40 40 40 40 40 40 40 40 40 40 40 40 40 40 40 40 40 40 39 39 39 40 40 40 39 39 39 40 40 40 40 40 40 40 40 40 40 40 40 40 40 34 34 34 34 40 40
40 40 40 40 40 40 40 40 40 40 40 40 39 39 39 40 34 34 34 34 39 39 39 40 40 40 40 40 40 40 40 30 30 30 40 40 40 40 40 40 40 39 39 39 40 40 40 40 40 40 40 40 40 40 40 40 40 40 40 40
40 40 40 40 40 40 40 40 40 40 40 30 30 30 30 30 40 40 40 40 40 40 40 40 40 40 40 40 40 40 40 40 40 40 40 40 40 40 40 39 39 39 40 40 40 40 40 40 40 40 40 40 40 40 40 40 40 40 40 40
40 40 40 40 40 40 40 40 40 40 40 40 40 40 40 40 40 40 40 40 40 34 34 34 34 40 39 39 39 40 40 40 40 40 40 40 40 40 40 40 40 40 40 40 40 40 40 40 40 40 40 39 39 39 40 40 40 40 32 32
34 34 40 40 40 39 39 39 40 40 40 40 40 40 40 40 40 40 40 40 30 30 30 40 40 40 40 40 40 40 40 40 40 40 40 39 39 39 40 39 39 39 40 40 40 40 40 40 40 40 40 40 40 40 40 40 39 39 30 30
30 30 39 40 40 40 40 40 40 40 40 40 40 40 40 40 40 40 40 40 40 40 40 40 40 40 40 40 40 40 40 40 40 40 40 40 40 40 40 40 40 40 39 39 39 40 39 39 39 31 34 33 33 40 34 40 40 40 40 40
>I6629V002B0D8K length=24 xy=0707_1922 region=2 run=R_2014_12_30_12_21_21_
40 40 40 40 40 40 40 40 40 40 40 40 40 34 34 34 34 40 40 40 40 40 40 40
>I6629V002B0DAC length=24 xy=0707_0690 region=2 run=R_2014_12_30_12_21_21_
40 40 40 40 40 40 40 40 40 40 40 40 40 34 34 34 34 40 40 40 40 40 40 40
>I6629V002B0DEK length=361 xy=0707_0842 region=2 run=R_2014_12_30_12_21_21_
40 40 40 40 40 39 39 39 40 40 40 40 40 40 40 40 40 40 40 40 40 40 40 40 40 40 40 40 40 40 40 39 39 39 40 40 40 39 39 39 40 40 40 40 40 40 40 40 40 40 40 40 40 40 40 39 39 39 40 40
40 40 40 40 40 40 40 40 40 40 40 40 39 39 39 40 40 40 40 40 40 40 40 40 40 40 40 40 40 40 40 40 40 40 40 40 40 40 40 40 40 40 40 40 40 40 40 40 40 40 40 40 40 40 40 40 40 40 40 40
40 40 40 40 40 40 40 40 40 40 40 40 40 40 40 40 40 40 40 40 40 40 40 40 40 40 40 40 40 40 40 40 40 40 40 40 40 40 40 39 38 38 39 39 40 40 40 40 40 40 40 40 40 40 40 40 40 40 40 40
40 40 40 40 40 40 40 40 40 40 40 40 40 40 40 40 40 40 40 40 40 40 40 40 40 40 40 40 40 40 40 40 40 40 40 40 40 40 40 40 40 40 40 40 40 40 40 40 40 40 40 39 39 39 40 40 40 40 33 33
33 33 40 40 40 39 39 39 40 40 40 40 40 40 40 40 40 40 40 40 39 39 39 40 40 40 40 40 40 40 39 39 39 40 40 40 40 40 40 39 38 38 39 40 40 40 40 40 40 40 40 40 40 40 40 40 40 40 40 40
33 29 29 29 35 39 39 39 39 40 40 40 40 40 40 40 40 40 40 40 40 40 40 40 40 40 40 40 40 40 40 40 40 40 40 40 40 40 40 40 40 40 40 40 40 40 40 40 40 40 32 33 33 33 40 40 40 40 40 40
40
>I6629V002B0DFF length=24 xy=0707_0873 region=2 run=R_2014_12_30_12_21_21_
40 40 40 40 40 40 40 40 40 40 40 40 40 34 34 34 34 40 40 40 40 40 40 40
>I6629V002B0DGM length=24 xy=0707_0916 region=2 run=R_2014_12_30_12_21_21_
40 40 40 40 40 40 40 40 40 40 40 40 40 31 31 31 31 40 40 40 40 40 40 40
>I6629V002B0DJ4 length=24 xy=0707_1042 region=2 run=R_2014_12_30_12_21_21_
40 40 40 40 40 40 40 40 40 40 40 40 40 29 29 29 29 40 40 40 40 40 40 40
>I6629V002B0DTK length=362 xy=0707_1382 region=2 run=R_2014_12_30_12_21_21_
40 40 40 39 39 38 39 39 40 40 39 39 40 40 40 40 40 40 40 40 40 40 40 40 40 40 40 40 40 40 40 39 39 39 40 40 40 39 39 39 40 40 40 40 40 40 40 40 39 26 26 26 39 40 40 40 40 40 40 40
40 40 40 40 40 40 40 40 40 40 40 40 39 39 39 40 34 34 34 34 39 38 38 33 40 40 40 40 40 40 40 39 39 39 40 40 40 40 40 40 40 40 40 40 40 40 40 40 40 40 40 40 40 40 40 40 40 40 40 40
40 40 40 40 40 40 40 40 40 40 40 40 34 34 34 40 40 40 40 40 40 39 39 39 39 40 40 40 40 40 40 40 40 40 40 40 40 40 40 40 39 39 39 40 40 40 40 40 40 40 40 40 40 40 40 40 40 40 40 40
40 40 40 40 40 39 39 39 40 40 40 40 40 40 40 40 40 40 40 40 40 40 40 40 40 40 39 39 39 40 40 40 40 40 40 40 39 39 39 40 40 40 40 40 40 40 40 40 40 40 40 40 39 39 39 40 39 39 39 38
39 39 40 40 40 40 39 39 39 40 40 40 40 40 40 40 40 40 40 40 35 34 34 38 40 40 40 40 40 40 40 40 40 40 40 40 40 40 39 39 38 39 39 40 40 40 40 40 40 40 40 40 40 40 40 40 40 40 40 40
40 34 34 34 34 40 40 40 40 40 40 40 40 40 40 39 39 39 40 40 40 30 30 30 39 40 40 40 40 40 40 40 40 40 40 40 40 40 40 40 40 40 40 39 30 30 30 30 39 39 40 33 33 31 31 30 16 30 30 40
40 40
>I6629V002B0DW7 length=361 xy=0707_1513 region=2 run=R_2014_12_30_12_21_21_
40 40 40 40 40 39 39 39 40 40 40 40 40 40 40 40 40 40 40 40 40 40 40 40 40 40 40 40 40 40 40 39 39 39 40 40 40 39 39 39 40 40 40 40 40 40 40 40 40 40 40 40 40 40 40 39 39 39 40 40
40 40 40 40 40 39 39 39 40 40 40 40 39 39 39 40 34 34 34 34 40 40 40 40 40 40 40 40 40 40 40 39 39 39 40 40 40 40 40 40 40 40 40 40 40 40 40 40 40 40 40 40 40 40 40 40 40 40 40 40
40 40 40 40 40 26 26 26 40 40 40 38 38 38 40 40 40 40 40 40 40 40 39 39 39 40 40 40 40 40 40 40 40 40 40 40 40 40 40 39 39 39 40 40 40 40 40 40 40 40 40 40 40 40 40 40 40 40 40 40
40 40 40 40 40 40 40 40 40 40 40 40 40 39 39 39 40 40 40 40 40 40 40 40 40 40 40 40 40 40 40 40 40 40 40 40 40 40 40 40 40 40 40 40 40 40 40 40 40 40 40 39 39 39 40 40 40 40 32 32
32 32 40 40 40 39 39 39 40 40 40 40 40 40 40 40 40 40 40 40 39 39 39 40 40 40 40 40 40 40 40 40 40 40 40 40 40 40 40 39 34 34 35 40 40 40 40 40 40 40 40 40 39 39 39 40 40 40 40 40
39 39 39 40 24 24 24 40 40 40 40 40 40 40 33 35 35 39 39 40 39 39 39 39 39 40 40 40 40 40 40 40 40 40 40 40 40 40 40 40 40 40 40 40 40 40 40 40 40 40 34 34 34 34 40 40 40 40 40 40
40
>I6629V002B0DWI length=24 xy=0707_1488 region=2 run=R_2014_12_30_12_21_21_
37 36 34 34 36 37 37 37 30 30 30 34 35 28 28 26 26 28 27 33 28 25 25 25
>I6629V002B0DX0 length=360 xy=0707_1542 region=2 run=R_2014_12_30_12_21_21_
40 40 40 40 40 39 39 39 40 40 40 40 40 40 40 40 40 40 40 40 40 40 40 40 40 40 40 40 40 40 40 39 39 39 40 40 40 39 39 39 40 40 40 40 40 40 40 40 40 40 40 40 30 28 21 21 21 21 37 31
40 40 40 40 40 40 40 40 40 40 40 40 39 38 38 38 31 33 34 34 39 39 39 30 38 38 40 40 40 40 40 39 39 39 40 40 40 40 40 40 40 40 40 40 40 40 40 40 40 40 40 40 40 40 40 40 40 40 40 40
40 40 40 40 40 40 40 40 40 40 40 30 30 30 30 27 40 40 40 40 40 40 40 40 40 40 40 40 40 40 40 40 40 40 40 40 40 40 40 39 39 39 40 40 40 40 40 40 40 40 40 34 34 34 40 40 40 40 40 40
40 40 40 40 38 38 38 40 40 40 38 38 38 40 40 40 40 40 40 40 40 34 34 32 32 40 39 39 39 40 38 38 38 38 40 40 40 40 40 40 40 40 38 39 38 38 38 40 40 36 32 29 29 29 31 35 22 22 16 16
16 16 35 21 32 27 27 27 29 24 36 40 34 34 34 40 40 38 38 38 39 39 39 40 40 40 40 40 40 40 40 40 34 37 34 39 39 39 40 39 39 39 40 38 28 34 34 40 40 40 40 40 40 40 40 40 40 40 34 34
34 34 39 40 40 40 40 40 40 40 38 38 38 40 40 40 40 40 40 40 40 40 40 40 40 40 40 40 40 40 36 38 36 34 34 34 40 40 40 36 36 31 32 22 23 23 21 21 24 23 22 22 22 32 21 40 36 40 36 36
>I6629V002B0E0P length=24 xy=0707_2935 region=2 run=R_2014_12_30_12_21_21_
40 40 40 40 40 40 40 40 40 40 40 40 40 34 34 34 34 40 40 40 40 40 40 40
>I6629V002B0E1A length=361 xy=0707_2956 region=2 run=R_2014_12_30_12_21_21_
40 40 40 40 40 39 39 39 40 40 40 40 40 40 40 40 40 40 40 40 40 40 40 40 40 40 40 40 40 40 40 39 39 39 40 40 40 39 39 39 40 40 40 40 40 40 40 40 40 40 40 40 40 40 40 39 39 39 40 40
40 40 40 40 40 40 40 40 40 40 40 40 39 39 39 40 40 40 40 40 40 40 40 40 40 40 40 40 40 40 40 40 40 40 40 40 40 40 40 40 40 39 39 39 40 40 40 40 40 40 40 40 40 40 40 40 40 40 40 40
40 40 40 40 40 40 40 40 40 40 40 40 40 40 40 40 40 40 40 40 40 40 40 40 40 40 40 40 40 40 40 40 40 40 40 40 40 40 40 39 39 39 40 40 40 40 40 40 40 40 40 40 40 40 40 40 40 40 40 40
40 40 40 40 40 40 40 40 40 40 40 40 40 40 40 40 40 40 40 40 40 40 40 40 40 40 40 40 40 40 40 40 40 40 40 40 40 40 40 40 40 40 40 40 40 40 40 40 40 40 40 39 39 39 40 40 40 40 34 34
34 34 40 40 40 39 39 39 40 40 40 40 40 40 40 40 40 40 40 40 39 39 39 40 40 40 40 40 40 40 40 40 40 40 40 40 40 40 40 39 39 38 35 35 28 35 35 40 40 40 40 35 35 35 39 39 40 40 40 40
29 29 29 29 39 39 40 40 40 40 40 40 40 40 34 34 35 40 40 40 40 40 40 35 35 35 39 40 40 40 39 39 39 40 40 40 40 40 40 40 40 40 40 40 40 40 40 40 40 40 39 39 39 40 40 40 40 40 40 40
40
>I6629V002B0E2B length=360 xy=0707_2993 region=2 run=R_2014_12_30_12_21_21_
40 40 40 40 40 39 39 39 40 40 40 40 40 40 40 40 40 40 40 40 40 40 40 40 40 40 40 40 40 40 40 39 39 39 40 40 40 39 39 39 40 40 40 40 40 40 40 40 40 40 40 40 40 40 32 32 32 32 40 40
40 40 40 40 40 40 40 40 40 40 40 40 39 39 39 40 34 34 32 32 30 30 30 40 40 40 40 40 40 40 40 39 39 39 40 40 40 40 40 40 40 39 39 39 40 40 40 40 40 40 40 40 40 40 40 40 40 40 40 40
40 40 40 40 40 40 40 40 40 40 40 30 30 30 30 30 40 40 40 40 40 40 40 40 40 40 40 40 40 40 40 40 40 40 40 40 40 40 40 39 39 39 40 40 40 40 40 40 40 40 40 40 40 40 40 40 40 40 40 40
40 40 40 40 40 40 40 40 40 40 40 40 40 40 40 40 40 40 40 40 40 34 34 34 34 40 39 39 39 40 40 40 40 40 40 40 40 40 40 40 40 40 40 40 40 40 40 40 40 40 40 39 39 39 40 40 40 40 34 34
34 34 40 40 40 38 34 34 35 40 40 40 40 40 40 40 40 40 40 40 39 39 39 40 40 40 40 40 40 40 40 40 40 40 40 39 39 39 40 39 39 39 40 40 40 40 40 40 40 40 40 40 40 40 40 39 39 39 40 40
39 39 39 40 40 40 40 40 40 40 40 40 40 40 40 40 40 40 35 30 30 30 39 40 40 40 40 40 40 40 40 40 40 40 40 40 40 40 40 40 40 40 40 40 40 40 40 40 40 32 34 34 34 40 29 39 39 40 40 40
>I6629V002B0E5M length=361 xy=0707_3112 region=2 run=R_2014_12_30_12_21_21_
40 40 40 40 40 39 39 39 40 40 40 40 40 40 40 40 40 40 40 40 40 40 40 40 40 40 40 40 40 40 40 39 39 39 40 40 40 39 39 39 40 40 40 40 40 40 40 40 40 40 40 40 40 40 40 39 39 39 40 40
40 40 40 40 40 40 40 40 40 40 40 40 39 39 39 40 40 40 40 40 40 40 40 40 40 40 40 40 40 40 40 40 40 40 40 40 40 40 40 40 40 39 39 39 40 40 40 40 40 40 40 40 40 40 40 40 40 40 40 40
40 40 40 40 40 40 40 40 40 40 40 40 40 40 40 40 40 40 40 40 40 40 40 40 40 40 40 40 40 40 40 40 40 40 40 40 40 40 40 39 39 39 40 40 40 40 40 40 40 40 40 40 40 40 40 40 40 40 40 40
40 40 40 40 40 40 40 40 40 40 40 40 40 40 40 40 40 40 40 40 40 40 40 40 40 40 40 40 40 40 40 40 40 40 40 40 40 40 40 40 40 40 40 40 40 40 40 40 40 40 40 39 39 39 40 40 40 40 34 34
34 34 40 40 40 39 39 39 40 40 40 40 40 40 40 40 40 40 40 35 30 30 30 39 40 40 40 40 40 40 40 40 40 40 40 40 40 40 40 38 38 38 39 40 40 40 40 40 40 40 40 40 36 36 38 36 33 33 34 34
26 26 26 26 40 40 40 40 40 40 40 40 40 40 40 40 40 40 39 35 34 34 39 40 39 39 39 40 40 39 39 39 40 39 39 39 40 40 40 40 40 40 40 39 39 39 40 40 40 40 34 34 34 32 39 29 39 40 40 40
40
>I6629V002B0E5T length=20 xy=0707_3119 region=2 run=R_2014_12_30_12_21_21_
34 34 34 40 40 40 40 40 40 40 40 40 40 33 33 32 31 39 37 40
>I6629V002B0E6L length=363 xy=0707_3147 region=2 run=R_2014_12_30_12_21_21_
40 40 40 40 40 39 39 39 40 40 40 40 40 40 40 40 40 40 40 40 40 40 40 40 40 40 40 40 40 40 40 39 39 39 40 40 40 39 39 39 39 39 39 40 40 40 40 40 40 40 40 40 40 40 39 39 39 40 40 40
40 40 40 40 40 38 38 38 40 40 40 40 34 34 34 34 40 40 40 40 39 39 39 40 40 40 40 40 40 40 40 34 34 34 34 40 40 40 40 40 39 39 39 40 40 40 40 40 40 39 39 39 40 40 40 40 40 40 40 40
40 40 40 40 40 40 40 40 40 31 31 31 31 40 40 40 40 40 40 40 40 40 40 40 40 40 40 40 40 40 40 40 40 40 40 40 40 40 40 39 39 39 40 40 40 40 40 40 40 40 40 40 40 40 40 40 40 40 40 40
40 40 40 40 40 40 40 40 40 40 40 40 40 40 40 40 40 40 40 40 40 40 40 40 40 40 39 39 39 40 40 40 40 40 40 40 40 40 40 40 40 40 40 40 40 33 33 33 33 40 29 38 38 39 40 40 40 40 34 34
34 34 40 34 40 40 40 40 40 40 40 40 40 40 40 40 40 40 40 40 39 39 39 40 40 40 40 40 40 40 40 40 39 39 39 39 39 40 40 39 39 39 40 40 40 40 39 39 38 39 34 40 40 40 40 40 40 40 40 39
39 39 40 40 40 40 40 40 40 40 40 40 40 39 39 39 40 40 39 39 34 40 40 40 40 40 40 40 40 40 40 40 40 40 40 40 39 39 39 40 39 39 39 39 31 31 31 31 40 34 23 30 33 33 31 31 40 34 40 40
40 40 40
>I6629V002B0E6W length=24 xy=0707_3158 region=2 run=R_2014_12_30_12_21_21_
40 40 40 40 40 40 40 40 40 40 40 40 40 34 34 34 34 40 40 40 40 40 40 40
>I6629V002B0EE8 length=24 xy=0707_2162 region=2 run=R_2014_12_30_12_21_21_
40 40 40 40 39 34 34 34 34 39 40 40 40 34 34 34 34 40 40 40 40 40 40 40
>I6629V002B0EEQ length=24 xy=0707_2144 region=2 run=R_2014_12_30_12_21_21_
40 40 40 40 40 40 40 40 40 40 40 40 40 33 34 33 33 40 40 40 40 40 40 40
>I6629V002B0EI7 length=360 xy=0707_2305 region=2 run=R_2014_12_30_12_21_21_
40 40 40 40 40 39 39 39 40 40 40 40 40 40 40 40 40 40 40 40 40 40 40 40 40 40 40 40 40 40 40 39 39 39 40 40 40 39 39 39 40 40 40 40 40 40 40 40 40 40 40 40 40 40 34 34 34 34 40 40
40 40 40 40 40 40 40 40 40 40 40 40 39 39 39 40 34 34 34 34 39 39 39 40 40 40 40 40 40 40 40 39 39 39 40 40 40 40 40 40 40 39 39 39 40 40 40 40 40 40 40 40 40 40 40 40 40 40 40 40
40 40 40 40 40 40 40 40 40 40 40 26 26 26 26 26 40 40 40 40 40 40 40 40 40 40 40 40 40 40 40 40 40 40 40 40 40 40 40 39 39 39 40 40 40 40 40 40 40 40 40 40 40 40 40 40 40 40 40 40
40 40 40 40 39 39 39 40 40 40 40 40 40 40 40 40 40 40 40 40 40 31 31 31 31 40 39 39 39 40 40 40 40 40 40 40 40 40 40 40 40 40 40 40 40 40 40 40 40 40 40 39 39 39 40 40 40 40 33 33
33 33 40 40 40 39 39 39 40 40 40 40 40 40 40 40 40 40 40 40 39 39 39 40 40 40 40 40 40 40 40 40 40 40 40 39 39 39 40 39 39 39 40 40 40 40 40 40 40 40 40 40 40 40 40 30 30 30 39 40
30 30 30 40 40 40 40 40 40 40 40 40 40 40 40 40 40 40 40 39 39 39 39 39 40 40 40 40 40 40 40 40 40 39 39 39 40 40 40 40 40 40 40 40 40 40 40 40 40 33 34 34 34 35 23 35 39 40 40 40
>I6629V002B0EKA length=24 xy=0707_2344 region=2 run=R_2014_12_30_12_21_21_
40 40 40 40 40 40 40 40 40 40 40 40 40 34 34 34 34 40 40 40 40 40 40 40
>I6629V002B0EMH length=51 xy=0707_2423 region=2 run=R_2014_12_30_12_21_21_
30 19 19 19 17 13 13 13 14 16 14 12 12 19 19 18 17 19 19 19 19 25 33 35 35 35 37 37 37 37 37 37 37 37 37 37 37 37 30 30 33 19 19 19 19 22 28 25 19 12 12
>I6629V002B0ENQ length=24 xy=0707_2468 region=2 run=R_2014_12_30_12_21_21_
40 40 40 40 40 40 40 40 40 40 40 40 40 34 34 32 32 40 40 40 40 40 40 40
>I6629V002B0F10 length=357 xy=0708_0182 region=2 run=R_2014_12_30_12_21_21_
31 29 25 23 34 14 14 14 22 15 29 29 29 32 29 22 22 18 19 24 23 18 19 14 14 18 18 24 24 25 29 25 14 14 14 29 19 31 31 31 31 34 29 27 28 35 37 40 40 37 37 37 37 37 37 38 37 33 33 33
39 35 21 21 21 26 26 40 40 40 40 40 40 40 39 39 39 40 40 40 40 40 40 40 40 40 40 40 40 40 40 40 40 40 40 40 40 40 40 40 40 40 40 39 39 39 40 40 40 40 40 40 40 40 40 40 40 40 40 33
33 33 37 37 40 37 37 33 33 33 40 40 40 38 38 38 38 40 40 40 40 40 40 40 40 40 40 40 40 40 40 40 40 40 40 40 40 40 40 40 38 31 31 31 40 40 40 40 40 40 40 40 40 40 40 40 33 33 33 40
40 40 40 40 40 40 40 40 40 40 40 40 40 40 40 40 40 40 40 40 29 29 29 33 33 40 40 38 28 28 28 33 40 40 38 38 38 37 39 40 40 40 40 40 40 33 25 25 25 38 38 40 40 39 39 39 40 40 40 40
34 34 34 34 40 40 32 32 32 39 40 40 40 40 40 40 40 40 40 40 40 40 39 39 39 40 40 40 40 40 40 40 38 38 32 32 32 40 40 40 40 33 33 33 38 38 30 32 32 32 40 40 40 40 40 40 40 40 40 40
40 40 31 31 31 31 40 40 40 40 40 40 40 40 40 40 40 40 40 40 40 38 26 26 28 32 35 35 36 36 36 21 21 19 21 27 36 36 36 36 20 21 15 15 15 36 36 36 36 36 36 36 31 31 32 31 27
>I6629V002B0F5F length=24 xy=0708_0305 region=2 run=R_2014_12_30_12_21_21_
40 40 40 40 40 40 40 40 40 40 40 40 40 34 34 34 34 40 40 40 40 40 40 40
>I6629V002B0F8J length=363 xy=0708_0417 region=2 run=R_2014_12_30_12_21_21_
40 40 40 40 40 39 39 39 40 40 40 40 40 40 40 40 40 40 40 40 40 40 40 40 40 40 40 40 40 40 40 39 39 39 40 40 40 39 39 39 40 40 40 40 40 40 40 40 40 40 40 40 40 40 40 40 40 40 40 40
40 40 40 40 40 40 40 34 34 35 39 40 33 33 31 31 21 21 21 35 37 40 40 40 40 40 36 36 39 39 39 40 34 34 34 40 40 40 40 40 40 40 40 39 39 39 40 40 40 27 27 27 40 40 40 40 40 40 40 40
40 40 40 40 40 40 40 40 40 34 34 34 34 40 40 40 40 40 34 34 34 34 40 40 40 40 40 40 40 40 40 40 40 40 40 40 40 40 40 39 39 39 40 40 40 40 40 40 40 40 40 40 40 40 40 40 40 40 40 40
40 40 40 40 40 40 40 40 40 40 40 40 40 40 40 40 40 40 40 40 40 40 40 40 40 40 39 39 39 40 40 40 40 40 40 40 40 40 40 40 40 40 40 40 40 40 40 40 40 40 35 26 26 26 40 35 35 35 40 34
34 35 40 40 40 40 39 39 39 40 40 40 40 40 40 40 40 40 30 26 27 27 27 36 40 40 40 40 40 40 40 40 40 40 40 39 39 39 40 37 39 39 40 40 39 39 38 38 37 39 40 36 37 33 32 28 26 19 22 13
13 13 13 13 17 22 36 36 38 40 40 40 40 40 34 34 34 34 40 40 40 40 40 40 40 39 30 30 30 40 40 40 40 40 40 35 35 34 39 40 40 40 40 40 34 34 34 34 40 40 40 40 34 34 34 31 35 23 35 40
40 39 39
>I6629V002B0FAG length=357 xy=0707_3286 region=2 run=R_2014_12_30_12_21_21_
40 40 40 40 40 39 39 39 40 40 40 40 40 40 40 40 40 40 40 39 39 39 40 40 40 40 40 40 40 40 40 39 39 39 40 40 40 39 39 39 39 39 39 40 40 40 40 40 40 40 40 40 40 40 40 40 40 40 40 40
40 40 40 40 40 40 40 40 30 30 30 30 34 34 38 40 40 40 40 40 40 40 40 40 40 40 40 40 40 40 40 40 40 39 39 39 40 40 40 40 40 40 40 40 40 40 40 40 40 40 39 39 39 40 40 40 40 40 40 40
39 39 39 40 40 40 40 40 40 40 40 40 40 39 39 39 40 40 40 40 40 40 40 40 39 39 39 40 40 40 40 40 40 40 40 40 40 40 40 40 40 40 40 40 40 40 40 40 40 40 40 40 40 40 40 40 40 39 30 30
30 30 39 30 30 30 34 34 40 40 40 40 40 40 40 40 40 40 40 40 40 40 40 40 40 40 40 40 40 40 40 40 39 39 34 34 35 35 40 40 40 40 40 38 38 36 40 40 40 30 26 27 27 27 39 40 40 40 28 31
31 31 40 40 39 39 39 39 40 40 40 40 40 30 30 30 30 40 40 40 39 39 39 39 39 39 40 40 40 40 39 34 35 35 35 34 39 39 40 39 36 36 40 39 34 39 39 39 30 30 30 34 36 36 36 40 36 36 36 30
30 30 36 40 40 40 39 39 39 40 40 39 35 34 34 40 40 40 36 36 33 34 34 40 39 30 29 29 36 36 40 34 35 35 22 22 22 22 30 24 14 19 19 24 32 37 40 29 31 31 31 35 35 35 40 40 40
>I6629V002B0FBL length=364 xy=0707_3327 region=2 run=R_2014_12_30_12_21_21_
40 40 40 40 40 39 39 39 40 40 40 40 40 40 40 40 40 40 40 40 40 40 40 40 40 40 40 40 40 40 40 39 39 39 40 40 40 39 39 39 40 40 40 40 40 40 40 40 40 40 40 40 40 40 30 30 30 40 40 40
40 40 40 40 40 40 40 40 40 40 31 28 12 12 12 12 22 18 11 11 11 11 11 11 22 30 32 33 33 23 24 26 28 30 40 40 40 40 40 40 40 40 40 40 39 39 39 40 40 40 39 39 39 40 40 40 40 40 40 40
40 40 40 40 40 40 40 40 40 40 34 34 34 34 40 40 40 40 40 40 40 40 40 40 40 40 40 40 40 40 40 40 40 40 40 40 40 40 40 40 40 40 40 40 40 40 40 40 34 34 34 38 40 40 40 40 34 34 34 38
38 40 40 40 40 38 38 38 40 40 40 40 40 40 40 40 40 40 40 40 40 40 40 40 40 40 40 39 39 39 40 38 37 38 38 40 40 40 40 40 40 40 40 40 40 38 38 38 40 40 40 40 37 40 40 40 40 40 38 33
33 33 33 38 32 40 40 40 40 40 40 40 40 40 40 40 39 38 39 36 40 25 25 25 34 30 30 30 34 40 40 40 40 40 40 40 40 40 36 36 34 34 36 40 40 34 34 20 20 18 30 30 40 40 36 38 36 38 36 39
23 24 24 23 23 38 38 40 40 40 40 40 40 40 40 40 40 40 40 40 40 40 40 40 40 40 34 34 34 40 40 34 34 30 30 30 34 38 40 40 40 40 40 40 40 31 29 29 29 40 23 20 33 25 22 22 22 27 15 27
29 31 29 29
>I6629V002B0FJU length=24 xy=0707_3624 region=2 run=R_2014_12_30_12_21_21_
40 40 40 40 40 40 40 40 40 40 40 40 40 33 33 33 33 40 40 40 40 40 40 40
>I6629V002B0FQ1 length=360 xy=0707_3883 region=2 run=R_2014_12_30_12_21_21_
40 40 40 40 40 39 39 39 40 40 40 40 40 40 40 40 40 40 40 40 40 40 40 40 40 40 40 40 40 40 40 39 39 39 40 40 40 39 39 39 40 40 40 40 40 40 40 40 40 40 40 40 40 40 32 32 32 32 40 40
40 40 40 40 40 40 40 40 40 40 40 40 39 39 39 40 34 34 34 34 38 38 38 40 40 40 40 40 40 40 40 39 39 39 40 40 40 40 40 40 40 39 39 39 40 40 40 40 40 40 40 40 40 40 40 40 40 40 40 40
40 40 40 40 40 40 40 40 40 40 40 30 30 30 30 30 40 40 40 40 40 40 40 40 40 40 40 40 40 40 40 40 40 40 40 40 40 40 40 39 39 39 40 40 40 40 40 40 40 40 40 40 40 40 40 40 40 40 40 40
40 40 40 40 40 40 40 40 40 40 40 40 40 40 40 40 40 40 40 40 40 34 34 34 34 40 39 39 39 40 39 39 39 40 40 40 40 40 40 40 40 40 40 40 40 40 40 40 40 40 40 39 39 39 40 40 40 40 33 33
33 33 40 34 35 34 34 39 40 40 40 40 40 40 40 40 40 40 40 40 39 39 39 39 39 39 40 39 35 30 30 30 39 40 40 39 39 39 40 39 39 39 40 40 34 39 39 40 40 40 40 40 40 40 40 40 40 40 39 39
30 30 30 30 40 40 40 40 36 36 36 40 40 40 40 40 40 34 26 26 26 30 40 40 40 40 40 40 40 40 40 40 40 40 35 35 34 34 35 39 40 39 39 39 39 40 40 40 40 33 33 33 33 40 34 40 40 40 40 40
>I6629V002B0FUE length=24 xy=0707_4004 region=2 run=R_2014_12_30_12_21_21_
40 40 40 40 40 40 40 40 40 40 40 40 40 34 34 34 34 40 40 40 40 40 40 40
>I6629V002B0FVA length=25 xy=0707_4036 region=2 run=R_2014_12_30_12_21_21_
36 31 30 30 28 25 25 25 35 32 28 23 23 25 24 24 24 24 24 15 19 19 29 30 32
>I6629V002B0G11 length=294 xy=0708_1479 region=2 run=R_2014_12_30_12_21_21_
25 21 21 21 20 30 30 30 35 30 33 35 35 35 37 37 37 34 31 30 30 37 30 30 30 30 37 37 37 37 37 37 35 35 35 37 37 37 37 37 37 37 37 37 37 37 34 34 32 32 35 35 37 27 27 21 21 21 30 35
37 37 37 35 35 35 37 37 37 35 33 33 19 19 19 27 19 19 19 19 19 19 18 24 27 27 31 32 33 33 32 34 34 37 37 37 37 37 37 37 37 37 37 37 37 37 37 37 37 37 37 37 37 37 37 37 37 37 37 37
37 37 37 28 28 28 35 37 34 27 28 28 31 37 37 35 35 35 37 37 37 37 37 37 35 35 35 37 37 35 35 35 37 37 37 37 37 37 37 35 35 34 37 37 37 35 37 37 34 25 21 21 21 21 37 37 35 35 35 35
37 37 37 35 30 30 30 37 37 37 35 35 33 33 33 28 30 21 21 21 30 30 34 26 26 25 35 37 37 37 37 37 37 35 35 35 35 37 37 37 37 37 34 30 25 25 25 37 35 35 32 26 23 23 23 27 27 29 19 19
19 19 19 18 19 19 19 23 27 22 29 32 32 32 27 25 25 25 28 28 28 28 26 32 32 31 31 30 29 32 20 20 20 20 25 28 27 27 31 23 24 23 23 23 15 19 18 18 13 13 13 12 16 20
>I6629V002B0G4C length=362 xy=0708_1562 region=2 run=R_2014_12_30_12_21_21_
40 40 40 40 40 39 39 39 40 40 40 40 40 40 40 40 40 40 40 40 40 40 40 40 40 40 40 40 40 40 40 39 39 39 40 40 40 39 39 39 40 40 40 40 40 40 40 40 40 40 40 40 40 40 34 34 34 34 40 40
40 40 40 40 40 40 40 40 40 40 40 40 39 39 39 40 34 34 34 34 39 39 39 40 40 40 40 40 40 40 40 39 39 39 40 40 40 40 40 40 40 40 40 40 40 40 40 40 40 40 40 40 40 40 40 40 40 40 40 40
40 40 40 40 40 40 40 40 40 40 40 24 22 24 24 24 24 40 40 30 40 40 40 40 40 40 40 40 40 40 40 40 40 40 40 40 40 40 40 38 38 38 40 40 40 40 40 40 40 40 40 40 40 40 40 40 40 40 40 40
40 40 40 40 34 34 34 38 40 40 40 40 40 40 40 40 40 40 40 40 27 27 27 27 27 40 39 39 39 40 40 40 40 40 40 40 40 40 40 40 40 40 40 40 40 40 40 40 40 40 40 39 39 39 40 40 40 40 32 32
32 32 40 32 40 39 39 40 40 40 40 40 40 40 40 40 38 38 38 40 39 39 39 40 40 40 40 40 40 40 40 40 40 40 40 40 40 34 30 30 30 34 36 40 34 36 36 40 40 40 40 38 36 36 36 36 40 40 36 38
22 22 22 22 29 27 22 17 17 17 35 31 29 29 33 36 32 36 36 40 40 29 29 30 32 36 33 33 34 36 36 34 34 34 36 34 34 34 40 40 40 38 34 34 26 30 30 34 21 21 24 29 29 26 25 30 16 29 36 40
36 36
>I6629V002B0G5I length=24 xy=0708_1604 region=2 run=R_2014_12_30_12_21_21_
40 40 39 39 39 39 38 35 30 25 24 24 32 22 22 21 19 24 15 19 18 19 17 17
>I6629V002B0G6M length=24 xy=0708_1644 region=2 run=R_2014_12_30_12_21_21_
40 40 40 40 40 40 40 40 40 40 40 40 40 34 34 34 34 40 40 40 40 40 40 40
>I6629V002B0GB3 length=360 xy=0708_0545 region=2 run=R_2014_12_30_12_21_21_
40 40 40 40 40 30 30 30 30 30 40 40 40 40 40 40 40 40 40 40 40 40 40 40 40 40 40 40 40 40 40 39 39 39 40 40 40 39 39 39 39 39 39 40 40 40 40 40 40 40 40 40 39 39 39 40 40 26 26 26
34 34 40 40 40 40 33 33 33 33 40 40 39 39 39 40 40 40 40 40 40 40 40 40 40 40 40 40 40 40 39 39 39 40 40 40 40 40 40 40 40 39 39 39 40 40 40 40 40 40 40 40 40 40 40 40 39 39 39 40
40 40 40 40 40 39 39 39 40 40 40 34 34 35 39 40 40 40 40 40 40 40 40 40 40 40 40 40 40 40 40 40 40 40 40 40 40 40 40 39 39 39 40 40 40 40 40 40 40 40 40 40 34 34 35 39 40 40 40 39
39 39 40 40 40 40 40 40 40 40 40 40 40 40 40 40 40 40 30 30 30 39 40 40 40 40 40 40 39 39 39 40 40 40 39 39 39 39 40 39 39 39 40 40 40 40 40 40 40 40 35 28 28 27 35 40 40 40 29 29
28 29 40 34 40 38 38 38 39 40 40 40 40 40 40 40 40 40 40 40 39 39 39 40 40 40 40 40 40 40 40 40 40 40 40 39 39 39 40 39 39 39 40 40 40 40 40 40 40 38 38 31 28 15 15 15 15 17 21 21
15 15 15 17 20 31 31 36 40 36 40 40 36 36 36 36 39 40 34 30 30 30 34 33 36 40 36 34 34 34 40 40 40 39 39 39 36 36 36 40 40 40 36 36 34 30 28 28 40 29 28 28 26 36 23 36 36 36 24 24
>I6629V002B0GF9 length=24 xy=0708_0695 region=2 run=R_2014_12_30_12_21_21_
40 40 40 40 40 40 40 40 40 40 40 40 40 34 34 34 34 40 40 40 40 40 40 40
>I6629V002B0GGD length=351 xy=0708_0699 region=2 run=R_2014_12_30_12_21_21_
40 40 40 40 40 39 39 39 40 40 40 40 40 40 40 40 40 40 40 40 40 40 38 38 38 38 40 40 40 40 40 39 39 39 40 40 40 39 39 39 40 40 40 40 40 40 40 40 40 40 40 40 40 40 40 39 39 39 40 40
40 40 40 40 40 40 40 40 40 40 40 40 39 39 39 40 40 40 40 40 40 40 40 40 40 40 40 40 40 40 40 40 40 40 40 40 40 40 40 40 40 39 39 39 40 40 40 40 40 40 40 40 40 40 40 40 40 40 40 40
40 40 40 40 40 40 40 40 40 40 40 40 40 40 40 40 40 40 40 40 40 40 40 40 40 40 40 40 40 40 40 40 40 40 40 40 40 40 40 39 39 39 40 40 40 40 40 40 40 40 40 40 40 40 40 40 40 40 40 40
40 40 40 40 40 40 40 40 40 40 40 40 40 40 40 40 40 40 38 38 38 38 40 40 40 40 40 40 40 40 40 40 40 40 40 40 40 40 40 40 40 40 40 40 40 40 40 40 40 39 39 23 23 23 40 39 39 39 34 34
34 34 40 33 39 39 39 39 40 40 40 40 38 38 35 33 33 33 25 14 11 11 11 12 11 12 12 12 22 11 12 12 12 13 11 25 23 24 20 13 12 12 11 12 16 18 18 22 18 16 16 25 20 20 22 22 22 26 18 15
14 14 14 14 23 16 28 26 30 31 28 28 26 29 26 26 26 25 15 15 14 23 23 26 19 20 20 26 32 32 32 33 32 29 24 20 17 17 28 28 33 17 15 11 11 11 11 18 17 15 18
>I6629V002B0GGT length=361 xy=0708_0715 region=2 run=R_2014_12_30_12_21_21_
40 40 40 40 40 39 39 39 40 40 40 40 40 40 40 40 40 40 40 40 40 40 40 40 40 40 40 40 40 40 40 39 39 39 40 40 40 39 39 39 40 40 40 40 40 40 40 40 40 40 40 40 40 40 40 39 39 39 40 40
40 40 40 40 40 40 40 40 40 40 40 40 39 39 39 40 40 40 40 40 40 40 40 40 40 40 40 40 40 40 40 40 40 40 40 40 40 40 40 40 40 39 39 39 40 40 40 40 40 40 40 40 40 40 40 40 40 40 40 40
40 40 40 40 40 40 40 40 40 40 40 40 40 40 40 40 40 40 40 40 40 40 40 40 40 40 40 40 40 40 40 40 40 40 40 40 40 40 40 39 39 39 40 40 40 40 40 40 40 40 40 40 40 40 40 40 40 40 40 40
40 40 40 40 40 40 40 40 40 40 40 40 40 40 40 40 40 40 39 39 39 40 40 40 40 40 40 40 40 40 40 40 40 40 40 40 40 40 40 40 40 40 40 40 40 40 40 40 40 40 40 39 39 39 40 40 40 40 34 34
34 34 40 40 40 39 39 39 40 40 40 40 40 40 40 40 40 40 40 40 39 39 39 40 40 40 40 40 40 40 40 40 40 40 40 40 40 40 40 39 39 39 40 40 40 40 40 40 40 40 40 40 40 40 40 40 39 39 39 40
32 34 34 33 40 40 40 40 40 40 40 40 40 40 40 40 40 40 40 40 40 40 39 39 39 39 39 40 40 40 40 40 39 39 39 39 40 40 39 35 34 34 39 40 40 40 40 40 40 40 34 34 34 31 39 29 40 40 40 40
40
>I6629V002B0GJ7 length=362 xy=0708_0837 region=2 run=R_2014_12_30_12_21_21_
40 40 40 40 40 39 39 39 40 40 40 40 40 40 40 40 40 40 40 40 40 40 40 40 40 40 40 40 40 40 40 39 39 39 40 40 40 39 39 39 40 40 40 40 40 40 40 40 40 40 40 40 39 39 26 26 26 26 40 40
40 40 40 40 40 40 40 40 40 40 40 40 39 39 39 40 34 34 34 34 39 39 39 40 40 40 40 40 40 40 40 39 39 39 40 40 40 40 40 40 40 40 40 40 40 40 40 40 40 40 40 40 40 40 40 40 40 40 40 40
40 40 40 40 40 40 40 40 35 35 35 22 26 26 26 26 22 39 20 20 40 40 40 40 40 40 40 40 40 40 40 40 40 40 40 40 40 40 40 39 39 39 40 40 40 40 40 40 40 40 40 40 40 40 40 40 40 40 40 40
40 40 40 40 34 34 35 39 40 40 40 40 40 40 40 40 40 40 40 40 29 30 30 28 28 40 39 39 39 40 40 40 40 40 40 40 40 40 40 40 40 40 40 40 40 40 40 40 40 40 40 38 38 38 40 40 40 40 39 39
39 40 40 40 40 39 39 39 40 40 40 40 40 40 40 40 39 39 39 40 30 30 30 40 40 40 40 40 40 40 40 40 40 40 40 39 39 39 40 39 39 39 40 40 40 40 40 40 40 40 40 40 40 40 40 40 40 40 40 40
39 38 38 39 39 39 39 40 34 34 34 34 40 40 34 34 30 30 23 40 40 40 40 40 40 40 40 40 40 40 40 40 40 40 40 39 39 39 40 40 40 40 40 40 40 40 40 40 39 39 39 31 31 31 31 40 34 40 40 40
40 40
>I6629V002B0GK2 length=24 xy=0708_0868 region=2 run=R_2014_12_30_12_21_21_
40 40 40 40 40 40 40 40 40 40 40 40 40 34 34 34 34 40 40 40 40 40 40 40
>I6629V002B0GN3 length=361 xy=0708_0977 region=2 run=R_2014_12_30_12_21_21_
40 40 40 40 40 39 39 39 40 40 40 40 40 40 40 40 40 40 39 39 39 40 40 40 40 40 40 40 40 40 40 39 39 39 40 40 40 39 39 39 40 40 40 40 40 40 40 40 40 40 40 40 40 40 40 39 39 39 40 40
40 40 40 40 40 40 40 40 40 40 40 40 39 39 39 40 40 40 40 40 40 40 40 40 40 40 40 40 40 40 40 40 40 40 40 40 40 40 40 40 40 38 38 38 40 40 40 40 40 40 40 40 40 40 40 40 40 40 40 40
40 40 40 40 40 40 40 40 40 40 40 40 40 40 40 40 40 40 40 40 40 40 40 40 21 21 21 35 40 40 40 40 40 40 40 40 40 40 40 39 39 39 40 40 40 40 40 40 40 40 40 40 40 40 40 40 40 40 40 40
40 40 40 39 39 39 39 40 40 40 40 35 30 30 30 40 40 40 40 40 40 40 40 40 40 40 40 40 40 40 40 40 39 39 39 39 40 40 40 40 40 40 40 40 40 40 40 40 40 40 40 39 39 39 40 40 40 40 33 34
34 34 40 40 39 34 34 34 39 40 40 40 40 40 40 40 40 40 40 40 32 32 32 32 40 40 40 40 40 39 39 30 30 30 35 40 40 40 40 37 37 37 39 35 24 30 30 35 39 40 40 40 39 39 39 40 40 40 40 40
33 33 32 32 40 39 30 26 26 40 40 40 40 40 30 30 30 39 39 35 34 34 35 39 40 40 40 40 40 40 40 40 40 40 40 40 40 30 26 26 28 22 39 40 40 40 40 40 40 40 31 31 31 31 35 16 30 30 40 40
40
>I6629V002B0GP8 length=361 xy=0708_1054 region=2 run=R_2014_12_30_12_21_21_
40 40 40 40 40 39 39 39 40 40 40 40 40 40 40 40 40 40 40 40 40 40 40 40 40 40 39 39 39 40 40 39 39 39 40 40 40 39 39 39 40 40 40 40 40 40 40 40 40 40 40 40 40 40 40 39 39 39 40 40
40 40 40 40 40 40 40 40 40 40 40 40 39 39 39 40 40 40 40 40 40 40 40 40 40 40 40 40 40 40 40 40 40 40 40 40 40 40 40 40 40 39 39 39 40 40 40 40 40 40 40 40 40 40 40 40 40 40 40 40
40 40 40 40 40 40 40 40 40 40 40 40 40 40 40 40 40 40 40 40 39 39 39 39 40 40 40 40 40 40 40 40 40 40 40 40 40 40 40 39 39 39 40 40 40 40 40 40 40 40 40 39 39 39 40 40 40 40 40 35
33 33 40 40 40 40 40 40 40 40 40 40 40 40 40 40 40 39 39 39 39 40 40 40 40 40 40 40 40 40 40 39 39 39 40 40 40 40 40 40 40 40 40 40 40 40 40 40 40 40 39 38 38 39 40 40 36 36 27 24
24 24 40 23 30 24 24 24 28 21 30 30 40 40 40 39 39 39 40 40 39 39 39 40 40 40 40 40 40 40 34 34 35 39 40 40 40 40 40 39 39 39 40 40 34 39 39 39 40 40 40 40 40 40 40 40 40 40 40 40
33 34 33 33 40 40 40 40 40 40 39 39 39 39 39 40 40 40 40 40 40 40 40 39 39 39 39 40 40 40 40 39 35 30 30 30 40 39 34 35 34 34 35 39 39 39 40 40 40 40 34 34 34 31 35 23 35 35 40 40
40
>I6629V002B0GTC length=186 xy=0708_1166 region=2 run=R_2014_12_30_12_21_21_
40 40 40 40 40 39 39 39 40 40 40 40 40 40 40 37 37 37 39 39 37 36 25 25 25 25 35 37 37 37 37 37 37 37 37 37 37 37 37 37 37 37 37 37 37 37 37 37 37 37 37 37 37 37 37 37 37 37 37 37
37 37 37 37 37 37 37 37 37 37 37 37 37 37 37 37 37 37 37 37 37 37 37 37 37 37 37 37 37 37 37 37 37 37 37 37 37 37 37 37 37 37 37 37 37 37 37 37 37 37 37 37 37 37 37 37 37 37 37 37
37 37 37 37 37 37 37 37 37 37 37 37 37 37 37 37 37 37 37 37 37 37 37 37 37 37 37 37 37 37 37 37 37 37 37 37 37 37 37 37 37 37 37 37 37 37 37 37 37 37 37 37 37 37 37 35 35 33 32 32
29 23 25 20 12 12
>I6629V002B0GWI length=24 xy=0708_1280 region=2 run=R_2014_12_30_12_21_21_
40 40 40 40 40 40 40 40 40 40 40 40 40 34 34 34 34 40 40 40 40 40 40 40
>I6629V002B0GWS length=24 xy=0708_1290 region=2 run=R_2014_12_30_12_21_21_
40 40 40 40 40 40 40 40 40 40 40 40 40 33 34 33 33 40 40 40 40 40 40 40
>I6629V002B0GXC length=363 xy=0708_1310 region=2 run=R_2014_12_30_12_21_21_
40 40 40 40 40 39 39 39 40 40 40 40 40 40 40 40 40 40 40 40 40 40 40 40 40 40 40 40 40 40 40 39 39 39 40 40 40 39 39 39 40 40 40 40 38 38 34 34 33 40 40 40 33 33 33 35 35 39 38 32
35 35 40 40 40 40 40 40 40 40 40 40 39 39 39 40 40 38 38 38 38 38 39 38 38 37 38 38 33 34 33 40 40 40 40 40 40 40 40 40 40 37 29 29 25 24 25 28 29 40 40 40 40 40 40 40 40 40 40 40
40 40 40 31 31 31 38 40 40 40 40 40 40 40 38 30 30 30 33 33 33 33 40 40 40 40 38 38 38 38 33 31 31 31 33 40 40 40 40 39 39 39 40 40 40 33 33 33 40 40 40 40 40 40 40 40 40 40 38 33
33 33 40 35 28 28 28 35 35 40 40 28 23 24 24 38 39 40 28 28 29 33 37 38 40 40 40 40 40 40 40 40 38 38 38 38 38 40 40 40 40 40 40 40 40 40 40 40 38 33 28 20 20 19 23 26 26 26 24 24
23 24 23 14 14 29 38 39 39 40 40 40 40 40 40 38 38 38 40 40 40 39 39 37 40 40 40 40 29 24 25 25 25 35 34 39 36 34 31 26 28 28 23 21 23 16 23 23 26 35 31 31 28 26 21 28 26 28 25 16
18 11 11 11 11 11 20 22 20 16 16 18 22 26 32 32 16 16 16 23 23 36 27 27 28 32 32 38 36 36 36 36 36 36 33 32 27 27 27 32 32 33 26 26 26 35 40 40 40 36 36 40 33 33 34 31 27 16 27 27
40 39 37
>I6629V002B0H04 length=362 xy=0708_2742 region=2 run=R_2014_12_30_12_21_21_
40 40 40 40 40 39 39 39 40 40 40 40 40 40 40 40 40 40 38 38 40 40 30 30 25 25 25 25 27 40 40 36 36 34 40 35 40 39 39 39 40 40 40 40 40 40 40 40 40 40 40 40 33 33 29 29 29 29 38 37
40 40 40 40 40 40 40 40 40 40 40 40 40 40 34 30 21 21 21 21 35 34 36 31 40 34 34 34 40 40 40 39 39 39 40 40 40 40 40 40 40 39 39 39 40 40 40 40 40 40 38 34 34 34 34 34 40 40 40 40
40 40 40 36 32 31 31 31 32 35 31 14 14 14 14 14 23 36 36 36 38 40 40 40 40 40 40 40 40 40 40 40 40 38 38 38 40 40 40 39 39 39 40 40 40 40 40 40 40 40 40 40 40 40 40 40 40 40 40 40
40 40 40 40 40 40 38 38 38 40 40 40 40 36 36 31 36 36 36 33 22 17 17 17 17 29 30 31 31 32 32 32 36 36 38 40 40 40 38 38 38 40 40 40 40 40 40 40 40 40 40 39 39 39 40 40 38 38 30 30
30 30 40 32 40 39 39 38 38 34 38 40 40 40 40 40 40 40 40 40 38 38 38 40 40 40 40 38 32 30 30 30 30 30 38 40 40 40 40 36 36 37 40 40 40 38 38 39 38 36 36 40 40 40 38 35 31 22 22 19
18 22 22 19 14 14 14 19 19 19 31 32 23 23 25 25 28 29 36 38 31 28 26 27 27 22 23 23 36 33 29 29 28 36 36 36 38 40 40 36 38 36 36 36 30 30 30 36 26 26 30 31 31 31 29 34 20 34 40 40
40 36
>I6629V002B0H0B length=355 xy=0708_2713 region=2 run=R_2014_12_30_12_21_21_
40 40 40 40 40 39 39 39 40 40 40 40 40 40 40 40 40 40 40 40 40 40 39 39 39 40 40 40 40 40 40 39 39 39 40 40 40 39 39 39 40 40 40 40 40 40 40 40 40 40 40 40 40 40 31 31 31 31 40 40
40 40 40 40 40 40 40 40 40 40 40 40 39 39 39 40 31 31 31 31 39 39 39 40 40 40 40 40 40 40 40 39 39 39 40 40 40 40 40 40 40 40 40 40 40 40 40 40 40 40 40 40 40 40 40 40 40 40 40 40
40 40 40 40 34 33 28 27 22 11 11 11 11 11 11 11 11 11 13 17 14 27 30 32 35 36 40 40 40 40 40 40 40 40 40 40 40 40 40 40 39 39 39 40 40 40 40 40 40 40 40 40 40 40 40 40 40 40 40 40
40 40 40 40 40 40 40 40 40 39 39 39 40 40 40 40 40 40 40 40 40 28 28 30 30 30 40 39 39 39 40 40 40 39 39 39 39 40 40 40 40 40 40 40 40 40 40 40 40 40 40 40 39 39 39 40 40 40 40 31
31 31 31 39 29 40 39 39 39 40 40 40 40 40 40 40 40 40 40 40 40 39 39 39 40 40 40 40 40 40 40 39 39 39 40 40 39 39 36 40 37 37 37 34 39 28 35 35 39 36 36 39 39 39 40 40 34 34 35 39
40 36 36 36 40 40 39 39 30 30 30 30 40 40 40 40 40 36 39 39 39 39 39 39 39 39 40 40 40 40 40 40 40 40 40 40 39 39 39 40 39 39 36 36 36 33 32 26 26 30 25 26 28 22 28
>I6629V002B0H0V length=24 xy=0708_2733 region=2 run=R_2014_12_30_12_21_21_
40 40 40 40 40 40 40 40 40 40 40 40 40 34 34 34 34 40 40 40 40 40 40 40
>I6629V002B0H79 length=52 xy=0708_2999 region=2 run=R_2014_12_30_12_21_21_
40 40 40 40 40 40 40 40 40 40 40 40 40 34 34 34 34 40 40 40 40 40 40 40 40 40 40 40 40 40 40 40 39 38 38 39 39 40 40 40 40 40 40 40 40 31 31 31 31 35 40 40
>I6629V002B0H98 length=24 xy=0708_3070 region=2 run=R_2014_12_30_12_21_21_
40 40 40 40 40 40 40 40 40 40 40 40 40 34 34 34 34 40 40 40 40 40 40 40
>I6629V002B0H9X length=360 xy=0708_3059 region=2 run=R_2014_12_30_12_21_21_
40 40 40 40 40 39 39 39 40 40 40 40 40 40 40 40 40 40 40 40 40 40 40 40 40 40 40 40 40 40 40 39 39 39 40 40 40 39 39 39 40 40 40 40 40 40 40 40 40 40 40 40 40 40 34 34 34 34 40 40
40 40 40 40 40 40 40 40 40 40 40 40 39 39 39 40 34 34 34 34 39 39 39 40 40 40 40 40 40 40 40 34 34 34 40 40 40 40 40 40 40 40 40 40 40 40 40 40 40 40 40 40 40 40 40 40 40 40 40 40
40 40 40 40 40 40 40 40 40 40 40 28 28 28 28 28 40 40 40 40 40 40 40 40 40 40 40 40 40 40 40 40 40 40 40 40 40 40 40 39 39 39 40 40 40 40 40 40 40 40 40 40 40 40 40 40 40 40 40 40
40 40 40 40 40 40 40 40 39 39 39 40 40 40 40 40 40 40 40 40 40 34 34 34 34 40 39 39 39 40 40 40 40 40 40 40 40 40 40 40 40 40 40 40 40 40 40 40 40 40 40 40 40 40 40 40 39 39 27 27
27 27 30 29 40 37 37 37 39 28 34 34 40 40 40 40 40 40 40 35 27 27 27 35 39 40 40 40 39 30 30 30 40 40 40 36 36 39 40 30 30 30 24 35 40 40 40 40 40 40 40 40 40 40 40 40 40 40 30 30
30 30 30 39 40 40 40 40 40 40 40 40 40 40 40 40 40 40 39 34 34 35 40 40 40 40 40 40 40 40 40 40 40 40 40 40 40 40 40 40 40 40 40 40 40 40 28 28 30 31 32 34 34 40 40 40 40 40 40 40
>I6629V002B0HHB length=360 xy=0708_2029 region=2 run=R_2014_12_30_12_21_21_
40 40 40 40 40 39 39 39 40 40 40 40 40 40 40 40 40 40 40 40 40 40 40 40 40 40 40 40 40 40 40 39 39 39 40 40 40 38 38 38 40 40 40 40 40 40 40 40 40 40 40 40 38 38 26 26 26 26 40 37
40 40 40 40 40 40 40 40 40 40 40 40 39 39 39 40 29 29 29 29 39 39 39 37 38 38 29 29 29 30 40 39 39 39 38 38 38 38 40 40 40 40 40 40 40 40 40 40 40 40 40 40 40 40 40 40 40 40 40 40
40 40 40 40 40 40 40 38 38 38 38 22 24 24 24 24 24 40 40 30 40 40 40 40 40 40 40 40 40 40 40 40 40 40 40 40 40 40 40 39 39 39 40 40 40 40 40 39 39 39 40 40 40 40 40 40 40 40 40 40
40 40 40 40 40 38 38 38 40 40 40 40 37 36 36 34 34 38 35 28 16 16 14 14 14 26 29 31 31 33 31 28 28 28 33 33 38 38 40 40 40 40 40 40 40 40 40 40 40 40 40 39 39 39 40 40 40 40 33 30
28 28 38 29 38 28 28 24 24 16 19 19 32 36 38 36 38 36 33 23 23 24 28 35 38 38 27 23 19 21 23 33 35 35 33 27 27 27 33 33 33 36 34 38 20 29 29 35 40 40 40 40 40 40 40 40 40 35 34 33
35 35 39 34 34 34 34 40 40 20 20 32 32 35 34 34 19 16 17 19 19 33 21 23 23 28 33 35 36 36 36 36 22 22 22 40 33 33 27 22 20 22 32 36 36 36 36 36 33 31 31 31 26 22 13 22 27 36 36 36
>I6629V002B0HK5 length=24 xy=0708_2167 region=2 run=R_2014_12_30_12_21_21_
40 40 40 40 40 40 40 40 40 40 40 40 40 34 34 34 34 40 40 40 40 40 40 40
>I6629V002B0HM4 length=363 xy=0708_2238 region=2 run=R_2014_12_30_12_21_21_
40 40 40 40 40 39 39 39 40 40 40 40 40 40 40 40 40 40 40 40 40 40 40 40 40 40 40 40 40 40 40 39 38 38 38 40 40 39 39 39 40 40 40 39 39 39 40 40 40 40 40 40 40 40 39 39 39 40 40 40
40 40 40 40 40 40 40 40 40 40 40 40 40 40 40 40 40 34 34 31 30 34 33 40 40 40 40 40 34 28 26 26 26 26 35 40 35 38 36 40 40 40 40 40 40 40 34 30 30 30 30 30 40 38 34 34 34 34 34 40
40 40 40 40 40 40 40 38 38 38 33 33 33 33 40 40 38 38 38 40 40 40 40 40 40 40 40 40 40 40 40 40 40 40 40 40 40 40 40 40 30 30 30 40 40 40 40 40 40 40 40 40 40 40 40 40 40 40 40 40
40 40 40 40 40 40 40 40 40 40 40 40 40 40 40 40 40 40 40 40 40 40 40 40 40 40 40 30 30 30 38 40 40 40 38 38 38 40 40 40 40 40 40 40 40 40 40 40 40 40 40 40 39 39 39 38 34 34 34 38
39 39 40 40 40 40 40 40 40 40 40 40 38 34 34 34 40 40 40 40 40 39 39 34 34 34 34 40 40 40 40 40 40 40 40 40 34 34 34 38 37 37 37 40 40 40 36 19 19 19 23 21 28 29 29 27 27 26 27 32
36 20 21 21 20 20 34 34 34 34 34 33 30 40 40 40 36 36 30 24 25 25 34 40 40 40 40 40 40 40 40 38 38 37 40 36 38 38 40 40 40 40 38 36 29 25 25 25 40 23 15 30 20 19 19 20 24 20 38 36
40 36 36
>I6629V002B0HM8 length=24 xy=0708_2242 region=2 run=R_2014_12_30_12_21_21_
40 40 40 40 40 40 40 40 40 40 40 40 40 34 34 34 34 40 40 40 40 40 40 40
>I6629V002B0HP0 length=358 xy=0708_2342 region=2 run=R_2014_12_30_12_21_21_
40 40 40 40 40 39 39 39 40 40 40 40 40 40 40 40 40 40 40 39 39 39 40 40 40 40 40 40 40 40 40 39 39 39 40 40 40 39 39 39 39 39 39 40 40 40 40 40 40 40 40 40 40 40 40 40 40 40 40 40
40 40 40 40 40 40 40 40 34 34 33 33 30 30 30 40 40 40 40 40 40 40 40 40 40 40 40 40 40 40 40 40 40 39 39 39 40 40 40 40 40 40 40 40 40 40 40 40 40 40 39 39 39 40 40 40 40 39 39 39
40 40 40 40 40 40 40 40 40 40 40 40 40 40 40 40 40 40 40 40 40 40 40 40 40 40 40 40 40 40 40 40 40 40 40 40 40 40 40 40 40 40 40 40 40 40 40 40 40 40 40 40 39 39 39 40 40 40 40 40
40 40 40 40 40 40 40 40 40 40 40 40 40 40 40 40 40 40 40 40 40 40 40 40 40 40 40 40 39 39 39 40 40 40 40 40 40 40 40 40 40 40 40 40 40 40 40 40 40 40 35 30 30 30 40 40 40 36 27 27
27 27 40 29 40 40 36 36 36 39 40 40 40 40 36 36 40 40 40 36 26 26 26 26 26 30 36 40 27 36 36 36 40 40 40 37 36 36 40 37 37 37 40 40 40 40 40 39 39 39 39 40 40 39 39 39 39 39 39 40
40 40 40 40 40 40 40 40 40 40 40 40 39 34 34 34 34 39 39 40 40 40 40 40 40 30 30 30 35 39 40 40 40 40 39 39 39 40 40 40 40 40 40 40 40 40 40 32 32 34 32 35 16 30 30 40 40 40
>I6629V002B0HT9 length=364 xy=0708_2495 region=2 run=R_2014_12_30_12_21_21_
40 40 40 40 40 39 39 39 40 40 40 40 40 40 40 40 40 40 40 37 37 37 39 39 33 33 33 33 39 40 38 38 38 39 40 40 40 39 39 39 40 40 40 40 40 40 40 40 40 40 39 40 39 38 29 26 26 26 26 38
37 40 40 40 40 40 40 40 40 40 40 40 40 36 36 33 35 35 30 18 17 18 18 22 26 26 26 25 30 29 36 38 40 40 40 40 40 40 40 40 38 38 38 33 23 23 23 23 23 33 33 33 33 40 37 37 37 40 40 40
40 40 40 40 40 28 28 28 28 33 39 39 33 33 33 37 40 39 40 40 40 40 40 40 40 40 40 40 38 33 33 33 33 40 40 40 40 40 40 40 40 40 39 39 39 38 29 29 29 33 40 40 39 40 39 39 39 40 40 40
40 40 39 40 39 37 37 37 37 37 33 33 23 23 23 38 40 40 40 40 40 40 38 38 38 40 40 40 40 40 40 40 40 40 40 40 38 33 33 33 32 38 38 35 33 33 35 30 30 20 20 21 27 25 19 14 14 14 19 30
23 25 14 14 14 14 22 18 30 22 14 14 14 14 19 19 23 32 28 28 30 28 25 20 16 16 16 18 20 32 33 33 32 33 29 30 32 35 32 28 28 28 28 33 33 33 38 32 20 28 28 32 35 37 32 32 30 30 38 38
30 30 30 34 24 24 24 24 26 32 32 32 32 32 38 36 36 38 38 38 38 32 32 32 25 25 28 32 37 37 37 37 36 36 36 36 36 29 30 30 36 16 16 16 15 15 23 34 36 36 36 33 33 34 33 34 34 32 34 34
33 39 39 39
>I6629V002B0HVT length=361 xy=0708_2551 region=2 run=R_2014_12_30_12_21_21_
40 40 40 40 40 39 39 39 40 40 40 40 40 40 40 40 40 40 40 40 40 40 40 40 40 40 40 40 40 40 40 39 39 39 40 40 40 39 39 39 40 40 40 40 40 40 40 40 40 40 40 40 40 40 40 39 39 39 40 40
40 40 40 40 40 40 40 40 40 40 40 40 26 26 26 40 40 40 40 40 40 40 40 40 40 40 40 40 40 40 40 40 40 40 40 40 40 40 40 40 40 39 39 39 40 40 40 40 40 40 40 40 40 40 40 40 40 40 40 40
40 40 40 40 40 40 40 40 40 40 40 40 40 40 40 40 40 40 40 40 40 40 40 40 40 40 40 40 40 40 40 40 40 40 40 40 40 40 40 39 38 38 39 39 40 40 40 40 40 40 40 40 40 40 40 40 40 40 40 40
40 40 40 40 40 40 40 40 40 40 40 40 40 39 39 39 39 40 40 40 40 40 40 40 40 40 40 40 40 40 40 40 40 40 40 40 40 40 40 40 40 40 40 40 40 40 40 40 40 40 40 39 39 39 40 40 39 39 31 32
33 32 40 34 39 38 38 39 40 40 40 40 40 40 40 40 40 40 40 40 39 39 39 40 40 40 40 40 40 40 40 40 40 40 40 40 40 40 40 39 39 39 40 40 40 40 40 40 40 40 40 40 40 40 40 40 40 40 40 40
34 34 32 32 40 40 40 40 40 40 40 40 40 40 40 40 40 40 40 40 40 40 40 40 40 40 40 40 40 40 40 40 40 40 40 40 40 40 40 40 40 40 40 40 40 40 40 40 40 40 34 34 34 31 35 16 30 30 40 40
40
>I6629V002B0HYB length=15 xy=0708_2641 region=2 run=R_2014_12_30_12_21_21_
39 25 25 25 23 25 32 30 29 28 27 27 28 25 18
>I6629V002B0HYV length=358 xy=0708_2661 region=2 run=R_2014_12_30_12_21_21_
40 40 40 40 40 39 39 39 40 40 40 40 40 40 40 40 40 40 40 39 39 39 40 40 40 40 40 40 40 40 40 39 39 39 40 40 40 39 39 39 39 39 39 40 40 40 40 40 40 40 40 40 40 40 40 40 40 40 39 39
39 39 40 40 40 40 40 40 34 34 34 34 39 39 39 40 40 40 40 40 40 40 40 40 40 40 40 40 40 40 40 40 40 39 39 39 40 40 40 40 40 40 40 40 40 40 40 40 40 40 39 39 39 40 40 40 40 40 40 40
40 40 40 40 40 40 40 40 40 40 40 40 40 40 40 40 40 40 40 40 40 40 40 40 40 40 40 40 40 40 40 40 40 40 40 40 40 40 40 40 40 40 40 40 40 40 40 40 40 40 40 40 40 40 40 40 40 40 40 40
40 40 40 40 40 40 40 40 40 40 40 40 40 40 40 40 40 40 40 40 40 40 40 40 40 40 40 40 40 40 40 39 39 39 40 40 40 40 40 40 40 40 40 40 40 40 40 40 40 40 40 39 39 39 40 40 40 40 34 34
33 33 40 40 40 40 40 40 40 40 39 39 39 40 40 40 40 40 40 40 39 39 39 39 39 39 40 40 40 40 40 40 39 39 39 38 39 39 40 39 39 39 40 40 37 39 39 40 40 40 40 40 40 40 40 40 40 40 40 40
40 40 40 40 40 40 40 40 40 40 40 40 40 40 40 40 40 40 40 40 40 40 40 40 40 40 40 40 40 40 40 40 40 40 39 39 39 40 40 40 40 40 40 40 39 39 39 31 31 34 32 40 34 40 40 40 40 39
>I6629V002B0I1D length=360 xy=0708_4047 region=2 run=R_2014_12_30_12_21_21_
40 40 40 40 40 39 39 39 40 40 40 40 40 40 40 40 40 40 40 40 40 40 40 40 40 40 40 40 40 40 40 39 39 39 40 40 40 39 39 39 40 40 40 40 40 40 40 40 40 40 40 40 40 40 34 34 34 34 40 40
40 40 40 40 40 40 40 40 40 40 40 40 39 39 39 40 34 34 34 34 39 39 39 40 40 40 40 40 40 40 40 39 39 39 40 40 40 40 40 40 40 39 39 39 40 40 40 40 40 40 40 40 40 40 40 40 40 40 40 40
40 40 40 40 40 40 40 40 40 40 40 25 25 25 25 25 40 40 40 40 40 40 40 40 40 40 40 40 40 40 40 40 40 40 40 40 40 40 40 39 39 39 40 40 40 40 40 40 40 40 40 40 40 40 40 40 40 40 40 40
40 40 40 40 39 39 39 40 40 40 40 40 40 40 40 40 40 40 40 40 40 21 21 21 21 35 40 40 40 40 40 40 40 40 40 40 40 40 40 40 40 40 40 40 40 40 40 40 40 40 40 34 34 34 40 40 40 40 33 33
31 31 40 32 40 30 30 30 30 28 34 39 40 40 40 40 40 40 40 39 38 38 39 40 40 40 40 40 40 40 40 40 40 40 40 39 39 39 40 39 39 39 40 40 40 40 40 40 40 40 40 40 40 40 40 39 39 39 40 40
39 39 39 40 40 40 40 40 40 40 40 40 40 40 40 40 40 40 40 40 40 40 39 39 39 40 40 40 40 40 40 40 40 40 40 40 40 40 40 40 40 40 40 40 40 40 40 40 40 32 34 34 31 35 16 30 30 40 40 40
>I6629V002B0I4L length=360 xy=0709_0067 region=2 run=R_2014_12_30_12_21_21_
40 40 40 40 40 39 39 39 40 40 40 40 40 40 40 40 40 40 40 40 40 40 40 40 40 40 40 40 40 40 40 39 39 39 40 40 40 39 39 39 40 40 40 40 40 40 40 40 40 40 40 40 24 24 21 21 21 21 35 40
40 40 40 40 40 40 40 40 40 40 40 40 38 38 38 40 33 33 33 33 39 39 39 40 40 40 40 40 40 40 40 39 39 39 40 40 40 40 40 40 40 40 40 40 40 40 40 40 40 40 40 40 40 40 40 40 40 40 40 40
40 40 40 40 40 40 40 40 40 40 40 21 21 21 21 21 21 40 40 23 40 40 40 40 40 40 40 40 40 40 40 40 40 40 40 40 40 40 40 39 39 39 40 40 40 40 40 40 40 40 40 40 40 40 40 40 40 40 40 40
40 40 40 40 40 40 40 40 40 40 40 40 40 40 40 40 40 40 40 40 28 28 28 28 28 40 39 39 39 40 40 40 40 40 40 40 40 40 40 40 40 40 40 40 40 40 40 40 40 40 40 39 39 39 40 40 40 40 33 33
34 34 40 40 40 39 39 39 40 40 40 40 40 40 40 40 40 40 40 40 39 39 39 40 40 40 40 40 40 40 40 40 40 40 40 39 39 39 40 39 39 39 40 40 40 40 40 40 40 40 40 40 40 40 40 40 40 40 40 40
39 39 39 40 40 39 39 39 40 40 40 40 40 40 40 40 40 40 40 40 40 40 40 40 40 40 40 40 40 40 40 40 40 39 39 39 39 40 40 40 40 40 40 40 40 40 40 40 40 32 34 34 34 40 40 40 40 40 40 40
>I6629V002B0IF0 length=340 xy=0708_3278 region=2 run=R_2014_12_30_12_21_21_
40 40 40 40 40 39 38 38 38 40 40 40 40 40 40 40 40 40 40 40 40 40 40 40 40 40 40 40 40 40 40 26 26 26 40 40 40 39 39 39 40 40 40 40 40 40 40 40 34 34 34 40 38 38 38 38 39 39 40 40
40 40 40 40 40 40 40 40 40 40 40 40 39 39 39 40 40 38 38 38 38 38 37 40 40 39 34 34 34 40 38 38 38 38 40 40 40 40 40 40 40 38 38 38 38 38 40 40 38 38 38 38 38 40 40 40 40 40 40 40
38 38 38 38 38 38 40 40 40 40 40 34 34 34 38 30 30 30 34 34 40 40 40 40 40 40 40 40 40 40 40 40 40 40 38 30 30 30 40 39 39 39 40 40 38 38 38 40 40 40 40 40 40 40 40 40 40 40 40 40
40 40 40 40 40 40 40 40 40 40 40 40 40 40 40 40 40 40 38 38 38 40 40 40 40 34 30 30 30 30 40 40 40 40 40 40 40 40 40 40 40 40 40 38 38 38 40 38 37 36 36 33 31 31 33 36 22 23 18 18
18 18 29 22 38 33 33 33 36 34 40 40 40 40 40 40 40 40 38 34 24 24 24 34 40 40 40 40 40 40 40 36 34 30 33 36 33 33 31 17 17 17 16 17 15 27 27 31 28 28 30 32 32 26 28 28 28 28 26 22
14 14 14 14 20 30 30 30 29 31 31 31 36 36 36 38 39 40 40 40 40 40 40 40 40 40 40 40 40 36 34 34 34 36 38 36 36 36 23 24
>I6629V002B0IF4 length=24 xy=0708_3282 region=2 run=R_2014_12_30_12_21_21_
40 40 40 40 40 40 40 40 40 40 40 40 40 34 34 34 34 40 40 40 40 40 40 40
>I6629V002B0IH6 length=361 xy=0708_3356 region=2 run=R_2014_12_30_12_21_21_
40 40 40 40 40 39 39 39 40 40 40 40 40 40 40 40 40 40 40 40 40 40 40 40 40 40 40 40 40 40 40 39 39 39 40 40 40 39 39 39 40 40 40 40 40 40 40 40 40 40 40 40 40 40 40 39 39 39 40 40
40 40 40 40 40 40 40 40 40 40 40 40 39 39 39 40 40 40 40 40 40 40 40 40 40 40 40 40 40 40 40 40 40 40 40 40 40 40 40 40 40 39 39 39 40 40 40 40 40 40 40 40 40 40 40 40 40 40 40 40
40 40 40 40 40 40 40 40 40 40 40 40 40 40 40 40 40 40 40 40 40 40 40 40 40 40 40 40 40 40 40 40 40 40 40 40 40 40 40 39 39 39 40 40 40 40 40 40 40 40 40 40 40 40 40 40 40 40 40 40
40 40 40 40 40 40 40 40 40 40 40 40 40 40 40 40 40 40 40 40 40 40 40 40 40 40 34 34 35 39 40 40 40 40 40 40 40 40 40 40 40 40 40 40 40 40 40 40 40 40 40 39 39 39 40 40 40 40 33 33
34 34 40 40 40 39 39 39 40 28 34 34 40 40 40 40 40 40 40 40 39 39 39 40 40 40 40 40 40 40 40 40 40 40 40 40 40 40 40 39 39 39 40 40 40 40 40 40 40 40 40 40 40 40 40 40 40 40 40 40
32 32 32 30 35 35 35 39 40 40 40 40 40 40 40 40 40 40 40 40 40 40 40 39 39 39 40 40 40 40 40 40 40 40 40 40 40 40 40 40 40 40 40 40 40 40 40 40 40 40 34 34 34 32 35 23 35 35 40 40
40
>I6629V002B0IK1 length=361 xy=0708_3459 region=2 run=R_2014_12_30_12_21_21_
40 40 40 40 40 39 39 39 40 40 40 40 40 40 40 40 40 40 40 40 40 40 40 40 40 40 40 40 40 40 40 39 39 39 40 40 40 39 39 39 40 40 40 40 40 40 40 40 40 40 40 40 40 40 40 39 39 39 40 40
40 40 40 40 40 40 40 40 40 40 40 40 39 39 39 40 40 40 40 40 40 40 40 40 40 40 40 40 40 40 40 40 40 40 40 40 40 40 40 40 40 39 39 39 40 40 40 40 40 40 40 40 40 40 40 40 40 40 40 40
40 40 40 40 40 40 40 40 40 40 40 40 40 40 40 40 40 40 40 40 40 40 40 40 40 40 40 40 40 40 40 40 40 40 40 40 40 40 40 39 39 39 40 40 40 40 40 40 40 40 40 40 40 40 40 40 40 40 40 40
40 40 40 40 40 40 40 40 40 40 40 40 40 40 40 40 40 40 40 40 40 40 40 40 40 40 40 40 40 40 40 40 40 40 40 40 40 40 40 40 40 40 40 40 40 40 40 40 40 40 40 39 39 39 40 40 40 40 34 34
34 34 40 40 40 39 39 39 40 40 40 40 40 40 40 40 40 40 40 40 39 39 39 40 40 40 40 40 40 40 40 40 40 40 40 40 40 40 40 39 39 39 40 40 40 40 40 40 40 40 40 40 40 39 39 39 40 40 40 40
32 32 33 33 40 40 40 40 40 40 40 40 40 40 40 40 40 40 40 40 40 40 40 40 40 40 40 40 40 40 40 40 40 40 40 40 40 40 40 40 40 40 40 40 40 40 40 40 40 40 34 34 34 33 40 34 40 40 40 40
40
>I6629V002B0IK9 length=178 xy=0708_3467 region=2 run=R_2014_12_30_12_21_21_
40 40 40 40 40 39 39 39 40 40 40 40 40 39 37 33 33 33 37 39 39 39 38 38 37 37 37 37 37 37 37 31 31 31 37 37 37 37 37 37 37 37 37 37 37 37 37 37 35 35 36 37 37 37 37 37 37 37 37 37
37 37 37 37 37 37 37 37 37 37 37 37 37 37 37 37 35 36 36 36 37 37 37 37 37 37 37 37 37 37 37 37 37 37 37 37 37 37 37 37 37 37 37 37 37 37 37 37 37 37 37 37 37 37 37 37 37 37 37 37
37 37 37 37 37 37 37 37 37 35 35 35 37 37 37 37 37 37 37 37 37 37 37 37 37 37 37 37 37 37 37 37 37 37 37 37 37 37 37 37 37 37 37 37 37 35 35 33 31 30 27 21 13 12 13 12 12 13
>I6629V002B0IKJ length=24 xy=0708_3441 region=2 run=R_2014_12_30_12_21_21_
40 40 40 40 40 40 40 40 40 40 40 40 40 34 34 34 34 40 40 40 40 40 40 40
>I6629V002B0IMN length=362 xy=0708_3517 region=2 run=R_2014_12_30_12_21_21_
40 40 40 40 40 40 40 40 40 40 40 40 40 40 40 40 40 40 40 40 40 40 40 40 40 40 40 40 40 40 40 39 39 39 40 40 40 39 39 39 39 39 39 40 40 40 40 40 40 40 40 40 39 39 38 38 39 40 40 40
40 40 40 40 40 40 40 40 40 40 40 40 38 38 38 40 40 40 40 40 39 39 39 40 40 40 34 34 34 34 38 40 40 34 34 34 34 40 40 40 40 40 40 40 40 39 39 39 40 40 40 40 40 40 40 40 40 40 40 40
40 40 40 40 40 40 40 40 40 33 33 34 34 40 40 28 28 28 28 28 40 40 40 40 39 39 39 40 40 40 40 40 40 40 40 40 40 40 40 39 39 39 40 40 40 40 40 40 40 40 40 40 40 40 39 39 39 40 40 40
40 40 40 40 40 40 39 39 39 40 40 40 40 40 40 40 40 40 40 39 39 39 40 40 40 40 39 39 39 40 40 40 40 40 40 40 40 40 40 40 40 40 40 40 40 40 40 40 40 40 40 39 39 39 40 40 40 39 31 31
34 34 40 40 40 40 40 40 40 39 39 39 40 40 40 40 40 40 40 40 33 33 33 33 40 40 40 40 40 40 39 39 39 40 40 40 40 40 40 39 39 39 40 40 40 40 40 40 40 40 40 40 40 40 40 40 40 39 39 39
40 40 40 40 39 39 39 39 25 25 25 23 23 40 40 36 36 36 39 39 39 39 39 39 39 40 40 40 40 40 40 40 40 40 40 35 35 35 34 39 39 36 40 36 33 33 33 40 32 28 30 29 29 29 29 40 26 40 40 40
37 36
>I6629V002B0INB length=358 xy=0708_3541 region=2 run=R_2014_12_30_12_21_21_
40 40 40 40 40 39 39 39 40 40 40 40 40 40 40 40 39 39 38 34 34 38 40 40 40 40 40 40 40 40 40 39 39 39 40 40 40 39 39 39 39 39 39 40 40 40 40 40 40 40 40 40 40 40 40 40 40 40 40 40
40 40 40 40 40 39 39 39 34 34 34 34 39 39 39 40 40 40 40 40 40 40 40 40 40 40 40 40 40 40 40 40 40 38 38 38 40 40 40 40 40 40 40 40 40 40 40 40 40 40 39 39 39 40 40 40 40 40 40 40
40 40 40 40 40 40 40 40 40 40 40 40 40 40 40 40 40 40 40 40 40 40 40 40 40 40 40 40 40 40 40 40 40 40 40 40 40 40 40 40 40 40 40 40 40 40 40 40 40 40 40 40 40 40 40 39 39 39 39 39
40 40 40 40 39 39 39 39 40 40 40 39 39 39 40 40 40 40 40 40 40 40 40 40 40 40 40 40 40 40 40 40 40 40 40 40 39 39 39 40 40 40 40 40 40 40 40 40 40 40 40 39 39 39 40 40 40 40 21 21
26 24 24 21 30 10 27 27 30 30 30 30 30 40 36 36 39 39 40 40 39 39 39 39 39 39 40 40 40 35 34 34 35 35 39 38 36 36 40 36 36 36 40 39 28 35 35 39 35 35 35 39 40 40 40 40 40 40 40 40
40 40 40 40 40 40 36 36 36 36 40 30 26 26 26 26 24 36 36 38 36 36 36 40 39 26 30 30 30 39 40 40 40 40 36 36 36 40 40 35 17 26 26 30 34 40 40 34 34 34 31 35 23 35 35 40 40 40
>I6629V002B0INM length=24 xy=0708_3552 region=2 run=R_2014_12_30_12_21_21_
40 40 40 40 40 40 40 40 40 40 40 40 40 34 34 34 34 40 40 40 40 40 40 40
>I6629V002B0IUY length=361 xy=0708_3816 region=2 run=R_2014_12_30_12_21_21_
40 40 40 40 40 39 39 39 40 40 40 40 40 40 40 40 40 40 40 40 40 40 40 40 40 40 40 40 40 40 40 39 39 39 40 40 40 39 39 39 40 40 40 40 40 40 40 40 40 40 40 40 40 40 40 38 38 38 40 40
40 40 40 40 40 40 40 40 40 40 40 40 39 39 39 40 40 40 40 40 40 40 40 40 40 40 40 40 40 40 40 40 40 40 40 40 40 40 40 40 40 39 39 39 40 40 40 40 40 40 40 40 40 40 40 40 40 40 40 40
40 40 40 40 40 40 40 40 40 40 40 40 40 40 40 40 40 40 40 40 40 40 40 40 40 40 40 40 40 40 40 40 40 40 40 40 40 40 40 39 39 39 40 40 40 40 40 40 40 40 40 40 40 40 40 40 40 40 40 40
40 40 40 40 40 40 40 40 40 40 40 40 40 40 40 40 40 40 40 40 40 40 40 40 40 40 40 40 40 40 40 40 40 40 40 40 40 40 40 40 40 40 40 40 40 40 40 40 40 40 40 39 39 39 40 40 40 40 34 34
34 33 40 40 40 39 39 39 40 40 40 40 40 40 40 40 40 40 40 40 39 39 39 40 40 40 40 40 40 40 40 40 40 40 40 40 40 40 40 39 39 39 40 40 37 39 39 39 39 40 40 40 40 40 40 40 40 40 40 40
34 34 32 32 40 40 39 39 39 40 40 40 40 40 40 40 40 40 40 40 40 40 40 39 39 39 40 40 40 40 40 40 40 40 40 40 40 40 40 39 39 39 40 35 34 34 40 40 40 40 26 26 26 26 40 34 40 40 40 40
40
>I6629V002B0IVR length=361 xy=0708_3845 region=2 run=R_2014_12_30_12_21_21_
40 40 40 40 40 30 30 30 40 40 40 40 40 40 39 26 26 26 34 34 40 40 40 40 40 40 40 40 40 40 40 39 39 39 40 40 40 39 39 39 40 40 40 40 40 40 40 40 40 40 40 40 40 40 40 40 40 40 40 40
40 40 40 40 40 40 40 40 40 40 40 40 39 39 39 40 34 34 34 34 39 39 39 40 40 40 40 40 40 40 40 39 39 39 40 40 40 40 40 40 40 40 40 40 34 34 34 34 40 40 40 40 40 40 40 40 40 40 40 40
40 40 40 40 40 40 40 40 40 40 40 39 39 39 40 40 40 40 40 40 40 40 39 39 39 40 40 40 40 40 40 40 40 40 40 40 40 40 40 39 39 39 40 40 40 40 40 40 40 40 40 40 40 40 40 40 40 40 40 40
40 40 40 40 40 40 40 40 40 40 40 40 40 40 40 40 40 40 40 40 40 40 40 40 40 40 40 40 40 40 40 40 40 40 40 40 40 40 40 40 40 40 40 40 40 40 40 40 40 40 40 39 39 39 40 40 40 40 34 34
34 33 40 40 40 39 39 39 40 40 40 40 40 40 40 40 40 40 40 40 39 39 39 40 40 40 40 40 40 40 39 39 39 40 40 40 40 40 40 39 39 39 40 40 40 40 40 40 40 40 40 40 40 40 40 40 40 40 40 40
39 39 39 40 40 39 39 39 39 40 40 40 40 40 35 34 34 39 40 40 40 40 40 40 40 40 40 40 40 40 40 40 40 40 40 40 40 40 39 35 34 34 40 40 40 40 40 40 40 40 34 34 34 33 39 29 39 40 40 39
39
>I6629V002B0IYC length=356 xy=0708_3938 region=2 run=R_2014_12_30_12_21_21_
40 30 30 30 34 25 23 23 40 37 35 35 37 40 40 37 37 38 38 40 40 40 38 38 33 35 35 35 40 40 38 38 38 39 40 40 40 39 39 39 40 40 40 40 40 40 40 40 40 40 40 40 40 40 38 35 33 33 40 40
40 40 40 25 23 23 29 29 37 39 40 37 28 28 28 39 40 40 40 40 40 40 40 40 40 40 40 40 40 40 33 33 34 37 39 40 37 37 37 33 33 21 21 21 37 37 40 40 40 40 40 40 40 40 40 40 40 40 40 40
40 40 40 40 40 40 40 40 40 40 40 40 40 40 40 40 40 40 40 40 40 40 38 38 33 33 33 38 40 40 38 38 38 40 40 40 40 40 33 26 26 26 38 38 40 40 40 40 40 40 40 40 33 33 33 40 40 40 39 39
39 39 40 40 37 37 33 32 32 35 35 32 32 32 35 35 35 35 35 37 40 40 40 40 37 28 28 29 38 40 40 40 40 40 40 38 38 38 40 40 38 38 38 40 40 40 40 40 40 38 28 28 28 28 40 40 40 40 33 33
33 31 38 27 32 32 32 39 38 32 38 38 40 40 40 32 32 32 38 38 39 39 39 40 40 40 40 40 40 40 40 40 40 40 40 40 40 40 38 38 33 36 40 40 34 38 38 38 38 20 20 20 21 20 28 27 35 38 34 27
24 24 24 28 38 32 21 21 21 38 35 28 27 27 31 38 36 38 31 20 20 20 22 20 38 38 38 35 35 35 36 36 35 30 30 31 35 39 34 30 21 19 19 39 39 39 39 35 34 34 39 31 33 33 31 21
>I6629V002B0J1Q length=362 xy=0709_1260 region=2 run=R_2014_12_30_12_21_21_
40 40 40 40 40 39 39 39 40 40 40 40 40 40 40 40 40 40 40 40 40 40 40 40 40 39 39 39 40 40 40 39 39 39 40 40 40 39 39 39 40 40 40 40 40 40 40 40 40 40 40 40 40 40 40 28 29 29 29 29
40 40 40 40 40 40 40 40 40 40 40 40 39 39 39 40 34 34 34 34 40 40 40 40 40 40 40 40 40 40 40 39 39 39 40 40 40 40 40 40 40 40 40 40 40 40 40 40 40 40 39 39 39 40 40 40 40 40 39 39
39 40 40 40 40 39 39 39 40 40 40 40 40 40 40 40 40 40 40 40 40 40 40 40 40 40 40 40 40 40 40 40 40 40 40 40 40 40 40 39 39 39 40 40 40 40 40 40 40 40 40 40 40 40 39 39 39 40 40 40
40 40 40 40 39 39 39 40 40 40 40 40 40 40 40 40 40 40 40 40 40 40 40 40 40 40 40 40 40 40 40 40 40 35 35 35 39 40 40 40 40 40 40 40 40 40 40 40 40 40 40 30 30 30 35 40 40 40 31 31
31 31 40 34 40 39 39 39 40 40 40 40 40 40 40 40 40 40 40 40 39 39 39 40 40 40 40 40 40 40 40 40 40 40 40 40 40 40 40 39 39 39 40 40 40 40 40 40 40 40 40 40 40 40 38 33 29 20 19 19
24 24 24 24 36 36 33 33 33 40 40 40 40 40 39 39 39 40 40 40 40 40 39 35 34 34 40 40 40 30 30 30 40 40 40 40 40 40 40 40 40 40 40 40 39 39 39 40 40 40 40 34 34 34 31 35 16 30 30 40
40 40
>I6629V002B0J4Q length=363 xy=0709_1368 region=2 run=R_2014_12_30_12_21_21_
40 40 40 40 40 39 39 39 40 40 40 40 40 40 40 40 40 40 40 40 40 40 40 40 40 40 40 40 40 40 40 39 39 39 40 40 40 39 39 39 40 40 40 40 40 40 40 40 40 40 40 40 40 40 40 40 40 40 40 40
40 40 40 40 40 40 40 40 40 40 40 40 34 34 34 34 40 40 40 40 39 39 39 40 40 40 40 40 40 40 40 40 40 40 40 40 40 40 40 40 40 40 40 39 39 39 40 40 40 39 39 39 40 40 40 40 40 40 40 40
40 40 40 40 40 40 40 40 40 32 32 32 32 40 40 40 40 40 40 40 40 40 40 40 40 40 40 40 40 40 40 40 40 40 40 40 40 40 40 39 39 39 40 40 40 40 40 40 40 40 40 40 40 40 40 40 40 40 40 40
40 40 40 40 40 40 40 40 40 40 40 40 40 40 40 40 40 40 39 39 39 40 40 40 40 40 38 38 38 40 35 30 30 30 40 40 40 40 40 40 40 40 40 40 40 39 39 39 40 40 40 39 39 39 40 40 40 40 32 32
31 31 40 35 40 39 30 30 30 35 40 40 40 40 40 40 40 40 40 40 39 39 39 40 40 40 40 40 40 40 40 40 40 40 40 40 40 40 40 39 39 39 40 40 40 40 34 34 34 35 34 39 39 40 40 40 40 40 40 32
32 34 34 40 40 39 35 34 34 40 40 40 40 39 39 36 36 40 40 40 40 40 39 39 34 30 30 30 30 40 40 40 40 40 40 40 39 39 39 39 39 39 39 39 29 29 26 26 26 23 30 40 31 31 31 31 39 29 39 40
40 40 40
>I6629V002B0J79 length=357 xy=0709_1495 region=2 run=R_2014_12_30_12_21_21_
40 40 40 40 40 39 39 39 40 40 40 40 40 40 40 40 40 39 38 33 33 38 34 34 30 30 24 24 25 34 33 34 34 34 39 35 40 39 39 38 39 39 40 40 40 40 40 40 40 40 40 40 40 40 40 39 39 39 39 32
34 34 40 40 40 40 40 40 40 40 40 40 39 39 39 40 40 39 39 39 39 39 39 40 40 40 40 40 40 40 40 40 40 40 40 40 40 40 40 40 40 39 39 39 40 40 40 40 40 40 40 40 40 40 40 40 40 40 40 40
40 40 40 40 40 40 40 40 40 40 40 40 40 40 40 40 40 40 40 40 40 40 40 40 40 40 40 40 40 40 40 40 40 40 40 40 40 40 40 39 39 39 40 40 40 40 40 40 40 40 40 40 40 40 40 40 40 40 40 40
40 40 40 40 40 40 40 40 40 40 40 40 40 40 40 40 40 40 40 40 40 40 40 40 40 40 40 40 40 40 40 40 40 40 40 40 40 40 40 40 40 40 40 40 40 40 40 40 40 40 40 39 39 39 40 40 40 40 34 34
34 34 40 40 40 39 39 39 40 40 40 40 40 40 40 40 40 40 40 40 39 39 39 40 40 40 40 40 40 40 40 40 40 40 40 40 40 40 40 39 39 39 40 40 40 40 40 40 40 40 40 40 40 40 40 39 39 39 39 39
34 34 34 34 40 40 39 39 39 40 40 40 40 40 39 39 39 40 40 40 34 34 35 35 40 40 40 40 40 40 40 40 40 40 40 40 40 40 40 40 40 40 40 40 40 40 40 40 40 40 31 31 31 31 35 16 30
>I6629V002B0J7B length=24 xy=0709_1461 region=2 run=R_2014_12_30_12_21_21_
40 40 40 40 40 40 40 40 40 40 40 40 40 34 34 34 34 40 40 40 40 40 40 40
>I6629V002B0J7W length=358 xy=0709_1482 region=2 run=R_2014_12_30_12_21_21_
40 40 40 40 40 39 39 39 40 40 40 40 40 40 40 40 40 40 40 39 39 39 40 40 40 40 40 40 40 40 40 39 39 39 40 40 40 39 39 39 39 39 39 40 40 40 40 40 40 40 40 40 40 40 40 40 40 40 40 40
40 40 40 40 40 40 40 40 34 34 34 34 39 39 39 40 40 40 40 40 40 40 40 40 40 40 39 39 39 39 40 40 40 39 39 39 40 40 40 40 40 40 40 40 40 40 40 40 40 40 39 39 39 40 40 40 40 40 40 40
40 40 40 40 40 40 40 40 40 40 40 40 40 40 40 40 40 40 40 40 40 40 40 40 40 40 40 40 40 40 40 40 40 40 40 40 40 40 40 40 40 40 40 40 40 40 40 40 40 40 40 40 40 40 40 40 40 40 40 40
40 40 40 40 39 39 39 39 40 40 40 40 40 40 40 40 40 40 40 40 40 40 40 40 40 40 40 40 40 40 40 40 40 40 40 40 40 40 40 40 40 40 40 40 40 40 40 40 40 40 40 38 38 38 40 40 21 21 21 21
21 21 39 17 40 40 40 40 40 40 40 40 40 40 40 40 40 40 40 40 39 39 39 39 39 39 40 40 40 39 35 34 34 35 35 38 39 36 40 36 36 36 34 39 34 40 40 40 39 39 39 40 40 40 40 39 35 34 34 40
40 40 40 40 36 34 34 34 40 40 40 36 32 32 32 28 28 26 26 36 33 34 34 40 39 35 34 34 39 40 40 40 40 40 40 40 40 40 35 35 30 30 30 40 40 40 40 32 32 31 31 30 13 26 26 40 40 40
>I6629V002B0JA3 length=361 xy=0709_0301 region=2 run=R_2014_12_30_12_21_21_
40 40 40 40 40 39 39 39 40 40 40 40 40 40 40 40 40 40 40 40 40 40 40 40 40 40 40 40 40 40 40 39 39 39 40 40 40 39 39 39 40 40 40 40 40 40 40 40 40 40 40 40 40 40 40 39 39 39 40 40
40 40 40 40 40 40 40 40 40 40 40 40 39 39 39 40 40 40 40 40 40 40 40 40 40 40 40 40 40 40 40 40 40 40 40 40 40 40 40 40 40 39 39 39 40 40 40 40 40 40 40 40 40 40 40 40 40 40 40 40
40 40 40 40 40 40 40 40 40 40 40 40 40 40 40 40 40 40 40 40 40 40 40 40 40 40 40 40 40 40 40 40 40 40 40 40 40 40 40 39 39 39 40 40 40 40 40 40 40 40 40 40 40 40 40 40 40 40 40 40
40 40 40 40 40 40 40 40 40 40 40 40 40 40 40 40 40 40 40 40 26 26 26 39 40 40 40 40 40 40 40 40 40 40 40 40 40 40 40 40 40 40 40 40 40 40 40 40 40 40 40 39 39 39 40 40 40 40 34 34
34 34 40 40 40 39 39 39 40 40 40 40 40 40 40 40 40 40 40 40 39 39 39 40 40 40 40 40 40 40 40 40 40 40 40 40 40 40 40 39 39 39 39 39 37 39 39 40 40 40 40 40 40 40 40 40 40 40 36 34
20 20 20 20 36 36 36 39 39 40 40 40 40 40 40 40 40 40 40 40 40 40 40 40 40 40 40 40 40 39 39 39 39 40 40 40 40 40 40 40 40 40 40 40 40 40 40 40 40 40 33 33 33 33 40 40 40 40 40 40
40
>I6629V002B0JAW length=24 xy=0709_0294 region=2 run=R_2014_12_30_12_21_21_
40 40 40 40 40 40 40 40 40 40 40 40 40 34 34 34 34 40 40 40 40 40 40 40
>I6629V002B0JBJ length=361 xy=0709_0317 region=2 run=R_2014_12_30_12_21_21_
40 40 40 40 40 39 39 39 40 40 40 40 40 40 40 40 40 40 40 40 40 40 40 40 40 40 40 40 40 40 40 39 39 39 40 40 40 39 39 39 40 40 40 40 40 40 40 40 40 40 40 40 40 40 40 39 39 39 40 40
40 40 40 40 40 40 40 40 40 40 40 40 39 39 39 40 40 40 40 40 40 40 40 40 40 40 40 40 40 40 40 40 40 40 40 40 40 40 40 40 40 39 39 39 40 40 40 40 40 40 40 40 40 40 40 40 40 40 40 40
40 40 40 40 40 40 40 40 40 40 40 40 40 40 40 40 40 40 40 40 40 40 40 40 40 40 40 40 40 40 40 40 40 40 40 40 40 40 40 39 39 39 40 40 40 40 40 40 40 40 40 40 40 40 40 40 40 40 40 40
40 40 40 40 40 40 40 40 40 40 40 40 40 40 40 40 40 40 40 40 40 40 40 40 40 40 40 40 40 40 40 40 40 40 40 40 40 40 40 40 40 40 40 40 40 40 40 40 40 40 40 38 38 38 39 40 40 40 33 33
33 33 40 40 40 39 39 39 40 40 40 40 40 40 40 40 40 40 40 40 39 39 39 40 40 40 40 40 40 40 40 40 40 40 40 40 40 40 40 39 38 38 39 39 34 40 40 40 40 40 40 40 40 40 40 40 40 40 40 40
34 34 34 34 40 40 40 40 40 39 38 38 39 40 40 40 40 40 40 40 40 40 39 35 35 35 39 40 40 40 40 40 40 39 39 39 40 40 40 40 39 39 39 40 40 40 40 40 40 40 32 32 32 32 40 40 40 40 40 40
40
>I6629V002B0JDG length=361 xy=0709_0386 region=2 run=R_2014_12_30_12_21_21_
40 40 40 40 36 19 21 21 36 35 40 40 40 40 40 40 40 40 40 40 40 40 38 38 34 34 30 30 28 40 40 35 35 34 34 32 40 39 39 39 40 40 40 40 40 34 34 34 34 34 40 40 40 40 40 40 40 40 40 40
40 40 40 40 40 40 40 38 38 38 40 40 39 39 39 40 34 34 34 38 40 34 33 34 34 39 40 40 40 40 40 40 40 40 40 40 40 40 40 40 40 39 39 39 38 38 38 40 40 40 40 40 40 40 40 40 40 40 40 36
34 34 40 40 40 40 40 40 40 40 40 40 40 40 40 40 40 40 40 40 40 40 40 40 40 40 40 40 40 40 40 40 40 40 40 40 40 40 40 39 39 39 40 40 40 40 40 40 38 34 34 34 40 40 40 40 40 40 40 40
38 38 38 38 34 34 34 40 40 40 40 38 37 38 40 40 40 40 36 36 36 40 36 36 32 23 23 23 29 29 36 30 30 30 34 36 39 38 40 40 40 40 40 38 38 38 38 40 40 40 40 25 25 23 32 38 36 36 23 23
23 23 29 22 30 30 30 36 40 34 38 38 40 40 40 40 40 40 40 40 39 39 39 38 38 38 40 40 40 40 34 34 34 32 34 36 36 36 33 19 19 19 26 32 26 33 33 36 36 36 36 38 33 36 38 40 33 29 23 23
23 23 23 23 36 38 36 36 32 33 33 36 40 40 38 38 39 38 38 36 40 40 40 40 40 40 40 40 40 40 40 34 34 34 34 34 40 40 40 40 36 36 36 37 39 39 40 40 40 40 33 33 33 33 40 40 40 40 40 40
40
>I6629V002B0JG9 length=361 xy=0709_0523 region=2 run=R_2014_12_30_12_21_21_
40 40 40 40 40 39 39 39 40 40 40 40 40 40 40 40 40 40 40 40 40 40 40 40 40 40 40 40 40 40 40 39 39 39 40 40 40 39 39 39 40 40 40 40 40 40 40 40 40 40 40 40 40 40 40 40 40 40 40 40
40 40 40 40 40 40 40 40 40 40 40 40 38 38 38 40 40 40 40 40 40 40 40 40 40 40 40 40 40 40 40 40 40 40 40 40 40 40 40 40 40 39 39 39 40 40 40 40 40 40 40 40 40 40 40 40 40 40 40 40
40 40 40 40 40 40 40 40 40 40 40 40 40 40 40 40 40 40 40 40 40 40 40 40 40 40 40 40 40 40 40 40 40 40 40 40 40 40 40 39 39 39 40 40 40 40 40 40 40 40 40 40 40 40 40 40 40 40 40 40
40 40 40 40 40 40 40 40 40 40 40 40 40 40 40 40 40 40 40 40 40 40 40 40 40 40 40 40 40 40 40 40 40 40 40 40 40 40 40 40 40 40 40 40 40 40 40 40 40 40 40 39 39 39 40 40 40 40 34 34
34 33 40 40 40 39 39 39 40 40 40 40 40 40 40 40 40 40 40 40 39 39 39 40 40 40 40 40 40 40 40 40 40 40 40 40 40 40 40 38 38 38 40 40 40 40 40 40 40 40 40 40 40 40 40 40 40 40 35 30
24 20 20 20 36 40 40 40 40 40 40 40 40 40 40 40 40 40 40 40 40 40 40 40 40 40 40 40 40 40 40 40 40 40 40 40 40 40 40 40 40 40 40 40 40 40 40 40 40 40 34 34 33 31 39 29 39 40 40 40
40
>I6629V002B0JKU length=24 xy=0709_0652 region=2 run=R_2014_12_30_12_21_21_
40 40 40 40 40 40 40 40 40 40 40 40 40 34 34 34 34 40 40 40 40 40 40 40
>I6629V002B0JM9 length=361 xy=0709_0739 region=2 run=R_2014_12_30_12_21_21_
40 40 40 40 40 39 39 39 40 40 40 40 40 40 40 40 40 40 40 40 40 40 40 40 40 40 40 40 40 40 40 39 39 39 40 40 40 39 39 39 40 40 40 40 40 40 40 40 40 40 40 40 40 40 40 39 39 39 40 40
40 40 40 40 40 40 40 40 40 40 40 40 39 39 39 40 40 40 40 40 40 40 40 40 40 40 40 40 40 40 40 40 40 40 40 40 40 40 40 40 40 39 39 39 40 40 40 40 40 40 40 40 40 40 40 40 40 40 40 40
40 40 40 40 40 40 40 40 40 40 40 40 40 40 40 40 40 40 40 40 40 40 40 40 40 40 40 40 40 40 40 40 40 40 40 40 40 40 40 39 39 39 40 40 40 40 40 40 40 40 40 40 40 40 40 40 40 40 40 40
40 40 40 40 40 40 40 40 40 40 40 40 40 40 40 40 40 40 40 40 40 40 40 40 40 40 40 40 40 40 40 40 40 40 40 40 40 40 40 40 40 40 40 40 40 40 40 40 40 40 40 39 39 39 40 40 40 40 33 33
33 33 40 40 40 39 39 39 40 40 40 40 40 40 40 40 40 40 40 40 39 39 39 40 40 40 40 40 40 40 40 40 40 40 40 40 40 40 40 39 39 39 40 40 40 40 40 40 40 40 40 40 40 40 40 40 40 40 40 40
32 32 32 32 40 40 40 40 40 40 40 40 40 40 40 40 40 40 40 40 40 40 40 40 40 40 40 40 40 40 40 39 39 39 40 40 40 40 40 40 40 40 40 40 40 40 40 40 40 40 31 31 31 31 39 29 39 39 40 40
40
>I6629V002B0JOQ length=24 xy=0709_0792 region=2 run=R_2014_12_30_12_21_21_
40 40 40 40 40 40 40 40 40 40 40 40 40 34 34 34 34 40 40 40 40 40 40 40
>I6629V002B0JP8 length=361 xy=0709_0846 region=2 run=R_2014_12_30_12_21_21_
40 40 40 40 40 26 26 26 26 26 40 40 40 40 40 40 40 40 40 40 40 40 40 40 40 40 40 40 40 40 40 39 39 39 40 40 40 39 39 39 40 40 40 40 40 40 40 40 40 40 40 40 40 40 40 39 39 39 40 40
40 40 40 40 40 40 40 40 40 40 40 40 39 39 39 40 39 39 39 32 32 32 32 40 40 40 40 40 40 40 30 30 30 30 39 39 40 40 40 40 40 39 39 39 40 40 40 40 40 40 40 40 40 40 40 40 40 40 40 40
40 40 40 40 40 40 40 40 40 40 40 40 40 40 40 40 40 40 40 40 40 40 40 40 40 40 40 40 40 40 40 40 40 40 40 40 40 40 40 39 39 39 40 40 40 40 40 40 40 40 40 40 40 40 40 40 40 40 40 40
40 40 40 40 40 40 40 39 35 34 34 40 40 40 40 40 40 40 40 40 40 40 40 40 40 40 40 40 40 40 40 40 40 40 40 40 40 40 40 40 40 40 40 40 40 40 40 40 40 40 40 39 39 39 40 40 40 40 32 33
33 32 40 29 39 38 39 39 40 40 40 40 40 40 40 40 40 40 40 40 39 39 39 40 40 40 40 40 40 40 40 40 40 40 40 40 40 40 40 39 38 38 39 40 34 39 39 39 39 39 39 39 40 40 38 38 38 38 36 40
34 20 20 20 26 35 34 34 34 40 38 40 36 40 37 34 34 34 34 34 34 34 35 39 39 39 39 40 40 40 40 40 40 40 40 40 40 39 39 39 39 39 39 40 40 40 40 39 39 39 32 32 34 34 40 34 40 40 40 40
40
>I6629V002B0JT5 length=359 xy=0709_0987 region=2 run=R_2014_12_30_12_21_21_
40 40 40 40 40 39 39 39 40 40 40 40 40 40 40 40 40 40 40 40 40 40 39 39 39 40 40 40 40 40 40 39 39 39 40 40 40 39 39 39 40 40 40 40 40 40 40 40 40 40 40 40 40 40 34 34 34 34 40 40
40 40 40 40 40 40 40 40 40 40 40 40 39 39 39 40 34 34 34 34 39 39 39 40 40 40 40 40 40 40 40 39 39 39 40 40 40 40 40 40 40 40 40 40 40 40 40 40 40 40 40 40 40 40 40 40 40 40 40 40
40 40 40 40 40 40 40 40 40 40 40 40 40 40 39 39 39 40 40 40 40 40 40 40 40 40 40 40 40 40 40 40 40 40 40 40 40 40 40 39 39 39 40 40 40 40 40 40 40 40 40 40 40 40 40 40 40 40 40 40
40 40 40 40 40 40 40 40 40 40 40 40 40 40 40 40 40 40 40 40 30 30 30 30 30 40 39 39 39 40 40 40 40 40 40 40 40 40 40 40 40 40 40 40 40 40 40 40 40 40 40 39 39 39 40 40 40 40 33 33
34 33 40 40 40 39 39 39 40 40 40 40 40 40 40 40 40 40 40 40 39 39 39 40 40 40 40 40 40 40 40 40 40 40 39 39 39 40 39 39 39 40 40 40 40 40 40 40 40 40 40 40 40 40 40 40 40 40 40 39
39 39 34 34 32 32 34 35 34 34 40 39 30 30 30 34 34 40 40 40 40 40 40 40 40 40 40 40 40 40 40 40 40 40 40 40 40 40 40 40 40 40 40 39 35 34 34 40 32 32 34 33 40 34 40 40 40 40 40
>I6629V002B0K25 length=361 xy=0709_2607 region=2 run=R_2014_12_30_12_21_21_
40 40 40 40 40 39 39 39 40 40 40 40 40 40 40 40 40 40 40 40 40 40 40 40 40 40 40 40 40 40 40 39 39 39 40 40 40 39 39 39 40 40 40 40 40 40 40 40 40 40 40 40 40 40 40 40 40 40 40 40
40 40 40 40 40 40 40 40 40 40 40 40 39 39 39 40 34 34 34 34 39 39 39 40 40 40 40 40 40 40 40 39 39 39 40 40 40 40 40 40 40 40 40 40 34 34 34 34 40 40 40 40 40 40 40 40 40 40 40 40
40 40 40 40 40 40 40 40 40 40 40 39 39 39 40 40 40 40 40 40 40 40 39 39 39 40 40 40 40 40 40 40 40 40 40 40 40 40 40 39 39 39 40 40 40 40 40 40 40 40 40 40 40 40 40 40 40 40 40 40
40 40 40 40 40 40 40 40 40 40 40 40 40 40 40 40 40 40 40 40 39 39 39 40 40 40 40 40 40 40 40 40 40 40 40 40 40 40 40 40 40 40 40 40 40 40 40 40 40 40 40 39 39 39 40 40 40 40 34 34
34 34 40 40 40 39 39 39 40 40 40 40 40 40 40 40 40 40 40 40 39 39 39 40 40 40 40 40 40 40 40 40 40 40 40 40 40 40 40 39 39 39 40 40 40 40 40 40 40 40 40 40 40 40 40 40 40 40 40 40
39 39 39 40 40 40 40 40 40 40 40 40 40 40 40 40 40 40 40 40 40 40 40 40 40 40 40 40 40 40 40 40 40 40 40 40 40 40 40 40 40 40 40 40 40 40 40 40 40 40 33 34 34 34 40 40 40 40 40 40
40
>I6629V002B0K55 length=361 xy=0709_2715 region=2 run=R_2014_12_30_12_21_21_
40 40 40 40 40 39 39 39 40 40 40 40 40 40 40 40 40 40 40 40 40 40 40 40 40 40 40 40 40 40 40 39 39 39 40 40 40 39 39 39 40 40 40 40 40 40 40 40 39 39 39 40 40 40 40 39 39 39 40 40
40 40 40 40 40 40 40 40 40 40 40 40 39 39 39 40 40 40 40 40 40 40 40 40 40 40 40 40 40 40 40 40 40 40 40 40 40 40 40 40 40 39 39 39 40 40 40 40 40 40 40 40 40 40 40 40 40 40 40 40
40 40 40 40 40 40 40 40 40 40 40 40 40 40 40 40 40 40 40 40 40 40 40 40 40 40 40 40 40 40 40 40 40 40 40 40 40 40 40 39 39 39 40 40 40 40 40 40 40 40 40 40 40 40 40 40 40 40 40 40
40 40 40 40 40 40 40 40 40 40 40 40 40 40 40 40 40 40 40 40 40 40 40 40 40 40 40 40 40 40 40 40 40 40 40 40 40 40 40 40 40 40 40 40 40 40 40 40 40 40 40 39 39 39 40 40 40 40 32 32
32 32 40 34 40 34 34 34 40 40 40 40 40 40 40 40 40 40 40 40 39 39 39 40 40 40 40 40 40 40 40 40 40 40 40 40 40 40 40 39 39 39 40 40 40 40 40 40 40 40 40 40 40 40 40 40 40 40 40 40
32 32 32 32 40 40 40 40 40 40 40 40 40 40 40 40 40 40 39 35 34 34 35 35 40 40 40 40 40 40 40 40 40 40 40 40 40 40 40 40 40 40 40 40 40 40 40 40 40 39 31 31 31 31 30 16 35 40 40 40
40
>I6629V002B0K5I length=362 xy=0709_2692 region=2 run=R_2014_12_30_12_21_21_
40 40 40 40 40 40 40 40 40 40 40 40 40 40 40 40 40 40 40 40 40 40 40 40 40 40 40 40 40 40 40 39 39 39 40 40 40 39 39 39 40 40 40 40 40 40 40 40 40 34 34 35 40 40 40 28 28 29 26 26
39 39 40 29 40 40 40 40 40 40 40 40 26 26 26 40 39 39 39 40 39 39 39 40 40 40 40 40 39 39 39 40 40 40 40 40 40 40 40 40 40 40 40 40 40 39 39 39 40 40 40 40 40 39 39 39 40 40 40 40
40 40 40 40 40 40 40 40 40 34 34 34 34 40 40 40 40 39 39 39 40 40 39 39 39 40 40 40 40 40 40 40 40 40 40 40 40 40 40 39 39 39 40 40 40 40 40 40 40 40 40 40 40 40 40 40 39 39 39 40
40 40 40 40 40 40 39 39 39 40 40 40 40 39 39 39 40 40 40 40 40 39 39 39 40 40 30 30 30 34 34 29 40 40 40 40 40 40 40 40 40 40 40 40 40 40 40 40 40 40 40 39 39 39 40 40 40 39 31 31
34 33 40 23 35 35 39 39 39 28 27 27 40 40 40 40 40 40 40 40 32 32 31 31 39 40 40 40 40 40 40 40 40 40 40 40 40 40 40 39 39 39 40 40 40 39 39 39 40 40 40 40 40 40 40 40 40 40 40 40
40 40 40 40 40 40 40 40 39 35 35 34 34 37 40 40 39 35 35 35 40 40 40 40 40 40 40 40 40 40 40 40 40 40 39 35 34 34 40 40 40 35 35 35 39 39 39 40 28 28 35 31 33 33 32 39 29 39 40 40
40 40
>I6629V002B0K6L length=364 xy=0709_2731 region=2 run=R_2014_12_30_12_21_21_
40 40 40 40 40 39 39 39 40 40 40 40 40 40 40 40 40 40 40 40 40 40 40 40 40 40 40 40 40 40 40 39 39 39 40 40 36 26 26 26 40 40 40 40 40 40 40 40 40 40 40 40 40 40 40 40 40 36 34 36
36 40 40 40 40 40 40 40 40 40 40 38 29 29 26 26 26 40 40 34 34 34 34 40 40 40 40 40 34 34 34 34 40 40 40 40 40 40 40 40 40 40 40 40 40 40 40 40 40 39 39 39 40 40 40 40 40 40 40 40
40 40 40 40 40 40 40 40 40 32 32 34 34 40 40 40 40 40 40 40 40 40 40 40 40 40 40 40 40 40 40 40 40 40 40 40 40 40 40 39 39 39 40 40 40 40 40 40 40 40 40 40 40 40 40 40 40 40 40 40
40 40 40 40 40 40 40 40 40 40 40 40 40 40 40 40 40 40 39 36 36 40 40 40 38 30 21 21 21 38 38 40 40 40 40 40 40 40 40 40 40 40 40 40 40 39 39 39 40 30 30 25 25 25 23 36 36 33 24 24
24 28 40 30 38 39 38 34 34 32 40 40 40 40 40 40 40 40 40 40 39 37 36 36 38 38 36 40 26 25 20 20 19 23 18 23 32 31 37 37 33 33 34 32 34 34 40 39 37 37 40 36 30 30 30 38 34 30 28 30
24 26 26 26 26 40 34 34 34 34 38 36 38 36 36 40 40 40 40 30 30 30 39 39 38 38 40 40 40 40 40 40 40 38 36 34 34 34 38 38 40 36 38 30 30 31 31 31 31 40 30 30 40 31 31 31 31 40 30 40
40 40 34 34
>I6629V002B0K7K length=361 xy=0709_2766 region=2 run=R_2014_12_30_12_21_21_
40 40 40 40 40 39 39 39 40 40 40 40 40 40 40 40 40 40 40 40 40 40 40 40 40 40 40 40 40 40 40 38 38 38 40 40 40 39 39 39 40 40 40 40 40 40 40 40 40 40 40 40 40 40 40 39 39 39 40 40
40 40 40 40 40 40 40 40 40 40 40 40 39 39 39 40 40 40 40 40 40 40 40 40 40 40 40 40 40 40 40 40 40 40 40 40 40 40 40 40 40 39 39 39 40 40 40 40 40 40 40 40 40 40 40 40 40 40 40 40
40 40 40 40 40 40 40 40 40 40 40 40 40 40 40 40 40 40 40 40 40 40 40 40 40 40 40 40 40 40 40 40 40 40 40 40 40 40 40 39 39 39 40 40 40 40 40 40 40 40 40 40 40 40 40 40 40 40 40 40
40 40 40 40 40 40 40 40 40 40 40 40 40 40 40 40 40 40 40 40 40 40 40 40 40 40 40 40 40 40 40 40 40 40 40 40 40 40 40 40 40 40 40 40 40 40 40 40 40 40 40 39 39 39 40 40 40 39 33 33
33 33 39 34 40 39 39 40 39 40 39 40 40 40 40 40 40 40 40 40 39 39 39 40 40 40 40 40 40 40 40 40 40 40 40 40 40 40 40 39 39 39 40 40 37 39 39 40 40 40 40 40 40 40 40 40 40 40 40 40
33 33 29 29 39 40 39 39 39 40 40 40 40 40 40 40 40 40 40 40 39 39 39 40 40 40 40 40 40 40 40 40 39 39 39 39 40 40 40 40 40 40 40 40 40 39 35 34 34 35 31 31 34 34 40 40 40 40 40 40
40
>I6629V002B0K82 length=24 xy=0709_2820 region=2 run=R_2014_12_30_12_21_21_
40 40 40 40 40 40 40 40 40 40 40 40 40 34 34 34 34 40 40 40 40 40 40 40
>I6629V002B0KAD length=349 xy=0709_1571 region=2 run=R_2014_12_30_12_21_21_
40 40 40 40 40 39 39 39 40 40 40 40 40 40 40 40 40 40 40 40 40 40 40 40 40 40 40 40 40 40 40 39 39 39 40 40 40 39 39 39 40 40 40 40 40 40 40 40 40 40 40 40 30 30 21 21 21 21 40 37
40 40 40 40 40 40 40 40 40 40 40 40 39 39 39 40 34 34 34 34 39 39 39 40 40 40 40 40 40 40 40 39 39 39 40 40 40 40 40 40 40 40 40 40 40 40 40 40 40 40 40 40 40 40 40 40 40 40 40 40
40 40 40 40 40 40 40 40 40 40 40 30 30 30 28 28 40 40 40 40 40 40 40 40 40 40 40 40 40 40 40 40 40 40 40 40 40 40 40 39 39 39 40 40 40 40 40 40 40 40 40 40 39 39 39 40 40 40 40 40
40 40 40 40 39 39 39 40 40 40 40 40 40 40 40 40 40 40 40 40 40 31 31 31 31 40 38 38 38 40 40 40 40 40 40 40 40 40 40 40 40 40 40 40 40 40 40 40 40 40 40 39 39 39 40 40 39 39 31 31
31 31 40 35 40 37 37 40 40 34 39 39 40 40 40 40 40 40 40 39 30 26 26 35 40 40 40 40 40 39 30 30 30 35 40 36 36 36 40 30 30 30 28 40 34 39 39 40 40 40 40 40 40 40 40 30 30 30 34 39
38 38 37 40 40 40 40 40 40 40 40 35 30 30 30 35 40 40 40 30 30 30 30 39 40 40 40 40 40 40 40 40 40 40 40 40 40 39 34 34 33 29 28 28 28 30 26 21 25
>I6629V002B0KEN length=24 xy=0709_1725 region=2 run=R_2014_12_30_12_21_21_
37 35 27 27 27 35 35 37 37 39 37 37 37 32 32 30 30 37 37 35 32 32 32 28
>I6629V002B0KFL length=23 xy=0709_1759 region=2 run=R_2014_12_30_12_21_21_
40 40 40 40 40 40 40 40 40 40 40 40 34 34 34 34 40 40 40 40 40 40 40
>I6629V002B0KI9 length=362 xy=0709_1891 region=2 run=R_2014_12_30_12_21_21_
40 40 40 40 40 39 39 39 40 40 40 40 40 40 40 40 40 40 40 40 40 40 40 40 40 40 40 40 40 40 40 39 39 39 40 40 40 39 39 39 40 40 40 40 40 40 40 40 40 40 40 40 40 40 39 39 39 40 40 40
40 40 40 40 40 40 40 40 40 40 40 40 39 39 39 40 34 30 30 30 40 40 40 40 40 40 40 40 40 40 40 40 39 39 39 40 40 40 40 40 40 40 40 39 39 39 40 40 40 39 39 39 40 40 40 40 40 40 40 40
40 40 40 40 40 40 40 40 40 34 34 34 34 40 40 40 40 40 39 39 39 39 40 40 40 40 40 40 40 40 40 40 40 40 40 40 40 40 40 40 40 40 40 40 40 40 40 40 40 40 40 40 40 40 40 40 40 40 40 40
40 40 40 40 40 40 40 40 40 40 40 40 40 40 40 40 40 40 40 40 40 40 40 40 40 40 39 39 39 40 40 40 40 40 40 40 40 40 40 40 40 40 40 40 40 40 40 40 40 40 40 39 39 39 39 39 39 40 33 33
33 33 40 40 40 39 39 39 40 40 40 40 40 40 40 40 35 35 35 39 34 30 30 30 36 40 36 36 35 30 30 30 35 39 40 40 40 40 40 34 39 39 40 35 24 30 30 34 36 40 40 40 40 40 36 34 34 33 34 36
36 21 21 21 21 21 33 13 30 30 36 34 34 34 34 28 34 36 40 40 40 40 40 40 40 40 40 40 40 40 30 30 30 36 40 34 34 34 39 34 35 33 39 39 39 40 40 40 39 39 39 31 32 33 33 40 34 40 40 40
40 40
>I6629V002B0KK2 length=361 xy=0709_1956 region=2 run=R_2014_12_30_12_21_21_
40 40 40 40 40 39 39 39 40 40 40 40 40 40 40 40 40 40 40 40 40 40 40 40 40 39 39 39 40 40 40 39 39 39 40 40 40 39 39 39 40 40 40 40 40 40 40 40 40 40 40 40 40 40 40 25 25 25 25 25
40 40 40 40 40 40 40 40 40 40 40 40 39 39 39 40 31 31 31 31 40 40 40 40 40 40 40 40 40 40 40 39 39 39 40 40 40 40 40 40 40 40 40 40 40 40 40 40 40 40 39 39 39 40 40 40 40 40 40 40
40 40 40 40 40 39 39 39 40 40 40 40 40 40 40 40 40 40 40 40 40 40 40 40 40 40 40 40 40 40 40 40 40 40 40 40 40 40 40 39 39 39 40 40 40 40 40 40 40 40 40 40 40 40 40 40 40 40 40 40
40 40 40 40 40 40 40 40 40 40 40 40 40 40 40 40 40 40 40 40 40 40 40 40 40 40 40 40 40 40 40 40 40 40 40 40 40 40 40 40 40 40 40 40 40 40 40 40 40 40 40 39 39 39 40 39 39 39 32 32
34 34 40 40 40 39 39 39 40 40 40 40 40 40 40 40 40 40 40 40 39 39 39 40 40 40 40 40 40 40 40 40 40 40 40 40 40 40 40 39 39 39 40 40 40 40 40 40 40 40 40 40 40 40 40 40 40 40 40 40
33 33 33 33 40 40 39 39 39 40 40 39 39 39 38 39 39 40 40 40 40 40 40 40 40 40 40 40 40 40 40 40 40 40 40 40 40 40 40 40 40 40 40 40 40 40 40 40 40 40 31 31 31 31 35 23 35 35 40 40
40
>I6629V002B0KKX length=24 xy=0709_1951 region=2 run=R_2014_12_30_12_21_21_
40 40 40 40 40 40 40 40 40 40 40 40 40 34 34 34 33 40 40 40 40 40 40 40
>I6629V002B0KRU length=24 xy=0709_2200 region=2 run=R_2014_12_30_12_21_21_
40 40 40 40 40 40 40 40 40 40 40 40 40 34 34 34 34 40 40 40 40 40 40 40
>I6629V002B0KS5 length=361 xy=0709_2247 region=2 run=R_2014_12_30_12_21_21_
40 40 40 40 40 39 39 39 40 40 40 40 40 40 40 40 40 40 40 40 40 40 40 40 40 40 40 40 40 40 40 39 39 39 40 40 40 39 39 39 40 40 40 40 40 40 40 40 40 40 40 40 40 40 40 38 38 38 40 40
40 40 40 40 40 40 40 40 40 40 40 40 39 39 39 40 40 40 40 40 40 40 40 40 40 40 40 40 40 40 40 40 40 40 40 40 40 40 40 40 40 39 38 38 34 34 35 40 40 40 40 40 40 40 40 40 40 40 40 40
40 40 40 40 40 40 40 40 40 40 40 40 40 40 40 40 40 40 40 40 40 40 40 40 40 40 40 40 40 40 40 40 40 34 34 34 34 40 40 39 39 39 40 40 40 40 40 40 40 40 40 40 40 40 40 40 40 40 40 40
40 40 40 40 40 40 40 40 40 40 40 40 40 40 40 40 40 40 40 40 40 40 40 40 40 40 40 40 40 40 40 40 40 40 40 40 40 40 40 40 40 40 40 40 40 40 40 40 40 40 40 39 39 39 40 40 40 40 34 34
34 34 40 40 40 38 38 38 40 40 40 40 40 40 40 40 40 40 40 40 39 39 39 40 40 40 40 35 35 30 30 30 40 40 40 40 40 40 40 39 39 39 40 40 40 40 40 40 40 40 40 40 40 40 40 40 40 40 40 40
29 29 29 29 40 39 30 30 30 40 40 40 40 40 40 40 40 40 40 40 40 40 40 39 39 39 40 40 40 40 40 40 40 40 40 40 40 40 39 39 39 40 40 40 40 40 40 40 40 40 34 34 34 34 40 40 40 40 40 40
40
>I6629V002B0KZ7 length=362 xy=0709_2501 region=2 run=R_2014_12_30_12_21_21_
40 40 40 40 40 39 39 39 40 40 40 40 40 40 40 40 40 40 40 40 40 40 40 40 40 39 39 39 40 40 40 39 39 39 40 40 40 39 39 39 40 40 40 40 40 40 40 40 40 40 40 40 40 40 39 39 39 40 40 40
40 40 40 40 40 40 40 40 40 40 40 40 39 39 39 40 26 26 26 40 39 39 39 40 40 40 40 40 40 40 40 40 40 40 40 40 40 40 40 40 40 40 40 40 40 40 40 40 40 40 40 40 40 39 39 39 40 40 40 40
40 40 40 40 40 40 40 40 40 40 40 22 22 22 22 22 22 40 27 30 40 40 40 40 40 40 40 40 40 40 40 40 40 40 40 40 40 40 40 39 39 39 40 40 40 40 40 40 40 40 40 40 40 40 40 40 40 40 40 40
40 40 40 40 40 40 40 40 40 40 40 40 40 40 40 40 40 40 40 40 27 27 30 30 30 40 39 39 39 40 40 40 40 40 40 40 40 40 40 40 40 40 40 40 40 40 40 40 40 40 40 39 39 39 40 40 40 40 34 34
34 34 40 40 40 39 39 39 40 28 34 34 40 40 40 40 40 40 40 40 39 39 39 40 40 40 40 39 39 39 40 40 40 40 40 39 39 39 40 39 39 39 40 40 40 40 39 39 39 39 39 35 35 35 40 40 40 40 39 39
39 40 40 40 40 40 40 40 40 40 40 40 40 40 40 40 40 40 40 40 40 40 40 40 40 40 40 40 40 40 40 40 40 40 40 40 40 40 40 40 40 40 40 34 34 34 34 40 34 34 40 34 34 34 32 40 29 39 39 39
39 39
>I6629V002B0L2A length=24 xy=0709_3872 region=2 run=R_2014_12_30_12_21_21_
40 40 40 40 40 40 40 40 40 40 40 40 40 34 34 34 34 40 40 40 40 40 40 40
>I6629V002B0L3G length=361 xy=0709_3914 region=2 run=R_2014_12_30_12_21_21_
40 40 40 40 40 39 39 39 40 40 40 40 40 40 40 40 40 40 40 40 40 40 40 40 40 40 40 40 40 40 40 39 39 39 40 40 40 39 39 39 40 40 40 40 40 40 40 40 40 40 40 40 40 40 40 34 34 34 40 40
40 40 40 40 40 40 40 40 40 40 40 40 39 39 39 40 40 40 40 40 40 40 40 40 40 40 40 40 40 40 40 40 40 40 40 40 40 40 40 40 40 39 39 39 40 40 40 40 40 40 40 40 40 40 40 40 40 40 40 40
40 40 40 40 40 40 40 40 40 40 40 40 40 40 40 40 40 40 40 40 40 40 40 40 40 40 40 40 40 40 40 40 40 40 40 40 40 40 40 39 39 39 40 40 40 40 40 40 40 40 40 40 40 40 40 40 40 40 40 40
40 40 40 40 40 40 40 40 40 40 40 40 40 40 40 40 40 40 40 40 40 40 40 40 40 40 40 40 40 40 40 40 40 40 40 40 40 40 40 40 40 40 40 40 40 40 40 40 40 40 40 40 40 40 40 40 40 40 32 32
32 32 40 34 40 39 39 39 40 40 40 40 40 40 40 40 40 40 40 40 39 39 39 40 40 40 40 40 40 40 40 40 40 40 40 40 40 40 40 39 30 30 30 39 40 40 40 40 40 40 40 40 40 40 40 40 40 40 40 40
34 34 34 34 40 40 39 39 39 40 40 40 40 40 40 40 40 40 40 40 40 40 40 40 40 40 40 40 40 40 40 40 40 40 40 40 40 40 40 40 40 40 40 40 40 40 39 39 39 39 33 33 33 33 40 34 40 40 40 40
40
>I6629V002B0L3J length=58 xy=0709_3917 region=2 run=R_2014_12_30_12_21_21_
24 24 23 30 27 14 13 13 11 14 16 22 17 19 17 19 14 12 12 12 12 16 19 16 16 19 21 21 21 23 30 27 24 27 26 28 28 33 32 32 26 26 23 27 29 27 27 23 19 18 19 19 16 16 23 18 11 11
>I6629V002B0L6F length=361 xy=0709_4021 region=2 run=R_2014_12_30_12_21_21_
40 40 40 40 40 39 39 39 40 40 40 40 40 40 40 40 40 40 40 40 40 40 40 40 40 40 40 40 40 40 40 39 39 39 40 40 40 39 39 39 40 40 40 40 40 40 40 40 40 40 40 40 40 40 40 38 38 38 40 40
40 40 40 40 40 40 40 40 40 40 40 40 39 39 39 40 40 40 40 40 40 40 40 40 40 40 40 40 40 40 40 40 40 40 40 40 40 40 40 40 40 39 39 39 39 39 39 40 40 40 40 40 40 40 40 40 40 40 40 40
40 40 40 40 40 40 40 40 40 40 40 40 40 40 40 40 40 40 40 40 40 40 40 40 40 40 40 40 40 40 40 40 40 40 40 40 40 40 40 39 39 39 40 40 40 40 40 40 40 40 40 40 40 40 40 40 40 40 40 40
40 40 40 40 40 40 40 40 40 40 40 40 40 40 40 40 40 40 40 40 40 40 40 40 40 40 40 40 40 40 40 40 40 40 40 40 40 40 40 40 40 40 40 40 40 40 40 40 40 40 40 39 39 39 40 40 40 40 34 34
34 34 40 40 40 39 39 39 40 40 40 40 40 40 40 40 40 40 40 40 39 39 39 40 40 40 40 40 40 40 40 40 40 40 40 40 40 40 39 38 38 39 40 40 40 40 40 40 40 40 40 40 40 40 40 40 40 40 40 40
40 39 39 39 40 39 39 39 40 40 40 40 40 40 39 39 39 40 40 40 40 40 40 40 40 40 40 40 40 40 40 40 40 40 40 40 40 40 40 40 40 40 40 40 40 40 40 39 39 39 34 34 34 33 26 13 26 35 40 40
40
>I6629V002B0L9J length=20 xy=0710_0037 region=2 run=R_2014_12_30_12_21_21_
40 40 40 40 40 40 40 40 40 40 40 40 40 31 31 31 31 40 40 40
>I6629V002B0L9L length=24 xy=0710_0039 region=2 run=R_2014_12_30_12_21_21_
40 40 40 40 40 40 40 40 40 40 40 40 40 31 31 31 31 38 26 39 39 40 40 40
>I6629V002B0LCO length=360 xy=0709_2950 region=2 run=R_2014_12_30_12_21_21_
40 40 40 40 40 39 39 39 40 40 40 40 40 40 40 40 40 40 40 40 40 40 40 40 40 40 40 40 40 40 40 39 39 39 40 40 40 39 39 39 40 40 40 40 40 40 40 40 40 40 40 40 40 40 32 32 32 32 40 40
40 40 40 40 40 40 40 40 40 40 40 40 39 39 39 40 34 34 34 34 39 39 39 40 40 40 40 40 40 40 40 39 39 39 40 40 40 40 40 40 40 40 40 40 40 40 40 40 40 40 40 40 40 40 40 40 40 40 40 40
40 40 40 40 40 40 40 40 40 40 40 26 26 26 26 26 40 40 40 40 40 40 40 40 40 40 40 40 40 40 40 40 40 40 40 40 40 40 40 39 39 39 40 40 40 40 40 40 40 40 40 40 40 40 40 40 40 40 40 40
40 40 40 40 40 40 40 40 39 39 39 40 40 40 40 40 40 40 40 40 40 34 34 34 34 40 39 39 39 40 40 40 40 40 40 40 40 40 40 40 40 40 40 40 40 40 40 40 40 40 40 39 39 39 40 40 40 40 31 31
31 31 40 40 40 39 39 39 40 40 40 40 40 40 40 40 40 40 40 40 39 39 39 40 40 40 40 40 40 40 40 40 40 40 40 39 39 39 40 39 39 39 40 40 40 40 40 40 40 40 40 40 40 40 40 34 34 35 40 40
39 39 39 40 40 40 40 40 40 40 40 40 40 40 40 40 40 40 40 34 34 35 39 39 40 40 40 40 40 40 40 40 40 40 40 40 40 40 40 40 39 39 39 39 39 40 40 40 40 33 33 33 33 40 34 40 40 40 40 40
>I6629V002B0LD6 length=361 xy=0709_3004 region=2 run=R_2014_12_30_12_21_21_
40 40 40 40 40 39 39 39 40 40 40 40 40 40 40 40 40 40 40 40 40 40 40 40 40 40 40 40 40 40 40 39 39 39 40 40 40 39 39 39 40 40 40 40 40 40 40 40 40 40 40 40 40 40 40 40 40 40 40 40
40 40 40 40 40 40 40 40 40 40 40 40 38 38 38 40 40 40 40 40 40 40 40 40 40 40 40 40 40 40 40 40 40 40 40 40 40 40 40 40 40 39 39 39 40 40 40 40 40 40 40 40 40 40 40 40 40 40 40 40
40 40 40 40 40 40 40 40 40 40 40 40 40 40 40 40 40 40 39 39 39 40 40 40 40 40 40 40 40 40 40 40 40 40 40 40 40 40 40 39 38 38 39 39 40 40 40 40 40 40 40 40 40 40 40 40 40 40 40 40
40 40 40 40 40 40 40 40 40 40 40 40 40 40 40 40 40 40 40 40 40 40 40 40 40 40 40 40 40 40 40 40 40 40 40 40 40 40 40 40 40 40 40 40 40 40 40 40 40 40 40 39 39 39 40 40 40 40 34 34
34 34 40 40 40 39 39 39 40 40 40 40 40 40 40 40 40 40 40 40 39 39 39 40 40 40 40 40 40 40 40 40 40 40 40 40 40 40 40 39 39 39 40 40 40 40 40 40 40 40 40 40 40 40 40 40 40 40 40 40
34 34 32 32 40 40 40 40 40 40 40 40 40 40 40 40 40 40 40 40 40 40 40 40 40 40 40 40 40 40 40 40 40 40 39 39 39 40 40 40 40 40 40 40 40 40 40 40 40 40 34 34 34 34 40 40 40 40 40 40
40
>I6629V002B0LE8 length=361 xy=0709_3042 region=2 run=R_2014_12_30_12_21_21_
40 40 40 40 40 39 39 39 40 40 40 40 40 40 40 40 40 40 40 40 40 40 40 40 40 40 40 40 40 40 40 26 26 26 40 40 40 39 39 39 40 40 40 40 40 40 40 40 40 40 40 40 40 40 40 38 38 38 40 40
40 40 40 40 40 40 40 40 40 40 40 40 39 39 39 40 40 40 40 40 40 40 40 40 40 40 40 40 40 40 40 40 40 40 40 40 40 40 40 40 40 39 39 39 40 40 40 40 40 40 40 40 40 40 40 40 40 40 40 40
40 40 40 40 40 40 40 40 40 40 40 40 40 40 40 40 40 40 40 40 40 40 40 40 40 40 40 40 40 40 40 40 40 40 40 40 40 40 40 39 39 39 40 40 40 40 40 40 40 40 40 40 40 40 39 39 39 40 40 40
40 40 40 40 40 40 40 40 40 40 40 40 40 40 40 40 40 40 40 40 40 40 40 40 40 40 40 40 40 40 40 40 40 40 40 40 40 40 40 40 40 40 40 40 40 40 40 40 40 40 40 39 39 39 40 40 40 40 31 31
31 31 40 40 40 39 39 38 39 40 40 40 40 40 40 35 35 35 40 40 39 38 38 39 40 40 40 40 40 40 40 40 40 40 40 40 40 40 40 39 39 39 40 40 40 39 39 39 39 39 40 40 40 40 40 40 40 40 36 34
20 20 20 20 36 36 32 32 32 38 38 36 36 39 39 40 40 40 40 40 40 40 40 40 40 40 40 35 35 34 40 40 40 40 40 40 40 39 39 39 39 39 39 39 40 40 35 34 34 40 34 34 34 31 35 23 35 39 40 40
40
>I6629V002B0LFR length=361 xy=0709_3061 region=2 run=R_2014_12_30_12_21_21_
40 40 40 40 40 39 39 39 40 40 40 40 40 40 40 40 40 40 40 40 40 40 40 40 40 40 40 40 40 40 40 39 39 39 40 40 40 39 39 39 40 40 40 40 40 40 40 40 40 40 40 40 40 40 40 39 39 39 40 40
40 40 40 40 40 40 40 40 40 40 40 40 39 39 39 40 40 40 40 40 40 40 40 40 40 40 40 40 40 40 40 40 40 40 40 40 40 40 40 40 40 39 39 39 40 40 40 40 40 40 40 40 40 40 40 40 40 40 40 40
40 40 40 40 40 40 40 40 40 40 40 40 40 40 40 40 40 40 40 40 40 40 40 40 40 40 40 40 40 40 40 40 40 40 40 40 40 40 40 39 38 38 39 39 40 40 40 40 40 40 40 40 40 40 40 40 40 40 40 40
40 40 40 40 40 40 40 40 40 40 40 40 40 40 40 40 40 40 40 40 40 40 40 40 40 40 40 40 40 40 40 40 40 40 40 40 40 40 40 40 40 40 40 40 40 40 40 40 40 40 40 39 39 39 40 40 40 40 34 34
34 34 40 40 40 39 39 39 40 40 40 40 40 40 40 40 40 40 40 40 39 39 39 40 40 40 40 40 40 40 40 40 40 40 40 40 40 40 40 39 39 39 40 40 37 39 39 40 40 40 40 40 40 40 40 40 40 40 40 40
34 34 33 33 40 40 40 40 40 40 40 40 40 40 40 40 40 40 40 40 39 39 39 40 40 40 40 40 40 40 40 40 40 40 40 40 40 40 40 40 40 40 40 40 40 40 40 40 40 40 32 33 33 31 30 16 30 30 40 40
40
>I6629V002B0LGP length=361 xy=0709_3095 region=2 run=R_2014_12_30_12_21_21_
40 40 40 40 40 39 39 39 40 40 40 40 40 40 40 40 40 40 40 40 40 40 40 40 40 40 40 40 40 40 40 39 39 39 40 40 40 38 38 38 40 40 40 40 40 40 40 40 40 40 40 40 25 25 26 40 40 40 40 40
40 40 40 40 40 40 40 40 40 40 40 38 38 38 39 40 34 34 34 34 39 39 39 40 40 40 38 38 38 38 40 39 39 39 40 40 40 40 40 40 40 40 40 40 40 39 39 39 40 40 40 40 40 40 40 40 40 40 40 40
40 40 40 40 31 29 26 24 26 32 33 12 12 12 12 12 12 20 21 18 26 29 29 29 36 38 40 40 40 40 40 40 40 40 40 40 40 40 40 39 33 33 33 40 40 40 40 40 40 40 40 40 40 40 40 40 40 40 40 40
40 40 40 40 40 40 40 38 38 38 38 40 40 40 40 40 40 40 40 40 27 27 28 28 26 40 40 29 29 26 26 26 29 28 29 37 40 40 38 40 40 40 40 38 38 38 40 40 40 40 40 39 36 36 40 40 37 37 23 23
23 23 35 25 28 27 27 32 31 26 35 40 40 39 39 39 40 40 40 39 39 33 33 39 38 38 32 32 32 32 35 35 32 27 31 29 29 29 31 16 16 16 19 25 19 26 26 31 32 33 33 31 31 33 38 32 27 25 23 32
32 36 32 34 26 16 16 16 16 31 32 32 32 31 27 26 25 27 35 36 36 31 31 31 31 38 34 27 27 26 26 26 31 34 34 26 26 13 13 13 17 26 32 32 26 18 18 17 17 21 23 24 24 23 21 12 21 20 36 36
26
>I6629V002B0LH9 length=361 xy=0709_3151 region=2 run=R_2014_12_30_12_21_21_
40 40 40 40 40 28 28 28 28 28 40 40 40 40 40 40 40 40 40 40 40 40 40 40 40 40 40 40 40 40 40 39 39 39 40 40 40 39 39 39 40 40 40 40 40 40 40 40 40 40 40 40 40 40 40 34 34 34 39 40
40 40 40 40 40 40 40 40 40 40 40 40 39 39 39 40 40 40 40 40 40 40 40 40 40 40 40 40 40 40 40 40 40 40 40 40 40 40 40 40 40 39 39 39 40 40 40 40 40 40 40 40 40 40 40 40 40 40 40 40
40 40 40 40 40 40 40 40 40 40 40 40 40 40 40 40 39 39 26 26 26 26 39 39 40 40 40 40 40 40 40 40 40 40 40 40 40 40 40 39 39 39 40 40 40 40 40 40 40 40 40 40 40 40 40 40 40 40 40 40
40 40 40 40 40 40 40 40 40 40 40 40 40 40 40 40 40 40 40 40 40 40 40 40 40 40 40 40 40 40 40 40 40 40 40 40 40 40 40 40 40 40 40 40 40 40 40 40 40 40 40 39 39 39 40 40 40 40 34 34
34 34 40 40 40 39 39 39 40 40 40 40 40 40 40 40 40 40 40 40 39 39 39 40 40 40 40 40 40 40 40 40 39 39 39 39 40 40 40 39 39 39 40 40 34 35 35 35 39 39 40 40 40 40 40 40 40 40 40 40
33 33 33 33 40 30 39 30 30 30 35 40 40 30 30 30 40 40 40 40 40 40 40 40 40 40 40 40 40 40 40 40 40 40 40 40 40 40 40 40 40 40 40 40 40 40 40 40 40 40 33 33 34 34 40 29 39 39 40 40
40
>I6629V002B0LLY length=362 xy=0709_3284 region=2 run=R_2014_12_30_12_21_21_
40 40 40 40 40 39 39 39 40 40 40 40 40 40 40 40 40 40 40 40 40 39 39 39 40 40 40 40 40 40 40 39 39 39 40 40 40 39 39 39 40 40 40 40 40 40 40 40 40 40 40 40 40 40 40 40 35 33 25 25
26 26 35 40 40 40 40 40 40 40 40 40 39 39 39 40 38 38 38 39 39 39 39 40 40 40 40 40 40 40 40 39 39 39 40 40 40 40 40 40 40 40 40 40 40 39 39 39 40 40 38 38 38 40 40 40 40 40 40 40
40 40 40 40 40 40 40 40 40 40 39 21 21 21 30 39 40 40 40 40 40 40 40 40 40 40 40 40 40 40 40 40 40 40 39 35 35 35 40 39 39 39 40 40 40 40 39 39 39 40 39 39 39 40 40 40 40 40 39 39
39 39 40 40 39 39 39 40 40 40 40 40 40 40 40 40 40 40 40 40 40 40 40 40 40 39 34 34 34 40 40 40 40 39 39 39 40 39 39 39 40 40 40 40 40 40 40 40 40 40 40 39 39 39 40 40 40 40 34 34
34 34 40 40 40 39 39 39 40 40 39 39 40 40 39 39 39 40 40 40 39 39 39 40 40 40 40 40 40 40 40 40 40 40 40 39 39 39 40 39 38 38 34 39 34 40 40 40 40 40 40 40 40 40 40 40 40 40 39 39
37 37 34 40 34 40 40 40 30 29 30 34 34 36 36 36 36 40 40 40 40 40 40 40 40 40 40 40 40 40 40 40 40 40 40 40 34 34 34 34 35 36 40 34 30 30 28 36 36 36 40 29 31 31 29 35 23 35 35 40
40 40
>I6629V002B0LNG length=361 xy=0709_3338 region=2 run=R_2014_12_30_12_21_21_
40 40 40 40 40 39 39 39 40 40 40 40 40 40 40 40 40 40 40 40 40 40 40 40 40 40 40 40 40 40 40 39 39 39 40 40 40 39 39 39 40 40 40 40 40 40 40 40 40 40 40 40 40 40 40 39 39 39 40 40
40 40 40 40 40 40 40 40 40 40 40 40 39 39 39 40 40 40 40 40 40 40 40 40 40 40 40 40 40 40 40 40 40 40 40 40 40 40 40 40 40 39 39 39 40 40 40 40 40 40 40 40 40 40 40 40 40 40 40 40
40 40 40 40 40 40 40 40 40 40 40 40 40 40 40 40 40 40 40 40 40 40 40 40 40 40 40 40 40 40 40 40 40 40 40 40 40 40 40 39 39 39 40 40 40 40 40 40 40 40 40 40 40 40 40 40 40 40 40 40
40 40 40 40 40 40 40 40 40 40 40 40 40 40 40 40 40 40 40 40 40 40 40 40 40 40 40 40 40 40 40 40 40 40 40 40 40 40 40 40 40 40 40 40 40 40 40 40 40 40 40 39 39 39 40 40 40 40 32 32
32 32 40 40 40 39 39 39 40 40 40 40 40 40 40 40 40 40 40 40 39 39 39 40 40 40 40 40 40 40 40 40 40 40 40 40 40 40 40 39 39 39 40 40 40 40 40 40 40 40 40 40 40 40 40 40 40 40 40 40
34 34 34 34 40 40 40 40 40 40 40 40 40 40 40 40 40 40 40 40 40 40 40 40 40 40 40 40 40 40 39 39 39 40 40 40 40 40 40 40 40 40 40 40 40 40 40 40 40 40 34 34 34 31 35 23 35 35 40 40
40
>I6629V002B0LOF length=24 xy=0709_3373 region=2 run=R_2014_12_30_12_21_21_
40 40 40 40 40 40 40 40 40 40 40 40 40 34 34 34 34 40 40 40 40 40 40 40
>I6629V002B0LPH length=360 xy=0709_3411 region=2 run=R_2014_12_30_12_21_21_
40 40 40 40 40 39 39 39 40 40 40 40 40 40 39 39 39 39 40 40 40 40 40 40 40 40 40 40 40 40 40 39 39 39 40 40 40 39 39 39 40 40 40 40 40 40 40 40 40 40 40 39 33 33 31 31 32 32 40 40
40 40 40 40 40 40 40 40 40 40 40 40 39 39 39 40 34 34 31 31 30 30 30 40 40 40 40 40 40 40 40 39 39 39 40 40 40 40 40 40 40 40 40 40 40 40 40 40 40 40 40 40 39 39 39 40 40 40 40 40
40 40 40 40 40 40 40 40 40 40 40 30 30 30 30 28 40 40 40 40 40 40 40 40 40 40 40 40 40 40 40 40 40 40 40 40 40 40 40 38 38 38 40 40 40 40 40 40 40 40 40 40 40 40 40 40 40 40 40 40
40 40 40 40 40 40 40 40 40 40 40 40 40 40 40 40 40 40 40 40 40 34 34 34 34 40 39 39 39 40 40 40 40 40 40 40 40 40 40 40 40 40 40 40 40 40 40 40 40 40 40 39 39 36 40 40 40 39 30 30
30 30 39 29 40 39 37 37 40 28 34 34 40 40 40 40 40 40 40 40 30 30 30 35 39 40 40 40 40 40 39 39 39 40 40 39 39 39 40 39 39 39 40 39 28 35 35 40 39 39 39 40 40 40 40 40 40 40 40 40
39 36 36 39 39 34 34 34 33 17 17 17 17 30 23 36 38 38 38 36 40 40 39 30 30 30 35 39 40 40 40 40 40 40 40 40 40 40 40 39 39 39 40 40 40 40 36 33 30 26 26 26 26 35 23 39 40 40 40 40
>I6629V002B0LWQ length=24 xy=0709_3672 region=2 run=R_2014_12_30_12_21_21_
40 40 40 40 40 40 40 40 40 40 40 40 40 34 34 34 34 40 40 40 40 40 40 40
>I6629V002B0LXY length=355 xy=0709_3716 region=2 run=R_2014_12_30_12_21_21_
40 40 40 40 40 39 38 33 38 35 40 40 40 40 40 40 40 39 39 30 30 30 30 40 40 40 40 40 40 40 40 39 39 39 40 40 40 39 38 38 39 40 40 40 40 40 40 40 40 40 40 40 40 40 40 39 39 39 40 40
40 40 40 40 40 40 40 40 40 40 40 40 39 39 39 40 40 40 40 40 40 40 40 40 40 40 40 40 40 40 40 40 40 40 40 40 40 40 40 40 40 39 39 39 40 40 40 40 40 40 40 40 40 40 40 40 40 40 40 40
40 40 40 34 34 35 39 39 40 40 40 40 40 40 40 40 40 40 39 39 39 39 40 40 40 40 40 40 40 40 40 40 40 40 40 40 40 40 40 39 39 39 40 40 40 40 40 40 40 40 40 40 40 40 40 40 40 40 40 40
40 40 40 40 40 40 40 40 40 40 40 40 40 40 40 40 40 40 39 39 39 40 40 40 40 39 39 39 40 40 40 40 39 30 30 30 30 30 39 40 40 40 40 40 40 40 40 40 40 40 40 39 30 30 30 40 40 40 30 29
29 29 40 30 40 39 39 39 40 40 39 39 40 40 40 40 40 40 40 40 39 30 30 30 30 30 30 35 40 40 40 40 40 40 40 40 40 40 40 39 39 39 40 40 34 39 39 40 40 40 34 35 35 39 39 40 40 40 40 40
29 29 29 29 40 39 39 36 36 40 40 36 39 39 40 40 30 30 30 40 40 40 40 40 40 40 40 40 40 40 34 35 35 35 35 34 34 40 40 40 39 36 36 40 38 38 40 37 31 36 19 19 19 19 24
>I6629V002B0LZW length=24 xy=0709_3786 region=2 run=R_2014_12_30_12_21_21_
40 40 40 40 40 40 40 40 40 40 40 40 40 34 34 34 34 40 40 40 40 40 40 40
>I6629V002B0M9I length=24 xy=0710_1332 region=2 run=R_2014_12_30_12_21_21_
40 40 40 40 40 40 40 40 40 40 40 40 40 34 34 34 34 40 40 40 40 40 40 40
>I6629V002B0MCQ length=24 xy=0710_0152 region=2 run=R_2014_12_30_12_21_21_
40 40 40 40 40 40 40 40 40 40 40 40 40 32 33 33 33 40 40 40 40 40 40 40
>I6629V002B0MGS length=364 xy=0710_0298 region=2 run=R_2014_12_30_12_21_21_
40 40 40 40 40 30 30 30 40 40 40 40 40 40 40 40 40 40 38 38 38 40 40 40 40 40 34 34 37 40 40 39 39 39 40 40 40 34 34 34 38 40 40 40 40 40 38 34 34 31 31 31 19 19 17 17 17 17 17 19
24 36 36 36 33 39 38 40 40 40 36 38 29 19 19 17 31 14 14 14 14 14 27 27 31 26 40 36 40 40 40 40 40 39 39 39 40 40 40 40 40 40 40 40 40 40 40 40 40 40 40 40 40 38 30 30 30 40 38 34
34 34 40 40 40 36 36 36 36 36 38 38 31 15 15 15 15 15 15 27 11 11 22 22 32 36 36 40 40 40 40 40 40 40 40 40 40 40 40 40 40 39 39 39 40 40 40 40 40 40 40 40 40 40 40 38 38 38 38 34
33 33 40 40 40 40 40 40 40 40 40 38 34 34 33 40 40 36 39 38 40 38 24 24 24 25 25 40 37 35 35 38 38 34 40 40 40 38 38 38 40 40 40 40 40 40 40 40 40 40 38 34 25 25 25 34 40 40 34 30
25 25 25 40 40 40 40 39 39 39 40 40 38 38 38 40 40 40 40 38 34 34 34 39 39 40 40 40 38 38 38 38 40 40 40 40 40 39 39 39 40 39 39 39 40 40 28 30 30 28 38 35 27 17 17 17 16 22 26 19
18 18 28 30 30 34 40 37 39 39 40 40 40 40 40 40 40 40 40 40 40 34 34 34 38 40 40 40 40 40 40 40 40 40 40 40 36 38 38 38 21 21 24 24 33 36 36 38 38 40 40 40 40 34 34 34 34 40 30 40
40 40 40 40
>I6629V002B0MOJ length=361 xy=0710_0577 region=2 run=R_2014_12_30_12_21_21_
40 40 40 40 40 39 39 39 40 40 40 40 40 40 40 40 40 40 40 40 40 40 40 40 40 40 40 40 40 40 40 39 39 39 40 40 40 39 39 39 40 40 40 40 40 40 40 40 40 40 40 40 40 40 40 39 39 39 40 40
40 40 40 40 40 40 40 40 40 40 40 40 38 38 38 40 40 40 40 40 40 40 40 40 40 40 40 40 40 40 40 40 40 40 40 40 40 40 40 40 40 39 39 39 40 40 40 40 40 40 40 40 40 40 40 40 40 40 40 40
40 40 40 40 40 40 32 32 32 32 40 40 40 40 40 40 40 40 40 40 40 40 40 40 40 40 40 40 40 40 40 40 40 40 40 40 40 40 40 39 39 39 40 40 40 40 40 40 40 40 40 40 40 40 40 40 40 40 40 40
40 40 40 40 40 40 40 40 40 40 40 40 40 40 40 40 40 40 40 40 40 40 40 40 40 40 40 40 40 40 40 40 40 40 40 40 40 40 40 40 40 40 40 40 40 40 40 40 40 40 40 39 39 39 40 40 40 40 34 34
34 34 40 40 40 39 39 39 40 40 40 40 40 40 40 40 40 40 40 40 39 39 39 40 40 40 40 40 40 40 40 40 40 40 40 40 40 40 40 39 39 39 40 40 40 40 40 40 40 40 40 40 40 40 40 40 40 40 40 40
33 33 33 33 40 40 40 40 40 40 40 40 40 40 40 40 40 40 40 40 40 40 40 40 40 40 40 40 40 40 40 40 40 40 40 40 40 40 40 40 40 40 40 35 34 34 40 40 40 40 34 34 34 34 40 40 40 40 40 40
40
>I6629V002B0MSO length=24 xy=0710_0726 region=2 run=R_2014_12_30_12_21_21_
40 40 40 40 40 40 40 40 40 40 40 40 40 31 31 31 31 40 40 40 40 40 40 40
>I6629V002B0MVG length=358 xy=0710_0826 region=2 run=R_2014_12_30_12_21_21_
40 40 40 40 40 39 39 39 40 40 40 40 40 40 40 40 40 40 40 39 39 39 40 40 40 40 40 40 40 40 40 39 39 39 40 40 40 40 40 40 39 39 39 40 40 40 40 40 40 40 40 40 40 40 40 40 40 40 40 40
40 40 40 40 40 40 40 40 29 29 29 29 39 39 39 40 40 40 40 40 40 40 40 40 40 40 40 40 40 40 40 40 40 39 39 39 40 40 40 40 40 40 40 40 40 40 40 40 40 40 39 39 39 40 40 40 40 40 40 40
40 40 40 40 40 40 40 40 40 40 40 40 40 40 40 40 40 40 40 40 40 40 40 40 40 40 40 40 40 40 40 40 40 40 40 40 40 40 40 40 40 40 40 40 40 40 40 40 40 40 40 40 40 40 40 40 40 40 40 40
40 40 40 40 40 40 40 40 40 40 40 40 40 40 40 40 40 40 40 40 40 40 40 40 40 40 40 40 40 40 40 39 39 39 30 30 30 39 40 40 40 40 40 40 40 40 40 40 40 40 40 39 39 39 40 40 40 40 33 33
34 34 40 40 40 40 40 40 40 40 40 40 40 40 39 39 39 39 40 40 39 39 39 39 39 39 40 40 40 40 40 40 40 40 40 39 39 39 40 39 39 39 40 40 37 39 39 40 40 40 40 40 40 40 40 40 40 40 40 40
40 40 40 40 40 40 40 40 40 40 40 40 40 40 40 40 40 40 40 40 40 40 40 40 40 40 40 40 40 40 40 40 40 40 39 39 39 40 40 40 40 40 40 40 40 39 39 31 33 34 32 40 29 39 39 40 40 40
>I6629V002B0MWW length=14 xy=0710_0878 region=2 run=R_2014_12_30_12_21_21_
25 25 23 21 21 27 21 21 19 17 17 26 20 20
>I6629V002B0MXV length=360 xy=0710_0913 region=2 run=R_2014_12_30_12_21_21_
40 40 40 40 40 39 39 39 40 40 40 40 40 40 40 40 40 40 40 40 40 40 40 40 40 40 40 40 40 40 40 39 39 39 40 40 40 39 39 39 40 40 40 40 40 40 40 40 40 40 40 40 40 40 34 34 34 34 40 40
40 40 40 40 40 40 40 40 40 40 40 35 30 30 30 40 32 32 32 32 39 39 39 40 40 40 40 40 40 40 40 39 39 39 40 40 40 40 40 40 40 39 39 39 40 40 40 40 40 40 40 40 40 40 40 40 40 40 40 40
40 40 40 40 40 40 40 40 40 40 40 30 30 30 30 30 40 40 40 40 40 40 40 40 40 40 40 40 40 40 40 40 40 40 40 40 40 40 40 39 39 39 40 40 40 40 40 40 40 40 40 40 40 40 40 40 40 40 40 40
40 40 40 40 40 40 40 40 40 40 40 40 40 40 40 40 40 40 40 40 40 34 34 34 34 40 39 38 38 39 39 40 40 40 40 40 40 40 40 40 40 40 40 40 40 40 40 40 40 40 40 30 30 30 35 40 40 40 24 24
24 24 40 29 34 20 20 20 26 34 40 40 40 40 39 39 39 40 40 40 39 39 39 40 40 40 40 40 40 40 39 39 39 40 40 39 39 39 40 39 39 39 40 40 40 40 40 39 39 34 34 35 40 40 40 34 34 35 34 40
39 39 39 40 40 40 40 40 40 40 40 40 39 39 39 39 40 40 40 39 39 39 40 40 40 40 40 40 40 40 40 40 39 35 35 35 39 39 39 40 40 40 39 39 39 40 39 39 39 31 31 31 29 30 16 30 36 30 30 30
>I6629V002B0MYI length=24 xy=0710_0936 region=2 run=R_2014_12_30_12_21_21_
40 40 40 40 40 40 40 40 40 40 40 40 40 34 34 34 34 40 40 40 40 40 40 40
>I6629V002B0MZW length=362 xy=0710_0986 region=2 run=R_2014_12_30_12_21_21_
40 40 40 40 40 39 39 39 40 40 40 40 40 40 40 40 40 40 40 40 40 40 40 40 40 40 40 40 40 40 40 39 39 39 40 40 40 39 39 39 40 40 40 40 40 40 40 40 40 40 40 40 40 40 39 39 39 40 40 40
40 40 40 40 40 40 40 40 40 40 40 40 34 34 34 34 40 40 28 28 28 28 28 40 40 40 40 40 26 26 26 26 26 40 40 40 40 40 40 40 40 40 40 39 39 39 40 40 40 39 39 39 40 40 40 40 40 40 40 40
40 40 40 40 40 40 40 40 40 34 34 34 34 40 40 40 40 40 40 40 40 40 40 40 40 40 40 40 40 40 40 40 40 40 40 40 40 40 40 40 40 40 40 40 40 40 40 40 40 40 40 40 40 40 40 40 40 40 40 40
40 40 40 40 40 40 40 40 40 40 40 40 40 40 40 40 40 40 40 40 40 40 40 40 40 40 39 39 39 40 40 40 40 40 40 40 40 40 40 40 40 40 40 40 40 40 40 40 40 40 40 39 39 39 40 40 40 40 32 33
34 34 40 40 40 40 40 40 40 40 40 40 40 40 40 40 40 40 40 40 39 39 39 40 40 40 40 40 40 40 40 40 40 40 40 40 40 40 40 40 40 40 40 40 40 40 39 39 39 40 40 40 30 34 30 36 38 36 36 23
23 21 23 23 36 36 40 40 40 34 34 35 39 40 40 40 40 40 40 40 40 40 40 40 39 39 39 39 40 40 40 40 40 40 40 39 39 39 39 39 39 39 39 40 33 33 33 32 39 23 23 35 31 31 31 31 40 30 40 35
35 35
>I6629V002B0N08 length=353 xy=0710_2330 region=2 run=R_2014_12_30_12_21_21_
40 40 40 40 40 39 39 39 40 40 40 40 40 40 40 40 40 40 40 40 40 40 40 40 40 40 40 40 40 40 40 39 39 39 40 40 40 39 39 39 40 40 40 40 40 40 40 40 40 40 40 40 40 40 32 32 32 32 40 40
40 40 40 40 40 40 40 40 40 40 40 40 39 39 39 40 34 34 34 34 39 39 39 40 40 40 40 40 40 40 39 38 38 39 40 40 40 40 40 40 40 40 40 40 40 40 40 40 40 40 40 40 40 40 40 40 40 40 40 40
40 40 40 40 40 40 38 40 40 38 36 16 16 16 16 16 16 30 32 22 36 36 36 36 40 40 40 40 40 40 39 39 39 40 40 40 40 40 40 39 39 39 40 40 40 40 40 40 40 40 40 40 40 40 40 40 40 40 40 40
40 40 40 40 34 34 35 35 40 40 40 40 40 40 40 40 40 40 40 35 23 23 23 23 23 40 39 39 39 40 40 39 39 39 39 40 40 40 40 40 40 40 40 40 40 40 40 40 40 40 40 39 39 39 40 40 40 40 32 32
33 33 40 35 40 40 40 34 35 28 39 39 40 40 36 36 36 40 40 40 34 34 34 36 36 36 40 40 30 30 30 26 30 28 26 37 36 36 40 37 39 39 34 39 37 39 39 40 40 40 40 40 40 40 40 40 40 39 35 34
34 31 31 24 24 24 22 27 29 13 22 22 30 28 28 36 40 40 40 39 39 35 35 35 39 40 40 40 40 40 40 40 39 39 39 39 34 30 30 28 30 36 38 38 37 37 36 30 25 29 29 26 26
>I6629V002B0N4K length=16 xy=0710_2450 region=2 run=R_2014_12_30_12_21_21_
24 30 27 27 27 26 23 23 30 22 19 19 19 31 16 16
>I6629V002B0N5X length=359 xy=0710_2499 region=2 run=R_2014_12_30_12_21_21_
40 26 21 21 21 26 32 39 35 40 40 40 40 40 40 40 40 40 40 40 39 39 39 40 40 40 40 40 40 40 40 40 39 39 39 40 40 40 39 39 39 39 39 39 40 40 40 40 40 40 40 40 40 40 40 40 40 40 40 40
40 40 40 40 40 36 26 26 26 34 34 34 34 38 38 38 40 40 40 40 40 40 40 40 40 40 40 40 40 40 40 40 40 40 39 39 39 40 40 40 40 40 40 40 40 40 40 40 40 40 40 34 34 34 40 40 40 40 40 40
40 40 40 40 40 40 40 40 40 40 40 40 40 40 40 40 40 40 40 38 38 38 38 40 40 40 40 40 40 40 40 40 40 40 40 40 40 40 40 40 40 40 40 40 40 40 40 40 40 40 40 40 40 40 40 40 40 40 40 40
40 40 40 40 40 40 40 40 40 40 38 38 38 40 40 40 40 40 40 40 40 40 40 40 40 40 40 40 40 40 40 40 38 38 38 40 40 40 40 40 40 40 40 40 40 40 40 40 40 40 40 38 38 38 38 40 40 40 40 34
34 34 34 40 32 38 34 34 34 40 40 30 30 30 40 40 40 34 34 34 38 39 39 39 39 39 39 40 40 28 34 34 34 34 38 40 39 39 39 40 39 39 39 40 40 37 38 38 40 40 40 40 40 40 38 38 38 40 40 40
40 40 40 40 40 40 40 40 40 40 40 38 38 38 38 40 40 40 40 40 40 34 34 34 40 40 40 40 40 40 40 36 36 34 34 34 19 19 20 24 28 28 33 33 34 28 28 31 22 23 23 23 29 16 30 28 34 40 40
>I6629V002B0NA0 length=25 xy=0710_1386 region=2 run=R_2014_12_30_12_21_21_
40 40 40 40 40 40 38 39 39 40 31 25 31 14 14 14 14 14 27 19 40 40 40 38 38
>I6629V002B0NC1 length=24 xy=0710_1459 region=2 run=R_2014_12_30_12_21_21_
40 40 40 40 40 40 40 40 40 40 40 40 40 34 34 34 34 40 40 40 40 40 40 40
>I6629V002B0NDJ length=358 xy=0710_1477 region=2 run=R_2014_12_30_12_21_21_
40 40 40 40 40 39 39 39 40 40 40 40 40 40 40 40 40 40 40 39 39 39 40 40 40 40 40 40 40 40 40 39 39 39 40 40 40 39 39 39 39 39 39 40 40 40 40 40 40 40 40 40 40 40 40 40 40 40 40 40
40 40 40 40 40 40 40 40 34 34 34 34 39 39 39 40 40 40 40 40 40 40 40 40 40 40 40 40 40 40 40 40 40 39 39 39 40 40 40 40 40 40 40 40 40 40 40 40 40 40 39 39 39 40 40 40 40 40 40 40
40 40 40 40 40 40 40 40 40 40 40 40 40 40 40 40 40 40 40 40 40 40 40 40 40 40 40 40 40 40 40 40 40 40 40 40 40 40 40 40 40 40 40 40 40 40 40 40 40 40 40 40 40 40 40 40 40 40 40 40
40 40 40 40 40 40 40 40 40 40 40 40 40 40 40 40 40 40 40 40 40 40 40 40 40 40 40 40 40 40 40 40 40 40 34 34 35 40 40 40 40 40 40 40 40 40 40 40 40 40 40 39 39 39 40 40 40 40 34 34
34 34 40 40 40 40 40 40 40 40 40 40 40 40 40 40 40 40 40 40 39 39 39 39 39 39 40 40 40 40 40 40 40 40 40 39 39 39 40 39 39 39 40 40 40 40 40 40 40 40 40 40 40 40 40 40 40 40 40 39
39 39 40 40 40 40 40 40 40 40 40 40 40 40 40 40 40 40 40 40 40 40 40 40 40 40 40 40 40 40 40 40 40 40 39 39 39 40 40 40 40 40 40 40 40 40 40 33 33 34 34 40 34 40 40 40 40 40
>I6629V002B0NGZ length=361 xy=0710_1601 region=2 run=R_2014_12_30_12_21_21_
40 40 40 40 40 39 39 39 40 40 40 40 40 40 40 40 40 40 40 40 40 40 40 40 40 40 40 40 40 40 40 39 39 39 40 40 40 39 39 39 40 40 40 40 40 40 40 40 40 40 40 40 40 40 40 40 40 40 40 40
40 40 40 40 40 40 40 40 40 40 40 40 39 39 39 40 34 34 34 34 39 39 39 40 40 40 40 40 40 40 40 39 39 39 40 40 40 40 40 40 40 40 40 40 40 39 39 39 40 40 40 40 40 40 40 40 40 40 40 40
40 40 40 40 40 40 40 40 40 40 40 26 26 26 26 26 26 40 40 40 40 40 40 40 40 40 40 40 40 40 40 40 40 40 40 40 40 40 40 39 39 39 40 40 40 40 40 40 40 40 40 40 40 40 40 40 40 40 40 40
40 40 40 40 40 40 40 40 40 40 40 40 40 40 40 40 40 40 40 40 27 27 27 27 27 40 40 40 40 40 39 39 39 40 40 40 40 40 40 40 40 40 40 40 40 40 40 40 40 40 40 39 39 39 40 40 40 40 34 34
34 34 40 40 40 39 39 39 40 40 40 40 40 40 40 40 40 40 40 40 39 39 39 40 40 40 40 40 40 40 40 40 40 40 40 40 40 40 40 39 39 39 40 40 40 40 40 40 40 40 40 40 40 40 40 40 40 40 40 40
40 40 40 40 39 39 39 40 40 40 40 40 40 40 40 40 40 40 40 40 40 40 40 40 40 40 40 40 40 40 40 40 40 40 40 40 40 40 40 40 40 40 40 40 40 40 40 40 40 40 32 32 32 32 40 34 40 40 40 40
40
>I6629V002B0NH6 length=361 xy=0710_1644 region=2 run=R_2014_12_30_12_21_21_
40 40 40 40 40 39 39 39 40 40 40 40 40 40 40 40 40 40 40 40 40 40 40 40 40 40 40 40 40 40 40 39 39 39 40 40 40 39 39 39 40 40 40 40 40 40 40 40 40 40 40 40 40 40 40 39 39 39 40 40
40 40 40 40 40 40 40 40 40 40 40 40 39 39 39 40 40 40 40 40 40 40 40 40 40 40 40 40 40 40 40 40 40 40 40 40 40 40 40 40 40 39 39 39 40 40 40 40 40 40 40 40 40 40 40 40 40 40 40 40
40 40 40 40 40 40 40 40 40 40 40 40 40 40 40 40 40 40 40 40 40 40 40 40 40 40 40 40 40 40 40 40 40 40 40 40 40 40 40 39 39 39 40 40 40 40 40 40 40 40 40 39 39 39 40 40 40 40 40 40
40 40 40 40 40 40 40 40 40 40 40 40 40 40 40 40 40 40 40 40 39 39 39 40 40 40 40 40 40 40 40 40 40 40 40 40 40 40 40 40 40 40 40 40 40 40 40 40 40 40 40 39 39 39 40 40 40 40 32 32
32 32 40 40 40 39 39 39 40 40 40 40 40 40 40 40 40 40 40 40 39 39 39 40 40 40 40 40 40 40 40 40 40 40 39 30 30 30 35 39 39 39 40 40 40 40 40 40 40 40 40 40 40 40 40 40 40 40 40 40
34 34 34 34 40 40 39 39 39 40 40 40 40 40 40 40 40 40 40 40 40 40 40 40 40 40 40 40 40 40 40 40 40 39 39 39 39 40 39 39 39 40 40 40 40 40 40 40 40 40 34 34 34 33 35 23 35 39 40 40
40
>I6629V002B0NJC length=361 xy=0710_1686 region=2 run=R_2014_12_30_12_21_21_
40 40 40 40 40 39 39 39 40 40 40 40 40 40 40 40 40 40 39 39 39 40 40 40 40 39 39 39 40 40 40 39 39 39 40 40 40 39 39 39 40 40 40 40 40 40 40 40 39 39 39 40 40 40 40 40 40 40 40 40
40 40 40 40 40 40 40 40 40 40 40 40 39 39 39 40 40 40 40 40 40 40 40 40 40 40 40 40 40 40 40 40 40 40 40 40 40 40 40 40 40 40 40 40 40 40 40 40 40 40 40 40 40 40 40 40 40 40 40 40
40 40 40 40 40 39 39 39 40 40 40 40 40 40 40 40 40 40 40 40 40 40 40 40 40 40 40 40 40 40 40 40 40 40 40 40 40 40 40 39 39 39 40 40 40 40 40 40 40 40 40 40 40 40 40 40 40 40 40 40
40 40 40 40 40 40 40 40 40 40 40 40 40 40 40 40 40 40 40 40 40 40 40 40 40 40 40 40 40 40 40 40 40 40 40 40 40 40 40 40 40 40 40 39 35 34 34 40 40 40 40 39 39 39 40 40 40 40 34 34
34 33 40 34 40 39 39 39 40 40 40 40 40 40 40 40 40 40 40 40 39 39 39 40 40 40 40 40 40 40 40 40 40 40 39 39 39 40 40 39 39 39 40 40 40 40 40 40 40 40 40 40 40 40 40 40 40 40 40 40
34 34 34 34 40 40 39 39 39 40 40 40 40 40 39 34 34 35 35 28 40 40 40 40 40 40 40 40 40 40 40 40 40 40 36 30 26 26 26 35 35 33 34 40 40 38 40 40 40 40 31 31 31 31 39 29 40 40 40 40
40
>I6629V002B0NKD length=24 xy=0710_1723 region=2 run=R_2014_12_30_12_21_21_
39 39 39 40 40 40 40 40 40 40 40 40 40 34 34 34 34 40 40 40 40 40 40 40
>I6629V002B0NKV length=361 xy=0710_1741 region=2 run=R_2014_12_30_12_21_21_
40 40 40 40 40 39 39 39 40 40 40 40 40 40 40 40 40 40 40 40 40 40 40 40 40 40 40 40 40 40 40 39 39 39 40 40 40 39 39 39 40 40 40 40 40 40 40 40 40 40 40 40 40 40 40 39 39 39 40 40
40 40 40 40 40 40 40 40 40 40 40 40 39 39 39 40 40 40 40 40 40 40 40 40 40 40 40 40 40 40 40 40 40 40 40 40 40 40 40 40 40 39 39 39 40 40 40 40 40 40 40 40 40 40 40 40 40 40 40 40
40 40 40 40 40 40 40 40 40 40 40 40 40 40 40 40 40 40 40 40 40 40 40 40 40 40 40 40 40 40 40 40 40 40 40 40 40 40 40 39 39 39 40 40 40 40 40 40 40 40 40 40 40 40 40 40 40 40 40 40
40 40 40 40 40 40 40 40 40 40 40 40 40 40 40 40 40 40 40 40 40 40 40 40 40 40 40 40 40 40 40 40 40 40 40 40 40 40 40 40 40 40 40 40 40 40 40 40 40 40 40 38 38 38 40 40 40 40 34 34
34 34 40 40 40 39 39 39 40 40 40 40 40 40 40 40 40 40 40 40 39 39 39 40 40 40 40 40 40 40 40 40 40 40 40 40 40 40 40 39 34 34 35 40 40 40 40 40 40 40 40 40 40 40 40 40 40 40 40 40
34 34 34 34 40 40 40 40 40 40 40 40 40 40 40 40 40 40 40 39 34 30 30 30 39 39 40 40 40 40 40 40 39 30 30 30 34 40 40 40 40 40 40 40 40 40 40 40 40 40 40 39 39 39 40 40 40 40 40 40
40
>I6629V002B0NO6 length=23 xy=0710_1896 region=2 run=R_2014_12_30_12_21_21_
40 40 40 40 40 40 40 40 40 40 40 40 34 34 34 34 40 40 40 40 40 40 40
>I6629V002B0NOJ length=24 xy=0710_1873 region=2 run=R_2014_12_30_12_21_21_
40 40 40 40 40 40 40 40 40 40 40 40 40 34 34 34 34 40 40 40 40 40 40 40
>I6629V002B0NP0 length=362 xy=0710_1926 region=2 run=R_2014_12_30_12_21_21_
40 40 40 40 40 40 40 40 40 40 40 40 40 40 40 40 40 40 40 40 40 40 40 40 40 40 40 40 40 40 40 39 39 39 40 40 40 39 39 39 40 40 40 40 40 40 40 40 40 40 40 40 33 33 19 16 16 16 16 16
33 33 36 23 40 36 40 40 40 40 40 40 34 34 34 40 39 39 39 40 40 40 40 40 40 40 40 40 40 40 40 40 39 39 39 38 38 39 40 40 40 34 34 34 34 35 35 37 40 40 40 40 21 21 21 21 39 40 40 40
40 40 40 40 40 40 40 40 40 40 40 40 40 39 39 39 40 40 40 40 40 40 40 40 40 40 40 40 40 40 40 40 40 40 40 40 40 40 40 39 39 39 40 40 40 40 40 40 40 40 40 40 40 40 40 40 40 40 40 40
40 40 40 40 40 40 40 40 40 40 40 40 40 40 40 40 40 40 40 40 40 39 39 39 40 32 34 34 40 40 40 40 40 34 34 35 40 40 40 40 40 40 40 40 40 40 39 39 39 40 40 37 37 37 40 40 40 39 28 28
28 28 39 39 40 39 39 37 40 40 40 40 40 40 40 40 40 40 40 30 26 26 26 30 39 40 40 40 40 37 37 40 40 40 39 39 39 39 40 39 39 39 40 40 40 40 40 39 39 39 40 40 40 33 33 31 33 33 34 31
28 17 14 14 14 14 16 17 17 21 21 13 11 14 14 14 20 22 35 32 31 29 33 33 33 34 36 40 40 40 40 40 40 39 35 35 34 34 40 40 40 34 34 34 34 36 40 40 36 36 39 31 31 31 31 39 29 40 40 40
40 40
>I6629V002B0NPE length=24 xy=0710_1904 region=2 run=R_2014_12_30_12_21_21_
40 40 40 40 40 40 40 40 40 40 40 40 40 32 32 32 32 40 40 40 40 40 40 40
>I6629V002B0NPY length=360 xy=0710_1924 region=2 run=R_2014_12_30_12_21_21_
40 40 40 40 40 39 39 39 40 40 40 40 40 40 40 40 40 40 40 40 40 40 40 40 40 40 40 40 40 40 40 39 39 39 40 40 40 39 39 39 40 40 40 40 40 40 40 40 40 40 40 40 40 40 40 40 40 40 40 40
40 40 40 40 40 40 40 40 40 40 40 40 39 39 39 40 33 33 33 33 39 39 39 40 40 40 40 40 40 40 40 39 39 39 40 40 40 40 40 40 40 39 39 39 40 40 40 40 40 40 40 40 40 40 40 40 40 40 40 40
40 40 40 40 40 40 40 40 40 40 40 28 28 28 28 28 40 40 40 40 40 40 40 40 40 40 40 40 40 40 40 40 40 40 40 40 40 40 40 39 39 39 40 40 40 40 40 40 40 40 40 40 40 40 40 40 40 40 40 40
40 40 40 40 40 40 40 40 40 40 40 40 40 40 40 40 40 40 40 40 28 28 29 29 29 40 39 39 39 40 40 40 40 40 40 40 40 40 40 40 40 40 40 40 40 40 40 40 40 40 40 39 39 39 39 35 35 35 30 29
29 29 40 32 40 37 37 37 40 28 34 34 40 36 40 40 40 40 30 26 20 27 20 30 40 40 40 40 40 40 39 34 30 30 30 39 39 39 40 39 39 39 40 40 40 40 40 40 40 40 40 40 40 40 40 40 40 40 33 26
20 20 20 24 24 24 24 40 40 23 23 33 34 40 40 40 40 40 40 40 40 40 40 40 40 40 35 26 26 26 34 40 35 35 35 35 39 39 39 39 40 40 40 38 38 40 40 40 34 22 24 24 22 34 23 34 34 40 40 40
>I6629V002B0NQ8 length=361 xy=0710_1970 region=2 run=R_2014_12_30_12_21_21_
27 19 12 12 12 12 12 12 12 27 29 39 40 40 40 40 40 40 40 40 40 40 40 40 40 40 40 40 40 40 39 39 39 40 40 40 38 38 38 39 39 39 40 40 40 40 40 40 40 40 40 40 40 40 40 40 40 40 40 33
33 35 39 40 40 40 40 40 40 40 40 39 39 39 40 39 39 39 40 40 40 40 40 40 40 39 39 30 30 29 29 31 31 39 39 39 40 40 40 40 40 40 40 40 40 40 40 40 40 40 40 40 40 40 40 40 40 40 40 40
40 40 40 40 39 39 39 40 40 40 39 39 39 40 40 40 40 40 40 40 40 40 40 40 40 40 40 40 40 40 40 40 40 40 40 40 40 40 39 39 39 40 40 40 39 39 39 39 39 40 40 40 40 40 40 40 40 33 33 34
34 40 40 40 40 40 40 40 40 40 40 40 40 40 40 40 40 40 40 40 40 40 30 30 30 40 40 40 40 40 39 39 39 40 40 40 40 40 40 40 40 40 39 39 39 39 39 39 40 40 39 39 39 40 40 40 40 34 34 34
33 40 34 40 37 37 40 35 20 20 19 16 31 31 31 32 33 32 22 17 19 20 20 34 34 40 40 40 40 40 40 40 40 40 39 39 39 40 34 34 34 40 40 40 39 35 30 30 30 39 40 40 36 35 31 28 28 29 36 32
24 17 17 17 24 30 36 40 40 40 38 36 34 34 35 40 40 40 40 40 40 40 39 39 39 39 40 40 40 30 30 30 40 39 35 34 34 40 40 40 35 26 26 26 39 39 40 40 40 40 31 31 33 32 40 34 40 40 39 39
39
>I6629V002B0NRZ length=361 xy=0710_1997 region=2 run=R_2014_12_30_12_21_21_
40 40 40 40 40 39 39 39 40 40 40 40 40 40 40 40 40 40 40 40 40 40 40 40 40 40 40 40 40 40 40 39 39 39 40 40 40 39 39 39 40 40 40 40 40 40 40 40 40 40 40 40 40 40 40 39 39 39 40 40
40 40 40 40 40 40 40 40 40 40 40 40 39 39 39 40 40 40 40 40 40 40 40 40 40 40 40 40 40 40 40 40 40 40 40 40 40 40 40 40 40 39 39 39 40 40 40 40 40 40 40 40 40 40 40 40 40 40 40 40
40 40 40 40 40 40 40 40 40 40 40 40 40 40 40 40 40 40 40 40 40 40 40 40 40 40 40 40 40 40 40 40 40 40 40 40 40 40 40 39 39 39 40 40 40 40 40 40 40 40 40 40 40 40 40 40 40 40 40 40
40 40 40 40 40 40 40 40 40 40 40 40 40 40 40 40 40 40 40 40 40 40 40 40 40 40 40 40 40 40 40 40 40 40 40 40 40 40 40 40 40 40 39 39 39 40 40 40 40 40 40 39 39 39 40 40 40 40 33 33
34 34 40 40 40 39 39 39 40 40 40 40 40 40 40 40 40 40 40 40 34 34 34 35 40 40 40 40 40 40 40 40 40 40 40 40 40 40 40 39 39 39 40 40 40 40 40 40 40 40 40 40 40 40 40 40 40 40 40 40
34 34 34 34 40 40 40 40 40 40 40 40 40 40 40 40 40 40 40 40 40 40 40 40 40 40 40 40 40 40 40 40 39 39 39 39 40 40 40 40 40 40 40 40 40 40 40 40 40 39 31 31 31 31 40 34 40 40 40 40
40
>I6629V002B0NXS length=361 xy=0710_2206 region=2 run=R_2014_12_30_12_21_21_
40 40 40 40 40 39 39 39 40 40 40 40 40 40 40 40 40 40 40 40 40 40 40 40 40 40 40 40 40 40 40 39 39 39 40 40 40 39 39 39 40 40 40 40 40 40 40 40 40 40 40 40 40 40 40 40 40 40 40 40
40 40 39 39 39 40 40 40 40 40 38 38 35 33 33 24 17 17 17 17 17 17 30 23 35 33 32 32 36 39 40 38 38 38 40 40 40 40 40 40 40 40 40 40 32 32 34 34 40 40 40 40 40 40 39 39 39 40 40 40
40 40 40 40 40 40 40 40 40 35 30 21 21 20 34 36 34 40 36 36 36 36 30 30 30 40 40 40 40 40 40 40 40 40 40 40 40 40 40 39 39 39 40 40 40 40 40 40 40 40 40 39 39 39 40 40 40 40 24 24
24 24 40 40 34 34 34 34 36 34 34 34 36 40 40 40 40 40 40 40 39 39 35 34 34 40 40 40 40 40 40 26 26 26 30 30 39 35 35 35 39 40 40 40 36 39 39 40 40 40 40 26 26 26 34 40 40 36 24 24
24 24 32 23 36 33 33 33 32 21 29 29 28 36 36 36 38 36 38 28 29 30 30 34 34 34 34 36 36 36 38 40 40 36 36 36 34 34 30 30 29 33 36 36 27 36 36 28 30 29 30 30 30 36 38 38 35 31 32 32
31 28 28 24 24 22 22 22 22 32 32 31 31 31 31 29 31 36 36 30 24 24 24 34 34 36 40 40 40 40 40 40 40 40 40 40 40 40 39 39 39 39 40 40 40 40 40 40 40 40 34 34 34 31 39 23 35 35 39 39
40
>I6629V002B0O0N length=361 xy=0710_3605 region=2 run=R_2014_12_30_12_21_21_
40 40 40 40 40 39 39 39 40 40 40 40 40 40 40 40 40 40 40 40 40 40 40 40 40 40 40 40 40 40 40 39 39 39 40 40 40 39 39 39 40 40 40 40 40 40 40 40 40 40 40 40 40 40 40 40 40 40 40 40
40 40 40 40 40 40 40 40 40 40 40 40 39 39 39 40 39 39 39 34 34 34 34 40 40 40 40 40 34 34 34 34 40 40 40 40 40 40 40 40 40 39 39 39 40 26 26 26 39 40 40 40 40 40 40 40 40 40 40 40
40 40 40 40 40 40 40 40 40 40 40 40 40 40 40 40 40 40 40 40 40 40 40 40 39 39 39 40 40 40 40 40 40 40 40 40 40 40 40 39 39 39 40 40 40 40 40 40 40 40 40 40 40 40 40 40 40 40 40 40
40 40 40 40 40 40 40 40 40 40 40 40 40 40 40 40 40 40 40 40 40 40 40 40 40 40 40 40 40 40 40 40 40 40 40 40 40 40 40 40 40 40 40 40 40 40 40 40 40 40 40 39 39 39 40 40 40 40 34 34
34 34 40 40 40 39 39 39 40 40 40 40 40 40 40 40 40 40 40 40 39 39 39 40 40 40 40 40 40 40 40 40 40 40 40 40 40 40 40 39 38 38 39 40 40 40 40 40 40 40 40 39 39 39 40 40 40 40 40 40
40 38 38 38 39 40 40 40 40 40 40 40 40 40 40 40 39 39 39 40 40 40 40 40 40 40 40 40 40 40 40 40 40 40 39 39 39 40 40 40 40 40 40 40 40 40 40 40 40 35 26 26 26 26 30 16 34 34 40 40
37
>I6629V002B0O2K length=350 xy=0710_3674 region=2 run=R_2014_12_30_12_21_21_
40 40 40 40 40 39 39 39 40 40 40 40 40 40 40 40 40 40 40 40 40 40 40 40 40 39 39 39 40 40 40 39 39 39 40 40 40 39 39 39 40 40 40 40 40 40 40 40 40 40 40 40 40 40 40 29 30 30 30 30
40 40 40 40 40 40 40 40 40 40 40 40 39 39 39 40 34 34 34 34 40 40 40 40 40 40 40 40 40 40 40 39 39 39 40 40 40 40 40 40 40 40 40 40 40 40 40 40 40 40 39 39 39 39 39 40 40 40 40 40
40 40 40 40 40 39 39 39 40 40 40 40 40 40 40 40 40 40 40 40 40 40 40 40 40 40 40 40 40 40 40 40 40 40 40 40 40 40 40 39 39 39 40 40 40 40 40 40 40 40 40 40 40 40 40 40 40 40 40 40
40 40 40 40 40 40 40 40 40 40 40 40 40 40 40 40 40 40 40 40 40 40 40 40 40 40 40 40 40 40 40 40 40 40 40 40 40 40 40 40 40 40 40 40 40 40 40 40 40 40 40 39 39 39 40 40 40 40 33 34
34 33 35 23 35 34 38 39 40 40 40 40 40 40 39 39 39 39 40 40 39 39 39 40 40 40 40 40 40 40 40 40 40 40 40 40 40 40 40 39 39 39 40 40 37 39 39 39 40 40 40 40 40 40 40 40 40 40 40 40
32 32 32 32 40 40 39 39 39 40 40 40 40 40 39 39 39 35 35 28 40 40 40 40 40 40 35 35 35 40 40 39 39 39 39 39 39 39 40 40 40 40 40 40 38 38 36 37 26 22
>I6629V002B0O30 length=24 xy=0710_3726 region=2 run=R_2014_12_30_12_21_21_
40 40 40 40 40 40 40 40 40 40 40 40 40 34 34 33 32 40 39 40 40 40 40 40
>I6629V002B0O5B length=362 xy=0710_3773 region=2 run=R_2014_12_30_12_21_21_
40 40 40 40 40 40 40 40 40 40 40 40 40 40 40 40 40 40 40 40 40 40 40 40 40 39 39 39 39 37 37 39 39 39 40 40 40 39 39 39 40 40 40 40 40 40 40 40 40 40 40 40 40 40 40 40 40 34 34 34
40 40 40 40 40 40 40 40 40 40 40 40 39 39 39 40 40 40 40 40 40 40 40 40 40 40 40 40 40 40 40 40 40 40 40 40 40 40 40 40 39 39 39 40 40 39 39 39 40 40 23 23 23 23 23 39 40 40 40 40
40 40 40 40 40 40 39 39 39 40 40 40 40 39 39 39 40 40 40 40 40 40 40 40 40 40 40 40 40 40 40 40 40 40 40 40 40 40 40 39 39 39 40 40 40 40 40 40 40 40 40 40 40 40 40 40 40 40 40 40
40 40 40 40 40 40 40 40 40 40 40 40 40 40 40 40 40 40 40 40 40 39 39 39 40 40 40 40 40 40 40 40 40 40 40 40 40 40 40 40 40 40 40 40 40 40 40 40 40 40 40 39 39 39 40 40 40 40 34 34
34 34 40 40 40 39 39 39 40 40 40 40 40 40 40 40 40 40 39 39 34 34 34 39 40 40 40 40 40 40 40 40 40 40 40 30 30 26 26 26 26 30 40 40 40 40 40 40 40 40 40 40 40 40 40 40 40 40 36 36
36 30 26 17 17 16 22 22 35 33 35 27 19 19 19 24 24 34 40 40 40 36 36 36 36 36 39 40 40 40 40 40 39 39 35 35 34 39 40 40 40 36 36 36 36 40 40 40 28 28 30 31 32 33 33 40 34 40 40 40
40 40
>I6629V002B0O5I length=363 xy=0710_3780 region=2 run=R_2014_12_30_12_21_21_
40 40 40 40 38 26 26 26 40 40 40 40 40 40 40 40 38 38 40 40 40 40 40 40 40 40 40 40 40 40 40 30 30 30 36 35 40 35 35 35 40 40 40 40 40 40 40 40 40 39 39 40 40 40 30 30 30 28 29 40
38 38 38 40 40 40 40 40 40 40 40 40 39 39 39 40 39 39 39 34 34 34 34 40 40 40 40 40 40 40 40 40 39 39 39 40 40 40 40 40 40 40 40 40 40 40 40 40 40 39 39 39 40 40 40 40 40 40 40 40
40 40 40 40 40 40 40 40 40 40 34 34 34 33 40 40 40 40 40 40 40 40 40 40 40 40 40 40 40 40 40 40 40 40 40 40 40 40 40 40 39 39 39 40 40 40 40 40 40 40 40 40 40 40 40 40 40 40 40 40
40 40 40 40 40 40 40 40 40 40 40 40 40 40 40 40 40 40 40 40 40 40 40 40 40 40 40 39 39 39 40 40 40 40 40 40 40 40 40 40 40 40 40 40 40 40 40 40 40 40 40 40 34 34 34 40 38 38 38 39
39 37 40 40 40 40 40 40 38 34 32 34 38 40 40 40 39 34 34 34 38 39 39 39 40 40 40 40 40 40 40 34 34 34 34 34 40 40 40 40 39 39 37 40 40 40 38 21 21 21 30 28 36 38 36 36 40 40 40 40
40 29 31 29 29 34 40 40 36 37 34 34 28 40 40 40 40 38 32 32 34 34 39 38 40 40 40 40 40 38 38 38 40 40 40 36 38 38 38 40 36 38 30 30 29 29 29 31 40 21 20 34 31 31 31 31 40 30 40 40
40 34 34
>I6629V002B0O8F length=24 xy=0710_3885 region=2 run=R_2014_12_30_12_21_21_
40 40 40 40 40 40 40 40 40 40 40 40 39 21 21 21 21 38 37 40 40 40 40 40
>I6629V002B0O9H length=361 xy=0710_3923 region=2 run=R_2014_12_30_12_21_21_
40 40 40 40 40 39 39 39 40 40 40 40 40 40 40 40 40 40 40 40 40 40 40 40 40 39 39 39 40 40 40 39 39 39 40 40 40 39 39 39 40 40 40 40 40 40 40 40 40 40 40 40 40 40 40 40 40 40 40 40
40 40 40 40 40 40 40 40 40 40 40 40 39 39 39 40 34 34 34 34 40 40 40 40 40 40 40 40 40 40 40 39 39 39 40 40 40 40 40 40 40 40 40 40 40 40 40 40 40 40 40 40 40 40 40 40 40 40 40 40
40 40 40 40 40 39 39 39 40 40 40 40 40 40 40 40 40 40 40 40 40 40 40 40 40 40 40 40 40 40 40 40 40 40 40 40 40 40 40 39 39 39 40 40 40 40 40 40 40 40 40 40 40 40 40 40 40 40 40 40
40 40 40 40 40 40 40 40 40 40 40 40 40 40 40 40 40 40 40 40 40 40 40 40 40 40 40 40 40 40 35 26 26 28 35 40 40 40 40 40 40 40 40 40 40 40 40 40 40 40 40 36 36 36 40 40 40 39 26 26
26 26 40 30 40 39 39 39 40 40 40 40 40 40 40 40 40 40 40 40 39 39 39 40 40 40 40 40 40 40 40 40 40 40 40 40 40 40 39 38 38 34 35 35 34 39 39 40 40 40 40 40 40 40 40 40 40 40 40 40
40 40 40 40 40 40 39 39 39 40 40 39 38 34 30 30 30 40 40 40 40 39 39 39 40 40 40 40 40 40 40 40 40 40 40 40 40 40 40 40 40 40 40 40 40 40 39 39 39 40 32 32 33 34 40 34 40 40 40 40
40
>I6629V002B0OGE length=363 xy=0710_2876 region=2 run=R_2014_12_30_12_21_21_
40 40 40 40 40 39 39 39 40 40 40 40 40 40 40 40 40 40 40 40 40 40 40 40 40 40 40 40 40 40 40 39 39 39 40 40 40 39 39 39 40 40 40 40 40 40 40 40 40 40 40 40 40 40 39 39 39 40 40 40
40 40 40 40 40 40 40 40 40 40 40 40 34 34 34 34 40 40 40 34 34 34 34 40 34 34 34 34 39 40 40 40 40 40 40 40 40 40 40 40 40 40 40 39 39 39 40 40 40 39 39 39 40 40 40 40 40 40 40 40
40 40 40 40 40 40 40 40 40 34 34 34 34 40 40 40 40 40 40 40 40 40 40 40 40 40 40 40 40 40 40 40 40 40 40 40 40 40 40 40 40 40 40 40 40 40 40 40 40 40 40 40 40 40 40 40 40 40 40 40
40 40 40 40 40 40 40 40 40 40 40 40 40 40 40 40 40 40 40 40 40 40 40 40 40 40 39 39 39 40 40 40 40 40 40 40 40 40 40 40 40 40 40 40 40 40 40 40 40 40 40 39 39 39 39 39 39 40 39 39
39 40 40 40 40 40 40 40 40 40 40 40 40 40 40 40 40 40 40 40 39 39 39 40 40 40 40 40 40 40 39 39 39 40 40 40 40 40 40 39 39 39 40 40 40 40 39 38 38 39 34 40 40 40 40 40 40 40 40 34
34 34 32 39 39 39 40 40 40 40 40 40 40 40 40 40 40 40 40 40 40 40 40 40 40 40 40 40 40 40 40 40 40 40 40 35 34 34 36 40 40 40 30 28 19 19 19 19 32 26 23 36 29 25 29 29 40 30 40 40
40 40 40
>I6629V002B0OGI length=24 xy=0710_2880 region=2 run=R_2014_12_30_12_21_21_
39 39 39 40 40 40 40 40 40 39 39 37 37 31 31 28 28 32 27 28 20 19 19 19
>I6629V002B0OJA length=363 xy=0710_2980 region=2 run=R_2014_12_30_12_21_21_
38 38 37 37 37 21 21 21 21 21 40 40 40 40 40 40 40 40 40 40 40 40 40 40 40 39 39 39 40 40 40 39 39 39 40 40 40 38 38 38 40 40 40 40 40 40 40 40 40 40 40 40 29 29 29 40 40 38 30 29
29 29 33 25 20 14 14 14 12 12 14 12 12 12 22 21 21 19 19 20 22 24 32 32 36 38 38 33 29 28 28 37 37 39 37 35 35 38 39 39 39 37 33 28 28 28 37 37 37 37 39 40 39 38 38 38 36 34 36 38
36 38 16 16 16 16 16 26 23 22 25 19 19 20 30 26 28 28 28 28 35 35 35 37 38 39 39 39 39 39 39 39 37 33 26 24 24 26 40 40 40 40 40 40 40 40 40 40 40 40 40 40 38 38 38 40 40 39 39 37
37 33 28 23 23 23 37 35 35 35 35 38 38 38 38 40 37 37 37 37 37 35 30 30 30 38 34 34 33 22 22 20 20 21 32 36 36 30 32 32 38 38 38 38 38 38 40 40 40 37 28 22 22 22 37 40 39 37 27 27
29 28 40 28 38 28 28 23 23 23 37 37 38 38 35 35 35 40 37 37 37 33 33 30 33 34 32 34 33 19 18 18 18 22 19 22 21 20 33 35 28 26 26 19 21 16 30 34 32 32 32 30 26 26 26 30 30 34 36 36
36 19 19 19 19 19 34 30 30 27 25 21 15 20 20 20 20 19 26 26 30 30 30 32 32 32 32 40 37 39 39 39 39 37 30 31 32 30 36 36 34 20 20 17 17 13 13 13 20 17 17 25 17 17 17 17 25 14 26 25
32 36 32
>I6629V002B0OLD length=359 xy=0710_3055 region=2 run=R_2014_12_30_12_21_21_
40 40 40 40 40 39 39 39 40 40 40 40 40 40 40 39 39 39 40 40 40 40 40 40 40 40 40 40 40 40 40 39 39 39 40 40 40 39 39 39 40 40 40 40 40 40 40 40 40 40 40 40 40 40 34 34 34 34 40 40
40 40 40 40 40 40 40 40 40 40 40 40 38 38 38 40 34 34 34 34 39 39 39 40 40 40 40 40 40 40 40 39 39 39 40 40 40 40 40 39 39 38 38 39 40 40 40 40 40 40 40 40 40 40 40 40 40 40 40 40
40 40 40 40 40 40 40 40 40 40 40 30 30 30 30 30 40 40 40 40 40 40 40 40 40 40 40 40 40 40 40 40 40 40 40 40 40 40 40 38 38 38 40 40 40 40 40 40 40 40 40 40 40 40 40 40 40 40 40 40
40 40 40 40 40 40 40 40 40 40 40 40 40 40 40 40 40 36 36 36 40 26 26 26 26 30 30 30 30 36 36 40 40 40 40 40 40 40 40 40 40 40 40 40 40 40 40 40 40 40 40 39 39 39 40 40 40 40 34 34
34 34 40 40 39 38 38 39 40 40 40 40 40 40 39 39 39 40 40 40 39 39 39 40 40 40 40 40 40 40 40 40 40 40 40 39 39 39 40 39 39 39 40 40 40 40 40 40 40 40 40 40 40 29 29 28 30 34 34 34
30 30 34 36 36 40 40 40 40 40 40 40 40 40 40 40 40 39 26 20 20 20 26 40 40 40 30 30 30 30 30 40 40 40 40 40 40 40 40 39 34 35 35 39 39 39 22 22 26 31 31 31 31 40 40 40 40 40 40
>I6629V002B0OLW length=364 xy=0710_3074 region=2 run=R_2014_12_30_12_21_21_
40 40 40 40 40 39 39 39 40 40 40 40 40 40 40 40 40 40 40 40 40 40 40 40 40 40 40 40 40 40 40 39 39 39 40 40 40 39 39 39 40 40 40 40 40 40 40 40 40 40 40 40 40 40 40 39 39 39 40 40
40 40 40 40 40 40 40 40 40 40 40 40 30 29 29 39 25 25 25 33 33 34 35 38 40 39 40 40 40 40 39 38 38 34 33 33 40 40 40 40 40 38 38 38 40 40 40 40 40 40 40 38 38 38 38 40 40 40 40 40
40 40 40 21 21 21 30 33 38 38 38 38 38 40 40 40 40 40 40 40 40 40 40 40 40 38 38 38 38 38 40 40 40 40 40 40 38 38 38 40 39 39 39 40 40 40 40 40 40 40 38 38 38 38 38 38 38 38 40 40
40 40 40 40 40 40 40 40 40 40 38 38 38 38 38 36 31 31 18 18 17 17 34 35 34 31 31 31 38 38 40 40 40 38 38 38 40 40 40 40 40 40 40 40 40 38 38 38 38 40 40 40 39 33 28 28 28 32 35 38
20 20 18 20 28 21 35 33 33 33 38 30 38 40 40 40 39 35 35 37 40 37 28 28 28 32 28 28 28 38 38 38 27 27 27 32 32 38 38 36 32 20 20 20 35 40 40 40 40 40 40 39 39 39 38 36 38 38 35 35
34 26 15 15 15 15 25 32 29 29 29 31 31 29 31 31 32 32 36 36 32 26 26 26 38 37 38 38 36 36 36 36 36 34 35 27 21 16 16 16 31 31 36 34 29 29 34 34 36 34 34 34 32 21 21 21 21 35 21 36
36 36 34 34
>I6629V002B0OMJ length=360 xy=0710_3097 region=2 run=R_2014_12_30_12_21_21_
40 40 40 40 40 39 39 39 40 40 40 40 40 40 40 40 40 40 40 40 40 40 40 40 40 40 40 40 40 40 40 39 39 39 40 40 40 39 39 39 40 40 40 40 40 40 40 40 40 40 40 40 40 40 32 32 32 32 40 40
40 40 40 40 40 40 40 40 40 40 40 40 39 38 38 39 34 34 34 34 39 39 39 40 40 40 40 40 40 40 40 39 39 39 40 40 40 40 40 40 40 39 39 39 40 40 40 40 40 40 40 40 40 40 40 40 40 40 40 40
40 40 40 40 40 40 40 40 40 40 40 30 30 30 30 28 40 40 40 40 40 40 40 40 40 40 40 40 40 40 40 40 40 40 40 40 40 40 40 39 39 39 40 40 40 40 40 40 40 40 40 40 40 40 40 40 40 40 40 40
40 40 40 40 40 40 40 40 40 40 40 40 40 40 40 40 40 40 40 40 40 34 34 34 33 40 39 39 39 40 40 40 40 40 40 40 40 40 40 40 40 40 40 40 40 40 40 40 40 40 40 39 39 39 40 40 40 40 32 33
34 34 40 40 40 39 39 39 40 40 40 40 40 40 40 40 40 40 40 40 39 39 39 40 40 40 40 40 40 40 40 40 40 40 40 39 39 39 40 39 39 39 40 40 40 40 40 40 40 40 40 40 40 40 40 40 40 40 39 39
34 34 34 39 40 40 40 40 40 40 40 40 40 40 40 40 40 40 40 40 40 40 40 40 40 40 35 35 34 34 40 40 40 40 40 40 40 40 40 40 40 40 40 40 40 40 40 40 40 34 34 34 34 40 34 40 40 40 40 40
>I6629V002B0OS2 length=361 xy=0710_3332 region=2 run=R_2014_12_30_12_21_21_
40 26 26 26 39 39 39 39 40 40 40 40 40 39 39 39 39 39 40 40 40 40 40 40 40 40 40 40 40 40 40 39 39 39 40 40 40 39 39 39 40 40 40 40 40 40 40 40 40 40 40 40 40 40 40 39 39 39 40 40
40 40 40 40 40 40 40 40 40 40 40 40 39 39 39 40 40 40 40 40 40 40 40 40 40 40 40 40 40 40 40 40 40 40 40 40 40 40 40 40 40 39 38 38 39 39 40 40 40 40 40 40 40 40 40 40 40 40 40 40
40 40 40 40 40 40 40 40 40 40 40 40 40 40 40 40 40 40 40 40 40 40 40 40 40 40 40 40 40 40 40 40 40 40 40 40 40 40 40 39 39 39 40 40 40 40 40 40 40 40 40 40 40 40 40 40 40 39 39 39
39 40 40 40 40 40 40 40 40 40 40 40 40 40 40 40 40 40 40 40 40 40 40 40 40 40 40 40 40 40 40 40 40 40 40 40 40 40 40 40 40 40 40 40 40 40 40 40 40 40 40 39 39 39 40 40 40 40 33 33
33 33 40 40 40 39 39 39 40 40 40 40 40 40 40 40 40 40 40 40 39 38 38 39 40 40 40 40 40 40 40 40 40 40 40 40 40 40 40 39 39 39 40 40 37 39 39 40 40 40 40 40 40 40 40 40 40 40 40 36
26 26 26 26 30 34 40 40 40 40 40 40 39 39 39 40 40 40 40 39 39 39 40 40 40 40 40 39 39 39 40 40 40 30 30 30 30 40 40 40 40 40 40 40 40 40 40 34 34 35 31 31 34 34 40 34 40 40 40 40
40
>I6629V002B0OTA length=22 xy=0710_3340 region=2 run=R_2014_12_30_12_21_21_
39 37 37 37 35 20 19 19 19 28 29 26 22 13 13 13 13 19 16 22 14 14
>I6629V002B0OVU length=360 xy=0710_3432 region=2 run=R_2014_12_30_12_21_21_
40 40 40 40 40 39 39 39 40 40 40 40 40 40 40 40 40 40 40 40 40 40 40 40 40 40 40 40 40 40 40 39 39 39 40 40 40 39 39 39 40 40 40 40 40 40 40 40 40 40 40 40 40 40 40 39 39 39 40 40
40 40 40 40 40 40 40 40 40 40 40 40 39 39 39 40 39 39 39 40 39 39 39 40 40 40 40 40 40 40 40 40 40 40 40 40 40 40 40 40 40 38 38 38 40 40 40 40 40 40 40 40 40 40 40 40 40 40 40 40
40 40 40 40 40 40 40 40 40 40 40 40 40 40 40 40 40 40 40 40 40 40 40 40 40 40 40 40 40 40 40 40 40 40 40 40 40 40 40 39 39 39 40 40 40 40 40 40 40 40 40 40 40 40 40 40 40 40 40 40
40 40 40 40 40 40 40 40 40 40 40 40 40 40 40 40 40 40 40 40 40 40 40 40 40 40 40 40 40 40 40 40 40 40 40 40 40 40 40 40 40 40 40 40 40 40 40 40 40 40 40 39 39 39 40 40 40 40 32 32
32 32 40 34 39 28 28 28 39 40 40 40 40 40 40 40 40 40 40 40 39 39 39 40 40 40 40 40 40 40 40 40 40 40 40 40 40 40 40 39 39 39 39 39 34 40 40 40 40 40 40 40 40 40 40 40 40 40 40 40
40 40 40 40 40 40 40 40 40 40 40 40 40 40 40 40 40 40 40 40 40 40 40 40 40 40 40 40 40 39 39 39 40 40 40 40 39 39 39 40 40 40 40 40 40 39 39 39 40 32 33 33 33 40 34 40 40 40 40 40
>I6629V002B0OXM length=360 xy=0710_3496 region=2 run=R_2014_12_30_12_21_21_
40 40 40 40 40 25 25 25 25 25 40 40 40 40 40 40 40 40 40 40 40 40 40 40 40 40 40 40 40 40 40 39 39 39 40 40 40 39 39 39 39 39 39 40 40 40 40 40 40 40 40 40 40 40 40 40 40 40 39 21
21 21 35 39 40 40 40 40 40 40 40 40 39 39 39 40 40 40 30 30 30 39 39 40 40 40 40 40 40 40 34 34 34 34 40 40 40 40 40 40 40 40 40 40 40 39 39 39 40 40 34 34 34 34 40 40 40 40 40 40
40 40 40 40 40 40 40 40 40 40 40 40 40 40 40 40 40 40 40 40 40 40 40 40 40 40 40 40 40 40 40 40 40 40 40 40 40 40 40 39 39 39 40 40 40 40 40 40 40 40 40 40 40 40 40 40 40 40 40 40
40 40 40 40 40 40 40 40 40 40 40 40 40 40 40 40 40 40 40 40 40 40 40 40 40 40 40 40 40 40 40 40 40 40 40 40 40 40 40 40 40 40 40 40 40 40 40 40 40 40 40 39 39 39 40 40 40 39 33 33
33 33 40 40 40 40 40 40 40 40 40 40 40 40 40 40 40 40 40 40 39 39 39 40 40 40 40 40 40 40 40 40 40 40 40 40 40 40 40 39 39 39 40 40 40 40 40 35 35 35 35 39 40 39 39 39 40 40 40 40
39 19 19 19 19 19 19 30 39 40 33 33 33 33 40 40 40 40 40 40 40 39 39 39 40 40 40 38 39 39 40 40 40 40 40 40 40 40 40 35 35 35 35 39 39 40 40 40 40 29 29 29 31 40 30 40 40 40 39 39
>I6629V002B0OXZ length=24 xy=0710_3509 region=2 run=R_2014_12_30_12_21_21_
40 40 40 40 40 40 40 40 40 40 40 40 40 34 34 34 34 40 40 40 40 40 40 40
>I6629V002B0OY6 length=24 xy=0710_3552 region=2 run=R_2014_12_30_12_21_21_
40 40 40 40 40 40 40 40 40 40 40 40 40 34 34 34 34 40 40 40 40 40 40 40
>I6629V002B0P0E length=361 xy=0711_0796 region=2 run=R_2014_12_30_12_21_21_
40 40 40 40 40 39 39 39 40 40 40 40 40 40 40 40 40 40 40 40 40 40 40 40 40 40 40 40 40 40 40 39 39 39 40 40 40 39 39 39 40 40 40 40 40 40 40 40 40 40 40 40 40 40 39 39 39 40 40 40
40 40 40 40 40 40 40 40 40 40 40 40 39 39 39 40 34 34 34 34 39 39 39 40 40 40 40 40 40 40 40 39 39 39 40 40 40 40 40 40 40 40 40 40 40 40 40 40 40 40 40 40 40 40 40 40 40 40 40 40
40 40 40 40 40 40 40 40 40 40 40 26 26 26 26 24 24 40 40 40 40 40 40 40 40 40 40 40 40 40 40 40 40 40 40 40 40 40 40 39 39 39 40 40 40 40 40 40 40 40 40 40 40 40 40 40 40 40 40 40
40 40 40 40 40 40 40 40 40 40 40 40 40 40 40 40 40 40 40 40 25 25 25 25 25 39 40 40 40 40 40 40 40 40 40 40 40 40 40 40 40 40 40 40 40 40 40 40 40 40 40 39 39 39 40 40 40 40 34 34
34 34 40 40 40 39 39 39 40 40 40 40 40 40 40 40 40 40 40 40 39 39 39 40 40 40 40 40 39 39 39 39 40 40 40 40 40 40 39 38 38 39 40 40 40 40 40 40 40 40 40 40 39 39 39 39 40 40 40 40
40 40 40 40 39 39 39 40 40 40 40 40 40 40 39 39 39 39 40 40 40 40 40 40 40 40 39 39 39 40 40 40 40 40 40 40 40 40 40 40 40 40 40 40 40 40 40 39 34 35 26 26 26 26 39 29 40 40 40 40
40
>I6629V002B0P2E length=362 xy=0711_0868 region=2 run=R_2014_12_30_12_21_21_
40 40 40 40 40 39 39 39 40 40 40 40 40 40 40 40 40 40 40 40 40 40 40 40 40 40 40 40 40 40 40 39 39 39 40 40 40 39 39 39 40 40 40 40 40 40 40 40 40 40 40 40 40 40 40 39 39 39 40 40
40 40 40 40 40 40 40 40 40 40 40 40 39 39 39 40 40 40 40 40 40 40 40 40 40 40 40 40 40 40 40 40 40 40 40 40 40 40 40 40 40 39 39 39 40 40 40 40 40 40 40 40 40 40 40 40 40 40 40 40
40 40 40 40 40 40 40 40 40 40 40 40 40 40 40 40 40 40 40 40 40 40 40 40 40 40 40 40 40 40 40 40 40 40 40 40 40 40 40 39 39 39 40 40 40 40 40 40 40 40 40 40 40 40 40 40 40 40 40 40
40 40 40 40 40 40 40 40 40 40 40 40 40 40 40 40 40 40 40 40 40 40 40 40 40 40 40 40 40 40 40 40 40 40 40 40 40 40 40 40 40 40 40 40 40 40 40 40 40 40 40 39 39 39 40 40 40 40 34 34
34 34 40 40 40 38 38 38 40 28 34 34 40 40 40 40 40 40 40 40 39 39 39 40 40 40 40 40 40 40 40 40 40 40 40 40 40 40 40 39 39 39 40 40 40 40 40 40 40 40 40 40 40 40 40 40 40 40 40 40
34 34 34 34 40 40 40 40 40 40 40 40 40 40 40 40 40 40 40 40 40 40 40 40 40 40 40 40 40 40 40 40 40 40 39 39 39 40 40 40 40 40 40 40 40 40 40 39 35 35 39 33 34 34 32 40 34 40 40 40
40 40
>I6629V002B0P2X length=349 xy=0711_0887 region=2 run=R_2014_12_30_12_21_21_
40 40 40 40 40 39 39 39 40 40 40 40 40 40 40 40 40 40 40 40 40 40 40 40 40 40 40 40 40 40 40 39 39 39 40 40 40 29 29 29 40 40 40 37 37 37 37 37 34 33 33 37 39 40 40 40 40 34 33 34
38 40 40 40 40 40 40 40 38 29 27 27 33 22 22 21 22 22 22 24 22 24 22 27 35 36 36 36 24 27 27 27 33 33 35 40 31 40 36 36 36 36 40 39 35 33 36 36 36 28 27 30 32 22 18 18 18 22 27 36
36 36 36 36 36 38 39 29 29 29 32 32 34 33 40 37 40 40 40 40 40 40 40 40 40 40 40 40 40 40 39 39 40 40 39 40 40 40 40 40 40 40 40 40 40 40 40 40 40 40 40 40 40 40 40 40 40 40 40 40
40 40 40 40 40 40 40 40 40 40 40 40 40 40 40 40 39 39 40 40 40 38 38 38 35 35 35 20 20 21 27 27 38 38 36 36 36 36 36 36 38 35 32 27 27 27 27 27 27 26 30 32 32 30 30 28 30 23 24 14
14 14 14 15 13 30 23 19 19 19 25 35 35 36 36 36 36 34 26 26 27 32 30 30 30 30 29 29 32 30 36 21 21 21 24 35 35 35 35 35 32 30 30 30 36 33 33 26 26 26 30 20 26 26 27 21 21 21 32 37
33 33 33 40 36 39 39 39 39 39 27 27 27 24 33 33 33 33 40 40 40 28 40 39 36 27 27 24 20 20 20 30 32 32 32 32 19 20 19 19 29 26 28 20 17 17 17 17 17
>I6629V002B0P3A length=361 xy=0711_0900 region=2 run=R_2014_12_30_12_21_21_
40 40 40 40 40 39 39 39 40 40 40 40 40 40 40 40 40 40 40 40 40 40 40 40 40 40 40 40 40 40 40 39 39 39 40 40 40 39 39 39 40 40 40 40 40 40 40 40 34 34 34 40 40 40 40 34 34 34 40 40
40 40 40 40 40 40 40 40 40 40 40 38 21 21 21 30 40 40 40 40 40 40 40 40 40 40 40 40 40 40 40 40 40 40 40 40 40 40 40 40 40 39 39 39 40 40 40 40 40 40 40 40 40 40 40 40 40 40 40 40
40 40 40 40 40 40 40 40 40 40 40 40 40 40 40 40 40 40 40 40 40 40 40 40 40 40 40 40 40 40 40 40 40 40 40 40 40 40 40 39 39 39 40 40 40 40 40 40 40 38 38 38 40 40 38 38 38 40 40 40
40 40 40 40 40 40 40 40 40 40 40 40 40 40 40 40 40 40 38 38 38 40 40 40 40 40 40 40 40 40 40 40 40 40 40 40 40 40 40 40 40 40 40 40 40 40 40 40 40 40 40 39 39 39 40 40 40 38 30 29
29 29 40 22 30 30 30 34 39 34 40 40 40 40 40 40 40 40 40 40 28 28 28 30 38 40 40 40 37 34 34 34 36 40 38 36 36 36 29 29 29 33 36 36 21 29 29 33 38 32 34 34 39 36 40 40 40 40 40 40
33 34 34 33 38 38 38 38 40 40 40 40 40 40 40 40 40 40 40 40 36 36 34 32 30 25 25 25 30 40 34 34 34 36 36 38 38 40 40 40 40 40 40 40 40 40 34 21 21 24 31 32 31 31 34 20 34 40 40 40
40
>I6629V002B0P5H length=319 xy=0711_0979 region=2 run=R_2014_12_30_12_21_21_
40 40 40 40 40 39 39 39 40 40 40 40 40 40 40 40 40 40 40 40 40 40 40 40 37 37 37 37 37 37 37 37 37 37 37 37 37 37 37 37 37 37 37 37 37 37 37 37 37 37 37 37 37 37 37 37 37 37 37 37
37 37 37 37 37 37 32 32 32 32 37 37 37 37 37 37 37 37 37 37 37 37 37 37 37 37 37 37 37 37 37 37 37 37 37 37 37 37 37 37 37 37 37 37 37 37 37 37 37 37 37 37 37 37 37 37 37 37 37 37
37 37 37 37 37 37 37 37 37 37 37 37 37 37 37 37 37 37 37 37 37 37 37 37 37 37 37 37 37 37 37 37 37 37 37 37 37 37 37 37 37 37 37 37 37 37 37 37 37 37 37 37 37 37 37 37 37 37 37 37
37 37 37 37 37 37 37 37 37 37 37 37 37 37 37 37 37 37 37 37 37 37 37 37 37 37 37 37 37 37 37 37 37 37 37 37 37 37 37 37 37 37 37 37 37 37 40 40 40 40 40 40 40 40 40 40 40 40 31 31
35 35 40 26 38 38 40 40 40 40 40 40 40 40 40 40 40 40 40 40 40 40 40 40 35 35 35 37 40 40 38 38 38 38 40 40 40 40 35 33 33 33 32 35 32 35 35 35 40 40 40 40 40 40 40 40 35 35 35 35
23 30 30 28 28 40 35 35 35 35 35 32 32 23 21 21 27 12 11
>I6629V002B0P6I length=358 xy=0711_1016 region=2 run=R_2014_12_30_12_21_21_
40 40 40 40 40 39 39 39 40 40 40 40 40 40 40 40 40 40 40 39 39 39 40 40 40 40 40 40 40 40 40 39 39 39 40 40 40 39 39 39 39 39 39 40 40 40 40 40 40 40 40 40 40 40 40 40 40 40 40 40
40 40 40 40 40 40 40 40 34 34 34 34 39 39 39 40 40 40 40 40 40 40 40 40 40 40 40 40 40 40 40 40 40 39 39 39 40 40 40 40 40 40 40 40 40 40 40 40 40 39 26 26 26 39 40 40 40 40 40 40
40 40 40 40 40 40 40 40 40 40 40 40 40 40 40 40 40 40 40 40 40 40 40 40 40 40 40 40 40 40 40 40 40 40 40 40 40 40 38 38 38 40 40 40 40 40 40 40 40 40 40 40 40 40 40 40 40 40 40 40
40 40 40 40 34 34 34 34 40 40 40 40 40 40 40 40 40 40 40 40 40 40 40 40 40 40 40 40 40 40 40 40 40 40 40 40 40 40 40 40 40 40 40 40 40 40 40 40 40 40 40 39 39 39 40 40 40 40 34 34
34 34 40 40 40 40 40 40 40 40 40 40 40 40 40 40 40 40 40 40 39 39 39 39 39 39 40 40 40 40 40 40 40 40 40 39 38 38 39 39 39 39 40 40 40 40 40 40 40 40 40 40 40 40 40 40 40 40 40 40
40 40 40 40 40 40 40 40 40 40 40 40 40 40 40 40 40 40 40 40 40 39 39 39 40 40 40 40 40 40 40 40 40 40 39 39 39 40 40 40 40 40 40 40 40 40 40 33 33 33 33 39 29 40 40 40 39 39
>I6629V002B0PC4 length=52 xy=0710_4054 region=2 run=R_2014_12_30_12_21_21_
40 40 40 40 40 40 40 40 40 40 40 40 40 26 26 26 26 39 31 40 40 40 40 40 40 40 40 40 40 40 40 40 39 39 39 40 40 40 40 40 40 40 40 40 40 34 34 33 33 40 40 40
>I6629V002B0PIY length=361 xy=0711_0168 region=2 run=R_2014_12_30_12_21_21_
40 40 40 40 40 39 39 39 40 40 40 40 40 40 40 40 40 40 40 40 40 40 40 40 40 40 40 40 40 40 40 39 39 39 40 40 40 39 39 39 40 40 40 40 40 40 40 40 40 40 40 40 40 40 40 39 39 39 40 40
40 40 40 40 40 40 40 40 40 40 40 40 34 34 34 40 40 40 40 33 34 34 34 40 40 40 40 40 40 40 40 40 40 40 40 40 40 40 40 40 40 39 39 39 40 40 40 40 40 40 40 40 40 40 40 40 40 40 40 40
40 40 40 40 40 40 40 40 40 40 40 40 40 40 40 40 40 40 40 40 40 40 40 40 40 40 40 40 40 40 40 40 40 40 40 40 40 40 40 39 39 39 40 40 40 40 40 40 40 40 40 40 40 40 40 40 40 40 40 40
40 40 40 40 40 40 40 40 40 40 40 40 40 40 40 40 40 40 40 40 40 40 40 40 40 40 40 40 40 40 40 40 40 40 40 40 40 40 40 40 40 40 40 40 40 40 40 40 40 40 40 39 39 39 40 40 40 40 34 34
34 33 40 40 40 39 39 39 40 40 40 40 40 40 40 40 40 40 40 40 39 39 39 40 40 40 40 40 40 40 40 40 40 40 40 40 40 40 40 39 39 39 40 40 40 40 40 40 40 40 40 40 40 40 40 40 40 40 40 40
30 30 30 30 40 40 40 40 40 40 40 40 40 40 39 39 39 40 40 40 40 40 40 40 40 40 40 40 40 40 40 40 40 40 40 40 40 40 40 40 39 39 39 40 40 40 40 40 40 40 34 34 34 34 40 40 40 40 40 40
40
>I6629V002B0PK6 length=24 xy=0711_0248 region=2 run=R_2014_12_30_12_21_21_
40 40 40 40 40 40 40 40 40 40 40 40 40 34 34 34 34 40 40 40 40 40 40 40
>I6629V002B0PKK length=364 xy=0711_0226 region=2 run=R_2014_12_30_12_21_21_
34 32 32 27 27 13 13 15 27 27 27 14 14 14 14 27 27 18 18 19 13 13 27 15 15 15 15 30 29 29 25 30 31 27 27 24 16 24 17 17 19 24 31 31 34 34 30 30 31 31 30 28 26 26 24 24 30 40 40 40
40 40 40 40 40 40 40 40 40 40 40 40 40 40 39 39 39 39 39 39 40 40 40 40 40 40 39 35 26 26 26 34 40 40 40 34 34 35 40 40 40 39 38 38 38 40 40 40 40 40 40 40 40 40 40 40 40 40 40 40
40 39 39 39 40 40 40 40 40 40 40 40 40 40 40 40 40 40 40 40 40 40 40 40 40 40 40 40 40 40 40 40 40 40 40 40 40 40 40 40 30 30 30 30 39 40 40 40 40 40 40 40 40 40 40 40 40 40 40 40
40 40 40 40 40 40 39 39 39 40 40 40 40 40 40 39 39 39 39 40 40 40 40 40 40 40 40 40 39 39 39 40 40 40 40 40 40 40 40 40 40 40 40 40 40 40 40 40 40 40 40 40 39 28 28 28 30 40 40 40
30 30 31 31 40 34 40 30 30 30 40 40 40 40 40 40 40 40 40 40 40 40 39 39 39 40 40 40 40 40 40 40 40 40 40 40 40 40 40 39 30 30 30 38 40 40 40 40 34 34 34 40 40 40 39 39 39 39 40 39
39 39 22 22 22 22 22 19 40 17 35 30 30 25 25 23 23 23 38 20 36 36 36 36 30 30 30 36 36 36 40 39 30 30 30 39 40 40 40 40 40 40 40 40 40 34 34 34 34 40 34 34 40 32 32 34 34 40 34 40
40 40 40 40
>I6629V002B0PNF length=24 xy=0711_0329 region=2 run=R_2014_12_30_12_21_21_
40 40 40 40 40 40 40 40 40 40 40 40 40 34 34 34 34 40 40 40 40 40 40 40
>I6629V002B0PNS length=19 xy=0711_0342 region=2 run=R_2014_12_30_12_21_21_
31 25 25 25 25 25 28 33 31 23 18 18 17 25 17 17 17 13 14
>I6629V002B0PSX length=354 xy=0711_0527 region=2 run=R_2014_12_30_12_21_21_
35 35 35 40 40 39 39 39 40 40 40 40 40 40 40 40 40 40 40 40 40 40 40 40 40 40 40 40 40 40 40 39 39 39 40 40 40 39 39 39 40 40 40 40 40 40 40 40 38 38 38 40 40 40 34 34 34 34 40 30
38 38 40 40 40 40 40 40 40 40 40 40 36 36 36 40 20 20 20 20 25 25 36 31 40 40 40 40 40 40 40 39 39 39 40 40 40 40 40 40 40 40 40 40 40 40 40 40 40 40 40 40 30 29 29 29 38 38 38 40
40 40 38 35 33 32 32 36 36 28 19 12 12 12 12 12 14 17 26 21 33 37 37 38 40 40 40 40 40 40 40 33 33 33 38 40 40 40 40 35 33 33 33 40 35 34 35 35 32 23 23 23 24 24 24 28 28 40 40 40
40 40 40 40 40 40 40 40 40 40 40 40 40 40 40 40 40 40 40 38 26 26 29 28 28 40 39 39 39 40 40 29 29 29 29 29 33 40 40 40 39 37 38 37 40 40 40 40 40 38 40 32 35 35 37 33 35 33 29 29
28 28 40 29 38 33 33 33 35 26 33 33 40 33 33 35 38 40 40 39 24 24 24 39 40 40 40 40 40 40 40 40 35 35 35 23 23 23 33 28 28 28 26 38 26 33 33 35 38 40 40 40 40 40 40 40 40 40 38 38
33 31 31 24 24 24 21 32 35 13 13 16 16 31 27 27 37 37 33 26 26 28 27 28 28 28 33 28 27 27 34 36 36 36 36 36 38 33 18 19 16 27 34 33 33 34 29 29 35 16 19 19 19 22
>I6629V002B0PT1 length=215 xy=0711_0567 region=2 run=R_2014_12_30_12_21_21_
19 14 12 12 14 22 11 11 11 17 13 14 12 12 14 14 14 20 16 16 16 16 20 16 16 19 24 24 17 17 17 19 18 19 19 18 23 23 23 29 29 24 30 23 23 23 27 27 19 19 18 19 18 18 19 16 20 22 16 16
16 13 13 11 11 14 14 13 17 17 17 19 23 27 30 32 32 25 25 25 30 30 37 37 37 28 26 26 26 30 30 30 23 32 35 33 33 32 28 28 28 28 28 21 21 20 28 33 33 33 33 35 35 35 32 27 27 27 30 37
37 37 37 37 37 37 34 34 34 37 37 35 35 35 25 25 25 25 28 32 20 18 18 18 18 31 32 28 28 28 30 35 35 37 37 37 37 37 37 37 37 37 37 37 37 37 37 37 37 37 37 37 37 37 37 37 37 32 30 28
27 27 24 24 23 23 29 23 23 23 23 24 23 16 16 16 23 33 33 33 35 37 37 37 34 35 34 35 35 33 33 28 28 28 28
>I6629V002B0PTV length=22 xy=0711_0561 region=2 run=R_2014_12_30_12_21_21_
40 40 39 39 39 40 40 40 40 40 39 30 26 26 26 39 40 40 40 40 40 40
>I6629V002B0PW3 length=27 xy=0711_0677 region=2 run=R_2014_12_30_12_21_21_
27 27 27 27 30 15 16 16 23 23 21 29 31 32 20 22 21 21 24 18 20 20 20 20 28 33 32
>I6629V002B0PWL length=24 xy=0711_0659 region=2 run=R_2014_12_30_12_21_21_
40 40 40 40 40 40 40 40 40 40 40 40 40 34 34 34 34 40 40 40 40 40 40 40
>I6629V002B0Q2E length=361 xy=0711_2164 region=2 run=R_2014_12_30_12_21_21_
40 40 40 40 40 39 39 39 40 40 40 40 40 39 38 27 26 26 30 27 33 38 36 39 39 39 40 40 40 40 40 39 39 39 40 40 40 39 39 39 40 40 40 40 40 40 40 40 40 40 40 40 40 39 35 30 30 30 40 40
40 40 40 40 40 40 40 40 40 40 40 40 39 39 39 39 39 39 39 39 39 39 40 40 40 40 40 40 40 40 40 40 40 40 40 40 40 40 40 40 40 39 39 39 40 40 40 40 40 40 40 40 40 40 40 40 40 40 40 40
40 40 40 40 40 40 40 40 40 40 40 40 40 40 40 39 39 39 40 40 40 40 40 40 40 40 40 40 40 40 40 40 40 40 40 40 40 40 40 39 39 39 40 40 40 40 40 40 40 40 40 40 40 40 40 40 40 40 40 39
39 39 40 39 39 39 40 40 40 40 40 40 40 40 40 40 40 40 40 40 40 40 40 40 40 40 40 40 40 40 40 40 40 40 40 40 40 40 40 40 40 40 40 40 40 40 40 40 40 40 40 38 38 38 40 40 40 40 34 34
32 32 40 29 39 38 39 39 40 40 40 40 40 39 34 35 35 39 40 40 39 39 39 40 40 40 40 40 40 40 40 39 39 39 40 40 40 40 40 34 26 26 24 30 34 36 36 36 34 34 34 34 40 40 40 40 40 40 40 40
29 29 29 29 35 35 30 30 30 38 38 36 36 36 36 33 32 33 34 33 34 34 30 34 40 40 40 40 40 40 40 36 36 36 36 36 38 32 24 24 22 19 19 26 36 36 33 33 33 40 31 32 32 32 40 40 40 40 40 40
40
>I6629V002B0Q5Z length=361 xy=0711_2293 region=2 run=R_2014_12_30_12_21_21_
40 40 40 40 40 39 39 39 40 40 40 40 40 40 40 40 40 40 39 39 39 40 40 40 40 40 40 40 40 40 40 39 39 39 40 40 40 39 39 39 40 40 40 40 40 40 40 40 40 40 40 40 40 40 40 39 39 39 40 40
40 40 40 40 40 40 40 40 40 40 40 40 39 39 39 40 40 40 40 40 40 40 40 40 40 40 40 40 40 40 40 40 40 40 40 40 40 40 40 40 40 39 34 34 34 34 39 40 40 40 40 40 40 40 40 40 40 40 40 40
40 40 40 40 40 40 40 40 40 40 40 40 40 40 40 40 40 40 40 40 40 40 40 40 40 40 40 40 40 40 40 40 40 40 40 40 40 40 40 39 39 39 40 40 40 40 40 40 40 40 40 40 40 40 40 40 40 40 40 40
40 40 40 40 40 40 40 40 40 40 40 40 40 40 40 40 40 40 40 40 40 40 40 40 40 40 40 40 40 40 40 40 40 40 40 40 40 40 40 40 40 40 40 40 40 40 40 40 40 40 40 34 34 34 39 40 40 40 34 34
34 34 40 40 40 39 39 39 40 40 40 40 40 40 40 40 40 40 40 40 39 39 39 40 40 40 40 40 40 40 40 40 40 40 40 40 40 40 30 30 30 30 35 40 40 40 40 39 39 39 40 40 40 40 40 40 40 40 40 40
33 33 32 32 40 39 39 39 39 40 40 40 40 40 40 40 40 40 40 40 40 40 40 35 35 35 39 40 40 40 40 40 40 40 40 39 39 30 30 30 28 39 40 40 40 40 40 40 40 40 31 31 31 31 30 16 30 30 40 40
40
>I6629V002B0Q8H length=24 xy=0711_2383 region=2 run=R_2014_12_30_12_21_21_
40 40 40 40 40 40 40 40 40 40 40 40 40 34 34 34 34 40 40 40 40 40 40 40
>I6629V002B0Q8Z length=361 xy=0711_2401 region=2 run=R_2014_12_30_12_21_21_
40 40 40 40 40 39 39 39 40 40 40 40 40 40 40 40 40 40 40 40 40 40 40 40 40 40 40 40 40 40 40 39 39 39 40 40 40 30 30 30 40 40 40 40 40 40 40 40 40 40 40 40 40 40 40 39 39 39 40 40
40 40 40 40 40 40 40 40 40 40 40 40 39 39 39 40 39 39 39 40 40 40 40 40 40 40 40 40 40 40 40 40 40 40 40 40 40 40 40 40 40 39 39 39 40 40 40 40 40 40 40 40 40 40 40 40 40 40 40 40
40 40 40 40 40 40 40 40 40 40 40 40 40 40 40 40 40 40 40 40 40 40 40 40 40 40 40 40 40 40 40 40 40 40 40 40 40 40 40 39 39 39 40 40 40 40 40 40 40 40 40 40 40 40 40 40 40 40 40 40
40 40 40 40 40 40 40 40 40 40 40 40 40 40 40 40 40 40 40 40 40 40 40 40 40 40 40 40 40 40 40 40 40 40 40 40 40 40 40 40 40 40 40 40 40 40 40 40 40 40 39 38 38 39 40 40 40 40 33 33
34 34 40 40 40 39 39 39 40 40 40 40 40 40 40 40 40 40 40 40 30 30 30 39 40 40 40 40 40 40 40 40 40 40 40 40 40 40 39 34 34 34 39 39 28 34 34 40 40 34 30 26 26 24 40 40 40 40 40 40
31 31 32 32 40 40 39 39 39 40 40 40 40 40 40 40 40 40 40 40 40 40 40 40 40 40 40 40 40 40 40 40 40 40 40 40 40 30 26 22 16 16 22 36 33 33 33 37 40 36 31 31 33 32 40 29 39 39 40 40
40
>I6629V002B0QA8 length=355 xy=0711_1186 region=2 run=R_2014_12_30_12_21_21_
40 40 40 40 40 39 39 39 40 40 40 40 40 40 40 40 40 40 40 40 40 40 40 40 40 40 40 40 40 40 40 39 39 39 40 40 40 39 39 39 40 40 40 40 40 40 40 40 40 40 40 40 40 40 32 32 34 34 40 40
40 40 40 40 40 40 40 40 40 40 40 40 39 39 39 40 34 34 34 34 39 39 39 40 40 40 40 40 40 40 40 34 34 34 34 40 40 40 40 40 40 39 39 39 40 40 40 40 40 40 40 40 40 40 40 40 40 40 40 40
40 40 40 40 40 40 40 40 40 40 40 30 30 30 30 30 40 40 40 40 40 40 40 40 40 40 40 40 40 40 40 40 40 40 40 40 40 40 40 39 39 39 40 40 40 40 40 40 40 40 40 40 40 40 40 40 40 40 40 40
40 40 40 40 40 40 40 40 40 40 40 40 40 40 40 40 40 40 40 40 40 34 34 34 34 40 39 39 39 40 40 40 40 40 40 40 40 40 40 40 40 40 40 40 40 40 40 40 40 40 40 30 30 30 40 40 40 40 33 33
31 29 40 34 39 30 30 26 40 40 40 40 40 40 40 40 40 40 40 40 37 37 37 40 40 30 27 20 19 19 20 29 38 40 40 40 31 34 34 35 39 39 39 40 40 40 40 40 40 40 40 40 40 40 40 40 34 34 35 39
40 39 39 39 40 40 40 40 40 40 40 40 40 40 40 40 40 40 40 40 40 40 39 39 39 39 40 40 40 40 40 40 40 40 39 39 39 40 40 40 40 40 40 40 40 40 40 40 40 40 31 31 31 29 30
>I6629V002B0QAR length=24 xy=0711_1169 region=2 run=R_2014_12_30_12_21_21_
40 40 40 40 40 40 40 40 40 40 40 40 40 34 34 34 34 40 40 40 40 40 40 40
>I6629V002B0QB0 length=24 xy=0711_1214 region=2 run=R_2014_12_30_12_21_21_
40 40 40 40 40 40 40 40 40 40 40 40 40 31 31 31 31 40 40 40 40 40 40 40
>I6629V002B0QH5 length=360 xy=0711_1435 region=2 run=R_2014_12_30_12_21_21_
40 40 40 40 40 34 34 34 40 40 40 40 40 40 40 30 30 30 40 40 40 40 40 40 40 40 40 40 40 40 40 39 39 39 40 40 40 39 39 39 40 40 40 40 40 40 40 40 40 40 40 39 39 39 32 32 34 34 40 40
40 40 40 40 40 40 40 40 40 40 40 40 39 39 39 40 34 34 34 34 39 39 39 40 40 40 40 40 40 40 40 39 39 39 40 40 40 40 40 40 35 34 34 40 40 40 40 40 40 40 40 40 40 40 40 40 40 40 40 40
40 40 40 40 40 40 40 40 40 40 40 24 24 24 24 24 24 40 40 40 40 40 40 40 40 40 40 40 40 40 40 40 40 40 40 40 40 40 40 39 39 39 40 40 40 40 40 40 40 40 40 40 40 40 40 40 40 40 40 40
40 40 40 40 40 40 40 40 40 40 40 40 40 40 40 40 40 40 40 40 26 26 26 26 26 40 34 34 34 40 40 40 40 40 39 39 39 40 40 40 40 40 40 40 40 40 40 40 40 40 40 30 30 30 40 40 36 33 18 18
18 18 36 26 33 24 22 22 36 25 33 33 36 36 33 32 34 40 39 35 27 28 27 39 40 40 40 40 40 40 40 40 40 40 40 36 37 34 26 26 26 26 28 35 34 39 40 40 40 40 40 40 40 40 40 39 39 39 40 40
39 39 39 31 31 31 33 34 34 16 16 28 28 30 40 40 40 40 40 40 40 40 40 40 40 40 40 35 34 34 40 40 40 40 40 40 39 39 35 35 35 35 35 40 40 40 40 40 40 31 31 31 31 39 16 30 30 39 39 39
>I6629V002B0QI2 length=361 xy=0711_1468 region=2 run=R_2014_12_30_12_21_21_
40 40 40 40 40 39 39 39 40 40 40 40 40 40 40 40 40 40 40 40 40 40 40 40 40 39 39 39 40 40 40 39 39 39 40 40 40 39 39 39 40 40 40 40 40 40 40 40 40 40 40 40 40 40 40 40 40 40 40 40
40 40 40 40 40 40 40 40 40 40 40 40 38 38 38 40 39 39 39 40 40 40 40 40 40 40 40 40 40 40 40 40 40 40 40 40 40 40 40 40 40 40 40 40 40 40 40 40 40 40 39 39 39 40 40 40 40 40 40 40
40 40 40 40 40 39 39 39 40 40 40 40 40 40 40 40 40 40 40 40 40 40 40 40 40 40 40 40 40 40 40 40 40 40 40 40 40 39 39 34 34 34 40 40 40 40 40 40 40 40 40 40 40 40 40 40 40 40 40 40
40 40 40 40 40 40 40 40 40 40 40 40 40 40 40 40 40 40 40 40 40 40 40 40 40 40 40 40 40 40 40 40 40 40 40 40 40 40 40 40 40 40 40 40 40 40 40 40 40 40 40 39 39 39 40 40 40 40 33 34
34 34 40 40 40 39 39 39 39 40 39 39 40 40 40 40 40 40 40 40 39 39 39 40 40 40 40 40 40 40 40 40 40 40 40 40 40 40 39 38 38 38 39 40 40 40 40 40 40 40 40 40 40 40 40 40 40 40 40 40
31 31 31 31 40 40 39 37 37 40 40 34 34 35 38 39 38 39 39 34 40 40 40 40 40 40 40 40 40 39 39 39 40 40 40 40 40 40 39 39 39 40 40 40 40 40 40 40 40 40 33 34 34 32 40 29 39 39 40 40
40
>I6629V002B0QI5 length=361 xy=0711_1471 region=2 run=R_2014_12_30_12_21_21_
40 40 40 40 40 39 39 39 40 40 40 40 40 40 40 40 40 40 40 40 40 40 40 40 40 39 39 39 40 40 40 39 39 39 40 40 40 39 39 39 40 40 40 40 40 40 40 40 40 40 40 40 40 40 35 21 21 21 21 21
34 34 40 31 40 40 40 40 40 40 40 40 39 39 39 40 32 32 32 32 40 40 40 40 40 40 40 40 40 40 40 39 39 39 40 40 40 40 40 40 40 40 40 40 40 40 40 40 40 40 34 34 34 40 40 40 40 40 40 40
40 40 40 40 40 39 39 39 40 40 40 40 40 40 40 40 40 40 40 40 40 40 40 40 40 40 40 40 40 40 40 40 40 40 40 40 40 40 40 39 39 39 40 40 40 40 40 40 40 40 40 40 40 40 40 40 40 40 40 40
39 39 39 40 39 39 39 40 40 40 40 40 40 40 40 40 40 40 40 40 39 39 39 40 40 40 40 40 40 40 40 40 40 40 40 40 40 40 40 40 40 40 40 40 40 40 40 40 40 40 40 39 34 34 35 35 35 40 32 33
33 33 40 40 40 39 39 39 40 40 40 40 40 40 40 40 40 40 40 40 39 39 39 40 40 40 40 40 40 40 40 40 40 40 40 40 40 40 40 39 39 39 40 40 40 40 40 40 40 40 40 40 40 40 40 40 40 35 30 30
24 24 24 24 39 39 39 39 39 40 40 40 40 40 39 39 39 40 40 40 40 40 40 40 40 40 40 40 40 40 40 40 40 40 40 40 40 40 40 40 40 40 40 40 40 40 40 40 40 40 34 34 34 32 40 34 40 40 40 40
40
>I6629V002B0QMV length=309 xy=0711_1605 region=2 run=R_2014_12_30_12_21_21_
39 38 37 37 37 37 27 27 27 37 35 35 35 35 35 35 21 21 23 23 23 36 37 38 37 37 37 37 37 37 37 35 35 35 37 37 34 23 21 21 32 33 33 33 33 32 30 19 20 20 20 25 28 33 23 23 23 27 30 25
29 32 28 23 23 23 23 23 23 23 29 28 23 23 23 28 27 27 27 23 23 19 19 17 17 17 18 22 26 24 24 24 25 13 13 14 14 21 21 21 21 21 27 26 26 23 23 23 19 19 19 23 24 30 27 27 27 30 30 30
33 25 25 24 31 31 32 32 32 32 25 20 20 20 19 29 32 32 23 23 24 27 25 20 21 21 21 28 28 33 33 33 33 32 32 32 28 28 28 32 28 27 27 27 16 16 16 15 28 28 29 29 28 29 28 23 24 23 23 23
29 28 28 26 26 21 21 21 25 23 13 13 13 13 14 14 13 13 28 26 26 26 17 19 19 23 23 23 24 31 24 23 24 30 29 32 27 27 27 27 23 19 19 19 19 19 30 27 24 23 23 27 24 19 19 19 30 28 29 23
23 23 23 28 27 27 24 19 19 19 19 19 30 20 30 30 19 19 19 28 15 19 19 19 23 19 19 19 23 18 18 17 21 21 24 24 21 17 18 18 17 21 13 13 13 13 18 26 26 27 25 13 13 13 28 23 19 19 19 19
19 23 30 31 29 30 27 26 27
>I6629V002B0QN0 length=361 xy=0711_1646 region=2 run=R_2014_12_30_12_21_21_
40 40 40 40 40 39 39 39 40 40 40 40 40 40 40 40 40 40 40 40 40 40 40 40 40 40 40 40 40 40 40 39 39 39 40 40 40 39 39 39 40 40 40 40 40 40 40 40 40 40 40 40 40 40 40 39 39 39 40 40
40 40 40 40 40 40 40 40 40 40 40 40 39 39 39 40 40 40 40 40 40 40 40 40 40 40 40 40 40 40 40 40 40 40 40 40 40 40 40 40 40 39 39 39 40 40 40 40 40 40 40 40 40 40 40 40 40 40 40 40
40 40 40 40 40 40 40 40 40 40 40 40 40 40 40 40 40 40 40 40 40 40 40 40 40 40 40 40 40 40 40 40 40 40 40 40 40 40 40 39 39 39 40 40 40 40 40 40 40 40 40 40 40 40 40 40 40 40 40 40
40 40 40 40 40 40 40 40 40 40 40 40 40 40 40 40 40 40 40 40 40 40 40 40 40 40 40 40 40 40 40 40 40 40 40 40 40 40 40 40 40 40 40 40 40 40 40 40 40 40 40 39 39 39 40 40 40 40 33 33
33 33 40 40 40 39 39 39 40 40 40 40 40 40 40 40 40 40 40 40 39 39 39 40 40 40 40 40 40 40 34 34 35 39 40 40 40 40 40 39 39 39 40 40 37 39 39 39 40 40 40 40 40 39 39 39 40 40 40 40
34 34 34 34 40 40 39 39 39 40 40 40 40 40 40 40 40 40 40 40 34 34 35 39 40 39 39 39 39 39 40 40 40 39 39 39 40 39 39 39 40 40 40 40 40 40 39 39 39 40 32 32 34 32 35 23 35 35 40 40
40
>I6629V002B0QR4 length=24 xy=0711_1794 region=2 run=R_2014_12_30_12_21_21_
40 40 40 40 40 40 40 40 40 40 40 40 40 34 34 34 34 40 40 40 40 40 40 40
>I6629V002B0QRV length=24 xy=0711_1785 region=2 run=R_2014_12_30_12_21_21_
40 40 40 40 40 40 40 40 40 40 40 40 40 34 34 34 34 40 40 40 40 40 40 40
>I6629V002B0QSU length=52 xy=0711_1820 region=2 run=R_2014_12_30_12_21_21_
28 22 21 21 24 21 17 13 0 12 14 14 22 25 20 22 20 17 11 11 11 14 17 12 12 14 17 20 22 20 21 21 21 24 27 28 24 23 23 16 16 16 16 27 24 25 28 21 17 17 17 17
>I6629V002B0QTW length=358 xy=0711_1858 region=2 run=R_2014_12_30_12_21_21_
40 40 40 40 40 39 39 39 40 40 40 40 40 40 40 40 40 40 40 40 40 40 40 40 40 40 40 40 40 40 40 39 39 39 40 40 40 39 39 39 40 40 40 40 40 40 40 40 40 40 40 40 40 40 40 39 39 39 40 40
40 40 40 40 40 40 40 40 40 40 40 40 39 39 39 40 40 40 40 40 40 40 40 40 40 40 40 40 40 40 40 40 40 40 40 40 40 40 40 40 40 39 39 39 40 40 40 40 40 40 40 40 40 40 40 40 40 40 40 40
40 40 40 40 40 40 40 40 40 40 40 40 40 40 40 40 40 40 30 30 30 30 40 40 40 40 40 40 40 40 40 40 40 40 40 40 40 40 40 39 39 39 40 40 40 40 40 40 40 40 40 40 40 40 40 40 40 40 40 40
40 40 40 40 39 39 39 40 40 40 40 40 40 40 40 40 40 40 40 40 40 40 40 40 40 40 40 40 40 40 40 40 40 40 40 40 40 40 40 40 40 40 40 40 40 40 40 40 40 40 40 39 39 39 40 40 40 40 34 34
34 34 40 40 40 40 40 40 40 40 40 40 40 40 40 40 40 40 40 40 39 38 38 30 30 30 39 40 40 40 40 40 40 40 40 36 39 39 40 34 34 34 40 40 40 40 40 40 40 40 40 40 40 30 30 30 35 34 40 40
40 40 40 40 40 40 40 40 40 40 40 40 40 40 40 40 40 40 40 40 40 40 40 40 40 40 40 40 40 40 40 39 39 39 37 39 39 40 40 40 40 40 40 40 39 39 39 33 34 34 34 40 34 40 40 40 40 40
>I6629V002B0QVB length=361 xy=0711_1909 region=2 run=R_2014_12_30_12_21_21_
40 40 40 40 40 39 39 39 40 40 40 40 40 40 40 40 40 40 40 40 40 40 40 40 40 40 40 40 40 40 40 39 39 39 40 40 40 39 39 39 40 40 40 40 40 40 40 40 40 40 40 40 40 40 34 34 34 34 40 40
40 40 40 40 40 40 40 40 40 40 40 38 26 26 26 40 31 31 31 31 37 35 35 28 38 38 38 38 40 40 40 39 39 39 40 40 40 40 40 40 40 39 39 39 40 40 40 40 40 40 40 40 40 40 40 40 40 40 40 40
40 40 40 36 39 33 33 32 32 20 19 12 12 12 12 12 12 23 28 28 28 33 33 37 38 33 33 33 33 33 40 40 40 40 40 40 40 40 40 40 39 39 39 40 40 40 40 40 40 40 40 40 40 40 40 40 40 40 40 38
38 38 38 40 40 38 38 38 40 40 40 40 40 40 38 38 36 40 40 40 40 33 20 20 20 20 24 33 36 36 40 38 38 38 39 40 40 40 40 40 40 40 40 40 40 40 40 40 40 40 40 38 28 28 28 38 35 35 35 18
18 18 18 33 23 40 33 33 28 28 22 33 40 40 40 40 39 40 40 40 40 25 25 25 35 40 40 40 40 40 40 40 40 38 38 38 39 39 39 40 39 39 39 40 40 40 40 40 40 40 40 40 40 38 36 36 28 23 19 19
19 23 23 23 35 38 36 36 38 36 34 35 35 38 38 40 40 38 28 19 18 18 35 36 26 26 27 33 33 29 35 34 36 36 32 33 32 33 33 34 38 36 36 35 32 32 29 27 27 31 19 19 16 16 22 12 22 26 30 34
34
>I6629V002B0R05 length=356 xy=0711_3415 region=2 run=R_2014_12_30_12_21_21_
40 40 40 40 40 40 40 40 40 40 40 40 40 40 40 40 40 40 40 40 40 40 40 40 40 39 39 39 40 40 40 39 39 39 40 40 40 39 39 39 40 40 40 40 40 40 40 40 40 40 40 40 40 40 40 40 40 39 39 39
40 40 40 40 40 40 40 40 40 40 40 40 39 39 39 40 30 30 30 40 40 39 39 39 40 40 40 40 39 39 39 40 40 40 40 40 40 40 40 40 40 40 40 40 40 39 39 39 40 40 26 26 26 26 26 40 40 40 40 40
40 40 40 40 40 36 30 30 30 34 33 40 40 30 30 30 40 40 40 40 36 36 36 36 40 40 30 30 30 39 40 39 39 39 39 40 40 40 40 39 39 39 40 40 40 40 40 40 40 40 40 40 40 40 40 40 40 40 40 40
40 40 40 40 40 40 40 40 40 40 40 40 40 40 40 40 40 40 40 40 40 39 39 39 40 40 39 39 40 40 40 40 40 40 40 40 40 40 40 40 40 40 40 40 40 40 40 40 40 32 24 19 19 19 24 30 31 30 19 19
19 19 30 21 22 17 17 17 16 18 36 36 36 35 32 36 36 40 40 40 30 30 30 34 40 40 40 40 40 40 34 30 30 30 35 40 40 34 33 24 24 24 36 36 34 34 34 30 28 30 34 39 39 36 36 40 36 36 36 36
36 36 30 17 17 16 22 22 29 27 27 20 23 23 23 29 29 34 34 34 35 40 40 40 40 40 40 40 40 40 40 40 40 40 40 40 40 40 34 34 35 30 30 30 30 26 26 24 36 36 40 29 29 31 31 35
>I6629V002B0R1R length=24 xy=0711_3437 region=2 run=R_2014_12_30_12_21_21_
40 40 40 40 40 40 40 40 40 40 40 40 40 34 34 34 34 40 40 40 40 40 40 40
>I6629V002B0R1Y length=361 xy=0711_3444 region=2 run=R_2014_12_30_12_21_21_
40 40 40 40 40 39 39 39 40 40 40 40 40 40 40 40 40 40 40 40 40 40 40 40 40 39 39 39 40 40 40 39 39 39 40 40 40 39 39 39 40 40 40 40 40 40 40 40 40 40 40 40 40 40 40 30 30 30 30 30
40 40 40 40 40 40 40 40 40 40 40 40 39 39 39 40 34 34 34 34 40 40 40 40 40 40 40 40 40 40 40 39 39 39 40 40 40 40 40 40 40 40 40 40 40 40 40 40 40 40 39 39 39 40 40 40 40 40 40 40
40 40 40 40 40 40 40 40 40 40 40 40 40 40 40 40 40 40 40 40 40 40 40 40 40 40 40 40 40 40 40 40 40 40 40 40 40 40 40 39 39 39 40 40 40 40 40 40 40 40 40 40 40 40 40 40 40 40 40 40
40 40 40 40 40 40 40 40 40 40 40 40 40 40 40 40 40 40 40 40 40 40 40 40 40 40 40 40 40 40 40 40 40 39 30 30 30 40 40 40 40 40 40 40 40 40 40 40 40 40 40 39 39 39 40 40 40 40 32 32
32 32 40 40 40 39 39 39 40 40 40 40 40 40 40 40 40 40 40 40 39 39 39 40 40 40 40 40 40 40 40 40 40 40 40 40 40 40 40 39 39 39 40 40 34 39 39 40 40 40 40 40 40 40 40 40 40 40 40 40
32 32 34 34 40 40 39 39 39 40 40 40 40 40 39 39 39 39 39 34 39 39 39 40 40 40 40 39 39 34 34 35 40 40 40 40 40 40 40 40 40 40 40 40 40 40 40 40 40 40 33 34 34 32 40 34 40 40 40 40
40
>I6629V002B0R34 length=354 xy=0711_3522 region=2 run=R_2014_12_30_12_21_21_
40 40 40 40 40 39 39 39 40 40 40 40 40 40 40 40 40 40 40 40 40 40 40 40 40 40 40 40 40 40 40 39 39 39 40 40 40 39 39 39 40 40 40 40 40 40 40 40 40 40 40 40 40 40 31 31 31 31 40 40
40 40 40 40 40 40 40 40 40 40 40 40 39 39 39 40 34 34 34 34 39 39 39 40 40 40 40 40 40 40 40 39 39 39 40 40 40 40 40 40 40 40 40 40 40 40 40 40 40 40 40 40 34 34 34 34 40 40 39 39
39 40 40 38 36 35 35 40 40 32 29 14 14 14 14 14 14 17 22 18 34 34 35 36 40 40 40 40 40 40 40 40 39 39 39 39 39 40 40 39 39 39 40 40 40 40 40 40 40 40 40 40 40 40 40 40 40 40 40 40
34 34 35 40 39 39 39 40 40 40 40 40 40 40 40 40 40 40 40 39 26 26 26 26 26 40 39 39 39 40 40 40 40 35 35 35 40 40 40 40 40 40 40 40 40 40 40 40 40 40 40 31 31 31 29 28 24 24 18 18
18 18 30 23 40 33 33 33 40 40 40 40 40 40 40 40 40 40 40 40 39 39 39 40 40 40 40 40 40 40 40 40 30 30 30 39 39 39 39 30 30 30 40 40 40 40 40 40 40 40 40 40 40 40 40 39 39 39 39 39
39 39 39 40 40 40 40 34 34 34 34 40 40 40 40 40 40 40 33 34 34 34 36 36 36 38 30 24 24 22 24 33 36 36 36 40 36 36 30 30 28 40 40 40 40 40 40 40 40 31 31 31 26 26
>I6629V002B0R3O length=25 xy=0711_3506 region=2 run=R_2014_12_30_12_21_21_
40 40 40 40 40 39 39 39 40 40 40 40 40 40 34 34 34 34 40 40 40 40 40 40 40
>I6629V002B0R56 length=344 xy=0711_3596 region=2 run=R_2014_12_30_12_21_21_
40 40 40 40 35 25 25 25 36 40 40 40 35 35 35 32 33 33 36 32 33 35 28 28 28 28 40 40 40 40 40 38 38 38 38 38 40 39 39 39 39 36 36 40 40 40 40 38 38 26 26 26 38 40 39 39 39 40 40 40
40 40 40 40 40 40 40 40 40 40 40 40 39 39 39 40 40 40 40 40 39 39 39 40 40 40 40 40 39 39 39 40 40 34 34 34 34 40 40 40 40 38 31 34 34 39 39 39 40 40 40 40 40 40 40 40 40 40 40 40
40 40 40 38 38 33 33 32 40 27 27 24 21 28 28 20 22 22 22 22 24 24 33 33 36 37 37 40 40 40 40 38 38 38 40 40 40 40 40 39 39 39 40 40 40 40 40 40 40 40 38 38 38 40 26 26 26 38 38 40
40 40 40 40 40 40 39 39 39 40 40 40 40 40 40 40 40 40 40 39 39 39 40 40 40 40 39 39 39 40 40 40 40 40 40 40 40 40 40 40 40 40 40 40 40 40 40 40 40 40 40 39 39 39 40 40 40 40 34 34
33 33 40 32 40 40 40 33 33 23 23 20 35 38 38 38 35 35 35 35 31 31 31 31 40 40 35 35 35 40 33 33 32 28 24 23 23 23 28 33 33 36 38 35 26 33 33 38 40 40 40 40 40 40 40 40 40 40 40 35
35 32 35 26 26 19 21 21 13 13 13 13 13 19 32 32 31 32 32 38 38 40 40 40 40 40 38 38 38 38 40 40 40 40 35 34 34 36 36 36 36 34 19 22
>I6629V002B0R5G length=355 xy=0711_3570 region=2 run=R_2014_12_30_12_21_21_
40 40 40 40 40 39 39 39 39 40 39 40 40 39 39 39 40 30 27 24 24 38 39 39 39 39 40 40 40 40 40 39 39 39 40 40 40 39 39 39 40 40 40 40 40 40 40 40 39 39 34 30 30 30 35 30 30 30 35 40
40 40 40 40 40 40 40 40 40 40 40 40 39 39 39 40 40 40 40 40 40 40 40 40 40 40 40 40 40 40 39 39 39 40 40 40 40 40 40 40 40 39 34 34 34 34 35 40 40 40 40 40 40 40 40 40 40 40 40 40
40 40 40 40 40 40 40 40 40 40 40 40 40 40 40 40 40 40 38 38 38 39 39 39 40 40 40 40 40 40 40 40 40 40 40 40 40 40 40 39 39 39 40 40 40 40 40 40 40 40 40 40 40 40 40 40 40 40 40 40
40 40 40 40 40 40 40 40 40 40 40 40 40 40 40 40 40 40 40 40 40 40 40 40 40 40 40 40 40 40 40 40 40 40 40 40 40 40 40 40 40 40 40 40 40 40 40 40 40 40 40 34 34 34 39 40 40 40 34 34
34 34 40 40 40 34 34 34 40 40 40 40 40 40 40 40 40 40 40 40 39 39 39 40 40 40 40 40 40 40 40 40 40 40 40 40 40 40 40 39 39 39 40 40 40 40 40 40 40 40 40 40 40 40 40 40 40 40 40 39
29 29 29 29 39 40 40 40 40 40 40 40 40 40 40 40 40 40 34 30 30 30 30 30 39 39 40 40 40 40 40 40 40 40 40 40 40 40 40 40 40 40 40 40 40 40 39 39 39 40 34 34 34 33 30
>I6629V002B0R6W length=24 xy=0711_3622 region=2 run=R_2014_12_30_12_21_21_
40 40 40 40 40 40 40 40 40 40 40 40 40 34 34 34 34 40 40 40 40 40 40 40
>I6629V002B0REB length=24 xy=0711_2593 region=2 run=R_2014_12_30_12_21_21_
40 40 40 40 40 40 40 40 40 40 40 40 40 26 26 26 26 40 40 40 40 40 40 40
>I6629V002B0REI length=24 xy=0711_2600 region=2 run=R_2014_12_30_12_21_21_
40 40 40 40 40 40 40 40 40 40 40 40 40 31 31 31 31 40 40 40 40 40 40 40
>I6629V002B0RFG length=361 xy=0711_2634 region=2 run=R_2014_12_30_12_21_21_
40 40 40 40 40 39 39 39 40 40 40 40 40 40 40 40 40 40 40 40 40 40 40 40 40 40 40 40 40 40 40 39 39 39 40 40 40 39 39 39 40 40 40 40 40 40 40 40 40 40 40 40 40 40 34 34 34 34 40 40
40 40 40 40 40 40 40 40 40 40 40 40 39 39 39 40 34 34 34 34 39 39 39 40 40 40 40 40 40 40 40 39 39 39 40 40 40 40 40 40 40 39 39 39 40 40 40 40 40 40 40 40 40 40 40 40 40 40 40 40
40 40 40 40 40 40 40 40 40 40 40 30 30 30 30 30 40 40 40 40 40 40 40 40 40 40 40 40 40 40 40 40 40 40 40 40 40 40 40 39 39 39 40 40 40 40 40 40 40 40 40 40 40 40 40 40 40 40 40 40
40 40 40 40 40 40 40 40 40 40 40 40 40 40 40 40 40 40 40 40 40 34 34 34 34 40 39 39 39 40 40 40 40 40 40 40 40 40 40 40 40 40 40 40 40 40 40 40 40 40 40 39 39 39 40 40 40 40 34 34
34 34 40 34 40 39 39 39 40 40 40 40 40 40 40 40 40 40 40 39 30 30 26 35 40 40 40 40 40 40 39 39 39 40 40 40 40 40 40 39 39 39 40 40 40 40 40 40 40 40 40 40 40 40 40 40 40 40 40 39
31 31 32 32 40 40 40 40 40 40 40 40 40 40 40 40 40 40 40 40 40 40 40 40 40 40 40 40 40 40 40 40 39 39 39 39 40 40 40 40 40 40 40 40 40 40 40 39 39 39 31 32 33 33 26 13 26 35 40 40
40
>I6629V002B0RGX length=360 xy=0711_2687 region=2 run=R_2014_12_30_12_21_21_
40 40 40 40 40 39 39 39 40 40 40 40 40 40 40 40 40 40 40 40 40 40 40 40 40 40 40 40 40 40 40 35 35 35 40 40 40 39 39 39 40 40 40 40 40 40 40 40 40 40 40 40 40 40 39 39 39 40 40 40
40 40 40 40 40 40 40 40 40 40 40 40 39 39 39 40 34 34 34 34 39 39 39 40 40 40 40 40 40 38 34 25 25 24 35 35 35 35 38 38 40 35 33 33 33 33 37 40 40 40 40 40 40 40 40 40 40 40 40 40
40 40 40 36 35 32 34 34 39 31 26 14 14 14 14 14 17 19 22 32 32 32 32 35 36 40 40 40 40 40 29 29 29 38 40 40 40 37 29 29 29 40 40 40 40 40 40 39 40 40 40 40 40 40 40 40 38 38 38 40
40 40 40 40 40 40 40 40 40 40 40 40 40 40 40 40 40 40 40 28 29 29 28 26 38 26 26 26 38 38 40 40 40 37 33 33 33 40 40 40 40 40 40 40 38 38 38 38 40 38 27 27 27 33 36 29 25 14 14 14
19 20 27 26 16 16 16 21 16 35 36 40 38 38 38 40 40 38 38 38 39 39 40 40 40 40 40 40 40 29 29 28 32 40 34 38 30 23 19 19 16 15 28 27 35 35 31 36 26 23 23 23 32 36 38 38 37 32 32 28
28 29 33 26 28 24 35 23 25 25 25 26 28 18 18 18 13 23 22 31 32 35 37 37 33 26 25 25 22 22 35 38 40 40 40 40 40 40 40 40 40 40 40 40 38 32 31 31 38 29 29 29 29 22 12 19 18 22 34 34
>I6629V002B0RVA length=363 xy=0711_3204 region=2 run=R_2014_12_30_12_21_21_
40 40 40 40 40 39 39 39 40 40 40 40 40 40 40 40 40 40 40 40 40 40 40 40 40 40 40 40 40 40 40 39 39 39 40 40 40 39 39 39 40 40 40 40 40 40 40 40 40 40 40 40 40 40 39 39 39 40 40 40
40 40 40 40 40 40 40 40 40 40 40 40 39 39 39 40 40 40 40 40 34 34 34 40 40 40 40 40 39 39 39 40 40 40 40 40 40 40 40 40 40 40 40 40 40 40 40 40 40 39 39 39 40 40 40 40 40 40 40 40
40 40 40 40 40 40 40 40 40 34 34 34 34 40 40 40 40 40 40 40 40 40 38 38 38 40 40 40 40 40 40 40 40 40 40 40 40 40 40 40 40 40 40 40 40 40 40 40 40 40 40 40 40 40 40 40 40 40 40 40
40 40 40 40 40 40 40 40 40 40 40 40 40 40 40 40 40 40 40 40 40 40 40 40 40 40 39 39 39 40 40 40 40 40 40 40 40 40 40 40 40 40 40 39 39 39 39 39 39 40 40 39 39 37 40 35 35 35 39 39
39 39 39 40 39 40 40 40 40 40 40 40 40 40 40 40 40 40 40 40 39 39 39 40 40 40 40 40 40 40 39 34 35 35 35 40 40 40 40 39 39 39 40 40 40 40 39 39 39 40 34 39 39 39 30 30 30 36 40 34
24 24 34 40 40 36 36 33 33 33 33 34 36 34 33 33 36 38 30 30 30 30 30 34 34 35 39 39 40 40 40 40 40 40 40 40 39 39 39 40 40 40 36 39 31 31 31 31 35 13 13 26 26 31 31 31 30 16 30 35
40 40 40
>I6629V002B0RZU length=361 xy=0711_3368 region=2 run=R_2014_12_30_12_21_21_
40 40 40 40 40 39 39 39 40 40 40 40 40 40 40 30 30 30 30 39 40 40 40 40 40 40 40 40 40 40 40 39 39 39 40 40 40 39 39 39 40 40 40 40 40 40 40 40 40 40 40 40 40 40 40 39 39 39 40 40
40 40 40 40 40 40 40 40 40 40 40 40 39 38 38 39 40 40 40 40 40 40 40 40 40 40 40 40 40 40 40 40 40 40 40 40 40 40 40 39 39 21 21 21 39 39 40 40 40 40 40 40 40 40 40 40 40 40 40 40
40 40 40 40 40 40 40 40 40 40 40 40 40 40 40 40 40 40 40 40 40 40 40 40 40 40 40 40 40 40 40 40 39 39 39 40 40 40 40 39 39 39 40 40 40 40 40 40 40 39 39 39 40 40 40 40 40 40 39 39
39 39 40 40 39 39 39 40 40 40 40 40 40 40 40 40 40 40 40 40 40 40 40 40 40 40 40 39 39 39 40 40 40 40 40 40 40 40 40 40 40 40 40 40 40 40 40 40 40 40 40 39 39 39 40 40 40 40 34 34
34 34 40 40 40 39 39 39 40 40 40 40 40 40 40 40 40 40 40 40 39 39 39 40 40 40 40 40 40 40 40 40 40 40 40 40 40 40 39 30 30 30 39 39 28 35 35 40 40 40 40 40 36 36 33 33 33 38 28 24
20 20 17 17 29 32 36 36 36 40 40 40 40 40 40 40 40 40 40 40 40 40 40 40 40 40 40 40 40 40 40 40 39 35 30 30 30 40 40 40 40 40 40 40 40 40 40 40 39 39 31 31 33 33 40 34 40 40 40 40
40
>I6629V002B0RZY length=227 xy=0711_3372 region=2 run=R_2014_12_30_12_21_21_
40 40 40 40 40 39 39 39 40 40 40 40 40 40 40 40 40 40 40 40 40 40 40 40 37 37 37 37 37 37 37 37 37 37 37 37 37 37 37 37 37 37 37 37 37 37 37 37 37 37 37 37 37 37 32 32 32 32 37 26
25 25 25 30 34 35 33 30 26 26 28 26 17 16 16 13 11 11 11 11 11 11 16 12 18 17 26 26 27 27 24 25 25 28 35 34 30 30 30 35 35 30 37 30 35 32 35 35 34 34 34 34 37 37 37 37 35 35 35 35
37 34 34 32 35 35 35 35 33 33 33 20 20 20 22 22 32 18 30 30 37 37 37 37 37 37 37 37 37 37 37 37 37 37 37 37 37 37 37 37 37 37 37 37 37 37 37 37 37 37 37 37 37 37 37 37 37 37 37 37
37 37 37 37 37 37 37 37 37 37 37 37 37 37 35 33 33 32 32 30 29 27 14 14 12 12 12 21 13 13 13 17 17 25 25 29 29 30 30 29 29 27 23 23 24 27 25
>I6629V002B0S0Z length=355 xy=0712_0609 region=2 run=R_2014_12_30_12_21_21_
40 40 40 40 40 33 33 33 40 40 40 40 40 40 40 40 40 40 40 40 40 40 40 40 40 40 40 40 40 40 40 39 39 39 40 40 40 39 39 39 40 40 40 40 40 40 40 40 40 40 40 40 40 40 40 39 39 39 40 40
39 39 39 39 39 40 40 40 40 40 40 40 39 39 39 40 30 30 30 39 40 40 40 40 40 40 40 40 40 40 40 40 40 40 39 39 39 39 40 34 34 26 26 26 39 39 40 40 40 40 40 40 39 39 39 39 40 40 40 40
40 40 40 40 40 40 40 40 40 40 40 40 40 40 40 40 40 40 40 40 40 40 40 40 40 40 40 40 40 40 40 40 40 40 40 40 40 40 40 39 39 39 40 40 40 40 40 40 40 40 40 40 40 40 40 40 40 40 40 40
40 40 40 40 40 40 40 40 40 40 40 40 40 40 40 40 40 40 40 40 40 40 40 40 40 40 40 40 40 40 40 40 40 40 40 40 40 40 40 40 40 39 39 39 40 40 40 40 40 40 40 30 30 30 35 40 40 40 34 34
34 34 40 40 39 38 38 38 39 40 40 40 40 40 40 40 39 39 39 40 39 38 38 39 39 39 40 40 35 30 30 30 35 40 40 40 40 40 40 39 39 39 40 40 40 40 40 40 40 39 39 36 40 33 33 30 30 30 36 40
34 34 34 34 32 38 36 36 36 40 40 40 34 34 26 26 26 34 40 40 34 34 35 35 40 40 40 40 40 40 40 40 40 39 39 39 40 40 39 39 34 34 35 40 40 40 40 40 40 40 34 34 34 33 30
>I6629V002B0S2T length=24 xy=0712_0675 region=2 run=R_2014_12_30_12_21_21_
40 40 40 40 40 40 40 40 40 40 40 40 40 34 34 34 34 40 40 40 40 40 40 40
>I6629V002B0S6O length=24 xy=0712_0814 region=2 run=R_2014_12_30_12_21_21_
40 40 40 40 40 40 40 40 40 40 40 40 40 34 34 34 34 40 40 40 40 40 40 40
>I6629V002B0S9B length=213 xy=0712_0909 region=2 run=R_2014_12_30_12_21_21_
40 40 40 40 40 26 26 26 26 26 40 40 40 40 40 40 40 40 40 40 40 40 40 40 37 37 37 37 37 37 37 37 37 37 37 37 37 37 37 37 37 37 37 37 37 37 37 37 37 37 37 37 37 37 37 37 37 37 37 37
37 37 37 37 37 37 37 37 37 37 37 37 37 37 37 37 37 37 37 37 37 37 37 37 37 37 37 37 37 37 37 37 37 37 37 37 37 37 37 37 37 37 37 37 37 37 37 37 37 37 37 37 37 37 37 37 37 37 37 37
37 37 37 37 37 37 37 37 37 37 37 37 37 37 37 37 37 37 37 37 37 37 37 37 37 37 37 37 37 37 37 37 37 37 37 37 37 37 37 37 37 37 37 37 37 37 37 37 37 37 37 37 37 37 37 37 37 37 37 37
37 37 37 37 37 37 37 37 37 37 37 37 37 37 37 37 37 37 37 37 37 37 37 37 37 33 32 32 30 27 23 19 13
>I6629V002B0SA1 length=360 xy=0711_3771 region=2 run=R_2014_12_30_12_21_21_
40 40 40 40 40 39 39 39 40 40 40 40 40 40 40 40 40 40 40 40 40 40 40 40 40 40 40 40 40 40 40 39 39 39 40 40 40 39 39 39 40 40 40 40 40 40 40 40 40 40 40 40 40 40 34 34 34 34 40 40
40 40 40 40 40 40 40 40 40 40 40 40 39 39 39 40 31 31 31 31 39 39 39 40 39 39 39 39 40 40 40 39 39 39 40 40 40 40 40 40 40 40 40 40 40 40 40 40 40 40 40 40 40 40 40 40 40 39 39 39
40 40 40 40 40 40 40 40 40 40 40 22 22 22 22 22 22 40 40 30 40 40 40 40 40 40 40 40 40 40 40 40 40 40 40 40 40 40 40 39 39 39 40 40 40 40 40 40 40 40 40 40 40 40 40 40 40 40 40 40
40 40 40 40 40 40 40 40 40 40 40 40 40 40 40 40 40 40 40 40 29 29 30 30 29 40 39 39 39 40 40 40 40 40 40 40 40 40 40 40 40 40 40 40 40 40 40 40 40 40 40 39 39 39 40 39 39 39 32 32
32 32 40 34 40 34 30 30 30 28 39 40 40 40 40 40 40 40 40 40 39 30 30 30 40 40 40 40 40 40 33 33 24 24 26 26 24 24 36 24 24 24 34 36 40 40 40 40 40 40 40 40 40 40 40 34 34 35 39 40
39 39 39 40 40 40 40 34 34 34 34 40 40 40 40 40 40 40 40 40 40 40 40 39 39 36 26 20 22 22 30 40 40 36 36 36 34 34 34 40 40 40 40 40 40 39 39 39 40 31 33 33 31 30 13 26 26 40 40 40
>I6629V002B0SB1 length=24 xy=0711_3807 region=2 run=R_2014_12_30_12_21_21_
40 40 40 40 40 40 40 40 40 40 40 40 40 34 34 34 34 40 40 40 40 40 40 40
>I6629V002B0SCQ length=322 xy=0711_3832 region=2 run=R_2014_12_30_12_21_21_
33 33 32 29 24 18 18 16 16 16 24 30 32 32 32 32 32 35 37 39 39 39 39 39 37 37 37 37 37 37 37 37 37 37 37 37 37 37 37 37 37 37 37 37 37 37 37 37 37 37 37 37 37 37 37 37 35 35 35 35
37 37 37 37 37 37 37 37 37 37 37 37 35 35 35 37 37 37 37 37 37 37 37 37 37 37 37 37 37 37 37 37 37 37 37 37 37 37 36 36 36 37 37 37 37 37 37 37 37 37 37 37 37 37 37 37 37 37 37 37
37 37 37 37 37 37 37 30 30 30 35 35 37 37 37 35 35 35 37 37 37 37 37 37 31 31 32 37 37 37 37 37 37 37 35 35 32 32 32 21 21 21 35 35 30 28 28 28 35 35 35 35 35 32 20 20 20 32 32 33
33 24 19 16 16 16 23 30 32 31 27 24 18 19 19 27 27 19 19 19 23 27 30 24 23 24 29 29 32 32 33 33 25 25 25 25 25 35 35 35 35 30 25 25 26 37 35 37 38 38 35 35 35 38 35 35 35 35 31 30
30 28 37 21 30 30 34 34 30 19 25 25 25 32 33 35 37 35 33 32 20 20 20 20 35 33 33 32 32 32 35 30 30 30 30 30 33 33 33 28 28 26 27 23 15 20 20 27 27 30 24 24 24 23 31 30 30 30 31 33
24 24 22 22 30 30 20 20 19 32 32 32 30 27 19 19 14 14 14 15 18 17
>I6629V002B0SFR length=24 xy=0711_3941 region=2 run=R_2014_12_30_12_21_21_
40 40 40 40 40 40 40 40 40 40 40 40 40 34 34 34 34 40 40 40 40 40 40 40
>I6629V002B0SHK length=361 xy=0711_4006 region=2 run=R_2014_12_30_12_21_21_
40 40 40 40 40 39 39 39 40 40 40 40 40 40 40 40 34 34 38 40 40 40 40 40 40 40 30 30 30 40 40 39 39 39 40 40 40 34 34 34 40 40 40 40 40 40 40 40 40 40 40 40 40 40 40 39 39 39 40 40
40 40 40 40 40 40 40 40 40 40 40 40 39 39 39 40 40 40 40 40 40 40 40 40 40 40 40 40 40 40 40 40 40 40 40 40 40 40 40 40 40 39 39 39 40 40 40 40 40 40 40 40 40 40 40 40 40 40 40 40
40 40 40 40 40 40 40 40 40 40 40 40 40 40 40 40 40 40 40 40 40 40 40 40 40 40 40 40 40 40 40 40 40 40 40 40 40 40 40 39 39 39 40 40 40 40 40 40 40 40 40 40 40 40 40 40 40 40 40 40
40 40 40 40 40 40 40 40 40 40 40 40 40 40 40 40 40 40 40 40 40 40 40 40 40 40 40 40 40 40 40 40 40 40 40 40 40 40 40 40 40 40 40 40 40 40 40 40 40 40 40 40 40 40 40 40 40 40 26 26
26 26 35 29 40 37 40 40 39 34 40 40 40 40 40 40 40 40 40 40 39 39 39 40 40 40 40 40 40 40 40 40 40 40 40 40 40 40 40 39 39 39 40 40 40 40 39 39 39 40 40 40 40 40 40 40 40 40 40 40
34 34 33 33 40 40 39 39 39 40 40 40 40 40 40 40 40 40 40 40 40 40 40 40 40 40 40 40 40 40 40 40 40 40 40 40 40 40 40 40 40 40 40 40 39 39 35 34 34 40 32 32 33 33 39 29 39 40 40 40
40
>I6629V002B0SQ0 length=361 xy=0712_0250 region=2 run=R_2014_12_30_12_21_21_
40 40 40 40 40 23 23 23 23 23 40 40 40 40 40 40 40 40 38 33 33 40 40 40 40 40 40 40 40 40 40 39 39 39 40 40 40 39 39 39 40 40 40 40 40 40 40 40 40 40 40 40 40 40 40 39 39 39 40 40
40 40 40 40 40 40 40 40 40 40 40 40 39 39 39 40 39 39 39 40 40 40 40 40 40 40 40 40 40 40 40 40 40 40 40 40 40 40 40 40 40 39 39 39 40 40 40 40 40 40 40 40 40 40 40 40 40 40 40 40
40 40 40 40 40 40 40 40 40 40 40 40 40 40 40 40 40 40 40 40 40 40 40 40 40 40 40 40 40 40 40 40 40 40 40 40 40 40 40 39 39 39 40 40 40 40 40 40 40 40 40 40 40 40 40 40 40 40 40 40
40 40 40 40 40 40 40 40 40 40 40 40 40 40 40 40 40 40 40 40 40 40 40 40 40 40 40 40 40 40 40 40 40 40 40 40 40 40 40 40 40 40 40 40 40 40 40 40 40 40 40 30 30 30 40 40 40 40 34 34
34 34 40 40 40 34 34 34 40 40 40 40 40 40 40 39 39 39 40 40 39 39 39 40 40 40 40 40 40 40 40 40 40 40 40 40 40 40 40 39 39 39 40 40 40 40 40 40 40 40 40 40 40 40 40 40 40 40 40 40
34 34 33 32 40 34 40 40 40 40 40 40 40 39 39 39 40 40 39 37 39 39 40 40 40 40 40 40 40 40 40 40 40 40 40 40 40 40 40 40 40 40 40 40 40 40 40 40 40 40 34 34 34 31 39 29 39 39 40 40
40
>I6629V002B0SVG length=362 xy=0712_0410 region=2 run=R_2014_12_30_12_21_21_
40 40 40 40 40 39 39 39 40 40 40 40 40 40 40 40 34 34 34 34 35 39 40 40 40 40 40 40 40 40 40 39 39 39 40 40 40 39 39 39 40 40 40 40 40 40 40 40 40 40 40 40 40 40 40 40 40 40 40 40
40 40 40 40 40 40 40 40 40 40 40 40 36 36 36 40 28 28 26 26 20 20 20 25 36 40 40 40 40 40 40 26 26 26 39 39 40 40 40 40 40 40 40 40 40 40 40 40 40 40 40 40 40 40 40 40 40 40 40 40
40 40 40 40 40 40 40 40 40 40 40 40 39 39 39 40 40 40 40 40 40 40 40 40 40 40 40 40 40 40 40 39 39 39 40 40 40 40 40 40 39 39 39 40 40 40 40 40 40 40 40 40 40 40 40 40 40 40 40 40
40 34 34 35 39 39 39 39 40 40 40 40 35 30 30 30 40 40 40 40 40 40 40 40 40 36 33 34 34 34 36 26 26 26 26 27 34 34 35 39 40 40 40 40 40 40 40 40 40 40 40 40 40 39 39 39 39 39 40 30
30 30 40 40 40 40 38 38 38 40 40 40 40 40 40 40 40 40 40 40 40 39 39 39 40 40 40 39 39 39 39 39 39 39 39 40 40 40 40 40 39 39 39 40 40 40 40 40 40 40 40 40 40 40 40 40 40 39 30 30
30 31 31 29 34 24 26 26 26 26 40 40 40 40 40 36 36 37 40 36 28 30 28 30 30 40 36 24 24 24 24 24 24 28 40 40 40 40 40 40 40 40 40 40 40 40 40 40 40 40 40 32 32 32 32 40 40 40 40 40
40 40
>I6629V002B0SY5 length=362 xy=0712_0543 region=2 run=R_2014_12_30_12_21_21_
40 40 40 40 40 39 39 39 40 40 40 40 40 40 40 40 40 40 40 40 40 40 40 40 40 40 40 40 40 40 40 39 39 39 40 40 40 39 39 39 40 40 40 40 40 40 40 40 40 40 40 40 40 40 40 40 40 39 39 39
40 40 40 40 40 40 40 40 40 40 40 40 39 39 39 40 39 39 39 40 39 39 39 40 40 40 40 40 40 40 40 30 30 30 40 40 40 40 40 40 40 40 40 40 40 39 39 39 40 40 39 39 39 40 40 40 40 40 40 40
40 40 40 40 40 40 40 40 40 40 40 39 39 39 40 40 40 40 40 40 40 40 40 40 40 40 40 40 40 40 40 40 40 40 40 40 40 40 40 39 39 39 40 40 40 40 40 40 40 40 40 40 40 40 40 40 40 39 39 39
40 40 40 40 40 40 40 40 40 40 40 40 40 40 40 40 40 40 40 40 40 40 40 40 39 30 30 30 30 40 40 40 40 40 39 39 39 39 40 40 40 40 40 40 40 40 40 40 40 40 40 39 36 40 39 39 39 39 29 29
27 27 36 29 40 36 36 36 36 34 39 39 39 39 39 39 39 40 40 40 39 39 39 40 40 40 40 40 40 40 40 40 40 40 40 36 37 37 30 30 30 30 40 40 34 36 36 40 40 40 40 40 35 34 34 39 40 40 34 32
30 30 30 36 31 38 29 29 19 20 20 34 34 40 40 40 40 40 40 40 40 40 40 40 40 40 40 40 40 40 39 39 39 40 40 40 40 40 40 40 40 39 34 35 35 39 39 40 40 40 40 33 33 33 31 30 16 30 30 40
40 40
>I6629V002B0T0O length=24 xy=0712_1894 region=2 run=R_2014_12_30_12_21_21_
40 40 40 40 40 40 40 40 40 40 40 40 40 34 34 34 34 40 40 40 40 40 40 40
>I6629V002B0T10 length=24 xy=0712_1942 region=2 run=R_2014_12_30_12_21_21_
40 40 40 40 40 40 40 40 40 40 40 40 40 34 34 34 34 40 40 40 40 40 40 40
>I6629V002B0T1D length=361 xy=0712_1919 region=2 run=R_2014_12_30_12_21_21_
40 40 40 40 40 39 39 39 40 40 40 40 40 40 40 40 40 40 40 40 40 40 40 40 40 40 40 40 40 40 40 39 39 39 40 40 40 39 39 39 40 40 40 40 40 40 40 40 40 40 40 40 40 40 40 39 39 39 40 40
40 40 40 40 40 40 40 40 40 40 40 40 30 30 30 40 40 40 40 40 40 40 40 40 40 40 40 40 40 40 40 40 40 40 39 39 39 39 40 40 40 39 39 39 40 40 40 40 40 40 40 40 40 40 40 40 40 40 40 40
40 40 40 40 40 40 40 40 40 40 40 40 40 40 40 40 40 40 40 40 40 40 40 40 40 40 40 40 40 40 40 40 40 40 40 40 40 40 40 39 39 39 40 40 40 40 40 40 40 40 40 40 40 40 40 40 40 40 40 40
40 40 40 40 40 40 40 40 40 40 40 40 40 40 40 40 40 40 40 40 40 40 40 40 40 40 40 40 40 40 40 40 40 40 40 40 40 40 40 40 40 40 40 40 40 40 40 40 40 40 40 38 38 38 39 40 40 40 30 30
30 30 40 34 40 39 39 39 40 28 34 34 39 40 40 40 40 40 40 40 39 39 39 40 40 40 40 40 40 40 40 40 40 40 40 40 40 40 40 39 39 39 40 40 40 40 40 40 40 40 40 40 40 40 40 40 40 40 40 40
34 34 33 33 40 40 40 40 40 40 40 40 40 40 40 40 40 40 40 40 40 40 40 40 40 40 40 40 40 40 40 40 40 40 35 34 34 40 40 40 40 40 40 39 39 39 40 40 40 40 34 34 34 34 40 40 40 40 40 40
40
>I6629V002B0T3F length=361 xy=0712_1993 region=2 run=R_2014_12_30_12_21_21_
40 40 40 40 40 26 26 26 26 26 40 40 40 40 40 40 40 40 39 39 39 40 40 40 40 40 40 40 40 40 40 39 39 39 40 40 40 39 39 39 40 40 40 40 40 40 40 40 40 40 40 39 39 39 40 30 30 30 40 40
40 40 40 40 40 40 40 40 40 40 40 40 39 39 39 40 39 39 39 40 40 40 40 40 40 40 40 40 40 40 40 40 40 40 40 40 40 40 40 40 40 39 39 39 40 40 40 40 40 40 40 40 40 40 40 40 40 40 40 40
40 40 40 40 40 40 40 40 40 40 40 40 40 40 40 40 39 39 39 39 40 40 40 40 40 40 40 40 40 40 40 40 40 40 40 40 40 40 40 39 38 38 39 39 40 40 40 40 40 40 40 40 40 40 40 40 40 40 40 40
40 40 40 40 40 40 40 40 40 40 40 40 40 40 40 40 40 40 40 40 40 40 40 40 40 40 40 40 40 40 40 40 40 40 40 40 40 40 40 40 40 40 40 40 40 40 40 40 40 40 40 39 39 39 40 40 40 40 34 34
34 34 40 40 39 30 30 30 35 28 40 40 40 40 40 40 40 40 40 40 39 39 39 40 40 40 40 40 40 40 40 40 40 40 40 40 40 40 40 39 39 39 40 40 28 35 35 40 40 40 40 40 40 40 40 40 40 40 40 39
30 30 30 30 40 30 40 40 40 40 40 40 40 39 39 39 40 40 40 34 39 39 39 39 40 40 40 40 40 40 40 40 40 40 40 40 40 40 40 39 35 35 35 39 40 40 40 40 36 36 19 19 19 19 24 12 30 32 40 40
40
>I6629V002B0T4I length=362 xy=0712_2032 region=2 run=R_2014_12_30_12_21_21_
40 40 40 40 40 28 28 28 28 28 40 40 40 40 40 40 40 40 40 40 40 40 40 40 40 40 40 40 40 40 40 39 39 39 40 40 40 39 39 39 40 40 40 40 40 40 40 40 40 40 40 40 40 40 40 40 34 34 34 34
40 40 40 40 40 40 40 40 40 40 40 40 39 39 39 40 39 39 39 40 40 40 40 40 40 40 40 40 40 40 40 40 40 40 40 39 39 39 40 40 40 40 40 40 40 34 34 34 40 40 40 40 40 40 40 40 40 40 40 40
40 40 40 40 40 40 40 40 40 40 40 40 40 40 40 40 40 40 40 40 40 40 40 40 40 40 40 40 40 40 40 40 40 40 40 40 40 40 40 39 39 39 40 40 40 40 40 40 40 40 40 40 40 40 40 40 40 40 40 40
40 40 40 40 40 40 40 40 40 40 40 40 40 40 40 40 40 40 40 40 40 40 40 40 40 40 40 40 40 40 40 40 40 40 40 40 40 40 40 40 40 40 40 40 40 39 39 39 39 39 40 39 39 39 40 40 40 40 33 33
33 33 40 34 40 40 40 40 40 39 39 39 40 40 40 40 40 40 40 40 39 38 38 39 40 40 40 40 40 40 39 39 39 40 40 40 40 40 39 34 34 34 35 35 34 39 40 40 40 40 40 40 40 40 40 39 39 39 40 40
40 28 28 30 30 30 39 39 39 40 40 40 34 34 32 32 40 40 40 40 40 40 39 35 35 30 30 30 39 40 28 28 30 35 40 40 40 40 40 40 40 40 40 39 39 39 39 35 34 34 39 31 33 33 31 35 23 35 39 40
40 40
>I6629V002B0TBE length=361 xy=0712_0984 region=2 run=R_2014_12_30_12_21_21_
40 40 40 40 40 26 26 26 26 26 40 40 40 40 40 40 40 40 40 40 40 40 40 40 34 34 34 34 39 40 40 39 39 39 40 40 40 39 39 39 40 40 40 40 40 40 40 40 40 40 40 40 40 40 40 39 39 39 40 40
40 40 40 40 40 40 40 40 40 40 40 40 39 39 39 40 39 39 39 40 40 40 40 40 40 40 40 40 40 40 40 40 40 40 40 40 40 40 40 40 40 39 39 39 40 40 40 40 40 40 40 40 40 40 40 40 40 40 40 40
40 40 40 40 40 40 40 40 40 40 40 40 40 40 40 40 40 40 40 40 40 40 40 40 40 40 40 40 40 40 40 40 40 40 40 40 40 40 40 39 39 39 40 40 40 40 40 40 40 40 40 40 40 40 40 40 40 40 40 40
40 40 40 40 40 40 40 40 40 40 40 40 40 40 40 40 40 40 40 40 40 40 40 40 40 40 40 40 40 40 40 40 40 40 40 40 40 40 40 40 40 40 40 40 40 40 40 40 40 40 40 39 39 39 40 40 40 40 34 34
34 34 40 40 40 39 39 39 40 40 40 40 40 40 40 40 40 40 40 40 39 39 39 40 40 40 40 40 40 40 40 40 40 40 40 40 40 40 40 39 39 39 40 40 37 39 39 40 40 40 40 40 40 40 40 40 40 40 40 40
34 34 34 34 40 40 39 39 39 40 40 40 40 38 38 38 40 40 40 40 40 40 40 40 40 40 40 40 40 40 40 40 40 40 40 40 40 40 40 40 39 39 39 39 40 40 40 40 40 40 32 33 33 32 40 34 40 40 40 40
40
>I6629V002B0TCQ length=252 xy=0712_1032 region=2 run=R_2014_12_30_12_21_21_
19 19 21 21 22 27 21 21 21 21 15 19 19 19 19 15 15 14 14 17 27 27 27 30 28 17 19 19 19 23 23 29 30 30 28 23 23 26 24 24 21 27 26 23 25 23 30 28 29 27 27 27 28 30 17 19 19 19 17 21
17 17 17 17 21 17 25 21 17 18 19 19 19 27 27 29 23 24 23 28 20 20 20 25 24 24 25 22 28 25 23 14 19 19 23 27 27 27 27 25 17 16 16 20 20 25 25 25 12 12 12 11 11 11 23 16 20 22 12 12
12 12 16 17 17 17 17 27 25 24 27 19 18 19 28 19 19 19 28 30 29 19 14 14 12 12 12 14 28 24 23 21 13 15 15 19 19 27 27 27 18 19 19 27 27 27 28 30 30 30 32 32 20 20 21 28 33 33 33 33
33 32 32 30 31 28 27 27 23 23 19 19 18 18 18 18 19 23 26 30 25 24 27 27 27 24 18 19 19 19 19 19 19 27 27 27 19 19 21 21 23 24 25 28 28 35 35 35 32 32 32 35 35 38 38 38 35 32 32 30
27 27 27 27 28 18 17 18 11 11 11 17
>I6629V002B0TFU length=363 xy=0712_1144 region=2 run=R_2014_12_30_12_21_21_
40 40 40 40 40 39 39 39 40 40 40 40 40 40 40 40 40 40 40 40 40 40 40 40 40 40 40 40 40 40 40 39 39 39 40 40 40 39 39 39 40 40 40 40 40 40 40 40 40 40 40 40 40 40 40 40 40 40 40 40
40 40 40 40 40 40 40 40 40 40 40 40 34 34 34 34 38 38 38 40 40 40 40 40 40 40 40 40 40 40 40 40 39 39 39 40 40 40 40 40 40 40 40 39 39 39 40 40 40 39 39 39 40 40 40 40 40 40 40 40
40 40 40 40 40 40 40 40 40 34 34 34 34 40 40 40 40 40 40 40 40 40 40 40 40 40 40 40 40 40 40 40 40 40 40 40 40 40 40 39 39 39 40 40 40 40 40 40 40 40 40 40 40 40 40 40 40 40 40 40
40 40 40 40 40 40 40 40 40 40 40 40 40 40 40 40 40 40 40 40 40 40 40 40 40 40 39 39 39 40 40 40 40 40 40 40 40 40 40 40 40 40 40 40 40 40 40 40 40 40 40 38 38 38 40 40 40 40 39 39
39 40 40 40 40 40 40 40 40 40 40 40 40 40 40 40 40 40 40 40 39 39 38 39 30 30 30 39 40 40 40 40 40 40 40 40 40 40 40 39 39 39 40 40 40 40 39 39 39 40 40 40 40 35 34 30 30 30 39 28
28 28 28 28 40 40 40 40 40 40 40 40 40 40 34 34 33 33 40 40 40 40 40 40 40 40 40 40 40 40 40 40 40 40 39 30 30 30 30 39 39 40 40 40 29 29 31 29 40 30 34 40 33 33 33 33 40 34 40 40
40 40 40
>I6629V002B0TGI length=360 xy=0712_1168 region=2 run=R_2014_12_30_12_21_21_
40 40 40 40 40 39 39 39 40 40 40 40 40 40 40 40 40 40 40 40 40 39 39 39 40 40 40 40 40 40 40 39 39 39 40 40 40 39 39 39 40 40 40 40 40 40 40 40 40 40 40 40 40 40 40 40 40 40 40 40
40 40 40 39 39 39 40 40 40 40 40 40 39 39 39 40 26 26 26 26 40 40 40 40 40 40 40 40 40 40 40 39 39 39 40 40 40 40 40 40 40 39 39 39 40 40 40 40 40 40 39 39 39 40 40 40 40 40 40 40
40 40 40 40 40 40 40 40 40 40 40 39 39 39 40 40 40 40 40 40 40 40 40 40 40 40 40 40 40 40 40 40 40 40 40 40 40 40 40 40 40 40 40 40 40 40 40 40 40 40 40 40 40 40 40 40 40 40 40 40
40 40 40 40 39 34 35 35 40 40 40 40 40 40 40 40 40 40 40 40 40 40 40 40 40 40 39 39 39 40 40 40 40 40 40 40 40 40 40 40 40 40 40 40 40 40 40 40 40 40 40 39 39 39 40 40 40 40 32 32
34 34 40 40 40 39 39 39 40 40 39 39 40 40 40 40 40 40 40 40 39 39 39 40 40 40 40 40 40 40 39 39 39 40 40 39 39 39 40 39 39 39 40 40 37 39 39 40 40 40 40 40 40 40 40 40 40 40 40 40
30 30 30 35 39 39 39 39 39 37 37 39 39 39 40 40 40 40 40 40 40 40 40 40 40 40 40 40 40 40 40 40 40 40 40 40 37 30 30 30 30 40 40 40 40 40 40 40 40 33 34 34 34 40 40 40 40 40 40 40
>I6629V002B0TXI length=24 xy=0712_1780 region=2 run=R_2014_12_30_12_21_21_
40 40 40 40 40 40 40 40 40 40 40 40 40 34 34 34 34 40 40 40 40 40 40 40
>I6629V002B0TYG length=24 xy=0712_1814 region=2 run=R_2014_12_30_12_21_21_
40 40 40 40 40 40 40 40 40 40 40 40 40 34 34 34 34 40 40 40 40 40 40 40
>I6629V002B0U4K length=360 xy=0712_3330 region=2 run=R_2014_12_30_12_21_21_
40 40 40 40 40 39 39 39 40 40 40 40 40 40 40 40 40 40 40 40 40 40 40 40 40 40 40 40 40 40 40 39 39 39 40 40 40 39 39 39 40 40 40 40 40 40 40 40 40 40 40 40 40 40 32 32 32 32 40 40
40 40 40 40 40 40 40 40 40 40 40 40 39 39 39 40 34 34 34 34 39 39 39 40 40 40 40 40 40 40 40 39 39 39 40 40 40 40 40 40 40 38 38 38 40 40 40 40 40 40 40 40 40 40 40 40 40 40 40 40
40 40 40 40 40 40 40 40 40 40 40 30 30 30 28 28 40 40 40 40 40 40 40 40 40 40 40 40 40 40 40 40 40 40 40 40 40 40 40 39 39 39 40 40 40 40 40 40 40 40 40 40 40 40 40 40 40 40 40 40
40 40 40 40 40 40 40 40 40 40 40 40 40 40 40 40 40 40 40 40 40 34 34 34 34 40 39 39 39 40 40 40 40 40 40 40 40 40 40 40 40 40 40 40 40 40 40 40 40 40 40 39 39 39 40 40 40 40 33 33
33 33 40 40 40 39 39 38 39 40 40 40 40 40 40 40 40 40 40 40 39 39 39 40 40 40 40 40 40 40 39 39 39 40 40 39 39 39 40 39 39 39 40 40 37 39 39 40 40 40 40 40 40 40 40 39 39 39 39 39
38 38 39 40 40 40 40 40 40 40 40 40 40 40 40 40 40 40 39 39 39 40 40 40 40 40 40 40 40 40 40 40 40 40 39 39 39 39 39 40 40 40 40 40 40 40 39 39 39 31 32 34 33 40 34 40 40 40 40 40
>I6629V002B0U9L length=359 xy=0712_3511 region=2 run=R_2014_12_30_12_21_21_
40 40 40 40 40 39 39 39 40 40 40 40 40 40 40 40 40 40 40 40 40 40 40 40 40 40 40 40 40 40 40 39 39 39 40 40 40 39 39 39 40 40 40 40 40 40 40 40 40 40 40 40 40 40 34 34 34 34 40 40
40 40 40 40 40 40 40 40 40 40 40 40 39 39 39 40 34 34 33 33 30 30 30 40 40 40 40 40 40 40 40 39 39 39 40 40 40 40 40 40 40 40 40 40 40 40 40 40 40 40 40 40 40 40 40 40 40 40 40 40
40 40 40 40 40 36 36 38 40 38 32 16 16 16 18 18 30 36 40 40 40 40 40 40 40 40 40 40 40 40 40 40 40 40 40 40 40 40 40 39 39 39 40 40 40 40 40 40 40 40 40 40 40 40 40 40 40 40 40 40
40 40 40 40 40 40 40 40 40 40 40 40 40 40 40 40 40 40 40 40 40 34 34 34 34 40 39 39 39 40 40 40 40 40 40 40 40 40 40 40 40 40 40 40 40 40 40 40 40 40 40 39 39 39 40 30 30 30 31 33
33 33 40 34 40 39 39 39 40 40 39 39 40 40 40 39 39 39 40 40 39 34 34 35 40 40 40 40 40 40 40 40 40 40 40 39 39 39 40 38 38 38 34 40 34 39 39 39 40 40 40 36 38 36 36 26 23 17 16 16
15 15 15 15 18 11 11 11 11 11 11 11 13 8 25 29 26 18 16 23 31 36 33 34 35 40 40 40 40 40 40 40 39 39 39 39 40 40 40 40 40 40 40 40 40 40 40 39 31 31 31 31 39 16 30 30 30 40 40
>I6629V002B0UC6 length=361 xy=0712_2344 region=2 run=R_2014_12_30_12_21_21_
40 40 40 40 40 26 26 26 26 26 40 40 40 40 40 40 40 40 40 40 40 40 40 40 40 40 40 40 40 40 40 39 39 39 40 40 40 39 39 39 40 40 40 40 40 40 40 40 40 40 40 40 40 40 40 39 39 39 40 40
40 40 40 40 40 40 40 40 40 40 40 40 38 38 38 40 39 39 39 34 34 34 34 40 40 40 40 40 40 40 40 40 40 40 40 40 40 40 40 40 40 39 39 39 40 40 40 40 40 40 40 40 40 40 40 40 40 40 40 40
40 40 40 40 40 40 40 40 40 40 40 40 40 40 40 40 40 40 40 40 40 40 40 40 40 40 40 40 40 40 40 40 40 40 40 40 40 40 40 39 39 39 40 40 40 40 40 40 40 40 40 40 40 40 40 40 40 40 40 40
40 40 40 40 40 40 40 40 40 40 40 40 40 40 40 40 40 40 40 40 40 40 40 40 40 40 40 40 40 40 40 40 40 40 40 40 40 40 40 40 40 40 40 40 40 40 39 39 39 40 40 39 39 39 40 40 40 40 34 34
34 34 40 40 40 39 39 39 40 40 40 40 40 40 40 40 40 40 40 40 39 39 39 40 40 40 40 40 40 40 40 40 40 40 40 40 40 40 40 39 39 39 40 40 40 40 40 40 40 40 40 40 40 40 40 40 40 40 40 40
40 39 39 39 40 40 40 40 40 40 40 40 40 40 40 40 39 39 38 35 28 28 39 40 40 40 40 40 40 40 40 40 40 40 40 40 40 40 40 40 40 40 40 40 30 30 30 39 40 40 33 33 33 32 40 34 40 40 40 40
40
>I6629V002B0UHL length=362 xy=0712_2503 region=2 run=R_2014_12_30_12_21_21_
40 40 40 40 40 40 40 40 40 40 40 40 40 40 40 40 40 40 40 40 40 40 40 40 40 40 40 40 40 40 40 39 39 39 40 40 40 39 39 39 40 40 40 40 40 40 40 40 40 40 40 40 39 39 39 40 40 40 40 40
40 40 40 40 40 40 40 40 40 40 40 40 39 39 39 40 30 30 30 30 30 40 40 40 40 40 40 40 40 40 33 33 33 33 40 37 40 40 40 40 40 40 40 40 40 39 39 39 40 40 39 39 39 40 40 40 40 40 40 40
40 40 40 40 40 40 40 40 40 40 40 40 40 40 40 40 40 40 40 40 40 40 40 40 40 40 40 40 40 40 40 40 40 40 40 40 40 40 40 39 39 39 40 40 40 40 40 40 40 40 40 40 40 40 40 40 40 40 40 40
40 40 40 40 40 40 40 40 40 40 40 40 40 40 40 40 40 40 39 39 39 40 40 39 39 39 40 40 40 40 40 40 40 40 40 40 40 39 39 39 40 40 40 40 40 40 40 40 40 40 40 34 34 34 40 40 40 40 32 32
32 32 40 40 40 39 39 39 40 40 40 40 39 39 39 40 40 40 40 40 39 39 39 40 40 40 40 40 40 40 40 40 40 40 40 40 40 40 35 34 34 38 39 35 28 35 39 40 40 40 40 40 40 40 40 40 40 40 36 36
40 31 26 17 17 15 15 15 23 24 24 22 17 17 17 27 29 36 40 40 40 40 40 40 40 40 40 40 40 40 40 40 40 40 40 40 40 40 40 40 40 40 40 40 40 40 40 40 40 39 35 31 31 33 33 40 34 35 35 35
34 34
>I6629V002B0UHP length=360 xy=0712_2507 region=2 run=R_2014_12_30_12_21_21_
40 40 40 40 40 39 39 39 40 40 40 40 40 40 40 40 40 40 40 40 40 40 40 40 40 40 40 40 40 40 40 39 39 39 40 40 40 39 39 39 40 40 40 40 40 40 40 40 40 40 40 40 40 40 34 34 34 34 40 40
40 40 40 40 40 40 40 40 40 40 40 40 39 39 39 40 34 34 34 34 39 39 39 40 40 40 40 40 40 40 40 39 39 39 40 40 40 40 40 40 40 38 38 38 40 40 40 40 40 40 40 40 40 40 40 40 40 40 40 40
40 40 40 40 40 40 40 40 40 40 40 30 30 30 30 30 40 40 40 40 40 40 40 40 40 40 40 40 40 40 40 40 40 40 40 40 40 40 40 39 39 39 40 40 40 40 40 40 40 40 40 40 40 40 40 40 40 40 40 40
40 40 40 40 40 40 40 40 40 40 40 40 40 40 40 40 40 40 40 40 40 34 34 34 34 40 39 39 39 40 40 40 40 40 40 40 40 40 40 40 40 40 40 40 40 40 40 40 40 40 40 34 34 34 39 39 39 40 32 32
32 32 40 40 40 39 39 39 40 40 40 40 40 40 40 40 40 40 40 40 39 39 39 40 40 40 40 40 40 40 40 40 40 40 40 39 39 39 40 39 39 39 40 40 40 40 40 40 40 40 40 40 40 39 39 30 30 30 39 40
39 39 39 40 40 40 40 40 40 40 40 40 40 40 40 40 40 40 40 40 40 40 40 40 40 40 40 40 40 40 40 40 40 40 40 40 40 40 40 40 40 40 40 40 40 40 40 40 40 34 34 34 34 40 40 40 40 40 39 39
>I6629V002B0UHW length=363 xy=0712_2514 region=2 run=R_2014_12_30_12_21_21_
40 40 40 40 40 39 39 39 40 40 40 40 40 40 40 40 40 40 40 40 40 40 40 40 40 40 40 40 40 40 40 39 39 39 40 40 40 39 39 39 40 40 40 40 40 40 40 40 40 40 40 40 40 40 38 38 38 40 40 40
40 40 40 40 40 40 40 40 40 40 40 40 39 39 39 40 39 39 39 40 40 40 40 40 40 40 40 40 40 40 40 40 39 39 39 40 40 40 40 40 40 40 40 38 38 38 40 40 40 39 39 39 40 40 40 40 40 40 40 40
40 40 40 40 40 40 40 40 40 34 34 34 34 40 40 40 40 40 40 40 40 40 40 40 40 40 40 40 40 40 40 40 40 40 40 40 40 40 40 40 40 40 40 40 40 40 40 40 40 40 40 40 40 40 40 40 40 40 40 40
40 40 40 40 40 40 40 40 40 40 40 40 40 40 40 40 40 40 40 40 40 40 40 40 40 40 39 39 39 40 40 40 40 40 40 40 40 40 40 40 40 40 40 40 40 40 40 40 40 40 40 39 39 39 39 39 39 40 33 33
33 33 40 40 40 39 39 39 40 40 40 40 40 40 40 40 40 40 40 40 39 39 39 40 40 40 40 40 40 40 40 39 35 28 28 28 28 39 39 36 34 34 35 40 39 39 34 34 34 39 39 40 40 40 40 39 39 39 39 25
25 28 28 28 40 39 39 39 39 40 40 40 40 40 40 40 40 40 40 40 40 40 40 40 40 40 40 40 40 40 40 40 40 40 39 39 39 39 40 39 39 39 40 40 33 33 32 32 40 29 29 39 31 31 34 34 40 34 40 40
40 40 40
>I6629V002B0UIO length=23 xy=0712_2542 region=2 run=R_2014_12_30_12_21_21_
40 40 40 40 40 40 40 40 40 40 40 40 34 34 34 34 40 40 40 40 40 40 40
>I6629V002B0UJ5 length=24 xy=0712_2595 region=2 run=R_2014_12_30_12_21_21_
40 40 40 40 40 40 40 40 40 40 40 40 40 34 34 34 32 40 40 40 40 40 40 40
>I6629V002B0UL1 length=360 xy=0712_2663 region=2 run=R_2014_12_30_12_21_21_
40 40 40 40 40 39 39 39 40 40 40 40 40 40 40 40 40 40 40 40 40 40 40 40 40 40 40 40 40 40 40 39 39 39 40 40 40 39 39 39 40 40 40 40 40 40 40 40 40 40 40 40 40 40 40 40 40 40 40 40
40 40 40 40 40 40 40 40 40 40 40 40 39 39 39 40 34 34 34 34 39 39 39 40 40 40 40 40 40 40 40 39 39 39 40 40 40 40 40 40 40 39 39 39 40 40 40 40 40 40 40 40 40 40 40 40 40 40 40 40
40 40 40 40 40 40 40 40 40 40 40 26 26 26 26 26 40 40 40 40 40 40 40 40 40 40 40 40 40 40 40 40 40 40 40 40 40 40 40 39 39 39 40 40 40 40 40 40 40 40 40 40 40 40 40 40 40 40 40 40
40 40 40 40 40 40 40 40 40 40 40 40 40 40 40 40 40 40 40 40 40 34 34 34 34 40 39 39 39 40 40 40 40 40 40 40 40 40 40 40 40 40 40 40 40 40 40 40 40 40 40 38 38 38 40 40 40 40 33 33
30 28 40 35 40 36 34 34 30 18 26 26 26 30 33 36 36 36 36 36 40 40 39 40 40 40 40 40 40 40 40 40 40 36 36 26 24 24 30 19 19 19 21 33 31 38 38 36 38 40 40 36 36 39 36 36 36 36 36 36
34 34 34 40 40 39 39 39 40 40 40 40 40 40 40 40 40 40 40 34 34 35 39 34 34 35 40 40 40 40 40 40 40 40 40 40 40 40 40 40 40 40 36 36 36 36 36 36 36 24 24 24 24 33 23 40 40 34 32 32
>I6629V002B0UMS length=360 xy=0712_2690 region=2 run=R_2014_12_30_12_21_21_
40 40 40 40 40 28 28 28 28 28 40 40 40 40 40 40 40 40 40 40 40 40 40 40 40 40 40 40 40 40 40 39 39 39 40 40 40 39 39 39 39 39 39 40 40 40 40 40 40 40 40 40 40 40 40 40 40 40 39 39
39 40 40 40 40 40 34 34 34 34 40 40 39 39 39 40 39 39 39 34 34 34 34 40 40 40 40 40 40 40 40 40 40 40 40 40 40 40 40 40 40 39 39 39 40 40 40 40 40 40 40 40 40 40 40 40 40 40 40 40
40 40 40 40 40 39 39 39 40 40 40 40 40 40 40 40 40 40 40 40 40 40 40 40 40 40 40 40 40 40 40 40 40 40 40 40 40 40 40 39 39 39 40 40 40 40 40 40 40 40 40 40 40 40 40 40 40 40 40 40
40 40 40 40 40 40 40 40 40 40 40 39 39 39 40 40 40 40 40 40 40 40 40 40 40 40 40 40 39 39 39 40 40 40 40 40 40 40 40 40 40 40 40 40 40 40 40 40 40 40 40 39 39 39 40 40 40 40 32 33
34 34 40 40 40 39 39 39 40 40 40 40 40 40 40 40 40 40 40 40 39 39 39 40 40 40 40 40 40 40 40 40 40 40 40 40 40 40 40 39 39 39 40 40 40 40 40 40 40 40 40 40 40 40 40 40 40 40 40 40
40 40 40 39 39 39 40 40 40 40 39 39 39 39 39 34 40 40 40 40 40 39 39 39 40 40 40 40 40 40 39 28 26 26 39 39 40 40 40 39 39 39 40 40 40 40 40 40 40 34 34 34 33 35 16 30 30 39 40 40
>I6629V002B0UQG length=361 xy=0712_2822 region=2 run=R_2014_12_30_12_21_21_
40 40 40 40 40 39 39 39 40 40 40 40 40 40 40 40 40 39 39 39 40 40 40 40 40 40 40 40 40 40 40 26 26 26 40 40 40 39 39 39 40 40 40 40 40 40 40 40 40 40 40 40 40 40 40 39 39 39 40 40
40 40 40 40 40 40 40 40 40 40 40 40 38 38 38 40 40 40 40 40 40 40 40 39 39 39 40 40 40 40 40 40 40 40 40 40 40 40 40 40 40 39 39 39 39 39 39 40 40 40 40 40 40 40 40 40 40 40 40 40
40 40 40 39 39 39 40 40 40 40 40 40 40 40 40 40 40 40 40 40 40 40 40 40 40 40 40 40 40 40 40 40 40 40 40 40 40 40 40 39 39 39 40 40 40 40 40 40 40 40 40 40 40 40 40 40 40 40 40 40
40 40 40 40 40 40 40 40 40 40 40 40 40 40 40 40 40 40 39 39 39 40 40 40 40 39 39 34 35 35 40 40 40 40 40 40 40 40 40 40 40 40 40 40 40 40 40 40 40 40 40 38 30 30 30 39 40 40 32 32
32 32 40 34 35 34 34 39 40 40 40 40 40 40 40 40 40 40 40 40 39 39 39 40 40 40 40 40 40 40 34 34 35 35 35 40 40 40 40 39 39 37 40 40 28 35 35 35 30 26 26 26 30 33 40 40 40 36 39 39
29 33 32 32 40 40 40 40 40 40 40 40 40 40 40 40 40 40 39 35 34 34 35 35 40 40 40 39 39 39 40 40 39 30 30 30 34 40 40 40 40 40 40 40 40 40 40 39 39 35 31 31 31 31 39 29 39 40 40 40
40
>I6629V002B0UTI length=361 xy=0712_2932 region=2 run=R_2014_12_30_12_21_21_
40 40 40 40 40 39 39 39 40 40 40 40 40 40 40 40 40 40 40 40 40 40 40 40 40 40 40 40 40 40 40 38 38 38 40 40 40 39 39 39 40 40 40 40 40 40 40 40 40 40 40 40 40 40 40 39 39 39 40 40
40 40 40 40 40 40 40 40 40 40 40 40 39 39 39 40 40 40 40 40 40 40 40 40 40 40 40 40 40 40 40 40 40 40 40 40 40 40 40 40 40 39 39 39 40 40 40 40 40 40 40 40 40 40 40 40 40 40 40 40
40 40 40 40 40 40 40 40 40 40 40 40 40 40 40 40 40 40 40 40 40 40 40 40 40 40 40 40 40 40 40 40 40 40 40 40 40 40 40 39 39 39 40 40 40 40 40 40 40 40 40 40 40 40 40 40 40 40 40 40
40 40 40 40 40 40 40 40 40 40 40 40 40 40 40 40 40 40 40 40 40 40 40 40 40 40 40 40 40 40 40 40 40 40 40 40 40 40 40 40 40 40 40 40 40 40 40 40 40 40 40 39 39 39 40 40 40 40 33 33
34 34 40 40 40 39 39 39 40 40 40 40 40 40 40 40 40 40 40 40 39 39 39 40 40 40 40 40 40 40 39 39 39 39 40 40 40 40 40 39 39 39 40 40 40 40 40 40 40 40 40 40 40 40 40 40 40 40 40 39
26 26 26 26 36 40 40 40 40 39 35 35 35 39 40 40 40 40 40 40 40 40 40 40 40 40 40 40 40 40 40 40 40 40 40 40 40 40 40 40 40 40 40 40 40 40 39 39 39 40 34 34 34 34 40 34 40 40 40 40
40
>I6629V002B0UWZ length=358 xy=0712_3057 region=2 run=R_2014_12_30_12_21_21_
40 40 40 40 40 39 39 39 40 40 40 40 40 40 40 40 40 40 40 39 39 39 40 40 40 40 40 40 40 40 40 39 39 39 40 40 40 39 39 39 39 39 39 40 40 40 40 40 40 40 40 40 40 40 40 40 40 40 40 40
40 40 40 40 40 40 40 40 31 31 31 31 39 39 39 40 40 40 40 40 40 40 40 40 40 40 40 40 40 40 40 40 40 39 39 39 40 40 40 40 40 40 40 40 40 40 40 40 40 40 39 39 39 40 40 40 40 40 40 40
40 40 40 40 40 40 40 40 40 40 40 40 40 40 40 40 40 40 40 40 40 40 40 40 40 40 40 40 40 40 40 40 40 40 40 40 40 40 40 40 40 40 40 40 40 40 40 40 40 40 40 40 40 40 40 40 40 40 40 40
40 40 40 40 40 40 40 40 40 40 40 40 40 40 40 40 40 40 40 40 40 40 40 39 33 33 34 34 40 40 40 40 40 40 39 39 39 40 40 40 40 40 40 40 40 40 40 40 40 40 39 30 30 30 40 40 40 40 30 30
30 30 40 34 40 40 40 40 40 40 40 40 40 40 40 40 40 40 40 40 39 39 39 39 39 39 40 40 40 40 40 40 35 35 35 34 39 39 40 39 39 39 40 40 40 40 40 39 39 39 39 36 36 36 36 36 30 30 30 30
30 40 40 40 40 36 32 34 34 36 40 34 34 28 28 28 28 38 36 33 28 30 30 36 36 36 34 34 35 40 40 40 40 40 37 37 37 40 40 40 40 40 40 40 40 40 40 34 34 34 31 39 23 35 35 40 40 40
>I6629V002B0UZ3 length=363 xy=0712_3169 region=2 run=R_2014_12_30_12_21_21_
40 40 40 40 40 39 39 39 40 40 40 40 40 40 40 40 40 40 40 40 40 40 40 40 40 40 40 40 40 40 40 39 39 39 40 40 40 39 39 39 39 39 39 40 40 40 40 40 40 40 40 40 40 40 40 40 40 40 40 40
40 40 40 40 40 40 40 40 40 40 40 40 40 39 39 39 40 39 39 39 34 34 34 34 40 40 40 40 40 34 34 33 33 30 30 30 35 30 40 40 40 40 40 40 40 40 40 40 40 40 40 40 40 40 39 39 39 40 40 34
34 34 34 39 39 39 40 40 40 40 34 34 33 33 40 40 40 40 40 40 40 40 40 40 40 40 40 39 39 39 40 40 40 40 40 40 40 40 40 40 40 40 40 40 40 40 40 40 40 40 40 40 40 40 40 40 34 34 34 34
40 40 40 40 40 40 40 40 40 40 40 40 40 40 40 40 40 40 40 40 40 40 40 40 40 40 40 34 34 34 32 40 37 37 40 40 40 40 40 40 40 40 40 40 40 40 40 40 40 40 40 40 40 40 40 40 40 40 40 33
33 33 32 40 34 40 30 30 30 39 40 40 40 40 40 40 40 40 40 40 40 39 39 39 40 40 40 40 40 40 40 40 40 40 40 40 40 40 40 40 39 39 39 40 40 40 40 39 39 39 40 40 40 40 40 40 40 40 40 40
40 40 27 26 26 26 26 40 23 39 39 39 34 30 30 30 34 40 40 40 40 40 39 39 39 40 40 40 40 40 40 40 40 40 40 40 40 40 40 40 40 40 40 40 34 34 34 34 40 40 40 40 34 34 34 34 40 40 40 40
40 40 40
>I6629V002B0UZ6 length=361 xy=0712_3172 region=2 run=R_2014_12_30_12_21_21_
40 40 40 40 40 39 39 39 40 40 40 40 40 40 40 40 40 40 40 40 40 40 40 40 40 40 40 40 40 40 40 39 39 39 40 40 40 39 39 39 40 40 40 40 40 40 40 40 40 40 40 40 40 40 40 39 39 39 40 40
40 40 40 40 40 40 40 40 40 40 40 40 39 39 39 40 40 40 40 40 40 40 40 40 40 40 40 40 40 40 40 40 40 40 40 40 40 40 40 40 40 39 39 39 40 40 40 40 40 40 40 40 40 40 40 40 40 40 40 40
40 40 40 40 40 40 40 40 40 40 40 40 40 40 40 40 40 40 40 40 40 40 40 40 40 40 40 40 40 40 40 40 40 40 40 40 40 40 40 39 39 39 40 40 40 40 40 40 40 40 40 40 40 40 40 40 40 40 40 40
40 40 40 40 40 40 40 40 40 40 40 40 40 40 40 40 40 40 40 40 40 40 40 40 40 40 40 40 40 40 40 40 40 40 40 40 40 40 40 40 40 40 40 40 40 40 40 40 40 40 40 39 39 39 40 40 40 40 34 34
34 34 40 40 40 39 39 39 40 40 40 40 40 40 40 40 40 40 40 40 39 39 39 40 40 40 40 40 40 40 40 40 40 40 40 40 40 40 40 39 39 39 40 40 40 40 40 40 40 40 40 40 40 40 40 40 40 40 40 40
34 34 32 32 40 40 40 40 40 40 40 40 40 40 40 40 40 40 40 40 40 40 40 40 39 39 39 40 40 40 40 40 40 40 40 40 40 40 40 40 40 40 40 40 40 40 40 40 40 40 33 33 34 34 40 40 40 40 40 40
40
>I6629V002B0V03 length=361 xy=0713_0405 region=2 run=R_2014_12_30_12_21_21_
40 40 40 40 40 39 39 39 40 40 40 40 40 40 39 30 30 30 40 40 40 40 40 40 40 40 40 40 40 40 40 34 34 34 40 40 40 39 39 39 40 40 40 40 40 40 40 40 40 40 40 40 40 39 39 38 38 39 40 40
40 40 40 40 40 40 40 40 40 40 40 40 39 39 39 40 40 40 40 40 40 40 40 40 40 40 40 40 40 40 40 40 40 40 40 40 40 40 40 40 40 39 39 39 40 40 40 40 40 40 40 40 40 40 40 40 39 39 39 39
39 40 40 40 40 39 39 39 40 40 40 40 40 40 40 40 40 40 34 34 34 34 40 40 40 40 40 40 40 40 40 40 40 40 40 40 40 40 40 39 39 39 40 40 40 40 40 40 40 40 40 40 40 40 40 40 40 40 40 40
40 40 40 40 40 40 40 40 40 40 40 40 40 40 40 40 40 40 40 40 40 40 40 40 40 40 39 39 39 40 40 30 30 30 39 40 40 40 40 40 40 40 40 40 40 40 40 40 40 40 40 39 39 39 40 40 39 39 29 27
27 27 30 23 40 36 36 36 40 40 40 40 40 40 40 40 40 40 40 40 39 39 39 40 40 40 40 40 40 40 40 39 30 30 30 40 40 40 40 39 39 38 39 39 40 40 40 40 40 40 40 40 40 40 40 39 39 39 39 39
33 33 32 32 40 40 40 40 40 40 40 40 40 40 40 40 40 40 40 40 34 34 35 39 40 40 40 40 40 40 40 40 40 40 40 26 26 26 26 30 22 22 22 28 29 29 33 40 40 40 31 31 33 31 35 23 35 35 40 40
40
>I6629V002B0V54 length=363 xy=0713_0586 region=2 run=R_2014_12_30_12_21_21_
40 40 40 40 40 38 38 38 40 40 40 40 40 40 40 40 40 40 40 40 40 40 40 40 40 40 40 40 40 40 40 39 39 39 40 40 40 39 39 39 40 40 40 40 40 40 40 40 40 40 40 40 40 40 40 40 40 40 40 40
40 40 40 40 40 40 40 40 40 40 40 40 32 32 32 32 40 40 40 34 34 34 34 40 40 40 40 40 34 34 34 34 40 40 40 40 40 40 40 40 40 40 40 40 40 40 40 40 40 39 39 39 40 40 40 40 40 40 40 40
40 40 40 40 40 40 40 40 40 34 34 34 34 40 40 40 40 40 40 40 40 40 40 40 40 40 40 40 40 40 40 40 40 40 40 40 40 40 40 39 39 39 40 40 40 40 40 40 40 40 40 40 40 40 40 40 40 40 40 40
40 40 40 40 40 40 40 40 40 40 40 40 40 40 40 40 40 40 39 39 39 40 40 40 40 40 39 39 39 40 40 40 40 40 40 40 40 40 40 40 40 40 40 40 40 40 40 40 40 40 40 39 39 39 40 40 40 40 34 34
34 34 40 40 40 35 34 34 40 40 40 40 40 40 40 40 40 40 40 40 39 39 39 40 40 40 40 40 40 40 40 40 40 40 40 40 40 40 40 39 39 39 40 40 40 40 30 30 30 39 40 40 40 40 40 40 39 39 39 25
25 25 25 25 40 40 40 40 40 40 40 40 40 40 40 40 40 40 40 40 40 40 40 40 40 40 40 40 40 40 40 40 40 40 40 40 40 40 40 40 40 40 40 39 31 31 33 33 40 34 34 40 33 33 33 33 40 34 40 40
40 40 40
>I6629V002B0VB7 length=361 xy=0712_3605 region=2 run=R_2014_12_30_12_21_21_
40 40 40 40 40 39 39 39 40 40 40 40 40 40 40 40 40 40 40 40 40 40 40 40 34 34 34 34 35 40 40 39 39 39 40 40 40 39 39 39 40 40 40 40 40 40 40 40 40 40 40 40 40 40 40 39 39 39 40 40
40 40 40 40 40 40 40 40 40 40 40 40 38 38 38 40 40 40 40 39 39 39 40 39 39 39 40 40 40 39 39 39 40 40 40 40 40 40 40 40 40 34 34 34 40 40 40 40 40 40 40 40 40 40 40 40 40 40 40 40
40 40 40 40 40 40 40 40 40 40 40 40 40 40 40 40 40 40 40 40 40 40 40 40 40 40 40 40 40 40 40 40 40 40 40 40 40 40 40 39 39 39 40 40 40 40 40 40 40 39 39 35 34 34 40 40 40 40 40 40
40 40 40 40 39 39 39 39 39 39 39 40 40 40 40 40 40 40 40 40 40 40 40 40 40 40 40 40 40 40 40 40 40 40 40 40 40 40 40 40 40 40 40 40 40 40 40 40 40 40 40 39 39 39 40 40 35 30 29 29
29 29 40 30 40 40 37 40 40 40 40 40 40 40 40 40 39 39 39 40 39 39 39 40 40 40 40 40 40 40 40 40 40 40 40 40 40 40 40 39 39 39 40 40 28 35 35 39 39 39 39 39 40 39 39 39 39 40 40 40
32 33 32 32 40 40 39 39 39 40 40 40 39 39 39 40 40 40 40 40 39 39 39 39 39 39 39 40 40 40 34 35 35 35 35 34 34 40 40 40 40 40 40 40 26 26 26 33 33 30 29 29 28 28 36 18 33 32 36 33
33
>I6629V002B0VEJ length=24 xy=0712_3689 region=2 run=R_2014_12_30_12_21_21_
40 40 40 40 40 40 40 40 40 40 40 40 40 34 34 34 34 40 40 40 40 40 40 40
>I6629V002B0VHK length=361 xy=0712_3798 region=2 run=R_2014_12_30_12_21_21_
40 40 40 40 40 39 39 39 40 40 40 40 40 40 40 39 34 34 38 33 33 40 40 40 40 40 40 40 40 40 39 26 26 26 40 40 40 39 39 39 40 40 40 40 40 40 40 40 40 40 40 40 40 39 35 30 30 30 40 40
40 40 40 40 40 40 40 40 40 40 40 40 39 39 39 40 40 40 40 40 40 40 40 40 40 40 40 40 40 40 40 40 40 40 40 40 40 40 40 40 40 39 39 39 40 40 40 40 40 40 40 40 40 40 40 40 40 40 40 40
40 40 40 40 40 40 40 40 40 40 40 40 40 40 40 40 40 40 40 40 40 40 40 40 40 40 40 40 40 40 40 40 40 40 40 40 40 40 40 39 39 39 40 40 40 40 40 40 40 40 40 40 40 40 40 40 40 40 40 40
40 40 40 40 40 40 40 40 40 40 40 40 40 40 40 40 40 39 39 39 40 40 40 40 40 40 39 39 39 40 40 40 40 40 40 34 34 35 40 40 40 40 40 40 40 40 40 40 40 40 40 39 39 39 40 40 40 40 33 33
33 33 40 34 39 38 38 39 40 40 40 40 40 40 40 40 40 40 40 40 39 39 39 40 40 40 40 40 40 40 39 39 39 40 40 40 40 40 40 39 39 39 40 40 34 39 39 40 40 40 40 40 40 40 40 40 40 40 40 40
33 33 32 32 39 39 35 34 34 40 39 39 36 36 36 36 40 40 40 39 30 30 30 35 39 39 39 40 40 40 40 40 39 35 35 34 39 39 39 36 28 28 28 36 36 40 40 34 34 35 31 32 32 32 40 34 40 40 40 40
40
>I6629V002B0VOG length=361 xy=0712_4046 region=2 run=R_2014_12_30_12_21_21_
40 40 40 36 40 17 17 17 27 27 36 36 38 38 33 28 29 30 39 39 39 40 40 40 39 39 39 39 40 39 39 38 39 39 40 40 40 39 39 39 40 40 39 39 39 39 40 40 34 34 34 40 33 24 26 26 26 34 35 29
39 39 40 40 40 40 40 40 40 40 40 40 39 39 39 40 40 40 40 40 40 40 40 40 40 40 40 40 40 40 40 40 40 40 40 40 40 40 40 40 40 34 30 30 30 30 40 40 40 40 40 40 40 40 40 40 40 40 40 40
40 40 40 40 40 40 40 40 40 40 40 40 40 40 40 40 40 40 40 40 40 40 40 40 40 40 40 40 40 40 40 40 40 40 40 40 40 40 40 39 39 39 40 40 40 40 40 40 40 40 39 39 39 40 40 40 40 40 40 40
39 39 39 40 40 40 40 40 40 40 40 40 40 40 40 40 40 40 40 40 40 40 40 40 40 40 40 40 40 40 40 40 40 40 40 40 40 40 40 40 40 40 40 40 40 40 40 40 40 40 40 39 39 39 40 40 40 40 33 33
33 33 30 29 40 39 39 39 40 40 40 40 40 40 40 40 40 40 40 40 39 38 38 39 40 40 39 39 39 40 40 40 40 40 40 40 40 39 30 30 30 30 35 40 40 40 40 40 40 40 40 40 40 40 40 40 40 40 40 40
34 34 34 34 40 40 40 40 40 40 40 40 40 40 40 40 40 40 40 40 39 39 39 40 40 40 40 40 40 40 40 40 40 40 40 40 40 40 40 40 40 40 40 40 40 40 40 40 40 40 34 34 34 31 39 29 40 40 40 40
40
>I6629V002B0VRW length=362 xy=0713_0074 region=2 run=R_2014_12_30_12_21_21_
40 40 40 40 40 26 26 26 26 26 40 40 40 40 40 40 40 40 40 40 40 40 40 40 40 39 39 39 40 40 40 39 39 39 40 40 40 39 39 39 40 40 40 40 40 40 40 40 40 40 40 40 40 40 40 40 40 40 40 40
40 40 40 40 40 40 40 40 40 40 40 40 34 34 34 34 40 40 40 40 40 40 40 40 40 40 40 40 40 40 40 40 40 40 40 40 40 40 40 40 40 40 40 40 40 39 39 39 40 40 40 40 40 40 40 40 40 40 40 40
40 40 40 40 40 40 40 40 40 40 40 40 40 40 40 40 40 40 40 40 40 40 40 40 40 40 40 40 40 40 40 40 40 40 40 40 40 40 40 39 39 39 40 40 40 40 40 40 40 40 40 40 40 40 40 40 40 40 40 40
40 40 40 40 40 40 40 40 40 40 40 40 40 40 40 40 40 40 40 40 40 40 40 40 40 40 39 39 39 40 39 32 32 35 40 40 40 40 40 40 40 40 40 40 40 40 40 40 40 40 40 39 39 39 40 40 40 40 33 33
34 34 40 40 40 40 40 40 40 40 40 40 40 40 40 40 40 40 40 40 39 39 39 40 40 40 40 40 40 40 40 40 40 40 40 40 40 40 40 34 34 34 39 40 40 40 40 40 40 40 40 40 40 40 40 40 40 40 40 39
39 39 40 40 40 40 40 40 40 40 40 40 40 40 40 40 40 40 40 40 40 40 40 40 39 39 39 40 40 40 40 40 40 40 40 40 40 40 40 40 40 40 40 40 30 30 30 40 40 40 40 34 34 34 34 40 40 40 40 40
40 40
>I6629V002B0W1N length=355 xy=0713_1721 region=2 run=R_2014_12_30_12_21_21_
40 40 40 40 40 26 26 26 26 26 39 39 39 39 39 39 39 39 39 36 36 36 36 36 39 39 39 38 40 36 40 34 33 33 33 32 36 33 33 33 36 36 39 39 39 39 39 39 39 39 39 39 39 39 39 39 39 39 39 39
39 39 39 39 39 37 31 31 34 34 39 39 39 39 39 39 39 39 39 39 39 39 39 37 37 37 39 39 39 39 39 39 39 39 39 39 39 39 39 39 39 25 25 26 37 39 39 39 39 39 39 39 39 39 39 39 39 39 39 39
33 33 33 36 39 39 39 39 39 39 39 39 39 39 39 36 36 36 39 39 39 39 39 39 36 36 36 36 39 39 39 39 39 39 33 33 33 39 39 39 39 39 39 39 39 37 37 36 39 39 38 33 33 33 36 30 30 21 21 17
17 17 17 30 33 36 36 35 35 35 36 36 35 31 31 31 36 36 36 31 31 30 33 33 33 33 33 33 33 33 26 26 25 25 26 26 25 30 30 33 33 33 33 33 33 30 29 29 35 26 21 21 21 21 33 33 32 27 29 20
21 21 21 33 21 21 21 21 21 26 22 31 35 38 38 37 39 39 39 39 39 39 31 31 31 39 39 39 39 39 39 35 35 35 35 39 36 36 26 26 21 21 21 29 26 15 20 20 20 20 20 21 21 21 35 33 33 33 32 32
29 21 21 21 21 14 14 14 14 14 14 12 19 24 28 29 29 29 23 20 20 21 26 29 29 31 29 35 32 32 32 31 32 30 28 19 19 18 24 24 24 24 29 32 33 33 33 30 30 32 21 21 21 21 24
>I6629V002B0W3D length=355 xy=0713_1783 region=2 run=R_2014_12_30_12_21_21_
40 40 40 40 40 36 32 33 36 35 36 36 36 36 30 19 19 19 40 36 36 36 36 36 40 40 40 40 40 40 40 39 39 39 40 40 40 39 39 39 40 40 40 40 40 40 40 40 40 40 40 40 32 27 30 30 30 30 30 27
38 38 38 38 38 40 40 40 40 40 40 40 39 39 39 40 40 40 40 40 40 40 40 40 40 40 40 40 40 36 34 34 38 40 40 40 40 40 40 40 40 34 34 34 40 40 40 40 40 40 40 40 40 40 40 40 40 38 38 38
40 40 40 40 40 40 40 40 40 40 40 40 40 40 40 40 40 40 40 40 40 40 40 40 40 40 40 40 40 40 40 40 40 40 40 40 40 40 40 39 39 39 40 40 40 40 40 40 40 40 40 40 40 40 40 40 40 40 40 40
40 40 40 40 40 40 40 40 40 40 40 40 40 40 40 40 40 40 40 40 40 40 40 40 40 40 40 40 40 40 40 30 30 30 34 40 40 40 40 40 40 40 40 40 40 40 40 40 40 40 40 39 39 39 40 40 40 40 34 34
34 34 40 40 40 28 28 28 28 22 28 26 40 40 40 40 40 40 40 40 28 28 28 40 40 40 40 40 40 40 40 40 40 40 40 40 40 40 40 39 39 39 40 40 37 38 38 40 40 40 40 40 40 40 40 40 40 40 34 34
29 29 29 29 30 34 39 40 40 40 40 40 40 40 40 40 40 40 38 34 34 34 34 34 38 38 40 40 40 40 40 40 40 40 40 40 40 24 24 24 21 21 40 36 38 36 36 40 40 40 31 33 33 31 30
>I6629V002B0W6B length=360 xy=0713_1889 region=2 run=R_2014_12_30_12_21_21_
40 40 40 40 40 39 39 39 40 40 40 40 40 40 40 40 40 40 40 40 40 40 40 40 40 40 40 40 40 40 40 39 39 39 40 40 40 39 39 39 40 40 40 40 40 40 40 40 40 40 40 40 39 39 26 26 26 26 40 40
40 40 40 40 40 40 40 40 40 40 40 40 39 39 39 40 34 34 34 34 39 39 39 30 39 39 40 40 40 40 40 31 31 31 31 40 40 40 40 40 40 40 40 40 40 40 40 40 40 40 40 40 40 40 40 40 40 40 40 40
40 40 40 40 40 40 40 40 40 40 40 26 26 26 26 26 26 40 40 33 40 40 40 40 40 40 30 30 30 35 39 40 40 40 40 40 40 40 40 39 39 39 40 40 40 40 40 40 40 40 40 40 40 40 40 40 40 40 40 40
40 40 40 40 30 30 30 40 40 40 40 40 40 40 40 40 40 40 40 40 27 27 28 26 26 40 39 39 38 39 35 34 34 35 39 40 40 40 40 40 40 40 40 40 40 40 40 40 40 40 40 39 39 39 40 40 40 40 30 30
30 30 40 34 40 39 39 39 40 40 40 40 40 40 40 40 40 40 40 40 39 39 39 40 40 40 35 35 35 39 30 30 30 30 36 30 30 30 33 24 24 24 34 36 34 36 36 36 38 36 40 40 40 36 30 30 30 35 35 35
34 37 37 31 31 31 31 39 39 29 29 39 39 40 40 40 40 40 40 40 40 40 39 39 39 39 30 26 26 26 34 40 40 40 40 40 40 34 35 35 40 40 40 40 40 40 40 40 39 31 31 34 34 40 29 39 39 40 40 40
>I6629V002B0W7E length=22 xy=0713_1928 region=2 run=R_2014_12_30_12_21_21_
40 40 40 40 40 40 40 40 40 40 40 34 34 34 34 40 40 40 40 40 40 40
>I6629V002B0W9D length=24 xy=0713_1999 region=2 run=R_2014_12_30_12_21_21_
40 40 40 40 40 40 40 40 40 40 40 40 40 34 34 34 34 40 40 40 40 40 40 40
>I6629V002B0WBE length=360 xy=0713_0776 region=2 run=R_2014_12_30_12_21_21_
40 40 40 40 40 38 35 35 40 40 40 38 38 30 25 25 25 25 40 40 40 40 40 40 40 40 40 40 40 40 40 39 39 39 40 40 40 39 39 39 40 40 38 38 37 40 40 40 39 36 35 29 21 21 23 23 23 23 32 25
38 38 38 40 40 40 40 40 40 40 40 38 30 30 31 35 33 34 34 34 39 39 39 37 40 40 40 40 40 40 40 38 38 38 38 38 40 40 40 40 40 40 40 40 40 40 40 40 40 40 40 40 40 40 40 40 40 40 40 40
40 40 40 40 40 40 40 40 40 16 17 23 23 23 23 16 16 40 40 19 40 40 40 40 40 40 40 40 40 40 40 40 40 40 40 40 40 40 40 39 39 39 40 40 40 40 40 39 39 39 40 40 40 40 40 40 40 40 40 40
40 40 40 40 40 40 40 40 40 40 40 40 40 40 40 40 40 40 38 35 22 20 20 20 17 36 28 28 26 26 26 26 26 28 26 28 38 39 38 33 32 33 38 39 40 40 40 40 40 40 40 29 29 29 40 40 40 40 34 34
31 30 33 21 33 38 38 39 40 40 40 40 40 40 40 40 40 40 40 40 39 38 38 38 40 40 35 33 34 35 38 40 38 28 29 29 35 36 40 37 39 39 40 40 40 40 33 35 33 35 38 40 40 36 35 26 26 23 26 30
24 14 11 11 11 11 11 12 12 16 16 21 16 18 16 17 24 26 23 28 28 33 27 28 28 33 33 33 36 36 36 36 36 32 33 32 38 38 22 22 20 22 27 36 38 27 26 26 33 29 31 31 31 27 13 22 22 40 37 37
>I6629V002B0WHM length=24 xy=0713_1000 region=2 run=R_2014_12_30_12_21_21_
40 40 40 40 40 40 40 40 40 40 40 40 40 34 34 34 34 40 40 40 40 40 40 40
>I6629V002B0WN5 length=24 xy=0713_1235 region=2 run=R_2014_12_30_12_21_21_
40 40 40 40 40 40 40 40 40 40 40 40 40 32 32 32 32 40 40 40 40 40 40 40
>I6629V002B0WR9 length=361 xy=0713_1383 region=2 run=R_2014_12_30_12_21_21_
40 40 40 40 40 39 39 39 40 40 40 40 40 40 40 40 40 40 40 40 40 40 40 40 40 40 40 40 40 39 39 26 26 26 39 40 40 39 39 39 40 40 40 40 40 40 40 40 40 40 40 40 40 40 30 30 30 39 40 40
40 40 40 40 40 40 40 40 40 40 40 40 39 39 39 40 32 32 32 32 39 39 39 40 40 40 40 40 40 40 40 39 39 39 40 40 40 40 40 40 40 40 40 40 40 40 40 40 40 40 40 40 40 40 40 40 40 40 40 40
40 40 40 40 40 40 40 40 40 40 40 24 26 26 26 26 26 40 40 30 40 40 40 40 40 40 30 30 30 30 40 40 40 40 40 40 40 40 40 39 39 39 40 40 40 40 40 40 40 40 40 40 40 40 40 40 40 40 40 40
40 40 40 40 40 40 40 40 40 40 40 40 40 39 26 26 26 40 40 37 26 26 26 26 26 35 40 40 40 40 40 40 40 40 40 40 40 40 40 40 40 40 40 40 40 40 40 40 40 39 39 30 30 30 40 40 40 40 34 34
34 34 40 40 40 39 39 39 40 40 39 39 40 40 40 40 40 40 30 30 30 30 30 35 40 40 40 40 40 40 40 40 40 40 40 34 34 35 35 39 39 39 40 40 40 40 40 40 40 40 40 40 40 40 40 40 40 39 39 39
39 39 39 40 39 39 39 40 40 40 40 40 40 40 40 40 40 40 40 40 40 30 30 30 30 35 35 30 30 29 36 36 40 40 40 26 26 26 26 30 36 40 40 40 37 36 32 22 22 26 31 31 31 31 36 26 40 40 40 40
40
>I6629V002B0WTR length=23 xy=0713_1437 region=2 run=R_2014_12_30_12_21_21_
40 40 40 40 40 40 40 40 40 40 40 40 34 34 34 34 40 40 40 40 40 40 40
>I6629V002B0WU4 length=362 xy=0713_1486 region=2 run=R_2014_12_30_12_21_21_
40 40 40 40 40 40 40 40 40 40 40 40 40 40 40 40 40 40 40 40 40 40 40 40 40 40 40 40 40 40 40 39 39 39 40 40 40 39 39 39 40 40 40 40 40 40 40 40 40 40 40 40 39 39 22 22 22 22 22 22
40 40 40 26 40 40 40 40 40 40 40 40 30 30 30 40 39 39 39 40 40 40 40 40 40 40 40 40 40 40 40 40 40 40 40 39 39 39 40 40 40 34 34 34 34 34 34 33 40 40 34 34 20 20 21 21 35 40 40 40
40 40 40 40 40 40 40 40 40 40 40 40 40 38 38 38 40 40 40 40 40 40 40 40 40 40 40 40 40 40 40 40 40 40 40 40 40 40 40 39 39 39 40 40 40 40 40 40 40 40 40 40 40 40 40 40 40 40 40 40
40 40 40 40 40 40 40 40 40 40 40 40 40 40 40 40 40 40 40 40 40 39 39 39 40 40 40 40 40 40 40 40 40 40 40 40 40 40 40 40 40 40 40 40 40 40 40 40 40 40 40 37 37 36 40 40 35 35 27 27
27 27 35 39 40 39 39 37 40 40 40 40 40 40 40 40 40 40 40 40 39 39 39 40 40 40 40 40 40 40 40 40 40 40 40 40 40 40 40 39 39 39 40 40 40 40 40 40 40 40 40 40 40 40 40 40 40 40 40 40
39 25 25 28 28 28 38 34 34 34 34 27 33 33 33 29 40 40 40 40 40 40 39 39 39 39 39 40 40 40 40 40 40 40 40 40 40 40 39 39 39 40 40 40 40 40 40 40 40 40 40 33 33 34 33 40 34 40 40 40
40 40
>I6629V002B0WWF length=60 xy=0713_1533 region=2 run=R_2014_12_30_12_21_21_
40 40 40 40 40 30 30 30 30 30 40 40 40 40 40 40 40 40 40 40 40 40 40 40 37 37 37 37 37 37 37 37 37 37 37 37 37 37 37 37 37 37 37 37 37 37 37 37 37 37 37 37 37 35 33 33 32 32 19 15
>I6629V002B0WY6 length=362 xy=0713_1632 region=2 run=R_2014_12_30_12_21_21_
40 40 40 40 40 40 40 40 39 39 39 40 40 40 40 40 40 40 40 40 40 40 40 40 40 40 40 40 40 40 40 39 39 39 40 40 40 39 39 39 39 39 39 40 40 40 40 40 40 40 40 40 40 40 40 40 40 40 40 39
39 39 40 40 40 40 40 40 40 40 40 40 39 39 39 40 40 40 40 40 40 40 40 40 40 40 40 40 40 40 40 40 40 38 38 38 40 40 40 40 40 40 40 40 40 40 40 40 40 40 40 40 40 40 40 40 40 40 40 40
40 40 40 40 40 40 40 40 40 24 25 25 25 30 30 30 29 40 40 40 40 40 40 40 40 40 40 40 40 40 40 40 40 40 40 40 40 40 40 39 39 39 40 40 40 40 40 40 40 40 40 40 40 40 40 40 40 40 40 40
40 40 40 40 40 40 40 40 40 40 40 40 40 40 40 40 40 40 40 40 40 39 39 39 40 40 40 40 40 40 40 40 40 40 40 40 40 40 40 40 40 40 40 33 33 34 34 40 40 40 40 40 40 40 40 40 40 39 30 30
30 30 39 34 40 40 40 40 40 39 39 39 40 40 40 40 40 40 40 40 34 34 34 34 40 40 40 40 39 35 34 34 40 34 34 35 39 40 40 36 37 37 39 40 40 40 40 28 28 26 39 40 40 40 39 34 34 34 28 31
34 34 40 34 34 36 30 30 30 30 36 29 29 29 29 30 30 17 30 30 40 40 40 40 35 30 30 30 40 40 40 40 40 40 40 39 39 39 39 37 37 39 39 39 39 40 40 40 40 40 40 33 33 34 33 30 16 30 35 40
40 40
>I6629V002B0WZV length=133 xy=0713_1657 region=2 run=R_2014_12_30_12_21_21_
40 33 33 33 40 28 30 30 30 30 40 40 40 40 40 40 40 40 40 40 40 40 40 40 37 37 37 37 37 37 37 37 37 37 37 37 37 37 37 37 37 37 37 37 37 37 37 37 37 37 37 37 37 37 37 37 37 37 37 37
37 37 37 37 37 28 28 30 30 30 37 33 37 37 37 37 37 37 37 35 35 31 31 35 37 37 37 37 37 37 37 37 37 37 37 37 37 37 37 37 37 37 37 37 37 37 37 37 37 37 37 37 37 37 37 37 37 37 37 37
37 37 37 35 33 32 30 29 21 18 14 14 14
>I6629V002B0X1B length=354 xy=0713_3005 region=2 run=R_2014_12_30_12_21_21_
40 40 40 40 39 26 26 26 40 40 40 40 40 40 40 40 40 40 40 40 40 40 38 38 38 38 38 37 39 40 40 28 28 28 40 39 34 26 26 26 37 40 40 40 40 40 40 40 40 40 40 40 40 40 40 40 40 40 40 40
40 40 40 37 37 37 40 39 40 40 40 38 29 29 29 40 34 34 34 34 39 39 39 37 40 40 40 40 40 40 40 39 39 39 40 40 40 40 39 39 39 40 40 40 40 40 40 40 40 40 40 40 40 40 40 40 40 40 40 38
35 35 35 27 24 24 24 33 38 32 32 32 30 30 30 30 39 33 33 33 40 40 40 40 40 40 40 40 40 40 39 39 40 39 40 40 40 40 40 39 39 39 40 40 40 39 40 40 39 40 40 40 40 40 40 39 39 40 40 40
29 29 28 36 39 40 40 40 40 40 39 27 27 26 26 30 30 30 36 33 30 20 20 20 20 35 33 36 36 40 40 40 40 39 40 40 40 40 40 40 40 40 37 33 33 33 37 40 39 39 37 40 40 39 39 39 39 40 28 30
29 28 38 21 32 27 27 23 23 16 21 21 31 25 25 26 34 33 33 36 21 21 21 30 36 35 23 23 22 27 35 30 30 30 36 30 30 30 36 32 27 27 20 27 20 32 30 30 35 35 35 33 33 32 32 15 15 14 14 14
21 18 18 17 21 25 29 31 33 30 30 30 33 38 38 36 36 36 30 30 32 32 27 17 17 17 21 26 32 32 32 34 24 19 20 19 25 25 19 19 19 29 16 14 14 31 23 23 25 22 22 22 23 20
>I6629V002B0XFP length=361 xy=0713_2227 region=2 run=R_2014_12_30_12_21_21_
40 40 40 40 40 39 39 39 40 40 40 40 40 40 40 40 40 40 40 40 40 40 40 40 40 40 40 40 40 40 40 39 39 39 40 40 40 39 39 39 40 40 40 40 40 40 40 40 40 40 40 40 40 40 40 39 39 39 40 40
40 40 40 40 40 40 40 40 40 40 40 40 39 39 39 40 39 39 39 40 40 40 40 40 40 40 40 40 40 40 40 40 40 40 40 40 40 40 40 40 40 39 39 39 40 40 40 40 40 40 40 40 40 40 40 40 40 40 40 40
40 40 40 40 40 40 40 40 40 40 40 40 40 40 40 40 40 40 40 40 40 40 40 40 40 40 40 40 40 40 40 40 40 40 40 40 40 40 40 39 39 39 40 40 40 40 40 40 40 40 40 40 40 40 40 40 40 40 40 40
40 40 40 40 40 40 40 40 40 40 40 40 40 40 40 40 40 40 40 40 40 40 40 40 40 40 40 40 40 40 40 40 40 40 40 40 40 40 40 40 40 40 40 40 40 40 40 40 40 40 40 39 39 39 40 40 40 40 34 34
34 34 40 40 39 38 38 39 40 40 40 40 40 40 39 39 39 40 40 40 39 38 38 39 40 40 40 40 40 40 40 40 40 40 40 40 40 40 40 39 39 39 40 40 28 35 35 40 40 40 40 40 40 40 40 40 40 40 40 40
32 32 33 31 39 39 40 40 40 40 40 40 40 40 40 40 40 40 40 40 34 34 35 39 40 40 40 40 40 40 40 40 40 40 40 40 40 40 40 39 34 34 35 40 40 40 40 40 40 40 29 29 29 29 40 26 40 40 39 39
39
>I6629V002B0XJV length=361 xy=0713_2377 region=2 run=R_2014_12_30_12_21_21_
40 40 40 40 40 39 39 39 40 40 40 40 40 40 40 40 40 40 40 40 40 40 40 40 40 40 40 40 40 40 40 39 39 39 40 40 40 39 39 39 40 40 40 40 40 40 40 40 40 40 40 40 40 40 40 39 39 39 40 40
40 40 40 40 40 40 40 40 40 40 40 40 39 39 39 40 40 40 40 40 40 40 40 40 40 40 40 40 40 40 40 40 40 40 40 40 40 40 40 40 40 39 39 39 40 40 40 40 40 40 40 40 40 40 40 40 40 40 40 40
40 40 40 40 40 40 40 40 40 40 40 40 40 40 40 40 40 40 40 40 40 40 40 40 40 40 40 40 40 40 40 40 40 40 40 40 40 40 40 39 39 39 40 40 40 40 40 40 40 40 40 40 40 40 40 40 40 40 40 40
40 40 40 40 40 40 40 40 40 40 40 40 40 40 40 40 40 40 40 40 40 40 40 40 40 40 40 40 40 40 40 40 40 40 40 40 40 40 40 40 40 40 40 40 40 40 40 40 40 40 40 38 38 38 40 40 40 40 34 34
34 34 40 40 40 39 39 39 40 40 40 40 40 40 40 40 40 40 40 40 39 39 39 40 40 40 40 40 40 40 40 40 40 40 40 40 40 40 40 39 39 39 40 40 40 40 40 40 40 40 40 40 40 40 40 40 40 40 40 40
34 34 34 34 40 40 40 40 40 40 40 40 40 40 40 40 40 40 40 40 40 40 40 40 40 40 40 40 40 40 40 40 40 40 40 40 40 40 40 40 40 40 40 40 40 40 40 40 40 40 32 32 34 34 40 34 40 40 40 40
40
>I6629V002B0XK7 length=24 xy=0713_2425 region=2 run=R_2014_12_30_12_21_21_
40 40 40 40 40 40 40 40 40 40 40 40 40 34 34 34 34 40 40 40 40 40 40 40
>I6629V002B0XKA length=361 xy=0713_2392 region=2 run=R_2014_12_30_12_21_21_
40 40 38 26 31 14 14 14 19 25 25 19 19 25 25 19 14 17 26 28 29 30 39 39 32 32 36 36 34 34 34 19 19 19 38 28 39 31 27 27 26 26 26 29 21 33 32 28 24 22 22 31 31 31 32 29 27 29 29 14
14 14 14 18 16 27 28 17 19 14 14 14 16 17 19 33 36 30 40 40 40 40 40 40 40 40 40 40 40 40 40 40 40 40 39 39 39 40 38 38 38 38 40 40 40 40 40 40 40 40 40 39 39 39 40 40 40 40 40 40
40 40 40 40 40 40 40 40 40 40 40 40 40 40 40 40 40 40 38 38 38 40 40 40 40 40 40 40 40 40 40 40 40 40 40 30 21 21 21 21 21 34 34 40 40 40 40 40 40 40 40 40 40 40 40 40 40 40 40 40
40 40 40 40 40 38 38 38 38 40 40 40 40 40 40 40 40 40 40 38 38 38 40 40 40 40 40 40 40 40 40 40 40 40 40 40 40 40 40 40 40 40 40 40 40 40 40 40 40 40 40 38 28 28 28 40 40 40 40 33
33 30 30 40 32 40 40 40 40 38 38 38 38 40 40 40 40 40 40 40 40 39 39 39 39 39 39 40 40 40 40 34 34 34 32 34 37 37 37 40 37 34 34 28 40 34 40 38 36 40 38 36 29 33 19 19 18 18 26 26
30 30 30 31 36 38 36 40 40 40 36 36 40 34 29 23 23 23 29 22 22 22 31 29 27 27 31 31 22 23 23 34 40 24 24 24 24 34 40 40 40 40 40 36 36 38 40 40 40 40 21 21 21 21 38 21 38 36 40 36
36
>I6629V002B0XN5 length=25 xy=0713_2531 region=2 run=R_2014_12_30_12_21_21_
40 40 40 40 40 21 21 21 39 39 40 40 40 40 34 34 34 34 40 40 40 40 40 40 40
>I6629V002B0XQR length=360 xy=0713_2625 region=2 run=R_2014_12_30_12_21_21_
40 40 40 40 40 39 39 39 40 40 40 40 40 40 40 40 40 40 40 40 40 40 40 40 40 40 40 40 40 40 40 38 38 38 39 40 40 39 39 39 40 40 40 40 40 40 40 40 40 40 40 40 39 39 39 40 40 40 40 40
40 40 40 40 40 40 40 40 40 40 40 40 39 38 38 39 31 31 31 31 39 39 39 40 40 40 40 40 40 40 40 39 39 39 40 40 40 40 40 40 40 39 39 39 40 40 40 40 40 40 40 40 40 40 40 40 40 40 40 40
40 40 40 40 40 40 40 40 40 40 40 28 28 30 30 30 40 40 40 40 40 40 40 40 40 40 40 40 40 40 40 40 40 40 40 40 40 40 40 39 39 39 40 40 40 40 40 40 40 40 40 40 40 40 40 40 40 40 40 40
40 40 40 40 40 40 40 40 40 40 39 35 35 34 34 40 40 39 39 39 40 33 33 33 32 40 34 34 34 40 40 40 40 40 40 40 40 40 40 40 40 40 40 40 40 40 40 40 40 40 40 39 39 39 40 40 40 40 34 34
34 34 40 34 40 30 30 30 30 24 30 30 36 36 40 40 40 40 40 40 30 30 30 40 40 40 40 40 40 40 40 40 40 40 40 39 39 39 40 30 30 30 40 40 40 40 40 40 40 40 40 40 40 34 34 28 30 34 30 36
22 22 22 22 32 29 33 33 28 15 15 15 30 26 35 36 40 40 40 36 40 26 30 28 28 35 39 40 40 40 40 40 40 40 40 40 30 30 30 30 39 40 40 40 40 40 40 40 40 34 34 34 31 30 16 30 30 40 40 40
>I6629V002B0XRB length=361 xy=0713_2645 region=2 run=R_2014_12_30_12_21_21_
40 40 40 40 40 39 39 39 40 40 40 40 40 40 40 40 34 34 34 34 40 40 40 40 40 39 39 39 40 40 40 39 39 39 40 40 40 39 39 39 40 40 40 40 40 40 40 40 40 40 40 40 40 40 39 21 21 21 21 21
34 34 40 29 40 40 40 40 40 40 40 40 39 39 39 40 34 34 34 34 40 40 40 40 40 40 34 34 35 40 40 30 30 30 40 40 40 40 40 39 39 39 39 40 40 40 40 40 40 40 39 39 39 39 39 40 40 40 40 40
40 40 40 40 40 39 39 39 40 40 40 40 40 40 40 40 40 40 40 40 40 40 40 40 40 40 40 40 40 40 40 40 40 40 40 40 40 40 40 39 39 39 40 40 40 40 40 40 40 40 40 40 40 40 40 40 40 39 33 33
34 34 40 40 40 40 40 40 40 40 40 40 40 40 40 40 40 40 40 40 40 40 40 40 40 40 40 40 40 40 35 34 34 35 30 30 30 39 40 40 40 40 40 40 40 40 40 40 40 40 40 39 34 34 35 39 39 39 32 31
31 31 40 35 39 26 30 30 30 28 40 40 40 40 40 40 40 40 40 40 39 38 34 35 34 34 35 40 40 40 40 40 40 40 40 40 40 35 30 30 30 34 40 40 40 40 40 40 40 40 30 30 30 35 40 40 40 40 40 40
29 29 29 33 40 40 37 37 37 40 40 40 40 40 39 39 34 30 30 24 39 39 39 40 40 40 40 40 40 39 39 39 40 40 40 40 40 40 40 40 40 40 40 40 40 39 35 34 34 40 33 34 34 34 40 29 39 39 40 40
40
>I6629V002B0XSS length=358 xy=0713_2698 region=2 run=R_2014_12_30_12_21_21_
40 40 40 40 40 39 39 39 40 40 40 40 40 40 40 40 40 40 40 39 39 39 40 40 40 40 40 40 40 40 40 39 39 39 40 40 40 39 39 39 39 39 39 40 40 40 40 40 40 40 40 40 40 40 40 40 40 40 40 40
40 40 40 40 40 40 40 40 34 34 31 31 21 21 21 39 40 40 40 40 40 40 40 40 40 40 40 40 40 40 40 40 40 39 39 39 40 40 40 40 40 40 40 40 40 40 40 40 40 40 39 39 39 40 40 40 40 40 40 40
40 40 40 40 40 40 40 40 40 40 40 40 40 40 40 40 40 40 40 40 40 40 40 40 40 40 40 40 40 40 40 40 40 40 40 40 40 40 40 40 40 40 40 40 40 40 40 40 40 40 40 40 40 40 40 40 40 39 39 39
40 40 40 40 40 40 40 40 40 40 40 40 40 40 40 40 40 40 40 40 40 40 40 39 39 39 40 40 40 40 40 40 40 40 40 40 39 39 39 40 40 40 40 39 39 39 39 40 40 40 40 40 40 40 40 40 40 40 34 34
34 34 40 40 40 40 40 40 40 40 39 39 39 40 40 40 40 40 40 40 39 39 39 39 39 39 40 40 40 40 40 40 40 39 39 34 30 30 30 38 36 39 34 35 28 35 35 39 40 40 40 40 40 40 40 40 30 30 30 40
40 39 39 39 40 40 40 40 40 40 40 39 39 39 39 40 40 40 40 40 40 40 40 40 30 26 24 24 28 30 37 37 40 30 19 22 22 30 35 40 40 40 40 40 40 40 40 34 34 34 32 40 34 40 40 40 40 40
>I6629V002B0XXD length=361 xy=0713_2863 region=2 run=R_2014_12_30_12_21_21_
40 40 40 40 40 39 39 39 40 40 40 40 40 40 40 40 40 40 40 40 40 40 40 40 39 39 39 39 40 40 40 39 39 39 40 40 40 39 39 39 40 40 40 40 40 40 40 40 40 40 40 40 40 40 40 30 30 30 40 40
40 40 40 40 40 40 40 40 40 40 40 40 39 39 39 40 40 40 40 40 40 40 40 40 40 40 40 40 40 40 40 40 40 40 40 40 40 40 40 40 40 39 39 39 40 40 40 40 40 40 40 40 40 40 40 40 40 40 40 40
40 40 40 40 40 40 40 40 40 40 40 40 40 40 40 40 40 40 40 40 40 40 40 40 40 40 40 40 40 40 40 40 40 40 40 40 40 40 40 39 39 39 40 40 40 40 40 40 40 40 40 40 40 40 40 40 40 40 40 40
40 40 40 40 40 40 40 40 40 40 40 40 40 40 40 40 40 40 40 40 40 40 40 40 40 40 40 40 40 40 40 40 40 40 40 39 39 39 40 40 40 40 40 40 40 40 40 40 40 40 40 39 39 39 40 40 40 40 33 33
33 33 40 40 40 39 39 39 40 40 40 40 40 40 40 40 40 40 40 40 39 39 39 40 40 40 40 40 40 40 40 40 40 40 40 40 40 40 40 39 39 39 40 39 28 35 35 40 40 40 40 40 40 40 40 39 39 39 39 40
33 33 33 29 39 35 35 34 39 40 40 40 40 40 40 36 36 30 30 34 33 33 36 40 40 40 40 40 40 40 40 40 40 39 39 39 40 40 39 35 28 28 26 36 38 38 40 37 33 34 26 26 26 26 34 23 40 40 40 40
40
>I6629V002B0XXF length=361 xy=0713_2865 region=2 run=R_2014_12_30_12_21_21_
40 40 40 40 40 39 39 39 40 40 40 40 40 40 40 40 40 40 40 40 40 40 40 40 40 40 40 40 40 40 40 39 39 39 40 40 40 39 39 39 40 40 40 40 40 40 40 40 40 40 40 40 40 40 40 39 39 39 40 40
40 40 40 40 40 40 40 40 40 40 40 40 39 39 39 40 40 40 40 40 40 40 40 40 40 40 40 40 40 40 40 40 40 40 40 40 40 40 40 40 40 39 39 39 40 40 40 40 40 40 40 40 40 40 40 40 40 40 40 40
40 40 40 40 40 40 40 40 40 40 40 40 40 40 40 40 40 40 40 40 40 40 40 40 40 40 40 40 40 40 40 40 40 40 40 40 40 40 40 39 39 39 40 40 40 40 40 40 40 40 40 40 40 40 40 40 40 40 40 40
40 40 40 40 40 40 40 40 40 40 40 40 40 40 40 40 40 40 40 40 40 40 40 40 40 40 40 40 40 40 40 40 40 40 40 40 40 40 40 40 40 40 40 40 40 40 40 40 40 40 40 30 30 30 35 40 40 40 31 29
29 29 40 34 40 39 39 39 40 40 40 40 40 40 40 40 40 40 40 40 39 39 39 40 40 40 39 39 39 40 39 39 39 39 40 40 40 40 40 39 39 39 40 40 37 39 39 40 40 40 40 40 40 40 40 40 40 39 39 39
34 34 34 34 40 40 40 40 40 40 40 39 39 39 39 40 40 40 40 40 40 40 40 40 40 40 40 40 40 40 40 40 40 40 40 40 40 40 40 40 40 40 40 39 39 39 39 28 28 26 33 31 31 31 40 30 40 40 40 40
40
>I6629V002B0Y26 length=24 xy=0714_0272 region=2 run=R_2014_12_30_12_21_21_
40 40 40 40 40 40 40 40 40 40 40 40 40 34 34 34 34 40 40 40 40 40 40 40
>I6629V002B0Y2V length=24 xy=0714_0261 region=2 run=R_2014_12_30_12_21_21_
39 39 39 40 40 40 40 40 40 40 40 40 40 34 34 33 31 39 37 40 40 40 40 40
>I6629V002B0Y59 length=350 xy=0714_0383 region=2 run=R_2014_12_30_12_21_21_
40 40 40 40 40 38 38 38 39 40 40 40 40 40 40 40 40 40 40 40 40 40 40 40 40 40 40 40 40 40 40 30 30 30 40 40 40 39 39 39 40 40 40 40 40 40 40 40 40 40 40 40 40 40 40 39 39 39 40 40
40 40 40 40 40 40 40 40 40 40 40 40 39 39 39 40 40 40 40 40 40 40 40 40 40 40 40 40 40 40 40 40 40 40 40 40 40 40 40 40 40 39 39 39 40 40 40 40 40 40 40 40 40 40 40 40 40 40 40 40
40 40 40 40 40 40 40 40 40 40 40 40 40 40 40 40 40 40 40 40 40 40 40 40 40 40 40 40 40 40 40 40 40 40 40 40 40 40 40 39 39 39 40 40 40 40 40 40 40 40 40 40 40 40 40 40 40 40 40 40
40 40 40 40 40 40 40 40 40 40 40 40 40 40 40 40 40 40 39 39 39 40 40 40 40 40 40 40 40 40 40 40 40 40 40 40 40 40 40 40 40 40 40 40 40 40 40 40 40 40 40 39 39 39 39 39 39 40 34 34
34 34 40 40 40 39 39 38 39 40 39 40 40 40 40 40 40 40 40 40 39 39 39 40 40 40 40 40 40 40 39 39 39 40 40 40 40 40 40 39 39 39 40 40 40 40 40 40 40 40 40 40 40 40 40 40 40 40 40 40
33 33 33 33 40 40 40 39 30 30 30 35 40 40 40 40 40 40 40 40 30 30 30 39 40 40 40 40 40 40 39 39 39 40 40 40 40 40 39 30 28 28 37 40 35 35 36 31 25 25
>I6629V002B0Y5L length=23 xy=0714_0359 region=2 run=R_2014_12_30_12_21_21_
40 40 40 40 40 40 40 40 40 40 40 40 31 31 31 31 40 40 40 40 40 40 40
>I6629V002B0Y6T length=361 xy=0714_0403 region=2 run=R_2014_12_30_12_21_21_
40 40 40 40 40 39 39 39 40 40 40 40 40 40 40 40 40 40 40 40 40 40 39 39 39 34 34 34 40 40 40 39 39 39 40 40 40 39 39 39 40 40 40 40 40 40 40 40 40 40 40 40 40 40 40 28 28 28 28 28
40 40 40 40 40 40 40 40 40 40 40 40 39 39 39 40 29 29 29 29 30 40 40 40 40 40 40 40 40 40 40 39 39 39 40 40 40 40 40 40 40 40 40 40 40 40 40 40 40 40 39 39 39 40 40 40 40 40 40 40
40 40 40 40 40 39 39 39 40 40 40 40 40 40 40 40 40 40 40 40 40 40 40 40 40 40 40 40 40 40 40 40 40 40 40 40 40 40 40 39 39 39 40 40 40 40 40 40 40 40 40 40 40 40 40 40 40 40 40 40
40 40 40 40 40 40 40 40 40 40 40 40 40 40 40 40 40 40 40 40 40 40 40 40 40 40 40 40 40 40 40 40 40 40 40 40 40 40 40 40 40 40 40 40 40 40 40 40 40 39 35 20 20 20 26 36 40 38 27 27
27 27 38 30 35 30 30 30 39 40 40 40 40 40 40 40 40 40 30 26 27 27 20 30 36 40 40 40 40 36 36 36 36 40 40 40 40 35 30 28 28 28 39 40 40 40 40 40 40 40 40 40 40 40 40 40 40 35 34 34
32 32 34 34 40 40 39 39 39 40 40 40 40 40 39 39 39 40 40 40 39 39 39 40 40 40 40 35 35 30 30 30 36 40 40 40 40 34 34 34 36 36 36 36 34 34 35 40 40 40 31 31 31 31 40 34 40 40 40 40
40
>I6629V002B0YAM length=350 xy=0713_3340 region=2 run=R_2014_12_30_12_21_21_
40 40 40 40 40 39 39 39 40 40 40 40 40 40 40 40 40 40 40 40 40 40 40 40 40 40 40 40 40 40 40 39 39 39 40 40 40 39 39 39 40 40 40 40 40 40 40 40 40 40 40 40 40 40 40 39 39 39 40 40
40 40 40 40 40 40 40 40 40 40 40 40 39 39 39 40 40 40 40 40 40 40 40 40 40 40 40 40 40 40 40 40 40 40 40 40 40 40 40 40 40 39 39 39 40 40 40 40 40 40 40 40 40 40 40 40 40 40 40 40
40 40 40 40 40 40 40 40 40 40 40 40 40 40 40 40 40 40 40 40 40 40 40 40 40 40 40 40 40 40 40 40 40 40 40 40 40 40 40 39 39 39 40 40 40 40 40 40 40 40 40 40 40 40 40 40 40 40 40 40
40 40 40 40 40 40 40 40 40 40 40 40 40 40 40 40 40 40 40 40 40 40 40 40 40 40 40 40 40 40 40 40 40 40 40 40 40 40 40 40 40 40 40 40 40 40 40 40 40 40 40 39 39 39 40 40 40 39 31 31
34 34 40 40 40 40 40 40 40 40 40 40 40 40 40 40 40 40 40 40 39 39 39 40 40 40 40 40 40 40 40 40 40 40 40 40 40 40 40 39 39 39 40 40 37 39 39 40 40 40 40 40 40 40 40 40 40 40 40 40
34 34 34 34 40 40 40 40 40 40 40 40 40 40 40 40 40 40 40 39 39 39 40 40 40 40 40 39 39 39 40 40 40 40 40 40 40 40 40 40 40 40 36 36 32 32 32 31 31 28
>I6629V002B0YCX length=264 xy=0713_3423 region=2 run=R_2014_12_30_12_21_21_
19 19 18 22 15 15 15 15 15 25 24 24 25 19 17 16 16 12 12 11 11 14 11 11 12 12 12 12 16 20 20 17 17 17 28 16 19 11 11 11 11 17 22 23 20 14 14 14 19 17 16 17 22 17 16 17 16 16 16 16
16 17 20 20 16 16 16 16 12 13 14 13 21 22 21 17 17 17 30 29 31 33 31 31 30 27 28 28 33 33 28 20 20 20 25 25 32 35 35 35 35 35 35 35 30 37 37 37 37 37 31 32 32 37 37 37 37 37 37 37
37 37 37 37 37 37 37 37 37 37 37 37 37 37 37 37 37 26 27 27 27 37 37 37 37 37 37 37 37 37 37 37 37 37 37 36 35 35 37 37 37 37 37 37 37 34 34 27 25 25 28 28 33 30 27 23 23 19 19 19
27 27 27 23 23 24 23 23 23 23 27 27 23 23 24 27 28 28 23 23 24 23 27 28 19 19 19 19 25 33 32 32 32 33 33 33 35 35 35 37 30 30 30 34 30 30 30 35 34 38 38 37 35 37 35 38 38 35 35 35
35 38 25 25 22 22 28 21 32 28 20 19 19 15 17 26 24 24 24 24 25 18 13 13
>I6629V002B0YEK length=326 xy=0713_3482 region=2 run=R_2014_12_30_12_21_21_
40 40 40 40 40 39 39 39 40 40 40 40 40 40 40 40 40 40 40 40 40 40 33 33 29 29 29 29 33 34 40 39 39 39 40 40 40 39 39 39 40 40 40 40 40 40 40 40 40 37 37 37 40 39 35 20 20 20 35 30
39 39 37 28 28 27 37 39 33 33 34 37 33 33 33 40 39 40 34 29 29 29 29 38 40 40 40 40 40 40 40 40 40 39 38 36 36 36 38 26 26 18 16 16 16 16 26 33 36 35 35 32 32 35 38 38 37 38 35 35
28 28 28 37 39 33 33 33 37 37 39 40 40 40 40 40 40 40 40 40 40 40 40 40 40 40 40 40 40 40 40 40 40 40 40 40 40 40 40 39 39 39 40 40 40 38 38 38 33 31 29 29 40 40 40 40 40 40 40 40
40 33 33 33 33 37 37 40 40 37 33 33 33 33 33 40 40 40 38 38 38 40 40 40 40 40 40 38 38 38 40 40 40 38 33 33 33 38 40 37 37 37 40 33 28 23 23 23 32 39 36 32 30 30 29 26 26 26 21 21
21 21 30 17 22 22 22 30 30 26 32 35 38 40 40 32 32 32 37 28 28 28 28 38 38 35 32 32 32 37 35 32 28 25 26 33 36 36 38 22 22 20 19 20 24 30 30 30 30 25 23 25 23 25 28 28 28 28 26 25
14 14 14 15 18 25 28 23 23 25 28 26 30 25 26 26 25 29 20 19 17 17 20 17 28 30
>I6629V002B0YET length=24 xy=0713_3491 region=2 run=R_2014_12_30_12_21_21_
40 40 40 40 40 40 40 40 40 40 40 40 40 34 34 34 34 40 40 40 40 40 40 40
>I6629V002B0YFL length=360 xy=0713_3519 region=2 run=R_2014_12_30_12_21_21_
40 40 40 40 40 39 39 39 40 40 40 40 40 40 40 40 40 40 40 40 40 40 40 40 40 40 40 40 40 40 40 39 39 39 40 40 40 39 39 39 40 40 40 40 40 40 40 40 40 40 40 40 40 40 40 40 40 40 40 40
40 40 40 40 40 40 40 40 40 40 40 40 39 39 39 40 34 34 34 34 39 39 39 40 40 40 40 40 40 40 40 39 39 39 40 40 40 40 40 40 40 40 40 40 40 40 40 40 40 40 40 40 40 40 40 40 40 40 40 40
40 40 40 40 40 40 40 40 40 40 40 26 26 26 26 24 24 40 40 23 40 40 40 40 40 40 40 40 40 40 40 40 40 40 40 40 40 40 40 39 39 39 40 40 40 40 40 40 40 40 40 40 40 40 40 40 40 40 40 40
40 40 40 40 40 40 40 40 40 40 40 40 40 40 40 40 40 40 40 40 26 26 26 26 26 40 39 38 38 39 40 40 40 40 40 40 40 40 40 40 40 40 40 40 40 40 40 40 40 40 40 40 40 34 30 26 26 26 29 29
28 28 40 30 40 37 37 39 40 40 39 39 40 40 40 40 40 40 40 39 38 38 38 40 40 40 40 40 40 40 34 30 30 30 30 39 39 39 40 39 39 39 40 40 40 35 35 35 40 40 40 40 40 40 40 40 40 40 40 40
39 39 39 40 40 40 40 40 40 40 40 40 40 40 40 40 40 40 40 40 40 40 40 40 40 40 40 40 40 40 40 40 35 35 35 40 40 34 26 26 26 39 40 40 40 40 40 40 36 22 24 24 24 35 16 30 30 40 40 40
>I6629V002B0YI2 length=359 xy=0713_3644 region=2 run=R_2014_12_30_12_21_21_
40 40 40 40 40 39 39 39 40 40 40 40 40 40 40 40 40 40 40 40 40 40 40 40 40 40 40 40 40 40 40 39 39 39 40 40 40 39 39 39 40 40 40 40 40 40 40 40 40 40 40 40 39 39 26 26 26 26 40 40
40 40 40 40 40 40 40 40 40 40 40 40 39 39 39 40 34 34 34 34 39 39 39 40 40 40 40 40 40 40 40 39 39 39 40 40 40 40 40 40 40 40 40 40 40 40 40 40 40 40 40 40 40 40 40 40 40 39 39 39
40 40 40 40 40 40 40 40 40 40 39 21 21 21 21 21 21 30 39 30 40 40 40 40 40 40 40 40 40 40 40 40 40 40 40 40 40 40 40 39 39 39 40 40 40 40 40 40 40 40 40 40 40 40 40 40 40 40 40 40
40 40 40 40 40 40 40 40 40 40 40 40 40 40 40 40 40 40 40 40 27 27 27 27 27 40 39 39 39 40 40 40 40 40 40 40 40 40 40 40 40 40 40 40 40 40 40 40 40 40 40 39 39 39 40 40 40 40 34 34
34 34 40 40 40 39 39 39 40 40 40 40 40 40 40 40 40 40 40 39 30 30 30 40 40 40 39 39 39 39 39 39 39 39 40 36 36 36 39 39 39 39 40 39 28 35 35 35 40 40 40 40 40 40 40 40 39 39 39 39
38 39 39 40 40 40 40 34 34 34 34 40 40 40 40 40 40 40 40 40 40 40 40 40 40 40 35 26 26 26 32 36 32 32 33 32 24 24 24 24 32 36 37 38 38 36 36 36 36 31 31 31 31 35 35 35 40 40 40
>I6629V002B0YMU length=24 xy=0713_3780 region=2 run=R_2014_12_30_12_21_21_
40 40 40 40 40 40 40 34 34 35 40 40 40 34 34 34 32 40 37 40 40 40 40 40
>I6629V002B0YR6 length=355 xy=0713_3972 region=2 run=R_2014_12_30_12_21_21_
29 19 18 18 29 16 16 16 26 30 34 34 34 31 24 19 19 20 20 35 37 40 40 40 40 40 40 40 38 38 38 39 39 38 38 35 40 39 39 39 40 40 40 40 40 40 40 40 40 32 32 33 37 32 32 33 24 24 23 21
28 40 35 24 24 23 35 32 33 33 40 40 37 37 37 40 40 40 40 40 40 40 40 40 40 40 40 40 40 40 40 40 38 38 38 38 40 40 40 38 38 38 38 35 40 40 40 40 40 40 40 40 40 38 38 38 40 38 38 38
40 40 40 38 38 38 40 40 40 40 40 40 40 40 40 40 40 40 40 40 40 40 40 40 40 40 40 40 40 40 40 38 38 38 38 40 40 40 40 39 39 39 40 40 40 40 40 40 40 33 33 33 33 33 30 30 30 40 40 40
40 40 40 40 38 38 38 40 40 40 40 40 40 40 40 33 33 33 40 40 40 40 38 38 38 40 40 40 40 40 40 40 40 40 40 40 40 40 40 40 40 40 40 40 40 40 40 40 40 40 40 37 37 37 37 38 35 33 24 24
24 24 35 25 35 33 33 36 38 26 33 33 40 38 38 37 35 38 39 34 33 33 33 32 35 28 23 23 19 21 32 32 32 30 35 31 26 21 22 21 21 21 23 31 22 31 31 35 32 32 32 33 32 32 40 40 35 33 35 33
29 31 31 31 40 40 40 40 40 40 40 40 40 40 40 40 40 38 33 32 32 32 33 35 39 40 40 40 22 22 22 37 40 40 40 40 40 37 34 38 35 35 35 40 27 27 27 31 31 27 26 26 31 31 22
>I6629V002B0YRE length=24 xy=0713_3944 region=2 run=R_2014_12_30_12_21_21_
40 40 40 40 40 38 38 37 37 37 38 37 37 21 21 21 21 23 27 37 38 35 35 35
>I6629V002B0YST length=24 xy=0713_3995 region=2 run=R_2014_12_30_12_21_21_
40 40 40 40 40 40 40 40 40 40 40 40 40 34 34 34 34 40 40 40 40 40 40 40
>I6629V002B0Z3U length=361 xy=0714_1592 region=2 run=R_2014_12_30_12_21_21_
40 40 40 40 40 39 39 39 40 40 40 40 40 40 40 40 40 40 40 40 40 40 40 40 40 40 40 40 40 40 40 39 39 39 40 40 40 39 39 39 40 40 40 40 40 40 40 40 40 40 40 40 40 40 39 39 39 40 40 40
40 40 40 40 40 40 40 40 40 40 40 40 34 34 34 39 33 34 34 34 39 39 39 40 40 40 40 40 40 40 40 39 39 39 40 40 40 40 40 40 40 40 40 40 40 40 40 40 40 40 40 40 40 40 40 40 40 40 40 40
40 40 40 40 40 40 40 40 40 40 40 24 24 26 26 24 24 40 40 40 40 40 40 40 40 40 40 40 40 40 40 40 40 40 40 40 40 40 40 39 39 39 40 40 40 40 40 40 40 40 40 40 40 40 40 40 40 40 40 40
40 40 40 40 40 40 40 40 40 40 40 40 40 40 40 40 40 40 40 40 28 28 30 28 28 40 40 40 40 40 40 40 40 40 40 40 40 40 40 40 40 40 40 40 40 40 40 40 40 40 40 39 39 39 40 40 40 40 34 34
34 34 40 40 40 39 39 39 40 40 40 40 40 40 40 40 40 40 40 40 39 39 39 40 40 40 40 40 40 40 40 40 40 40 40 40 40 40 40 39 39 39 40 40 40 40 40 40 40 40 40 40 40 40 40 40 40 34 34 34
34 39 40 40 39 39 39 39 39 40 40 40 40 40 40 40 40 40 40 40 40 40 40 40 40 40 40 40 40 40 40 40 40 40 40 40 40 40 40 40 40 40 40 40 40 40 40 40 40 40 33 34 34 31 39 29 40 40 40 40
40
>I6629V002B0Z8A length=358 xy=0714_1752 region=2 run=R_2014_12_30_12_21_21_
40 40 40 40 40 39 39 39 40 40 40 40 40 40 40 40 40 40 40 39 39 39 40 40 40 40 40 40 40 40 40 39 39 39 40 40 40 39 39 39 39 39 39 40 40 40 40 40 40 40 40 40 40 40 40 40 40 40 40 40
40 40 40 40 40 40 40 40 34 34 31 31 21 21 21 39 40 40 40 40 40 40 40 40 40 40 40 40 40 40 40 40 40 34 34 34 40 40 40 40 40 40 40 40 40 40 40 40 40 40 39 39 39 40 40 40 40 40 40 40
40 40 40 40 40 40 40 40 40 40 40 40 40 40 40 40 40 40 40 40 40 40 40 40 40 40 40 40 40 40 40 40 40 40 40 40 40 40 40 40 40 40 40 40 40 40 40 40 40 40 40 40 40 40 40 40 40 40 40 40
40 40 40 40 40 40 40 40 40 40 40 40 40 40 40 40 40 40 40 40 40 40 40 40 40 40 40 40 40 40 40 40 40 40 40 40 40 40 40 40 40 40 40 40 40 40 40 40 40 40 40 39 39 39 40 40 40 40 34 34
34 34 40 40 40 40 40 40 40 40 34 34 35 40 39 39 39 39 40 40 39 39 39 39 39 39 40 40 40 40 40 40 40 40 40 39 39 39 40 39 39 39 40 40 40 40 40 40 40 40 40 40 40 40 40 40 40 40 40 40
40 40 40 39 39 39 39 39 40 40 40 40 40 40 40 40 40 39 39 39 40 39 39 39 40 36 36 36 40 40 40 36 34 26 26 26 26 36 40 40 28 36 36 36 33 34 35 31 31 31 31 40 30 40 40 40 40 40
>I6629V002B0Z8I length=24 xy=0714_1760 region=2 run=R_2014_12_30_12_21_21_
40 40 40 40 40 40 40 40 40 40 40 40 40 34 34 34 34 40 40 40 40 40 40 40
>I6629V002B0ZAI length=361 xy=0714_0536 region=2 run=R_2014_12_30_12_21_21_
40 40 40 40 40 39 39 39 40 40 40 40 40 40 40 40 40 40 40 40 40 40 40 40 40 40 40 40 40 40 40 39 39 39 40 40 40 39 39 39 40 40 40 40 40 40 40 40 40 40 40 40 40 40 40 39 39 39 40 40
40 40 40 40 40 40 40 40 40 40 40 40 39 39 39 40 39 39 39 40 40 40 40 40 40 40 40 40 40 40 40 40 40 40 40 40 40 40 40 40 40 39 39 39 40 40 40 40 40 40 40 40 40 40 40 40 40 40 40 40
40 40 40 40 40 40 40 40 40 40 40 40 40 40 40 40 40 40 40 40 40 40 40 39 39 39 40 40 40 40 40 40 40 40 40 40 40 40 40 39 39 39 40 40 40 40 40 40 40 40 40 40 40 40 40 40 40 40 40 40
40 40 40 40 40 40 40 40 40 40 40 40 40 40 40 40 40 40 40 40 40 40 40 40 40 40 40 40 40 40 40 40 40 40 40 40 40 40 40 40 40 40 40 40 40 40 40 40 40 40 40 39 39 39 40 40 40 40 34 34
34 34 40 40 40 39 39 39 40 40 40 40 40 40 40 40 40 40 40 40 39 39 39 40 40 40 40 40 40 40 40 40 40 40 40 40 40 40 40 39 39 39 40 40 40 40 40 40 40 40 40 40 40 40 40 40 40 40 40 40
33 33 33 29 35 40 40 40 40 40 40 40 40 40 40 40 40 40 40 40 40 40 40 40 40 40 40 40 40 40 40 40 40 40 40 40 40 39 39 39 40 40 40 40 40 40 40 40 40 40 26 26 26 26 35 23 39 39 40 40
40
>I6629V002B0ZAW length=355 xy=0714_0550 region=2 run=R_2014_12_30_12_21_21_
40 40 40 40 40 39 39 39 40 40 40 40 40 40 40 40 40 40 40 40 40 40 40 40 40 40 40 40 40 40 40 39 39 39 40 40 40 39 39 39 40 40 40 40 40 40 40 40 40 40 40 40 40 40 40 39 39 39 40 40
40 40 40 40 40 40 40 40 40 40 40 40 39 39 39 40 40 40 40 40 40 40 40 40 40 40 40 40 40 40 40 40 40 40 40 40 40 40 40 40 40 39 39 39 40 40 40 40 40 40 40 40 40 40 40 40 40 40 40 40
40 40 40 40 40 40 40 40 40 40 40 40 40 40 40 40 40 40 40 40 40 40 40 40 40 40 40 40 40 40 40 40 40 40 40 40 40 40 40 39 39 39 40 40 40 40 40 40 40 40 40 40 40 40 40 40 40 40 40 40
40 40 40 40 40 40 40 40 40 40 40 40 40 40 40 40 40 35 28 28 26 35 40 40 40 40 40 40 40 40 40 40 40 40 40 40 40 40 40 40 40 40 40 40 40 40 40 40 40 40 40 39 38 38 39 40 40 40 34 34
34 34 40 40 39 38 38 39 40 40 40 40 40 40 40 40 40 40 40 40 34 34 34 39 40 40 40 40 40 40 40 40 40 40 40 40 40 40 40 39 39 39 40 40 40 40 40 40 40 40 40 40 40 40 40 40 40 40 40 40
33 34 34 34 40 39 39 39 40 40 40 40 40 40 40 40 40 40 40 40 40 40 40 35 35 35 39 40 40 40 40 40 40 35 35 34 34 40 39 39 39 39 39 40 40 40 40 40 40 40 32 33 33 31 30
>I6629V002B0ZDC length=24 xy=0714_0638 region=2 run=R_2014_12_30_12_21_21_
40 40 40 40 40 40 40 40 40 40 40 40 40 31 31 31 31 40 40 40 40 40 40 40
>I6629V002B0ZF2 length=24 xy=0714_0736 region=2 run=R_2014_12_30_12_21_21_
40 40 40 40 40 39 39 39 39 40 40 40 40 34 34 34 34 40 40 40 40 40 40 40
>I6629V002B0ZFJ length=361 xy=0714_0717 region=2 run=R_2014_12_30_12_21_21_
40 40 40 40 40 39 39 39 40 40 40 40 40 40 40 40 40 40 38 38 38 40 40 40 40 39 39 39 40 40 40 39 39 39 40 40 40 39 39 39 40 40 40 40 40 40 40 40 40 40 40 40 40 40 40 40 40 40 40 40
34 34 36 40 40 40 40 40 40 40 40 40 39 39 39 40 39 39 39 40 40 40 40 40 40 40 40 40 40 40 40 40 40 40 40 40 40 40 40 40 40 40 40 40 40 40 40 40 40 40 40 40 40 40 40 40 40 40 40 40
40 40 40 40 40 39 39 39 40 40 40 40 40 40 40 40 40 40 40 40 40 40 40 40 40 40 40 40 40 40 40 40 40 40 40 40 40 40 40 39 39 39 40 40 40 40 40 40 40 40 40 40 40 40 40 40 40 38 30 30
30 30 40 40 40 40 40 40 40 40 40 38 37 34 34 40 40 40 40 38 38 38 38 40 40 40 40 40 40 40 34 30 30 30 30 40 40 40 40 40 40 40 40 40 40 30 30 30 34 40 40 39 39 39 40 40 40 40 32 33
33 33 40 32 38 40 40 34 34 28 38 40 40 40 38 39 38 40 40 40 30 30 30 30 40 40 40 40 40 40 34 34 34 38 38 40 40 40 40 39 39 39 40 40 40 40 40 34 34 34 36 38 40 38 35 27 22 17 17 17
14 14 14 12 12 12 18 16 16 18 9 14 14 14 14 16 12 33 33 33 30 28 28 31 33 36 40 40 34 24 24 24 24 30 40 38 38 32 32 33 36 33 30 30 24 24 24 26 36 40 29 29 29 29 36 16 30 30 40 40
40
>I6629V002B0ZG8 length=23 xy=0714_0778 region=2 run=R_2014_12_30_12_21_21_
40 40 40 40 40 40 40 40 40 40 40 40 34 34 34 34 40 40 40 40 40 40 40
>I6629V002B0ZHO length=361 xy=0714_0794 region=2 run=R_2014_12_30_12_21_21_
40 40 40 40 40 39 39 39 40 40 40 40 40 40 40 40 40 40 40 40 40 40 40 40 40 40 40 40 40 40 40 39 39 39 40 40 40 39 39 39 40 40 40 40 40 40 40 40 40 40 40 40 40 40 40 39 39 39 40 40
40 40 40 40 40 40 40 40 40 40 40 40 39 39 39 40 40 40 40 40 40 40 40 40 40 40 40 40 40 40 40 40 40 40 40 40 40 40 40 40 40 39 39 39 40 40 40 40 40 40 40 40 40 40 40 40 40 40 40 40
40 40 40 40 40 40 40 40 40 40 40 40 40 40 40 40 40 40 40 40 40 40 40 40 40 40 40 40 40 40 40 40 40 40 40 40 40 40 40 39 39 39 40 40 40 40 40 40 40 40 40 40 40 40 40 40 40 40 40 40
40 40 40 40 40 40 40 40 40 40 40 40 40 40 40 40 40 40 40 40 40 40 40 40 40 40 40 40 40 40 40 40 40 40 40 40 40 40 40 40 40 40 40 40 40 40 40 40 40 40 40 39 39 39 40 40 40 40 34 34
34 34 40 40 40 39 39 39 40 40 40 40 40 40 40 40 40 40 40 40 39 39 39 40 40 40 40 40 40 40 40 40 40 40 40 40 40 40 40 39 39 39 40 40 40 40 40 40 40 40 40 40 40 40 40 40 40 40 40 40
34 34 34 34 40 40 40 40 40 40 40 40 40 40 40 40 40 40 40 40 40 40 40 40 40 40 40 40 40 40 40 40 40 40 40 40 40 34 34 35 39 40 40 40 40 40 39 39 39 40 33 33 34 34 40 40 40 40 40 40
40
>I6629V002B0ZJZ length=24 xy=0714_0877 region=2 run=R_2014_12_30_12_21_21_
40 40 40 40 40 40 40 40 40 40 40 40 40 33 33 33 33 40 40 40 40 40 40 40
>I6629V002B0ZKN length=361 xy=0714_0901 region=2 run=R_2014_12_30_12_21_21_
40 40 40 40 40 39 39 39 40 40 40 40 40 40 40 40 40 40 40 40 40 40 40 40 40 40 40 40 40 40 40 39 39 39 40 40 40 39 39 39 40 40 40 40 40 40 40 40 40 40 40 40 40 40 40 39 39 39 40 40
40 40 40 40 40 40 40 40 40 40 40 40 39 39 39 40 40 40 40 40 40 40 40 40 40 40 40 40 40 40 40 40 40 40 40 40 40 40 40 40 40 39 39 39 40 40 40 40 40 40 40 40 40 40 40 40 40 40 40 40
40 40 40 40 40 40 40 40 40 40 40 40 40 40 40 40 40 40 40 40 40 40 40 40 40 40 40 40 40 40 40 40 40 40 40 40 40 40 40 39 39 39 40 40 40 40 40 40 40 40 40 40 40 40 40 40 40 40 40 40
[truncated: 12,645,305 more chars]
