# Supplementary material for: Metagenomic Analysis of Airborne Bacterial Community and Diversity in Seoul, Korea, during December 2014, Asian Dust Event
Source: PLoS One. 2017 Jan 25;12(1):e0170693. doi: 10.1371/journal.pone.0170693 (PMC5266312; doi:10.1371/journal.pone.0170693)
Supplement: S1 File — Files named by Nov 26 and Dec 3 are non-Asian events, and files named by Dec 1 and Dec 2 are Asian dust events. The files were submitted into the INSDC SRA (BioProject and SRA accession numbers are PRJNA360153 and SRP096119, respectively). (ZIP) [file pone.0170693.s001.zip › File description.txt]

The files contain an information for bacterial 16S rRNA sequences during Asian dust 2014, South Korea
Nov 26 and Dec 3 are non-Asian dust samples
Dec 1 and Dec 2 are Asian dust samples
MID sequence for Nov 26 is TCTCTATGCG
MID sequence for Dec 1 is ACGAGTGCGT
MID sequence for Dec 2 is ACGCTCGACA
MID sequence for Dec 3 is AGCACTGTAG
Forward primer sequence is GCCAGCAGCCGCGGTAAT
