# Supplementary material for: Metagenomic Analysis of Airborne Bacterial Community and Diversity in Seoul, Korea, during December 2014, Asian Dust Event
Source: PLoS One. 2017 Jan 25;12(1):e0170693. doi: 10.1371/journal.pone.0170693 (PMC5266312; doi:10.1371/journal.pone.0170693)
Supplement: S1 File — Files named by Nov 26 and Dec 3 are non-Asian events, and files named by Dec 1 and Dec 2 are Asian dust events. The files were submitted into the INSDC SRA (BioProject and SRA accession numbers are PRJNA360153 and SRP096119, respectively). (ZIP) [file pone.0170693.s001.zip › Nov 26.fasta]

>I6629V002B00J1 length=362 xy=0714_2175 region=2 run=R_2014_12_30_12_21_21_
ACGGAGGGAGCTAGCGTTATTCGGAATTACTGGGCGTAAAGCGCACGTAGGCGGGCTTTG
TAAGTTAGAGGTGAAAGCCTGGAGCTCAACTCCAGAATTGCCTTTAAGACTGCATCGCTT
GAATCCAGGAGAGGTGAGTGGAATTCCGAGTGTAGAGGTGAAATTCGTAGATATTCGGAA
GAACACCAGTGGCGAAGGCGGCTCACTGGACTGGTATTGACGCTGAGGTGCGAAAGCGTG
GGGAGCAAACAGGATTAGATACCCTGGTAGTCCACGCCGTAAACGATGATAACTAGCTGT
CGGGGCTCTTAGAGCTTCGGTGGCGCAGCTAACGCATTAAGTTAGCCGCCTGGGGAGTAC
GG
>I6629V002B00Q1 length=344 xy=0714_2427 region=2 run=R_2014_12_30_12_21_21_
GCAGAGGATGCAAGCGTTATCCGGAATGATTGGGCGTAAAGCGTCTGTAGGTGGCTTTTT
AAGTCCGCCGTCAAATCCCAGGGCTCAACCCTGGACAGGCGGTGGAAACTACCAAGCTGG
AGTACGGTAGGGGCAGAGGGAATTTCCGGTGGAGCGGTGAAATGCGTAGAGATCGGAAAG
AACACCAACGGCGAAAGCACTCTGCTGGGCCGACACTGGCACTGAGAGACGAAAGCTAGG
GGAGCAAATGGGATTAGATACCCCAGTAGTCCTAGCCGTAAACGATGGATACTAGGCGCT
GTGCGTATCGACCCGTGCAGTGCTGTAGCTAACGCGTTAAGTAT
>I6629V002B00V0 length=362 xy=0714_2606 region=2 run=R_2014_12_30_12_21_21_
ACGTAGGGTGCGAGCGTTAATCGGATTTACTGGGCGTAAAGCGTGCGCAGGCGGCCCGTT
AAGACAGGTGTGAAATCCCTGGGCTCAACCTAGGAATTGCGCTTGTGACTGGCGGGCTCG
AGTACGGTAGAGGGGGGCGGAATTCCTGGTGTAGCAGTGAAATGCGTAGAGATCAGGAGG
AACACCGATGGCGAAGGCAGCCCCCTGGGCCTGTACTGACGCTCATGCACGAAAGCGTGG
GGAGCAAACAGGATTAGATACCCTGGTAGTCCACGCCCTAAACGATGGGTACTAGCCGTT
TGGTGCGCGATAGCGCTGAGTGGCGAAGCTAACGCGTGAAGTACCCCGCCTGGGGAGTAC
GG
>I6629V002B00WP length=269 xy=0714_2631 region=2 run=R_2014_12_30_12_21_21_
ACGGAGGGAGCTAGCGTTATTCGGAATTACTGGGCGTAAAGCGCACGTAGGCGGCTTTGT
AAGTTAGAGGTGAAGACCTGGAGCTCAACTCCAGAATTGCCTTTAAGACTGCATCGCTTG
AATCCAGGGAGAGGTGAGTGGAATTCCGAGTGTAGAGGTGAAATTCGTAGATATTCGGAA
GGAACACCAGTGGCGAAGGCGGCTCACTGGACTGGTATTGACGCTGAGGTGCGAAAGCGT
GGGGAGCAAACAGGATTAGATACCCTGGT
>I6629V002B00Y1 length=361 xy=0714_2715 region=2 run=R_2014_12_30_12_21_21_
GCGGAGGGAGCTAGCGTTATTCGGAATTACTGGGCGTAAAGCGCACGTAGGCGGCTTTGT
AAGTTAGAGGTGAAAGCCTGGAGCTCAACTCCAGAATTGCCTTTAAGACTGCATCGCTTG
AATCCAGGAGAGGTGAGTGGAATTCCGAGTGTAGAGGTGAAATTCGTAGATATTCGGAAG
AACACCAGTGGCGAAGGCGGCTCACTGGACTGGTATTGACGCTGAGGTGCGAAAGCGTGG
GGAGCAAACAGGATTAGATACCCTGGTAGTCCACGCCGTAAACGATGATAACTAGCTGTC
GGGGCTCTTAGAGCTTCGGTGGCGCAGCTAACGCATTAAGTTATCCGCCTGGGGAGTACG
G
>I6629V002B00ZW length=27 xy=0714_2746 region=2 run=R_2014_12_30_12_21_21_
GAGGATGGCCGCCTTGGGGAGTAACGG
>I6629V002B0166 length=361 xy=0715_0208 region=2 run=R_2014_12_30_12_21_21_
GCGGAGGGAGCTAGCGTTATTCGGAATTACTGGGCGTAAAGCGCACGTAGGCGGCTTTGT
AAGTTAGAGGTGAAAGCCTGGAGCTCAACTCCAGAATTGCCTTTAAGACTGCATCGCTTG
AATCCAGGAGAGGTGAGTGGAATTCCGAGTGTAGAGGTGAAATTCGTAGATATTCGGAAG
AACACCAGTGGCGAAGGCGGCTCACTGGACTGGTATTGACGCTGAGGTGCGAAAGCGTGG
GGAGCAAACAGGATTAGATACCCTGGTAGTCCACGCCGTAAACGATGATAACTAGCTGTC
GGGGCTCTTAGAGCTTCGGTGGCGCAGCTAACGCATTAAGTTATCCGCCTGGGGAGTACG
G
>I6629V002B016Y length=363 xy=0715_0200 region=2 run=R_2014_12_30_12_21_21_
ACGTAGGGTGCAAGCGTTGTCCGGAATTATTGGGCGTAAAGAGCTCGTAGGCGGTCTGTC
GCGTCGGCTGTGAAAACTCGGGGCTCAACCCCGAGCCTGCAGTCGATACGGGCAGACTAG
AGTGCTGTAGGGGAGACTGGAATTCCTGGTGTAGCGGTGAAATGCGCAGATATCAGGAGG
AACACCGGTGGCGAAGGCGGGTCTCTGGGCAGTAACTGACGCTGAGGAGCGAAAGCGTGG
GGAGCAAACAGGATTAGATACCCTGGTAGTCCACGCCGTAAACGGTGGGTGCTAGGTGTG
AGCGGTATTCCACGCCGTTCGTGCCGCAGCTAACGCATTAAGCACCCCGCCTGGGGAGTA
CGG
>I6629V002B01EM length=361 xy=0714_3276 region=2 run=R_2014_12_30_12_21_21_
ACAGAGGGTGCGAGCGTTAATCGGATTTACTGGGCGTAAAGCGTGCGTAGGCGGCTTTTT
AAGTCGGATGTGAAATCCCCGAGCTTAACTTGGGAATTGCATTCGATACTGGGAAGCTAG
AGTATAGGCGAGGATGGTAGAATTCCAGGTGTAGCGGTGAAATGCGTAGAGATCTGGAGG
AATACCGATGGCGAAGGCAGCCATCTGGCCTAATACTGACACTGAGGTACGAAAGCATGG
GGAGCAAACAGGATTAGATACCCTGGTAGTCCATGCCGTAAACGATGTCTACTAGCCGTT
GGGGCCTTTGAGGCTTTAGTGGCGCAGCTAACGCGATAAGTAGACCGCCTGGGGAGTACG
G
>I6629V002B01EW length=24 xy=0714_3286 region=2 run=R_2014_12_30_12_21_21_
GAGATGGCCGCCTGGGGAGTACGG
>I6629V002B01IY length=361 xy=0714_3432 region=2 run=R_2014_12_30_12_21_21_
ACGGAGGGAGCTAGCGTTATTCGGAATTACTGGGCGTAAAGCGCACGTAGGCGGCTTTGT
AAGTTAGAGGTGAAAGCCTGGAGCTCAACTCCAGAATTGCCTTTAAGACTGCATCGCTTG
AATCCAGGAGAGGTGAGTGGAATTCCGAGTGTAGAGGTGAAATCCGTAGATATTCGGAAG
AACACCAGTGGCGAAGGCGGCTCACTGGACTGGTATTGACGCTGAGGTGCGAAAGCGTGG
GGAGCAAACAGGATTAGATACCCTGGTAGTCCACGCCGTAAACGATGATAACTAGCTGTC
GGGGATCTTAGAGCTTCGGTGGCGCAGCTAACGCATTAAGTTAGCCGCCTGGGGAGTACG
G
>I6629V002B01NB length=361 xy=0714_3589 region=2 run=R_2014_12_30_12_21_21_
ACAGAGGGTGCGAGCGTTAATCGGATTTACTGGGCGTAAAGCGTGCGTAGGCGGCTTTTT
AAGTCGGATGTGAAATCCCCGAGCTTAACTTGGGAATTGCATTCGATACTGGGAAGCTAG
AGTATAGGAGAGGATGGTAGAATTCCAGGTGTAGCGGTGAAATGCGTAGAGATCTGGAGG
AATACCGATGGCGAAGGCAGCCATCTGGCCTAATACTGACGCTGAGGTACGAAAGCATGG
GGAGCAAACAGGATTAGATACCCTGGTAGTCCATGCCGTAAACGATGTCTACTAGCCGTT
GGGGCCTTTGAGGCTTTAGTGGCGCAGCTAACGCGATAAGTAGACCGCCTGGGGAGTACG
G
>I6629V002B01NZ length=361 xy=0714_3613 region=2 run=R_2014_12_30_12_21_21_
ACGGAGGGGGCTAGCGTTGTTCGGAATTACTGGGCGTAAGGCGCACGTAGGCGGCTTTGT
AAGTTAGAGGTGAAAGCCCGGAGCTTAACTCCGGAACTGCCTTTAAGACTGCATCGCTTG
AATCATGGAGAGGTGAGTGGAATTCCGAGTGTAGAGGTGAAATTCGTAGATATTCGGAAG
AACACCAGTGGCGAAGGCGACTCACTGGACATGTATTGACGCTGAGGTGCGAAAGCGTGG
GGAGCAAACAGGATTAGATACCCTGGTAGTCCACGCCGTAAACGATGATAACTAGCTGTC
AGGGCTCTTGGAGCTTTGGTGGCGCAGCTAACGCGTTAAGTTATCCGCCTGGGGAGTACG
G
>I6629V002B01OF length=358 xy=0714_3629 region=2 run=R_2014_12_30_12_21_21_
ACGGAGGGAGCTAGCGTTATTCGGAATTACTGGGCGTAAAGCGCACGTAGGCGGCTTTGT
AAGTTAGAGGTGAAAGCCTGGAGCTCAACTCCAGAATTGCCTTTAAGACTGCATCGCTTG
AATCCAGGAGAGGTGAGTGGAATTCCGAGTGTAGAGGTGAAATTCGTAGATATTCGGAAG
AACACCAGTGGCGAAGGCGGCTCCACTGGACTGGTATTGACGCTGAGGTGCGAAAGCGTG
GGGAGCAAACAGGATTAGATACCCTGGTAGTCCACGCCGTAAACGATGATAACTAGCTGT
TCGGGCTCGTTAGAGCTTCGGTGGCGCAGCTAACGCAGTTAAGTTATCCGCTTGGGGA
>I6629V002B01QS length=24 xy=0714_3714 region=2 run=R_2014_12_30_12_21_21_
GAGAGTGCCGCCTGGGGAGTACGG
>I6629V002B01WU length=364 xy=0714_3932 region=2 run=R_2014_12_30_12_21_21_
ACGTAGGGCGCAAGCGTTGTCCGGAATTATTGGGCGTAAAGAGCTCGTAGGCGGCTGGTC
GCGTCTGTCGTGAAATCCCCTGGCTTAACTGGGGGCTTGCGGTGGGTACGGGCCGGCTTG
AGTGCGGTAGGGGAGACTGGAACCCCTGGTGTAGCGGTGGAATGCGCAGATATCAGGAAG
AACACCGGTGGCGAAGGCGGGTCTCCGGGCCGTTACTGACGCTGAGGAGCGAAAGCGTGG
GGAGCGAACAGGATTAGATACCCTGGTAGTCCACGCCGTAAACGTTGGGCACTAGGTGTG
AGGGCTCTTTCCGGGGTTTCCGCGCCGTAGCTAACGCATTAAGTGCCCCGCCTGGGGAGT
ACGG
>I6629V002B01XS length=361 xy=0714_3966 region=2 run=R_2014_12_30_12_21_21_
ACGGAGGGAGCTAGCGTTATTCGGAATTACTGGGCGTAAAGCGCACGTAGGCGGCTTTGT
AAGTTAGAGGTGAAAGCCTGGAGCTCAACTCCAGAATTGCCTTTAAGACTGCATCGCTTG
AATCCAGGAGAGGTGAGTGGAATTCCGAGTGTAGAGGTGAAATTCGTAGATATTCGGAAG
AACACCAGTGGCGAAGGCGGCTCACTGGACTGGTATTGACGCTGAGGTGCGAAAGCGTGG
GGAGCAAACAGGATTAGATACCCTGGTAGTCCACGCCGTAAACGATGATAACTAGCTGTC
GGGGCTCTTAGAGCTTCGGTGGCGCAGCTAACGCATTAAGTTATCCGCCTGGGGAGTACG
G
>I6629V002B01YG length=361 xy=0714_3990 region=2 run=R_2014_12_30_12_21_21_
ACGGAGGGAGCTAGCGTTATTCGGAATTACTGGGCGTAAAGCGCACGTAGGCGGCTTTGT
AAGTTAGAGGTGAAAGCCTGGAGCTCAACTCCAGAATTGCCTTTAAGACTGCATCGCTTG
AATCCAGGAGAGGTGAGTGGAATTCCGAGTGTAGAGGTGAAATCCGTAGATATTCGGAAG
AACACCAGTGGCGAAGGCGGCTCACTGGACTGGTATTGACGCTGAGGTGCGAAAGCGTGG
GGAGCAAACAGGATTAGATACCCTGGTAGTCCACGCCGTAAACGATGATAACTAGCTGTC
GGGGCTCTTAGAGCTTCGGTGGCGCAGCTAACGCATTAAGTTATCCGCCTGGGGAGTACG
G
>I6629V002B01YJ length=23 xy=0714_3993 region=2 run=R_2014_12_30_12_21_21_
GAGATGCCGCCTGGGGAGTACGG
>I6629V002B01Z5 length=361 xy=0714_4051 region=2 run=R_2014_12_30_12_21_21_
ACGGAGGGAGCTAGCGTTATTCGGAATTACTGGGCGTAAAGCGCACGTAGGCGGCTTTGT
AAGTTAGAGGTGAAAGCCTGGAGCTCAACTCCAGAATTGCCTTTAAGACTGCATCGCTTG
AATCCAGGAGAGGTGAGTGGAATTCCGAGTGTAGAGGTGAAATTCGTAGATATTCGGAAG
AACACCAGTGGCGAAGGCGGCTCACTGGACTGGTATTGACGCTGAGGTGCGAAAGCGTGG
GGAGCAAACAGGATTAGATACCCTGGTAGTCCACGCCGTAAACGATGATAACTAGCTGTC
GGGGCTCTTAGAGCTTCGGTGGCGCAGCTAACGCATTAAGTTATCCGCCTGGGGAGTACG
G
>I6629V002B01ZZ length=361 xy=0714_4045 region=2 run=R_2014_12_30_12_21_21_
ACGGAGGGAGCTAGCGTTATTCGGAATTACTGGGCGTAAGGCGCACGTAGGCGGCTTTGT
AAGTTAGAGGTGAAAGCCTGGAGCTCAACTCCAGAATTGCCTTTAAGACTGCATCGCTTG
AATTCAGGAGAGGTGAGTGGAATTCCGAGTGTAGAGGTGAAATTCGTAGATATTCGGAAG
AACACCAGTGGCGAAGGCGGCTCACTGGACTGGTATTGACGCTGAGGTGCGAAAGCGTGG
GGAGCAAACAGGATTAGATACCCTGGTAGTCCACGCCGTAAACGATGATAACTAGCTGTC
GGGGCTCTTAGAGCTTCGGTGGCGCAGCTAACGCATTAAGTTATCCGCCTGGGGAGTACG
G
>I6629V002B0210 length=360 xy=0715_1318 region=2 run=R_2014_12_30_12_21_21_
ACGTAGGGTGCAAGCGTTAATCGGAATTACTGGGCGTAAAGCGTGCGCAGGCGGTTTTGT
AAGACAGTGGTGAAATCCCCGGGCTCAACCTGGGAACTGCCATTGTGACTGCAAGGCTAG
AGTGCGGCAGAGGGGGATGGAATTCCGCGTGTAGCAGTGAAATGCGTAGATATGCGGAGG
AACACCGATGGCGAAGGCAATCCCCTGGGCCTGCACTGACGCTCATGCACGAAAGCGTGG
GGAGCAAACAGGATTAGATACCCTGGTAGTCCACGCCCTAAACGATGTCAACTGGTTGTT
GGGTCTTAACTGACTCAGTAACGAAGCTAACGCGTGAAGTCGACCGCCTGGGGAGTACGG
>I6629V002B0238 length=335 xy=0715_1398 region=2 run=R_2014_12_30_12_21_21_
GCGGAGGGAGCTAGCGTTATTCGGAATTACTGGGCGTAAAGCGCACGTAGGCGGCTTTGT
AAGTTAGAGGTGAAAGCCCTGGAGCTCAACTCCAGAATTGCCTTTAAGACTGCATCGCTT
GAATCCGAGGAGAGGTGAGTGGAATTCCGAGTGTAGAGGTGAAATTCGTAGATATTCGGA
AGAACACCAGCGGCGAAGGCCGGCTCACTGGACTGGTATTGACGCTGAGGTGCGAAAGCG
TGGGGAGCAAACAGGATTAGATACCCAGGTAGTCCACGCCGTAAACGATGATAACTAGCT
GTCGGGGCTCTTAGAGCTTCGGTGGCGCAGCTAAC
>I6629V002B0251 length=362 xy=0715_1463 region=2 run=R_2014_12_30_12_21_21_
ACGTAGGGTCCGAGCGTTGTCCGGAATTATTGGGCGTAAAGAGCTCGTAGGCGGCATGTC
GCGTCTGCTGTGAAAGACCGGGGCTCAACTTCGGTTTTGCAGTGGATACGGGCATGCTAG
AGGTAGGTAGGGGAGACTGGAATTCCTGGTGTAGCGGTGGAATGCGCAGATATCAGGAGG
AGCACCGGTGGCGAAGGCGGGTCTCTGGGCCTTACCTGACGCTGAGGAGCGAAAGCATGG
GTAGCGAACAGGATTAGATACCCTGGTAGTCCATGCCGTAAACGATGGGCGCTAGGTGTG
GGGACTTTCCACGGTTTCCGCGCCGTAGCTAACGCATTAAGCGCCCCGCCTGGGGAGTAC
GG
>I6629V002B025F length=24 xy=0715_1441 region=2 run=R_2014_12_30_12_21_21_
GAGATGGCCGCCTGGGGAGTACGG
>I6629V002B026E length=362 xy=0715_1476 region=2 run=R_2014_12_30_12_21_21_
ACGGAGGGAGCTAGCGTTATTCGGAATTACTGGGCGTAAAGCGCACGTAGGCGGCTTTGT
AAGTTAGAGGTGAAAGCCTGGAGCTCAACTCCAGAATTGCCTTTAAGACTGCATCGCTTG
AATCCAGGAGAGGTGAGTGGAATTCCGAGTGTAGAGGTGAAATTCGTAGATATTCGGAAG
AACACCAGTGGCGAAGGCGGCTCACTGGACTGGTATTGACGCTGAGGTGCGAAAGCGCGG
GGAGCAAACAGGATTAGATACCCTGGTAGTCCACGCCGTAAACGATGATAACTAGCTGTC
GGGGCTTCTTAGAGCTTCGGTGGCGCAGCTAACGCATTAAGTTATCCGCCTGGGGAGTAC
GG
>I6629V002B02JY length=360 xy=0715_0668 region=2 run=R_2014_12_30_12_21_21_
GCGGAGGGGGTTAGCGTTGTTCGGAATGACTGGGCGTAAAGCGCGCGTAGGCGGATCATC
AAGTCGGGGGTGAAATCCCGGGGCTCAACCCCGGAATGGCCTTCGAGACTGGTGGTCTTG
AGTTCGAGAGAGGTGAGTGGAATTCCGAGTGTAGAGGTGAAATTCGTAGATATTCGGAGG
AACACCAGTGGCGAAGGCGGCTCACTGGCTCGACACTGACGCTGAGGTGCGAAAGCGTGG
GGAGCAAACAGGATTAGATACCCTGGTAGTCCACGCCGTAAACGATGAATGCCAGACGTC
GGGGGGCTTGCTCTTCGGTGTCACACCTAACGGATTAAGCATTCCGCCTGGGGAGTACGG
>I6629V002B02LK length=360 xy=0715_0726 region=2 run=R_2014_12_30_12_21_21_
GCGTAGGCAGCGAGCGTTGTTCGGAGTTACTGGGCGTAAAGCGTGCGTAGGCGGTGGTCC
AAGTCTGGTGTGAAATGTCCCGGCTTAACTGGGCGGGTGCGCCGGAAACTGGGCTGCTGG
AGTGCGGGAGAGGTAAGCGGAATTCCCGGTGTAGCGGTGAAATGCGTAGATATCGGGAGG
AACACCTGCGGTGTAGACGGCTTACTGGACCGCCACTGACGCTGAGGCACGAAAGCGTGG
GTAGCAAACAGGATTAGATACCCTGGTAGTCCACGCCCTAAACGATGCATACTTGGTGTG
GGCAGTTCAGTCTGTCCGTGCCGAAGCTAACGCGATAAGTATGCCGCCTGGGGAGTACGG
>I6629V002B02MY length=25 xy=0715_0776 region=2 run=R_2014_12_30_12_21_21_
GAGGATGCCGCCTGGGGAGTTACGG
>I6629V002B02O9 length=362 xy=0715_0859 region=2 run=R_2014_12_30_12_21_21_
ACGTAGGTGGCAAGCGTTGTCCGGATTTATTGGGCGTAAAGCGCGCGCAGGCGGTCCTTT
AAGTCTGATGTGAAATCTTGCGGCTCAACCGCAAGACGGTCATCGGAAACTGGGGGACTT
GAGTGCAGAAGAGGAAAGCGGAATTCCACGTGTAGCGGTGAAATGCATAGAGATGTGGAG
GAACACCAGTGGCGAAGGCGGCTTTCTGGTCTGTAACTGACGCTGAGGCGCGAAAGCGTG
GGGAGCAAACAGGATTAGGTACCCTGGTAGTCCACGCCGTAAACGATGATAACTAGCTGT
CGGGGCTCTTAGAGCTTCGGTGGCGCAGCTAACGCATTAAGTTATCCGCCTGGGGAGTAC
GG
>I6629V002B02RZ length=361 xy=0715_0957 region=2 run=R_2014_12_30_12_21_21_
ACGGAGGGAGCTAGCGTTGTTCGGAATTACTGGGCGTAAAGCGCGCGTAGGCGGCTGCTC
AAGTCAGAGGTGAAAGCCCGGGGCTCAACCCCGGAACTGCCTTTGAAACTAGGTAGCTAG
AATCTTGGAGAGGTCAGTGGAATTCCGAGTGTAGAGGTGAAATTCGTAGATATTCGGAAG
AACACCAGTGGCGAAGGCGACTGACTGGACAAGTATTGACGCTGAGGTGCGAAAGCGTGG
GGAGCAAACAGGATTAGATACCCTGATAGTCCACGCCGTAAACGATGATAACTAGCTGTC
CGGGCACTTGGTGCTTGGGTGGCGCAGCTAACGCATTAAGTTATCCGCCTGGGGAGTACG
G
>I6629V002B02VT length=361 xy=0715_1095 region=2 run=R_2014_12_30_12_21_21_
ACAGAGGGTGCGAGCGTTAATCGGATTTACTGGGCGTAAAGCGTGCGTAGGCGGCTTTTT
AAGTCGGGTGTGAAATCCCCGAGCTTAACTTGGGAATTGCATTCGATACTGGGAAGCTAG
AGTATGGGAGAGGATGGTAGAATTCCAGGTGTAGCGGTGAAATGCGTAGAGATCTGGAGG
AATACCGATGGCGAAGGCAGCCATCTGGCCTAATACTGACGCTGAGGTACGAAAGCATGG
GGAGCAAACAGGATTAGATACCCTGGTAGTCCATACCGTAAACGATGTCTACTAGCCGTT
GGGGCCTTTGAGGCTTTAGTGGCGCAGCTAACGCGATAAGTAGACCGCCTGGGGAGTACG
G
>I6629V002B0322 length=23 xy=0715_2652 region=2 run=R_2014_12_30_12_21_21_
GAGATGCCGCCTGGGGAGTACGG
>I6629V002B033F length=24 xy=0715_2665 region=2 run=R_2014_12_30_12_21_21_
GAGATGGCCGCCTGGGGAGTACGG
>I6629V002B03AT length=24 xy=0715_1635 region=2 run=R_2014_12_30_12_21_21_
GAGATGGCCGCCTGGGGAGTACGG
>I6629V002B03BF length=361 xy=0715_1657 region=2 run=R_2014_12_30_12_21_21_
GCGGAGGGAGCTAGCGTTATTCGGAATTACTGGGCGTAAAGCGCACGTAGGCGGCTTTGT
AAGTTAGAGGTGAAAGCCTGGAGCTCAACTCCAGAATTGCCTTTAAGACTGCATCGCTTG
AATCCAGGAGAGGTGAGTGGAATTCCGAGTGTAGAGGTGAAATTCGTAGATATTCGGAAG
AACACCAGTGGCGAAGGCGGCTCACTGGACTGGTATTGACGCTGAGGTGCGAAAGCGTGG
GGAGCAAACAGGATTAGATACCCTGGTAGTCCACGCCGTAAACGATGATAACTAGCTGTC
GGGGCTCTTAGAGCTTCGGTGGCGCAGCTAACGCATTAAGTTATCCGCCTGGGGAGTACG
G
>I6629V002B03EU length=361 xy=0715_1780 region=2 run=R_2014_12_30_12_21_21_
ACAGAGGGTGCAAGCGTTAATCGGAATTACTGGGCGTAAAGCGCACGTAGGCGGTTGGTT
AAGTTGGATGTGAAAGCCCCGGGCTCAACCTGGGAATTGCATTCAAAACTGGCCAACTGG
AATACGGGAGAGGGGGGTAGAATTCCAAGTGTAGCGGTGAAATGCGTAGAGATTTGGAGG
AATACCAGTGGCGAAGGCGGCCCCCTGGCCCGATATTGACGCTGAGGTGCGAAAGCGTGG
GGAGCAAACAGGATTAGATACCCTGGTAGTCCACGCCGTAAACGATGTCTACTAGCTGTT
CGTGGTCTTGTACTGTGAGTAGCGCAGCTAACGCACTAAGTAGGCCGCCTGGGGAGTACG
G
>I6629V002B03IA length=24 xy=0715_1904 region=2 run=R_2014_12_30_12_21_21_
GAGATGGCCGCCTGGGGAGTACGG
>I6629V002B03L7 length=360 xy=0715_2045 region=2 run=R_2014_12_30_12_21_21_
ACGTAGGGTGCAAGCGTTGTCCGGAATTATTGGGCGTAAAGAGCTCGTAGGCGGTCTGTC
GCGTCTGCTGTGAAAACCCGAGGCTCAACCTCAGGCCTGCAGTCGATACGAGCAGACTAG
AGTGTTGCAGGGGAGATTGGAATTCCTGGTGTAGCGGTGGAATGCGCAGATATCAGGAGG
AACACCGATGGCGAAGGCAGATCTCTGGGCCGTAACTGACGCTGAGGAGCGAAAGCGGGG
GGAGCGAACAGGATTAGATACCCTGGTAGTCCACGCCGTAAACGATGAATGCCAGCCGTT
GGGGGGCTTGCCTCTCAGTGGCGCAGCTAACGCTTTGAGCATTCCGCCTGGGGAGTACGG
>I6629V002B03MW length=361 xy=0715_2070 region=2 run=R_2014_12_30_12_21_21_
ACGGAGGGAGCTAGCGTTATTCGGAATTACTGGGCGTAAAGCGCACGTAGGCGGCTTTGT
AAGTTAGAGGTGAAAGCCTGGAGCTCAACTCCAGAATTGCCTTTAAGACTGCATCGCTTG
AATCCAGGAGAGGTGAGTGGAATTCCGAGTGTAGAGGTGAAATTCGTAGATATTCGGAAG
AACACCAGTGGCGAAGGCGGCTCACTGGACTGGTATTGACGCTGAGGTGCGAAAGCGTGG
GGAGCAAACAGGATTAGATACCCTGGTAGTCCACGCCGTAAACGATGATAACTAGCTGTC
GGGGCTCTTAGAGCTTCGGTGGCGCAGCTAACGCATTAAGTTATCCGCCTGGGGAGTACG
G
>I6629V002B03N3 length=25 xy=0715_2113 region=2 run=R_2014_12_30_12_21_21_
GAAGATGGCCGCCTGGGGAGTACGG
>I6629V002B03O7 length=24 xy=0715_2153 region=2 run=R_2014_12_30_12_21_21_
GAGATGGCCGCCTGGGGAGTACGG
>I6629V002B03U1 length=348 xy=0715_2363 region=2 run=R_2014_12_30_12_21_21_
GCGTAGGGTGCAAGCGTTAATCGGAATTACGTGGGCGTAGAGCGTGCGCAGGCGGTTTTG
TAAGTCTGTCGTGAAATCCCCGGGCTTAACCTGGGAATGGCGATTGGAGACTGCAAGGCT
AGAATCTGGCAGAGGGGGTAGAATTCCACGTGTAGCAGTGAAATGCGTAGAGATGTGGAG
GAACACCGATGGCGAAGGCAGCCCCCTGGGTCAAGATTGACGCTCATGCACGAAAGCGTG
GGGAAGCAAACAGGATTAGATACCCTGGTAGTCCAACGCCCTAAACGATGTCAACTAGTT
GTCGGGTCTTAATTGACTTGGTAACGCAGCTAACGCGTGAAGTTGACC
>I6629V002B03UW length=361 xy=0715_2358 region=2 run=R_2014_12_30_12_21_21_
ACGGAGGGAGCTAGCGTTATTCGGAATTACTGGGCGTAAAGCGCACGTAGGCGGCTTTGT
AAGTTAGAGGTGAAAGCCTGGAGCTCAACTCCAGAATTGCCTTTAAGACTGCATCGCTTG
AATCCAGGAGAGGTGAGTGGAATTCCGAGTGTAGAGGTGAAATTCGTAGATATTCGGAAG
AACACCAGTGGCGAAGGCGGCTCACTGGACTGGTATTGACGCTGAGGTGCGAAAGCGTGG
GGAGCAAACGGGATTAGATACCCTGGTAGTCCACGCCGTAAACGATGATAACTAGCTGTC
GGGGCCCTTAGAGCTTCGGTGGCGCAGCTAACGCATTAAGTTATCCGCCTGGGGAGTACG
G
>I6629V002B03VU length=28 xy=0715_2392 region=2 run=R_2014_12_30_12_21_21_
GCGGTTCTTCGCCGCCTGGGGAGTACGG
>I6629V002B041B length=361 xy=0715_3885 region=2 run=R_2014_12_30_12_21_21_
ACGGAGGGAGCTAGCGTTATTCGGAATTACTGGGCGTAAAGCGCACGTAGGCGGCTTTGT
AAGTTAGAGGTGAAAGCCTGGAGCTCAACTCCAGAATTGCCTTTAAGACTGCATCGCTTG
AATCCAGGAGAGGTGAGTGGAATTCCGAGTGTAGAGGTGAAATTCGTAGATATTCGGAAG
AACACCAGTGGCGAAGGCGGCTCACTGGACTGGTATTGACGCTGAGGTGCGAAAGCGTGG
GGAGCAAACAGGATTAGATACCCTGGTAGTCCACGCCGTAAACGATGATAACTAGCTGTC
GGGGCTCTTAGAGCTTCGGTGGCGCAGCTAACGCATTAAGTTATCCGCCTGGGGAGTACG
G
>I6629V002B049Y length=362 xy=0716_0100 region=2 run=R_2014_12_30_12_21_21_
GCAGAGGGTGCGAGCGTTAATCGGATTTACTGGGCGTAAAGCGTGCGTAGGCGGCTTTTT
AAGTCGGATGTGAAATCCCCGAGCTTAACTTGGGAATTGCATTCGATACTGGGAAGCTAG
AGTATGGGAGAGGATGGTAGAATTCCAGGTGTAGCGGTGAAATTGCGTAGAGATCTGGAG
GAATACCGATGGCGAAGGCAGCCATCTGGCCTAATACTGACGCTGAGGTACGAAAGCATG
GGGAGCAAACAGGATTAGATACCCTGGTAGTCCATGCCGTAAACGATGTCTACTAGCCGT
TGGGGCCTTTGAGGCTTTAGTGGCGCAGCTAACGCGATAAGTAGACCGCCTGGGGAGTAC
GG
>I6629V002B04E6 length=24 xy=0715_3088 region=2 run=R_2014_12_30_12_21_21_
GAGATGGCCGCCTGGGGAGTACGG
>I6629V002B04EW length=361 xy=0715_3078 region=2 run=R_2014_12_30_12_21_21_
ACGGAGGGAGCTAGCGTTATTCGGAATTACTGGGCGTAAAGCGCACGTAGGCGGCTTTGT
AAGTTAGAGGTGAAAGCCTGGAGCTCAACTCCAGAATTGCCTTTAAGACTGCATCGCTTG
AATCCAGGAGAGGTGAGTGGAATTCCGAGTGTAGAGGTGAAATTCGTAGATATTCGGAAG
AACACCAGTGGCGAAGGCGGCTCACTGGACTGGTATTGACGCTGAGGTGCGAAAGCGTGG
GGGGCAAACAGGATTAGATACCCTGGTAGTCCACGCCGTAAACGATGATAACTAGCTGTC
GGGGCTCTTAGAGCTTCGGTGGCGCAGCTAACGCATTAAGTTATCCGCCTGGGGAGTACG
G
>I6629V002B04OB length=24 xy=0715_3417 region=2 run=R_2014_12_30_12_21_21_
GAGATGGCCGCCTGGGGAGTACGG
>I6629V002B04PH length=360 xy=0715_3459 region=2 run=R_2014_12_30_12_21_21_
ACGTAGGGTGCAAGCGTTAATCGGAATTACTGGGCGTAAAGCGTGCGCAGGCGGTTTTGT
AAGACAGAGGTGAAATCCCCGGGCTCAACCTGGGAACTGCCTTTGTGATTGCAAGGCTGG
AGTGCGGCAGAGGGGGATGGAATTCCGCGTGTAGCAGTGAAATGCGTAGATATGCGGAGG
AACACCGATGGCGAAGGCAATCCCCTGGGCCTGCACTGACGCTCATGCACGAAAGCGTGG
GGAGCAAACAGGATTAGATACCCTGGTAGTCCACGCCCTAAACGATGTCAACTGGTTGTT
GGGTCTTCACTGACTCAGTAACGAAGCTAACGCGTGAAGTTGACCGCCTGGGGAGTACGG
>I6629V002B04PL length=361 xy=0715_3463 region=2 run=R_2014_12_30_12_21_21_
ACGGAGGGAGCTAGCGTTATTCGGAATTACTGGGCGTAAAGCGCACGTAGGCGGCTTTGT
AAGTTAGAGGTGAAAGCCTGGAGCTCAACTCCAGAATTGCCTTTAAGACTGCATCGCTTG
AATCCAGGAGAGGTGAGTGGAATTCCGAGTGTAGAGGTGAAATTCGTAGATATTCGGAAG
AACACCAGTGGCGAAGGCGGCTCACTGGACTGGTATTGACGCTGAGGTGCGAAAGCGTGG
GGAGCAAACAGGATTAGATACCCTGGTAGTCCACGCCGTAAACGATGATAGCTAGCTGTC
GGGGCTCTTAGAGCTTCGGTGGCGCAGCTAACGCATTAAGTTATCCGCCTGGGGAGTACG
G
>I6629V002B04QJ length=361 xy=0715_3497 region=2 run=R_2014_12_30_12_21_21_
ACGGAGGGAGCTAGCGTTATTCGGAATTACTGGGCGTAAAGCGCACGTAGGCGGCTTTGT
AAGTTAGAGGTGAAAGCCTGGAGCTCAACTCCAGAATTGCCTTTAAGACTGCATCGCTTG
AATCCAGGAGAGGTGAGTGGAATTCCGAGTGTAGAGGTGAAATTCGTAGATATTCGGAAG
AACACCAGTGGCGAAGGCGGCTCACTGGACTGGTATTGACGCTGAGGTGCGAAAGCGCGG
GGAGCAAACAGGATTAGATACCCTGGTAGTCCACGCCGTAAACGATAATAACTAGCTGTC
GGGGCTCTTAGAGCTTCGGTGGCGCAGCTAACGCATTAAGTTATCCGCCTGGGGAGTACG
G
>I6629V002B050Z length=24 xy=0716_1073 region=2 run=R_2014_12_30_12_21_21_
GAGATGGCCGCCTGGGGAGTACGG
>I6629V002B0556 length=340 xy=0716_1260 region=2 run=R_2014_12_30_12_21_21_
GCGGAGGGGGCTAGCGTTGTTCGGAATTACTGGGCGTAAAGCGCACGTAGGCGGATCGGA
AAGTTGGGGGTGAAATCCCGGGGCTCAACCTCGGAGCTGCCTTCAAAACTATCGGTCTTG
AGTTCGAGAGAGGTGAGTGGAATTCCGAGTGTAGAGGTGAAATTCGTAGATATTCGGAGG
AACACCAGTGGCGAAGGCGGCTCACTGGCTCGATACTGACGCTGAGGTGCGAAAGCGTGG
GGAGCAAACAGGATTAGATACCCTGGTAGTCCACGCCGTAAGCGATGAATGCCAGTCGTC
GGGTTGCATGCAATTCGGTGACACACCTAACGGACTTAAG
>I6629V002B05EF length=24 xy=0716_0261 region=2 run=R_2014_12_30_12_21_21_
GAGATGGCCGCCTGGGGAGTACGG
>I6629V002B05EJ length=24 xy=0716_0265 region=2 run=R_2014_12_30_12_21_21_
GAGATGGCCGCCTGGGGAGTACGG
>I6629V002B05FC length=361 xy=0716_0294 region=2 run=R_2014_12_30_12_21_21_
GCGGAGGGAGCTAGCGTTATTCGGAATTGCTGGGCGTAAAGCGCACGTAGGCGGCTTTGT
AAGTTAGAGGTGAAAGCCTGGAGCTCAACTCCAGAATTGCCTTTAAGACTGCATCGCTTG
AATCCAGGAGAGGTGAGTGGAATTCCGAGTGTAGAGGTGAAATTCGTAGATATTCGGAAG
AACACCAGTGGCGAAGGCGGCTCACTGGACTGGTATTGACGCTGAGGTGCGAAAGCGTGG
GGAGCAAACAGGATTAGATACCCTGGTAGTCCACGCCGTAAACGATGATAACTAGCTGCC
GGGGCTCTTAGAGCTTCGGTGGCGCAGCTAACGCATTAAGTTATCCGCCTGGGGAGTACG
G
>I6629V002B05FS length=387 xy=0716_0310 region=2 run=R_2014_12_30_12_21_21_
ACGTAGGGTGCAAGCGTTAATCGGAATTACTGGGCGTAAAGCGTGCGCAGGCGGTTTTGT
AAGACAGTGGTGAAATCCCCGGGCTCAACCTGGGAACTGCCATTGTGACTGCAAGGCTAG
AGTGCGGCAGAGGGGGATGGAATTCCGCGTGTAGCAGTGAAATGCGTAGATATGCGGAGG
AACACCGATGGCGAAGGCAATCCCCTGGGCCTGCACTGACGCTCATGCACGAAAGCGTGG
GGAGCAAACAGGATTAGATACCCTGGTAGTCCACGCCCTAAACGATGTCAACTGGTTGTT
GGGTCTTAACTGACTCAGTAACGAGGCTAACGCGTGAAGTTGACCGCCTGGGGAGTACGG
CTGAGACGCCAAGGCACACAGGGGATA
>I6629V002B05J9 length=362 xy=0716_0471 region=2 run=R_2014_12_30_12_21_21_
ACGGAGGGTGCAAGCGTTAATCGGAATTACTGGGCGTAAAGCGCACGCAGGCGGTTCTGT
CAAGTCGGATGTGAAATCCCCGGGCTCAACCTGGGAACTGCATTCGAAACTGGCAGGCTG
GAGTCTTGTAGAGGGGGGTAGAATTCCAGGTGTAGCGGTGAAATGCGTAGAGATCTGGAG
GAATACCGGTGGCGAAGGCGGCCCCCTGGACAAAGACTGACGCTCAGGTGCGAAAGCGTG
GGGAGCAAACAGGATTAGATACCCTGGTAGTCCACGCCGTAAACGATGTCGATTTGGAGG
TTGTGCCCTTGAGGCGTGGCTTCCGGAGCTAACGCGTTAAATCGACCGCCTGGGGACTAC
GG
>I6629V002B05JE length=363 xy=0716_0440 region=2 run=R_2014_12_30_12_21_21_
ACGTAGGGTGCAAGCGTTGTCCGGAATTATTGGGCGTAAAGAGCTCGTAGGCGGTTTGTT
GCGTCGGCTGTGAAAACCTGAGGCTCAACCTCAGGCCTGCAGTCGATACGAGCAGACTAG
AGTGTTGCAGGGGAGACTGGAATTCCTGGTGTAGCGGTGAAATGCGCAGATATCAGGAGG
AACACCGGTGGCGAAGGCGGGTCTCTGGGCAACAACTGACGCTGAGGAGCGAAAGCGTGG
GGAGCGAACAGGATTAGATACCCTGGTAGTCCACGCCGTAAACGTTGGGCGCTAGGTGTG
GGGCTCATTCCACGAGTTCCGTGCCGCAGCTAACGCATTAAGCGCCCCGCCTGGGGAGTA
CGG
>I6629V002B05K3 length=24 xy=0716_0501 region=2 run=R_2014_12_30_12_21_21_
GAGATGGCCGCCTGGGGAGTACGG
>I6629V002B05M2 length=24 xy=0716_0572 region=2 run=R_2014_12_30_12_21_21_
GAGATGGCCGCCTGGGGAGTACGG
>I6629V002B05MH length=23 xy=0716_0551 region=2 run=R_2014_12_30_12_21_21_
GAGATGCCGCCTGGGGAGTACGG
>I6629V002B05MU length=361 xy=0716_0564 region=2 run=R_2014_12_30_12_21_21_
ACGGAGGGAGCTAGCGTTATTCGGAATTACTGGGCGTAAAGCGCACGTAGGCGGCTTTGT
AAGTTAGAGGTGAAAGCCTGGAGCTCAACTCCAGAATTGCCTTTAAGACTGCATCGCTTG
AATCCAGGAGAGGTGAGTGGAATTCCGAGTGTAGAGGTGAAGTTCGTAGATATTCGGAAG
AACACCAGTGGCGAAGGCGGCTCACTGGACTGGTATTGACGCTGAGGTGCGAAAGCGTGG
GGAGCAAACAGGATTAGATACCCTGGTAGTCCACGCCGTAAACGATGATAACTAGCTGTC
GGGGCTCTTAGAGCTTCGGTGGCGCAGCTAACGCATTAAGTTATCCGCCTGGGGAGTACG
G
>I6629V002B05NK length=23 xy=0716_0590 region=2 run=R_2014_12_30_12_21_21_
GAGATGCCGCCTGGGGAGTACGG
>I6629V002B05OW length=350 xy=0716_0638 region=2 run=R_2014_12_30_12_21_21_
GCGGAGGGGGCTAGCGTTGTTCGGAATTACTGGGCGTAAAGCGCACGTAGGCGGCTTTGT
AAGTTAGAGGTGAAAGCCCAGAGCTCAACTCTGGAACTGCCTTTAAGACTGCATCGCTTG
AATCATGGAGAGGTTAGTGGAATTCCGAGTGTAGAGGTGAAATTCGTAGATATTCGGAAG
AACACCAGTGGCGAAGGCGACTAACTGGACATGTATTGACGCTGAGGTGCGAAAGCGTGG
GGAGCAAACAGGATTAGATACCCTGGTAGTCCACGCCGTAAACGATGATAACTAGCTGTC
AGGGCTCGTTGGGGCTTTGGTGGCGCAGCTAACGCGTTAAGTTATCCGCC
>I6629V002B05PW length=24 xy=0716_0674 region=2 run=R_2014_12_30_12_21_21_
GAGATGGCCGCCTGGGGAGTACGG
>I6629V002B05W1 length=24 xy=0716_0931 region=2 run=R_2014_12_30_12_21_21_
GAGATGGCCGCCTGGGGAGTACGG
>I6629V002B05X4 length=24 xy=0716_0970 region=2 run=R_2014_12_30_12_21_21_
GAGATGGCCGCCTGGGGAGTACGG
>I6629V002B05Y4 length=24 xy=0716_1006 region=2 run=R_2014_12_30_12_21_21_
GAGATGGCCGCCTGGGGAGTACGG
>I6629V002B05YH length=52 xy=0716_0983 region=2 run=R_2014_12_30_12_21_21_
GAGATGGCCGCCTGGGGAGTACGGCTGAGACTCCCAAGGCACACAGGGGATA
>I6629V002B05Z9 length=25 xy=0716_1047 region=2 run=R_2014_12_30_12_21_21_
GAGATGGGCCGCCTGGGGAGTACGG
>I6629V002B0614 length=24 xy=0716_2410 region=2 run=R_2014_12_30_12_21_21_
GAGATGGCCGCCTGGGGAGTACGG
>I6629V002B062D length=361 xy=0716_2419 region=2 run=R_2014_12_30_12_21_21_
GCGGAGGGAGCTAGCGTTATTCGGAATTACTGGGCGTAAAGCGCACGTAGGCGGCTTTGT
AAGTTAGAGGTGAAAGCCTGGAGCTCAACTCCAGAATTGCCTTTAAGACTGCATCGCTTG
AATCCAGGAGAGGTGAGTGGAATTCCGAGTGTAGAGGTGAAATTCGTAGATATTCGGAAG
AACACCAGTGGCGAAGGCGGCTCACTGGACTGGTATTGACGCTGAGGTGCGAAAGCGTGG
GGAGCAAACAGGATTAGATACCCTGGTAGTCCACGCCGTAAACGATGATAACTAGCTGTC
GGGGCTCTTAGAGCTTCGGTGGCGCAGCTAACGCATTAAGTTATCCGCCTGGGGAGTACG
G
>I6629V002B0656 length=360 xy=0716_2556 region=2 run=R_2014_12_30_12_21_21_
ACGGAGGGTGCAAGCGTTAATCGGAATTACTGGGCGTAAAGCGCACGCAGGCGGTTGGAT
AAATCAGATGTGAAAGCCCCGGGCTCAACCTGGGAACTGCATTTGAAACTGTTCGACTAG
AGTCTTGTAGAGGGGGGTAGAATTCCAGGTGTAGCGGTGAAATGCGTAGAGATCTGGAGG
AATACCGGTGGCGAAGGCGGCCCCCTGGACAAAGACTGACGCTCAGGTGCGAAAGCGTGG
GGAGCAAACAGGATTAGATACCCTGGTAGTCCACGCCGTAAACGATGTCAACTTGAAGTC
TGTGCCATAGAGCGTGGGCTTCGAAGCTAACGCGATAAGTTGACCGCCTGGGGAGTACGG
>I6629V002B06EU length=360 xy=0716_1572 region=2 run=R_2014_12_30_12_21_21_
ACGTAGGGTGCAAGCGTTAATCGGAATTACTGGGCGTAAAGCGTGCGCAGGCGGTTTTGT
AAGTCTGTCGTGAAAGCCCCGGGCTCAACCTGGGAATTGCGATGGAGACTGCAAGGCTTG
AATCTGGCAGAGGGGGGTAGAATTCCACGTGTAGCAGTGAGATGCGTAGAGATGTGGAGG
AACACCGATGGCGAAGGCAGCCCCCTGGGTCAAGATTGACGCTCATGCACGAAAGCGTGG
GGAGCAAACAGGATTAGATACCCTGGTAGTCCACGCCCTAAACGATGTCTACTAGTTGTC
GGGTTTTAATTAACTTGGTAACGCAGCTAACGCGTGAAGTAGACCGCCTGGGGAGTACGG
>I6629V002B06LF length=359 xy=0716_1809 region=2 run=R_2014_12_30_12_21_21_
ACGGAGGGAGCTACGCGTTAGTTCGGAAGTTACTGGGCGTAAAGCGCACGTAGGCGGCTT
TGGTAAGTTAGAGGTGAAAGCCTGGAGCTCAACTCCAGAATTGCCTTTAAGACTGCATCG
CTTGAATCCAGGAGAGGTGAGTGGAATTCCGAGTGTAGAGGTGAAATTCGTAGATATTCG
GAAGAACACCAGTGGCGAAGGCGGCTCACTGGACTGGTATTGACGCTGAGGTGCGAAAGC
GTGGGGAGCAAACAGGATTAGATACCCTGGTAGTCCACGCCGTAAACGATGATAACTAGC
AGTCGGGGCTCTCAGAGCTTCGGTGGCGCAGCTAACGCATTAAGTTATCCGCCTGGGGA
>I6629V002B06MA length=24 xy=0716_1840 region=2 run=R_2014_12_30_12_21_21_
GAGATGGCCGCCTGGGGAGTACGG
>I6629V002B06NE length=360 xy=0716_1880 region=2 run=R_2014_12_30_12_21_21_
ACGTAGGGTGCAAGCGTTAATCGGAATTACTGGGCGTAAAGCGTGCGCAGGCGGTTTTGT
AAGACAGAGGTGAAATCCCCGGGCTCAACCTGGGAACTGCCTTTGTGACTGCAAGGCTGG
AGTGCGGCAGAGGGGGATGGAATTCCGCGTGTAGCAGTGAAATGCGTAGATATGCGGAGG
AACACCGATGGCGAAGGCAATCCCCTGGGCCTGCACTGACGCTCATGCACGAAAGCGTGG
GGAGCAAACAGGATTAGATACCCTGGTAGTCCACGCCCTAAACGATGACAACTGGTTGTT
GGGTCTTCACTGACTCAGTAACGAAGCTAACGCGTGAAGTTGACCGCCTGGGGAGTACGG
>I6629V002B06QE length=24 xy=0716_1988 region=2 run=R_2014_12_30_12_21_21_
GAGATGGCCGCCTGGGGAGTACGG
>I6629V002B06SF length=363 xy=0716_2061 region=2 run=R_2014_12_30_12_21_21_
ACGTAGGGCGCAAGCGTTATCCGGAATTATTGGGCGTAAAGAGCTCGTAGGCGGTTTGTC
GCGTCTGCCGTGAAAGTCCGGGGCTCAACTCCGGATCTGCGGTGGGTACGGGCAGACTAG
AGTGATGTAGGGGAGACTGGAATTCCTGGTGTAGCGGTGAAATGCGCAGATATCAGGAGG
AACACCGATGGCGAAGGCAGGTCTCTGGGCATTAACTGGCGCTGAGGAGCGAAAGCATGG
GGAGCGAACAGGATTAGATACCCTGGTAGTCCATGCCGTAAACGTTGGGCACTAGGTGTG
GGGGACATTCCACGTTTTCCGCGCCGTAGCTAACGCATTAAGTGCCCCGCCTGGGGAGTA
CGG
>I6629V002B06UY length=21 xy=0716_2152 region=2 run=R_2014_12_30_12_21_21_
GAGATGGCCGCCTGGGAGTAC
>I6629V002B06XM length=360 xy=0716_2248 region=2 run=R_2014_12_30_12_21_21_
ACGTAGGGTGCAAGCGTTAATCGGAATTACTGGGCGTAAAGCGTGCGCAGGCGGTTATGT
AAGACAGTTGTGAAATCCCTGGGCTCAACCTGGGAATTGCATCTGTGACTGCATAGCTAG
AGTACGGTAGAGGGGGATGGAATTCCGCGTGTAGCAGTGAAATGCGTAGATATGCGGAGG
AACACCGATGGCGAAGGCAATCCCCTGGACCTGTACTGACGCTCATGCACGAAAGCGTGG
GGAGCAAACAGGATTAGATACCCTGGTAGTCCACGCCCTAAACGATGTCAACTGGTTGTT
GGGTCTTCACTGACTCAGTAACGAAGCTAACGCGTGAAGTTGACCGCCTGGGGAGTACGG
>I6629V002B06YJ length=361 xy=0716_2281 region=2 run=R_2014_12_30_12_21_21_
ACGGAGGGAGCTAGCGTTATTCGGAATTACTGGGCGTAAAGCGCACGTAGGCGGCTTTGT
AAGTTAGAGGTGAAAGCCTGGAGCTCAACTCCAGAATTGCCTTTAAGACTGCATCGCTTG
AATCCAGGAGAGGTGAGTGGAATTCCGAGTGTAGAGGTGAAATTCGTAGATATTCGGAAG
AACACCAGTGGCGAAGGCGGCTCACTGGACTGGTATTGACGCTGAGGTGCGAAAGCGTGG
GGAGCAAACAGGATTAGATACCCTGGTAGTCCACGCCGTAAACGATGATAACTAGCTGTC
GGGGCTCTTAGAGCTTCGGTGGCGCAGCTAACGCATTAAGTTATCCGCCTGGGGAGTACG
G
>I6629V002B0773 length=361 xy=0716_3921 region=2 run=R_2014_12_30_12_21_21_
ACGGAGGGAGCTAGCGTTATTCGGAATTACTGGGCGTAAAGCGCACGTAGGCGGCTTTGT
AAGTTAGAGGTGAAAGCCTGGAGCTCAACTCCAGAATTGCCTTTAAGACTGCATCGCTTG
AATCCAGGAGAGGTGAGTGGAATTCCGAGTGTAGAGGTGAAATTCGTAGATATTCGGAAG
AACACCAGTGGCGAAGGCGGCTCACTGGACTGGTATTGGCGCTGAGGTGCGAAAGCGTGG
GGAGCAAACAGGATTAGATACCCTGGTAGTCCACGCCGTAAACGATGAAAACTAGCTGTC
GGGGCTCTTAGAGCTTCGGTGGCGCAGCTAACGCATTAAGTTATCCGCCTGGGGAGTACG
G
>I6629V002B07AH length=363 xy=0716_2711 region=2 run=R_2014_12_30_12_21_21_
ACGTAGGGTCCGAGCGTTGTCCGGAATTACTGGGCGTAAAGAGCTCGTAGGTGGTTTGTC
GCGTTGTTCGTGAAAACCGGGGGCTTAACCCTCGGCGTGCGGGCGATACGGGCAGACTGG
AATACTGCAGGGGAGACTGGAATTCCTGGTGTAGCGGTGGAATGCGCAGATATCAGGAGG
AACACCGGTGGCGAAGGCGGGTCTCTGGGCAGTAACTGACGCTGAGGAGCGAAAGCGTGG
GGAGCGAACAGGATTAGATACCCTGGTAGTCCACGCCGTAAACGTTGGGCGCTAGATGTG
GGCCACATTCCACGTGGTCTGTGCCGCAGCTAACGCATTAAGCGCCCCGCCTGGGGAGTA
CGG
>I6629V002B07BK length=24 xy=0716_2750 region=2 run=R_2014_12_30_12_21_21_
GAGATGGCCGCCTGGGGAGTACGG
>I6629V002B07EX length=23 xy=0716_2871 region=2 run=R_2014_12_30_12_21_21_
GAGGGGCCGCCTGGGGAGTACGG
>I6629V002B07GQ length=361 xy=0716_2936 region=2 run=R_2014_12_30_12_21_21_
ACGGAGGGAGCTAGCGTTATTCGGAATTACTGGGCGTAAAGCGCACGTAGGCGGCTTTGT
AAGTTAGAGGTGAAAGCCTGGAGCTCAACTCCAGAATGGCCTTTAAGACTGCATCGCTTG
AATCCAGGAGAGGTGAGTGGAATTCCGAGTGTAGAGGTGAAATTCGTAGATATTCGGAAG
AACACCAGTGGCGAAGGCGGCTCACTGGACTGGTATTGACGCTGAGGTGCGAAAGCGTGG
GGAGCAAACAGGATTAGATACCCTGGTAGTCCACGCCGTAAACGATGATAACTAGCTGTC
GGGGCTCTTAGAGCTTCGGTGGCGCAGCTAACGCATTAAGTTATCCGCCTGGGGAGTACG
G
>I6629V002B07H6 length=362 xy=0716_2988 region=2 run=R_2014_12_30_12_21_21_
ACGTAGGGTGCGAGCGTTGTCCGGAATTATTGGGCGTAAAGGGCTCGTAGGCGGTTTGTC
GCGTCGGGAGTGAAAACCAGGTGCTTAACACCTGGCTTGCTTTCGATACGGGCAGACTAG
AGGTATTCAGGGGAGAACGGAATTCCTGGTGTAGCGGTGAAATGCGCAGATATCAGGAGG
AACACCGGTGGCGAAGGCGGTTCTCTGGGAATGACCTGACGCTGAGGAGCGAAAGTGTGG
GGAGCGAACAGGATTAGACACCCTGGTAGTCCACACCGTAAACGTTGGGCGCTAGGTGTG
GGTCCATTCCACGGATTCCGTGCCGCAGCTAACGCATTAAGCGCCCCGCCTGGGGAGTAC
GG
>I6629V002B07I6 length=24 xy=0716_3024 region=2 run=R_2014_12_30_12_21_21_
GAGATGGCCGCCTGGGGAGTACGG
>I6629V002B07JH length=361 xy=0716_3035 region=2 run=R_2014_12_30_12_21_21_
ACGTAGGGGGCAAGCGTTGTCCGGAATTATTGGGCGTAAAGCGCGCGCAGGCGGCTTACT
AAGTCTGGTGTGAAAGCCCACGGCTCAACCGTGGAGGGCCATTGGAAACTGGTAGGCTTG
AGTGCAGGAGAGGAGAGCGGAATTCCCGGTGTAGCGGTGAAATGCGTAGATATCGGGAGG
AACACCCGTGGCGAAGGCGGCTCTCTGGCCTGTAACTGACGCTGAGGCGCGAAAGCGTGG
GGAGCAAACAGGATTAGATACCCTGGTAGTCCACGCCGTAAACGATGAGTGCTAAGTGTC
GGGGGTGACCAACCCTCGGTGCTGTCGCTAACGCAATAAGCACTCCGCCTGGGGAGTACG
G
>I6629V002B07JS length=24 xy=0716_3046 region=2 run=R_2014_12_30_12_21_21_
GAGATGGCCGCCTGGGGAGTACGG
>I6629V002B07KQ length=361 xy=0716_3080 region=2 run=R_2014_12_30_12_21_21_
ACGTAGGTGGCGAGCGTTGTCCGGATTTACTGGGCGTAAAGGGAGCGTAGGCGGACTTTT
AAGTGAGATGTGAAATACCCGGGCTCAACTTGGGTGCTGCATTTCAAACTGGAAGTCTAG
AGTGCAGGAGAGGAGAATGGAATTCCTAGTGTAGCGGTGAAATGCGTAGAGATTAGGAAG
AACACCAGTGGCGAAGGCGATTCTCTGGACTGTAACTGACGCTGAGGCTCGAAAGCGTGG
GGAGCAAACAGGATTAGATACCCTGGTAGTCCACGCCGTAAACGATGAATACTAGGTGTA
GGGGTTGTCATGACCTCTGTGCCGCCGCTAACGCATTAAGTATTCCGCCTGGGGAGTACG
G
>I6629V002B07LT length=360 xy=0716_3119 region=2 run=R_2014_12_30_12_21_21_
ACGTAGGGTGCGAGCGTTAATCGGAATTACTGGGCGTAAAGCGTGCGCAGGCGGTTTTGT
AAGACAGAGGTGAAATCCCCGGGCTCAACCTGGGAACTGCCTTTGTGACTGCAAGGCTAG
AGTACGGCAGAGGGGGATGGAATTCCGCGTGTAGCAGTGAAATGCGTAGATATGCGGAGG
AACACCGATGGCGAAGGCAATCCCCTGGGCCTGTACTGACGCTCATGCACGAAAGCGTGG
GGAGCAAACAGGATTAGATACCCTGGTAGTCCACGCCCTAAACGATGTCAACTGGTTGTT
GGGTCTTAACTGACTCAGTAACGAAGCTAACGCGTGAAGTTGACCGCCTGGGGAGTACGG
>I6629V002B07OM length=361 xy=0716_3220 region=2 run=R_2014_12_30_12_21_21_
ACGGAGGGAGCTAGCGTTATTCGGAATTACTGGGCGTAAAGCGCACGTAGGCGGCTTTGT
AAGTTAGAGGTGAAAGCCTGGAGCTCAACTCCAGAATTGCCTTTAAGACTGCATCGCTTG
AATCCAGGAGAGGTGAGTGGAATTCCGAGTGTAGAGGTGAAATTCGTAGATATTCGGAAG
AACACCAGTGGCGAAGGCGGCTCACTGGACTGGTATTGACGCTGAGGTGCGAAAGCGTGG
GGAGCAAACAGGATTAGATACCCTGGTAGTCCACGCCGTAAACGATGATAACTAGCTGTC
GGGGCTCTTAGAGCTTCGGTGGCGCAGCTAACGCATTAAGTTATCCGCCTGGGGAGTACG
G
>I6629V002B07PA length=334 xy=0716_3244 region=2 run=R_2014_12_30_12_21_21_
ACGGAGGGAGCTAGCGTTATTCGGAATTACTGGGCGTAAAGCGCACGTAGGCGGCTTTGT
AAGTTAGAGGTGAAAGCCTGGAGCTCAACTCCAGAATTGCCTTTAAGACTGCATCGCTTG
AATCCAGGAGAGGTGAGTGGAATTCCGAGTGTAGAGGTGAAATTCGTAGATATTCGGAAG
AACACCAGTGGCGAAGGCGGCTCACTGGACTGGTATTGACGCTGAGGTGCGAAAGCGTGG
GGAGCAAACAGGATTAGATACCCTGGTAGTCCACGCCGTAAACGATGATAACTAGCTGTC
GGGGCTCTTAGAGCCTCGGTGGCGCAGCTAACGC
>I6629V002B07PE length=361 xy=0716_3248 region=2 run=R_2014_12_30_12_21_21_
ACGGAGGGAGCTAGCGTTATTCGGAATTACTGGGCGTAAAGCGCACGTAGGCGGCTTTGT
AAGTTAGAGGTGAAAGCCTGGAGCTCAACTCCAGAATTGCCTTTAAGACTGCATCGCTTG
AATCCAGGAGAGGTGAGTGGAATTCCGAGTGTAGAGGTGAAATTCGTAGATATTCGGAAG
AACACCAGTGGCGAAGGCGGCTCACTGGACTGGTATTGACGCTGAGGTGCGAAAGCGTGG
GGAGCAAACAGGATTAGATACCCTGGTAGTCCACGCCGTAAACGATGATAACTAGCTGTC
GGGGCTCTTAGAGCTTCGGTGGCGCAGCTAACGCATTAAGTTATCCGCCTGGGGAGTACG
G
>I6629V002B07QI length=13 xy=0716_3288 region=2 run=R_2014_12_30_12_21_21_
GAGATGGCCGCCT
>I6629V002B07QZ length=361 xy=0716_3305 region=2 run=R_2014_12_30_12_21_21_
ACGGAGGGAGCTAGCGTTATTCGGAATTACTGGGCGTAAAGCGCACGTAGGCGGCTTTGT
AAGTTAGAGGTGAAAGCCTGGAGCTCAACTCCAGAATTGCCTTTAAGACTGCATCGCTTG
AATCCAGGAGAGGTGAGTGGAATTCCGAGTGTAGAGGTGAAATTCGTAGATATTCGGAAG
AACACCAGTGGCGAAGGCGGCTCACTGGACTGGTATTGACGCTGAGGTGCGAAAGCGTGG
GGAGCAAACAGGATTAGATACCCTGGTAGTCCACGCCGTAAACGATGATAACTAGCTGTC
GGGGCTCTTAGAGCTTCGGTGGCGCAGCTAACGCATTAAGTTATCCGCCTGGGGAGTACG
G
>I6629V002B07SV length=361 xy=0716_3373 region=2 run=R_2014_12_30_12_21_21_
ACGGAGGGGGCTAGCGTTGTTCGGAATTACTGGGCGTAAAGCGCGCGTAGGCGGCTTTGT
AAGTTAGAGGTGAAAGCCCAGAGCTCAACTCTGGAATTGCCTTTAAGACTGCATCGCTAG
AATCGTGGAGAGGTGAGTGGAATTCCGAGTGTAGAGGTGAAATTCGTAGATATTCGGAAG
AACACCAGTGGCGAAGGCGACTCACTGGACACGTATTGACGCTGAGGTGCGAAAGCGTGG
GGAGCAAACAGGATTAGATACCCTGGTAGTCCACGCCGTAAACGATGATGACTAGCTGTC
GGGGCGCTTAGCGTTTCGGTGGCGCAGCTAACGCGTTAAGTCATCCGCCTGGGGAGTACG
G
>I6629V002B07TU length=360 xy=0716_3408 region=2 run=R_2014_12_30_12_21_21_
ACGTAGGGTGCAAGCGTTAATCGGAATTACTGGGCGTAAAGCGTGCGCAGGCGGTTGTGC
AAGACCGATGTGAAATCCCCGGGCTTAACCTGGGAATGGCATTGGTGACTGCACGGCTAG
AGTGTGTCAGAGGGGGGTAGAATTCCACGTGTAGCAGTGAAATGCGTAGAGATGTGGAGG
AATACCGATGGCGAAGGCAGCCCCCTGGGATGACACTGACGCTCATGCACGAAAGCGTGG
GGAGCAAACAGGATTAGATACCCTGGTAGTCCACGCCCTAAACGATGTCAACTAGTCGTC
GGGTCTTAATTGACTTGGTAACGCAGCTAACGCGTGAAGTCGACCGCCTGGGGAGTACGG
>I6629V002B07VQ length=24 xy=0716_3476 region=2 run=R_2014_12_30_12_21_21_
GAGATGGCCGCCTGGGGAGTACGG
>I6629V002B07WI length=326 xy=0716_3504 region=2 run=R_2014_12_30_12_21_21_
ACGGAGGGAGCTAGCGTTATTCGGAATTACTGGGCGTAAAGCGCACGTAGGCGGCTTTGT
AAGTTAGAGGTGAAAGCCTGGAGCTCAACTCCAGAATTGCCTTTAAGACTGCATCGCTTG
AATCCAGGAGAGGTGAGTGGAATTCCGAGTGTAGAGGTGAAATTCGTAGATATTCGGAAG
AACACCAGTGGCGAAGGCGGCTCACTGGACTGGTATTGACGCTGAGGTGCGAAAGCGTGG
GGAGCAAACAGGATTAGATACCCTGGTAGTCCACGCCGTAAACGATGATAACTAGCTGTC
GGGGCTCTTAGAGCTTCGGTGGCGCA
>I6629V002B07X5 length=24 xy=0716_3563 region=2 run=R_2014_12_30_12_21_21_
GGAGATGCCGCCTGGGGAGTACGG
>I6629V002B07Z0 length=15 xy=0716_3630 region=2 run=R_2014_12_30_12_21_21_
GCGGGAGGGAGCTAG
>I6629V002B0802 length=350 xy=0717_0868 region=2 run=R_2014_12_30_12_21_21_
ACGGAGGGAGCTAGCGTTATTCGGAATTACTGGGCGTAAAGCGCACGTAGGCGGCTTTGT
AAGTTAGAGGTGAAAGCCTGGAGCTCAACTCCAGAATTGCCTTTGAGACTGCATCGCTTG
AATCCAGGAGAGGTGAGTGGAATTCCGAGTGTAGAGGTGAAATTCGTAGATATTCGGAAG
AACACCAGTGGCGAAGGCGGCTCACTGGACTGGTATTGACGCTGAGGTGCGAAAGCGTGG
GGAGCAAACAGGATTAGATACCCTGGTAGTCCACGCCGTAAACGATGATAACTAGCTGTC
GGGGCTCTTAGAGCTTCGGTGGCGCAGCTAACGCATTAAGTTATCCGCCT
>I6629V002B0826 length=363 xy=0717_0944 region=2 run=R_2014_12_30_12_21_21_
GCGTAGGGCGCAAGCGTTGTCCGGAATTATTGGGCGTAAAGAGCTCGTAGGCGGTCTGTC
GCGTCTGCTGTGAAAGCCCGGGGCTCAACCCCGGGTCTGCAGTGGGTACGGGCAGACTAG
AGTGCAGTAGGGGAGACTGGAATTCCTGGTGTAGCGGTGAAATGCGCAGATATCAGGAGG
AACGCCGATGGCGAAGGCAGGTCTCTGGGCTGTTACTGACGCTGAGGAGCGAAAGCATGG
GGAGCGAACAGGATTAGATACCCTGGTAGTCCATGCCGTAAACGTTGGGCACTAGGTGTG
GGGGACATTCCACGTCCTCCGCGCCGTAGCTAACGCATTAAGTGCCCCGCCTGGGGAGTA
CGG
>I6629V002B082B length=361 xy=0717_0913 region=2 run=R_2014_12_30_12_21_21_
GCAGAGGGTGCGAGCGTTAATCGGATTTACTGGGCGTAAAGCGTGCGTAGGCGGCTTTTT
AAGTCGGATGTGAAATCCCCGAGCTTAACTTGGGAATTGCATTCGATACTAGGAAGCTAG
AGTATGGGAGAGGATGGTAGAATTCCAGGTGTAGCGGTGAAATGCGTAGAGATCTGGAGG
AATACCGATGGCGAAGGCAGCCATCTGGCCTAATACTGACGCTGAGGTACGAAAGCATGG
GGAGCAAACAGGATTAGATACCCTGGTAGTCCATGCCGTAAACGATGTCTACTAGCCGTT
GGGGCCTTTGAGGCTTTAGTGGCGCAGCTAACGCGATAAGTAGACCGCCTGGGGAGTACG
G
>I6629V002B083C length=356 xy=0717_0950 region=2 run=R_2014_12_30_12_21_21_
ACAGAGGGGGCAAGCGTTGTTCGGAATTACTGGGCGTAAAGGGCGCGTAGGCGGCCTGTT
AAGTCGAACGTGAAATCCCCGGGCTCAACCCGGGAACTGCGTCCGAAACTGGCAGGCTCG
AATTCGGGAGAGGGATGCGGAATTCCAGGTGTAGCGGTGAAATGCGTAGATATCTGGAGG
AACATCGGTGGCGAAGGCGGCATCCTGGACCGATATTGACGCTGAGGCGCGAAAGCCAGG
GGAGCAAACGGGATTAGATACCCCGGTAGTCCTGGCCCTAAACGATGAATGCTTGGTGTG
GCGGGTATCGATCCCTGCCGTGCCGAAGCTAACGCATTAAGCATTCCGCCTGGGGA
>I6629V002B0873 length=25 xy=0717_1121 region=2 run=R_2014_12_30_12_21_21_
GAAGATGGCCGCCTGGGGAGTACGG
>I6629V002B0876 length=24 xy=0717_1124 region=2 run=R_2014_12_30_12_21_21_
GAGATGGCCGCCTGGGGAGTACGG
>I6629V002B08BD length=24 xy=0716_4039 region=2 run=R_2014_12_30_12_21_21_
GAGATGGCCGCCTGGGGAGTACGG
>I6629V002B08EV length=360 xy=0717_0069 region=2 run=R_2014_12_30_12_21_21_
ACGTAGGGTGCGAGCGTTAATCGGTATTACTGGGCGTAAAGCGTGCGCAGGCGGTTATGT
AAGACAGTTGTGAAATCCCCGGGCTCAACCTGGGAATTGCATCTGTGACTGCATAGCTAG
AGTACGGTAGAGGGGGATGGAATTCCGCGTGTAGCAGTGAAATGCGTAGATATGCGGAGG
AACACCGATGGCGAAGGCAATCCCCTGGACCTGTACTGACGCTCATGCACGAAAGCGTGG
GGAGCAAACAGGATTAGATACCCTGGTAGTCCACGCCCTAAACGATGTCAACTGGTTGTT
GGGTCTTCACTGACTCAGTAACGAAGCTAACGCGTGAAGTTGACCGCCTGGGGAGTACGG
>I6629V002B08HH length=24 xy=0717_0163 region=2 run=R_2014_12_30_12_21_21_
GAGATGGCCGCCTGGGGAGTACGG
>I6629V002B08IQ length=24 xy=0717_0208 region=2 run=R_2014_12_30_12_21_21_
GAGATGGCCGCCTGGGGAGTACGG
>I6629V002B08JL length=360 xy=0717_0239 region=2 run=R_2014_12_30_12_21_21_
GCGTAGGGTGCAAGCGTTAATCGGAATTACTGGACGTAAAGCGTGCGCAGGCGGTTGTGC
AAGACAGATGTGAAATCCCCGGGCTTAACCTGGGAATTGCATTTGTGACTGCACGGCTAG
AGTGTGTCAGAGGGGGGTAGAATTCCACGTGTAGCAGTGAAATGCGTAGAGATGTGGAGG
AATACCGATGGCGAAGGCAGCCCCCTGGGGTAACACTGACGCTCATGCACGAAAGCGTGG
GGAGCAAACAGGATCAGATACCCTGGTAGTCCACGCCCTAAACGATGTCAACTAGTTGTC
GGGTCTTAATTGACTTGGTAACGCAGCTAACGCGTGAAGTTGACCGCCTGGGGAGTACGG
>I6629V002B08NQ length=23 xy=0717_0388 region=2 run=R_2014_12_30_12_21_21_
GAGGATCCGCCTGGGGAGTACGG
>I6629V002B08QJ length=361 xy=0717_0489 region=2 run=R_2014_12_30_12_21_21_
ACGGAGGGAGCTAGCGTTATTCGGAATTACTGGGCGTAAAGCGCACGTAGGCGGCTTTGT
AAGTTAGAGGTGAAAGCCTGGAGCACAACTCCAGAATTGCCTTTAAGACTGCATCGCTTG
AATCCAGGAGAGGTGAGTGGAATTCCGAGTGTAGAGGTGAAATTCGTAGATATTCGGAAG
AACACCAGTGGCGAAGGCGGCTCACTGGACTGGTATTGACGCTGAGGTGCGAAAGCGTGG
GGAGCAAACAGGATTAGATACCCTGGTAGTCCACGCCGTAAACGATGATAACTAGCTGTC
GGGGCTCTTAGAGCTTCGGTGGCGCAGCTAACGCATTAAGTTATCCGCCTGGGGAGTACG
G
>I6629V002B08ZK length=23 xy=0717_0814 region=2 run=R_2014_12_30_12_21_21_
GAGATGCCGCCTGGGGAGTACGG
>I6629V002B08ZV length=360 xy=0717_0825 region=2 run=R_2014_12_30_12_21_21_
ACGTAGGGTGCAAGCGTTAATCGGAATTACTGGGCGTAAGGCGTGCGCAGGCGGTTTTGT
AAGTCTGACGTGAAATCCCCGGGCTCAACCTGGGAATTGCGTTGGAGACTGCAAGGCTAG
AATCTGGCAGAGGGGGGTAGAATTCCACGTGTAGCAGTGAAATGCGTAGAGATGTGGAGG
AACACCGATGGCGAAGGGAGCCCCCTGGGTCAAGATTGACGCTCATGCACGAAAGCGTGG
GGAGCAAACAGGATTAGACACCCTGGTAGTCCACGCCCTAAACGATGTCTACTAGTTGTC
GGGTTTTAATTAACTTGGTAACGCAGCTAACGCGTGAAGTAGACCGCCTGGGGAGTACGG
>I6629V002B092K length=361 xy=0717_2218 region=2 run=R_2014_12_30_12_21_21_
ACGGAGGGAGCTAGCGTTATTCGGAATTACTGGGCGTAAAGCGCACGTAGGCGGCTTTGT
AAGTTAGAGGTGAAAGCCTGGAGCTCAACTCCAGAATTGCCTTTAAGACTGCATCGCTTG
AATCCAGGAGAGGTGAGTGGAATTCCGAGTGTAGAGGTGAAATTCGTAGATATTCGGAAG
AACACCAGTGGCGAAGGCGGCTCACTGGACTGGTATTGACGCTGAGGTGCGAAAGCGTGG
GGAGCAAACAGGATTAGATACCCTGGTAGTCCACGCCGTAAACGATGATAACTAGCTGTC
GGGGCTCTTAGAGCTTCGGTGGCGCAGCTAACGCATTAAGTTATCCGCCTGGGGAGTACG
G
>I6629V002B099T length=362 xy=0717_2479 region=2 run=R_2014_12_30_12_21_21_
ACGTAGGTGGCAAGCGTTATCCGGAATTATTGGGCGTAAAGCGCGCGTAGGCGGTTTTTT
AAGTCTGATGTGAAAGCCCACGGCTCAACCGTGGAGGGTCATTGGAAACTGGAAAACTTG
AGTGCAGAAGAGGAAAGTGGAATTCCATGTGTAGCGGTGAAATGCGCAGAGATATGGAGG
AACACCAGTGGCGAAGGCGACTTTCTGGTCTGTAACTGACGCTGATGTGCGAAAGCGTGG
GGATCAAACAGGATTAGATACCCTGGTAGTCCACGCCGTAAACGATGAGTGCTAAGTGTT
AGGGGGTTTCCGCCCCTTAGTGCTGCAGCTAACGCATTAAGCACTCCGCCTGGGGAGTAC
GG
>I6629V002B09AK length=361 xy=0717_1210 region=2 run=R_2014_12_30_12_21_21_
ACAGAGGGTGCAAGCGTTAATCGGAATTACTGGGCGTAAAGCGCGCGTAGGTGGTTTGTT
AAGTTGGATGTGAAATCCCCGGGCTCAACCTGGGAACTGCATCCAAAACTGGCAAGCTAG
AGTAGGGCAGAGGGTGGTGGAATTTCCTGTGTAGCGGTGAAATGCGTAGATATAGGAAGG
AACACCAGTGGCGAAGGCGACCACCTGGGCTCATACTGACACTGAGGTGCGAAAGCGTGG
GGAGCAAACAGGATTAGATACCCTGGTAGTCCACGCCGTAAACGATGTCAACTAGCCGTT
GGAATCCTTGAGATTTTAGTGGCGCAGCTAACGCATTAAGTTGACCGCCTGGGGAGTACG
G
>I6629V002B09CA length=340 xy=0717_1272 region=2 run=R_2014_12_30_12_21_21_
ACGGAGGGAGCTAGCGTTATTCGGAATTACTGGGCGTAAAGCGCACGTAGGCGGCTTTGT
AAGTTAGAGGTGAAAGCCTGGAGCTCAACTCCAGAATTGCCTTTAAGACTGCATCGCTTG
AATCCAGGAGAGGTGAGTGGAATTCCGAGTGTAGAGGTGAAATTCGTAGATATTCGGAAG
AACACCAGTGGCGAAGGCGGCTCACTGGACTGGTATTGACGCTGAGGTGCAAAAGCGTGG
GGAGCAAACAGGATTAGATACCCTGGTAGTCCACGCCGTAAACGATGATAACTAGCTGTC
GGGGCTCTTAGAGCTTCGGTGGCGCAGCTAACGCATTAAA
>I6629V002B09CC length=342 xy=0717_1274 region=2 run=R_2014_12_30_12_21_21_
ACGAAGGGGGCTAGCGTTGCTCGGATTTACTGGGCGTAAAGGGCGCGTAGGCGGATCAGC
AAGTTGGGGGTGAAAGCCCGGGGCTCAACCTCGGAACTGCCTTCAAAACTGTTGATCTTG
AGTATGAGAGAGGTGTGTGGAACTCCGAGTGTAGAGGTGAAATTCGTAGATATTCGGAAG
AACACCAGTGGCGAAGGCGACACACTGGCTCATTACTGACGCTGAGGCGCGAAAGCGTGG
GGAGCAAACAGGATTAGATACCCTGGTAGTCCACGCCGTAAACGATGAGTGCTAGTTGTC
GGGCGGCATGCCGTTCGGTGACGCAGCTAACGCATTAAGCAC
>I6629V002B09CF length=360 xy=0717_1277 region=2 run=R_2014_12_30_12_21_21_
ACGGAGGGGGCTAGCGTTGTTCGGAATTACTGGGCGTAAAGCGCACGTAGGCGGATCGGA
AAGTTGGGGGTGGAATCCCGGGGCTCAACCTCGGAACTGCCTTCAAAACTACTGGTCTTG
AGTTCGAGAGAGGTGAGTGGAATTCCGAGTGTAGAGGTGAAATTCGTAGATATTCGGAGG
AACACCAGTGGCGAAGGCGGCTCACTGGCTCGATACTGACGCTGAGGTGCGAAAGCGTGG
GGAGCAAACAGGATTAGATACCCTGGTAGTCCACGCCGTAAACGATGAATGCCAGTCGTC
GGGTTGCATGCAATTCGGTGACACACCTAACGGATTAAGCATTCCGCCTGGGGAGTACGG
>I6629V002B09JN length=24 xy=0717_1537 region=2 run=R_2014_12_30_12_21_21_
GGGATGGCCGCCTGGGGAGTACGG
>I6629V002B09OK length=361 xy=0717_1714 region=2 run=R_2014_12_30_12_21_21_
ACGGAGGGAGCTAGCGTTATTCGGAATTACTGGGCGTAAAGCGCACGTAGGCGGCTTTGT
AAGTTAGAGGTGAAAGCCTGGAGCTCAACTCCAGAATTGCCTTTAAGACTGCATCGCTTG
AATCCAGGAGAGGTGAGTGGAATTCCGAGTGTAGAGGTGAAATTCGTAGATATTCGGAAG
AACACCAGTGGCGAAGGCGGCTCACTGGACTGGTATTGACGCTGAGGTGCGAAAGCGTGG
GGAGCAAACAGGATTAGATACCCTGGTAGTCCACGCCGTAAACGGTGATAACTAGCTGTC
GGGGCTCTTAGAGCTTCGGTGGCGCAGCTAACGCATTAAGTTATCCGCCTGGGGAGTACG
G
>I6629V002B09P0 length=361 xy=0717_1766 region=2 run=R_2014_12_30_12_21_21_
GCGGAGGGAGCTAGCGTTATTCGGAATTACTGGGCGTAAAGCGCACGTAGGCGGCTTTGT
AAGTTAGAGGTGAAAGCCTGGAGCTCAACTCCAGAATTGCCTTTAAGACTGCATCGCTTG
AATCCAGGAGAGGTGAGTGGAATTCCGAGTGTAGAGGTGAAATTCGTAGATATTCGGAAG
AACACCAGCGGCGAAGGCGGCTCACTGGACTGGTATTGACGCTGAGGTGCGAAAGCGCGG
GGAGCAAACAGGATTAGATACCCTGGTAGTCCACGCCGTAAACGATGATAACTAGCTGTC
GGGGCTCTTAGAGCTTCGGTGGCGCAGCTAACGCATTAAGTTATCCGCCTGGGGAGTACG
G
>I6629V002B09RC length=361 xy=0717_1814 region=2 run=R_2014_12_30_12_21_21_
ACGGAGGGAGCTAGCGTTATTCGGAATTACTGGGCGTAAAGCGCACGTAGGCGGCTTTGT
AAGTTAGAGGTGAAAGCCTGGAGCTCAACTCCAGAGTTGCCTTTAAGACTGCATCGCTTG
AATCCAGGAGAGGTGAGTGGAATTCCGAGTGTAGAGGTGAAATTCGTAGATATTCGGAAG
AACACCAGTGGCGAAGGCGGCTCACTGGACTGGTATTGACGCTGAGGTGCGAAAGCGTGG
GGAGCAAACAGGATTAGATACCCTGGTAGTCCATGCCGTAAACGATGATAACTAGCTGTC
GGGGCTCTTAGAGCTTCGGTGGCGCAGCTAACGCATTAAGTTATCCGCCTGGGGAGTACG
G
>I6629V002B09RG length=313 xy=0717_1818 region=2 run=R_2014_12_30_12_21_21_
ACGTAGGGTGCGAGCGTTAATCGGAATTACTGGGCGTAAAGCGTGCGCAGGCGGTTTTGT
AAGACAGAGGTGAAATCCCCGGGCTCAACCTGGGAACTGCCTTTGTGACTGCAAGGCTAG
GAGTACGGCAGAGGGGGGATGGAATTCCGCGTGTAGCAGTGAAATGCGTAGATATGCGGA
GGAACACCGATGGCGAAGGCAATCCCCCTGGGCCTGTACTGACGCTCATGCACGAAAGCG
TGGGGAGCAAACAGGATTAGATACCCTGGTAGTCCACGCCCTAAACGATGTCAACTGGTT
GTTGGGTCTTAAC
>I6629V002B09T7 length=60 xy=0717_1917 region=2 run=R_2014_12_30_12_21_21_
ACGTAGGGTGCAAGCGTTAATCGGAATTACTGGGCGTAAAGCGTGCGCAGGCGGTTTTGT
>I6629V002B09TE length=26 xy=0717_1888 region=2 run=R_2014_12_30_12_21_21_
GGAGAGGCCGCCTAGGGGAGTTACGG
>I6629V002B09TY length=170 xy=0717_1908 region=2 run=R_2014_12_30_12_21_21_
ACGTAGGGTGCGAGCGTTGTCCGGAATTATTGGGCGTAAAGAGCTCGTAGGCGGTGTGTC
GCGTCGGCCGTGAAAACCTGGGGCCTCAACTCTGGGCGTGCGGTCGATACGGGCATCACT
TGAGTTCGGCAGGGGGAGACTGGAATTCCGTGGTGTAGCGGTAGAAATGC
>I6629V002B0A3U length=362 xy=0706_1960 region=2 run=R_2014_12_30_12_21_21_
ACGGAGGGAGCTAGCGTTAGTTCGGAATTACTGGGCGTAAAGCGCACGTAGGCGGCTTTG
TAAGTTAGAGGTGAAAGCCTGGAGCTCAACTCCAGAATTGCCTTTAAGACTGCATCGCTT
GAATCCAGGAGAGGTGAGTGGAATTCCGAGTGTAGAGGTGAAATTCGTAGATATTCGGAA
GAACACCAGTGGCGAAGGCGGCTCACTGGACTGGTATTGACGCTGAGGTGCGAAAGCGTG
GGGAGCAAACAGAATTAGATACCCTGGTAGTCCACGCCGTAAACGATGATAACTAGCTGT
CGGGGCTCTTAGAGCTTCGGTGGCGCAGCTAACGCATTAAGTTATCCGCCTGGGGAGTAC
GG
>I6629V002B0A78 length=24 xy=0706_2118 region=2 run=R_2014_12_30_12_21_21_
GAGATGGCCGCCTGGGGAGTACGG
>I6629V002B0AAH length=24 xy=0706_0903 region=2 run=R_2014_12_30_12_21_21_
GAGATGGCCGCCTGGGGAGTACGG
>I6629V002B0AAW length=24 xy=0706_0918 region=2 run=R_2014_12_30_12_21_21_
GAGATGACCGCCTGGGGAGTACGG
>I6629V002B0AFJ length=68 xy=0706_1085 region=2 run=R_2014_12_30_12_21_21_
ACGGAGGGAGCTAGCGTTAGTTCGGAATTACTGGGCGTAAAGCGCACGTAGGCGGCTTTG
TAAGTTAG
>I6629V002B0AH3 length=365 xy=0706_1177 region=2 run=R_2014_12_30_12_21_21_
ACGGAGGGAGCTAGCGTTATTCGGAATTACTGGGCGTAAAGCGCACGTAGGCGGCTTTGT
AAGTTAGAGGTGAAAGCCTGGAGCCTCAACTCCAGAATTGCCTTTAAGACTGCATCGCTT
GAATCCAGGAGAGGTGAGTGGAATTCCGAGTGTAGAGGTGAAATTCGTAGATATTCGGAA
GAACACCAGTGGCGAAGGCGGCTCACTGGACTGGTATTGACGCTGAGGTGCGAAAGCGTG
GGGAGCAAACAGGATTAGATACCCTGGTAGTCCACGCCGTAAACGATGAGTAACTAGCCT
GTCGGGGCTCTTAGAGCTTCGGTGGCGCAGCGTAACGCATTAAGTTATCCGCCTGGGGAG
TACGG
>I6629V002B0AHK length=24 xy=0706_1158 region=2 run=R_2014_12_30_12_21_21_
GAGATGCCCGCCTGGGGAGTACGG
>I6629V002B0AKY length=24 xy=0706_1280 region=2 run=R_2014_12_30_12_21_21_
GAGATGGCCGCCTGGGGAGTACGG
>I6629V002B0ALK length=24 xy=0706_1302 region=2 run=R_2014_12_30_12_21_21_
GAGATGGCCGCCTGGGGAGTACGG
>I6629V002B0AQ5 length=361 xy=0706_1503 region=2 run=R_2014_12_30_12_21_21_
ACGAAGGGGGCTAGCGTTGTTCGGAATTACTAGGCGTAAAGGGCGCGTAGGCGGTACTTC
AAGTCAGGCGTGAAAGCCCCGGGCTCAACCTGGGAACCGCGCTTGAGACTGGAGAACTAG
AGTTCGGGAGAGGATGGTGGAATTCCCAGTGTAGAGGTGAAATTCGTAGATATTGGGAAG
AACACCGATGGCGAAGGCAGCCATCTGGACCGACACTGACGCTGAGGCACGAAAGCGTGG
GGAGCAAACAGGATTAGATACCCTGGTAGTCCACGCCGTAAACGATGAGTGCTAGACGTT
GGGGCCCTTAGGGCTTCGGTGTCGCAGCTAACGCATTAAGCACTCCGCCTGGGGAGTACG
G
>I6629V002B0AQV length=24 xy=0706_1493 region=2 run=R_2014_12_30_12_21_21_
GAGATGGCCGCCTGGGGAGTACGG
>I6629V002B0ARD length=23 xy=0706_1511 region=2 run=R_2014_12_30_12_21_21_
GAGATGCCGCCTGGGGAGTACGG
>I6629V002B0AUI length=24 xy=0706_1624 region=2 run=R_2014_12_30_12_21_21_
GAGATGGCCGCCTGGGGAGTACGG
>I6629V002B0AXT length=24 xy=0706_1743 region=2 run=R_2014_12_30_12_21_21_
GAGATGGCCGCCTGGGGAGTACGG
>I6629V002B0B1T length=360 xy=0706_3183 region=2 run=R_2014_12_30_12_21_21_
ACGAAGGGGGCTAGCGTTGCTCGGAATCACTGGGCGTAAAGGGCGCGTAGGCGGCCGATT
AAGTCGGGGGTGAAAGCCTGTGGCTCAACCACAGAATTGCCTTCGATACTGGTTGGCTTG
AGACCGGAAGAGGACAGCGGAACTGCGAGTGTAGAGGTGAAATTCGTAGATATTCGCAAG
AACACCAGTGGCGAAGGCGGCTGTCTGGTCCGGTTCTGACGCTGAGGCGCGAAAGCGTGG
GGAGCAAACAGGATTAGATACCCTGGTAGTCCACGCCGTAAACGATGAATGCCAGCCGTT
GGTCTGCTTGCAGGTCAGTGGCGCCGCTAACGCATTAAGCATTCCGCCTGGGGAGTACGG
>I6629V002B0B56 length=24 xy=0706_3340 region=2 run=R_2014_12_30_12_21_21_
GAGATGGCCGCCTGGGGAGTACGG
>I6629V002B0B5G length=148 xy=0706_3314 region=2 run=R_2014_12_30_12_21_21_
ACGTAGGGTGCAAGCGTTAATCGGAATTACTGGGCGTAAAGCGTGCGCAGGCGGTTTTTA
GTAAGTCTGTCGTAGAAACTCCCCGGGCTTAACCTTGGGAATTGGCGATTGGAGACTGGC
AAGGCTAGAATCGTGGGCAGAGGGGGGT
>I6629V002B0B8Z length=358 xy=0706_3441 region=2 run=R_2014_12_30_12_21_21_
ACGGAGGGAGCTAGCGTTATTCGGAATTACTGGGCGTAAAGCGCACGTAGGCGGCTTTGT
AAGTTAGAGGTGGAAGCCTGGAGCTCAACTCCAGAATTGCCTTTAAGACTGCATCGCTTG
AATCCAGGAGAGGTGAGTGGAATTCCGAGTGTAGAGGTGAAATTCGTAGATATTCGGAAG
AACACCAGTGGCGAAGGCGGCTCACTGGACTGGTATTGACGGCTGAGGTGCGAAAGCGTG
GGGAGCAAACAGGATTAGATACCCTGGTAGTCCACGCCGTAAACGATGATAACTAGCTGT
CGGGGCTCTTAGAGCTTCGGTGGCGCAGCTAACGCATTAAGTTATCCGCCTGGGGAGT
>I6629V002B0BAN length=364 xy=0706_2205 region=2 run=R_2014_12_30_12_21_21_
GCGTAGGGGCGAGCGGTTGTCCGGAATCATTGGGCGTAAAGCGCGTGTAGGCGGGCTTGG
TCAGTCCGGCGTGAAATCTCTCGGCTCAACCGGGAGTGTGCGTTGGATACTGCTTCGCTT
GAGTCCGGGAGGGAGAGCGGAATTCCCAGTGTAGCGGTGAAATGCGCAGATATTGGGAAG
AACACCGGTGGCGAAGGCGGCCTCTCTGGAACGGTACTGACGCTGAGACGCGAAAGCGTG
GGGAGCAAACAGGATTAGATACCCTGGTAGTCCACGCCGTAAACGATGGGCACTAGATTG
TGGGCGGTGTCGACTCCGTCCGTGTCGCAGCTAACGCATTAAGTGCCCCGCCTGGGGAGT
ACGG
>I6629V002B0BB2 length=24 xy=0706_2256 region=2 run=R_2014_12_30_12_21_21_
GAGATGGCCGCCTGGGGAGTACGG
>I6629V002B0BE8 length=360 xy=0706_2370 region=2 run=R_2014_12_30_12_21_21_
ACGTAGGGTGCAAGCGTTAATCGGAATTACTGGGCGTAAAGCGTGCGCAGGCGGTTTTGT
AAGACAGTGGTGAAATCCCCGGGCTCAACCTGGGAACTGCCATTGTGACTGCAAGGCTAG
AGTGCGGCAGAGGGGGATGGAATTCCGCGTGTAGCAGTGAAATGCGTAGATATGCGGAGG
AATACCGATGGCGAAGGCAATCCCCTGGGCCTGCACTGACGCTCATGCACGAAAGCGTGG
GGAGCAAACAGGATTAGATACCCTGGTAGTCCACGCCCTAAACGATGTCAACTGGTTGTT
GGGTCTTAACTGACTCAGTAACGAAGCTAACGCGTGAAGTTGACCGCCTGGGGAGTACGG
>I6629V002B0BLT length=23 xy=0706_2607 region=2 run=R_2014_12_30_12_21_21_
GAGATGCCGCCTGGGGAGTACGG
>I6629V002B0BPE length=24 xy=0706_2736 region=2 run=R_2014_12_30_12_21_21_
GAGAAGGCCGCCTGGGGAGTACGG
>I6629V002B0BQ5 length=362 xy=0706_2799 region=2 run=R_2014_12_30_12_21_21_
ACAGAGGGTGCAAGCGTTAATCGGAATTACTGGGCGTAAAGCGCGCGTAGGTGGTTTGTT
AAGTTGGATGTGAAATCCCCGGGCTCAACCTGGGAACTGCATTCAAAACTGACTGACTAG
AGTATGGTAGAGGGTGGTGGAATTTCCTGTGTAGCGGTGAAATGCGTAGATATAGGAAGG
AACACCAGTGGCGAAGGCGACCACCTGGACTAATACTGACACTGAGGTGCGAAAGCGTGG
GGAGCAAACAGGATTAGATACCCTGGTAGTCCACGCCGTAAACGATGTCAACTAGCCGTT
GGAAGCCTTGAGCTTTTAGTGGCGCAGCTAACGCATTAAGTTGACCGCCGTGGGGAGTAC
GG
>I6629V002B0BUO length=361 xy=0706_2926 region=2 run=R_2014_12_30_12_21_21_
ACGGAGGGAGCTAGCGTTATTCGGAATTACTGGGCGTAAAGCGCACGTAGGCGGCTTTGT
AAGTTAGAGGTGAAAGCCTGGAGCTCAACTCCAGAATTGCCTTTAAGACTGCATCGCTTG
AATCCAGGAGAGGTGAGTGGAATTCCGAGTGTAGAGGTGAAATTCGTAGATATTCGGAAG
AACACCAGTGGCGAAGGCGGCTCACTGGACTGGTATTGACGCTGAGGTGCGAAAGCGTGG
GGAGCAAACAGGATTAGANACCCTGGTAGTCCACGCCGTAAACGATGATAACTAGCTGTC
GGGGCTCTTAGAGCTTCGGTGGCGCAGCTAACGCATTAAGTTATCCGCCTGGGGAGTACG
G
>I6629V002B0BXQ length=328 xy=0706_3036 region=2 run=R_2014_12_30_12_21_21_
ACGTAGGGTGCGAGCGTTAATCGGAATTACTGGGCGTAAAGCGTGCGCAGGCGGCTTTGC
AAGACAGATGTGAAATCCCCGGGCTCAACCTGGGAACTGCATTTGTGACTGCAAGGCTAG
AGTGCGGCAGAGGGAGATGGAATTCCGCGTGTAGCAGTGAAATGCGTAGATATGCGGAGG
AACACCGATGGCGAAGGCAATCTCCTGGGCCTGCACTGACGCTCATGCACGAAAGCGTGG
GGAGCAAACAGGATTAGATACCCTGGTAGTCCACGCCCTAAACGATGTCAACTGGTTGTT
GGACGGCTTGCTGTTCAGTAACGAAGCT
>I6629V002B0C4T length=24 xy=0707_0491 region=2 run=R_2014_12_30_12_21_21_
GAGATGGCCGCCTGGGGAGTACGG
>I6629V002B0C60 length=360 xy=0707_0570 region=2 run=R_2014_12_30_12_21_21_
ACGTAGGGGGCGAGCGTTAATCGGAATTACTGGGCGTAAAGCGTGCGCAGGCGGTTTTGT
AAGACAGAGGTGAAATCCCCGGGCTCAACCTGGGAACTGCCTTTGTGACTGCAAGGCTAG
AGTACGGCAGAGGGGGATGGAATTCCGCGTGTAGCAGTGAAATGCGTAGATATGCGGAGG
AACACCGATGGCGAAGGCAATCCCCTGGGCCTGTACTGACGCTCATGCACGAAAGCGTGG
GGAGCAAACAGGATTAGATACCCTGGTAGTCCACGCCCTAAACGATGTCAACTGGTTGTT
GGGTCTTAACCGACTCAGTAACGAAGCTAACGCGTGAAGTTGACCGCCTGGGGAGTACGG
>I6629V002B0C67 length=24 xy=0707_0577 region=2 run=R_2014_12_30_12_21_21_
GAGATGGCCGCCTGGGGAGTACGG
>I6629V002B0C9P length=363 xy=0707_0667 region=2 run=R_2014_12_30_12_21_21_
ACGTAGGGCGCGAGCGTTGTCCGGAATTATTGGGCGTAAAGGGCTTGTAGGCGGTTGGTC
GCGTCTGCCGTGAAATCCTCTGGCTTAACTGGGGGCGTGCGGTGGGTACGGGCTGACTTG
AGTGCGGTAGGGGAGACTGGAACTCCTGGTGTAGCGGTGGAATGCGCAGATATCAGGAAG
AACACCGGTGGCGAAGGCGGGTCTCTGGGCCGTTACTGACGCTGAGGAGCGAAAGCGTGG
GGAGCGAAACAGGATTAGATACCCTGGTAGTCCACGCTGTAAACGTTGGGCACTAGGTGT
GGGGGCCACCCGTGGTTTCTGCGCCGTAGCTAACGCTTTAAGTGCCCCGCCTGGGGAGTA
CGG
>I6629V002B0CB2 length=361 xy=0706_3552 region=2 run=R_2014_12_30_12_21_21_
GCGGAGGGAGCTAGCGTTATTCGGAATTACTGGGCGTAAAGCGCACGTAGGCGGCTTTGT
AAGTTAGAGGTGAAAGCCTGGAGCTCAACTCCAGAATTGCCTTTAAGACTGCATCGCTTG
AATCCAGGAGAGGTGAGTGGAATTCCGAGTGTAGAGGTGAAATTCGTAGATATTCGGAAG
AACACCAGTGGCGAAAGCGGCTCACTGGACTGGTATTGACGCTGAGGTGCGAAAGCGTGG
GGAGCAAACAGGATTAGATACCCTGGTAGTCCACGCCGTAAACGATGATAACTAGCTGTC
GGGGCTCTTAGAGCTTCGGTGGCGCAGCTAACGCATTAAGTTATCCGCCTGGGGAGTACG
G
>I6629V002B0CG4 length=23 xy=0706_3734 region=2 run=R_2014_12_30_12_21_21_
GAGATGCCGCCTGGGGAGTACGG
>I6629V002B0CJT length=360 xy=0706_3831 region=2 run=R_2014_12_30_12_21_21_
GCGTAGGGTGCAAGCGTTAATCGGAATTACTGGGCGTAAAGCGTGCGCAGGCGGTTGTGC
AAGACAGATGTGAAATCCCCGGGCTCAACCTGGGAATTGCATTTGTGACTGCACGGCTAG
AGTGTGTCAGAGGGGGGTAGAATTCCACGTGTAGCAGTGAAATGCGTAGAGATGTGGAGG
AATACCGATGGCGAAGGCAGCCCCCTGGGATAACACTGACGCTCATGCACGAAAGCGTGG
GGAGCAAACAGGATTAGATACCCTGGTAGTCCACGCCCTAAACGATGTCAACTAGTTGTC
GGGTCTTAATTGACTTGGTAACGCAGCTAACGCGTGAAGTTGACCGCCTGGGGAGTACGG
>I6629V002B0CK0 length=361 xy=0706_3874 region=2 run=R_2014_12_30_12_21_21_
GCGGAGGGAGCTAGCGTTATTCGGAATTACTGGGCGTAAAGCGCACGTAGGCGGCTTTGT
AAGTTAGAGGTGAAAGCCTGGAGCTCAACTCCAGAATTGCCTTTAAGACTGCATCGCTTG
AATCCAGGAGAGGTGAGTGGAATTCCGAGTGTAGAGGTGAAATTCGTAGATATTCGGAAG
AACACCAGTGGCGAAGGCGGCTCACTGGACTGGTATTGACGCTGAGGTGCGAAAGCGTGG
GGAGCAAACAGGATTAGATACCCTGGTAGTCCACGCCGTAAACGATGATAACTAGCTGTC
GGGGCTCTTAGAGCTTCGGTGGCGCAGCTAACGCATTAAGTTATCCGCCTGGGGAGTACG
G
>I6629V002B0CKW length=361 xy=0706_3870 region=2 run=R_2014_12_30_12_21_21_
ACGGAGGGAGCTAGCGTTATTCGGAATTACTGGGCGTAAAGCGCACGTAGGCGGCTTTGT
AAGTTAGAGGTGAAAGCCTGGAGCTCAACTCCAGAATTGCCTTTAAGACTGCATCGCTTG
AATCCAGGAGAGGTGAGTGGAATTCCGAGTGTAGAGGTGAAATTCGTAGATATTCGGAAG
AACACCAGTAGCGAAGGCGGCTCACTGGGCTGGTATTGACGCTGAGGTGCGAAAGCGTGG
GGAGCAAACAGGATTAGATACCCTGGTAGTCCACGCCGTAAACGATGATAACTAGCTGTC
GGGGCTCTTAGAGCTTCGGTGGCGCAGCTAACGCATTAAGTTATCCGCCTGGGGAGTACG
G
>I6629V002B0COA length=24 xy=0706_3992 region=2 run=R_2014_12_30_12_21_21_
GGGATGGCCGCCTGGGGAGTACGG
>I6629V002B0CWH length=361 xy=0707_0191 region=2 run=R_2014_12_30_12_21_21_
ACGTAGGGTGCAAGCGTTAATCGGAATTACTGGGCGTAAAGCGTGCGCAGGCGGTTTTGT
AAGACAGTGGTGAAATCCCCGGGCTCAACCTGGGAACTGCCATTGTGACTGCAAGGCTGG
AGTGCGGCAGAGGGGGATGGAATTCCGCGTGTAGCAGTGAAATGCGTAGATATGCGGAGG
AACACCGATGGCGAAGGCAATCCCCTGGGCCTGCACTGACGCTCATGCACGAAAGCGTGG
GGAGCAAACAGGATTAGATACCCTGGTAGTCCACGCCCTAAACGATGTCAACTGGTTGTT
GGGAATTTATTTTCTTCAGTAACGAAGCTAACGCGTGAAGTTGGCCGCCTGGGGAGTACG
G
>I6629V002B0CWK length=329 xy=0707_0194 region=2 run=R_2014_12_30_12_21_21_
ACGGAGGGAGCTAGCGTTAGTTCGGAATTACTGGGCGTAAAGCGCACGTAGGCGGCTTTG
GTAAGTTAGAGGTGAAAGCCTGGAGCTCAACTCCAGAATTGCCTTTAAGACTGCATCGCT
TGAATCCAGGAGAGGTGAGTGGAATTCCGAGTGTAGAGGTGAAATTCGTAGATATTCGGA
AGAACACCAGTGGCGAAGGCGGCTCACTGGACTGGTATTGACGCTGAGGTGCGAAAGCGT
GGGGAGCAAACAGGATTAGATACCCTGGTAGTCTACGCCGTAAACGATGATAACTAGCTG
TCGGGGCTCTTAGAGCTTCGGTGGCGCAG
>I6629V002B0CYF length=24 xy=0707_0261 region=2 run=R_2014_12_30_12_21_21_
GAGATGGCCGCCTGGGGAGTACGG
>I6629V002B0D09 length=364 xy=0707_1659 region=2 run=R_2014_12_30_12_21_21_
ACGTAGGGTGCGAGCGTTGTCCGGAATTATTGGGCGTAAAGGGCTCGTAGGCGGTTTGTC
GCGTCGGGAGTGAAAAACCAGGTGCTTAACACCTGGCTTGCTTTCGATACGGGCAGACTA
GAGGTATTCAGGGGAGAACGGAATTCCTGGTGTAGCGGTGAAATGCGCAGATATCAGGAG
GAACACCGGTGGCGAAGGCGGTTCTCTGGGAATGACCTGACGCTGAGGAGCGAAAGTGTG
GGGAGCGAATAGGATTAGATACCCTGGTAGTCCACACCGTAAACGTTGGGCGCTAGGTGT
GGGGTCCATTCCACGGATTCCGTGCCGCAGCTAACGCATTAAGCGCCCCGCCTGGGGAGT
ACGG
>I6629V002B0D2B length=361 xy=0707_1697 region=2 run=R_2014_12_30_12_21_21_
ACAGAGGGTGCAAGCGTTAATCGGAATTACTGGGCGTAAAGCGCACGTAGGCGGTTGGTT
AAGTTGGATGTGAAAGCCCCGGGCTCAACCTGGGAATTGCATTCAAAACTGGCCAACTAG
AATACGGGAGAGGGGGGTAGAATTCCAAGTGTAGCGGTGAAATGCGTAGAGATTTGGAGG
AATACCAGTGGCGAAGGCGGCCCCCTGGCCCGATATTGACGCTGAGGTGCGAAAGCGTGG
GGAGCAAACAGGATTAGATACCCTGGTAGTCCACGCCGTAAACGATGTCTACTAGCTGTT
CGTGGTCTTGTACTGTGAGTAGCGCAGCTAACGCACTAAGTAGACCGCCTGGGGAGTACG
G
>I6629V002B0D3Q length=24 xy=0707_1748 region=2 run=R_2014_12_30_12_21_21_
GAGATGGCCGCCTGGGGAGTACGG
>I6629V002B0DDF length=361 xy=0707_0801 region=2 run=R_2014_12_30_12_21_21_
ACGGAGGGAGCTAGCGTTATTCGGAATTACTGGGCGTAAAGCGCACGTAGGCGGCTTTGT
AAGTTAGAGGTGAAAGCCTGGAGCTCAACTCCAGAATTGCCTTTAAGACTGCATCGCTTG
AATCCAGGAGAGGTGAGTGGAATTCCGAGTGTAGAGGTGAAATTCGTAGATATTCGGAAG
AACACCAGTGGCGAAGGCGGCTCACTGGACTGGTATTGACGCTGAGGTGCGAAAGCGTGG
GGAGCAAACAGGATTAGATACCCTGGTAGTCCACGCCGTAAACGATGATAACTAGCTGTC
GGGGCTCTTAGAGCTTCGGTGGCGCAGCTAACGCATTAAGTTATCCGCCTGGGGAGTACG
G
>I6629V002B0DME length=24 xy=0707_1124 region=2 run=R_2014_12_30_12_21_21_
GGGATGGCCGCCTGGGGAGTACGG
>I6629V002B0DOG length=363 xy=0707_1198 region=2 run=R_2014_12_30_12_21_21_
ACGGAGGGAGCTAGCGTTATTCGGAATTACTGGGCGTAAAGCGCACGTAGGCGGCTTTGT
AAGTTAGAGGTGAAAGCCTGGAGCTCAACTCCAGAATTGCCTTTGAGACTGCATCGCTTG
AATCCAGGGAGAGGTGAGTGGAATTCCGAGTGTAGAGGTGAAATTCGTAGATATTCGGAA
GAACACCAGTGGCGAAGGCGGCTCACTGGACTGGGTATTGACGCTGAGGTGCGAAAGCGT
GGGGAGCAAACAGGATTAGATACCCTGGTAGTCCACGCCGTAAACGATGATAACTAGCTG
TCGGGGCTCTTAGAGCTTCGGTGGCGCAGCTAACGCATTAAGTTATCCGCCTGGGGAGTA
CGG
>I6629V002B0DSD length=360 xy=0707_1339 region=2 run=R_2014_12_30_12_21_21_
ACGTAGGGTGCAAGCGTTAATCGGAATTACTGGGCGTAAAGCGTGCGCAGGCGGTTTTGT
AAGTCTGACGTGAAATCCCCGGGCTCAACCTGGGAATTGCGTTGGAGACTGCAAGGCTAG
GATCTGGCAGAGGGGGGTAGAATTCCACGTGTAGCAGTGAAATGCGTAGAGATGTGGAGG
AACACCGATGGCGAAGGCAGCCCCCTGGGTCAAGATTGACGCTCATGCACGAAAGCGTGG
GGAGCAAACAGGATTAGATACCCTGGTAGTCCACGCCCTAAACGATGTCTACTAGTTGTC
GGGTTTTAATTAACTTGGTAACGCAGCTAACGCGTGAAGTAGACCGCCTGGGGAGTACGG
>I6629V002B0DSF length=362 xy=0707_1341 region=2 run=R_2014_12_30_12_21_21_
ACGGAGGGAGCTAGCGTTATTCGGAATTACTGGGCGTAAAGCGCACGTAGGCGGCTTTGT
AAGTTAGAGGTGAAAGCCTGGAGCTCAACTCCAGAATTGCCTTTAAGACTGCATCGCTTG
AATCCAGGAGAGGTGAGTGGAATTCCGAGTGTAGAGGTGAAATTCATAGATATTCGGAAG
AACACCAGTGGCGAAGGCGGCTCACTGGACTGGTATTGACGCTGAGGTGCGAAAGCGTGG
GGAGCAAACAGGATTAGATACCCTGGTAGTCCACGCCGTAAACGATGATAACTAGCTGTC
GGGGCTCTTAGAGCTTCGGTGGCGCAGCTAACGCATTAAGTTAGCCGCCTAGGGGAGTAC
GG
>I6629V002B0E1L length=362 xy=0707_2967 region=2 run=R_2014_12_30_12_21_21_
ACGGAGGGAGCTAGCGTTATTCGGAATTACTGGGCATAAAGCGCACGTAGGCGGCTTTGT
AAGTTAGAGGTGAAAGCCTGGAGCTCAACTCCAGAATTGCCTTTAAGACTGCATCGCTTG
AATCCAGGAGAGGTGAGTGGAATTCCGAGTGTAGAGGTGAAATTCGTAGATATTCGGAAG
AACACCAGTGGCGAAGGCGGCTCACTGGACTGGTATTGACGCTGAGGTGCGAAAGCGTGG
GGAGCAAACAGGATTAGGTACCCTGGTAGTCCACGCCGTTAAACGATGATAACTAGCTGT
CGGGGCTCTTAGAGCTTCGGTGGCGCAGCTAACGCATTAAGTTAGCCGCCTGGGGAGTAC
GG
>I6629V002B0E7W length=24 xy=0707_3194 region=2 run=R_2014_12_30_12_21_21_
GAGATGGCCGCCTGGGGAGTACGG
>I6629V002B0E80 length=360 xy=0707_3234 region=2 run=R_2014_12_30_12_21_21_
ACGTAGGGTGCAAGCGTTAATCGGAATTACTGGGCGTAAAGCGTGCGCAGGCGGTTTTGT
AAGACAGTGGTGAAATCCCCGGGCTCAACCTGGGAACTGCCATTGTGACTGCAAGGCCAG
AGTGCGGCAGAGGGGGATGGAATTCCGCGTGTAGCAGTGAAATGCGTAGATATGCGGAGG
AACACCGATGGCGAAGGCAATCCCCTGGGCCTGCACTGACGCTCATGCACGAAAGCGTGG
GGAGCAAACAGGATTAGATACCCTGGTAGTCCACGCCCTAAACGATGTCAACTGGTTGTT
GGGTCTTAACTGACTCAGTAACGAAGCTAACGCGTGAAGTTGACCGCCTGGGGAGTACGG
>I6629V002B0EAU length=363 xy=0707_2004 region=2 run=R_2014_12_30_12_21_21_
ACGGAGGGAGCTAGCGTTATTCGGAATTACTGGGCGTAAAGCGCACGTAGGCGGCTTTGT
AAGTTAGAGGTGAAAGCCTGGAGCTCAACTCCAGGAATTGCCTTTAAGACTGCATCGCTT
GAATCCAGGAGAGGTGAGTGGAATTCCGAGTGTAGAGGTGAAATTCGTAGATATTCGGAA
GAACACCAGTGGCGAAGGCGGCTCACTGGACTGGTATTGACGCTGAGGTGCGAAAGCGTG
GGGAGCAAACAGGATTAGATACCCTGGTAGTCCACGCCGTAAACGATGATAACTAGCTGT
CGGGGCTCTTAGAGCTTCGGTGGCGCAGCTAACGCATTAAGTTATCCGCCGTGGGGAGTA
CGG
>I6629V002B0EBW length=360 xy=0707_2042 region=2 run=R_2014_12_30_12_21_21_
ACGGAGGGGGTTAGCGTTGTTCGGAATGACTGGGCGTAAAGCGCGCGTAGGCGGATCATC
AAGTCGGGGGTGAAATCCCGGGGCTCAACCCCGGAATGGCCTTCGAGACTGGTGGTCTTG
AGTTCGAGAGAGGTGAGTGGAATTCCGAGTGTAGAGGTGAAATTCGTAGATATTCGGAGG
AACACCAGTGGCGAAGGCGGCTCACTGGCTCGACACTGACGCTGAGGTGCGAAAGCGTGG
GGAGCAAACAGGATTAGATACCCTGGTAGTCCACGCCGTAAACGATGAATGCCAGACGTC
GGGGGGCTTGCTCTTCGGTGTCACACCTAACGGATTTAGCATTCCGCCTGGGGAGTACGG
>I6629V002B0ECI length=361 xy=0707_2064 region=2 run=R_2014_12_30_12_21_21_
ACGGAGGGAGCTAGCGTTATTCGGAATTACTGGGCGTAAAGCGCACGTAGGCGGCTTTGT
AAGTTAGAGGTGAAAGCCTGGAGCTCAACTCCAGAATTGCCTTTAAGACTGCATCGCTTG
AATCCAGGAGAGGTGAGTGGAATTCCGAGTGTAGAGGTGAAATTCGTAGATATTCGGAAG
AACACCAGTGGCGAAGGCGGCTCACTGGACTGGTATTGACGCTGAGGTGCGAAAGCGTGG
GGAGCAAACAGGATTAGATACCCTGGTAGTCCACGCCGTAAACGATGATAACTAGCCGTC
GGGGCTCTTAGAGCTTCGGTGGCGCAGCTAACGCATTAAGTTATCCGCCTGGGGAGTACG
G
>I6629V002B0ECM length=361 xy=0707_2068 region=2 run=R_2014_12_30_12_21_21_
ACAGAGGGTGCAAGCGTTAATCGGAATTACTGGGCGTAAAGCGCGCGTAGGTGGTTCGTT
AAGTTGGATGTGAAAGCCCCGGGCTCAACCTGGGAACTGCATCCAAAACTGGCGAGCTAG
AGTATGGTAGAGGGTGGTGGAATTTCCTGTGTAGCGGTGAAATGCGTAGATATAGGAAGG
AACACCAGTGGCGAAGGCGACCACCTGGACTGATACTGACACTGAGGTGCGAAAGCGTGG
GGAGCAAACAGGATTAGATACCCTGGTAGTCCACGCCGTAAACGATGTCAACTAGCCGTT
GGAATCCTTGAGATTTTAGTGGCGCAGCTAACGCATTAAGTTGACCGCCTGGGGACTACG
G
>I6629V002B0ECZ length=24 xy=0707_2081 region=2 run=R_2014_12_30_12_21_21_
GAGATGGCCGCCTGGGGAGTACGG
>I6629V002B0EHA length=360 xy=0707_2236 region=2 run=R_2014_12_30_12_21_21_
ACGTAGGGTGCAAGCGTTAATCGGAATTACTGGGCGTAAAGCGTGCGCAGGCGGTTTTGT
AAGACAGAGGTGAAGTCCCCGGGCTCAACCTGGGAACTGCCTTTGTGACTGCAAGGCTGG
AGTGCGGCAGAGGGGGATGGAATTCCGCGTGTAGCAGTGAAATGCGTAGATATGCGGAGG
AACACCGATGGCGAAGGCAATCCCCTGGGCCTGCACTGACGCTCATGCACGAAAGCGTGG
GGAGCAAACAGGATTAGATACCCTGGTAGTCCACGCCCTAAACGATGTCAACTGGTTGTT
GGGTCTTCACTGACTCAGTAACGAAGCTAACGCGTGAAGTTGACCGCCTGGGGAGTACGG
>I6629V002B0EL7 length=361 xy=0707_2413 region=2 run=R_2014_12_30_12_21_21_
ACGGAGGGAGCTAGCGTTATTCGGAATTACTGGGCGTAAAGCGCACGTAGGCGGCTTTGT
AAGTTAGAGGTGAAAGCCTGGAGCTCAACTCCAGAATTGCCTTTAAGACTGCATCGCTTG
AATCCAGGAGAGGTGAGTGGAATTCCGAGTGTAGAGGTGAAATTCGTAGATATTCGGAAG
AACACCAGTGGCGAAGGCGGCTCACTGGACTGGTATTGACGCTGAGGTGCGAAAGCGTGG
GGAGCAAACAGGATTAGATACCCTGGTAGTCCACGCCGTAAACGATGATAACTAGCTGTC
GGGGCTTTTAGAGCTTCGGTGGCGCAGCTAACGCATTAAGTTATCCGCCTGGGGAGTACG
G
>I6629V002B0ELX length=24 xy=0707_2403 region=2 run=R_2014_12_30_12_21_21_
GGGATGGCCGCCTGGGGAGTACGG
>I6629V002B0ENT length=361 xy=0707_2471 region=2 run=R_2014_12_30_12_21_21_
ACGGAGGGAGCTAGCGTTATTCGGAATTACTGGGCGTAAAGCGCACGTAGGCGGCTTTGT
AAGTTAGAGGTGAAAGCCTGGAGCTCAACTCCAGAATTGCCTTTAAGACTGCATCGCTTG
AATCCAGGAGAGGTGAGTGGAATTCCGAGTGTAGAGGTGAAATCCGTAGATATTCGGAAG
AACACCAGTGGCGAAGGCGGCTCACTGGACTGGTATTGACGCTGAGGTGCGAAAGCGTGG
GGAGCAAACAGGATTAGATACCCTGGTAGTCCACGCCGTAAACGATGATAACTAGCTGTC
GGGGCTCTTAGAGCTTCGGTGGCGCAGCTAACGCATTAAGTTATCCGCCTGGGGAGTACG
G
>I6629V002B0EPE length=361 xy=0707_2528 region=2 run=R_2014_12_30_12_21_21_
ACGGAGGGTGCAAGCGTTAATCGGAATTACTGGGCGTAAAGCGCACGCAGGCGGTTGGAT
AAGTTAGATGTGAAAGCCCCGGGCTCAACCTGGGAATTGCATTTAAAACTGTCCAGCTAG
AGTCTTGTAGAGGGGGGTAGAATTCCAGGTGTAGCGGTGAAATGCGTAGAGATCTGGAGG
AATACCGGTGGCGAAGGCGGCCCCCTGGACAAAGACTGACGCTCGGGTGCGAAAGCGTGG
GGAGCAAACAGGATTAGATACCCTGGTAGTCCACGCCGTAAACGATGTCGATTTGGAGGC
TGTGCCCTTGAGACGTGGCTTCCGGAGCTAACGCGTTAAATCGACCGCCTGGGGAGTACG
G
>I6629V002B0EQO length=361 xy=0707_2574 region=2 run=R_2014_12_30_12_21_21_
GCGGAGGGAGCTAGCGTTATTCGGAATTACTGGGCGTAAAGCGCACGTAGGCGGCTTTGT
AAGTTAGAGGTGAAAGCCTGGAGCTCAACTCCAGAATTGCCTTTAAGACTGCATCGCTTG
AATCCAGGAGAGGTGAGTGGAATTCCGAGTGTAGAGGTGAAATTCGTAGATATTCGGAAG
AACACCAGTGGCGAAGGCGGCTCACTGGACTGGTATTGACGCTGAGGTGCGAAAGCGTGG
GGAGCAAACAGGATTAGATACCCTGGTAGTCCACGCCGTAAACGATGATAACTAGCTGTC
GGGGCTCTTAGAGCTTCGGTGGCGCAGCTAACGCATTAAGTTATCCGCCTGGGGAGTACG
G
>I6629V002B0EW7 length=361 xy=0707_2809 region=2 run=R_2014_12_30_12_21_21_
ACGGAGGGAGCTAGCGTTATTCGGAATTACTGGGCGTAAAGCGCACGTAGGCGGCTTTGT
AAGTTAGAGGTGAAAGCCTGGAGCTCAACTCCAGAATTGCCTTTAAGACTGCATCGCTTG
AATCCAGGAGAGGTGAGTGGAATTCCGAGTGTAGAGGTGAAATTCGTAGATATTCGGAAG
AACACCAGTGGCGAAGGCGGCTCACTGGACTGGTATTGACGCTGAGGTGCGAAAGCGTGG
GGAGCAAACAGGATTAGATACCCTGGTAGTCCACGCCGTAAACGATGATAACTAGCTGTC
GGGGCTCTTAGAGCTTCGGTGGCGCAGCTAACGCATTAAGTTATCCGCCTGGGGAGTACG
G
>I6629V002B0EZ0 length=361 xy=0707_2910 region=2 run=R_2014_12_30_12_21_21_
ACAGAGGGTGCAGGCGTTAATCGGAATTACTGGGCGTAAAGCGCGCGTAGGTGGTTCGTT
AAGTTGGATGTGAAAGCCCCGGGCTCAACCTGGGAACTGCATCCAAAACTGGCGCGCTAG
AGTATGGTAGAGGGTGGTGGAATTTCCTGTGTAGCGGTGAAATGCGTAGATATAGGAAGG
AACACCAGTGGCGAAGGCGACCACCTGGGCTGATACTGACACTGAGGTGCGAAAGCGTGG
GGAGCAAACAGGATTAGATACCCTGGTAGTCCACGCCGTAAATGATGTCAACTAGCCGTT
GGAATCCTTGAGATTTTAGTGGCACAGCTAACGCATTAAGTTGACCGCCTGGGGAGTACG
G
>I6629V002B0F1A length=362 xy=0708_0156 region=2 run=R_2014_12_30_12_21_21_
ACAGAGGGGGCAAGCGTTGTTCGGAATTACTGGGCGTAAAGGGCGCGTGGGCGGCCTGTT
AAGTCGAACGTGAAATCCCCGGGCTCAACCCGGGAACTGCGTCCGAAACTGGCAGGCTCG
AATTCGGGAGAGGGATGCGGAATTCCAGGTGTAGCGGTGAAATGCGTAGATATCTGGAGG
AACATCGGTGGCGAAGGCGGCATCCTGGACCGATATTGACGCTGAGGCGCGAAAGCCAGG
GGAGCAAACGGGATTAGATACCCCGGTAGTCCTGGCCCTAAACGATGAATGCTTGGTGTG
GCGGGTATCGATCCCTGCCGTGCCGAAGCTAACGCATTAAGCATTCCGCCTGGGGAGTAC
GG
>I6629V002B0F66 length=360 xy=0708_0368 region=2 run=R_2014_12_30_12_21_21_
GCGTAGGGTGCAAGCGTTAATCGGAATTACTGGGCGTAAAGCGTGCGCAGGCGGTTTTGT
AAGACAGAGGTGAAATCCCCGGGCTCAACCTGGGAACTGCCTTTGTGACTGCAAGGCTGG
AGTGCGGCAGAGGGGGATGGAATTCCGCGTCTAGCAGTGAAATGCGTAGATATGCGGAGG
AACACCGATGGCGAAGGCAATCCCCTGGGCCTGCACTGACGCTCATGCACGAAAGTGTGG
GGAGCAAACAGGATTAGATACCCTGGTAGTCCACGCCCTAAACGATGTCAACTGGTTGTT
GGGTCTTCACTGACTCAGTAACGAAGCTAACGCGTGAAGTTGACCGCCTGGGGAGTACGG
>I6629V002B0F8E length=23 xy=0708_0412 region=2 run=R_2014_12_30_12_21_21_
GAGATGCCGCCTGGGGAGTACGG
>I6629V002B0FF7 length=353 xy=0707_3493 region=2 run=R_2014_12_30_12_21_21_
GCGTAGGGTGCAAGCGTTAATCGGAATTACTGGGCGTAAAGCGTGCGCAGGCGGTTATGC
AAGACAGATGTGAAATCCCCGGGCTCAACCTGGGAACTGCATTTGTGACTGCATGGCTAG
AGTGCGGCAGAGGGGGATGGAATTCCGCGTGTAGCAGTGAAATGCGTAGATATGCGGAGG
AGCACCGATGGCGAAGGCAATCCCCTGGGCCTGCACTGACGCTCATGCACGAAAGCGTGG
GGAGCAAACAGGATTAGATACCCTGGTAGTCCACGCCCTAAACGATGTCAACTGGTTGTT
GGGAGGGTTTCTTCCCAGTACGAAGCTAACGCGTGAAGTTGACCGCCTGGGGA
>I6629V002B0FHL length=24 xy=0707_3543 region=2 run=R_2014_12_30_12_21_21_
GAGATTGCCGCCTGGGGAGTACGG
>I6629V002B0FJJ length=361 xy=0707_3613 region=2 run=R_2014_12_30_12_21_21_
ACGGAGGGAGCTAGCGTTATTCGGAATTACTGGGCGTAAAGCGCACGTAGGCGGCTTTGT
AAGTTAGAGGTGAAAGCCTGGAGCTCAACTCCAGAATTGCCTTTAAGACTGCATCGCTTG
AATCCAGGAGAGGTGAGTGGAATTCCGAGTGTAGAGGTGAAATTCGTAGATATTCGGAAG
AACACCAGTAGCGAAGGCGGCTCACTGGGCTGGTATTGACGCTGAGGTGCGAAAGCGTGG
GGAGCAAACAGGATTAGATACCCTGGTAGTCCACGCCGTAAACGATGATAACTAGCTGTC
GGGGCTCTTAGAGCTTCGGTGGCGCAGCTAACGCATTAAGTTATCCGCCTGGGGAGTACG
G
>I6629V002B0FKC length=363 xy=0707_3642 region=2 run=R_2014_12_30_12_21_21_
ACGTAGGGTGCAAGCGTTGTCCGGAATTATTGGGCGTAAAGAGCTCGTAGGCGGTTTGTT
GCGTCGGCTGTGAAAACCTGAGGCTCAACCTCAGGCCTGCAGTCGATACGAGCAGACTAG
AGTGTTGCAGGGGAGACTGGAATTCCTGGTGTAGCGGTGAAATGCGCAGATATCAGGAGG
AACACCGGTGGCGAAGGCGGGTCTCTGGGCAACAACTGACGCTGAGGAGCGAAAGCGTGG
GGAGCGAACAGGATTAGATACCCTGGTAGTCCACGCCGTAAACGTTGGGCGCTAGGTGTG
GGGCTCATTCCACGAGTTCCGTGCCGCAGCTAACGCATTAAGCGCCCCGCCTGGGGAGTA
CGG
>I6629V002B0FMG length=24 xy=0707_3718 region=2 run=R_2014_12_30_12_21_21_
GAGATGGCCGCCTGGGGAGTACGG
>I6629V002B0FQF length=301 xy=0707_3861 region=2 run=R_2014_12_30_12_21_21_
GCGGAGGGAGCTAGCGTTATTCGGAATTACTGGGCGTAAAGCGCACGTAGGCGGCTTTGT
AAGTTAGAGGTGAAAGCCTGGAGCTCAACTCCAGAATTGCCTTTAAGACTGCATCGCTTG
AATCCAGGAGAGGTGAGTGGAATTCCGAGTGTAGAGGTGAAATTCGTAGATATTCGGAAG
AACACCAGTGGCGAAGGCGGCTCACTGGACTGGTATTGACGCTGAGGTGCGAAAGCGTGG
GGAGCAAACAGGATTAGATACCCTGGTAGTCCACGCCGTAAACGATGATAACTAGCTGGT
C
>I6629V002B0FT4 length=24 xy=0707_3994 region=2 run=R_2014_12_30_12_21_21_
GAGATGGCCGCCTGGGGAGTACGG
>I6629V002B0FTW length=24 xy=0707_3986 region=2 run=R_2014_12_30_12_21_21_
GAGATGGCCGCCTGGGGAGTACGG
>I6629V002B0FY8 length=24 xy=0708_0082 region=2 run=R_2014_12_30_12_21_21_
GAGATGGCCGCCTGGGGAGTACGG
>I6629V002B0FZV length=24 xy=0708_0105 region=2 run=R_2014_12_30_12_21_21_
GAGACGACCGCCTGGGGAGTACGG
>I6629V002B0FZZ length=391 xy=0708_0109 region=2 run=R_2014_12_30_12_21_21_
ACGGAGGGAGCTAGCGTTATTCGGAATTACTGGGCGTAAAGCGCACGTAGGCGGCTTTGT
AAGTTAGAGGTGAAAGCCTGGAGCTCAACTCCAGAATTGCCTTTAAGACTGCATCGCTTG
AATCCAGGAGAGGTGAGTGGAATTCCGAGTGTAGGGGTGAAATTCGTAGATATTCGGAAG
AACACCAGTGGCGAAGGCGGCTCACTGGACTGGTATTGACGCTGAGGTGCGAAAGCGTGG
GGAGCAAACAGGATTAGATACCCTGGTAGTCCACGCCGTAAACGATGATAACTAGCTGTC
GGGGGCTCTTAGAGCTTCGGTGGCGCAGCTAACGCATTAAGTTATCCGCCTGGGGAGTAC
GGCTGAGACTCCCAAGGCACACAGGGGGATA
>I6629V002B0G0N length=360 xy=0708_1429 region=2 run=R_2014_12_30_12_21_21_
ACGAAGGGGGCTAGCGTTGTTCGGAATCACTGGGCGTAAAGCGCACGTAGGCGGATCTTT
AAGTCAGGGGTGAAATCCCGAGGCTCAACCTCGGAACTGCCTTTGATACTGGGGATCTCG
AGTTCGGGAGAGGTGAGTGGAACTGCGAGTGTAGAGGTGAAATTCGTAGATATTCGCAAG
AACACCAGTGGCGAAGGCGGCTCACTGGCCCGATACTGACGCTGAGGTGCGAAAGCGTGG
GGAGCAAACAGGATTAGATACCCTGGTAGTCCACGCCGTAAACTATGGATGCTAGCCGTT
AGGCAGCTTGCTGCTTAGTGGCGCAGCTAACGCTTTAAGCATCCCGCCTGGGGAGTACGG
>I6629V002B0GG9 length=24 xy=0708_0731 region=2 run=R_2014_12_30_12_21_21_
GAGATGGCCGCCTGGGGAGTACGG
>I6629V002B0GN1 length=362 xy=0708_0975 region=2 run=R_2014_12_30_12_21_21_
ACGTAGGTGGCAAGCGTTGTCCGGATTTATTGGGCGTAAAGAGCGCGCAGGCGGTTCGTT
AAGTCCGAGGTGAAATCTCCCGGCTCAACTGGGAGGGGTCTTCGGATACTGGCGGACTTG
AGGAGTGCAGAGGTGAGTGGAATTCTCGGTGTAGTGGTGAAATGCGTAGATATCGAGAGG
AACACCAGCGGCGAAGGCGGCTCACTGGGCACCACCTGACGCTGAGGCGCGAAAGCGTGG
GGAGCGAACCGGATTAGATACCCGGGTAGTCCACGCCGTAAACGATGGGCACTAGGTGTG
AGGGGTATTGACCCCCTTCGTGCCGAAGCTAACGCAATAAGTGCCCCGCCTGGGGAGTAC
GG
>I6629V002B0GOM length=361 xy=0708_0996 region=2 run=R_2014_12_30_12_21_21_
ACGAAGGGGGCTAGCGTTGCTCGGAATTACTGGGCGTAAAGGGCGCGTAGGCGGTCATTT
TAGTCAGGCGTGAAATTCCCGGGCTTAACCTGGGGACTGCGCTTGATACTGGGTGACTTG
AGGGTGGAAGAGGGTCGTGGAATTCCCAGTGTAGAGGTGAAATTCGTAGATATTGGGAAG
AACACCGGTGGCGAAGGCGGCGACCTGGTCCATTACTGACGCTGAGGCGCGACAGCGTGG
GGAGCAAACAGGATTAGATACCCTGGTAGTCCACGCCGTAAACGATGTGCGCTGGATGTT
GGGTGACCTAGTCACTCAGTGTCGTAGCCAACGCGGTAAGCGCACCGCCTGGGGAGTACG
G
>I6629V002B0GP5 length=22 xy=0708_1051 region=2 run=R_2014_12_30_12_21_21_
GAGATCCGCCTGGGGAGTACGG
>I6629V002B0GQS length=360 xy=0708_1074 region=2 run=R_2014_12_30_12_21_21_
ACGAAGGGGGCTAGCGTTGCTCGGAATTACTGGGCGTAAAGGGCGCGTAGGCGGATCGTT
AAGTCAGAGGTGAAATCCTAGGGCTCAACCCTGGAACTGCCTTTGATACTGGCGATCTTG
AGTATGAGAGAGGTATGTGGAACTCCGAGTGTAGAGGTGAAATTCGTAGATATTCGGAAG
AACACCAGTGGCGAAGGCGACATACTGGCTCATTACTGACGCTGAGGCGCGAAAGCGTGG
GGAGCAAACAGGATTAGATACCCTGGTAGTCCACGCCGTAAACGATGATTGCTAGTTGTC
GGGCTGCATGCAGTTCGGTGACGCAGCTAACGCATTAAGCAATCCGCCTGGGGAGTACGG
>I6629V002B0GR7 length=361 xy=0708_1125 region=2 run=R_2014_12_30_12_21_21_
GCGGAGGGAGCTAGCGTTGTTCGGAATTACTGGGCGTAAAGCGCGCGTAGGCGGTTATTC
AAGTCAGAGGTGAAAGCCCGGGGCTCAACCCCGGAACTGCCTTTGAAACTAGATAACTAG
AATCTTGGAGAGGTCAGTGGAATTCCGAGTGTAGAGGTGAAATTCGTAGATATTCGGAAG
AACACCAGTGGCGAAGGCGACTGACTGGACAAGTATTGACGCTGAGGTGCGAAAGCGCGG
GGAGCAAACAGGATTAGATACCCTGGTAGTCCACGCCGTAAACGATGATAACTAGCTGTC
CGGGCACTTGGTGTTTGGGTGGCGCAGCTAACGCATTAAGTTATCCGCCTGGGGAGTACG
G
>I6629V002B0GX3 length=360 xy=0708_1337 region=2 run=R_2014_12_30_12_21_21_
ACGAAGGGGGCTAGTGTTGTTCGGAATTACTGGGCGTAAAGCGCACGTAGCCGGATATTT
AAGTCAGGGGTGAAATCCCAGAGCTCAACTCTGGAACTGCCTTTGATACTGGGTATCTTG
AGTATGGAAGAGGTAAGTGGAATTGCGAGTGTAGAGGTGAAATTCGTAGATATTCGCAGG
AACACCAGTGGCGAAGGCGGCTTACCGGTCCATTACTGACGCTGAGGTGCGAAAGCGTGG
GGAGCAAACAGGATTAGATACCCTGGTAGTCCACGCCGTAAACGATGAATGTTAGCCGTC
GGGCAGTATACTGTTCGGTGGCGCAGCTAACGCATTAAACATTCCGCCTGGGGAGTACGG
>I6629V002B0H6R length=24 xy=0708_2945 region=2 run=R_2014_12_30_12_21_21_
GAGATGGCCGCCTGGGGAGTACGG
>I6629V002B0HMT length=363 xy=0708_2227 region=2 run=R_2014_12_30_12_21_21_
ACGTAGGGTGCAAGCGTTGTCCGGAATTGTTGGGCGTAAAGGGCTCGTAGGCGGTCTGTT
GCGTCGGGAGTGAAAACTCAGGGCTTAACCCTGAGCCTGCTTCCGATACGGGCAGACTAG
AGGTATGCAGGGGAGAACGGAACTCCTGGTGTAGCGGTGAAATGCGCAGATATCAGGAGG
AACACCGGTGGCGAAGGCGGTTCTCTGGGCATTACCTGACGCTGAGGAGCGAAAGTGTGG
GGAGCGAACAGGATTAGATACCCTGGTAGTCCACACCGTAAGCGTTGGGCGCTAGGTGTG
GGACTCATTCCACGAGTTCCGTGCCGCAGCTAACGCATTAAGCGCCCCGCCTGGGGAGTA
CGG
>I6629V002B0HOC length=363 xy=0708_2282 region=2 run=R_2014_12_30_12_21_21_
ACGTAGGGCGCAAGCGTTATCCGGAATTATTGGGCGTAAAGAGCTCGTAGGCGGTTTGTC
GCGTCTGCCGTGAAAGTCCGAGGCTCAACCTCGGATCTGCGGTGGGTACGGGCAGACTAG
AGTGATGTAGGGGAGACTGGAATTCCTGGTGTAGCGGTGAAATGCGCAGATATCAGGAGG
AACACCGATGGCGAAGGCAGGTCTCTGGGCATTTACCGACGCTGAGGAGCGAAAGCATGG
GGAGCGAACAGGATTAGATACCCTGGTAGTCCATGCCGTAAACGTTGGGCACTAGGTGTG
GGGGACATTCCACGTTTTCCGCGCCGTAGCTAACGCATTAAGTGCCCCGCCTGGGGAGTA
CGG
>I6629V002B0HQ6 length=24 xy=0708_2384 region=2 run=R_2014_12_30_12_21_21_
GAGATGGCCGCCTGGGGAGTACGG
>I6629V002B0HSP length=104 xy=0708_2439 region=2 run=R_2014_12_30_12_21_21_
ACAGGAGGGTGCGAGCGTTAATCGGAGTTTACTAGGGCGTAAAGCGTGTCGTAGGACGGC
TCTTTAAGTCGGAATGTGAAAGTCCCCGAGCCTTAACTTGGGAA
>I6629V002B0IIH length=361 xy=0708_3367 region=2 run=R_2014_12_30_12_21_21_
GCGGAGGGTGCAAGCGTTAATCGGAATTACTGGGCGTAAAGCGCACGCAGGCGGTTTGTT
AAGTCAGATGTGAAATCCCCGGGCTCAACCTGGGAACTGCATCTGATACTGGCAAGCTTG
AGTCTCGTAGAGGGGGGTAGAATTCCAGGTGTAGCGGTGAAATGCGTAGAGATCTGGAGG
AATACCGGTGGCGAAGGCGGCCCCCTGGACGAAGACTGTCGCTCAGGTGCGAAAGCGTGG
GGAGCAAACAGGATTAGATACCCTGGTAGTCCACGCCGTAAACGATGTCGACTTGGAGGT
TGTGCCCTTGAGGCGTGGCTTCCGGAGCTAACGCGTTAAGTCGACCGCCTGGGGAGTACG
G
>I6629V002B0IK5 length=22 xy=0708_3463 region=2 run=R_2014_12_30_12_21_21_
GAGATGCCGCCTGGGGAGTACG
>I6629V002B0IKQ length=310 xy=0708_3448 region=2 run=R_2014_12_30_12_21_21_
ACGTAGGGTGCGAGCGTTGTCCGGAGTTACTGGGCGTAAAGAGCTCGTAGGCGGTTTGTC
GCGTCGTTCGTGAAAACTTGGGGCTTAACTTCAAACGTGCGGGCGATACGGGCAGACTTG
AGTACTACAGGGGAGACTGGAATTCCTGGTGTAGCGGTGAAATGCGCAGATATCAGGAGG
AACACCGGTGGCGAAGGCGGGTCTCTGGGTAGTAACTGACGCTGAGGAGCGAAAACGTGG
GTAGCGAACAGGATTAGATACCCTGGTAGTCCACGCCGTAAACGGTGGTACTAGGTGTGG
GTTCCTTTTC
>I6629V002B0IM7 length=360 xy=0708_3537 region=2 run=R_2014_12_30_12_21_21_
ACGAAGGGGGCTAGCGTTGTTCGGATTTACTGGGCGTAAAGGGCGCGTAGGCGGTGCAAT
AAGTCAGGCGTGAAAGCCCCGGGCTCAACCCGGGAATTGCGCTTGATACTGTTGCGCTTG
AATCCAGGAGAGGATGGCGGAATTCCCAGTGTAGAGGTGAAATTCGTAGATATTGGGGAG
AACACCAGTGGCGAAGGCGGCCATCTGGACTGGAATTGACGCTGAGGCGCGAAAGCGTGG
GGAGCAAACAGGATTAGATACCCTGGTAGTCCACGCCGTAAACGATGAGTGCTAGACGTC
GGGAAGCTTGCTTTTCGGTGTCGACGCTAACGCATTAAGCACTCCGCCTGGGGAGTACGG
>I6629V002B0IOU length=360 xy=0708_3596 region=2 run=R_2014_12_30_12_21_21_
ACGTAGGGTGCAAGCGTTAATCGGAATTACTGGGCGTAAAGCGTGCGCAGGCGGTTTTGT
AAGACAGTGGTGAAATCCCCGGGCTCAACCTGGGAACTGCCATTGTGACTGCAAGGCTGG
AGTGCGGCAGAGGGGGATGGAATTCCGCGTGTAGCAGTGAAATGCGTAGATATGCGGAGG
AACACCGATGGCGAAGGCAATCCCCTGGGCCTGCACTGACGCTCATGCACGAAAGCGTGG
GGAGCAAACAGGATTAGATACCCTGGTAGTCCACGCCCTAAACGATGTCTACTGGTTGTT
GGGAATTTATTTTCTCAGTAACGAAGCTAACGCGTGAAGTTGACCGCCTGGGGAGTACGG
>I6629V002B0IOW length=361 xy=0708_3598 region=2 run=R_2014_12_30_12_21_21_
ACGTAGGGTGCAAGCGTTAATCGGAATTACTGGGCGTAAAGCGTGCGCAGGCGGTTTTGT
AAGACAGAGGTGAAATCCCCGGGCTCAACCTGGGAACTGCCTTTGTGACTGCAAGGCTGG
AGTGCGGCAGAGGGGGGATGGAATTCCGCGTGTAGCAGTGAAATGCGTAGATATGCGGAG
GAACACCGATGGCGAAGGCAATCCCCTGGGCCTGCACTGACGCTCATGCACGAAAGCGTG
GGGAGCAAACAGGATTAGATACCCTGGTAGTCCACGCCCTAAACGATGTCAACTGGTTGT
TGGGTCTTCACTGACTCAGTAACGAAGCTAACGCGTGAAGTTGACCGCCTGGGGAGTACG
G
>I6629V002B0IQ9 length=24 xy=0708_3683 region=2 run=R_2014_12_30_12_21_21_
GAGATGGCCGCCTGGGGAGTACGG
>I6629V002B0IQL length=24 xy=0708_3659 region=2 run=R_2014_12_30_12_21_21_
GAGATGGCCGCCTGGGGAGTACGG
>I6629V002B0IQW length=363 xy=0708_3670 region=2 run=R_2014_12_30_12_21_21_
ACGTAGGGTGCAAGCGTTGTCCGGAATTATTGGGCGTAAAGAGCTCGTAGGCGGTTTGTT
GCGTCGGCTGTGAAAACCTGAGGCTCAACCTCAGGCCTGCAGTCGATACGAGCAGACTAG
AGTGTTGCAGGGGAGACTGGAATTCCTGGTGTAGCGGTGAAATGCGCAGATATCAGGAGG
AACACCGGTGGCGAAGGCGGGTCTCTGGGCAACAACTGACGCTGAGGAGCGAAAGCGTGG
GGAGCGAACAGGATTAGATACCCTGGTAGTCCACGCCGTAAACGTTGGGCGCTAGGTGTG
GGGCTCATTCCACGAGTTCCGTGCCGCAGCTAACGCATTAAGCGCCCCGCCTGGGGAGTA
CGG
>I6629V002B0ISC length=361 xy=0708_3722 region=2 run=R_2014_12_30_12_21_21_
ACGGAGGGTGCAAGCGTTAATCGGAATTACTGGGCGTAAAGCGCACGCAGGCGGTTGGAT
AAGTTAGATGTGAAAGCCCCGGGCTCAACCTGGGAATTGCATTTAAAACTGTCCAGCTAG
AGTCTTGTAGAGGGGGGTAGAATTCCAGGTGTAGCGGTGGAATGCGTAGAGATCTGGAGG
AATACCGGTGGCGAAGGCGGCCCCCTGGACAAAGACTGACGCTCAGATGCGAAAGCGTGG
GGAGCAAACAGGATTAGATACCCTGGTAGTCCACGCCGTAAACGATGTCGATTTGGAGGC
TGTGTCCCTGAGACGTGGCTTCCGGAGCTAACGCGTTAAATCGACCGCCTGGGGAGTACG
G
>I6629V002B0ITK length=361 xy=0708_3766 region=2 run=R_2014_12_30_12_21_21_
ACGTAGGGTGCGAGCGTTAATCGGAATTACTGGGCGTAAAGCGTGCGCAGGCGGCTTTGC
AAGACAGATGTGAAATCCCCGGGCTCAACCTGGGAACTGCATTTGTGACTGCAAGGCTAG
AGTGCGGCAGAGGGAGATGGAATTCCGCGTGTAGCAGTGAAATGCGTAGATATGCGGAGG
AACACCGATGGCGAAGGCAATCTCCTGGGGCCTGCACTGACGCTCATGCACGAAAGCGTG
GGGAGCAAACAGGATTAGATACCCTGGTAGTCCACGCCCTAAACGATGTCAACTGGTTGT
TGGACGGCTTGCTGTTCAGTAACGAAGCTAACGCGTGAAGTTGGCCGCCTGGGGAGTACG
G
>I6629V002B0IVV length=361 xy=0708_3849 region=2 run=R_2014_12_30_12_21_21_
GCGGAGGGAGCTAGCGTTGTTCGGAATTACTGGGCGTAAAGCGCACGTAGGCGGCGATTC
AAGTCAGAGGTGAAAGCCCGGGGCTCAACCCCGGAACTGCCTTTGAAACTAGATTGCTAG
AATCCTGGAGAGGTTAGTGGAATTCCGAGTGTAGAGGTGAAATTCGTAGATATTCGGAAG
AACACCAGTGGCGAAGGCGACTAACTGGACAGGTATTGACGCTGGGGTGCGAAAGCGTGG
GGAGCAAACAGGATTAGATACCCTGGTAGTCCACGCCGTAAACGATGATAACTAGCTGTC
CGGGTTCATGGAACTTGGGTGGCGCAGCTAACGCATTAAGTTAGCCGCCTGGGGAGTACG
G
>I6629V002B0IZ1 length=362 xy=0708_3999 region=2 run=R_2014_12_30_12_21_21_
ACGTAGGGGGCCAGCGTTGTCCGAAGTTACTGGGCGTAAAGAGCGCGTAGGCGGGTTCTT
AAGTGAGGGGTGAAAGGTTCGGGCTCAACCCGGACACTGCCTCTCATACTGGGAGCCTTG
AGTATGGGAGAGGCGAGTGGAATTCTTGGTGTAGCGGTGAAATGCGTAGATATCAAGAGG
AACACCCATGGCGAAGGCAGCTCGCTGGCCTATAACTGACGCTGAGGCGCGAAAGCTGGG
GGAGCAAACAGGATTAGATACCCTGGTAGTCCCAGCCGTAAACGATGGATACTAGGTGTC
AGGGGTATCGACCCCCCTGGTGCCGCAGCTAACGCAATAAGTATCCCGCCTGGGGAGTAC
GG
>I6629V002B0J2P length=25 xy=0709_1295 region=2 run=R_2014_12_30_12_21_21_
GAAGATGGCCGCCTGGGGAGTACGG
>I6629V002B0J5F length=361 xy=0709_1393 region=2 run=R_2014_12_30_12_21_21_
ACGGAGGGTGCAAGCGTTAATCGGAATTACTGGGCGTAAAGCGCACGCAGGCGGTCTGTC
AAGTCGGATGTGAAATCCCCGGGCTCAACCTGGGAATTGCATTCGAAACTGGCAGGCTGG
AGTCTTGTAGAGGGGGGTAGAATTCCAGGTGTAGCGGTGAAATGCGTAGAGATCTGGAGG
AATACCGGTGGCGAAGGCGGCCCCCTGGACAGAGACTGACGCTCAGGTGCGAAAGCGTGG
GGAGCAAACAGGATTAGATACCCTGGTAGTCCACGCCGTAAACGATGTCGATTTGGAGGT
TGTGCCCTTGAGGCGTGGCTTCCGGAGCTAACGCGTTAAATCGACCGCCTGGGGAGTACG
G
>I6629V002B0J6C length=361 xy=0709_1426 region=2 run=R_2014_12_30_12_21_21_
ACAGAGGGTGCGAGCGTTAATCGGATTTACTGGGCGTAAAGCGTGCGTAGGCGGCTTTTT
AAGTCGGATGTGAAATCCCCGAGCTTAACTTGGGAATTGCATTCGATACTGGGAAGCTAG
AGTATGGGAGAGGATGGTAGAATTCCAGGTGTAGCGGTGAAATGCGTAGAGATCTGGAGG
AATACCGATGGCGAAGGCAGCCATCTGGCCTAATACTGACGCTGAGGTACGAAAGCATGG
GGAGCAAACAGGATTAGATACCCTGGTAGTCCATGCCGTAAACGATGTCTACTAGCCGTT
GGGGCCTTTGAGGCTTTAGTGGCGCAGCTAACGCGATAAGTAGACCGCCTGGGGAGTACG
G
>I6629V002B0J6L length=52 xy=0709_1435 region=2 run=R_2014_12_30_12_21_21_
GAGATGGCCGCCTGGGGAGTACGGCTGAGACCGCCAAGGCACACAGGGGATA
>I6629V002B0J73 length=355 xy=0709_1489 region=2 run=R_2014_12_30_12_21_21_
ACGTAGGGTGCAAGCGTTGTCCGGAATTATTGGGCGTAAAGAGCTCGTAGGCGGTTTGTT
GCGTCGGCTGTGAAATCCTGACGGGCTCAACCTCAGGCCTGCAGTCGATACGAGCAGACT
AGAGTGTTGCAGGGGGAGACTGGAATTCCTGGTGTAGCGGTGAAATGCGCAGATATCAGG
AGGAACACCGGTGGCCGAAGGCGGGTCTCTGGGCCAACAACTGACGCTGAGGGAGCGAAA
AGCGTGGGGAGCGAACCAGGATTAGATACCCCTGGTAGTCCACGCCGTAAGCGTTGGGCG
CTAGGTGTGGGGCTCAGTTCCACGAGTTCCGTGCCGCAGCGTAACGCATTAAGCG
>I6629V002B0J7E length=24 xy=0709_1464 region=2 run=R_2014_12_30_12_21_21_
GAGATGGCCGCCTGGGGAGTACGG
>I6629V002B0JHB length=363 xy=0709_0525 region=2 run=R_2014_12_30_12_21_21_
ACGTAGGGTGCAAGCGTTGTCCGGAATTATTGGGCGTAAAGAGCTCGTAGGCGGTTTGTT
GCGTCGGCTGTGAAATCCTGAGGCTCAACCTCAGGCCTGCAGTCGATACGAGCAGACTAG
AGTGTTGCAGGGGAGACTGGAATTCCTGGTGTAGCGGTGAAATGCGCAGATATCAGGAGG
AACACCGGTGGCGAAGGCGGGTCTCTGGGCAACAACTGACGCTGAGGAGCGAAAGCGTGG
GGAGCGAACAGGATTAGATACCCTGGTAGTCCACGCCGTAAACGTTGGGCGCTAGGTGTG
GGGCTCATTCCACGAGTTCCGTGCCGCAGCTAACGCATTAAGCGCCCCGCCTGGGGAGTA
CGG
>I6629V002B0JHP length=360 xy=0709_0539 region=2 run=R_2014_12_30_12_21_21_
ACGTAGGGTGCGAGCGTTAATCGGAATTACTGGGCGTAAAGCGTGCGCAGGCGGTCATGC
AAGACAGAGGTGAAATCCCCGGGCTCAACCTGGGAACTGCCTTTGTGACTGCATGGCTGG
AGTGCGGCAGAGGGGGATGGAATTCCGCGTGTAGCAGTGAAATGCGTAGATATGCGGAGG
AACACCGATGGCGAAGGCAATCCCCTGGGCCTGCACTGACGCTCATGCACGAAAGCGTGG
GGAGCAAACAGGATTAGATACCCTGGTAGTCCACGCCCTAAACGATGTCAACTGGTTGTT
GGGGATTTATTTCTTCAGTAACGAAGCTAACGCGTGAAGTTGACCGCCTGGGGAGTACGG
>I6629V002B0JK1 length=24 xy=0709_0659 region=2 run=R_2014_12_30_12_21_21_
GAGATGGCCGCCTGGGGAGTACGG
>I6629V002B0JLS length=362 xy=0709_0686 region=2 run=R_2014_12_30_12_21_21_
ACGGAGGGAGCTAGCGTTATTCGGAATTACTGGGCGTAAAGCGCACGTAGGCGGCTTTGT
AAGTTAGAGGTGAAAGCCTGGAGCTCAACTCCAGAATTGCCTTTAAGACTGCATCGCTTG
AATCCAGGAGAGGTGAGTGGAATTCCGAGTGTAGAGGTGAAATTCGTAGATATTCGGAAG
AACACCAGTGGCGAAGGCGGCTCACTGGACTGGTATTGACGCTGAGGTGCGAAAGCGTGG
GGAGCAAACAGGATTAGATACCCTGGTAGTCCACGCCGTAAACGATGATAACTAGCTGTC
GGGGCTCTTAGAGCTTCGGTGGCGCAGCTAACGCATTAAGTTATCCGCCTGGGGGAGTAC
GG
>I6629V002B0JOB length=24 xy=0709_0777 region=2 run=R_2014_12_30_12_21_21_
GAGATGGCCGCCTGGGGAGTACGG
>I6629V002B0JQN length=24 xy=0709_0861 region=2 run=R_2014_12_30_12_21_21_
GAGATGGCCGCCTGGGGAGTACGG
>I6629V002B0JV2 length=382 xy=0709_1056 region=2 run=R_2014_12_30_12_21_21_
ACGTAGGTGGCAAGCGTTGTCCGGAATTATTGGGCGTAAAGCGCGCGCAGGCGGTCCTTT
AAGTCTGATGTGAAATCTTGCGGCTCAACTGCAAGCGGTCATTGGAAACTGGGGGACTTG
AGTGCAGAAGAGGAAAGTGGAATTCCACGTGTAGCGGTGAAATGCGTAGAGATGTGGAGG
AACACCAGTGGCGAAGGCGGCTTTCTGGTCTGTAACTGATGCTGAGGCGCGAAAGCGTGG
GGAGCAAACAGGATTAGATACCCTGGTAGTCCACGCCGTAAACGATGAGTGCTAAGTGTT
GGAGGGTTTCCGCCCTTCAGTGCTGCAGCTAACGCATTAAGCACTCCGCCTGGGGATACG
GCTGAGACTCCCAAGGCACACA
>I6629V002B0JVM length=361 xy=0709_1040 region=2 run=R_2014_12_30_12_21_21_
ACGTAGGGTGCGAGCGTTAATCGGAATTACTGGGCGTAAAGCGTGCGCAGGCGGTTTTGT
AAGACAGAGGTGAAATCCCCGGGCTCAACCTGGGGAACTGCCTTTGTGACTGCAAGGCTA
GAGTACGGCAGAGGGGGATGGAATTCCGCGTGTAGCAGTGAAATGCGTAGATATGCGGAG
GAACACCGATGGCGAAGGCAATCCCCTGGGCCTGTACTGACGCTCATGCACGAAAGCGTG
GGGAGCAAACAGGATTAGATACCCTGGTAGTCCACGCCCTAAACGATGTCAACTGGTTGT
TGGGTCTTAACTGACTCAGTAACGAAGCTAACGCGTGAAGTTGACCGCCTGGGGAGTACG
G
>I6629V002B0JX5 length=354 xy=0709_1131 region=2 run=R_2014_12_30_12_21_21_
GCGTAGGGTGCAAGCGTTAATCGGAATTACTGGGCGTAGAGCGTGCGCAGGCGGTTTTGT
AAGTCTGTCGTGAAATCCCCGGGCTTAACCTGGGAATGGCGATGGAGACTGCAAGGCTAG
AATCTGGCAGAGGGGGGTAGAATTCCACGTGTAGCAGTGAAATGCGTAGAGATGTGGAGG
AACACCGATGGCGAAGGCAGCCCCCTGGGTCAAGATTGACGCTCATGCACGAAAGCGTGG
GGAGCAAACAGGATTAGATACCCTGGTAGTCCACGCCCTAAACGATGTCAACTAGTTGTC
GGGTCTTAATTGACTTGGTAACGCAGCTAACGCGTGAAGTTGACCGCCTGGGGA
>I6629V002B0JXI length=360 xy=0709_1108 region=2 run=R_2014_12_30_12_21_21_
ACGTAGGGTGCAAGCGTTAATCGGAATTACTGGGCGTAAAGCGTGCGCAGGCGGTTTTGT
AAGACAGAGGTGAAATCCCCGGGCTCAACCTGGGAACTGCCTTTGTGACTGCAAGGCTGG
AGTGCGGCAGAGGGGGATGGAATTCCGCGTGTAGCAGTGAAATGCGTAGATATGCGGAGG
AACACCGACGGCGAAGGCGATCCCCTGGGCCTGCACTGACGCTCATGCACGAAAGCGTGG
GGAGCAAACAGGATTAGATACCCTGGTAGTCCACGCCCTAAACGATGTCAACTGGTTGTT
GGGTCTTCACTGACTCAGTAACGAAGCTAACGCGTGAAGTTGACCGCCTGGGGAGTACGG
>I6629V002B0K1H length=246 xy=0709_2547 region=2 run=R_2014_12_30_12_21_21_
ACAGAGGGTGCAAGCGTTAATCGGAATTACTGGGCGTAAAGCGCGCGTAGGTGGTTCGTT
AAGTTGGATGTGAAAGCCCCGGGCTCAACCTGGGAACTGCATCCAAAACTGGCGAGCTAG
AGTATGGTAGAGGGTGGTGGAATTTCCTGTGTAGCGGTGAAATGCGTAGATATAGGAAGG
AACACCAGTGGCGAAGGCGACCACCTGGACTGATACTGACACTGAGGTGACGAAAGCGGT
GGGGAG
>I6629V002B0K1J length=361 xy=0709_2549 region=2 run=R_2014_12_30_12_21_21_
ACGGAGGGAGCTAGCGTTATTCGGAATTACTGGGCGTAAAGCGCACGTAGGCGGCTTTGT
AAGTTAGAGGTGAAAGCCTGGAGCTCAACTCCAGAATTGCCTTTAAGACTGCATCGCTTG
AATCCAGGAGAGGTGAGTGGAATTCCGAGTGTAGAGGTGAAATTCGTAGATATTCGGAAG
AACACCAGTGGCGAAGGCGGCTCACTGGACTGGTATTGACGCTGAGGTGCGAAAGCGTGG
GGAGCAAACAGGATTAGATACCCTGGTAGTCCACGCCGTAAACGATGATAACTAGCTGTC
GGGGCTCTTAGAGCTTCGGTGGCGCAGCTAACGCATTAAGTTATCCGCCTGGGGAGTACG
G
>I6629V002B0K3E length=24 xy=0709_2616 region=2 run=R_2014_12_30_12_21_21_
GAGATGGCCGCCTGGGGAGTACGG
>I6629V002B0KDZ length=28 xy=0709_1701 region=2 run=R_2014_12_30_12_21_21_
ACGGTTCTTCGCCGCCTGGGGAGTACGG
>I6629V002B0KKM length=360 xy=0709_1940 region=2 run=R_2014_12_30_12_21_21_
ACGGAGGGGGCTAGCGTTGTTCGGAATTACTGGGCGTAAAGCGCACGTAGGCGGACTGGA
AAGTCAGAGGTGAAATCCCAGGGCTCAACCTTGGAACTGCCTTTGAAACTATCAGTCTGG
AGTTCGAGAGAGGTGAGTGGAATTCCGAGCGTAGAGGTGAAATTCGTAGATATTCGGAGG
AACACCAGTGGCGAAGGCGGCTCACTGGCTCGATACTGACGCTGAGGTGCGAAAGCGTGG
GGAGCAAACAGGATTAGATACCCTGGTAGTCCACGCCGTAAACGATGAATGCCAGACGTC
GGCAAGCATGCTTGTCGGTGTCACACCTAACGGATTAAGCATGCCGCCTGGGGAGTACGG
>I6629V002B0KOR length=361 xy=0709_2089 region=2 run=R_2014_12_30_12_21_21_
ACAGAGGGTGCAAGCGTTAATCGGAATTACTGGGCGTAAAGCGGGCGTAGGTGGCTTGAT
AAGTCAGATGTGAAAGCCCCGGGCTTAACCTGGGAACGGCATCTGATACTGTTAGGCTAG
AGTAGGTGAGAGGAAGGTAGAATTCCAGGTGTAGCGGTGAAATGCGTAGAGATCTGGAGG
AATACCGACGGCGAAGGCAGCCTTCTGGCATCATACTGACACTGAGGTTCGAAAGCGTGG
GTAGCAAACAGGATTAGATACCCTGGTAGTCCACGCCGTAAACGATGTCTACTAGTCGTT
GGGTCCCTTGAGGACTTAGTGACGCAGCTAACGCAATAAGTAGACCGCCTGGGGAGTACG
G
>I6629V002B0KUH length=355 xy=0709_2295 region=2 run=R_2014_12_30_12_21_21_
ACGGAGGGAGCTAGCGTTATTCGGAATTACTGGGCGTAAAGCGCACGTAGGCGGCTTTGT
GAGTTAGAGGTGAAAGCCTGGAGCTCAACTCCAGAATTGCCTTTAAGACTGCATCGCTTG
AATCCAGGAGAGGTGAGTGGAATTCCGAGTGTAGAGGTGAAATTCGTAGATATTCGGAAG
AACACCAGTGGCGAAGGCGGCTCACTGGACTGGTATTGACGCTGAGGTGCGAAAGCGTGG
GGAGCAAACAGGATTAGATACCCTGGTAGTCCACGCCGTAAACGATGATAACCAGCTGTC
GGGGCTCTTAGAGCTTCGGTGGCGCAGCTAACGCATTAAGTTATCCGCCTGGGGA
>I6629V002B0KVA length=361 xy=0709_2324 region=2 run=R_2014_12_30_12_21_21_
ACGGAGGGAGCTAGCGTTGTTCGGAATTACTGGGCGTAAAGCGCGCGTAGGCGGTTTCTC
AAGTCAGAGGTGAAAGCCCGGGGCTCAACCCCGGAACTGCCTTTGAAACTAGGAGACTAG
AATCTTGGAGAGGTCAGTGGAATTCCGAGTGTAGAGGTGAAATTCGTAGATATTCGGAAG
AACACCAGTGGCGAAGGCGGCTGACTGGACAAGTATTGACGCTGAGGTGCGAAAGCGTGG
GGAGCAAACAGGATTAGATACCCTGGTAGTCCACGCCGTAAACGATGATAACTAGCTGTC
CGGACACATGGTGTTTGGGTGGCGCAGCTAACGCATTAAGTCATCCGCCTGGGGAGTACG
G
>I6629V002B0KVP length=360 xy=0709_2339 region=2 run=R_2014_12_30_12_21_21_
GCGGAGGGAGCTAGCGTTATTCGGAATTACTGGGCGTAAAGCGCACGTAGGCGGCTTTGT
AAGTTAGAGGTGAAAGCCTGGAGCTCAACTCCAGAATTGCCTTTAAGACTGCATCGCTTG
AATCCAGGAGAGGTGAGTGGAATTCCGAGTGTAGAGGTGAAATTCGTAGATATTCGGAAG
AACACCAGTGGCGAAGGCGGCTCACTGGACTGGTATTGACGCTGAGGTGCGAAAGCGTGG
GGAGCAAACAGGATTAGATACCCTGGTAGTCCACGCCGTAAACGATGATAACTAGCTGTC
GGGGCTCTTAGAGCTTCGGTGGCGCAGCTAACGCATTAAGTTATCCGCCTGGGGATACGG
>I6629V002B0L07 length=361 xy=0709_3833 region=2 run=R_2014_12_30_12_21_21_
ACGGAGGGTGCAAGCGTTAATCGGAATTACTGGGCGTAAAGCGCACGCAGGCGGTCTGTC
AAGTCGGATGTGAAATCCCCGGGCTCAACCTGGGAACTGCATTCGAAACTGGCAGGCTGG
AGTCTTGTAGAGGGGGGTAGAATTCCAGGTGTAGCGGTAAAATGCGTAGAGATCTGGAGG
AATACCGGTGGCGAAGGCGGCCCCCTGGACAAAGACTGACGCTCAGGTGCGAAAGCGTGG
GGAGCAAACAGGATTAGATACCCTGGTAGTCCACGCCGTAAACGATGTCGATTTGGAGGT
TGTGCCCTTGAGGCGTGGCTTCCGGAGCTAACGCGTTAAATCGACCGCCTGGGGAGTACG
G
>I6629V002B0L1H length=24 xy=0709_3843 region=2 run=R_2014_12_30_12_21_21_
GAGATGGCCGCCTGGGGAGTACGG
>I6629V002B0L41 length=371 xy=0709_3971 region=2 run=R_2014_12_30_12_21_21_
ACGGGGGAGGCTAGCGTTATTCGGAAGTTACTGGGCGGTAAAGACGCACGTAGGCGGCTT
TGTTAAGTTAGAGGTGAAAGACCTGGAGCTCAACTACCAGAATTGCCTTTAAGTACTGCA
TCGCTTGAATCCAGGAGAGGTGAGTGGAATTCCGAGTGTAGAGGTGAAATTACGTAGATA
TTCGGAAGAACACCAGTGGCGAAGGCGGCTCACTGGACTGGTATTGACGCTGAGGTGCGA
AAGACGTGGGGAGGCAAACAGGATTAGATACCCTGGTAGTCCACGCCGTAAACGATGATA
ACTAGCTGTCGGGGCTCTTAGAGCTTCGGTGGCGCAGCTAACGCATTAAGTTATCCGCCT
GGGGAGTACGG
>I6629V002B0L4D length=361 xy=0709_3947 region=2 run=R_2014_12_30_12_21_21_
GCGGAGGGAGCTAGCGTTATTCGGAATTACTGGGCGTAAAGCGCACGTAGGCGGCTTTGT
AAGTTAGAGGTGAAAGCCTGGAGCTCAACTCCAGAATTGCCTTTAAGACTGCATCGCTTG
AATCCAGGAGAGGTGAGTGGAATTCCGAGTGTAGAGGTGAAATTCGTAGATATTCGGAAG
AACACCAGTGGCGAAGGCGGCTCACTGGACTGGTATTGACGCTGAGGTGCGAAAGCGTGG
GGAGCAAACAGGATTAGATACCCTGGTAGTCCACGCCGTAAACGATGATAACTAGCTGTC
GGGGCTCTTAGAGCTTCGGTGGCGCAGCTAACGCATTAAGTTATCCGCCTGGGGAGTACG
G
>I6629V002B0LAD length=24 xy=0709_2867 region=2 run=R_2014_12_30_12_21_21_
GAGATGGCCGCCTGGGGAGTACGG
>I6629V002B0LC9 length=24 xy=0709_2971 region=2 run=R_2014_12_30_12_21_21_
GAGATGGCCGCCTGGGGAGTACGG
>I6629V002B0LDN length=361 xy=0709_2985 region=2 run=R_2014_12_30_12_21_21_
ACGGAGGGAGCTAGCGTTATTCGGAATTACTGGGCATAAAGCGCACGTAGGCGGCTTTGT
AAGTTAGAGGTGAAAGCCTGGAGCTCAACTCCAGAATTGCCTTTAAGACTGCATCGCTTG
AATCCAGGAGAGGTGAGTGGAATTCCGAGTGTAGAGGTGAAATTCGTAGATATTCGGAAG
AACACCAGTGGCGAAGGCGGCTCACTGGACTGGTATTGACGCTGAGGTGCGAAAGCGTGG
GGAGCAAACAGGATTAGATACCCTGGTAGTCCACGCCGTAAACGATGATAACTAGCTGTC
GGGGCTCTTAGAGCTTCGGTGGCGCAGCTAACGCATTAAGTTATCCGCCTGGGGAGTACG
G
>I6629V002B0LJ2 length=361 xy=0709_3216 region=2 run=R_2014_12_30_12_21_21_
ACGGAGGGAGCTAGCGTTATTCGGAATTACTGGGCGTAAAGCGCACGTAGGCGGCTTTGT
AAGTTAGAGGTGAAAGCCTGGAGCTCAACTCCAGAATTGCCTTTAAGACTGCATCGCTTG
AATCCAGGAGAGGTGAGTGGAATTCCGAGTGTAGAGGTGAAATTCGTAGATATTCGGAAG
AACGCCAGTGGCGAAGGCGGCTCACTGGACTGGTATTGACGCTGAGGTGCGAAAGCGTGG
GGAGCAAACAGGATTAGATACCCTGGTAGTCCACGCCGTAAACGATGATAACTAGCTGTC
GGGGCTCTTAGAGCCTCGGTGGCGCAGCTAACGCATTAAGTTATCCGCCTGGGGAGTACG
G
>I6629V002B0LM1 length=28 xy=0709_3323 region=2 run=R_2014_12_30_12_21_21_
ACGGTTCTTCGCCGCCTGGGGAGTACGG
>I6629V002B0LMM length=24 xy=0709_3308 region=2 run=R_2014_12_30_12_21_21_
GAGATGGCCGCCTGGGGAGTACGG
>I6629V002B0LQZ length=361 xy=0709_3465 region=2 run=R_2014_12_30_12_21_21_
ACGGAGGGGGCTAGCGTTGTTCGGAATTACTGGGCGTAAAGCGCACGTAGGCGGCTGTTT
AAGTCAGAGGTGAAAGCCCAGGGCTCAACCCTGGAACTGCCTTTGAGACTGGACGGCTTG
AATCACGGAGAGGTGGGTGGAGTTCCGAGTGTAGAGGTGAAATTCGTAGATATTCGGAAG
AACACCAGTGGCGAAGGCGGCCCACTGGACGTGTATTGACGCTGAGGTGCGAAAGCGTGG
GGAGCAAACAGGATTAGATACCCTGGTAGTCCACGCTGTAAACGATGAGAACTAGCTGTC
CGGGCACTTGGTGCTTGGGTGGCGCAGCTAACGCATTAAGTTCGCCGCCTGGGGAGTACG
G
>I6629V002B0LT0 length=24 xy=0709_3574 region=2 run=R_2014_12_30_12_21_21_
GAGATGGCCGCCTGGGGAGTACGG
>I6629V002B0LXI length=183 xy=0709_3700 region=2 run=R_2014_12_30_12_21_21_
ACGGAGGGTGCAAGCGTTAATCGGAATTACTGGGCGTAAAGCGCACGCAGGCGGTTTGTT
AAGTCAGATGTGAAATCCCCGGGCTCAACCTGGGAACTGCATCTGATACTCGACCAAGTC
TTGAGTCTCGTAGGAGGGGGGTAGAACTTCCGAGGTGTAGCGGTAGAAATGCGTAGAGAT
CGT
>I6629V002B0M24 length=22 xy=0710_1102 region=2 run=R_2014_12_30_12_21_21_
GAGAGCCGCCTGGGGAGTACGG
>I6629V002B0MEU length=28 xy=0710_0228 region=2 run=R_2014_12_30_12_21_21_
GCGGTTCTTCGCCGCCTGGGGAGTACGG
>I6629V002B0MG1 length=360 xy=0710_0307 region=2 run=R_2014_12_30_12_21_21_
ACGTAGGGTGCGAGCGTTAATCGGAATTACTGGGCGTAAAGCGTGCGCAGGCGGTTTTGT
AAGACAGAGGTGAAATCCCCGGGCTCAGCCTGGGAACTGCCTTTGTGACTGCAAGGCTAG
AGTACGGCAGAGGGGGATGGAATTCCGCGTGTAGCAGTGAAATGCGTAGATATGCGGAGG
AACACCGATGGCGAAGGCAATCCCCTGGGCCTGTACTGACGCTCATGCACGAAAGCGTGG
GGAGCAAACAGGATTAGATACCCTGGTAGTCCACGCCCTAAACGATGTCAACTGGTTGTT
GGGTCTTAACTGACTCAGTAACGAAGCTAACGCGTGAAGTTGACCGCCTGGGGAGTACGG
>I6629V002B0MID length=363 xy=0710_0355 region=2 run=R_2014_12_30_12_21_21_
GCGTAGGGTGCGAGCGTTGTCCGGAATTATTGGGCGTAAAGAGCTCGTAGGCGGTTTGTC
GCGTCTGCTGTGAAAACCCGAGGCTCAACCTCGGGCCTGCAGTGGGTACGGGCAGACTAG
AGTGCGGTAGGGGAGACTGGAATTCCTGGTGTAGCGGTGGAATGCGCAGATATCAGGAGG
AACACCGATGGCGAAGGCAGGTCTCTGGGCCGCAACTGACGCTGAGGAGCGAAAGCATGG
GGAGCGAACAGGATTAGATACCCTGGTAGTCCACCCCGTAAACGTTGGGAACTAGTTGTG
GGGTGCATTCCACGGATTCCGTGACGCAGCTAACGCATTAAGTTCCCCGCCTGGGGAGTA
CGG
>I6629V002B0MK5 length=363 xy=0710_0455 region=2 run=R_2014_12_30_12_21_21_
ACGTAGGGGGCGAGCGTTGTCCGGAATTATTGGGCGTAAAGCGCGCGCAGGCGGTCCTTT
AAGTCTGATGTGAAAGCCCACGGCTCAACCGTGGAGGGTCATTGGAAACTGGGGGACTTG
AGTGCAGGAGAGGAGAGCGGAATTCCACGTGTAGCGGTGAAATGCGTAGAGATGTGGAGG
AACACCAGTGGCGAAGGCGGCTCTCTGGCCTGTAACTGACGCTGAGGCGCGAAAGCGTGG
GGAGCAAACAGGATTAGATACCCTGGTAGTCCATGCCGTAAACGTTGGGCACTAGGTGTG
GGGGACATTCCACGTTTTCCGCGCCGTAGCTAACGCATTAAGTGCCCCGCCTGGGGAGTA
CGG
>I6629V002B0MMW length=364 xy=0710_0518 region=2 run=R_2014_12_30_12_21_21_
ACGTAGGGTGCAAGCGTTGTCCGGAATTATTGGGCGTAAAGAGCTCGTAGGCGGTCTGTC
GCGTCGGCTGTGAAAACTCGGGGCTCAACCCCGAGCCTGCAGTCGATACGGGCAGACTAG
AGTGCTGTAGGGGAGACTGGAATTCCTGGTGTAGCGGTGAAATGCGCAGATATCAGGAGG
AACACCGGTGGCGAAGGCGGGTCTCTGGGCAGTAACTGACGCTGAGGAGCGAAAGCGTGG
GGAGCGAACAGGATTAGATACCCTGGTAGTCCACGCCGTAAACGGTGGGTGCTAGGTTGT
GAGCGGTATTCCACGCCGTTCGTGCCGCAGCTAACGCATTAAGCACCCCGCCTGGGGAGT
ACGG
>I6629V002B0MPB length=361 xy=0710_0605 region=2 run=R_2014_12_30_12_21_21_
ACGGAGGGTGCAAGCGTTAATCGGAATTACTGGGCGTAAAGCGCACGCAGGCGGTTGGAT
AAGTTAGATGTGAAAGCCCCGGGCTCAACCTGGGAATTGCATTTAAAACTGTCCAGCTAG
AGTCTTGTAGAGGGGGGTAGAATTCCAGGTGTAGCGGTGAAATGCGTAGAGATCTGGAGG
AATACCGGTGGCGAAGGCGGCCCCCTGGACAAAGACTGACGCTCAGGTGCGAAAGCGTGG
GGAGCAAACAGGATTAGATACCCTGGTAGTCCACGCCGTAAACGATGTCGATTTGGAGGC
TGTGTCCTTGAGACGTGGCTTCCGGAGCTAACGCGTTAAATCGACCGCCTGGGGAGTACG
G
>I6629V002B0MRX length=361 xy=0710_0699 region=2 run=R_2014_12_30_12_21_21_
ACGGAGGGAGCTAGCGTTATTCGGAATTACTGGGCGTAAAGCGCACGTAGGCGGCTTTGT
AAGTTAGAGGTGAAAGCCTGGAGCTCAACTCCAGAATTGCCTTTAAGACTGCATCGCTTG
AATCCAGGAGAGGTGAGTGGAATTCCGAGTGTAGAGGTGAAATTCGTAGATATTCGGAAG
AACACCAGTGGCGAAGGCGGCTCACTGGACTGGTATTGACGCTGAGGTGCGAAAGCGTGG
GGAGCAAACAGGATTAGATACCCTGGTAGTCCACGCCGTAAACGATGATAACTAGCTGTC
GGGGCTCTTAGAGCTTCGGTGGCGCAGCTAACGCATTAAGTTATCCGCCTGGGGAGTACG
G
>I6629V002B0MV2 length=361 xy=0710_0848 region=2 run=R_2014_12_30_12_21_21_
ACGGAGGGAGCTAGCGTTATTCGGAATTACTGGGCGTAAAGCGCACGTAGGCGGCTTTGT
AAGTTAGAGGTGAAAGCCTGGAGCTCAACTCCAGAATTGCCTTTAAGACTGCATCGCTTG
AATCCAGGAGAGGTGAGTGGAATTCCGAGTGTAGAGGTGAAATTCGTAGATATTCGGAAG
AACACCAGTGGCGAAGGCGGCTCACTGGACTGGTATTGACGCTGAGGTGCGAAAGCGTGG
GGAGCAAACAGGATTAGATACCCTGGTAGTCCACGCCGTAAACGATGATAACTAGCTGTC
GGGGCTCTTAGAGCTTCGGTGGCGCAGCTAACGCATTAAGTTATCCGCCTGGGGAGTACG
G
>I6629V002B0MWP length=24 xy=0710_0871 region=2 run=R_2014_12_30_12_21_21_
GAGATGGCCGCCTGGGGAGTACGG
>I6629V002B0MX7 length=355 xy=0710_0925 region=2 run=R_2014_12_30_12_21_21_
ACGGAGGGAGCTAGCGTTATTCGGAATCACTGGGCGTAAAGCGCACGTAGGCGGCTTTGT
AAGTTAGAGGTGAAAGCCTGGAGCTCAACTCCAGAATTGCCTTTAAGACTGCATCGCTTG
AATCCAGGAGAGGTGAGTGGAATTCCGAGTGTAGAGGTGAAATTCGTAGATATTCGGAAG
AACACCAGTGGCGAAGGCGGCTCACTGGACTGGTATTGACGCTGAGGTGCGAAAGCGTGG
GGAGCAAACAGGATTAGATACCCTGGTAGTCCACGCCGTAAACGATGATAACTAGCTGTC
GGGGCTCTTAGAGCTTCGGTGGCGCAGCTAACGCATTAAGTTATCCGCCTGGGGA
>I6629V002B0MY6 length=24 xy=0710_0960 region=2 run=R_2014_12_30_12_21_21_
GAGATGGCCGCCTGGGGAGTACGG
>I6629V002B0MZ6 length=28 xy=0710_0996 region=2 run=R_2014_12_30_12_21_21_
ACGGTTCTTCGCCGCCTGGGGAGTACGG
>I6629V002B0N2R length=24 xy=0710_2385 region=2 run=R_2014_12_30_12_21_21_
GAGATGGCCGCCTGGGGAGTACGG
>I6629V002B0N9K length=360 xy=0710_2630 region=2 run=R_2014_12_30_12_21_21_
GCGTAGGGTGCAAGCGTTAATCGGAATTACTGGGCGTAAAGCGTGCGCAGGCGGTTTTGT
AAGGCAGAGGTGAAATCCCCGGGCTCAACCTGGGAACTGCCTTTGTGACTGCAAGGCTGG
AGTGCGGCAGAGGGGGGTGGAATTCCGCGTGTAGCAGTGAAATGCGTAGATATGCGGAGG
AACACCGATGGCGAAGGCAATCCCCTGGGCCTGCACTGACGCTCATGCACGAAAGCGTGG
GGAGCAAACAGGATTAGATACCCTGGTAGTCCACGCCCTAAACGATGTCAACCGGTTGTT
GGGTCTTCACTGACTCAGTAACGAAGCTAACGCGTGAAGTTGACCGCCTGGGGAGTACGG
>I6629V002B0NB2 length=24 xy=0710_1424 region=2 run=R_2014_12_30_12_21_21_
GAGATGGCCGCCTGGGGAGTACGG
>I6629V002B0NBV length=361 xy=0710_1417 region=2 run=R_2014_12_30_12_21_21_
GCGGAGGGGGCTAGCGTTGTTCGGAATTACTGGGCGTAAAGCGTACGTAGGCGGCTTTGT
AAGTTAGAGGTGAAAGCCCTGGGCTCAACTCCGGAACTGCCTTTAAGACTGCATCGCTAG
AACGTCGGAGAGGTGAGTGGAATTCCGAGTGTAGAGGTGAAATTCGTAGATATTCGGAAG
AACACCAGTGGCGAAGGCGACTCACTGGACGACTGTTGACGCTGAGGTACGAAAGCGTGG
GGAGCAAACAGGATTAGATACCCTGGTAGTCCACGCCGTAAACGATGATAACTAGCTGTC
AGGGCTCTTAGAGTTTTGGTGGCGCAGCTAACGCGTTAAGTTATCCGCCTGGGGAGTACG
G
>I6629V002B0NG5 length=24 xy=0710_1607 region=2 run=R_2014_12_30_12_21_21_
GAGATGGCCGCCTGGGGAGTACGG
>I6629V002B0NIU length=362 xy=0710_1668 region=2 run=R_2014_12_30_12_21_21_
ACGAAGGGTGCAAGCGTTACTCGGAATTACTGGGCGTAAAGCGTGCGTAGGTGGTTTGTT
AAGTCTGATGTGAAAGCCCTGGGCTCAACCTGGGAATGGCATTGGATACTGGCAGGCTAG
AGTGTGGCAGAGGGTAGTGGAATTCCTGGTGTAGCAGTGAAATGCGTAGAGATCAGGAGG
AACATCCGTGGCGAAGGCGACTGCCTGGGCCAACACTGACACTGAGGCACGAAAGCGTGG
GGAGCAAACAGGATTAGATACCCCGGTAGTCCACGCCCTAAACGATGCGAACTGGATGTT
GGGTGCAATTTGGCACGCAGTATCGAAGCTAACGCGTTAAGTTCGCCGCCTGGGGAGTAC
GG
>I6629V002B0NJ3 length=24 xy=0710_1713 region=2 run=R_2014_12_30_12_21_21_
GAGATGGCCGCCTGGGGAGTACGG
>I6629V002B0NLF length=361 xy=0710_1761 region=2 run=R_2014_12_30_12_21_21_
ACAGAGGGTGCAAGCGTTAATCGGAATTACTGGGCGTAAAGCGCGCGTAGGTGGTTCGTT
AAGTTGGATGTGAAAGCCCCGGGCTCAACCTGGGAACTGCATCCAAAACTGGCGAGCTAG
AGTATGGTAGAGGGTGGTGGAATTTCCTGTGTAGCGGTGAAATGCGTAGATATAGGAAGG
AACACCAGTGGCGAAGGCGACCACCTGGACTGATACTGACACTGAGGTGCGAAAGCGTGG
GGAGCAAACAGGATTAGATACCCTGGTAGTCCACGCCGTAAACGATGTCAACTAGCCGTT
GGAATCCTTGAGATTTTAGTGGCGCAGCTAACGCGTTAAGTTGACCGCCTGGGGAGTACG
G
>I6629V002B0NR6 length=363 xy=0710_2004 region=2 run=R_2014_12_30_12_21_21_
ACGTAGGGCGCAAGCGTTGTCCGGAATTATTGGGCGTAAAGAGCTCGTAGGCGGTTTGTC
GCGTCTGCTGTGAAAACTCGAGGCTCAACCTCGGGCTTGCAGTGGGTACGGGCAGACTAG
AGTGCGGTAGGGGTGACTGGAATTCCTGGTGTAGCGGTGGAATGCGCAGATATCAGGAGG
AACACCGATGGCGAAGGCAGGTCACTGGGCCGCAACTGACGCTGAGGAGCGAAAGCATGG
GGAGCGAACAGGATTAGATACCCTGGTAGTCCATGCCGTAAACGTTGGGCACTAGGTGTG
GGGCTCATTCCACGAGTTCCGTGCCGCAGCAAACGCATTAAGTGCCCCGCCTGGGGAGTA
CGG
>I6629V002B0NR8 length=361 xy=0710_2006 region=2 run=R_2014_12_30_12_21_21_
GCGGAGGGAGCTAGCGTTATTCGGAATTACTGGGCGTAAAGCGCACGTAGGCGGCTTTGT
AAGTTAGAGGTGAAAGCCTGGAGCTCAACTCCAGAATTGCCTTTAAGACTGCATCGCTTG
AATCCAGGAGAGGTGAGTGGAATTCCGAGTGTAGAGGTGAAATTCGTAGATATTCGGAAG
AACACCAGTGGCGAAGGCGGCTCACTGGACTGGTATTGACGCTGAGGTGCGAAAGCGTGG
GGAGCGAACAGGATTAGATACCCTGGTAGTCCACGCCGTAAACGATGATAACTAGCTGTC
GGGGCTCTTAGAGCTTCGGTGGCGCAGCTAACGCATTAAGTTATCCGCCTGGGGAGTACG
G
>I6629V002B0NRS length=361 xy=0710_1990 region=2 run=R_2014_12_30_12_21_21_
ACGGAGGGAGCTAGCGTTATTCGGAATTACTGGGCGTAAAGCGCACGTAGGCGGCTTTGT
AAGTTAGAGGTGAAAGCCTGGAGCTCAACTCCAGAATTGCCTTTAAGACTGCATCGCTTG
AATCCAGGAGAGGTGAGTGGAATTCCGAGTGTAGAGGTGAAATTCGTAGATATTCGGAAG
AACACCAGTGGCGAAGGCGGCTCACTGGACTGGTATTGACGCTGAGGTGCGAAAGCGTGG
GGAGCAAACAGGATTAGATACCCTGGTAGTCCACGCCGTAAACGATGATAACTAGCTGTC
GGGGCTCTTAGAGCTTCGGTGGCGCAGCTAACGCATTAAGTTATCCGCCTGGGGAGTACG
G
>I6629V002B0NTE length=360 xy=0710_2048 region=2 run=R_2014_12_30_12_21_21_
GCGAGAGGGTGCGAGCGTTTATCGGATTTACTGGGCGTAAAGCGTGCGTAGGCGGCTTTT
TAAGTCGGATGTGAAATCCCCGAGCTTAACTTGGGAATTGCATTCGATACTGGGAAGCTA
GAGTATGGGAGAGGATGGTAGAATTCCAGGTGTAGCGGTGAAATGCGTAGAGATCTGGAG
GATACCGATGGCGAAGGCAGCCATCTGGCCTAATACTGACGCTGAGGTACGAAAGCATGG
GGAGCAAACAGGATTAGATAACCTGGTAGTCCATGCCGTAAACGATGTCTACTAGCCGTT
GGGGCCTTTGAGGCTTTAGTGGCGCAGCTAACGCGATAAGTAGACCGCCTGGGGATACGG
>I6629V002B0NXH length=364 xy=0710_2195 region=2 run=R_2014_12_30_12_21_21_
ACGTAGGGTGCGAGCGTTATCCGGAATTATTGGGCGTAAAGAGCTCGTAGGCGGTTTGTC
ACGTCTGCTGTGAAAGTCCAGGGCTTAACCCAGGGTTTGCAGTGGGTACGGGCAGGCTGG
AGTGCAGTAGGGGAGACTGGAATTCCTGGTGTAGCGGTGAAATGCGCAGATATCAGGAGG
AACACCGATGGCGAAGGCAGGTCTCTGGGCTGTTACTGACGCTGAGGAGCGAAAGCATGG
GGAGCGAACAGGATTAGATACCCTGGTAGTCCATGCCGTAAACGATGGGCACTAGGTGTG
GGGAACATTTCCACGTTTTCCGCGCCGTAGCTAACGCATTAAGTGCCCCGCCTGGGGAGT
ACGG
>I6629V002B0NXZ length=24 xy=0710_2213 region=2 run=R_2014_12_30_12_21_21_
GAGATGGCCGCCTGGGGAGTACGG
>I6629V002B0NY7 length=361 xy=0710_2257 region=2 run=R_2014_12_30_12_21_21_
ACGGAGGGAGCTAGCGTTATTCGGAATTACTGGGCGTAAAGCGCACGTAGGCGGCTTTGT
AAGTTAGAGGTGAAAGCCTGGAGCTCAACTCCAGAATTGCCTTTAAGACTGCATCGCTTG
AATCCAGGAGAGGTGAGTGGAATTCCGAGTGTAGAGGTGAAATTCGTAGATATTCGGAAG
AACACCAGTGGCGAAGGCGGCTCACTGGACTGGTATTGACGCTGAGGTGCGAAAGCGTGG
GGAGCAAACAGGATTAGATACCCTGGTAGTCCACGCCGTAAACGATGATAACTAGCTGTC
GGGGCTCTTAGAGCTTCGGTGGCGCAGCTAACGCATTAAGTTATCCGCCTGGGGAGTACG
G
>I6629V002B0O2O length=360 xy=0710_3678 region=2 run=R_2014_12_30_12_21_21_
ACGTAGGGTGCAAGCGTTAATCGGAATTACTGGGCGTAAAGCGTGCGCAGGCGGTAATGT
AAGACAGATGTGAAATCCCCGGGCTCAACCTGGGAACTGCATTTGTGACTGCATTGCTGG
AGTGCGGCAGAGGGGGATGGAATTCCGCGTGTAGCAGTGAAATGCGTAGATATGCGGAGG
AACACCGATGGCGAAGGCAATCCCCTGGGCCTGCACTGACGCTCATGCACGAAAGCGTGG
GGAGCAAACAGGATTAGATACCCTGGTAGTCCACGCCCTAAACGATGTCAACTGGTTGTT
GGGTCTTCATTGACCCAGTAACGAAGCTAACGCGTGAAGTTGACCGCCTGGGGAGTACGG
>I6629V002B0O8V length=24 xy=0710_3901 region=2 run=R_2014_12_30_12_21_21_
GAGATGGCCGCCTGGGGAGTACGG
>I6629V002B0O9A length=361 xy=0710_3916 region=2 run=R_2014_12_30_12_21_21_
ACGGAGGGAGCTAGCGTTATTCGGAATTACTGGGCGTAAAGCGCACGTAGGCGGCTTTGT
AAGTTAGAGGTGTAAGCCTGGAGCTCAACTCCAGAATTGCCTTTAAGACTGCATCGCTTG
AATCCAGGAGAGGTGAGTGGAATTCCGAGTGTAGAGGTGAAATTCGTAGATATTCGGAAG
AACACCAGTGGCGAAGGCGGCTCACTGGACTGGTATTGACGCTGAGGTGCGAAAGCGTGG
GGAGCAAACAGGATTAGATACCCTGGTAGTCCACGCCGTAAACGATGATAACTAGCTGTC
GGGGCTCTTAGAGCTTCGGTGGCGCAGCTAACGCATTAAGTTATCCGCCTGGGGAGTACG
G
>I6629V002B0OCQ length=361 xy=0710_2744 region=2 run=R_2014_12_30_12_21_21_
ACGGAGGGAGCTAGCGTTATTCGGAATTACTGGGCGTAAAGCGCACGTAGGCGGCTTTGT
AAGTTAGAGGTGAAAGCCTGGAGCTCAACTCCAGAATTGCCTTTAAGACTGCATCGCTTG
AATCCAGGAGAGGTGAGTGGAATTCCGAGTGTAGAGGTGAAATTCGTAGATATTCGGAAG
AACACCAGTGGCGAAGGCGGCTCACTGGACTGGTATTGACGCTGAGGTGCGAAAGCGTGG
GGAGCAAACAGGATTAGATACCCTGGTAGTCCACGCCGTAAACGATGATAACTAGCTGTC
GGGGCTCTTAGAGCTTCGGTGGCGCAGCTAACGCATTAAGTTATCCGCCTGGGGAGTACG
G
>I6629V002B0OEZ length=25 xy=0710_2825 region=2 run=R_2014_12_30_12_21_21_
GAGGATGGCCGCCTGGGGAGTACGG
>I6629V002B0OGA length=359 xy=0710_2872 region=2 run=R_2014_12_30_12_21_21_
ACGTAGGGTGCAAGCGTTAATCGGAATTACTGGGCGTAAAGCGTGCGCAGGCGGTTGTGC
AAGACAGATGTGAAATCCCCGGGCTTAACCTGGGAATTGCATTTGTGACTGCACGGCTAG
AGTGTGTCAGAGGGGGGTAGAATTCCACGTGTAGCAGTGAAATGCGTAGAGATGTGGAGG
AATACCGATGGCGAAGGCAGCCCCCTGGGATAACACTGACGCTCATGCACGAAAGCGTGG
GGAGCAAACAGGATTAGATACCCTGGTAGTCACGCCCTAAACGATGTCAACTAGTTGTCG
GGTCTTAATTGACTTGGTAACGCAGCTAACGCGTGAAGTTGACCGCCTGGGGAGTACGG
>I6629V002B0OHY length=18 xy=0710_2932 region=2 run=R_2014_12_30_12_21_21_
GAGAGTGGCCGCCTGGGG
>I6629V002B0OMS length=338 xy=0710_3106 region=2 run=R_2014_12_30_12_21_21_
ACGTAGGGTGCGAGCGTTGTCCGGAATTACTGGGCGTAAAGAGCTCGTAGGTGGTTCGTC
GCGTCGTTTGTGTAAGCCCGCAGCTTAACTGCGGGACTGCAGGCGATACGGGCATAACTT
GAGTGCTGTAGGGGGAGACTGGAATTCCTGGTGTAGCGGTGGAATGCGCAGATATCAGGA
GGAACACCGATGGCGAAGGCAGGTTTCTGGGCAGTAACTGACGCTGAGGAGCGAAAGCAT
GGGTAGCGAACAGGATTAGATACCCTGGTAGTCCATGCCGTAAACGGTGGGCGCTAGGTG
TGAGTCCCTTCCACGGGGTTCGTGCCGTAGCTAACGCA
>I6629V002B0ONE length=361 xy=0710_3128 region=2 run=R_2014_12_30_12_21_21_
ACGGAGGGTGCAAGCGTTAATCGGAATTACTGGGCGTAAAGCGCACGCAGGCGGTCTGTC
AAGTCGGATGTGAAATCCCCGGGCTCAACCTGGGAACTGCACTCGAAACTGGCAGGCTGG
AGTCTTGTAGAGGGGGGTAGAATTCCAGGTGTAGCGGTGAAATGCGTAGAGATCTGGAGG
AATACCGGTGGCGAAGGCGGCCCCCTGGACAAAGACTGACGCTAAGGTGCGAAAGCGTGG
GGAGCAAACAGGATTAGATACCCTGGTAGTCCACGCCGTAAACGATGTCGATTTGGAGGT
TGTGCCCTTGAGGCGTGGCCTCCGGAGCTAACGCGTTAAATCGACCGCCTGGGGAGTACG
G
>I6629V002B0OPG length=363 xy=0710_3202 region=2 run=R_2014_12_30_12_21_21_
ACGTAGGGTGCGAGCGTTGTCCGGAATTATTGGGCGTAAAGAGCTCGTAGGCGGTCTGTC
GCGTCGGCTGTGAAAACCCGAGGCTCAACCTCGGGCCTGCAGTCGATACGGGCAAACTAG
AGTACTGCAGGGGAGACTGGAATTCCTGGTGTAGCGGTGAAATGCGCAGATATCAGGAGG
AACACCGGTGGCGAAGGCGGGTCTCTGGGCAGTAACTGACGCTGAGGAGCGAAAGCGTGG
GGAGCGAACAGGATTAGATACCCTGGTAGCCCACGCCGTAAACGTTGGGCGCTAGGTGTG
GGGGCCATTCCACGGTCTCCGTGCCGCAGCTAACGCATTGAGCGCCCCGCCTGGGGAGTA
CGG
>I6629V002B0ORA length=52 xy=0710_3268 region=2 run=R_2014_12_30_12_21_21_
ACGTAGGGTGCAAGCGTTAATCGGAATTACTGGGCGTAAAGCGTGCGCGAGG
>I6629V002B0OUO length=361 xy=0710_3390 region=2 run=R_2014_12_30_12_21_21_
GCGGAGGGTGCAAGCGTTAATCGGAATTACTGGGCGTAAAGCGCACGCAGGCGGTCTGTC
AAGTCGGATGTGAAATCCCCGGGCTCAACCTGGGAACTGCATTCGAGACTGGCAGGCTGG
AGTCTTGTAGAGGGGGGTAGAATTCCAGGTGTAGCGGTGAAATGCGTAGAGATCTGGAGG
AATACCGGTGGCGAAGGCGGCCCCCTGGACAAAGACTGACGCTCAGGTGCGAAAGCGTGG
GGAGCAAACAGGATTAGATACCCTGGTAGTCCACGCCGTAAACGATGTCGATTTGGAGGT
TGTGCCCTTGAGGCGTGGCTTCCGGAGCTAACGCGTTAAATCGACCGCCTGGGGAGTACG
G
>I6629V002B0OV8 length=24 xy=0710_3446 region=2 run=R_2014_12_30_12_21_21_
GGAGATGCCGCCTGGGGAGTACGG
>I6629V002B0OWL length=349 xy=0710_3459 region=2 run=R_2014_12_30_12_21_21_
ACGGAGGGAGCTAGCGTTATTCGGAATTACTGGGCGTAAAGCGCACGTAGGCGGCTTTGT
AAGTTAGAGGTGAAAGCCTGGAGCTCAACTCCAGAATTGCCTTTAAGACTGCATCGCTTG
AATCCAGGAGAGGTGAGTGGAATTCCGAGTGTAGAGGTGAAATTCGTAGATATTCGGAAG
AACACCAGTGGCGAAGGCGGCTCACTGGACTGGTATTGACGCTGAGGTGCGAAAGCGTGG
GGAGCAAACAGGATTAGATACCCTGGTAGTCCACGCCGTAAACGATGATAACTAGCTGTC
GGGGCTCTTAGAGCTTCGGTGGCGCAGCTAACGCATTAAGTTATCCGCC
>I6629V002B0OZF length=360 xy=0710_3561 region=2 run=R_2014_12_30_12_21_21_
ACGTAGGGTGCAAGCGTTAATCGGAATTACTGGGCGTAAAGCGTGCGCAGGCGGTTGTGC
AAGACAGATGTGAAATCCCCGGGCTTAACCTGGGAATTGCATTTGTGACTGCACGGCTAG
AGTGTGTCAGCGGGGGGTAGAATTCCACGTGTAGCAGTGAAATGCGTAGAGATGTGGAGG
AATACCGATGGCGAAGGCAGCCCCCTGGGATAACACTGACGCTCATGCACGAAAGCGTGG
GGAGCAAACAGGATTAGATACCCTGGTAGTCCACGCCCTAAACGATGTCAACTAGTTGTC
GGGTCTTAATTGACTTGGTAACGCAGCTAACGCGTGAAGTTGACCGCCTGGGGAGTACGG
>I6629V002B0P66 length=24 xy=0711_1040 region=2 run=R_2014_12_30_12_21_21_
GAGATGGCCGCCTGGGGAGTACGG
>I6629V002B0P90 length=363 xy=0711_1142 region=2 run=R_2014_12_30_12_21_21_
ACGTAGGGTGCAAGCGTTGTCCGGAATTATTGGGCGTAAAGAGCTCGTAGGCGGTCTGTC
GCGTCGGCTGTGAAAACCCGAGGCTCAACCTCGGGCCTGCAGTCGATACGGGCAAACTAG
AGTACTGCAGGGGAGACTGGAATTCCTGGTGTAGCGGTGAAATGCGCAGATATCAGGAGG
AACACCGGTGGCGAAGGCGGGTCTCTGGGCAGTAACTGACGCTGAGGAGCGAAAGCGTGG
GGAGCGAACAGGATTAGATACCCTGGTAGTCCACGCCGTAAACGTTGGGCGCTAGGTGTG
GGGGCCATTCCACGGTCTCCGTGCCGCAGCTAACGCATTAAGCGCCCCGCCTGGGGAGTA
CGG
>I6629V002B0PKV length=23 xy=0711_0237 region=2 run=R_2014_12_30_12_21_21_
GAATGGCCGCCTGGGGAGTACGG
>I6629V002B0PL1 length=361 xy=0711_0279 region=2 run=R_2014_12_30_12_21_21_
ACAGAGGGTGCGAGCGTTAATCGGATTTACTGGGCGTAAAGCGTGCGTAGGCGGCTTTTT
AAGTCGGATGTGAAATCCCCGAGCTTAACTTGGGAATTGCACTCGATACTGGGAAGCTAG
AGTATGGGAGAGGATGGTAGAATTCCAGGTGTAGCGGTGAAATGCGTAGAGATCTGGAGG
AATACCGATGGCGAAGGCAGCCATCTGGCCTAATACTGACGCTGAGGTACGAAAGCATGG
GGAGCAAACAGGATTAGATACCCTGGTAGTCCATGCCGTAAACGATGTCTACTAGCCGTT
GGGGCCTTTGAGGCTTTAGTGGCGCAGCTAACGCGATAAGTAGGCCGCCTGGGGAGTACG
G
>I6629V002B0PMC length=359 xy=0711_0290 region=2 run=R_2014_12_30_12_21_21_
ACGTAGGGTGCGAGCGTTAATCGGAATTACTGGGCGTAAAGCGTGCGCAGGCGGTTTTGT
AGACAGAGGTGAAATCCCCGGGCTCAACCTGGGAACTGCCTTTGTGACTGCAAGGCTAGA
GTACGGCAGAGGGGGATGGAATTCCGCGTGTAGCAGTGAAATGCGTAGATATGCGGAGGA
ACACCGATGGCGAAGGCAATCCCCTGGGCCTGTACTGACGCTCATGCACGAAAGCGTGGG
GAGCAAACAGGATTAGATACCCTGGTAGTCCACGCCCTAAACGATGTCAACTGGTTGTTG
GGTCTTAACTGACTCAGTAACGAAGCTAACGCGTGAAGTTGACCGCCTGGGGAGTACGG
>I6629V002B0PZJ length=361 xy=0711_0765 region=2 run=R_2014_12_30_12_21_21_
ACGGAGGTAGCTAGCGTTATTCGGAATTACTGGGCGTAAAGCGCACGTAGGCGGCTTTGT
AAGTTAGAGGTGAAAGCCTGGAGCTCAACTCCAGAATTGCCCTTAAGACTGCATCGCTTG
AATCCAGGAGAGGTGAGTGGAATTCCGAGTGTAGAGGTGAAATTCGTAGATATTCGGAAG
AACACCAGTGGCGAAGGCGGCTCACTGGACTGGTATTGACGCTGAGGTGCGAAAGCGTGG
GGAGCAAACAGGATTAGATACCCTGGTAGTCCACGCCGTAAACGATGATAACTAGCTGTC
GGGGCTCTTAGAGCTTCGGTGGCGCAGCTAACGCATTAAGTTATCCGCCTGGGGAGTACG
G
>I6629V002B0Q2N length=24 xy=0711_2173 region=2 run=R_2014_12_30_12_21_21_
GAGATGGCCGCCTGGGGAGTACGG
>I6629V002B0Q4I length=28 xy=0711_2240 region=2 run=R_2014_12_30_12_21_21_
ACGGTTCTTCGCCGCCTGGGGAGTACGG
>I6629V002B0Q6D length=361 xy=0711_2307 region=2 run=R_2014_12_30_12_21_21_
ACAGAGGGTGCGAGCGTTAATCGGATTTACTGGGCGTAAAGCGTGCGTAGGCGGCTTTTT
AAGTCGGGTGTGAAATCCCCGAGCTTAACTTGGGAATTGCATTCGATACTGGGAAGCTAG
AGTATGGGAGAGGATGGTAGAATTCCAGGTGTAGCGGTGAAATGCGTAGAGATCTGGAGG
AATACCGATGGCGAAGGCAGCCATCTGGCCTAATACTGACGCTGAGGTACGAAAGCATGG
GGAGCAAACAGGATTAGATACCCTGGTAGTCCATACCGTAAACGATGTCTACTAGCCGTT
GGGGCCTTTGAGGCTTTAGTGGCGCAGCTAACGCGATAAGTAGACCGCCTGGGGAGTACG
G
>I6629V002B0QC5 length=24 xy=0711_1255 region=2 run=R_2014_12_30_12_21_21_
GGGATGGCCGCCTGGGGAGTACGG
>I6629V002B0QD9 length=362 xy=0711_1295 region=2 run=R_2014_12_30_12_21_21_
ACGGAGGGAGCTAGCGTTATTCGGAATTACTGGGCGTAAAGCGCACGTAGGCGGCTTTGT
AAGTTAGAGGTGAAAGCCTGGAGCTCAACTCCAGAATTGCCTTTAAGACTGCATCGCTTG
AATCCAGGAGAGGTGAGTGGAATTCCGAGTGTAGAGGTGAAATTCGTAGATATTCGGAAG
AACACCAGTGGCGAAGGCGGCTCACTGGACTGGTATTGACGGCTGAGGTGCGAAAGCGTG
GGGAGCAAACAGGATTAGATACCCTGGTAGTCCACGCCGTAAACGATGATAACTAGCTGT
CGGGGCTCTTAGAGCTTCGGTGGCGCAGCTAACGCATTAAGTTATCCGCCTGGGGAGTAC
GG
>I6629V002B0QER length=360 xy=0711_1313 region=2 run=R_2014_12_30_12_21_21_
GCGTAGGGTGCAAGCGTTAATCGGAATTACTGGGCGTAAAGCGTGCGCAGGCGGTTGTGC
AAGACAGATGTGAAATCCCCGGGCTCAACCTGGGAATTGCATTTGTGACTGCACGGCTAG
AGTGTGTCAGAGGGGGGTAGAATTCCACGTGTAGCAGTGAAATGCGTAGAGATGTGGAGG
AATACCGATGGCGAAGGCAGCCCCCTGGGATAACACTGACGCTCATGCACGAAAGCGTGG
GGAGCAAACAGGATTAGATACCCTGGTAGTCCACGCCCTAAACGATGTCAACTAGTTGTC
GGGTCTTAATTGACTTGGTAACGCAGCTAACGCGTGAAGTTGACCGCCTGGGGAGTACGG
>I6629V002B0QH8 length=357 xy=0711_1438 region=2 run=R_2014_12_30_12_21_21_
GCGGAGGGGGCTAGCGTTGTTCGGAATTACTGGGCGTAAAGCGCACGTAGGCGGCTCTGT
AAGTTAGAGGTGAAAGCCCAAGGGCTCAACCCTGGAATTGCCTTTAAGACTGCATCGCTT
GAACATCGGAGAGGTAAGTGGAATTCCGAGTGTAGAGGTGAAATTCGTAGATATTCGGAA
GAACACCAGTGGCGAAGGCGACTTACTGGACGATTGTTGACGCTGAGGTGCGAAAGCGTG
GGGAGCAAAACAGGGATTAGATACCCTGGTAGTCCACGCCGTAAACGATCGATGACTAGC
TGTCGGGGCGCTTGGCGTTTCGGTGGCGCAGCTAACGCGTTAAAGTCCATCCGGCCT
>I6629V002B0QKA length=360 xy=0711_1512 region=2 run=R_2014_12_30_12_21_21_
ACGTAGGGTGCAAGCGTTAATCGGAATTACTGGGCGTAAAGCGTGCGCAGGCGGTTTCGC
AAGACGGATGTGAAATCCCCGGGCTCAACCTGGGAACTGCATTCGTGACTGCGAGGCTAG
AGTGTGTCAGAGGGAGGTGGAATTCCGCGTGTAGCAGTGAAATGCGTAGAGATGCGGAGG
AACACCGATGGCGAAGGCAGCCTCCTGGGACGGCACTGACGCTCAGGCACGAAAGCGTGG
GGAGCAAACAGGATTAGATACCCTGGTAGTCCACACCCTAAACGATGTCGACTAGTTGTT
GGGCCTTCAGTGGCTCGGTAACGCAGCTAACGCGTGAAGTCGACCGCCTGGGGAGTACGG
>I6629V002B0QKK length=361 xy=0711_1522 region=2 run=R_2014_12_30_12_21_21_
GCGGAGGGGGCTAGCGTTGTTCGGAATTACTGGGCGTAAAGCGCACGTAGGCGGCTTTGT
AAGTTAGAGGTGAAAGCCCAGGGCTCAACCCTGGAATTGCCTTTAAGACTGCATCGCTTG
AACATCGGAGAGGTAAGTGGAATTCCGAGTGTAGAGGTGAAATTCGTAGATATTCGGAAG
AACACCAGTGGCGAAGGCGACTTACTGGACGATTGTTGACGCTGAGGTGCGAAAGCGTGG
GGAGCAAGCAGGATTAGATACCCTGGTAGTCCACGCCGTAAACGATGATGACTAGCTGTC
GGGGCGCTTGGCGTTTCGGTGGCGCAGCTAACGCGTTAAGTCATCCGCCTGGGGAGTACG
G
>I6629V002B0QMH length=360 xy=0711_1591 region=2 run=R_2014_12_30_12_21_21_
ACGGAGGGAGCTAGCGTTATTCGGAATTACTGGGCGTAAAGCGCACGTAGGCGGCTTTGT
AAGTTAGAGGTGAAAGCCTGGAGCTCAACTCCAGAATTGCCTTTAAGACTGCATCGCTTG
AATCCAGGAGAGGTGAGTGGAATTCCGAGTGTAGAGGTGAAATTCGTAGATATTCGGAAG
AACACCAGTGGCGAAGGCGGCTCACTGGACTGGTATTGACGCTGAGGTGCGAAAGCGTGG
GGAGCAAACAGGATTAGATACCCTGTAGTCCACGCCGTAAACGATGATAACTAGCTGTCG
GGGCTCTTAGAGCTTCGGTGGCGCAGCTAACGCATTAAGTTATCCGCCTGGGGAGTACGG
>I6629V002B0QML length=361 xy=0711_1595 region=2 run=R_2014_12_30_12_21_21_
GCGTAGGGTGCGAGCGTTAATCGGAATTACTGGGCGTAAAGCGTGCGCAGGCGGTTTTGT
AAGACAGAGGTGAAATCCCCGGGCTCAACCTGGGAACTGCCTTTGTGACTGCAAGGCTAG
AGTACGGCAGAGGGGGATGGAATTCCGCGTGTAGCAGTGAAATGCGTAGATATGCGGAGG
AACACCGATGGCGAAGGCAATCCCCTGGGCCTGTACTGACGCTCATGCACGAAAGCGTGG
GGAGCAAACAGGATTAGATACCCTGGTAGTCCACACCCTAAACGATGTCAACTGGTTGTT
GGGGTCTTAACTGACTCAGTAACGAAGCTAACGCGTGAAGTTGACCGCCTGGGGAGTACG
G
>I6629V002B0QT4 length=361 xy=0711_1866 region=2 run=R_2014_12_30_12_21_21_
GCGGAGGGAGCTAGCGTTATTCGGAATTACTGGGCGTAAAGCGCACGTAGGCGGCTTTGT
AAGTTAGAGGTGAAAGCCCGGAGCTCAACTCCGGAACTGCCTTTAAGACTGCATCGCTTG
AATCCAGGAGAGGTGAGTGGAATTCCGAGTGTAGAGGTGAAATTCGTAGATATTCGGAAG
AACACCAGTGGCGAAGGCGGCTCACTGGACTGGTATTGACGCTGAGGTGCGAAAGCGTGG
GGAGCAAACAGGATTAGATACCCTGGTAGTCCACGCCGTAAACGATGATAACTAGCTGTT
GGGGCTCTTAGAGCTTCAGTGGCGCAGCTAACGCATTAAGTTATCCGCCTGGGGAGTACG
G
>I6629V002B0QXP length=24 xy=0711_1995 region=2 run=R_2014_12_30_12_21_21_
GAGATGGCCGCCTGGGGAGTACGG
>I6629V002B0QXT length=24 xy=0711_1999 region=2 run=R_2014_12_30_12_21_21_
AAGATGGCCGCCTGGGGAGTACGG
>I6629V002B0R3X length=362 xy=0711_3515 region=2 run=R_2014_12_30_12_21_21_
GCGGAGGATGCAAGCGTTATCCGGAATGATTGGGCGTAAAGCGTCCGCAGGTGGCGATTC
AAGTCGATTGTCAAAGGTCTCGGCTCAACTGAGAACAGGCAGTGGAAACTGAACAGCTAG
AGTGCGGTAGGGGTAGAGGGAATTCCCGGTGTAGCGGCGAAATGCGTAGAGATCGGGAAG
AACACCAGTGGCGAAAGCGCTCTACTAGACCGCAACTGACACTCAGGGACGAAAGCTAGG
GGAGCGAATGGGATTAGATACCCCAGTAGTCCTAGCCGTAAACGATGGATACTAGGCGCT
GTGCGTATCGACCCGTGCAGTGCTGTAGCTAACGCGTTAAGTATCCCGCCTGGGGAGTAC
GG
>I6629V002B0R4Q length=361 xy=0711_3544 region=2 run=R_2014_12_30_12_21_21_
ACGGAGGGAGCTAGCGTTATTCGGAATTACTGGGCGTAAAGCGCACGTAGGCGGCTTTGT
AAGTTAGAGGTGAAAGCCTGGAGCTCAACTCCAGAATTGCCTTTAAGACTGCATCGCTTG
AATCCAGGAGAGGTGAGTGGAACTCCGAGTGTAGAGGTGAAATTCGTAGATATTCGGAAG
AACACCAGTGGCGAAGGCGGCTCACTGGACTGGTATTGACGCTGAGGTGCGAAAGCGTGG
GGAGCAAACAGGATTAGATACCCTGGTAGTCCACGCCGTAAACGATGATAACTAGCTGTC
GGGGCTCTTAGAGCTTCGGTGGCGCAGCTAACGCATTAAGTTATCCGCCTGGGGAGTACG
G
>I6629V002B0R87 length=24 xy=0711_3705 region=2 run=R_2014_12_30_12_21_21_
GAGATGGCCGCCTGGGGAGTACGG
>I6629V002B0RFT length=361 xy=0711_2647 region=2 run=R_2014_12_30_12_21_21_
GCGGAGGGAGCTAGCGTTATTCGGAATTACTGGGCGTAAAGCGCACGTAGGCGGCTTTGT
AAGTTAGAGGTGAAAGCCTGGAGCTCAACTCCAGAATTGCCTTTAAGACTGCATCGCTTG
AATCCAGGAGAGGTGAGTGGAATTCCGAGTGTAGAGGTGAAATTCGTAGATATTCGGAAG
AACACCAGTGGCGAAGGCGGCTCACTGGACTGGTATTGACGCTGAGGTGCGAAAGCGTGG
GGAGCAAACAGGATTAGATACCCTGGTAGTCCACGCCGTAAACGATGATAACTAGCTGTC
GGGGCTCTTAGAGCTTCGGTGGCGCAGCTAACGCATTAAGTTAGCCGCCTGGGGAGTACG
G
>I6629V002B0RJQ length=363 xy=0711_2788 region=2 run=R_2014_12_30_12_21_21_
ACGTAGGGCGCAAGCGTTATCCGGAATTATTGGGCGTAAAGAGCTCGTAGGCGGTTTGTC
GCGTCTGCCGTGAAAGTCCGAGGCTCAACCTCGGATCTGCGGTGGGTACGGGCAGACTAG
AGTGATGTAGGGGAGACTGGAATTCCTGGTGTAGCGGTGAAATGCGCAGATATCAGGAGG
AACACCTATGGCGAAGGCAGGTCTCTGGGCATTTACTGACGCTGAGGAGCGAAAGCATGG
GGAGCGAACAGGATTAGATACCCTGGTAGTCCATGCCGTAAACGTTGGGCACTAGGTGTG
GGGGACATTCCACGTTTTCCGCGCCGTAGCTAACGCATTAAGTGCCCCGCCTGGGGAGTA
CGG
>I6629V002B0RNO length=25 xy=0711_2930 region=2 run=R_2014_12_30_12_21_21_
GAAGATGGCCGCCTGGGGAGTACGG
>I6629V002B0RS8 length=24 xy=0711_3130 region=2 run=R_2014_12_30_12_21_21_
GAGATGGCCGCCTGGGGAGTACGG
>I6629V002B0RSY length=24 xy=0711_3120 region=2 run=R_2014_12_30_12_21_21_
GAGATGGCCGCCTGGGGAGTACGG
>I6629V002B0RX8 length=361 xy=0711_3310 region=2 run=R_2014_12_30_12_21_21_
ACGGAGGGAGCTAGCGTTATTCGGAATTACTGGGCGTAAAGCGCACGTAGGCGGCTTTGT
AAGTTAGAGGTGAAAGCCTGGAGCTCAACTCCAGAATTGCCTTTAAGACTGCATCGCTTG
AATCCAGGAGAGGTGAGTGGAATTCCGAGTGTAGAGGTGAAATTCGTAGATATTCGGAAG
AACACCAGTGGCGAAGGCGGCTCACTGGACTGGTACTGACGCTGAGGTGCGAAAGCGTGG
GGAGCAAACAGGATTAGATACCCTGGTAGTCCACGCCGTAAACGATGATAACTAGCTGTC
GGGGCTCTTAGAGCTTCGGTGGCGCAGCTAACGCATTAAGTTATCCGCCTGGGGAGTACG
G
>I6629V002B0RZI length=361 xy=0711_3356 region=2 run=R_2014_12_30_12_21_21_
ACAGAGGGTGCAAGCGTTAATCGGAATTACTGGGCGTAAAGCGCGCGTAGGTGGTTCGTT
AAGTTGGATGTGAAAGCCCCGGGCTCAACCTGGGAACTGCATCCAAAACTGGCGAGCTAG
AGTATGGTAGAGGGTGGTGGAATTTCCTGTGTAGCGGTGAAATGCGTAGATATAGGAAGG
AACACCAGTGGCGAAGGCGACCACCTGGACTGATACTGACACTGAGGTGCGAAAGCGTGG
GGAGCAAACAGGATTAGATACCCTGGTAGTCCACGCCGTAAACGATGTCAACTAGCCGTT
GGAATCCTTGAGATTTTAGTGGCGCAGCTAACGCATTAAGTTGACCGCCTGGGGAGTACG
G
>I6629V002B0S21 length=349 xy=0712_0683 region=2 run=R_2014_12_30_12_21_21_
GCGTAGGGTGCAAGCGTTAATCGGAATTACTGGGCGTAAAGCGTGCGCAGGCGGTTATGT
AAGACAGAGGTGAAATCCCCGGGCTCAACCTGGGAACTGCCTTTGTGACTGCATAGCTGG
AGTGCGGCAGAGGGGGATGGAATTCCGCGTGTAGCAGTGAAATGCGTAGATATGCGGAGG
AACACCGATGGCGAAGGCAATCCCCTGGGCCTGCACTGACGCTCATGCACGAAAGCGTGG
GGAGCAAACAGGATTAGATACCCTGGTAGTCCACGCCCTAAACGATGTCAACTGGTTGTT
GGGTCTTCACTGACTCAGTAACGAAGCTAACGCGTGAAGTTGGCCGCCT
>I6629V002B0S4M length=361 xy=0712_0740 region=2 run=R_2014_12_30_12_21_21_
ACGGAGGGAGCTAGCGTTATTCGGAATTACTGGGCGTAAAGCGCACGTAGGCGGCTTTGT
AAGTTAGAGGTGAAAGCCTGGAGCTCAACTCCAGAATTGCCTTTAAGACTGCATCGCTTG
AATCCAGGAGAGGTGAGTGGAATTCCGAGTGTAGAGGTGAAATTCGTAGATATTCGGAAG
AACACCAGTGGCGAAGGCGGCTCACTGGACTGGTATTGACGCTGAGGTGCGAAAGCGTGG
GGAGCAAACAGGATTAGATACCCTGGTAGTCCACGCCGTAAACGATGATAACTAGCTGTC
GGGGCTCTTAGAGCTTCGGTGGCGCAGCTAACGCATTAAGTTATCCGCCTGGGGAGTACG
G
>I6629V002B0SB8 length=350 xy=0711_3814 region=2 run=R_2014_12_30_12_21_21_
ACAGAGGGTGCGAGCGTTAATCGGATTTACTGGGCGTAAAGCGTGCGTAGGCGGCTTTTT
AAGTCGGATGTGAAATCCCCGAGCTTAACTTGGGAATTGCATTCGATACTGGGAAGCTAG
AGTATGGGAGAGGATGGTAGAATTCCAGGTGTAGCGGTGAAATGCGTAGAGATCTGGAGG
AATACCGATGGCGAAGGCAGCCATCTGGCCTAATACTGACGCTGAGGTACGAAAGCATGG
GGAGCAAACAGGATTAGATACCCTGGTAGTCCATACCGTAAACGATGTCTACTAGCCGTT
GGGGCCTTTGAGGCTTTAGTGGCGCAGCTAACGCGATAAGTAGACCGCCT
>I6629V002B0SE0 length=24 xy=0711_3914 region=2 run=R_2014_12_30_12_21_21_
GAGGTGGCCGCCTGGGGAGTACGG
>I6629V002B0SI7 length=23 xy=0711_4065 region=2 run=R_2014_12_30_12_21_21_
GAGATGCCGCCTGGGGAGTACGG
>I6629V002B0SLV length=361 xy=0712_0065 region=2 run=R_2014_12_30_12_21_21_
ACGGAGGGTGCAAGCGTTAATCGGAATTACTGGGCGTAAAGCGCACGCAGGCGGCCTGTC
AAGTCGGATGTGAAATCCCCGGGCTCAACCTGGGAACTGCATTCGAAACTGGCAGGCTGG
AGTCTTGTAGAGGGGGGTAGAATTCCAGGTGTAGCGGTGAAATGCGTAGAGATCTGGAGG
AATACCGGTGGCGAAGGCGGCCCCCTGGACAAAGACTGACGCTAAGGTGCGGAAGCGTGG
GGAGCAAACAGGATTAGATACCCTGGTAGTCCACGCCGTAAACGATGTCGATTTGGAGGT
TGTGCCCTTGAGGCGTGGCTTCCGGAGCTAACGCGTTAAATCGACCGCCTGGGGAGTACG
G
>I6629V002B0SMF length=24 xy=0712_0085 region=2 run=R_2014_12_30_12_21_21_
GAGATGGCCGCCTGGGGAGTACGG
>I6629V002B0SP8 length=24 xy=0712_0222 region=2 run=R_2014_12_30_12_21_21_
GAGATGGCCGCCTGGGGAGTACGG
>I6629V002B0SQP length=23 xy=0712_0239 region=2 run=R_2014_12_30_12_21_21_
GAGATGCCGCCTGGGGAGTACAG
>I6629V002B0SRI length=360 xy=0712_0268 region=2 run=R_2014_12_30_12_21_21_
ACGTAGGGTGCAAGCGTTAATCGGAATTACTGGGCGTAAAGCGTGCGCAGGCGGTTTTGT
AAGACAGTGGTGAATTCCCCGGGCTCAACCTGGGAACTGCCATTGTGACTGCAAGGCTAG
AGTGCGGCAGAGGGGGATGGAATTCCGCGTGTAGCAGTGAAATGCGTAGATATGCGGAGG
AACACCGATGGCGAAGGCAATCCCCTGGGCCTGCACTGACGCTCATGCACGAAAGCGTGG
GGAGCAAACAGGATTAGATACCCTGGTAGTCCACGCCCTAAACGATGTCAACTGGTTGTT
GGGTCTTAACTGACTCAGTAACGAAGCTAACGCGTGAAGTTGACCGCCTGGGGAGTACGG
>I6629V002B0SSW length=362 xy=0712_0318 region=2 run=R_2014_12_30_12_21_21_
GCAGAGGATGCGAAGCGTTATCCGGAATGATTGGGCGTAAAGCGTCTGTAGGTGGCTTTT
TAAGTCCGCCGTCAAATCCAGGGCTCAACCCTGGACAGGCGGTGGAAACTACCAAGCTGG
AGTACGGTAGGGGCAGAGGGAATTTCCGGTGGAGCGGTGAAATGCGTAGAGATCGGAAAG
AACACCAATGGCGAAAGCACTCTGCTGGGCCGACACTGACACTGAGAGACGAAAGCTAGG
GGAGCAAATGGGATTAGATACCCCAGTAGTCCTAGCCGTAAACGATGGATACTAAGCGCT
GTGCGTATCGACCCGTGCAGTGCTGTAGCTAACGCGTTAAGTATCCCGCCTGGGGAGTAC
GG
>I6629V002B0SVQ length=360 xy=0712_0420 region=2 run=R_2014_12_30_12_21_21_
ACGGGGGGGCTAGCGTTGTTCGGAATTACTGGGCGTAAAGCGCGCGTAGGCGGCCATTTA
AGTCAGAGGTGAAAGCCCGGTGCTCAACATCGGAATAGCCTTTGAGACTGGGTGGCTAGA
ATCCAGGAGAGGTGAGTGGAATTCCGAGTGTAGAGGTGAAATTCGTAGATATTCGGAAGA
ACACCAGTGGCGAAGGCGGCTCACTGGACTGGTATTGACGCTGAGGTGCGAAAGCGTGGG
GAGCAAACAGGATTAGATACCCTGGTAGTCCACGCCGTAAACGATGATGACTAGCTGTCC
GGGCTCATGGAGCCTGGGTGGCGCAGCTAACGCATTAAGTCATCCGCCTGGGGAGTACGG
>I6629V002B0SXQ length=24 xy=0712_0492 region=2 run=R_2014_12_30_12_21_21_
GAGATGGCCGCCTGGGGAGTACGG
>I6629V002B0SYJ length=360 xy=0712_0521 region=2 run=R_2014_12_30_12_21_21_
ACGTAGGGTGCGAGCGTTAATCGGAATTACTGGGCGTAAAGCGTGCGCAGGCGGTTTTGT
AAGACAGATGTGAAATCCCCGGGCTCAACCTGGGAACTGCGTTTGTGACTGCAAGGCTAG
AGTACGGCAGAGGGGGGTGGAATTCCGCGTGTAGCAGTGAAATGCGTAGATATGCGGAGG
AACACCGATGGCGAAGGCAATCCCCTGGGCCTGCACTGACGCTCATGCACGAAAGCGTGG
GGAGCAAACAGGATTAGATACCCTGGTAGTCCACGCCCTAAACGATGTCAACTGGTTGTT
GGGAATTTATTTTCTCAGTAACGAAGCTAACGCGTGAAGTTGACCGCCTGGGGAGTACGG
>I6629V002B0T4E length=361 xy=0712_2028 region=2 run=R_2014_12_30_12_21_21_
ACGGAGGGAGCTAGCGTTATTCGGAATTACTGGGCGTAAAGCGCACGTAGGCGGCTTTGT
AAGTTAGAGGTGAAAGCCTGGAGCTCAACTCCAGAATTGCCTTTAAGACTGCATCGCTTG
AATCCAGGAGAGGTGAGTGGAATTCCGAGTGTAGAGGTGAAATTCGTAGATATTCGGAAG
AACACCGGTGGCGAAGGCGGCTCACTGGACTGGTATTGACGCTGAGGTGCGAAAGCGTGG
GGAGCAAACAGGATTAGATACCCTGGTAGTCCACGCCGTAAACGATGATAACTAGCTGTC
GGGGCTCTTAGAGCTTCGGTGGCGCAGCGAACGCATTAAGTTATCCGCCTGGGGAGTACG
G
>I6629V002B0T81 length=361 xy=0712_2195 region=2 run=R_2014_12_30_12_21_21_
ACGTAGGGTGCAAGCGTTAATCGGAATTACTGGGCGTAAAGCGTGCGCAGGCGGTGATGT
AAGACAGTTGTGAAATCCCCGGGCTCAACCTGGGAACTGCATCTGTGACTGCATCGCTGG
AGTGCGGCAGAGGGGGATGGAATTCCGCGTGTAGCAGTGAAATGCGTAGATATGCGGAGG
AACACCGATGGCGAAGGCAATCCCCCTGGGCCTGCACTGACGCTCATGCACGAAAGCGTG
GGGAGCAAACAGGATTAGATACCCTGGTAGTCCACGCCCTAAACGATGTCAACTGGTTGT
TGGGTCTTCACTGACTCAGTAACGAAGCTAACGCGTGAAGTTGACCGCCTGGGGAGTACG
G
>I6629V002B0T8L length=362 xy=0712_2179 region=2 run=R_2014_12_30_12_21_21_
ACAGAGGATGCAAGCGTTATCCGGAATGATTGGGCGTAAAGCGTCTGTAGGTGGCTTTTT
AAGTCCGCCGTCAAATCCCAGGGCTCAACCCTGGACAGGCGGTGGAAACTACCAAGCTGG
AGTACGGTAGGGGCAGAGGGAATTTCCGGTGGAGCGGTGAAATGCGTAGAGATCGGAAAG
AACACCAATGGCGAAAGCACTCTGCTGGGCCGACACTGACACTGAGAGACGAAAGCTAGG
GGAGCAAATGGGATTAGATACCCCAGTAGTCCTAGCCGTAAACGATGGATACTAAGCGCT
GTGCGTATCGACCCGTGCAGTGCTGTAGCTAACGCGTTAAGTATCCCGCCTGGGGAGTAC
GG
>I6629V002B0TBY length=334 xy=0712_1004 region=2 run=R_2014_12_30_12_21_21_
GCGGAGGGAGCTAGCGTTATTCGGAATTACTGGGCGTAAAGCGCACGTAGGCGGCTTTGT
AAGTTAGAGGTGAAAGCCTGGAGCTCAACTCCAGAATTGCCTTTAAGACTGCATCGCTTG
AATCCAGGAGAGGTGAGTGGAATTCCGAGTGTAGAGGTGAAATTCGTAGATATTCGGAAG
GACACCAGTGGCGAAGGCGGCTCACTGGACTGGTATTGACGCTGAGGTGCGAAAGCGTGG
GGAGCAAACAGGATTAGATACCCTGGTAGTCCACGCCGTAAACGATGATAACTAGCTGTC
GGGGCTCTTAGAGCTTCGGTGGCGCAGCTAACGC
>I6629V002B0TCG length=361 xy=0712_1022 region=2 run=R_2014_12_30_12_21_21_
GCGGAGGGAGCTAGCGTTATTCGGAATTACTGGGCGTAAAGCGCACGTAGGCGGCTTTGT
AAGTTAGAGGTGAAAGCCTGGAGCTCAACTCCAGAATTGCCTTTAAGACTGCATCGCTTG
AATCCAGGAGAGGTGAGTGGAATTCCGAGTGTAGAGGTGAAATTCGTAGATATTCGGAAG
AACACCAGTGGCGAAGGCGGCTCACTGGACTGGTATTGACGCTGAGGTGCGAAAGCGTGG
GGAGCAAACGGGATTAGATACCCTGGTAGTCCACGCCGTAAACGATGATAACTAGCTGTC
GGGGCTCTTAGAGCTTCGGTGGCGCAGCTAACGCATAAAGTTATCCGCCTGGGGAGTACG
G
>I6629V002B0TIF length=363 xy=0712_1237 region=2 run=R_2014_12_30_12_21_21_
ACGTAGGGTGCAAGCGTTGTCCGGAATTATTGGGCGTAAAGAGCTCGTAGGCGGTCTGTC
GCGTCTGCTGTGAAAACCCGAGGCTCAACCCCGGGCCTGCAGTGGGTACGGGCAGACTAG
AGTGCGGTAGGGGAGATTGGAATTCCTGGTGTAGCGGTGGAATGCGCAGATATCAGGAGG
AACACCGATGGCGAAGGCAGATCTCTGGGCCGTAACTGACGCTGAGGAGCGAAAGCGTGG
GGAGCGAACAGGATTAGATACCCTGGTAGTCCACGCCGTAAACGTTGGGCGCTAGATGTG
GGGACCATTCCACGGTTTCCGTGTCGCAGCTAACGCATTAAGCGCCCCGCCTGGGGAGTA
CGG
>I6629V002B0TIM length=360 xy=0712_1244 region=2 run=R_2014_12_30_12_21_21_
ACGTAGGGTGCAAGCGTTAATCGGAATTACTGGGCGTAAAGCGTGCGCAGGCGGTTTTGT
AAGACAGAGGTGAAATCCCCGGGCTCAACCTGGGAACTGCCTTTGTGACTGCAAGGCTGG
AGTGCGGCAGAGGGGGATGGAATTCCGCGTGTAGCAGTGAAATGCGTAGATATGCGGAGG
AACACCGATGGCGAAGGCAATCCCCTGGGCCTGCACTGACGCTCATGCACGAAAGCGTGG
GGAGCAAACAGGATTAGATACCCTGGTAGTCCACGCCCTAAACGATGTCAACTGGTTGTT
GGGTCTTCACTGACTCAGTAACGAAGCTAACGCGTGAAGTTGACCGCCTGGGGAGTACGG
>I6629V002B0TLD length=24 xy=0712_1343 region=2 run=R_2014_12_30_12_21_21_
GAGATGGCCGCCTGGGGAGTACGG
>I6629V002B0TVK length=364 xy=0712_1710 region=2 run=R_2014_12_30_12_21_21_
ACGTAGGGAGCAAGCGTTGTCCGGATTTATTGGGCGTAAAGAGCTCGTAGGCGGTTTAGA
AAGTCAGGTGTGAAACCTCCAGGCTCAACCTGGAGACGCCACTTGATACTTCTATGGCTT
GAGTTTGGTAGGGGAACACGGAATTCCTGGTGTAGCGGTGAAATGCGCAGATATCAGGAG
GAACACCGATGGCGAAGGCAGTGTTCTGGGCCAAAACTGACGCTGAGGAGCGAAAGCGTG
GGGAGCGAACGGGATTAGATACCCTGGTAGTCCACGCCGTAAACGTTGGGCACTAGGTGT
GGGAGGTAATCAACGCCTTCCGTGCCGTAGCTAACGCATTAAGTGCCCCGCCTGGGGAGT
ACGG
>I6629V002B0TWC length=360 xy=0712_1738 region=2 run=R_2014_12_30_12_21_21_
ACAGAGGGTGCGAGCGTTAATCGGATTTACTGGGCGTAGAGCGTGCGTAGGCGGCTTTTT
AAGTCGGATGTGAAATCCCCGAGCTTAACTTGGGAATTGCATTCGATACTGGGAAGCTAG
AGTATGGGAGAGGATGGTAGAATTCCAGGTGTAGCGGTGAATGCGTAGAGATCTGGAGGA
ATACCGATGGCGAAGGCAGCCATCTGGCCTAATACTGACGCTGAGGTACGAAAGCATGGG
GAGCAAACAGGATTAGATACCCTGGTAGTCCATGCCGTAAACGATGTCTACTAGCCGTTG
GGGCCTTTGAGGCTTTAGTGGCGCAGCTAACGCGATAAGTAGACCGCCTGGGGAGTACGG
>I6629V002B0TXA length=361 xy=0712_1772 region=2 run=R_2014_12_30_12_21_21_
GCGGAGGGTGCAAGCGTTAATCGGAATTACTGGGCGTAAAGCGCACGCAGGCGGTCTGTC
AAGTCGGATGTGAAATCCCCGGGCTCAACCTGGGAACTGCATTCGAAACTGGCAGGCTAG
AGTCTTGTAGAGGGGGGTAGAATTCCAGGTGTAGCGGTGAAATGCGTAGAGATCTGGAGG
AATACCGGTGGCGGAGGCGGCCCCCTGGACAAAGACTGACGCTCAGGTGCGAAAGCGTGG
GGAGCAAACAGGATTAGATACCCTGGTAGTCCACGCCGTAAACGATGTCGACTTGGAGGT
TGTGCCCTTGAGGCGTGGCTTCCGGAGCTAACGCGTTAAGTCGACCGCCTGGGGAGTACG
G
>I6629V002B0TZ3 length=24 xy=0712_1873 region=2 run=R_2014_12_30_12_21_21_
GAGATGGCCGCCTGGGGAGTACGG
>I6629V002B0U39 length=363 xy=0712_3319 region=2 run=R_2014_12_30_12_21_21_
ACGGAGGGAGCAAGCGTTGTCCGGAATTATTGGGCGTAAAGGGCTCGTAGGCGGTCTGTT
GCGTCGGGAGTGAAAACTCAGGGCTTAACCCTGAGCCTGCTTCCGATACGGGCAGACTAG
AGGTATGCAGGGGAGAACGGAACTCCTGGTGTAGCGGTGAAATGCGCAGATATCAGGAGG
AACACCGGTGGCGAAGGCGGTTCTCTGAGCATTACCTGACGCTGAGGAGCGAAAGTGTGG
GGAGCGAACAGGATTAGATACCCTGGTAGTCCACACCGTAAACGTTGGGCGCTAGGTGTG
GGACTCATTCCACGAGTTCCGTGCCGCAGCTAACGCATTAAGCGCCCCGCCTGGGGAGCA
CGG
>I6629V002B0U45 length=24 xy=0712_3351 region=2 run=R_2014_12_30_12_21_21_
GAGATGCCCGCCTGGGGAGTACGG
>I6629V002B0U5K length=390 xy=0712_3366 region=2 run=R_2014_12_30_12_21_21_
ACGGAGGGGGCTAGCGTTGTTCGGAATTACTGGGCGTAAAGCGCGCGTAGGCGGCCATTT
AAGTCAGAGGTGAAAGCCCGGTGCTCAACATCGGAATAGCCTTTGAGACTGGGTGGCTAG
AATCCAGGAGAGGTGAGTGGAATTCCGAGTGTAGAGGTGAAATTCGTAGATATTCGGAAG
AACACCGATGGCGAAGGCAGCCATCTGGACCGACACTGACGCTGAGGCGCGAAAGCGTGG
GGAGCAAACAGGATTAGATACCCTGGTAGTCCACGCCGTAAACGATGAGTGCTAGACGTT
GGGGCCCTTAGGGCTTCGGTGCCGCAGCTAACGCATTAAGCACTCCGCCTGGGGAGTACG
GCTGATACCGCCAAGGCACACAGGGGGATA
>I6629V002B0UHC length=360 xy=0712_2494 region=2 run=R_2014_12_30_12_21_21_
ACAGAGGGTGCAAGCGTTAATCGGAATTACTGGGCGTAAAGCGAGCGTAGGTGGCTTGAT
AAGTCAGATGTGAAATCCCCGGGCTTAACCTGGGAACTGCATCTGATACTGTTGAGCTAG
AGTAGGTGAGAGGGAAGTAGAATTCCAGGTGTAGCGGTGAAATGCGTAGAGATCTGGAGG
GATACCGATGGCGAAGGCAGCTTCCTGGCATCATACTGACACTGAGGCTCGAAAGCGTGG
GTAGCAAACAGGATTAGATACCCTGGTAGTCCACGCCGTAAACGATGTCTACTAGTCGTT
GGGTCCCTTGAGGACTTAGTGACGCAGCTAACGCAATAAGTAGACCGCCTGGGGATACGG
>I6629V002B0UK6 length=364 xy=0712_2632 region=2 run=R_2014_12_30_12_21_21_
ACGTAGGGTGCGAGCGTTGTCCGGAATTATTGGGCGTAAAGGGCTCGTAGGCGGTTTGTC
GCGTCGGGAGTGAAAACACCTGGGCTTAACTCGGTGCTTGCTTTCGATACGGGCAGACTA
GAGGCATTCAGGGGAGAACGGAATTCCTGGTGTAGCGGTGAAATGCGCAGATATCAGGAG
GAACACCGGTGGCGAAGGCGGTTCTCTGGGAGTGTCCTGACGCTGAGGAGCGAAAGTGTG
GGGAGCGAACAGGATTAGATACCCTGGTAGTCCACACCGTAAACGTTGGGCGCTAGGTGT
GGGGCCTATTCCATGGGTTCCGTGCCGCAGCTAACGCATTAAGCGCCCCGCCTGGGGAGT
ACGG
>I6629V002B0UZ0 length=361 xy=0712_3166 region=2 run=R_2014_12_30_12_21_21_
GCGGAGGGAGCTAGCGTTATTCGGAATTACTGGGCGTAAAGCGCACGTAGGCGGCTTTGT
AAGTTAGAGGTGAAAGCCTGGAGCTCAACTCCAGAATTGCCTTTAAGACTGCATCGCTTG
AATCCAGGAGAGGTGAGTGGAATTCCGAGTGTAGAGGTGAAATTCCTAGATATTCGGAAG
AACACCAGTGGCGAAGGCGGCTCACTGGACTGGTATTGACGCTGAGGTGCGAAAGCGTGG
GGAGCAAACAGGATTAGATACCCTGGTAGTCCACGCCGTAAACGATGATAACTAGCTGTC
GGGGCTCTTAGAGCTTCGGTGGCGCAGCTAACGCATTAAGTTATCCGCCTGGGGAGTACG
G
>I6629V002B0UZD length=361 xy=0712_3143 region=2 run=R_2014_12_30_12_21_21_
ACGTAGGGGGCAAGCGTTGTCCGGAATTATTGGGCGTAAAGCGCGCGCAGGCGGCTTACT
AAGTCTGGTGTGAAAGCCCACGGCTCAACCGTGGAGGGCCATTGGAAACTGGTAGGCTTG
AGTGCAGGAGAGGAGAGCGGAATTCCCGGTGTAGCGGTGAAATGCGTAGATATCGGGAGG
AACACCCGTGGCGAAGGCGGCTCTCTGGCCTGTAACTGACGCTGAGGCGCGAAAGCGTGG
GGAGCAAACAGGATTAGATACCCTGGTAGTCCACGCCGTAAACGATGAGTGCTAAGTGTC
GGGGGTGACCAACCCTCGGTGCTGTCGCTAACGCAATAAGCACTCCGCCTGGGGAGTACG
G
>I6629V002B0V0F length=354 xy=0713_0381 region=2 run=R_2014_12_30_12_21_21_
ACGTAGGGTGCAAGCGTTAATCGGAATTACTGGGCGTAAAGCGTGCGCAGGCGGTTTTGT
AAGTCTGTCGTGAAATCCCCGGGCTTAACCTGGGAATGGCGATGGAGACTGCAAGGCTGG
AATCTGGCAGAGGGGGGTAGAATTCCACGTGTAGCAGTGAAATGCGTAGAGATGTGGAGG
AACACCGATGGCGAAGGCAGCCCCCTGGGTCAAGATTGACGCTCATGCACGAAAGCGTGG
GGAGCAAACAGGATTAGATACCCTGGTAGTCCACGCCCTAAACGATGTCAACTAGTTGTC
GGGTCTTAATTGACTTGGTAACGCAGCTAACGCGTGAAGTTGACCGCCTGGGGA
>I6629V002B0V7I length=363 xy=0713_0636 region=2 run=R_2014_12_30_12_21_21_
ACGTAGGGTGCAAGCGTTGTCCGGATTTACTGGGCGTAAAGAGCTCGTAGGTGGTGTGTC
GCGTCGTCTGTGAAATTCCGGGGCTTAACTCCGGGCGTGCAGGCGATACGGGCACGACTA
GAGTGCTGTAGGGGTAACTGGAATTCCTGGTGTAGCGGTGAAATGCGCAGATATCAGGAG
GAACACCGATGGCGAAGGCAGGTTACTGGGCAGTTACTGACGCTGAGGAGCGAAAGCATG
GGGAGCGAACAGGATCAGATACCCTGGTAGTCCATGCTGTAAACGGTGGGCGCTAGGTGT
GGGCTGTGTGTTTGCAGTCTGTGCCGTAGCTAACGCATTAAGCGCCCCGCCTGGGGAGTA
CGG
>I6629V002B0V82 length=360 xy=0713_0692 region=2 run=R_2014_12_30_12_21_21_
ACGTAGGGTGCAAGCGTTAATCGGAATTACTGGGCGTAAAGCGTGCGCAGGCGGTTTTGT
AAGACAGAGGTGAAATCCCCGGGCTCAACCTGGGAACTGCCTTTGTGACTGCAAGGCTGG
AGTGCGGCAGAGGGGGATGGAATTCCGCGTGTAGCAGTGAAATGCGTAGATATGCGGAGG
AACACCGATGGCGAAGGCAATCCCCTGGGCCTGCACTGACGCTCATGCACGAAAGCGTGG
GGAGCAAACAGGATTAGATACCCTGGTAGTCCACGCCCTAAACGATGTCAACTGGTTGTT
GGGTCTTCACTGACTCAGTAACGAAGCTAACGCGTGAAGTTGACCGCCTGGGGAGTACGG
>I6629V002B0VC8 length=23 xy=0712_3642 region=2 run=R_2014_12_30_12_21_21_
GAGATGCCGCCTGGGGAGTACGG
>I6629V002B0VDT length=361 xy=0712_3663 region=2 run=R_2014_12_30_12_21_21_
ACGGAGGGGGCTAGCGTTGTTCGGAATTACTGGGCGTAAAGCGCACGTAGGCGGCTTTAC
AAGTCAGGGGTGAAAGCCCGCGGCTCAACCGCGGAATTGCCCTTGAGACTGTATCGCTTG
AACACGGGAGAGGTGAGTGGGATTCCGAGTGTAGAGGTGAAATTCGTAGATATTCGGAAG
AACACCAGTGGCGAAGGCGGCTCACTGGACCGTAGTTGACGCTGAGGTGCGAAAGCGTGG
GGAGCAAACAGGATTAGATACCCTGGTAGTCCACGCCGTAAACGATGAAGACTAGCTGTT
AGGGCGCTTAGCGCTTTGGTGGCGCAGCTAACGCATTAAGTCTTCCGCCTGGGGAGTACG
G
>I6629V002B0VNY length=24 xy=0712_4028 region=2 run=R_2014_12_30_12_21_21_
GAGATGGCCGCCTGGGGAGTACGG
>I6629V002B0VVL length=218 xy=0713_0207 region=2 run=R_2014_12_30_12_21_21_
GCGTAGGGTGCAAGCGTTAATCGGAATTACTGGGCGTAAAGCGTGCGCGAGGCGGTTTTG
TAAGACAGAGGTGAAATCCCGGGACTCAACCTGGAACCTGGCCTTTGTGAACTGCAAGGC
TGGAGTGCGGCAGGAGGGGATGGAATTCCGCGTGTAGCGAGTGAATGCGTAGATATGCGG
AGGAACACCGATGGCGAAGGCAATCCCCTGGGCCTGGC
>I6629V002B0VW1 length=361 xy=0713_0259 region=2 run=R_2014_12_30_12_21_21_
ACGGAGGGAGCTAGCGTTATTCGGAATTACTGGGCGTAAAGCGCACGTAGGCGGCTTTGT
AAGTTAGAGGTGAAAGCCTGGAGCTCAACTCCAGAATTGCCTTTAAGACTGCATCGCTTG
AATCCAGGAGAGGTGAGTGGAATTCCGAGTGTAGAGGTGAAATTCGTAGATATTCGGAAG
AACACCAGTGGCGAAGGCGGCTCACTGGACTGGTATTGACGCTGAGGTGCGAAAGCGTGG
GGAGCAAACAGGATTAGATACCCTGGTAGTCCACGCCGTAAACGATGATAACTAGCTGTC
GGGGCTCTTAGAGCTTCGGTGGCGCAGCTAACGCATTAAGTTAGCCGCCTGGGGAGTACG
G
>I6629V002B0W31 length=361 xy=0713_1807 region=2 run=R_2014_12_30_12_21_21_
ACGGAGGGAGCTAGCGTTATTCGGAATTACTGGGCGTAAAGCGCACGTAGGCGGCTTTGT
AAGTTAGAGGTGAAAGCCTGGAGCTCAACTCCAGAATTGCCTTTAAGACTGCATCGCTTG
AATCCAGGAGAGGTGAGTGGAATTCCGAGTGTAGAGGTGAAATTCGTAGATATTCGGAAG
AACACCAGTGGCGAAGGCGGCTCACTGGACTGGTATTGACGCTGAGGTGCGAAAGCGTGG
GGAGCAAACAGGATTAGATACCCTGGTAGTCCACGCCGTAAACGATGATAACTAGCTGTC
GGGGCTCTTAGAGCTTCGGTGGCGCAGCTAACGCATTAAGTTATCCGCCTGGGGAGTACG
G
>I6629V002B0W6V length=24 xy=0713_1909 region=2 run=R_2014_12_30_12_21_21_
GAGATGGCCGCCTGGGGAGTACGG
>I6629V002B0W74 length=349 xy=0713_1954 region=2 run=R_2014_12_30_12_21_21_
ACGTAGGGTGCAAGCGTTAATCGGAATTACTGGGCGTAAAGCGTGCGCAGGCGGTAATGT
AAGACAGATGTGAAATCCCCGGGCTCAACCTGGGAACTGCATTTGTGACTGCATTGCTGG
AGTGCGGCAGAGGGGGATGGAATTCCGCGTGTAGCAGTGAAATGCGTAGATATGCGGAGG
AACACCGATGGCGAAGGCAATCCCCTGGGCCTGCACTGACGCTCATGCACGAAAGCGTGG
GGAGCAAACAGGATTAGATACCCTGGTAGTCCACGCCCTAAACGATGTCAACTGGTTGTT
GGGTCTTCATCGACTCAGTAACGAAGCTAACGCGTGAAGTTGACCGCCT
>I6629V002B0WBN length=361 xy=0713_0785 region=2 run=R_2014_12_30_12_21_21_
ACGAAGGGGGCTAGCGTTGCGTCGGAATCACTGGGCGTAAAGGGCGCGTAGGCGGCCAGT
TCAAGTCGGGGGTGAAAGCCTGTGGCTCAACCACAGAATTGCCTTCGATACTGTTTGGCT
TGAGACCGGAGGAGGTAAGTGGAACTGCGAGTGTAGGAGGTAGTAATTCGTAGATATTCG
ACAAGAACCACCAGGTGGACGGAAGGCGGTACTTACGTGGTTCCGGTTCTGACGCTGGAG
GCGACGAAAGCGGTGGGGAGACAAACGAGGTATTAGACTACCGTGGTACGTCCACGACCG
TAAACGATAGAATGCTAGCTTGGTTGGGGTGTCGTTGCATCGCAGTAGCGCAGACTAACG
T
>I6629V002B0WFS length=360 xy=0713_0934 region=2 run=R_2014_12_30_12_21_21_
ACGTAGGGTGCAAGCGTTAATCGGAATTACTGGGCGTAAAGCGTGCGCAGGCGGTTGTGC
AAGACCGATGTGAAATCCCCGGGCTTAACCTGGGAATGGCATTGGTGACTGCACGGCTAG
AGTGTGTCAGAGGGGGGTAGAATTCCACGTGTAGCAGTGAAATGCGTAGAGATGTGGAGG
AATACCGATGGCGAAGGCAGCCCCCTGGGATAACACTGACGCTCATGCACGAAAGCGTGG
GGAGCAAACAGGATTAGATACCCTGGTAGTCCACGCCCTAAACGACGTCAACTAGTTGTC
GGGTCTTAATTGACTCGGTAACGCAGCTAACGCGTGAAGTTGACCGCCTGGGGAGTACGG
>I6629V002B0WHF length=362 xy=0713_0993 region=2 run=R_2014_12_30_12_21_21_
ACGGAGGGTGCAAGCGTTAATCGGAATTACTGGGCGTAAAGCGCACGCAGGCGGTTGGAT
AAGTTAGATGTGAAAGCCCCGGGCTCAACCTGGGAATCGCATTTAAAACTGTCCAGCTAG
AGTCTTGTAGAGGGGGGTAGAATTCCAGGTGTAGCGGTGAAATGCGTAGAGATCTGGAGG
AATACCGGTGGCGAAGGCGGCCCCCTGGACAAAGACTGACGCTCAGGTGCGAAAGCGTGG
GGAGCAAAACAGGATTAGATACCCTGGTAGTCCACGCCGTAAACGATGTCGATTTGGAGG
CTGTGTCCTTGAGACGTGGCTTCCGGAGCTAACGCGTTAAATCGACCGCCTGGGGAGTAC
GG
>I6629V002B0WIA length=389 xy=0713_1024 region=2 run=R_2014_12_30_12_21_21_
ACGGAGGGAGCTAGCGTTATTCGGAATTACTGGGCGTAAAGCGCACGTAGGCGGCTTTGT
AAGTTAGAGGTGAAAGCCTGGAGCTCAACTCCAGAATTGCCTTTAAGACTGCATCGCTTG
AATCCAGGAGAGGTGAGTGGAATTCCGAGTGTAGAGGTGTAATTCGTAGATATTCGGAAG
AACACCAGTGGCGAAGGCGGCTCACTGGACTGGTATTGACGCTGAGGTGCGAAAGCGTGG
GGAGCAAACAGGATTAGATACCCTGGTAGTCCACGCCGTAAACGATGATAACTAGCTGTC
GGGGCTCTTAGAGCTTCGGTGGCGCAGCTAACGCATTAAGTTATCCGCCTGAGGAGTACG
GCTGAGACTCCCAAGGCACACAGGGGATA
>I6629V002B0WIQ length=361 xy=0713_1040 region=2 run=R_2014_12_30_12_21_21_
ACGGAGGGAGCTAGCGTTATTCGGAATTACTGGGCGTAAAGCGCACGTAGGCGGCTTTGT
AAGTTAGAGGTGAAAGCCTGGAGCTCAACTCCAGAATTGCCTTTAAGACTGCATCGCTCG
AATCCAGGAGAGGTGAGTGGAATTCCGAGTGTAGAGGTGAAATTCGTAGATACTCGGAAG
AACACCAGTGGCGAAGGCGGCTCACTGGACTGGTATTGACGCTGAGGTGCGAAAGCGTGG
GGAGCAAACAGGATTAGATACCCTGGTAGTCCACGCCGTAAACGATGATAACTAGCTGTC
GGGGCTCTTAGAGCTTCGGTGGCGCAGCTAACGCATTAAGTTATCCGCCTGGGGAGTACG
G
>I6629V002B0WJL length=361 xy=0713_1071 region=2 run=R_2014_12_30_12_21_21_
ACGGAGGGAGCTAGCGTTATTCGGAATTACTGGGCGTAAAGCGCACGTAGGCGGCTTTGT
AAGTTAGAGGTGAAAGCCTGGAGCTCAACTCCAGAATTGCCTTTAAGACTGCATCGCTTG
AATCCAGGAGAGGTGAGTGGAATTCCGAGTGTAGAGGTGAAATCCGTAGATATTCGGAAG
AACACCAGTGGCGAAGGCGGCTCACTGGACTGGTATTGACGCTGAGGTGCGAAAGCGTGG
GGAGCAAACAGGATTAGATACCCTGGTAGTCCACGCCGTAAACGATGATAACTAGCTGTC
GGGGCTCTTAGAGCTTCGGTGGCGCAGCTAACGCATTAAGTTAGCCGCCTGGGGAGTACG
G
>I6629V002B0WMF length=24 xy=0713_1173 region=2 run=R_2014_12_30_12_21_21_
GAGATGGCCGCCTGGGGAGTACGG
>I6629V002B0WN1 length=24 xy=0713_1231 region=2 run=R_2014_12_30_12_21_21_
GAGATGGCCGCCTGGGGAGTACGG
>I6629V002B0WPO length=362 xy=0713_1290 region=2 run=R_2014_12_30_12_21_21_
ACAGAGGGTGCGAGCGTTAATCGGAATTACTGGGCGTAAAGCGAGTGTAGGTGGCTCATT
AAGTCACATGTGAAATCCCCGGGCTTAACCTGGGAACTGCATGTGATACTGGTGGTGCTA
GAATATGTGAGAGGGAAGTAGAATTCCAGGTGTAGCGGTGAAATGCGTAGAGATCTGGAG
GAATACCGATGGCGAAGGCAGCTTCCTGGCATAATATTGACACTGAGATTCGAAAGCGTG
GGTAGCAAACAGGATTAGATACCCTGGTAGTCCACGCCGTAAACGATGTCTACTAGCCGT
TGGGGTCCTTGAGACTTTAGTGGCGCAGTTAACGCGATAAGTAGACCGCCTGGGGAGTAC
GG
>I6629V002B0WRH length=363 xy=0713_1355 region=2 run=R_2014_12_30_12_21_21_
ACGGAGGGAGCTAGCGTTAGTTCGGAATTACTGGGCGTAAAGCGCACGTAGGCGGCTTTG
TAAGTTAGAGGTGAAAGCCTGGAGCTCAACTCCAGAATTGCCTTTAAGACTGCATCGCTT
GAATCCAGGAGAGGTGAGTGGAATTCCGAGTGTAGAGGTGAAATTCGTAGATATTCGGAA
GAACACCAGTGGCGAAGGCGGCTCACTGGACTGGTATTGACGCTGAGGTGCGAAAGCGTG
GGGAGCAAACAGGATTAGATACCCTGGTAGTCCACGCCGTAAACGATGATAACTAGCTGT
CGGGGCTCTTAGAGCTTCGGTGGCGCAGCGTAACGCATTAAGTTATCCGCCTGGGGAGTA
CGG
>I6629V002B0WV4 length=22 xy=0713_1522 region=2 run=R_2014_12_30_12_21_21_
GAGATCCGCCTGGGGAGTACGG
>I6629V002B0WZM length=161 xy=0713_1648 region=2 run=R_2014_12_30_12_21_21_
ACGTAGGGTGCGAGCGTTATCCGGAATTATTGGGCGTAAAGAAGCTCGTAGGCGGTTTGT
CGCGTCTGTCGTGAAAAGTCCGGGGCTTAACCCCGGATCTGCGGTGGGTACGGGCAGTAC
TAGAGTGCAGTAGGGGAGACTGGAATTCCTGGTGTAGCGGT
>I6629V002B0X2P length=24 xy=0713_3055 region=2 run=R_2014_12_30_12_21_21_
GAGATGGCCGCCTGGGGAGTACGG
>I6629V002B0X5F length=355 xy=0713_3153 region=2 run=R_2014_12_30_12_21_21_
GCAGAGGGTGCAAGCGTTAATCGGGATTACTGGGCGTAAAGCGCGCGTAGGTGGTTTGTT
AAGTTGGATGTGAAATCCCCGGGCTCAACCTGGGAACTGCATTCAAAACTGACTGACTAG
AGTATGGTAGAGGGTGGTGGAATTTCCTGTGTAGCGGTGAAATGCGTAGATATAGGAAGG
AACACCAGTGGCGAAGGCGACCACCTGGACTAATACTGACACTGAGGTGCGAAAGCGTGG
GGAGCAAACAGGATTAGATACCCTGGTAGTCCACGCCGTAAACGATGTCAACTAGCCGTT
GGAAGCCTTGAGCTTTTAGTGGCGCAGCTAACGCATTAAGTTGGCCGCCTGGGGA
>I6629V002B0X7W length=361 xy=0713_3242 region=2 run=R_2014_12_30_12_21_21_
ACGGAGGGGGCTAGCGTTATTCGGAATTACTGGGCGTAAAGCGCACGTAGGCGGCTTTGT
AAGTTAGAGGTGAAAGCCTGGAGCTCAACTCCAGAATTGCCTTTAAGACTGCATCGCTTG
AATCCAGGAGAGGTGAGTGGAATTCCGAGTGTAGAGGTGAAATTCGTAGATATTCGGAAG
AACACCAGTGGCGAAGGCGGCTCACTGGACTGGTATTGACGCTGAGGTGCGAAAGCGTGG
GGAGCAAACAGGATTAGATACCCTGGTAGTCCACGCCGTAAACGATGATAACTAGCTGTC
GGGGCTCTTAGAGCTTCGGTGGCGCAGCTAACGCATTAAGTTATCCGCCTGGGGAGTACG
G
>I6629V002B0XDV length=24 xy=0713_2161 region=2 run=R_2014_12_30_12_21_21_
GAGATAGCCGCCTGGGGAGTACGG
>I6629V002B0XI6 length=235 xy=0713_2352 region=2 run=R_2014_12_30_12_21_21_
ACGTAGGGTGCAAGCGTTAATCGGAATTACTGGGCGTAAAGCGTGCGCAGGCGGTTTTGT
AAGACAGAGGTGAAGTCCCCGGGCTCAACCTGGGAACTGCCTTTGTGACTGCAAGGGCTG
GAGTGCGGCAGAGGGGGATGGAATTCCGCGTGTAGCAAGTGAAATGCGTAGATATGCGGA
GGAACACCGATGGCGAAGGCAATCCCCTGGGCCTGCACTGACGCTCATAGCACGG
>I6629V002B0XIA length=361 xy=0713_2320 region=2 run=R_2014_12_30_12_21_21_
GCAGAGGGTGCAAGCGTTAATCGGAATTACTGGGCGTAAAGCGCGCGTAGGTGGTTTGTT
AAGTTGGATGTGAAATCCCCGGGCTCAACCTGGGAACTGCATTCAAAACTGACTGACTAG
AGTATGGTAGAGGGTGGTGGAATTTCCTGTGTAGCGGTGAAATGCGTAGATATAGGAAGG
AACACCAGTGGCGAAGGCGACCACCTGGACTAATACTGACACTGAGGTGCGAAAGCGTGG
GGAGCAAACAGGATTAGATACCCTGGTAGTCCACGCCGTAAACGATGTCAACTAGCCGTT
GGAAGCCTTGAGCTTTTAGTGGCGCAGCTAACGCATTAAGTTGACCGCCTGGGGAGTACG
G
>I6629V002B0XKU length=360 xy=0713_2412 region=2 run=R_2014_12_30_12_21_21_
ACGTAGGGTGCAAGCGTTAATCGGAATTACTGGGCGTAAAGCGTGCGCAGGCGGTTTTGT
AAGACAGAGGTGAAATCCCCGGGCTCAACCTGGGAACTGCCTTTGTGACTGCAAGGCTGG
AGTGCGGCAGAGGGGGATGGAATTCCGCGTGTAGCAGTGAAATGCGTAGATATGCGGAGG
AACACCGATGGCGAAGGCAATCCCCTGGGCCTGCACTGACGCTCATGCACGAAAGCGTGG
GGAGCAAACAGGATTAGATACTCTGGTAGTCCACGCCCTAAACGATGTCAACTGGTTGTT
GGGTCTTCACTGACTCAGTAACGAAGCTAACGCGTGAAGTTGACCGCCTGGGGAGTACGG
>I6629V002B0XNB length=362 xy=0713_2501 region=2 run=R_2014_12_30_12_21_21_
ACGTAGGGTGCAAGCGTTATCCGGATTTATTGGGCGTAAAGGGCTCGTAGGCGGTTCGTC
GCGTCCGGTGTGAAAGTCCATCGCTTAACGGTGGATCCGCGCCGGGTACGGGCGGGCTTG
AGTGCGGTAGGGGAGACTGGAATTCCCGGTGTAACGGTGGAATGTGTAGATATCGGGAAG
AACACCAATGGCGAAGGCAGGTCTCTGGCCGTTACTGACGCTGAGGAGCGAAAGCGTGGG
GAGCGAACAGGATTAGATACCCTGGTAGTCCACGCCGTAAACGGTGGATGCTGGATGTGG
GGCCCTTTTTCCGGGTCCTGTGTCGGAGCTAACGCGTTAAGCATCCCGCCTGGGGAGTAC
GG
>I6629V002B0XPF length=360 xy=0713_2577 region=2 run=R_2014_12_30_12_21_21_
GCGTAGGGTGCAAGCGTTAATCGGAATTACTGGGCGTAAAGCGTGCGCAGGCGGTTTTGT
AAGTCTGACGTGAAATCCCCGGGCTCAACCTGGGAATTGCGTTGGAGACTGCAAGGCTAG
AATCTGGCAGAGGGGGGTAGAATTCCGCGTGTAGCAGTGAAATGCGTAGAGATGTGGAGG
AACACCGATGGCGAAGGCAGCCCCCTGGGTCGAGATTGACGCTCATGCACGAAAGCGTGG
GGAGCAAACAGGATTAGATACCCTGGTAGTCCACGCCCTAAACGATGTCTACTAGTTGTC
GGGTTTTAATTAACTTGGTAACGCAGCTAACGCGTGAAGTAGACCGCCTGGGGAGTACGG
>I6629V002B0XR2 length=24 xy=0713_2672 region=2 run=R_2014_12_30_12_21_21_
GAGATGGCCGCCTGGGGAGTACGG
>I6629V002B0XSH length=360 xy=0713_2687 region=2 run=R_2014_12_30_12_21_21_
GCGGAGGGAGCTAGCGTTATTCGGAATTACTGGGCGTAAAGCGCACGTAGGCGGCTTTGT
AAGTTAGAGGTGAAAGCCTGGAGCTCAACTCCAGAATTGCCTTTAAGACTGCATCGCTTG
AATCCAGGAGAGGTGAGTGGAATTCCGAGTGTAGAGGTGAAATTCGTAGATATTCGGAAG
AACACCAGTGGCGAAGGCGGCTCACTGGACTGGTATTGACGCTGAGGTGCGAAAGCGTGG
GGAGCAAACAGGATTAGATACCCTGGTAGTCCACGCCGTAAACGATGATAACTAGCTGTC
GGGGCTCTTAGAGCTTCGGTGGCGCAGCTAACGCATTAAGTTATCCGCCTGGGGATACGG
>I6629V002B0XXJ length=24 xy=0713_2869 region=2 run=R_2014_12_30_12_21_21_
GAGATGGCCGCCTGGGGAGTACGG
>I6629V002B0XZW length=24 xy=0713_2954 region=2 run=R_2014_12_30_12_21_21_
GAATGGGCCGCCTGGGGAGTACGG
>I6629V002B0Y0G length=360 xy=0714_0174 region=2 run=R_2014_12_30_12_21_21_
ACGTAGGGTGCAAGCGTTAATCGGAATTACTGGGCGTAAAGCGTGCGCAGGCGGTTTTGT
AAGACAGTGGTGAAATCCCCGGGCTCAACCTGGGAACTGCCATTGTGACTGCAAGGCTAG
AGTGCGGCAGAGGGGGGATGGAATTCCGCGTGTAGCAGTGAAATGCGTAGATATGCGGAG
GAACACCGATGGCGAAGGCAATCCCCTGGGCCTGCACTGACGCTCATGCACGAAAGCGTG
GGGAGCAAACAGGATTAGATACCCTGGTAGTCCACGCCCTAAACGATGTCAACTGGTTGT
TGGGTCTTAACTGACTCAGTAACGAAGCTAACGCGTGAAGTTGACCGCCTGGGGATACGG
>I6629V002B0Y4P length=357 xy=0714_0327 region=2 run=R_2014_12_30_12_21_21_
GCGTAGGGCGCAAGCGTTATCCGGAATTATTGGGCGTAAAGAGCTCGTAGGCGGTTTGTC
GCGTCTGCTGTGAAATCCCGAGGCTCAACCTCGGGTCTGCAGTGGGTACGGGCAGACTAG
AGTGCGGTAGGGGAGATTGGAATTCCTGGTGTAGCGGTGGAATGCGCAGATATCAGGAGG
AACACCGATGGCGAAGGCAGATCTCTGGGCCGTAACTGACGCTGAGGAGCGAAAGGGTGG
GGAGCAAACAGGCTTAGATACCCTGGTAGTCCACCCCGTAAACGTTGGGAACTAGTTGTG
GGGACCATTCCACGGTTTCCGTGACGCAGCTAACGCATTAAGTTCCCCGCCTGGGGA
>I6629V002B0Y5P length=361 xy=0714_0363 region=2 run=R_2014_12_30_12_21_21_
ACGGAGGGAGCTAGCGTTATTCGGAATTACTGGGCGTAAAGCGCACGTAGGCGGCTTTGC
AAGTTAGGGGTGAAAGCCTGGAGCTCAACTCCAGAATTGCCTTTAAGACTGCATCGCTTG
AATCCAGGAGAGGTGAGTGGAATTCCGAGTGTAGAGGTGAAATTCGTAGATATTCGGAGG
AACACCAGTGGCGAAGGCGGCTCACTGGACTGGTATTGACGCTGAGGTGCGAAAGCGTGG
GGAGCAAACAGGATTAGATACCCTGGTAGTCCACGCCGTAAACGATGATAACTAGCTGTC
GGGGCTCTTCGAGCTTCGGTGGCGCAGCTAACGCATTAAGTTATCCGCCTGGGGAGTACG
G
>I6629V002B0Y7S length=361 xy=0714_0438 region=2 run=R_2014_12_30_12_21_21_
ACGGAGGGAGCTAGCGTTATTCGGAATTACTGGGCGTAAAGCGCACGTAGGCGGCTTTGT
AAGTTAGAGGTGAAAGCCTGGAGCTCAACTCCAGAATTGCCTTTAAGACTGCATCGCTTG
AATCCAGGAGAGGTGAGTGGAATTCCGAGTGTAGAGGTGAAATTCGTAGATATTCGGAAG
AACACCAGTGGCGAAGGCGGCTCACTGGACTGGTATTGACGCTGAGGTGCGAAAGCGTGG
GGAGCAAACAGGATTAGATACCCTGGTAGTCCACGCCGTAAACGATGATAACTAGCTGTC
GGGGCTCTTAGAGCTTCGGTGGCGCAGCTAACGCATTAAGTTATCCGCCTGGGGAGTACG
G
>I6629V002B0Y8B length=361 xy=0714_0457 region=2 run=R_2014_12_30_12_21_21_
ACGGAGGGAGCTAGCGTTATTCGGAATTACTGGGCGTAAAGCGCACGTAGGCGGCTTTGT
AAGTTAGAGGTGAAAGCCTGGAGCTCAACTCCAGAATTGCCTTTAAGACTGCATCGCTTG
AATCCAGGAGAGGTGAGTGGAATTCCGAGTGTAGGGGTGAAATTCGTAGATATTCGGAAG
AACACCAGTGGCGAAGGCGGCTCACTGGACTGGTATTGACGCTGAGGTGCGAAAGCGTGG
GGAGCAAACAGGATTAGATACCCTGGTAGTCCACGCCGTAAACGATGGTAACTAGCTGTC
GGGGCTCTTAGAGCTTCGGTGGCGCAGCTAACGCATTAAGTTATCCGCCTGGGGAGTACG
G
>I6629V002B0YGY length=23 xy=0713_3568 region=2 run=R_2014_12_30_12_21_21_
GAGAGGCCGCCTGGGGAGTACGG
>I6629V002B0YH9 length=23 xy=0713_3615 region=2 run=R_2014_12_30_12_21_21_
GAGATGCCGCCTGGGGAGTACGG
>I6629V002B0YMH length=360 xy=0713_3767 region=2 run=R_2014_12_30_12_21_21_
ACGGAGGGAGCTAGCGTTATTCGGAATTACTGGGCGTAAAGCGCACGTAGGCGGCTTTGT
AAGTTAGAGGTGAAAGCCTGGAGCTCAACTCCAGAATTGCCTTTAAGACTGCATCGCTTG
AATCCAGGAGAGGTGAGTGGAATTCCGAGTGTAGAGGTGAAATTCGTAGATATTCGGAAG
AACACCAGTGGCGAAGGCGGCTCACTGGACTGGTATTGACGCTGAGGTGCGAAAGCGTGG
GGAGCAGACAGGATTAGATACCCTGGTAGTCCACGCCGTAAACGATGATAACTAGCTGTC
GGGGCTCTTAGAGCTTCGGTGGCGCAGCTAACGCATTAAGTTATCCGCCTGGGGATACGG
>I6629V002B0YO4 length=360 xy=0713_3862 region=2 run=R_2014_12_30_12_21_21_
ACGAAGGGGGCTAGCGTTGCTCGGAATCACTGGGCGTAAAGGGCGCGTAGGCGGCGTTTT
AAGTCGGGGGTGAAAGCCTGTGGCTCAACCACAGAATGGCCTTCGATACTGGGACGCTTG
AGTATGGTAGAGGTTGGTGGAACTGCGAGTGTAGAGGTGAAATTCGTAGATATTCGCAAG
AACACCGGTGGCGAAGGCGGCCAACTGGACCATTACTGACGCTGAGGCGCGAAAGCGTGG
GGAGCAAACAGGATTAGATACCCTGGTAGTCCACGCCGTAAACGATGAATGCCAGCTGTT
GGGGTGCTTGCACCGCAGTAGCGCAGCTAACGCTTTGAGCATTCCGCCTCGGGAGTACGG
>I6629V002B0YPN length=363 xy=0713_3881 region=2 run=R_2014_12_30_12_21_21_
ACGTAGGGTACGAGCGTTGTCCGGAATTATTGGGCGTAAAGGGCTCGTAGGCGGTTTGTC
GCGTCGGGAGTGAAAACTCAGGGCTTAACCCTGAGCCTGCTTCCGATACGGGCAGACTAG
AGGTATGCAGGGGAGAACGGAATTCCTGGTGTAGCGGTGAAATGCGCAGATATCAGGAGG
AACACCGGTGGCGAAGGAGGTTCTTTGGGCATTACCTGACGCTGAGGAGCGAAAGTGTGG
GGAGCGAACAGGATTAGATACCCTGGTAGTCCACACCGTAAACGTTGGGCGCTAGGTGTG
GGACTCATTCCACGAGTTCCGTGCCGCAGCTAACGCATTAAGCGCCCCGCCTGGGGAGTA
CGG
>I6629V002B0YQG length=360 xy=0713_3910 region=2 run=R_2014_12_30_12_21_21_
ACGGAGGGAGCTAGCGTTATTCGGAATTACTGGGCGTAAAGCGCACGTAGGCGGCTTTGT
AAGTTAGAGGTGAAAGCCTGGAGCTCAACTCCAGAATTGCCTTTAAGACTGCATCGCTTG
AATCCAGGAGAGGTGAGTGGAATTCCGAGTGTAGAGGTGAAATTCGTAGATATTGGGAAG
AACACCGGTGGCGAAGGCGGCAACCTGGTCCATCTCTGACGCTGAGGCGCGATAGCGTGG
GGAGCAAACAGGATTAGATACCCTAGTAGTCCACGCCGTAAACGATGTGCGCTGGATGTT
GGGTGACCTAGTCACTCAGTGTCGTAGCTAACGCGGTAAGCGCACCGCCTGGGGATACGG
>I6629V002B0YWR length=24 xy=0714_0041 region=2 run=R_2014_12_30_12_21_21_
GAGATGGGCCGCCTGGGAGTACGG
>I6629V002B0Z2R length=362 xy=0714_1553 region=2 run=R_2014_12_30_12_21_21_
ACGTAGGTGGCAAGCGTTGTCCGGATTTATTGGGCGTAAAGCGCGCGCAGGCGGTCCTTT
AAGTCTGATGTGAAATCTTGCGGCTCAACTGCATGCGGTCATTGGAAACTGGGGGACTTG
AGTGCAGAAGAGGAAAGCGGAATTCCACGTGTAGCGGTGAAATGCGTAGAGATGTGGAGG
AACACCAGTGGCGAAGGCGGCTTTCTGGTCTGTAACTGACGCTGAGGCGCGAAAGCGTGG
GGAGCAAACAGGATTAGATACCCTGGTAGTCCACGCCGTAAACGATGAGTGCTAAGTGTT
GGAGGGTTTCCGCCCTTCAGTGCTGCAGCTAACGCATTAAGCACGCCGCCTGGGGAGTAC
GG
>I6629V002B0Z34 length=363 xy=0714_1602 region=2 run=R_2014_12_30_12_21_21_
ACGTAGGGCGCAAGCGTTATCCGGAATTATTGGGCGTAAAGAGCTCGTAGGCGGTTTGTC
GCGTCTGCCGTGAAAGTCCGAGGCTCAACTTCGGATCTGCGGTGGGTACGGGCAGACTAA
AGTGATGTAGGGGAGACTGGAATTCCTGGTGTAGCGGTGAAATGCGCAGATATCAGGAGG
AACACCGATGGCGAAGGCAGGTCTCTGGGCATCTACTGACGCTGAGGAGCGAAAGCATGG
AGAGCGAACAGGATTAGATACCCTGGTAGTCCATGCCGTAAACGTTGGGCACTAGGTGTG
GGGGACATTCCACGTTTTCCGCGCCGTAGCTAACGCATTAAGTGCCCCGCCTGGGGAGTA
CGG
>I6629V002B0Z7C length=22 xy=0714_1718 region=2 run=R_2014_12_30_12_21_21_
GAGATCCGCCTGGGGAGTACGG
>I6629V002B0Z8T length=360 xy=0714_1771 region=2 run=R_2014_12_30_12_21_21_
ACGAAGGGGGCTAGCGTTGTTCGGATTTACTGGGCGTAAAGCGCACGTAGGCGGATCGTT
AAGTCGGGGGTGAAATCCTGGAGCTCAACTCCAGAACTGCCTTCGATACTGGCGATCTTG
AGTCCGGAAGAGGTGAGTGGAACTCCTAGTGTAGAGGTGGAATTCGTAGATATTAGGAAG
AACACCAGTGGCGAAGGCGGCTCACTGGTCCGGTACTGACGCTGAGGTGCGAAAGCGTGG
GGAGCAAACAGGATTAGATACCCTGGTAGTCCACGCCGTAAACTATGAGAGCTAGCCGTT
GGGGAGTTTACTCCTCAGTGGCGCAGCTAACGCATTAAGCTCTCCGCCTGGGGAGTACGG
>I6629V002B0Z8Y length=362 xy=0714_1776 region=2 run=R_2014_12_30_12_21_21_
GCAGAGGATGCAAGCGTTATCCGGAATGATTGGGCGTAAAGCGTCTGTAGGTGGCTTTTT
AAGTCCGCCGTCAAATCCCAGGGCTCAACCCTGGACAGGCGGTGGAAACTACCAAGCTGG
AGTACGGTAGGGGCAGAGGGAATTTCCGGTGGAGCGGTGAAATGCGTAGAGATCGGAAAG
AACACCAATGGCGAAAGCACTCTGCTGGGCCGACACTGACACTGAGAGACGAAAGCTAGG
GGAGCAAATGGGATTAGATACCCCAGTAGTCCTAGCCGTAAACGATGGATACTAAGCGCT
GTGCGTATCGACCCGTGCAGTGCTGTAGCTAACGCGTTAAGTATCCCGCCTGGGGAGTAC
GG
>I6629V002B0ZCT length=362 xy=0714_0619 region=2 run=R_2014_12_30_12_21_21_
ACGGAGGATGCAAGCGTTATCCGGAATGATTGGGCGTAAAGCGTCCGCAGGTGGCTTATC
AAGTCGATTGTCAAAGGTCCTGGCTCAACTGGGAACAGGCAGTGGAAACTGAAAAGCTAG
AGTGCGGTAGGGGTAGAGGGAATTCCCGGTGTAGCGGTGAAATGCGTAGAGACCGGGAAG
AACACCAGTGGCGAAAGCGCTCTACTAGGCCTGCACTGACACTCATGGACGAAAGCTAGG
GGAGCGAATGGGATTAGATACCCCAGTAGTCCTAGCCGTAAACGATGGATACTAGGCGTT
GAGAGTATCGACCCTCTCAGTGCCGTAGCTAACGCGTTAAGTATCCCGCCTGGGGAGTAC
GG
>I6629V002B0ZFC length=24 xy=0714_0710 region=2 run=R_2014_12_30_12_21_21_
GAGATGACCGCCTGGGGAGTACGG
>I6629V002B0ZGB length=360 xy=0714_0745 region=2 run=R_2014_12_30_12_21_21_
ACGAAGGGGGCTAGCGTTGCTCGGAATCACTGGGCGTAAAGGGCGCGTAGGCGGACTCTT
AAGTCGGGGGTGAAAGCCCAGGGCTCAACCCTGGAATTGCCTTCGATACTGAGAGTCTTG
AGTTCGGAAGAGGTTGGTGGAACTGCGAGTGTAGAGGTGAAATTCGTAGATATTCGCAAG
AACACCAGTGGCGAAGGCGGCCAACTGGTCCGATACTGACGCTGAGGCGCGAAAGCGTGG
GGAGCAAACAGGATTAGATACCCTGGTAGTCCACGCCGTAAACGATGAATGCCAGCCGTT
GGGATGCATGCATCTCAGTGGCGCAGCTAACGCTTTAAGCATTCCGCCTGGGGAGTACGG
>I6629V002B0ZGM length=24 xy=0714_0756 region=2 run=R_2014_12_30_12_21_21_
GAGATGGCCGCCTGGGGAGTACGG
>I6629V002B0ZHD length=380 xy=0714_0783 region=2 run=R_2014_12_30_12_21_21_
ACGGAGGGGGGCTAGCGTTGTCCGGATTTACTGGGCGTAAAGCGCACGTAGGCGGACTGG
AAGGTCAGAGGTGAAAATCCCAGGGCTCAACCTTGGAACTGCCTTTGAAACTATCAGTCT
GGAGTTCGAGAGAGGTGAGTGGAATTCCGAGTGTAGAGGTGAAATTCGTAGATATTCGGA
GGAACACCAGTGGCGAAGGCGGCTCACTGGCTCGATACTGACGCTGAGGTGCGAAAGCGT
GGGGAGCAAACAGGATTAGATACCCTGGTAGTCCACGCCGTAAACGATGAATGCCAGACG
TCGGCAAGCATGCTTGTCGGTGTCACACCTAACGGATTAAGCATTCCGCCTGGGGAGTAC
GGCTGAGACTCCCAAGGCAC
>I6629V002B0ZJL length=24 xy=0714_0863 region=2 run=R_2014_12_30_12_21_21_
GAGATGGCCGCCTGGGGAGTACGG
>I6629V002B0ZMR length=362 xy=0714_0977 region=2 run=R_2014_12_30_12_21_21_
ACAGAGGGTGCGAGCGTTAATCGGATTTACTGGGCGTAAAGCGTGCGTAGGCGGCTTTTT
AAGTTGGATGTGAAATCCCCGAGCTTAACTTGGGAATTGCATTCGATACTGGGAAGCTAG
AGTATAGGAGAGGATGGTAGAATTCCAGGTGTGGCGGTGAAATGCGTAGAGATCTGGAGG
AATACCGATGGCGAAGGCAGCCATCTGGCCTAATACTGACGCTGAGGTACGAAAGCATGG
GGAGCAAACAGGATTAGATACCCTGGTAGTCCATGCCGTAAACGATGTCTACTAGCCGTT
GGGGCCTTTGAGGCTTTATTGGCGCAGCTAACGCGATAAGTAGACCGCCTGGGGGAGTAC
GG
>I6629V002B0ZP3 length=361 xy=0714_1097 region=2 run=R_2014_12_30_12_21_21_
ACAGAGGGTGCGAGCGTTAATCGGATTTACTGGGCGTAAAGCGTGCGTAGGCGGCTTTTT
AAGTCGGATGTGAAATCCCCGAGCTTAACTTGGGAATTGCATTCGATACTGGGAAGCTAG
AGTATGGGAGAGGATGGTAGAATTCCAGGTGTAGCGGTGAAATGCGTAGAGATCTGGAGG
AATACCGATGGCGAAGGCAGCCATCTGGCCTAATACTGACGCTGAGGTACGAAAGCATGG
GGAGCAAACAGGATTAGATACCCTGGTAGTCCATGCCGTAAACGATGTCTACTAGCCGTT
GGGGCCTTTGAGGCTTTAGTGGCGCAGCTAACGCGATAAGTAGACCGCCTGGGGAGTACG
G
>I6629V002B0ZQP length=361 xy=0714_1119 region=2 run=R_2014_12_30_12_21_21_
ACGGAGGGAGCTAGCGTTATTCGGAATTACTGGGCGTAAAGCGCACGTAGGCGGCTTTGT
AAGTTAGAGGTGAAAGCCTGGAGCTCAACTCCAGAATTGCCTTTAAGACTGCATCGCTTG
AATCCAGGAGAGGTGAGTGGAATTCCGAGTGTGGAGGTGAAATTCGTAGATATTCGGAAG
AACACCAGTGGCGAAGGCGGCTCACTGGACTGGTATTGACGCTGAGGTGCGAAAGCGTGG
GGAGCAAACAGGATTAGATACCCTGGTAGTCCACGCCGTAAACGATGATAACTAGCTGTC
GGGGCTCTTAGAGCTTCGGTGGCGCAGCTAACGCATTAAGTTATCCGCCTGGGGAGTACG
G
>I6629V002B0ZS7 length=24 xy=0714_1209 region=2 run=R_2014_12_30_12_21_21_
GGGATGGCCGCCTGGGGAGTACGG
>I6629V002B0ZWJ length=360 xy=0714_1329 region=2 run=R_2014_12_30_12_21_21_
ACAGAGGGTGCGAGCGTTAATCGGATTTACTGGGCGTAAAGCGTGCGTAGGCGGCTTTTT
AAGTCGGATGTGAAATCCCCGAGCTTAACTTGGGAATTGCATTCGATACTGGGAAGCTAG
AGTATGGGAGAGGATGGTAGAACTCCAGGTGTAGCGGTGAAATGCGTAGAGATCTGGAGG
AATACCGATGGCGAAGGCAGCCATCTGGCCTAATACTGACGCTGAGGTACGAAAGCATGG
GGAGCAAACAGGATTAGATACCCTGGTAGTCCACGCCGTAAACGATGTCTACTAGCCGTT
GGGGCCTTTGAGGCTTAGTGGCGCAGCTAACGCGATAAGTAGACCGCCTGGGGAGTACGG
>I6629V002B104H length=24 xy=0726_0415 region=2 run=R_2014_12_30_12_21_21_
GAGATGGCCGCCTGGGGAGTACGG
>I6629V002B105C length=344 xy=0726_0446 region=2 run=R_2014_12_30_12_21_21_
ACGGAGGGAGCTAGCGTTATTCGGAATTACTGGGCGTAAAGCGCACGTAGGCGGCTTTGT
AAGTTAGAGGTGAAAGCCTGGAGCTCAACTCCAGAATTGCCTTTAAGACTGCATCGCTTG
AATCCAGGAGAGGTGAGTGGAATTCCGAGTGTAGAGGTGAAATTCGTAGATATTCGGAAG
AACACCAGTGGCGAAGGCGGCTCACTGGACTGGTATTGACGCTGAGGTGCGAAAGCGTGG
GGAGCAAACAGGATTAGATACCCTGGTAGTCCACGCCGTAAACGATGATAACTAGCTGTC
GGGGCTCTTAGAGCTTCGGTGGCGCAGCTAACGCATTAAGTTAT
>I6629V002B106B length=24 xy=0726_0481 region=2 run=R_2014_12_30_12_21_21_
GAGATGCCCGCCTGGGGAGTACGG
>I6629V002B1087 length=23 xy=0726_0585 region=2 run=R_2014_12_30_12_21_21_
GAGATGGCCGCCTGGGGGTACGG
>I6629V002B109M length=361 xy=0726_0600 region=2 run=R_2014_12_30_12_21_21_
ACGGAGGGAGCTAGCGTTATTCGGAATTACTGGGCGTAAAGCGCACGTAGGCGGCTTTGT
AAGTTAGAGGTGAAAGCCTGGAGCTCAACTCCAGAATTGCCTTTAAGACTGCATCGCTTG
AATCCAGGAGAGGTGAGTGGAATTCCGAGTGTAGAGGTGAAATTCGTAGATATTCGGAAG
AACACCAGTGGCGAAGGCGGCTCACTGGACTGGTATTGACGCTGAGGTGCGAAAGCGTGG
GGAGCAAACAGGATTAGATACCCTGGTAGTCCACGCCGTAAACGATGATAACTAGCTGTC
GGGGCTCTTAGAGCTTCGGTGGCGCAGCTAACGCATTAAGTTATCCGCCTGGGGAGTACG
G
>I6629V002B10FS length=361 xy=0725_3622 region=2 run=R_2014_12_30_12_21_21_
ACGGAGGGAGCTAGCGTTATTCGGAATTACTGGGCGTAAAGCGCACGTAGGCGGCTTTGT
AAGTTAGAGGTGAAAGCCTGGAGCTCAACTCCAGAATTGCCTTTAAGACTGCATCGCTTG
AATCCAGGAGAGGTGAGTGGAATTCCGAGTGTAGAGGTGAAATTCGTAGATATTCGGAAG
AACACCAGTGGCGAAGGCGGCTCACTGGACTGGTATTGACGCTGAGGTGCGAAAGCGTGG
GGAGCAAACAGGATTAGATACCCTGGTAGTCCACGCCGTAAACGGTGATAACTAGCTGTC
GGGGCTCTTAGAGCTTCGGTGGCGCAGCTAACGCATTAAGCACTCCGCCTGGGGAGTACG
G
>I6629V002B10IX length=24 xy=0725_3735 region=2 run=R_2014_12_30_12_21_21_
GAGATGGCCGCCTGGGGAGTACGG
>I6629V002B10P2 length=24 xy=0725_3992 region=2 run=R_2014_12_30_12_21_21_
GAGATGGCCGCCTGGGGAGTACGG
>I6629V002B10PU length=361 xy=0725_3984 region=2 run=R_2014_12_30_12_21_21_
ACGGAGGGGGCTAGCGTTGTTCGGAATTACTGGGCGTAAAGCGCGCGTAGGCGGTTTTTT
AAGTCAGAGGTGAAAGCCTGGAGCTCAACTCCAGAACTGCCTTTGAAACTGGAAGACTTG
AATCATGGAGAGGTTAGTGGAATTCCGAGTGTAGAGGTGAAATTCGTAGATATTCGGAAG
AACACCAGTGGCGAAGGCGACTAACTGGACATGTATTGACGCTGAGGTGCGAAAGCGTGG
GGAGCAAACAGGATTAGATACCCTGGTAGTCCACGCCGTAAACGATGATAACTAGCTGTC
TGGGTTCATAGAACTTAGGTGGCGCAGCTAACGCATTAAGTTATCCGCCTGGGGAGTACG
G
>I6629V002B10YA length=22 xy=0726_0192 region=2 run=R_2014_12_30_12_21_21_
GAGAGCCGCCTGGGGAGTACGG
>I6629V002B10ZE length=24 xy=0726_0232 region=2 run=R_2014_12_30_12_21_21_
GAGATGGCCGCCTGGGGAGTACGG
>I6629V002B1173 length=371 xy=0726_1841 region=2 run=R_2014_12_30_12_21_21_
GCGGAGGAGCCTACGCGGTTATTCGGAATTACGTGGGCGTAAAGCCGACGACGTAAGGCG
GCGTTTAGTAAGGTTAGAGGTGAAAGCCTGGAGCTCAACTCCAGAATTGCCTTTAAGACT
GCATCGCTTGAATCCAGGAGAGGTGAGTGGAATTCCGAGTGTAGAGGTGAAATTCGTAGA
TATTCGGAAGAACACCAGTGGCGAAGGCGGCTCACTGGACTGGTATTGACGCTGAGGTGC
GAAAGCGTGGGGAGCAAACAGGATTAGATACCCTGGTAGTCCACGCCGTAAACGATGATA
ACTAGCTGTCGGGGCTCTTAGAGCTTCGGTGGCGCAGCTAACGCATTAAGTTATCCGCCT
GGGGAGTACGG
>I6629V002B118F length=365 xy=0726_1853 region=2 run=R_2014_12_30_12_21_21_
ACAGAGTGGCAACGCGGTGTTCGGAATTACTGGGCGTAAAGGGCGACGTAGGCGGCCTTC
GTAAGTCGGGACGTGAAAGCCCCAGGCTTAACCTGGGAACTGCGTCCGATACTGGGAGGC
TTGGATTCGGGAGAGGGATGTGGAATTCCAGGTGTAGCGGTGAAATGCGTAGATATCTGG
AGGAACACCGGTGGCGAAGGCGGCATCCTGGACCGAGATCGACGCTGAGGCGCGAAAGCT
AGGGGAGCAAACGGGATTAGATACCCCGGTAGTCCTAGCCCTAAACGATGAGTGCTTGGT
GTGGCGGGTATCGATCCCTGCCGTGCCGAAGCTAACGCATTAAGCACTCCGCCTGGGGAG
TACGG
>I6629V002B119L length=360 xy=0726_1895 region=2 run=R_2014_12_30_12_21_21_
ACGGAGGGGGTTAGCGTTGTTCGGAATGACTGGGCGTAAAGCGCGCGTAGGCGGATCATC
AAGTCGGGGGTGAAATCCCGGGGCTCAACCCCCGGAATGGCCTTCGAGACTGGTGGTCTT
GAGTTCGAGAGAGGTGAGTGGAATTCCGAGTGTAGAGGTGAAATTCGTAGATATTCGGAG
GAACACCAGTGGCGAAGGCGGCTCACTGGCTCGACACTGACGCTGAGGTGCGAAAGCGTG
GGGAGCAAACAGGATTAGATACCCTGGTAGTCCACGCCGTAAACGATGAATGCCAGACGT
CGGGGGCTTGCTCTTCGGTGTCACACCTAACGGATTAAGCATTCCGCCTGGGGAGTACGG
>I6629V002B119Y length=361 xy=0726_1908 region=2 run=R_2014_12_30_12_21_21_
ACGGAGGGAGCTAGCGTTATTCGGAATTACTGGGCGTAAAGCGCACGTAGGCGGCTTTGT
AAGTTAGAGGTGAAAGCCTGGAGCTCAACTCCAGAATTGCCTTTAAGACTGCATCGCTTG
AATCCAGGAGAGGTGAGTGGAATTCCGAGTGTAGAGGTGAAATTCGTAGATATTCGGAAG
AACACCAGTGGCGAAGGCGGCTCACTGGACTGGTATTGACGCTGAGGTGCGAAAGCGTGG
GGAGCAAACAGGATTAGATACCCTGGTAGTCCACGCCGTAAACGATGATAACTAGCTGTC
GGGGCTCTTAGAGCTTCGGTGGCGCAGCTAACGCATTAAGTTATCCGCCTGGGGAGTACG
G
>I6629V002B11CK length=362 xy=0726_0706 region=2 run=R_2014_12_30_12_21_21_
GCGTAGGGTGCGAGCGTTAATCGGAATTACTGGGCGTAAAGTGTGCGCAGGCGGCGTCGC
AAGTCGAGTGTGAAATCCCCGGGCTTAACTTGGGAATTGCGCTCGAAACTACGGTGCTGG
AGTGTGGCAGAGGAAGGTGGAATTCCACGTGTAGCGGTGAAATGCGTAGATATGTGGAGG
AACACCGATGGCGAAGGCAGCCTTCTGGGCCAACACTGACGCTCATGCACGAAAGCGTGG
GGAGCAAACAGGATTAGATACCCTGGTAGTCCACGCCCTAAACGATGATGACTAGTTGTT
GGGGGAGTTAAATCCCTTAGTAACGCAGCTAACGCGTGAAGTCATCCGCCTGGGGAGTAC
GG
>I6629V002B11CO length=362 xy=0726_0710 region=2 run=R_2014_12_30_12_21_21_
ACGTAGGGTGCAAGCGTTAATCGGAATTACTGGGCGTAAAGCGTGCGCAGGCGGTTATGT
AAGACAGTTGTGAAATCCCCGGGCTCAACCTGGGAATTGCATCTGTGACTGCATAGCTAG
AGTACGGTAGAGGGGGGATGGAATTCCGCGTGTAGCAGTGAAATGCGTAGATATGCGGAG
GAACACCGATGGCGAAGGCAATCCCCTGGACCTGTACTGACGCTCATGCACGAAAGCGTG
GGGAGCAAACAGGATTAGATACCCTGGTAGTCCACGCCCTAAACGATGTCAACTGGTTGT
TGGGGTCTTCACTGACTCAGTAACGAAGCTAACGCGTGAAGTTGACCGCCTGGGGAGTAC
GG
>I6629V002B11FB length=360 xy=0726_0805 region=2 run=R_2014_12_30_12_21_21_
ACGTAGGGTGCAAGCGTTAATCGGAATTACTGGGCGTAAAGCGTGCGCAGGCGGTTGTGC
AAGACAGATGTGAAATCCCCGGGCTCAACCTGGGAATTGCATTTGTGACTGCACGGCTAG
AGTGTGTCAGAGGGGGGTAGAATTCCACGTGTAGCAGTGAAATGCGTAGAGATGTGGAGG
AATACCGATGGCGAAGGCAGCCCCCTGGGATAACACTGACGCTCATGCACGAAAGCGTGG
GGAGCAAACAGGATTAGATACCCTGGTAGTCCACGCCCTAAACGATGTCAACTAGTTGTC
GGGTCTTAATTGACTTGGTAACGCAGCTAACGCGTGAAGTTGACCGCCTGGGGAGTACGG
>I6629V002B11FJ length=363 xy=0726_0813 region=2 run=R_2014_12_30_12_21_21_
ACGGAGGAGCTAGCGGTTATTCGGAATTACTGGGCGTAAAGCGCGACGTAGGCGGCGTTT
GTAAGTTAGAGGTGAAAGCCTGGAGCTCAACTCCAGAATTGCCTTTAAGACTGCATCGCT
TGAATCCAGGAGAGGTGAGTGGAATTCCGAGTGTAGAGGTGAAATTCGTAGATATTCGGA
AGAACACCAGTGGCGAAGGCGGCTCACTGGACTGGTATTGACGCTGAGGTGCGAAAGCGT
GGGGAGCAAACAGGATTAGATACCCTGGTAGTCCACGCCGTAAACGATGATAACTAGCTG
TCGGGGCTCTTAGAGCTTCGGTGGCGCAGCTAACGCATTAAGTTATCCGCCTGGGGAGTA
CGG
>I6629V002B11TQ length=24 xy=0726_1324 region=2 run=R_2014_12_30_12_21_21_
GAGATGGCCGCCTGGGGAGTACGG
>I6629V002B11VS length=24 xy=0726_1398 region=2 run=R_2014_12_30_12_21_21_
GAGATGGCCGCCTGGGGAGTACGG
>I6629V002B11XC length=361 xy=0726_1454 region=2 run=R_2014_12_30_12_21_21_
ACGGAGGGAGCTAGCGTTATTCGGAATTACTGGGCGTAAAGCGCACGTAGGCGGCTTTGT
AAGTTAGAGGTGAAAGCCTGGAGCTCAACTCCAGAATTGCCTTTAAGACTGCATCGCTTG
AATCCAGGAGAGGTGAGTGGAATTCCGAGTGTAGAGGTGTAATTCGTAGATATTCGGAAG
AACACCAGTGGCGAAGGCGGCTCACTGGACTGGTATTGACGCTGAGGTGCGAAAGCGTGG
GGAGCAAACAGGATTAGATACCCTGGTAGTCCACGCCGTAAACGATGATAACTAGCTGTC
GGGGCTCTTAGAGCTTCGGTGGCGCAGCTAACGCATTAAGTTAGCCGCCTGGGGAGTACG
G
>I6629V002B120N length=361 xy=0726_2869 region=2 run=R_2014_12_30_12_21_21_
ACGGAGGGAGCTAGCGTTATTCGGAATTACTGGGCGTAAAGCGCACGTAGGCGGCTTTGT
AAGTTAGAGGTGAAAGCCTGGAGCTCAACTCCAGAATTGCCTTTAAGACTGCATCGCTTG
AGTCCAGGAGAGGTGAGTGGAATTCCGAGTGTAGAGGTGAAATTCGTAGATATTCGGAAG
AACACCAGTGGCGAAGGCGGCTCACTGGACTGGTATTGACGCTGAGGTGCGAAAGCGTGG
GGAGCAAACAGGATTAGATACCCTGGTAGTCCACGCCGTAAACGATGATAACTAGCTGTC
GGGGCTCTTAGAGCTTCGGTGGCGCAGCTAACGCATTAAGTTATCCGCCTGGGGAGTACG
G
>I6629V002B120Y length=361 xy=0726_2880 region=2 run=R_2014_12_30_12_21_21_
ACGGAGGGAGCTAGCGTTATTCGGAATTACTGGGCGTAAAGCGCACGTAGGCGGCTTTGT
AAGTTAGAGGTGAAAGCCTGGAGCTCAACTCCAGAATTGCCTTTAAGACTGCATCGCTTG
AATCCAGGAGAGGTGAGTGGAATTCCGAGTGTAGAAGTGAAATTCGTAGATATTCGGAAG
AACACCAGTGGCGAAGGCGGCTCACTGGACTGGTATTGACGCTGAGGTGCGAAAGCGTGG
GGAGCAAACAGGATTAGATACCCTGGTAGTCCACGCCGTAAACGATGATAACTAGCTGTC
GGGGCTCTTAGAGCTTCGGTGGCGCAGCTAACGCATTAAGTTAGCCGCCTGGGGAGTACG
G
>I6629V002B121W length=361 xy=0726_2914 region=2 run=R_2014_12_30_12_21_21_
ACGGAGGGGGCTAGCGTTGTTCGGAATTACTGGGCGTAAAGCGCACGTAGGCGGCTTTGT
AAGTTAGAGGTGAAAGCCCGGGGCTCAACTCCGGAATTGCCTTTAAGACTGCATCGCTAG
AATTGTGGAGAGGTAAGTGGTATTCCGAGTGTAGAGGTGAAATTCGTAGATATTCGGAAG
AACACCAGTGGCGAAGGCGACTTACTGGACACATATTGACGCTGAGGTGCGAAAGCGTGG
GGAGCAAACAGGATTAGATACCCTGGTAGTCCACGCCGTAAACGATGATGACTAGCTGTC
CGGGCACTTAGTGCTTGGGTGGCGCAGCTAACGCGTTAAGTCATCCGCCTGGGGAGTACG
G
>I6629V002B122E length=361 xy=0726_2932 region=2 run=R_2014_12_30_12_21_21_
ACGGAGGGAGCTAGCGTTATTCGGAATTACTGGGCGTAAAGCGCACGTAGGCGGCTTTGT
AAGTTAGAGGTGAAAGCCTGGAGCTCAACTCCAGAATTGCCTTTAAGACTGCATCGCTTG
AATCCAGGAGAGGTGAGTGGAATTCCGAGTGTAGAGGTGAAATTCGTAGATATTCGGAGG
AACACCAGTGGCGAAGGCGGCTCACTGGACTGGTATTGACGCTGAGGTGCGAAAGCGTGG
GGAGCAAACAGGATTAGATACCCTGGTAGTCCACGCCGTAAACGATGATAACTAGCTGTC
GGGGCTCTTAGAGCTTCGGTGGCGCAGCTAACGCATTAAGTTATCCGCCTGGGGAGTACG
G
>I6629V002B122V length=360 xy=0726_2949 region=2 run=R_2014_12_30_12_21_21_
ACGTAGGGTGCAAGCGTTAATCGGAATTACTGGGCGTAAAGCGTGCGCAGGCGGTTTTGT
AAGACAGAGGTGAAATCCCCGGGCTCAACCTGGGAACTGCCTTTGTGACTGCAAGGCTGG
AGTGCGGCAGAGGGGGATGGAATTCCGCGTGTAGCAGTGAAATGCGTAGATATGCGGAGG
AACACCGATGGCGAAGGCAATCCCCTGGGCCTGCACTGACGCTCATGCACGAAAGCGTGG
GGAGCAAACAGGATTAGATACCCTGGTAGTCCACGCCCTAAACGATGTCAACTGGTTGTC
GGGTCTTCACTGACTCAGTAACGAAGCTAACGCGTGAAGTTGACCGCCTGGGGAGTACGG
>I6629V002B1245 length=24 xy=0726_3031 region=2 run=R_2014_12_30_12_21_21_
GAGATGGCCGCCTGGGGAGTACGG
>I6629V002B124F length=343 xy=0726_3005 region=2 run=R_2014_12_30_12_21_21_
ACGGAGGGAGCTAGCGTTATTCGGAATTACTGGGCGTAAAGCGCACGTAGGCGGCTTTGT
AAGTTAGAGGTGAAAGCCTGGAGCTCAACTCCAGAATTGCCTTTAAGACTGCATCGCTTG
AATCCAGGAGAGGTGAGTGGAATTCCGAGTGTAGAGGTGAAATTCGTAGATATTCGGAAG
AACACCAGTGGCGAAGGCGGCTCACTGGACTGGTATTGACGCTGAGGTGCGAAAGCGTGG
GGAGCAAACAGGATTAGATACCCTGGTAGTCTACGCCGTAAACGATGATAACTAGCTGTC
GGGGCTCTTAGAGCTTCGGTGGCGCAACGTACGTACGACTAAG
>I6629V002B12AD length=361 xy=0726_1923 region=2 run=R_2014_12_30_12_21_21_
ACGGAGGGAGCTAGCGTTATTCGGAATTACTGGGCGTAAAGCGCACGTAGGCGGCTTTGT
AAGTTAGAGGTGAAAGCCTGGAGCTCAACTCCAGAATTGCCTTTAAGACTGCATCGCTTG
AATCCAGGAGAGGTGAGTGGAATTCCGAGTGTAGAGGTGAAATTCGTAGATATTCGGAAG
AACACCAGTGGCGAAGGCGGCTCACTGGACTGGTATTGACGCTGAGGTGCGAAAGCGTGG
GGAGCAAACAGGATTAGATACCCTGGTAGTCCACGCCGTAAACGATGATAACTAGCTGTC
GGGGCTCTTAGAGCTTCGGTGGCGCAGCTAACGCATTAAGTTATCCGCCTGGGGAGTACG
G
>I6629V002B12DD length=24 xy=0726_2031 region=2 run=R_2014_12_30_12_21_21_
GAGATGGCCGCCTGGGGAGTACGG
>I6629V002B12EF length=361 xy=0726_2069 region=2 run=R_2014_12_30_12_21_21_
GCGGAGGGAGCTAGCGTTATTCGGAATTACTGGGCGTAAAGCGCACGTAGGCGGCTTTGT
AAGTTAGAGGTGAAAGCCTGGAGCTCAACTCCAGAATTGCCTTTAAGACTGCATCGCTTG
AATCCAGGAGAGGTGAGTGGAATTCCGAGTGTAGAGGTGAAATTCGTAGATATTCGGAAG
AACACCAGTGGCGAAGGCGGCTCACTGGACTGGTATTGACGCTGAGGTGCGAAAGCGTGG
GGAGCAAACAGGATTAGATACCCTGGTAGTCCACGCCGTAAACGATGATAACTAGCTGTC
GGGGCTCTTAGAGCTTCGGTGGCGCAGCTAACGCATTAAGTTATCCGCCTGGGGAGTACG
G
>I6629V002B12IS length=361 xy=0726_2226 region=2 run=R_2014_12_30_12_21_21_
ACGGAGGGTGCAAGCGTTAATCGGAATTACTGGGCGTAAAGCGCACGCAGGCGGTCTGTC
AAGTCGGATGTGAAATCCCCGGGCTCAACCTGGGAACTGCATTCGAAACTGGCAGGCTGG
AGTCTTGTAGAGGGGGGTAGAATTCCAGGTGTAGCGGTAAAATGCGTAGAGATCTGGAGG
AATACCGGTGGCGAAGGCGGCCCCCTGGACAAAGACTGACGCTCAGGTGCGAAAGCGTGG
GGAGCAAACAGGATTAGATACCCTGGTAGTCCACGCCGTAAACGATGTCGATTTGGAGGT
TGTGCCCTTGAGGCGTGGCTTCCGGAGCTAACGCGTTAAATCGACCGCCTGGGGAGTACG
G
>I6629V002B12KL length=361 xy=0726_2291 region=2 run=R_2014_12_30_12_21_21_
ACAGAGGGTGCGAGCGTTAATCGGATTTACTGGGCGTAAAGCGTGCGTAGGCGGCTTTTT
AAGTCGGATGTGAAATCCCCGAGCTTAACTTGGGAATTGCATTCGATACTGGGAAGCTAG
AGTATGGGAGAGGATGGTAGAATTCCAGGTGTAGCGGTGAAATGCGTAGAGATCTGGAGG
AATACCGATGGCGAAGGCAGCCATCTGGCCTAATACTGACGCTGAGGTACGAAAGCATGG
GGAGCAAACAGGATTAGATACCCTGGTAGTCCATGCCGTAAACGATGTCTACTAGCCGTT
GGGGCCTTTGAGGCTTTAGTGGCGCAGCTAACGCGATAAGTAGACCGCCTGGGGAGTACG
G
>I6629V002B12LD length=24 xy=0726_2319 region=2 run=R_2014_12_30_12_21_21_
GGAGTGGCCGCCTGGGGAGTACGG
>I6629V002B12ME length=361 xy=0726_2356 region=2 run=R_2014_12_30_12_21_21_
ACAGAGGGTGCGAGCGTTAATCGGATTTACTGGGCGTAAAGCGTGCGTAGGCGGCTTTTT
AAGTCGGATGTGAAATCCCCGAGCTTAACTTGGGAATTGCATTCGATACTGGGAAGCTAG
AGTATGGGAGAGGATGGTAGAATTCCAGGTGTAGCGGTGAAATGCGTAGAGATCTGGAGG
AATACCGATGGCGAAGGCAGCCATCTGGCCTAATACTGACGCTGAGGTACGAAAGCATGG
GGAGCAAACAGGATTAGATACCCTGGTAGTCCATGCCGTAAACGATGTCTACTAGCCGTT
GGGGCCTTCGAGGCTTTAGTGGCGCAGCTAACGCGATAAGTAGACCGCCTGGGGAGTACG
G
>I6629V002B12N7 length=361 xy=0726_2421 region=2 run=R_2014_12_30_12_21_21_
ACGGAGGGAGCTAGCGTTGTTCGGAATTACTGGGCGTAAAGCGCACGTAGGCGGCTTTGT
AAGTCAGAGGTGAAAGCCTGGAGCTCAACTCCAGAACTGCCTTTGAGACTGCATCGCTTG
AATCCAGGAGAGGTGAGTGGAATTCCGAGTGTAGAGGTGAAATTCGTAGATATTCGGAAG
AACACCAGTGGCGAAGGCGGCTCACTGGACTGGTATTGACGCTGAGGTGCGAAAGCGTGG
GGAGCAAACAGGATTAGATACCCTGGTAGTCCACGCCGTAAACGATGATAACTAGCTGTC
CGGGCACTTGGTGCTTGGGTGGCGCAGCTAACGCATTAAGTTATCCGCCTGGGGAGTACG
G
>I6629V002B12O2 length=361 xy=0726_2452 region=2 run=R_2014_12_30_12_21_21_
GCGGAGGGTGCGAACGTTAATCGGAATTACTGGGCGTAAAGCGCGCGTAGGCGGTTCGGT
AAGTGGGATGTGAAAGCCCTGGGCTCAACCTGGGAACTGCATTCCAAACTGCCGAGCTAG
AGTGTGGTAGAGGGAGGTAGAATTTCCTGCGTAGCGGTGAAATGCGTAGATATAGGAAGG
AATACCAGTGGCGAAGGCGGCCTCCTGGATCAACACTGACGCTGAGGTGCGAAAGCGTGG
GGAGCAAACAGGATTAGATACCCTGGTAGTCCACGCCGTAAACTATGAGAACTAGCCGTT
GGGGCCCTTGAGGTCTTAGTGACGCAGCTAACGCGATAAGTTCTCCGCCTGGGGAGTACG
G
>I6629V002B12SY length=360 xy=0726_2592 region=2 run=R_2014_12_30_12_21_21_
ACATAGGGTGCGAGCGTTAATCGGAATTACTGGGCGTAAAGCGTGCGCAGGCGGTTTTGT
AAGACAGAGGTGAAATCCCCGGGCTCAACCTGGGAACTGCCTTTGTGACTGCAAGGCTAG
AGTACGGCAGAGGGGGATGGAATTCCGCGTGTAGCAGTGAAATGCGTAGATATGCGGAGG
AACACCGATGGCGAAGGCAATCCCCTGGGCCTGTACTGACGCTCATGCACGAAAGCGTGG
GGAGCAAACAGGATTAGATACCCTGGTAGTCCACGCCCTAAACGATGTCAACTGGTTGTT
GGGTCTTAACTGACTCAGTAACGAAGCTAACGCGTGAAGTTGACCGCCTGGGGAGTACGG
>I6629V002B12TG length=24 xy=0726_2610 region=2 run=R_2014_12_30_12_21_21_
GAGATGGCCGCCTGGGGAGTACGG
>I6629V002B12WA length=361 xy=0726_2712 region=2 run=R_2014_12_30_12_21_21_
ACGGAGGGAGCTAGCGTTATTCGGAATTACTGGGCGTAAAGCGCACGTAGGCGGCTTTGT
AAGTTAGAGGTGAAAGCCTGGAGCTCAACTCCAGAATTGCCTTTAAGACTGCATCGCTTG
AATCCAGGAGAGGTGAGTGGAATTCCGAGTGTAGAGGTGAAATTCGTAGATATTCGGAAG
AACACCAGTGGCGAAGGCGGCTCACTGGACCGGTATTGACGCTGAGGTGCGAAAGCGTGG
GGAGCAAACAGGATTAGATACCCTGGTAGTCCACGCCGTAAACGATGATAACTAGCTGTC
GGGGCTCTTAGAGCTTCGGTGGCGCAGCTAACGCATTAAGTTATCCGCCTGGGGAGTACG
G
>I6629V002B135N length=24 xy=0727_0249 region=2 run=R_2014_12_30_12_21_21_
GAGATAGCCGCCTGGGGAGTACGG
>I6629V002B136P length=24 xy=0727_0287 region=2 run=R_2014_12_30_12_21_21_
GAGATGGCCGCCTGGGGAGTACGG
>I6629V002B1388 length=359 xy=0727_0378 region=2 run=R_2014_12_30_12_21_21_
GCGTAGGGTGCAAGCGTTAATCGGAATTACTGGGCGTAAAGCGTGCGCAGGCGGTTTTGT
AAGTTTGTCGTGAAATCCCCGGGCTTAACCTGGGAATTGCGATGAAGACTGCAAGGCTAG
AATCTGGCAGAGGGGGGTAGAATTCCACGTGTAGCAGTGAAATGCGTAGAGATGTGGAGG
AACACCGATGGCGAAGGCAGCCCCCTGGGTCAAGATTGACGCTCATGCACGAAAGCGTGG
GGAGCAAACAGGATTAGATACCCTGGTAGTCCACGCCCTAAACGATGTCCACTAGCTGTC
GAGTTTTAACTAACTTGGTAACGCAGCTAACGCGTGAAGTAGACCGCCTGGGGATACGG
>I6629V002B13BL length=24 xy=0726_3263 region=2 run=R_2014_12_30_12_21_21_
GAGATGGCCGGCTGGGGAGTACGG
>I6629V002B13BP length=23 xy=0726_3267 region=2 run=R_2014_12_30_12_21_21_
GAGATGCCGCCTGGGGAGTACGG
>I6629V002B13C6 length=361 xy=0726_3320 region=2 run=R_2014_12_30_12_21_21_
ACGGAGGGTGCAAGCGTTAATCGGAATTACTGGGCGTAAAGCGCACGCAGGCGGTCTGTC
AAGTCGGATGTGAAATCCCCGGGCTCAACCTGGGAACTGCATTCGAAACTGGCAGGCTGG
AGTCTTGTAGAGGGGGGTAGAATTCCAGGTGTAGCGGTGAAATGCGTAGAGATCTGGAGG
AATACCGGTGGCGAAGGCGGCCCCCTGGACAAAGACTGACGCTAAGGTGCGAAAGCGTGG
GGAGCAAACAGGATTAGATACCCTGGTAGTCCACGCCGTAAACGATGTCGATTTGGAGGT
TGTGCCCTTGAGGCGTGGCTTCCGGAGCTAACGCGTTAAATCGGCCGCCTGGGGAGTACG
G
>I6629V002B13CG length=24 xy=0726_3294 region=2 run=R_2014_12_30_12_21_21_
GAGATGGCCGCCTGGGGAGTACGG
>I6629V002B13EG length=361 xy=0726_3366 region=2 run=R_2014_12_30_12_21_21_
ACGGAGGGAGCTAGCGTTATTCGGAATTACTGGGCGTAAAGCGCACGTAGGCGGCTTTGT
AAGTTAGAGGTGAAAGCCTGGAGCTCAACTCCAGAATTGCCTTTAAGACTGCATCGCTTG
AATCCAGGAGAGGTGAGTGGAATTCCGAGTGTAGAGGTGAAATTCGTAGATATTCGGAAG
AACACCAGTGGCGAAGGCGGCTCACTGGACTGGTATTGACGCTGAGGTGCGAAAGCGTGG
GGAGCAAACAGGATTAGATACCCTGGTAGTCCACGCCGTAAACGATGATAACTAGCTGTC
GGGGCTCTTAGAGCTTCGGTGGCGCAGCTAACGCATTAAGTTATCCGCCTGGGGAGTACG
G
>I6629V002B13FX length=361 xy=0726_3419 region=2 run=R_2014_12_30_12_21_21_
ACAGAGGGTGCGAGCGTTAATCGGATTTACTGGGCGTAAAGCGTGCGTAGGCGGCTTTTT
AAGTCGGATGTGAAATCCCCGAGCTTAACTTGGGAATTGCATTCGATACTGGGAAGCTAG
AGTATGGGAGAGGATGGTAGAATTCCAGGTGTAGCGGTGAAATGCGTAGAGATCTGGAGG
AATACCGATGGCGAGGGCAGCCATCTGGCCTAATACTGACGCTGAGGTACGAAAGCATGG
GGAGCAAACAGGATTAGATACCCTGGTAGTCCATGCCGTAAACGATGTCTACTAGCCGTT
GGGGCCTTTGAGGCTTTAGTGGCGCAGCCAACGCGATAAGTAGACCGCCTGGGGAGTACG
G
>I6629V002B13GW length=24 xy=0726_3454 region=2 run=R_2014_12_30_12_21_21_
GAGATGGCCGCCTGGGGAGTACGG
>I6629V002B13J8 length=362 xy=0726_3574 region=2 run=R_2014_12_30_12_21_21_
ACAGAGGATGCAAGCGTTATCCGGAATGATTGGGCGTAAAGCGTCTGTAGGTGGCTTTTC
AAGTACGCCGTCAAATCCCAGGGCTCAACCCTGGACAGGCGGTGGAAACTACCAAGCTGG
AGTACGGTAGGGGCAGAGGGAATTTCCGGTGGAGCGGTGAAATGCATTGAGATCGGAAAG
AACACCAACGGCGAAAGCACTCTGCTGGGCCGACACTGACACTGAGAGACGAAAGCTAGG
GGAGCAAATGGGATTAGAGACCCCAGTAGTCCTAGCCGTAAACGATGGATGCTAGGTGCT
GTGCGACTCGACCCGTGCAGTGCTGTAGCTAACGCGTTAAGTATCCCGCCTGGGGAGTAC
GG
>I6629V002B13SX length=24 xy=0726_3887 region=2 run=R_2014_12_30_12_21_21_
GAGATGGCCGCCTGGGGAGTACGG
>I6629V002B13V3 length=363 xy=0726_4001 region=2 run=R_2014_12_30_12_21_21_
ACGTAGGGTGCAAGCGTTGTCCGGAATTATTGGGCGTAAAGAGCTCGTAGGCGGTTTGTC
GCGTCTGCTGTGAAAACTGGAGGCTCAACCTCCAGCCTGCAGTGGGTACGGGCAGACTAG
AGTGCGGTAGGGGAGATTGGAGTTCCTGGTGTAGCGGTGGAATGCGCAGATATCGGGAGG
AACACCGATGGCGAAGGCAGATCTCTGGGCCGTAACTGACGCTGAGGAGCGAAAGCGTGG
GGAGCGAACAGGATTAGATACCCTGGTAGTCCACGCCGTAAACGTTGGGAACTAGATGTG
GGGTCCATTCCACGGATTCCGTGTCGCAGCTAACGCATTAAGTTCCCCGCCTGGGGAGTA
CGG
>I6629V002B141T length=343 xy=0727_1407 region=2 run=R_2014_12_30_12_21_21_
ACGTAGGGTGCGAGCGTTAATCGGATTTACTGGGCGTAAAGCGTGCGCAGGCGGCCCGTT
AAGACAGGTGTGAAATCCCTGGGCTCAACCTAGGAATTGCGCTTGTGACTGGCGGGCTCG
AGTACGGTAGAGGGGGGCGGAATTCCTGGTGTAGCAGTGAAATGCGTAGAGATCAGGAGG
AACACCGATGGCGAAGGCAGCCCCCTGGGCCTGTACTGACGCTCATGCACGAAAGCGTGG
GGAGCAAACAGGATTAGATACCCTGGTAGTCCACGCCCTAAACGATGGGTACTAGCCGTT
TGGTGCGCGATAGCGCTGAGTGGCGAAGCTAACGCGTGAAGTA
>I6629V002B142Z length=24 xy=0727_1449 region=2 run=R_2014_12_30_12_21_21_
GGAGATGCCGCCTGGGGAGTACGG
>I6629V002B1430 length=23 xy=0727_1486 region=2 run=R_2014_12_30_12_21_21_
GAGAGGCCGCCTGGGGAGTACGG
>I6629V002B145Q length=24 xy=0727_1548 region=2 run=R_2014_12_30_12_21_21_
GAGATAGCCGCCTGGGGAGTACGG
>I6629V002B147V length=354 xy=0727_1625 region=2 run=R_2014_12_30_12_21_21_
ACGTAGGGTGCAAGCGTTAATCGGAATTACTGGGCGTAAAGCGTGCGCAGGCGGTTATGC
AAGACAGATGTGAAATCCCCGGGCTCAACCTGGGAACTGCATTTGTGACTGCATGGCTAG
AGTACGGCAGAGGGGGATGGAATTCCGCGTGTAGCAGTGAAATGCGTAGATATGCGGAGG
AACACCGATGGCGAAGGCAATCCCCTGGGCCTGTACTGACGCTCATGCACGAAAGCGTGG
GGAGCAAACAGGACTAGATACCCTGGTAGTCCACGCCCTAAACGATGTCAACTGGTTGTT
GGGAGGGTTTCTTCTCAGTAACGTAGCTAACGCGTGAAGTTGACCGCCTGGGGA
>I6629V002B14CQ length=361 xy=0727_0504 region=2 run=R_2014_12_30_12_21_21_
GCGGAGGGTGCAAGCGTTAATCGGAATTACTGGGCGTAAAGCGCACGCAGGCGGTCTGTC
AAGTCGGATGTGAAATCCCCGGGCTCAACCTGGGAACTGCATTCGAAACTGGCAGGCTGG
AGTCTTGTAGAGGGGGGTAGAATTCCAGGTGTAGCGGTGAAATGCGTAGAGATCTGGAGG
AATACCGGTGGCGAAGGCGGCCCCCTGGACAAAGACTGACGCTAAGGTGCGAAAGCGTGG
GGAGCAAACAGGATTAGATACCCTGGTAGTCCACGCCGTAAACGATGTCGATTTGGAGGT
TGTGCCCTTGAGGCGTGGCTTCCGGAGCTAACGCGTTAAATCGACCGCCTGGGGAGTACG
G
>I6629V002B14GW length=24 xy=0727_0654 region=2 run=R_2014_12_30_12_21_21_
GAGATGGCCGCCTGGGGAGTACGG
>I6629V002B14JD length=361 xy=0727_0743 region=2 run=R_2014_12_30_12_21_21_
GCGGAGGGAGCTAGCGTTATTCGGAATTACTGGGCGTAAAGCGCACGTAGGCGGCTTTGT
AAGTTAGAGGTGAAAGCCTGGAGCTCAACTCCAGAATTGCCTTTAAGACTGCATCGCTTG
AATCCAGGAGAGGTGAGTGGAATTCCGAGTGTAGAGGTGAAATTCGTAGATATTCGGAAG
AACACCAGTGGCGAAGGCGGCTCACTGGACTGGTATTGACGCTGAGGTGCGAAAGCGTGG
GGAGCAAACAGGATTAGATACCCTGGTAGTCCACGCCGTAAACGATGATAACTAGCTGTC
AGGGTTCTTAGAGCTTCGGTGGCGCAGCCAACGCATTAAGTTATCCGCCTGGGGAGTACG
G
>I6629V002B14JO length=361 xy=0727_0754 region=2 run=R_2014_12_30_12_21_21_
ACAGAGGGTGCGAGCGTTAATCGGAATTACTGGGCGTAAAGCGCGCGTAGGCGGTTTGTT
AAGTCGGATGTGAAATCCCCGGGCTCAACCTGGGAATTGCATTCGATACTGGCAAGCTAG
AGTATGGGAGAGGAAGGTAGAATTCCAGGTGTAGCGGTGAAATGCGTAGAGATCTGGAGG
AATACCGATGACGAAGGCAGCCTTCTGGCCTAATACTGACGCTGAGGTGCGAAAGCATGG
GGAGCAAACAGGATTAGATACCCTGGTAGTCCATGCCGTAAACGATGTTAACTAGCCGTT
GGGGGATTTGATCCTTTAGTGGCGCAGCTAACGCGATAAGTTGACCGCCTGGGGAGTACG
G
>I6629V002B14NM length=360 xy=0727_0896 region=2 run=R_2014_12_30_12_21_21_
ACGTAGGGTGCAAGCGTTAATCGGAATTACTGGGCGTAAAGCGTGCGCAGGCGGTTTCGC
AAGACGGATGTGAAATCCCCGGGCTCAGCCTGGGAACTGCATTCGTGACTGCGAGGCTGG
AGTGTGTCAGAGGGAGGTGGAATTCCGCGTGTAGCAGTGAAATGCGTAGAGATGCGGAGG
AACACCGATGGCGAAGGCAGCCTCCTGGGACGGCACTGACGCTCAGGCACGAAAGCGTGG
GGAGCAAACAGGATTAGATACCCTGGTAGTCCACGCCCTAAACGATGTCGACTAGTTGTT
GGGCCTTCAGTGGCTCGGTAACGCAGCTAACGCGTGAAGTCGGCCGCCTGGGGAGTACGG
>I6629V002B14PF length=361 xy=0727_0961 region=2 run=R_2014_12_30_12_21_21_
ACGGAGGGAGCTAGCGTTATTCGGAATTACTGGGCGTAAGGCGCACGTAGGCGGCTTTGT
AAGTTAGAGGTGAAAGCCTGGAGCTCAACTCCAGAATTGCCTTTAAGACTGCATCGCTTG
AATCCGGGAGGGGTGAGTGGAATTCCGAGTGTAGAGGTGAAATTCGTAGATATTCGGAAG
AACACCAGTGGCGAAGGCGGCTCACTGGACTGGTATTGACGCTGAGGTGCGAAAGCGTGG
GGAGCAAACAGGATTAGATACCCTGGTAGTCCACGCCGTAAACGATGATAACTAGCTGTC
GGGGCTCTTAGAGCTTCGGTGGCGCAGCTAACGCATTAAGTTATCCGCCTGGGGAGTACG
G
>I6629V002B14RO length=361 xy=0727_1042 region=2 run=R_2014_12_30_12_21_21_
ACGGAGGGTGCAAGCGTTAATCGGAATTACTGGGCGTAAAGCGCACGCAGGCGGTTTGTT
AAGTCAGATGTGAAATCCCCGGGCTCAACCTGGGAACTGCATCTGATACTGGCAAGCTTG
AGTCTCGTAGAGGGGGGTAGAATTCCAGGTGTAGCGGTGAAATGCGTAGAGATCTGGAGG
AATACCGGTGGCGAAGGCGGCCCCCTGGACGAAGACTGACGCTCAGGTGCGAAAGCGTGG
GGAGCAAACAGGATTAGATACCCTGGTAGTCCACGCCGTAAACGATGTCGACTTGGAGGT
TGTGCCCTTGAGGCGTGGCTTCCGGAGCTAACGCGTTAAGTCGACCGCCTGGGGAGCACG
G
>I6629V002B14SQ length=361 xy=0727_1080 region=2 run=R_2014_12_30_12_21_21_
GCGGAGGGAGCTAGCGTTATTCGGAATTACTGGGCGTAAAGCGCACGTAGGCGGCTTTGT
AAGTTAGAGGTGAAAGCCTGGAGCTCAACTCCAGAATTGCCTTTAAGACTGCATCGCTTG
AATCCAGGAGAGGTGAGTGGAATTCCGAGTGTAGAGGTGAAATTCGTAGATATTCGGAAG
AACACCAGTGGCGAAGGCGGCTCACTGGACTGGTATTGACGCTGAGGTGCGAAAGCGTGG
GGAGCAAACAGGGTTAGATACCCTGGTAGTCCACGCCGTAAACGATGATAACTAGCTGTC
GGGGCTCTTAGAGCTTCGGTGGCGCAGCTAACGCATTAAGTTATCCGCCTGGGGAGTACG
G
>I6629V002B14TG length=361 xy=0727_1106 region=2 run=R_2014_12_30_12_21_21_
GCGGAGGGAGCTAGCGTTATTCGGAATTACTGGGCGTAAAGCGCACGTAGGCGGCTTTGT
AAGTTAGAGGTGAAAGCCTGGAGCTCAACTCCAGAATTGCCTTTAAGACTGCATCGCTTG
AATCCAGGAGAGGTGAGTGGAATTCCGAGTGTAGAGGTGAAATTCGTAGATATTCGGAAG
AACACCAGTGGCGAAGGCGGCTCACTGGACTGGTATTGACGCTGAGGTGCGAAAGCGTGG
GGAGCAGACAGGATTAGATACCCTGGTAGTCCACGCCGTAAACGATGATAACTAGCTGTC
GGGGCTCTTAGAGCTTCGGTGGCGCAGCTAACGCATTAAGTTATCCGCCTGGGGAGTACG
G
>I6629V002B14VU length=361 xy=0727_1192 region=2 run=R_2014_12_30_12_21_21_
ACGGAGGGTGCAAGCGTTAATCGGAATTACTGGGCGTAAAGCGCACGCAGGCGGTTGGAT
AAGTTAGATGTGAAAGCCCCGGGCTCAACCTGGGAATTGCATTTAAAACTGTCCAGCTAG
AGTCTTGTAGGGGGGGGTAGAATTCCAGGTGTAGCGGTGAAATGCGTAGAGATCTGGAGG
AATACCGGTGGCGAAGGCGGCCCCCTGGACAAAGACTGACGCTCAGGTGCGAAAGCGTGG
GGAGCAAACAGGATTAGATACCCTGGTAGTCCACGCCGTAAACGATGTCGATTTGGAGGC
TGTGTCCTTGAGACGTGGCTTCCGGAGCTAACGCGTTAAATCGACCGCCTGGGGAGTACG
G
>I6629V002B14WS length=362 xy=0727_1226 region=2 run=R_2014_12_30_12_21_21_
ACGTAGGTGGCAAGCGTTGTCCGGAATCATTGGGCGTAAAGCGCGCGCAGGCGGTCCCTT
AAGTCTGATGTGAAAGCCCACGGCTCAACCGTGGAGGGTCATTGGAAACTGGGGGACTTG
AGTGCAGAAGAGGAAAGCGGAATTCCAAGTGTAGCGGTGAAATGCGTAGAGATTTGGAGG
AACACCAGTGGCGAAGGCGGCTTTCTGGTCTGTAACTGACGCTGAGGCGCGAAAGCGTGG
GGAGCAAACAGGATTAGATACCCTGGTAGTCCACGCCGTAAACGATGAGTGCTAAGTGTT
AGGGGGTTTCCGCCCCTTAGTGCTGCAGCTAACGCATTAAGCACTCCGCCTGGGGAGTAC
GG
>I6629V002B150O length=28 xy=0727_2662 region=2 run=R_2014_12_30_12_21_21_
ACGGTTCTTCGCCGCCTGGGGAGTACGG
>I6629V002B150Z length=22 xy=0727_2673 region=2 run=R_2014_12_30_12_21_21_
GAGAGCCGCCTGGGGAGTACGG
>I6629V002B1510 length=24 xy=0727_2710 region=2 run=R_2014_12_30_12_21_21_
GAGATGGCCGCCTGGGGAGTACGG
>I6629V002B1567 length=361 xy=0727_2897 region=2 run=R_2014_12_30_12_21_21_
ACAGAGGGTGCGAGCGTTAATCGGATTTACTGGGCGTAAAGCGTGCGTAGGCGGCTTTTT
AAGTCGGATGTGAAATCCCCGAGCTTAACTTGGGAATTGCATTCGATACTGGGAAGCTAG
AGTATGGGAGAGGATGGTAGAATTCCAGGTGTAGCGGTGAAGTGCGTAGAGATCTGGAGG
AATACCGATGGCGAAGGCAGCCATCTGGCCTAATACTGACGCTGAGGTACGAAAGCATGG
GGAGCAAACAGGATTAGATACCCTGGTAGTCCATGCCGTAAACGATGTCTACTAGCCGTT
GGGGCCTTTGAGGCTTTAGTGGCGCAGCTAACGCGATAAGTAGACCGCCTGGGGAGTACG
G
>I6629V002B15CQ length=363 xy=0727_1800 region=2 run=R_2014_12_30_12_21_21_
ACAGAGGGTGCGAGCGTTAATCGGATTTACTGGGCGTAAAGCGTGCGTAGGCGGCTTTTT
AAGTCGGATGTGAAATCCCCGAGCTTAACTTGGGAATTGCATTCGATACTGGGAAGCTAG
AGTATGGGAGAGGATGGTAGAATTCCAGGTGTAGCGGTGAAATGCGTAGAGATCTGGAGG
AATACCGATGGCGAAGGCAGCCATCTGGCCTAATACTGACGCTGAGGTACGAAAGCATGG
GGAGCAAACAGGATTAGACTACCCTGGTAGTCCATGCCGTAAACGATAGTCTACTAGCCG
TTGGGGCCTTTGAGGCTTTAGTGGCGCAGCTAACGCGATAAGTAGGCCGCCTGGGGAGTA
CGG
>I6629V002B15CU length=361 xy=0727_1804 region=2 run=R_2014_12_30_12_21_21_
ACGGAGGGTGCAAGCGTTAATCGGAATTACTGGGCGTAAAGCGCACGCAGGCGGTCTGTC
AAGTCGGATGTGAAATCCCCGGGCTCAACCTGGGAGCTGCATTCGAAACTGGCAGGCTGG
AGTCTTGTAGAGGGGGGTAGAATTCCAGGTGTAGCGGTGAAATGCGTAGAGATCTGGAGG
AATACCGGTGGCGAAGGCGGCCCCCTGGACAAAGACTGACGCTCAGGTGCGAAAGCGTGG
GGAGCAAACAGGATTAGATACCCTGGTAGTCCACGCCATAAACGATGTCGATTTGGAGGT
TGTGCCCTTGAGGCGTGGCTTCCGGGGCTAACGCGTTAAATCGACCGCCTGGGGAGTACG
G
>I6629V002B15H1 length=360 xy=0727_1991 region=2 run=R_2014_12_30_12_21_21_
GCGAAGGGGGCTAGCGTTGCTCGGAATCACTGGGCGTAAAGGGCGCGTAGGCGGCGTTTT
AAGTCGGGGGTGAAAGCCTGTGGCTCAACCACAGAATGGCCTTCGATACTGGGACGCTTG
AGTATGGTAGAGGTTGGTGGAACTGCGAGTGTAGAGGTGAAATTCGTAGATATTCGCAAG
AACACCGGTGGCGAAGGCGGCCAACTGGACCATTACTGACGCTGAGGCGCGAAAGCGTGG
GGAGCAAACAGGATTAGATACCCTGGTAGTCCACGCCGTAAACGATGAATGCCAGCTGTT
GGGGTGCTCGCACCGCAGTAGCGCAGCTAACGCTTTGAGCATTCCGCCTGGGGAGTACGG
>I6629V002B15NC length=360 xy=0727_2182 region=2 run=R_2014_12_30_12_21_21_
ACAGAGGGTGCGAGCGTTAATCGGATTTACTGGGCGTAAAGCGTGCGTAGGCGGCTTTTT
AAGTCGGATGTGAAATCCCCGAGCTTAACTTGGGAATTGCATTCGATACTGGGAAGCTAG
AGTATGGGAGAGGATGGTAGAATTCCAGGTGTAGCGGTGAAATGCGTAGAGATCTGGAGG
AATACCGATGGCGAAGGCAGCCATCTGGCCTAATACTGACGCTGAGGTACGAAAGCATGG
GGAGCAAACAGGATTAGATACCCTGGTAGTCCATGCCGTAAACGATGTCTACTAGCCGTT
GGGGCCTTTGAGGCTTTAGTGGCGCAGCTAACGCGATAAGTAGACCGCCTGGAGAGTACG
>I6629V002B15RU length=362 xy=0727_2344 region=2 run=R_2014_12_30_12_21_21_
ACGTAGGGACCAAGCGTTGTTCGGATTTACTGGGCGTAAAGGGCGCGTAGGCGGCGTGGT
AAGTCAGTTGTGAAATTTCCGAGCTTAACTCGGAACGGTCAACTGATACTGCTGTGCTAG
AGTGCAGAAAGGGCAATCGGAATTCTTGGTGTAGCGGTGAAATGCGTAGATATCAAGAGG
AACACCTGAGGCGAAGGCGGGTTGCTAGGCTGACACTGACGCTGAGGCGCGAAAGCTAGG
GTAGCAAACGGGATTAGATACCCCGGTAGTCCTAGCCCTAAACGATGAATACTTGGTGTC
TGGAGTTTTAATTCTCTGGGTGCCGTCGCTAACGTTTTTAGTATGCCGCCTGGGGAGTAC
GG
>I6629V002B15S3 length=23 xy=0727_2389 region=2 run=R_2014_12_30_12_21_21_
GGAGATGCCGCCTGGGGGTACGG
>I6629V002B160B length=361 xy=0727_3945 region=2 run=R_2014_12_30_12_21_21_
GCGGAGGGAGCTAGCGTTATTCGGAATTACTGGGCGTAAAGCGCACGTAGGCGGCTTTGT
AAGTTAGAGGTGAAAGCCTGGAGCTCAACTCCAGAATTGCCTTTAAGACTGCATCGCTTG
AATCCAGGAGAGGTGAGTGGAATTCCGAGTGTAGAGGTGAAATTCGTAGATATTCGGAAG
AACACCAGTGGCGAAGGCGGCTCACTGGACTGGTACTGACGCTGAGGTGCGAAAGCGTGG
GGAGCAAACAGGATTAGATACCCTGGTAGTCCACGCCGTAAACGATGATAACTAGCTGTC
GGGGCTCTTAGAGCTTCGGTGGCGCAGCTAACGCATTAAGTTATCCGCCTGGGGAGTACG
G
>I6629V002B162G length=24 xy=0727_4022 region=2 run=R_2014_12_30_12_21_21_
GAGATGGCCGCCTGGGGAGTACGG
>I6629V002B168O length=24 xy=0728_0150 region=2 run=R_2014_12_30_12_21_21_
GAGATGGCCGCCTGGGGAGTACGG
>I6629V002B169Q length=24 xy=0728_0188 region=2 run=R_2014_12_30_12_21_21_
GAGATGGCCGCCTGGGGAGTACGG
>I6629V002B16E4 length=361 xy=0727_3182 region=2 run=R_2014_12_30_12_21_21_
ACAGAGGGTGCGAGCGTTAATCGGATTTACTGGGCGTAAAGCGTGCGTAGGCGGCTTTTT
AAGTCGGATGTGAAATCCCCGAGCTTAACTTGGGAATTGCATTCGATACTGGGAAGCTAG
AGTATGGGAGAGGATGGTAGAATTCCAGGTGTAGCGGTGAAATGCGTAGAGATCTGGAGG
AATACCGATGGCGAAGGCAGCCATCTGGCCTAATACTGACGCTGAGGTACGAAAGCATGG
GGAGCAAACAGGATTAGATACCCTGGTAGTCCATGCCGTAAACGATGTCTACTAGCCGTT
GGGGCCTTTGAGGCTTTAGTGGCGCAGCTAACGCGATAAGTAGACCGCCTGGGGAGTACG
G
>I6629V002B16JV length=361 xy=0727_3353 region=2 run=R_2014_12_30_12_21_21_
GCGGAGGGAGCTAGCGTTATTCGGAATTACTGGGCGTAAAGCGCACGTAGGCGGCTTTGT
AAGTTAGAGGTGAAAGCCTGGAGCTCAACTCCAGAATTGCCTTTAAGACTGCATCGCTTG
AATCCAGGAGAGGTGAGTGGAATTCCGAGTGTAGAGGTGAAATTCGTAGATATTCGGAAG
AACACCAGTGGCGAAGGCGGCTCACTGGACTGGTATTGACGCTGAGGTGCGAAAGCGTGG
GGAGCAAACAGGATTAGATACCCTGGTAGTCCACGCCGTAAACGATGATAACTAGCTGTC
GGGGCTCTTAGAGCTTCGGTGGCGCAGCTAACGCATTAAGTTATCCGCCTGGGGAGTACG
G
>I6629V002B16K5 length=362 xy=0727_3399 region=2 run=R_2014_12_30_12_21_21_
GCGTAGGGTGCAAGCGTTGTCCGGAATTACTGGGCGTAAAGAGTTCGTAGGCGGTTTGTC
GCGTCGTTTGTGAAAACCAGCAGCTCAACTGCTGGCTTGCAGGCGATACGGGCAGACTTG
AGTGCTGCAGGGGAGACTGGAATTCCTGGTGTAGCGGTGAAATGCGCAGATATCAGGAGG
AACACCGGTGGCGAAGGCGGGTCTCTGGGCAGTAACTGACGCTGAGGAACGAAAGCGTGG
GTAGCGAACAGGATTAGATACCCTGGTAGTCCACGCCGTAAACGGTGGGCGCTAGGTGTG
GGTTCCTTCCACGGAATCCGTGCCGTAGCTAACGCATTAAGCGCCCCGCCTGGGGAGTAG
GG
>I6629V002B16PZ length=361 xy=0727_3573 region=2 run=R_2014_12_30_12_21_21_
ACGGAGGGAGCTAGCGTTATTCGGAATTACTGGGCGTAAAGCGCACGTAGGCGGCTTTGT
AAGTTAGGGGTGAAAGCCTGGAGCTCAACTCCAGAATTGCCTTTAAGACTGCATCGCTTG
AATCCAGGAGAGGTGAGTGGAATTCCGAGTGTAGAGGTGAAATTCGTAGATATTCGGAAG
AACACCAGTGGCGAAGGCGGCTCACTGGACTGGTATTGACGCTGAGGTGCGAAAGCGTGG
GGAGCAAACAGGATTAGATACCCTGGTAGTCCACGCCGTAAACGATGATAACTAGCTGTC
GGGGCTCTTAGAGCTTCGGTGGCGCAGCTAACGCATTAAGTTATCCGCCTGGGGAGTACG
G
>I6629V002B16QJ length=362 xy=0727_3593 region=2 run=R_2014_12_30_12_21_21_
ACGGGAGGGAGCTAGCGTTATTCGGAATTACTGGGCGTAAAGCGCACGTAGGCGGCTTTG
TAAGTTAGAGGTGAAAGCCTGGAGCTCAACTCCAGAATTGCCTTTAAGACTGCATCGCTT
GAATCCAGGAGAGGTGAGTGGAATTCCGAGTGTAGAGGTGAAATTCGTAGATATTCGGAA
GAACACCAGTGGCGAAGGCGGCTCACTGGACTGGTATTGACGCTGAGGTGCGAAAGCGTG
GGGAGCAAACAGGATTAGATACCCTGGTAGTCTACGCCGTAAACGATGATAACTAGCTGT
CGGGGCTCTTAGAGCTTCGGTGGCGCAGCTAACGCATTAAGTTATCCGCCTGGGGAGTAC
GG
>I6629V002B16XT length=361 xy=0727_3855 region=2 run=R_2014_12_30_12_21_21_
GCGGAGGGTGCAAGCGTTAATCGGAATTACTGGGCGTAAAGCGCACGCAGGCGGTCTGTT
AAGTCAGATGTGAAATCCCCGGGCTTAACCTGGGAACTGCATTTGAAACTGGCAGGCTTG
AGTCTCGTAGAGGGCGGTAGAATTCCAGGTGTAGCGGTGAAATGCGTAGAGATCTGGAGG
AATACCGGTGGCGAAGGCGGCCCCCTGGACGAAGACTGACGCTCAGGTGCGAAAGCGTGG
GGAGCAAACAGGATTAGATACCCTGGTAGTCCACGCCGTAAACGATGTCGACTTGGAGGT
TGTTCCCTTGAGGAGTGGCTTCCGGAGCTAACGCGTTAAGTCGACCGCCTGGGGAGTACG
G
>I6629V002B16XX length=361 xy=0727_3859 region=2 run=R_2014_12_30_12_21_21_
ACGGAGGGAGCTAGCGTTATTCGGAATTACTGGGCGTAAAGCGCACGTAGGCGGCTTTGT
AAGTTAGAGGTGAAAGCCTGGAGCTCAACTCCAGAATTGCCTTTAAGACTGCATCGCTTG
AATCCAGGGGAGGTGAGTGGAATTCCGAGTGTAGAGGTGAAATTCGTAGATATTCGGAAG
AACACCAGTGGCGAAGGCGGCTCACTGGACTGGTATTGACGCCGAGGTGCGAAAGCGTGG
GGAGCAAACAGGATTAGATACCCTGGTAGTCCACGCCGTAAACGATGATAACTAGCTGTC
GGGGCTCTTAGAGCTTCGGTGGCGCAGCTAACGCATTAAGTTATCCGCCTGGGGAGTACG
G
>I6629V002B16YC length=228 xy=0727_3874 region=2 run=R_2014_12_30_12_21_21_
ACAGAGGGTGCGAGCGTTATCGGATTTACTGGGCGTAAAGCGTGCGTAGCGGCGTTTACG
TTACGGATGTGAATCCCGAAGCCCGTTAACTTGGAACGGTTGGCATTCGGAATACGTAGG
GAAGTCTAGAGTACTGGGAAGAGGAATGGTAGGAATTCCAGGTGTAGCGGTGAAATGCGT
AGAGATCTGGAGGAATACCGATGGCGAAGGCGAGCCTAGTCTGGACCT
>I6629V002B16YG length=24 xy=0727_3878 region=2 run=R_2014_12_30_12_21_21_
GAGACGGCCGCCTGGGGAGTACGG
>I6629V002B16ZL length=361 xy=0727_3919 region=2 run=R_2014_12_30_12_21_21_
ACGGAGGGTGCAAGCGTTAATCGGAATTACTGGGCGTAAAGCGCACGCAGGCGGTCTGTC
AAGTCGGATGTGAAATCCCCGGGCTCAACCTGGGAACTGCATTCGAAGCTGGCAGGCTGG
AGTCTTGTAGAGGGGGGTAGAATTCCAGGTGTAGCGGTGAAATGCGTAGAGATCTGGAGG
AATACCGGTGGCGAAGGCGGCCCCCTGGACAAAGACTGACGCTCAGGTGCGAAAGCGTGG
GGAGCAAACAGGATTAGATACCCTGGTAGTCCACGCCGTAAACGATGTCGATTTGGAGGT
TGTGCCCTTGAGGCGTGGCTTCCGGAGCTAACGCGTTAAATCGACCGCCTGGGGAGTACG
G
>I6629V002B16ZS length=24 xy=0727_3926 region=2 run=R_2014_12_30_12_21_21_
GAGATGGCCGCCTGGGGAGTACGG
>I6629V002B170M length=373 xy=0728_1156 region=2 run=R_2014_12_30_12_21_21_
GCGGAGGAGCCTACGCGGGTATTCGGGAATTACTGGGCCGTAAAGCCGACGACGTAAGGC
CGGACGGTTTGTAAGGTTAGAGGTGAAAGCCTGGAGCTCAACTCCAGAATTGCCTTTAAG
ACTGCATCGCTTGAATCCAGGAGAGGTGAGTGGAATTCCGAGTGTAGAGGTGAAATTCGT
AGATATTCGGAAGAACACCAGTGGCGAAGGCGGCTCACTGGACTGGTATTGACGCTGAGG
TGCGAAAGCGTGGGGAGCAAACAGGATTAGATACCCTGGTAGTCCACGCCGTAAACGATG
ATAACTAGCTGTCGGGGCTCTTAGAGCTTCGGTGGCGCAGCTAACGCATTAAGTTATCCG
CCTGGGGATACGG
>I6629V002B175Y length=24 xy=0728_1348 region=2 run=R_2014_12_30_12_21_21_
GAGAGTGGCCGCCTGGGAGTACGG
>I6629V002B177Y length=361 xy=0728_1420 region=2 run=R_2014_12_30_12_21_21_
GCAGAGGGTGCGAGCGTTAATCGGATTTACTGGGCGTAAAGCGTGCGTAGGCGGCTTTTT
AAGTCGGATGTGAAATCCCCGAGCTTAACTTGGGAATTGCATTCGATACTGGGAAGCTAG
AGTATGGGAGAGGATGGTAGAATTCCAGGTGTAGCGGTGAAATGCGTAGAGATCTGGAGG
AATACCGATGGCGAAGGCAGCCATCTGGCCTAATACTGACGCTGAGGTACGAAAGCATGG
GGAGCAAACAGGATTAGATACCCTGGTAGTCCATGCCGTAAACGATGTCTACTAGCCGTT
GGGGCCTTTGAGGCTTTAGTGGCGCAGCTAACGCGATAAGTAGACCGCCTGGGGAGTACG
G
>I6629V002B17B6 length=24 xy=0728_0276 region=2 run=R_2014_12_30_12_21_21_
GAGATGGCCGCCTGGGGAGTACGG
>I6629V002B17CD length=342 xy=0728_0283 region=2 run=R_2014_12_30_12_21_21_
GCGAAGGGTGCAAGCGTTACTCGGAATTACTGGGCGTAAAGCGTGCGTAGGTGGTTTGTT
TAAGTCTGATGTGAAAGCCCTGGGCTCAACCTGGGAATGGCATTGGATACTGGTCAGGCT
AGAGTGTGGCGAGAGGGTAGTGGAATTCCTGGTGTAGCAGTGAAATGCGTAGAGATCAGG
AGGAACATCCGTGGCGAAGGCGACTGCCTGGGCCAACACTGACACTGAGGCACGAAAGCG
TGGGGAGCAAACAGGATTAGATACCCCGGTAGTCCACGCCCTAAACGATGCGAACTGGAT
GTTGGGTGCAATTTGGCACGCAGTATCGAAGCTAAACGCGTT
>I6629V002B17JX length=360 xy=0728_0555 region=2 run=R_2014_12_30_12_21_21_
GCGTAGGGTGCAAGCGTTAATCGGAATTACTGGGCGTAAAGCGTGCGCAGGCGGTTTTGT
AAGACAGAGGTGAAATCCCCGGGCTCAACCTGGGAACTGCCTTTGTGACTGCAAGGCTGG
AGTGCGGCAGAGGGGGATGGGATTCCGCGTGTAGCAGTGAAATGCGTAGATATGCGGAGG
AACACCGATGGCGAAGGCAATCCCCTGGGCCTGCACTGACGCTCATGCACGAAAGCGTGG
GGAGCAAACAGGATTAGATACCCTGGTAGTCCACGCCCTAAACGATGTCAACTGTTTGTT
GGGTCTTCACTGACTCAGTAACGAAGCTAACGCGTGAAGTTGGCCGCCTGGGGAGTACGG
>I6629V002B17LD length=361 xy=0728_0607 region=2 run=R_2014_12_30_12_21_21_
ACGGAGGGTGCAAGCGTTAATCGGAATTACTGGGCGTAAAGCGCACGCAGGCGGTTTGTT
AAGTCAGATGTGAAATCCCCGGGCTCAACCTGGGAACTGCATCTGATACTGGCAAGCTTG
AGTCTCGTAGAGGGGGGTAGAATTCCAGGTGTAGCGGTGAAATGCGTAGAGATCTGGAGG
AATACCGGTGGCGAAGGCGGCCCCCTGGACGAAGACTGACGCTCAGGTGCGAAAGCGTGG
GGAGCAAACAGGATTAGATACCCTGGTAGTCCACGCCGTAAACGATGTCGACTTGGAGGT
TGTGCCCTTGAGGCGTGGCTTCCGGAGCTAACGCGTTAAGTCGACCGCCTGGGGAGTACG
G
>I6629V002B17PE length=23 xy=0728_0752 region=2 run=R_2014_12_30_12_21_21_
GAGATGCCGCCTGGGGAGTACGG
>I6629V002B17QU length=360 xy=0728_0804 region=2 run=R_2014_12_30_12_21_21_
ACGAAGGGTGCAAGCGTTAATCGGAATTACTGGGCGTAAAGCGCGCGTAGGTGGTTTGGT
AGGATGGATGTGAAATCCCCGGGCTCAACCGGGAACTGCATCCATAACTGCCTGACTAGA
GTACGGTAGAGGGCGGTGGAATTTCCTGTGTAGCGGTGAAATGCGTAGATATAGGAAGGA
ACACCAGTGGCGAAGGCGACCACCTGGACTGATACTGACACTGAGGTGCGAAAGCGTGGG
GAGCAAACAGGATTAGATACCCTGGTAGTCCACGCCGTAAACGATGTCGACTAGCCGTTG
GGATCCTTGAGATCTTAGTGGCGCAGCTAACGCGATAAGTCGACCGCCTGGGGAGTACGG
>I6629V002B17RU length=24 xy=0728_0840 region=2 run=R_2014_12_30_12_21_21_
GAGATGGCCGCCTGGGGAGTACGG
>I6629V002B17VD length=24 xy=0728_0967 region=2 run=R_2014_12_30_12_21_21_
GAGATGGCCGCCTGGGGAGTACGG
>I6629V002B17YU length=361 xy=0728_1092 region=2 run=R_2014_12_30_12_21_21_
GCGGAGGGAGCTAGCGTTATTCGGAATTACTGGGCGTAAAGCGCACGTAGGCGGCTTTGT
AAGTTAGAGGTGAAAGCCTGGAGCTCAACTCCAGAATTGCCTTTAAGACTGCATCGCTTG
AATCCAGGAGAGGTGAGTGGAATTCCGAGTGTAGAGGTGAAATTCGTAGATATTCGGAAG
AACACCAGTGGCGAAGGCGGCTCACTGGACTGGTATTGACGCTGAGGTGCGAAAGCGTGG
GGAGCAAACAGGATTAGATACCCTGGTAGTCCACGCCGTAAACGATGATAACTAGCTGTC
GGGGCTCTTAGAGCTTCGGTGGCGCGGCTAACGCATTAAGTTATCCGCCTGGGGAGTACG
G
>I6629V002B17ZA length=361 xy=0728_1108 region=2 run=R_2014_12_30_12_21_21_
ACGGAGGGGGCTAGCGTTGTTCGGAATTACTGGGCGTAAAGCGCACGTAGGCGGCTTTGT
AAGTTAGAGGTGAAAGCCTGGAGCTTAACTCCAGAATTGCCTTTAAGACTGCATCGCTTG
AATCCGAGAGAGGTGAGTGGAATTCCGAGTGTAGAGGTGAAATTCGTAGATATTCGGAAG
AACACCAGTGGCGAAGGCGGCTCACTGGCTCGGTATTGACGCTGAGGTGCGAAAGCGTGG
GGAGCAAACAGGATTAGATACCCTGGTAGTCCACGCCGTAAACGATGATAACTAGCTGTC
CGGGGGCATGGCTTCTGGGTGGCGCAGCTAACGCATTAAGTTATCCGCCTGGGGAGTACG
G
>I6629V002B182Y length=361 xy=0728_2536 region=2 run=R_2014_12_30_12_21_21_
ACGTAGGGTGCAAGCGTTAATCGGAATTACTGGGCGTAAAGCGTGCGCAGGCGGTTTTCG
CAAGACGGATGTGAAATCCCCGGGCTCAACCTGGGAACTGCATTCGTGACTGCGAGGCTA
GGGTGTGTCAGAGGGAGGTGGAATTCCGCGTGTAGCAGTGAAATGCGTAGAGATGCGGAG
GAACACCGATGGCGAAGGCAGCCTCCTGGGACGCACGTGACGCTCAGGCACGAAAGCGTG
GGGAGCAAACAGGATTAGATACCCTGGTAGTCCACGCCCTAAACGATGTCGACTAGTAGT
TGGGCCTTCAGTGGCTCGGTAACGCAGCTAACGCGTGAAGTCGACCGCCTGGGGAGTACG
G
>I6629V002B1886 length=361 xy=0728_2760 region=2 run=R_2014_12_30_12_21_21_
ACGTAGGGTGCAAGCGTTAATCGGAATTACTGGGCGTAAAGCGTGCGCAGGCGGTTGTGC
AAGACAGATGTGAAATCCCCGGGCTTAACCTGGGAATTGCATTTGTGACTGCACGGCTAG
AGTGTGTCAGAGGGGGGTAGAATTCCACGTGTAGCAGTGAAATGCGTAGAGATGTGGAGG
AATACCGATGGCGAAGGCAGCCCCCTGGGATAACACTGACGCTCATGCACGAAAGCGTGG
GGAGCAAACAGGATTAGATACCCCTGGTAGTCCACGCCCTAAACGATGTCAACTAGTTGT
CGGGTCTTAATTGACTTGGTAACGCAGCTAACGCGTGAAGTTGACCGCCTGGGGAGTACG
G
>I6629V002B188I length=362 xy=0728_2736 region=2 run=R_2014_12_30_12_21_21_
ACGTAGGGTGCGAGCGTTGTCCGGAATTATTGGGCGTAAAGGGCTCGTAGGCGGTTTGTC
GCGTCGGGAGTGAAAACACCGGGCTTAACTCGGTGCTGGCTTCCGATACGGGCAGACTAG
AGGTATTCAGGGGAGAACGGAATTCCTGGTGTAGCGGTGAAATGCGCAGATATCAGGAGG
AACACCGGTGGCGAAGGCGGTTCTCTGGGAATTACCTGACGCTGAGGAGCGAAAGTGTGG
GGAGCGAACAGGATTAGATACCCTGGTAGTCCACACCGTAAACGTTGGGCGCTAGGTGTG
GGACCCGTCCACGGGTTCCGTGCCGCAGCTAACGCATTAAGCGCCCCGCCTGGGGAGTAC
GG
>I6629V002B189T length=361 xy=0728_2783 region=2 run=R_2014_12_30_12_21_21_
GCGGAGGGAGCTAGCGTTATTCGGAATTACTGGGCGTAAAGCGCACGTAGGCGGCTTTGT
AAGTTAGAGGTGAAAGCCTGGAGCTCAACTCCAGAATTGCCTTTAAGACTGCATCGCTTG
AATCCAGGAGAGGTGAGTGGAATTCCGAGTGTAGAGGTGAAATTCGTAGATATTCGGAAG
AACACCAGTGGCGAAGGCGGCTCACTGGACTGGTATTGACGCTGAGGTGCGAAAGCGTGG
GGAGCAAACAGGATTAGATACCCTGGTAGTCCACGCCGTAAACGATGATAACTAGCTGTC
GGGGCTCTTAGAGCTTCGGTGGCGCAGCTAACGCATTAAGTTATCCGCCTGGGGAGTACG
G
>I6629V002B18FW length=24 xy=0728_1706 region=2 run=R_2014_12_30_12_21_21_
GAGATGGCCGCCTGGGGAGTACGG
>I6629V002B18L4 length=386 xy=0728_1930 region=2 run=R_2014_12_30_12_21_21_
ACGTAGGGTGCAAGCGTTAATCGGAATTACTGGGCGTAAAGCGTGCGCAGGCGGTTCGCT
AAGACAGATGTGAAATCCCCGGGCTTAACCTGGGAACTGCATTTGTGACTGGCGGGTTAG
AGTATGGCAGAGGGGGGTAGAATTCCACGTGTAGCAGTGAAATGCGTAGAGATGTGGAGG
AATACCGATGGCGAAGGCAGCCCCCTGGGCCAATACTGACGCTCATGCACGAAAGCGTGG
GGAGCAAACAGGATTAGATACCCTGGTAGTCCACGCCCTAAACGATGTCAACTGGTTGTC
GGGTCTTCATTGACTTGGTAACGAAGCTAACGCGTGAAGTTGACCGCCTGGGGAGCACGG
CTGAGACCGCCAAGGCACACAGGGGA
>I6629V002B18PS length=360 xy=0728_2062 region=2 run=R_2014_12_30_12_21_21_
ACGAAGGGGGCTAGCGTTGCTCGGAATGACTGGGCGTAAAGGGCGCGTAGGCGGATCACG
CAGTCAGATGTGAAATTCCTGGGCTTAACCTGGGGGCTGCATTTGAGACGCGTGGTCTAG
AGTGTGAAAGAGGGTCGTGGAATTCCCAGTGTAGAGGTGAAATTCGTAGATATTGGGAAG
AACACCGGTGGCGAAGGCGGCGACCTGGTTCATTACTGACGCTGAGGCGCGAAAGCGTGG
GGAGCAAACAGGATTAGATACCCTGTAGTCCACGCTGTAAACGATGTGTGCTGGATGTTG
GGCAGCCTAGCTGTTCAGTGTCGTAGCTAACGCGATAAGCACACCGCCTGGGGAGTACGG
>I6629V002B18V2 length=24 xy=0728_2288 region=2 run=R_2014_12_30_12_21_21_
GAGATGGCCGCCTGGGGAGTACGG
>I6629V002B18VS length=361 xy=0728_2278 region=2 run=R_2014_12_30_12_21_21_
ACGGAGGGAGCTAGCGTTGTTCGGAATTACTGGGCGTAAAGCGCACGTAGGCGGCTTTGT
AAGTTAGAGGTGAAAGCCTGGAGCTCAACTCCAGAACTGCCTTTGATACTGCATGGCTTG
AATCCAGGAGAGGTGAGTGGAATTCCGAGTGTAGAGGTGAAATTCGTAGATATTCGGAAG
AACACCAGTGGCGAAGGCGGCTCACTGGACTGGTATTGACGCTGAGGTGCGAAAGCGTGG
GGAGCAAACAGGATTAGATACCCTGGTAGTCCACGCCGTAAACGATGATAACTAGCTGTC
CGGGCACTTGGTGCTTGGGTGGCGCAGCTAACGCATTAAGTTATCCGCCTGGGGAGTACG
G
>I6629V002B18WO length=24 xy=0728_2310 region=2 run=R_2014_12_30_12_21_21_
GAGATGGCCGCCTGGGGAGTACGG
>I6629V002B18Y6 length=361 xy=0728_2400 region=2 run=R_2014_12_30_12_21_21_
ACGGAGGGAGCTAGCGTTATTCGGAATTACTGGGCGTAAAGCGCACGTAGGCGGCTTTGT
AAGTTAGAGGTGAAAGCCTGGAGCTCAACTCCAGAATTGCCTTTAAGACTGCATCGCTTG
AATCCAGGAGAGGTGAGTGGAATTCCGAGTGTAGAGGTGAAATCCGTAGATATTCGGAAG
AACACCAGTGGCGAAGGCGGCTCACTGGACTGGTATTGACGCTGAGGCGCGAAAGCGTGG
GGAGCAAACAGGATTAGATACCCTGGTAGTCCACGCCGTAAACGATGATAACTAGCTGTC
GGGGCTCTTAGAGCTTCGGTGGCGCAGCTAACGCATTAAGTTATCCGCCTGGGGAGTACG
G
>I6629V002B18YT length=361 xy=0728_2387 region=2 run=R_2014_12_30_12_21_21_
ACGGAGGGTGCAAGCGTTAATCGGAATTACTGGGCGTAAAGCGCACGCAGGCGGTCTGTC
AAGTCGGATGTGAAATCCCCGGGCTCAACCTGGGAACTGCATTCGAAACTGGCAGGCTGG
AGTCTTGTAGAGGGGGGTAGAATTCCAGGTGTAGCGGTGAAATGCGTAGAGATCTGGAGG
AATACCGGTGGCGAAGGCGGCCCCCTGGACGAAGACTGACGCTAAGGTGCGAAAGCGTGG
GGAGCAAACAGGATTAGATACCCTGGTAGTCCACGCCGTAAACGATGTCGATTTGGAGGT
TGTGCCCTTGAGGCGTGGCTTCCGGAGCTAACGCGTTAAATCGACCGCCTGGGGAGTACG
G
>I6629V002B194A length=363 xy=0728_3880 region=2 run=R_2014_12_30_12_21_21_
ACGTAGGGTGCAAGCGTTGTCCGGAATTATTGGGCGTAAAGAGCTCGTAGGCGGTCTGTC
GCGTCTGCTGTGAAAACCCGAGGCTCAACCTCGGGCCTGCAGTGGGTACGGGCAGACTAG
AGTGCGGTAGGGGAGATTGGAATTCCTGGTGTAGCGGTGGAATGCGCAGATATCAGGAGG
AACACCGATGGCGAAGGCAGATCTCTGGGCCGTAACTGACGCTGAGGAGCGAAAGCGTGG
GGAGCGAACAGGATTAGATACCCTGGTAGTCCACGCCGTAAACGTTGGGCGCTAGATGTG
GGGACCATTCCACGGTTTCCGTGTCGCAGCTAACGCATTAAGCGCCCCGCCTGGGGAGTA
CGG
>I6629V002B196U length=24 xy=0728_3972 region=2 run=R_2014_12_30_12_21_21_
GGAGATGCCGCCTGGGGAGTACGG
>I6629V002B198S length=24 xy=0728_4042 region=2 run=R_2014_12_30_12_21_21_
GAGGTGGCCGCCTGGGGAGTACGG
>I6629V002B19BC length=336 xy=0728_2838 region=2 run=R_2014_12_30_12_21_21_
ACGGAGGGAGCTAGCGTTATTCGGAATTACTGGGCGTAAAGCGCACGTAGGCGGCTTTGT
AAGTTAGAGGTGAAAGCCTGGAGCTCAACTCCAGAATTGCCTTTAAGACTGCATCGCTTG
GATCCAGGAGAGGTGGGTGGAATTCCGAGTGTAGAGGTGAAATTCGTAGATATTCGGAAG
AACACCAGTGGCGAAGGCGGCTCACTGGACTGGTATTGACGCTGAGGTGCGAAAGCGATG
GGGAGCAAACAGGATTAGATACCCTGGTAGTCCACGCCGTAAACGATGATAACTAGCTGG
TCGGGGCTCTTAGAGCTTCGGTGGCGCAGCTAACGC
>I6629V002B19BN length=361 xy=0728_2849 region=2 run=R_2014_12_30_12_21_21_
ACGGAGGGAGCTAGCGTTATTCGGAATTACTGGGCGTAAAGCGCACGTAGGCGGCTTTGT
AAGTTAGAGGTGAAAGCCTGGAGCTCAACTCCAGAATTGCCTTTAAGACTGCTTCGCTTG
AATCCAGGAGAGGCGAGTGGAATTCCGAGTGTAGAGGTGAAATTCGTAGATATTCGGAAG
AACACCAGTGGCGAAGGCGGCTCACTGGACTGGTATTGACGCTGAGGTGCGAAAGCGTGG
GGAGCAAACAGGATTAGATACCCTGGTAGTCCACGCCGTAAACGATGATAACTAGCTGTC
GGGGCTCTTAGAGCTTCGGTGGCGCAGCTAACGCATTAAGTTATCCGCCTGGGGAGTACG
G
>I6629V002B19DN length=352 xy=0728_2921 region=2 run=R_2014_12_30_12_21_21_
ACGTAGGGTGCGAGCGTTGTCCGGAATTACTGGGCGTAAAGAGCTCGTAGGTGGTTTGTT
GCGTCGTCTGTGAAATTCCGGGGCTTAACTTCGGGGTGGCAGGCGATACGGGCATAACTA
GAGTGCTGTAGGGGAGGACTGGAATTCCTGGTGTAGCGGTGGAATAGCGCAGATATCAGG
AGGAACACCGATGGCGAAGGCAGGTCTCTGGGCGAGTAACTGACGCTGAGGAGCGAAAGA
CATGGGGAGCGAACAGGATTAGATACCCTGGTAGTCCATGCTGTAAACGGTGGGCGTTAG
GTGTGGGGACCGGTTTGGTTTCTGTGCCGTAGCTAACGCATTAAGCGCCCCG
>I6629V002B19GT length=24 xy=0728_3035 region=2 run=R_2014_12_30_12_21_21_
GAGAAGGCCGCCTGAGGAGTACGG
>I6629V002B19O9 length=360 xy=0728_3339 region=2 run=R_2014_12_30_12_21_21_
ACGTAGGGTGCAAGCGTTAATCGGAATTACTGGGCGTAAAGCGTGCGCAGGCGGTTTTGT
AAGACAGTGGTGAAATCCCCGGGCTCAACCTGGGAACTGCCATTGTGACTGCAAGGCTGG
AGTGCGGCAGAGGGGGATGGAATTCCGCGTGTAGCAGTGAAATGCGTAGATATGCGGAGG
AACACCGATGGCGAAGGCAATCCCCTGGGCCTGCACTGACGCTCATGCACCAAAGCGTGG
GGAGCAAACAGGATTAGATACCCTGGTAGTCCACGCCCTAAACGATGTCAACTGGTTGTT
GGGAATTTATTTTCTCAGTAACGAAGCTAACGCGTGAAGTTGGCCGCCTGGGGAGTACGG
>I6629V002B19SU length=24 xy=0728_3468 region=2 run=R_2014_12_30_12_21_21_
GAGATGGCCGCCTGGGGAGTACGG
>I6629V002B19WS length=362 xy=0728_3610 region=2 run=R_2014_12_30_12_21_21_
ACAGAGGGTGCGAGCGTTAATCGGATTTACTGGGCGTAAAGCGTGCGTAGGCGGCGTTTT
TAAGTCGGATGTGAAATCCCCGAGCTTAACTTGGGAATTGCATTCGATACTGGGAAGCTA
GAGTATGGGAGAGGATGGTAGAATTCCAGGTGTAGCGGTGAAATGCGTAGAGATCTGGAG
GAATACCGATGGCGAAGGCAGCCATCTGGCCTAATACTGACGCTGAGGTACGAAAGCATG
GGGAGCAAACAGGATTAGATACCCTGGTAGTCCATACCGTAAACGATGTCTACTAGCCGT
TGGGGCCTTTGAGGCTTTAGTGGCGCAGCTAACGCGATAAGTAGACCGCCTGGGGAGTAC
GG
>I6629V002B19X0 length=23 xy=0728_3654 region=2 run=R_2014_12_30_12_21_21_
GAGAGGCCGCCTGGGGAGTACGG
>I6629V002B19YQ length=355 xy=0728_3680 region=2 run=R_2014_12_30_12_21_21_
ACGGAGGGAGCTAGCGTTATTCGGAATTACTGGGCGTAAAGCGCACGTAGGCGGCTTTGT
AAGTTAGAGGTGAAAGCCTGGAGCTCAACTCCAGAATTGCCTTTAAGACTGCATCGCTTG
AATCCAGGAGAGGTGAGTGGAATTCCGAGTGTAGAGGTGAAATTCGTAGATATTCGGAAG
AACACCAGTGGCGAAGGCGGCTCACTGGACTGGTATTGACGCTGAGGTGCGAAAGCGTGG
GGAGCAAACAGGATTAGATACCCTGGTAGTCCACGCCGTAAACGATGATAACTAGCTGTC
GTGGCTCTTAGAGCTTCGGTGGCGCAGCTAACGCATTAAGTTATCCGCCTGGGGA
>I6629V002B1A0B length=361 xy=0717_3433 region=2 run=R_2014_12_30_12_21_21_
ACAGAGGGTGCGAGCGTTAATCGGATTTACTGGGCGTAAAGCGTGCGTAGGCGGCTTTTT
AAGTCGGATGTGAAATCCCCGAGCTTAACTTGGGAATTGCATTCGATACTGGGAAGCTAG
AGTATGGGAGAGGATGGTAGAATTCCAGGTGTAGCGGTGAAATGCGTAGAGATCTGGAGG
AATACCGATGGCGAAGGCAGCCATCTGGCCTAATACTGACGCTGAGGTACGAAAGCATGG
GGAGCAAACAGGATTAGATACCCTGGTAGTCCATGCCGTAAACGATGTCTACTAGCCGTT
GGGGCCTTTGAGGCTTTAGTGGCGCAGCTAACGCGATAAGTAGACCGCCTGGGGAGTACG
G
>I6629V002B1A0H length=361 xy=0717_3439 region=2 run=R_2014_12_30_12_21_21_
ACGGAGGGAGCTAGCGTTATTCGGAATTACTGGGTGTAAAGCGCACGTAGGCGGCTTTGT
AAGTTAGAGGTGAAAGCCTGGAGCTCAACTCCAGAATTGCCTTTAAGACTGCATCGCTTG
AATCCAGGAGAGGTGAGTGGAATTCCGAGTGTAGAGGTGAAATTCGTAGATATTCGGAAG
AACACCAGTGGCGAAGGCGGCTCACTGGACTGGTATTGACGCTGAGGTGCGAAAGCGTGG
GGAGCAAACAGGATTAGATACCCTGGTAGTCCACGCCGTAAACGATGATAACTAGCTGTC
GGGGCTCTTAGAGCTTCGGTGGCGCAGCTAACGCATTAAGTTATCCGCCTGGGGAGTACG
G
>I6629V002B1A40 length=360 xy=0717_3602 region=2 run=R_2014_12_30_12_21_21_
GCGTAGGGTGCAAGCGTTAATCGGAATTACTGGGCGTAAAGCGTGCGCAGGCGGTTATGC
AAGACAGATGTGAAATCCCCGGGCTCAACCTGGGAACTGCATTTGTGACTGCATGGCTAG
AGTGCGGCAGAGGGGGATGGAATTCCGCGTGTAGCAGTGAAATGCGTAGATATGCGGAGG
AGCACCGATGGCGAAGGCAATCCTCTGGGGCCTGCACTGACGCTCATGCACGAAAGCGTG
GGAGCAAACAGGATTAGATACCCTGGTAGTCCACGCCCTAAACGATGTCAACTGGCTGTT
GGGAGGGTTTCTTCTCAGTAACGAAGCTAACGCGTGAAGTTGACCGCCTGGGGAGTACGG
>I6629V002B1A4W length=361 xy=0717_3598 region=2 run=R_2014_12_30_12_21_21_
ACGGAGGGAGCTAGCGTTATTCGGAATTACTGGGCGTAAAGCGCACGTAGGCGGCTTTGT
AAGTTAGAGGTGAAAGCCTGGAGCTCAACTCCAGAATTGCCTTTAAGACTGCATCGCTTG
AATCCAGGAGAGGTGAGTGGAATTCCGAGTGTAGAGGTGAAATTCGTAGATATTCGGAAG
AACACCAGTGGCGAAGGCGGCTCACTGGACTGGTATTGACGCTGAGGTGCGAAAGCGTGG
GGAGCAAACAGGATTAGATACCCTGGTAGTCCACGCCGTAAACGATGATAACTAGCTGTC
GGGGCTCTTAGAGCTTCGGTGGCGCAGCTAACGCATTAAGTTATCCGCCTGGGGAGTACG
G
>I6629V002B1A7I length=23 xy=0717_3692 region=2 run=R_2014_12_30_12_21_21_
GAGATGCCGCCTGGGGAGTACGG
>I6629V002B1A9U length=23 xy=0717_3776 region=2 run=R_2014_12_30_12_21_21_
GAGATGCCGCCTGGGGAGTACGG
>I6629V002B1AAW length=24 xy=0717_2518 region=2 run=R_2014_12_30_12_21_21_
GAGATGGCCGCCTGGGGAGTACGG
>I6629V002B1ADN length=24 xy=0717_2617 region=2 run=R_2014_12_30_12_21_21_
GAGATGGCCGCCTGGGGAGTACGG
>I6629V002B1AEI length=360 xy=0717_2648 region=2 run=R_2014_12_30_12_21_21_
ACGGAGGGTGCAAGCGTTAATCGGAATTACTGGGCGTAAAGCGCACGCAGGCGGTTTGTT
AAGTCAGATGTGAAATCCCCGGGCTCAACCTGGGAACTGCATCTGATACTGGCAAGCTTG
AGTCTCGTAGAGGGGGGTAGAATTCCAGGTGTAGCGGTGAAATGCGTAGAGATCTGGAGG
AATACCGGTGGCGAAGGCGGCCCCCTGGACGAAGACTGACGCTCAGGTGCGAAAGCGTGG
GGAGCAAACAGGATTAGATACCCTGGTAGTCCACGCCCTAAACGATGTCAACTGGTTGTT
GGGAGGGTTTCTTCTCAGTAACGTAGCTAACGCGTGAAGTTATCCGCCTGGGGAGTACGG
>I6629V002B1AFA length=363 xy=0717_2676 region=2 run=R_2014_12_30_12_21_21_
ACGTAGGGTGCGAGCGTTGTCCGGAATTATTGGGCGTAAAGAGCCTGTAGGCGGCTTGTC
GCGTCTGCTGTGAAAGCCCGGGGCTTAACTCCGGGTCTGCAGTGGGTACGGGCAGGCTAG
AGTGTGGTAGGGGAGACTGGAATTCCTGGTGTAGCGGTGGAATGCGCAGATATCAGGAGG
AACACCGATGGCGAAGGCAGGTCTCTGGGCCATTACTGACGCTGAGAAGCGAAAGCGTGG
GGAGCGAACAGGATTAGATACCCTGGTAGTCCACGCCGTAAACGTTGGGCGCTAGGTGTG
GGTCCCATTCCACGGGGTCCGTGCCGCAGCTAACGCATTAAGCGCCCCGCCTGGGGAGTA
CGG
>I6629V002B1AHP length=359 xy=0717_2763 region=2 run=R_2014_12_30_12_21_21_
ACGTAGGGTGCAAGCGTTAATCGGAATTACTGGGCGTAAAGCGTGCGCAGGCGGTTTTGT
AAGACAGAGGTGAAATCCCCGGGCTCAACCTGGGAACTGCCTTTGTGACTGCAAGGCTGG
AGTGCGGCAGAGGGGGATGGAATTCCGCGTGTAGCAGTGAGATGCGTAGATATGCGGAGG
AACACCGATGGCGAAGGCAATCCCCTGGGCCTGCACTGACGCTCATGCACGAAAGCGTGG
GGAGCAAACAGGATTAGATACCCTGGTAGTCCACGCCCTAAACGATGTCAACTGGTTGTT
GGGTCTTCACTGACTCAGTAACGAAGCTAACGCGTGAAGTTGACCGCCTGGGGATACGG
>I6629V002B1AI7 length=349 xy=0717_2817 region=2 run=R_2014_12_30_12_21_21_
ACGGAGGGAGCTAGCGTTATTCGGAATTACTGGGCGTAAAGCGCACGTAGGCGGCTTTGT
AAGTTAGAGGTGAAAGCCTGGAGCTCAACTCCAGAATTGCCTTTAAGACTGCATCGCTTG
AATCCAGGAGAGGTGAGTGGAATTCCGAGTGTAGAGGTGAAATTCGTAGATATTCGGAAG
AACACCAGTGGCGAAGGCGGCTCACTGGACCTGGTATTGACGCTGAGGTGCGAAAGCGTG
GGGAGCAAACAGGATTAGATACCCTGGTAGTCCACGCCGTAAACGATGATAACTAGCTGT
CGGGGCTCTTAGAGCTTCGGTGCGCAGCTAACGCATTAAGTATCCGCCT
>I6629V002B1AJ0 length=354 xy=0717_2846 region=2 run=R_2014_12_30_12_21_21_
GCGTAGGGTGCAAGCGTTAATCGGAATTACTGGGCGTAAAGCGTGCGCAGGCGGTTTTGT
AAGACAGAGGTGGAATCCCCGGGCTCAACCTGGGAACTGCCTTTGTGACTGCAAGGCTGG
AGTGCGGCAGAGGGGGATGGAATTCCGCGTGTAGCAGTGAAATGCGTAGATATGCGGAGG
AACACCGATGGCGAAGGCAATCCCCTGGGCCTGCACTGACGCTCATGCACGAAAGCGTGG
GGAGCAAACAGGATTAGATACCCTGGTAGTCCACGCCCTAAACGATGTCAACTGGTTGTT
GGGTCTTCACTGACTCAGTAACGAAGCTAACGCGTGAAGTTGACCGCCTGGGGA
>I6629V002B1AQK length=20 xy=0717_3082 region=2 run=R_2014_12_30_12_21_21_
GAGAGTGGCCGCCTGGGGTA
>I6629V002B1ASY length=363 xy=0717_3168 region=2 run=R_2014_12_30_12_21_21_
ACGGAGGGAGCTAGCGTTATTCGGAATTACTGGGCGTAAAGCGCACGTAGGCGGCTTTGT
AAGTTAGAGGTGAAAGCCTGGAGCTCAACTCCAGAATTGCCTTTAAGACTGCATCGCTTG
AATCCAGGAGAGGTGGAGTGGAATTCCGAGTGTAGAGGTGAAATTCGTAGATATTCGGAA
GAACACCAGTGGCGAAGGCGGCTCACTGGACTGGTATTGACGCTGAGGTGCGAAAGCGTG
GGGAGCAAACAGGATTAGATACCCTGGTAGTCCACGCCGTAAACGATGATAACTAGCTGT
CGGGGCTCTTAGAGCTTCGGTGGCGCAGCTATCGCATTAAGTTAGTCCGCCTGGGGAGTA
CGG
>I6629V002B1ATW length=362 xy=0717_3202 region=2 run=R_2014_12_30_12_21_21_
ACGTAGGTGGCAAGCGTTGTCCGGATTTATTGGGCGTAAAGCGCGCGCAGGCGGTCCTTT
AAGTCTGATGTGAAATCTTGCGGCTCAACCGCAAGCGGTCATTGGAAACTGGGGGACTTG
AGTGCAGAAGAGGAAAGCGGAATTCCACGTGTAGCGGTGAAATGCGTAGAGATGTGGAGG
AACACCAGTGGCGAAGGCGGCTTTCTGGTCTGTAACTGACGCTGAGGCGCGAAAGCGTGG
GGAGCAAACAGGATTAGATACCCTGGTAGTCCACGCCGTAAACGATGAGTGCTAAGTGTT
GGAGGGTTTCCGCCCTTCAGTGCTGCAGCTAACGCATTAAGCACTCCGCCTGGGGAGTAC
GG
>I6629V002B1AV5 length=361 xy=0717_3283 region=2 run=R_2014_12_30_12_21_21_
ACAGAGGGTGCGAGCGTTAATCGGATTTACTGGGCGTAAAGCGTGCGTAGGCGGCTTTTT
AAGTCGGATGTGAAATCCCCGAGCTTAACTTGGGAATTGCATTCGATACTGGGAAGCTAG
AGTATAGGAGAGGATGGTAGAATTCCAGGTGTAGCGGTGAAATGCGTAGAGATCTGGAGG
AATACCGATGGCGAAGGCAGCCATCTGGCCTAATACTGACGCTGAGGTACGAAAGCATGG
GGAGCAAACAGGATTAGATACCCTGGTAGTCCATGCCGTAAACGATGTCTACTAGCCGTT
GGGGCCTTTGAGGCTTTAGTGGCGCAGCTAACGCGATAAGTAGACCGCCTGGGGAGTACG
G
>I6629V002B1AVA length=363 xy=0717_3252 region=2 run=R_2014_12_30_12_21_21_
ACGTAGGGTGCGAGCGTTGTCCGGATTTATTGGGCGTAAAGGGCTCGTAGGTGGTTGATC
GCGTCGGAAGTGTAATCTTGGGGCTTAACCCTGAGCGTGCTTTCGATACGGGTTGACTTG
AGGAAAGTAGGGGAGAATGGAATTCCTGGTGGAGCGGTGGAATGCGCAGATATCAGGAGG
AACACCAGTGGCGAAGGCGGTTCTCTGGGCCTTTCCTGACGCTGAGGAGCGAAAGCGTGG
GGAGCGAACAGGCTTAGATACCCTGGTAGTCCACGCTGTAAACGGTGGGTACTAGGTGTG
GGGTCCATTCCACGGGTTCCGTGCCGTAGCTAACGCTTTAAGTACCCCGCCTGGGGAGTA
CGG
>I6629V002B1AX9 length=361 xy=0717_3359 region=2 run=R_2014_12_30_12_21_21_
GCGGAGGGTGCAAGCGTTAATCGGAATTACTGGGCGTAAAGCGCACGCAGGCGGTTTGTT
AAGTCAGATGTGAAATCCCCGGGCTCAACCTGGGAACTGCATCTGATACTGGCAAGCTTG
AGTCTCGTAGAGGGGGGTAGAATTCCAGGTGTAGCGGTGAAATGCGTAGAGATCTGGAGG
AATACCGGTGGCGAAGGCGGCCCCCTGGACGAAGACTGACGCCCAGGTGCGGAAGCGTGG
GGAGCAAACAGGATTAGATACCCTGGTAGTCCACGCCGTAAACGATGTCGACTTGGAGGT
TGTGCCCTTGAGGCGTGGCTTCCGGAGCTAACGCGTTAAGTCGACCGCCTGGGGAGTACG
G
>I6629V002B1B0Q length=24 xy=0718_0648 region=2 run=R_2014_12_30_12_21_21_
GAGATGGCCGCCTGGGGAGTACGG
>I6629V002B1B21 length=360 xy=0718_0731 region=2 run=R_2014_12_30_12_21_21_
ACGTAGGGTGCAAGCGTTAATCGGAATTACTGGGCGTAAAGCGTGCGCAGGCGGTTTTGT
AAGACAGTGGTGAAATCCCCGGGCTCAACCTGGGAACTGCCATTGTGACTGCAAGGCTAG
AGTGCGGCAGAGGGGGATGGAATTCCGCGTGTAGCAGTGAAATGCGTAGATATGCGGAGG
AACACCGATGGCGAAGGCAATCCCCTGGGCCTGCACTGACGCTCATGCACGAAAGCGTGG
GGAGCAAACAGGATTAGATACCCTGGTAGTCCACGCCCTAAACGATGTCAACTGGTTGTT
GGGTCTTAACTGACTCAGTAACGAAGCTAACGCGTGAAGTTGACCGCCTGGGGAGTACGG
>I6629V002B1B3H length=24 xy=0718_0747 region=2 run=R_2014_12_30_12_21_21_
GAGATGGCCGCCTGGGGAGTACGG
>I6629V002B1B3K length=363 xy=0718_0750 region=2 run=R_2014_12_30_12_21_21_
ACGGAGGGAGCTAGCGTTAGTTCGGAATTACTGGGCGTAAAGCGCACGTAGGCGGCTTTG
GTAAGTTAGAGGTGAAAGCCTGGAGCTCAACTCCAGAATTGCCTTTAAGACTGCATCGCT
TGAATCCAGGAGAGGTGAGTGGAATTCCGAGTGTAGAGGTGAAATTCGTAGATATTCGGA
AGAACACCAGTGGCGAAGGCGGCTCACTGGACTGGTATTGACGCTGAGGTGCGAAAGCGT
GGGGAGCAAACAGGATTAGATACCCTGGTAGTCCACGCCGTAAACGATGATAGCTAGCTG
TCGGGGCTCTTAGAGCTTCGGTGGCGCAGCTAACGCATTAAGTTATCCGCCTGGGGAGTA
CGG
>I6629V002B1B5S length=363 xy=0718_0830 region=2 run=R_2014_12_30_12_21_21_
ACGTAGGGTGCGAGCGTTGTCCGGAATTATTGGGCGTAAAGGGCTCGTAGGCGGTTTGTT
GCGTCGGGAGTGAAAACTCAGGGCTTAACCCTGAGCCTGCTTCCGATACGGGCAGACTGG
AGGTATGCAGGGGAGAACGGAATTCCTGGTGTAGCGGTGAAATGCGCAGATATCAGGAGG
AACACCGGTGGCGAAGGCGGTTCTCTGGGCATTACCTGACGCTGAGGAGCGAAAGTGTGG
GGAGCGAACAGGATTAGATACCCTGGTAGTCCACACCGTAAACGTTGGGCGCTAGGTGTG
GGACTCATTCCACGAGTTCCGTGCCGCAGCTAACGCATTAAGCGCCCCGCCTGGGGAGTA
CGG
>I6629V002B1B9X length=24 xy=0718_0979 region=2 run=R_2014_12_30_12_21_21_
GCGATGGCCGCCTGGGGAGTACGG
>I6629V002B1BAN length=361 xy=0717_3805 region=2 run=R_2014_12_30_12_21_21_
GCGGAGGGAGCTAGCGTTATTCGGAATTACTGGGCGTAAAGCGCACGTAGGCGGCTTTGT
AAGTTAGAGGTGAAAGCCTGGAGCTCAACTCCAGAATTGCCTTTAAGACTGCATCGCTTG
AATCCAGGAGAGGTGAGTGGAATTCCGAGTGTAGAGGTGAAATTCGTAGATATTCGGAAG
AACACCAGTGGCGAAGGCGGCTCACTGGACTGGTATTGACGCTGAGGTGCGAAAGCGTGG
GGAGCAAACAGGATTAGATACCCTGGTAGTCCACGCCGTAAACGATGATAACTAGCTGTC
GGGGCTCTTAGAGCTTCGGTGGCGCAGCTAACGCATTAAGTTATCCGCCTGGGGAGTACG
G
>I6629V002B1BC4 length=361 xy=0717_3894 region=2 run=R_2014_12_30_12_21_21_
GCGGAGGGAGCTAGCGTTATTCGGAATTACTGGGCGTAAAGCGCACGTAGGCGGCTTTGT
AAGTTAGAGGTGAAAGCCTGGAGCTCAACTCCAGAATTGCCTTTAAGACTGCATCGCTTG
AATCCAGGAGAGGTGAGTGGAATTCCGAGTGTAGAGGTGAAATTCGTAGATATTCGGAAG
AACACCAGTGGCGAAGGCGGCTCACTGGACTGGTATTGACGCTGAGGTGCGAAAGCGTGG
GGAGCAAACAGGATTAGATACCCTGGTAGTCCACGCCGTAAACGATGATAACTAGCTGTC
GGGGCTCTTAGAGCTTCGGTGGCGCAGCTAACGCATTAAGTTATCCGCCTGGGGAGTACG
G
>I6629V002B1BFB length=361 xy=0717_3973 region=2 run=R_2014_12_30_12_21_21_
ACGGAGGGAGCTAGCGTTATTCGGAATTACTGGGCGTAAAGCGCACGTAGGCGGCTTTGT
AAGTTAGAGGTGAAAGCCTGGAGCTCAACTCCAGAATTGCCTTTAAGACTGCATCGCTTG
AATCCAGGAGAGGTGAGTGGAATTCCGAGTGTAGAGGTGAAATTCGTAGATATTCGGAAG
AACACCAGTGGCGAAGGCGGCTCACTGGACTGGTATTGACGCTGAGGTGCGAAAGCGTGG
GGAGCAAACAGGATTAGATACCCTGGTAGTCCACGCCGTAAACGATGATAACTAGCTGTC
GGGGCTCTTAGAGCTTCGGTGGCGCAGCTAACGCATTAAGTTATCCGCCTGGGGAGTACG
G
>I6629V002B1BFX length=82 xy=0717_3995 region=2 run=R_2014_12_30_12_21_21_
ACGGAGGGAGCTAGCGTTATTCGGAATTACTGGGCGTAAAGCGCACGTAGCGGCGTTTGT
AAGTTAGAGGTGAAAGCCTGGA
>I6629V002B1BGU length=361 xy=0717_4028 region=2 run=R_2014_12_30_12_21_21_
ACGGAGGGAGCTAGCGTTATTCGGAATTACTGGGCGTAAAGCGCACGTAGGCGGCTTTGT
AAGTTAGAGGTGTAAGCCTGGAGCTCAACTCCAGAATTGCCTTTAAGACTGCATCGCTTG
AATCCAGGAGAGGTGAGTGGAATTCCGAGTGTAGAGGTGAAATTCGTAGATATTCGGAAG
AACACCAGTGGCGAAGGCGGCTCACTGGTCTGGTATTGACGCTGAGGTGCGAAAGCGTGG
GGAGCAAACAGGATTAGATACCCTGGTAGTCCACGCCGTAAACGATGATAACTAGCTGTC
GGGGCTCTTAGAGCTTCGGTGGCGCAGCTAACGCATTAAGTTATCCGCCTGGGGAGTACG
G
>I6629V002B1BRX length=360 xy=0718_0331 region=2 run=R_2014_12_30_12_21_21_
ACGTAGGGTGCGAGCGTTAATCGGAATTACTGGGCGTAAAGCGTGCGCAGGCGGTTTTGT
AAGACAGAGGTGAAATCCCCGGGCTCAACCTGGGAACTGCCTTTGTGACTGCAAGGCTAG
AGTACGGCAGAGGGGGATGGAATTCCGCGTGTAGCAGTGAAATGCGTAGATATGCGGAGG
AACACCGATGGCGAAGGCAATCCCCTGGGCCTGTACTGACGCTCATGCACGAAAGCGTGG
GGAGCAAACAGGATTAGATACCCCGGTAGTCCACGCCCTAAACGATGTCAACTGGTTGTT
GGGTCTTAACTGACTCAGTAACGAAGCTAACGCGTGAAGTTGACCGCCTGGGGAGTACGG
>I6629V002B1BUJ length=361 xy=0718_0425 region=2 run=R_2014_12_30_12_21_21_
ACGGAGGGAGCTAGCGTTATTCGGAATTACTGGGCGTAAAGCGCACGTAGGCGGCTTTGT
AAGTTAGAGGTGAAAGCCTGGAGCTCAACTCCAGAATTGCCTCTAAGACTGCATCGCTTG
AATCCAGGAGAGGTGAGTGGAATTCCGAGTGTAGAGGTGAAATTCGTAGGTATTCGGAAG
AACACCAGTGGCGAAGGCGGCTCACTGGACTGGTATTGACGCTGAGGTGCGAAAGCGTGG
GGAGCAAGCAGGATTAGATACCCTGGTAGTCCACGCCGTAAACGACGATAACTAGCTGTC
GGGGCTCTTAGAGCTTCGGTGGCGCAGCTAACGCATTAAGTTATCCGCCTGGGGAGTACG
G
>I6629V002B1BW6 length=361 xy=0718_0520 region=2 run=R_2014_12_30_12_21_21_
GCGGAGGGAGCTAGCGTTATTCGGAATTACTGGGCGTAAAGCGCACGTAGGCAGCTTTGT
AAGTTAGAGGTGAAAGCCTGGAGCTCAACTCCAGAATTGCCTTTAAGACTGCATCGCTTG
AATCCAGGAGAGGTGAGTGGAATTCCGAGTGTAGAGGTGAAATTCGTAGATATTCGGAAG
AACACCAGTGGCGAAGGCGGCTCACTGGACTGGTATTGACGCTGAGGTGCGAAAGCGTGG
GGAGCAAACAGGATTAGATACCCTGGTAGTCCACGCCGTAAACGATGATAACTAGCTGTC
GGGGCTCTTAGAGCTTCGGTGGCGCAGCTAACGCATTAAGTTATCCGCCTGGGGAGTACG
G
>I6629V002B1BWO length=360 xy=0718_0502 region=2 run=R_2014_12_30_12_21_21_
ACGTAGGGTGCAAGCGTTAATCGGAATTACTGGGCGTAAAGCGTGCGCAGGCGGTTTTGT
AAGACAGTGGTGAAATCCCCAGGCTCAACCTGGGAACTGCCATTGTGACTGCAAGGCTGG
AGTGCGGCAGAGGGGGATGGAATTCCGCGTGTAGCAGTGAAATGCGTAGATATGCGGAGG
AACACCGATGGCGAAGGCAATCCCCTGGGCCTGCACTGACGCTCATGCACGAAAGCGTGG
GGAGCGAACAGGATTAGATACCCTGGTAGTCCACGCCCTAAACGATGTCAACTGGTTGTT
GGGAATTTATTTTCTCAGTAACGGAGCTAACGCGTGAAGTTGACCGCCTGGGGAGTACGG
>I6629V002B1BWV length=24 xy=0718_0509 region=2 run=R_2014_12_30_12_21_21_
GAGATGGCCGCCTGGGGAGTACGG
>I6629V002B1C02 length=360 xy=0718_1956 region=2 run=R_2014_12_30_12_21_21_
ACGTAGGGTGCAAGCGTTAATCGGAATTACTGGGCGTAAAGCGTGCGCAGGCGGTGATGT
AAGACAGTTGTGAAATCCCCGGGCTCAACCTGGGAACTGCATCTGTGACTGCATCGCTGG
AGTGCGGCTGAGGGGGATGGAATTCCGCGTGTAGCAGTGAAATGCGTAGATATGCGGAGG
AACACCGATGGCGAAGGCAATCCCCTGGGCCTGCACTGACGCTCATGCACGAAGGCGTGG
GGAGCAAACAGGATTAGATACCCTGATAGTCCACGCCCTAAACGATGTCAACTGGTTGTT
GGGTCTTCACTGACTCAGTAACGAAGCTAACGCGTGAAGTTGACCGCCTGGGGAGTACGG
>I6629V002B1C45 length=24 xy=0718_2103 region=2 run=R_2014_12_30_12_21_21_
GAGATGGCCGCCTGGGGAGTACGG
>I6629V002B1CAV length=24 xy=0718_1013 region=2 run=R_2014_12_30_12_21_21_
GAGATGGCCGCCTGGGGAGTACGG
>I6629V002B1CAZ length=361 xy=0718_1017 region=2 run=R_2014_12_30_12_21_21_
ACGGAGGGAGCTAGCGTTATTCGGAATTACTGGGCGTAAAGCGCACGTAGGCGGCTTTGT
AAGTTAGAGGTGAAAGCCTGGAGCACAACTCCAGAATTGCCTTTAAGACTGCATCGCTTG
AATCCAGGAGAGGTGAGTGGAATTCCGAGTGTAGAGGTGAAATTCGTAGATATTCGGAAG
AACACCAGTGGCGAAGGCGGCTCACTGGACTGGTATTGACGCTGAGGTGCGAAAGCGTGG
GGAGCAAACAGGATTAGATACCCTGGTAGTCCACGCCGTAAACGATGATAACTAGCTGTC
AGGGCTCTTAGAGCTTCGGTGGCGCAGCTAACGCATTAAGTTATCCGCCTGGGGAGTACG
G
>I6629V002B1CBA length=18 xy=0718_1028 region=2 run=R_2014_12_30_12_21_21_
GAGATGGCCGCCTGAGGA
>I6629V002B1CDP length=361 xy=0718_1115 region=2 run=R_2014_12_30_12_21_21_
ACGGAGGGTGCAAGCGTTAATCGGAATTACTGGGCGTAAAGCGCACGCAGGCGGTCTGTC
AAGTCGGATGTGAAATCCCCGGGCTCAACCTGGGAACTGCATTCGAAACTGGCAGGCTGG
AGTCTTGTAGAGGGGGGTAGAATTCCAGGTGTAGCGGTGAAATGCGTAGAGATCTGGAGG
AATACCGGTGGCGAAGGCGGCCCCCTGGACAAAGACTGACGCTCAGGTGCGAAAGCGTGG
GGAGCAAACAGGATTAGATACCCTGGTAGTCCACGCCGTAAACGATGTCGATTTGGAGGT
TGTGCCCTTGAGGCGTGGCTTCCGGAGCTAACGCGTTAAATCGACCGCCTGGGGAGTACG
G
>I6629V002B1CG9 length=24 xy=0718_1243 region=2 run=R_2014_12_30_12_21_21_
GAGATGGCCGCCTGGGGAGTACGG
>I6629V002B1CH0 length=360 xy=0718_1270 region=2 run=R_2014_12_30_12_21_21_
GCGTAGGGTGCGAGCGTTAATCGGAATTACTGGGCGTAAAGCGTGCGCAGGCGGTTTTGT
AAGACAGAGGTGAAATCCCCGGGCTCAACCCGGGAACTGCCTTTGTGACTGCAAGGCTAG
AGTACGGCAGAGGGGGATGGAATTCCGCGTGTAGCAGTGAAATGCGTAGATATGCGGAGG
AACACCGATGGCGAAGGCAATCCCCTGGGCCTGTACCGACGCTCATGCACGAAAGCGTGG
GGAGCAAACAGGATTAGATACCCTGGTAGTCCACGCCCTAAACAATGTCAACTGGTTGTT
GGGTCTTAACTGACTCAGTAACGAAGCTAACGCGTGAGGTTGACCGCCTGGGGAGTACGG
>I6629V002B1CL9 length=23 xy=0718_1423 region=2 run=R_2014_12_30_12_21_21_
GAGATGGCCGCCTGGGGAGTACG
>I6629V002B1CLE length=24 xy=0718_1392 region=2 run=R_2014_12_30_12_21_21_
GAGATGGCCGCCTGGGGAGTACGG
>I6629V002B1CM4 length=363 xy=0718_1454 region=2 run=R_2014_12_30_12_21_21_
ACGTAGGGTGCAAGCGTTGTCCGGAATTATTGGGCGTAAAGAGCTCGTAGGCGGTTTGTT
GCGTCGGCTGTGAAAACCTGAGGCTCAACCTCAGGCCTGCAGTCGATACGAGCAGACTAG
AGTGTTGCAGGGGAGACTGGAATTCCTGGTGTAGCGGTGAAATGCGCAGATATCAGGAGG
AACACCGGTGGCGAAGGCGGGTCTCTGGGCAACAACTGACGCTGAGGAGCGAAAGCGTGG
GGAGCGAACAGGATTAGATACCCTGGTAGTCCACGCCGTAAACGTTGGGCGCTAGGTGTG
GGGCTCATTCCACGAGTTCCGTGCCGCAGCTAACGCATTAAGCGCCCCGCCTGGGGAGTA
CGG
>I6629V002B1CNM length=24 xy=0718_1472 region=2 run=R_2014_12_30_12_21_21_
GAGATGGCCGCCTGGGGAGTACGG
>I6629V002B1CVQ length=356 xy=0718_1764 region=2 run=R_2014_12_30_12_21_21_
GCGAAGGGTGCAAGCGTTACTCGGAATTACTGGGCGTAAAGCGTGCGTAGGTGGTTTGTT
AAGTCTGATGTGAAAGCCCTGGGCTCAACCCGGGAATGGCATTGGATACTGGCAGGCTAG
AGTGTGGCAGAGGGTAGTGGAATTCCTGGTGTAGCAGTGAAATGCGTAGAGATCAGGAGG
AACATCCGTGGCGAAGGCGACTGCCTGGGCCAACACTGACACTGAGGCACGAAAGGCGTG
GGGAGCAAACAGGATTAGATACCCTGGTAGTCCAACGCCCTAAACGATGCGAACTGGAGT
GTTGGGTGCAATTTGGCACGCAGTATCGAAGCTAAACGCGTTAAGTTCGCCGGCCT
>I6629V002B1D16 length=363 xy=0718_3292 region=2 run=R_2014_12_30_12_21_21_
ACGGAGGGTGCAAGCGTTAATCGGAATTACTGGGCGTAAAGCGCACGCAGGCGGTCTGTC
AAGTTGGATGTGAAATCCCCGGGCTCAACCTGGGAACTGCATTCGAAACTGGCAGGCTGG
AGTCTTGTAGAGGGGGGGTAGAATTCCAGGTGTAGCGGTGAAATGCGTAGAGATCTGGAG
GAATACCGGTGGCGAAGGCGGCCCCCCTGGACAAAGACTGACGCTAAGGTGCGAAAGCGT
GGGGAGCAAACAGGATTAGATACCCTGGTAGTCCACGCCGTAAACGATGTCGATTTGGAG
GTTGTGCCCTTGAGGCGTGGCTTCCGGAGCTAACGCGTTAAATCGACCGCCTGGGGAGTA
CGG
>I6629V002B1D1O length=363 xy=0718_3274 region=2 run=R_2014_12_30_12_21_21_
ACGTAGGGTGCAAGCGTTGTCCGGAATTATTGGGCGTAAAGAGCTCGTAGGCGGTTTGTT
GCGTCGGCTGTGAAAACCTGAGGCTCAACCTCAGGCCTGCAGTCGATACGAGCAGACTAG
AGTGTTGCAGGGGAGACTGGAATTCCTGGTGTAGCGGTGAAATGCGCAGATATCAGGAGG
AACACCGGTGGCGAGGGCGGGTCTCTGGGCAACAACTGACGCTGAGGAGCGAAAGCGTGG
GGAGCGAACAGGATTAGATACCCTGGTAGTCCACGCCGTAAACGTTGGGCGCTAGGTGTG
GGGCTCATTCCACGAGTTCCGTGCCGCAGCTAACGCATTAAGCGCCCCGCCTGGGGAGTA
CGG
>I6629V002B1D3E length=361 xy=0718_3336 region=2 run=R_2014_12_30_12_21_21_
ACGGAGGGAGCTAGCGTTATTCGGAATTACTGGGCGTAAAGCGCACGTAGGCGGCTTTGT
AAGTTAGAGGTGAAAGCCTGGAGCTCAACTCCAGAATTGCCTTTAAGACTGCATCGCTTG
AATCCAGGAGAGGTGAGTGGAATTCCGAGTGTAGAGGTGAAATTCGTAGAAATTCGGAAG
AACACCAGTGGCGAAGGCGGCTCACTGGACTGGTATTGACGCTGAGGTGCGAAAGCGTGG
GGAGCAAACAGGATTAGATACCCTGGTAGTCCACGCCGTAAACGATGATAACTAGCTGTC
GGGGCTCTTAGAGCTTCGGTGGCGCAGCTAACGCATTAAGTTATCCGCCTGGGGAGTACG
G
>I6629V002B1D4N length=24 xy=0718_3381 region=2 run=R_2014_12_30_12_21_21_
GAGATGGCCGCCTGGGGAGTACGG
>I6629V002B1DDU length=360 xy=0718_2416 region=2 run=R_2014_12_30_12_21_21_
ACGTAGGGTGCAAGCGTTGTCCGGAATTATTGGGCGTAAAGAGCTCGTAGGCGGTCTGTC
GCGTCTGCTGTGAAAACCCGAGGCTCAACCTCAGGCCTGCAGTCGATACGAGCAGACTAG
AGTGTTGCAGGGGAGATTGGAATTCCTGGTGTAGCGGTGGAATGCGCAGATATCAGGAGG
AACACCGATGGCGAAGGCAGATCTCTGGGCCGTAACTGACGCTGAGGAGCGAAAGCGTGG
GGAGCGAACAGGATTAGATACCCTGGTAGTCCACGCCGTAAACGATGAATGCCAGCCGTT
GGGGGGCTTGCCTCTCAGTGGCGCAGCTAACGCTTTGAGCATTCCGCCTGGGGAGTACGG
>I6629V002B1DDZ length=361 xy=0718_2421 region=2 run=R_2014_12_30_12_21_21_
ACGGAGGGAGCTAGCGTTATTCGGAATTACTGGGCGTAAAGCGCACGTAGGCGGCTTTGT
AAGTTAGAGGTGAAAGCCTGGAGCTCAACTCCAGAATTGCCTTTAAGACTGCATCGCTTG
AATCCAGGAGAGGTGAGTGGAATTCCGAGTGTAGAGGTGAAATTCGTAGATATTCGGAAG
AACACCAGTGGCGAAGGCGGCTCACTGGACTGGTATTGACGCTGAGGTGCGAAAGCGTGG
GGAGCAAACAGGATTAGATACCCTGGTAGTCCACGCCGTAAACGATGATAACTAGCTGTC
GGGGCTCTTAGAGCTTCGGTGGCGCAGCTAACGCATTAAGTTATCCGCCTGGGGAGTACG
G
>I6629V002B1DHY length=362 xy=0718_2564 region=2 run=R_2014_12_30_12_21_21_
ACGTAGGGTGCGAGCGTTGTCCGGAATTACTGGGCGTAAAGAGCTCGTAGGCGGTTTGTC
ACGTCGTCTGTGAAATCCCTCGGCTTAACCGGGGGCGTGCAGGCGATACGGGCAGACTTG
AGTACTACAGGGGAGACTGGAATTCCTGGTGTAGCGGTGAAATGCGCAGATATCAGGAGG
AACACCGGTGGCGAAGCCGGGTCTCTGGGTGGTAACTGACGCTGAGGAGCGAAAGCATGG
GTAGCGAACAGGATTAGATACCCTGGTAGTCCATGCCGTAAACGGTGGGCGCTAGGTGTG
GGGTCCCTCCACGGACTCCGTGCCGTAGCTAACGCATTAAGCGCCCCGCCTGGGGAGTAC
GG
>I6629V002B1DJ0 length=361 xy=0718_2638 region=2 run=R_2014_12_30_12_21_21_
ACGAAGGGGGCTAGCGTTGCTCGGAATGACTGGGCGTAAAGGGCGCGTAGGCGGTTTGGA
CAGTCAGATGTGAAATTCCTGGGCTTAACCTGGGGGCTGCATTTGGTACGTACAGGCTTG
AGTGTGGAAGAGGGTCGTGGAATTCCCAGTGTAGAGGTGAAATTCGTAGATATTGGGAAG
AACACCGGTGGCGAAGGCGGCGACCTGGTCCATTACTGACGCTGAGGCGCGAAAGCGTGG
GGAGCAAACAGGATTAGATACCCTGGTAGTCCACGCCGTAAACGATGTGCGCTGGATGTT
GGGCGGCCTAGCCGCTCAGTGTCGTAGCTAACGCGGTAAGCGCACCGCCTGGGGAGTACG
G
>I6629V002B1DJW length=361 xy=0718_2634 region=2 run=R_2014_12_30_12_21_21_
ACGGAGGGTGCAAGCGTTAATCGGAATTACTGGGCGTAAAGCGCATGCAGGCGGTCTGTC
AAGTCGGATGTGAAATCCCCGGTCTCAACCTGGGAACTGCATTCGAAACTGGCAGGCTGG
AGTCTTGTAGAGGGGGGTAGAATTCCAGGTGTAGCGGTGAAATGCGTAGAGATCTGGAGG
AATACCGGTGGCGAAGGCGGCCCCCTGGACAAAGACTGACGCTCAGGTGCGAAAGCGTGG
GGAGCAAACAGGATTAGATACCCTGGTAGTCCACGCCGTAAACGATGTCGATTTGGAGGT
TGTGCCCTTGAGGCGTGGCTTCCGGAGCTAACGCGTTAAATCGACCGCCTGGGGAGTACG
G
>I6629V002B1DM0 length=23 xy=0718_2746 region=2 run=R_2014_12_30_12_21_21_
GGATGGCCGCCTGGGGAGTACGG
>I6629V002B1DMX length=19 xy=0718_2743 region=2 run=R_2014_12_30_12_21_21_
GGGGATGGCCGCCTGGGGA
>I6629V002B1DNC length=361 xy=0718_2758 region=2 run=R_2014_12_30_12_21_21_
ACGGAGGGAGCTAGCGTTATTCGGAATTACTGGGCGTAAAGCGCACGTAGGCGGCTTTGT
AAGTTAGAGGTGAAAGCCTGGAGCTCAACTCCAGAATTGCCTTTAAGACTGCATCGCTTG
AATCCAGGAGAGGTGAGTGGAATTCCGAGTGTAGAGGTGAAATTCGTAGATATTCGGAAG
AACACCAGTGGCGAAGGCGGCTCACTGGACTGGTATTGACGCTGAGGTGCGAAAGCGTGG
GGAGCAAACAGGATTAGATACCCTGGTAGTCCACGCCGTAAACGATGATAACTAGCTGTC
GGGGCTCTTAGAGCTTCGGTGGCGCAGCTAACGCATTAAGTTATCCGCCTGGGGAGTACG
G
>I6629V002B1DQS length=24 xy=0718_2882 region=2 run=R_2014_12_30_12_21_21_
GAGATGGCCGCCTGGGGAGTACGG
>I6629V002B1DR0 length=24 xy=0718_2926 region=2 run=R_2014_12_30_12_21_21_
GAGATGGCCGCCTGGGGAGTACGG
>I6629V002B1DU6 length=361 xy=0718_3040 region=2 run=R_2014_12_30_12_21_21_
ACGGAGGGAGCTAGCGTTATTCGGAATTACTGGGCGTAAAGCGCACGTAGGCGGCTTTGT
AAGTTAGAGGTGAAAGCCTGGAGCTCAACTCCAGAATTGCCTTTAAGACTGCATCGCTTG
AATCCAGGAGAGGTGAGTGGAATTCCGAGCGTAGAGGTGAAGTTCGTAGATATTCGGAAG
AACACCAGTGGCGAAGGCGGCTCACTGGACTGGTATTGACGCTGAGGTGCGAAAGCGTGG
GGAGCAAACAGGATTAGATACCCTGGTAGTCCACGCCGTAAACGATGATAACTAGCTGTC
GGGGCTCTTAGAGCTTCGGTGGCGCAGCTAACGCATTAAGTTATCCGCCTGGGGAGTACG
G
>I6629V002B1E0O length=363 xy=0719_0438 region=2 run=R_2014_12_30_12_21_21_
ACGTAGGGTCCGAGCGTTGTCCGGAATTACTGGGCGTAAAGAGCTCGTAGGTGGTTTGTC
GCGTTGTTCGTGAAAACCGGGGGCTTAGCCCTCGGCGTGCGGGCGATACGGGCAGACTGG
AGTACTGCAGGGGAGACTGGAATTCCTGGTGTAGCGGTGGAATGCGCAGATATCAGGAGG
AACACCGGTGGCGAAGGCGGGTCTCCGGGCAGTAACTGACGCTGAGGAGCGAAAGCGTGG
GGAGCGAACAGGATTAGATACCCTGGTAGTCCACGCCGTAAACGTTGGGCGCTAGATGTG
GGCCACATTCCACGTGGTCTGTGCCGCAGCTAACGCATTAAGCGCCCCGCCTGGGGAGTA
CGG
>I6629V002B1E1E length=24 xy=0719_0464 region=2 run=R_2014_12_30_12_21_21_
GAGATGGCCGCCTGGGGAGTACGG
>I6629V002B1E1R length=361 xy=0719_0477 region=2 run=R_2014_12_30_12_21_21_
GCGGAGGGAGCTAGCGTTATTCGGAATTACTGGGCGTAAAGCGCACGTAGGCGGCTTTGT
AAGTTAGAGGTGAAAGCCTGGAGCTCAACTCCAGAATTGCCTTTAAGACTGCATCGCTTG
AATCCAGGAGAGGTGAGTGGAATTCCGAGTGTAGAGGTGAAATTCGTAGATATTCAGAAG
AACACCAGTGGCGAAGGCGGCTCACTGGACTGGTATTGACGCTGAGGTGCGAAAGCGTGG
GGAGCAAACAGGATTAGATACCCTGGTAGTCCACGCCGTAAACGATGATAACTAGCTGTC
GGGGCTCTTAGAGCTTCGGTGGCGCAGCTAACGCATTAAGTTATCCGCCTGGGGAGTACG
G
>I6629V002B1E1U length=22 xy=0719_0480 region=2 run=R_2014_12_30_12_21_21_
GAGATCCGCCTGGGGAGTACGG
>I6629V002B1E7Q length=363 xy=0719_0692 region=2 run=R_2014_12_30_12_21_21_
ACAGAGGGTGCGAGTCGTTAATCGGATTTACTGGGCGTAAAGCGTGCGTAGGCGGCGTTT
TTAAGTCGGATGTGAAATCCCCGAGCTTAACTTGGGAATTGCATTCGATACTGGGAAGCT
AGAGTATGGGAGAGGATGGTAGAATTCCAGGTGTAGCGGTGAAATGCGTAGAGATCTGGA
GGAATACCGATGGCGAAGGCAGCCATCTGGCCTAATACTGACGCTGAGGTACGAAAGCAT
GGGGAGCAAACAGGATTAGATACCCTGGTAGTCCATGCCGTAAACGATGTCTACTAGCCG
TTGGGGCCTTTGAGGCTTTAGTGGCGCAGCTAACGCGATAAGTAGACCGCCTGGGGAGTA
CGG
>I6629V002B1E7W length=360 xy=0719_0698 region=2 run=R_2014_12_30_12_21_21_
ACGTAGGGTGCAAGCGTTAATCGGAATTACTGGGCGTAAAGCGTGCGCAGGCGGTTTTGT
AAGACAGTGGTGAAATCCCCGGGCTCAACCTGGGAACTGCCATTGTGACTGCAAGGCTGG
AGTGCGGCAGAGGGGGATGGAATTCCGCGTGTAGCAGTGAAATGCGTAGATATGCGGAGG
AACACCGATGGCGAAGGCAATCCCCTGGGCCTGCACTGACGCTCATGCACGAAAGCGTGG
GGAGCAAACAGGATTAGATACCCTGGTAGTCCACGCCCTAAACGATGTCAACTGGTTGTT
GGGAATTTATTTTCTCAGTAACGAAGCTAACGCGTGAAGTTGACCGCCTGGGGAGTACGG
>I6629V002B1EEZ length=23 xy=0718_3753 region=2 run=R_2014_12_30_12_21_21_
GAGATGCCGCCTGGGGAGTACGG
>I6629V002B1ENB length=24 xy=0718_4053 region=2 run=R_2014_12_30_12_21_21_
GAGATGGCCGCCTGGGGAGTACGG
>I6629V002B1ENE length=28 xy=0718_4056 region=2 run=R_2014_12_30_12_21_21_
ACGGTTCTTCGCCGCCTGGGGAGTACGG
>I6629V002B1EQW length=362 xy=0719_0086 region=2 run=R_2014_12_30_12_21_21_
ACAGAGGGTGCGAGCGTTAATCGGATTTACTGGGCGTAAAGCGTGCGTAGGCGGCTTTTT
AAGTCGGATGTGAAATCCCCGAGCTTAACTTGGGAATTGCATTCGATACTGGGAAGCTAG
AATATGGGAGAGGATGGTAGAATTCCAGGTGTAGCGGTGAAATGCGTAGAGATCTGGAGG
AATACCGATGGCGAAGGCAGCCATCTGGCCTAATACTGACGCTGAGGTACGAAAGCATGG
GGAGCAAACAGGATTAGATACCCTGGTAGTCCATGCCGTAAACGATGTCTACTAGCCGTT
GGGGCCTTTTGAGGCTTTAGTGGCGCAGCTAACGCGATAAGTAGACCGCCTGGGGAGTAC
GG
>I6629V002B1ER6 length=24 xy=0719_0132 region=2 run=R_2014_12_30_12_21_21_
GAGATGGCCGCCTGGGGAGTACGG
>I6629V002B1ES1 length=360 xy=0719_0163 region=2 run=R_2014_12_30_12_21_21_
GCAGAGGGTGCAAGCGTTAATCGGAATTACTGGGCGTAAAGCGCGCGTAGGTGTTCGTTA
AGTTGGATGTGAAAGCCCCGGGCTCAACCTGGGAACTGCATCCAAAACTGGCGAGCTAGA
GTACGGTAGAGGGTGGTGGAATTTCCTGTGTAGCGGTGAAATGCGTAGATATAGGAAGGA
ACACCAGTGGCGAAGGCGACCACCTGGACTGATACTGACACTGAGGTGCGAAAGCGTGGG
GAGCAAACAGGATTAGATACCCTGGTAGTCCACGCCGTAAACGATGTCAACTAGCCGTTG
GAATCCTTGAGATTTTAGTGGCGCAGCTAACGCATTAAGTTGACCGCCTGGGGAGTACGG
>I6629V002B1ETQ length=24 xy=0719_0188 region=2 run=R_2014_12_30_12_21_21_
GAGATGGCCGCCTGGGGAGTACGG
>I6629V002B1ETT length=361 xy=0719_0191 region=2 run=R_2014_12_30_12_21_21_
ACGGAGGGAGCTAGCGTTATTCGGAATTACCGGGCGTAAAGCGCGCGTAGGCGGCTTTGT
AAGTTAGAGGTGAAAGCCTGGAGCTCAACTCCAGAATTGCCTTTAAGACTGCATCGCTTG
AATCCAGGAGAGGTGAGTGGAATTCCGAGTGTAGAGGTGAAATTCGTAGATATTCGGAAG
AACACCAGTGGCGAAGGCGGCTCACTGGACTGGTATTGACGCTGAGGTGCGAAAGCGTGG
GGAGCAAACAGGATTAGATACCCTGGTAGTCCACGCCGTAAACGATGATAACTAGCCGTC
GGGGCTCTTAGAGCTTCGGTGGCGCAGCTAACGCATTAAGTTATCCGCCTGGGGAGTACG
G
>I6629V002B1EU9 length=361 xy=0719_0243 region=2 run=R_2014_12_30_12_21_21_
ACAGAGGGTGCAAGCGTTAATCGGAATTACTGGGCGTAAAGCGCGCGTAGGTGGTTCGTT
AAGTTGGATGTGAAAGCCCCGGGCTCAACCTGGGAACTGCATCCAAAACTGGCGAGCTAG
AGTATGGTAGAGGGTGGTGGAATCTCCTGTGTAGCGGTGAAATGCGTAGATATAGGAAGG
AACACCAGTGGCGAAGGCGACCACCTGGACTGATACTGACACTGAGGTGCGAAAGCGTGG
GGAGCAAACAGGATTAGATACCCTGGTAGTCCACGCCGTGAACGATGTCAACTAGCCGTT
GGAATCCTTGAGATTTTAGTGGCGCAGCTAACGCATTAAGTTGACCGCCTGGGGAGTACG
G
>I6629V002B1EWJ length=363 xy=0719_0289 region=2 run=R_2014_12_30_12_21_21_
ACGTAGGGTGCAAGCGTTGTCCGGAATTATTGGGCGTAAAGAGCTCGTAGGCGGTCTGTC
GCGTCGGCTGTGAAAACTCGGGGCTCAACTCCGAGCCTGCAGTCGATACGGGCAGACTTG
AGTGCTGTAGGGGAGACTGGAATTCCTGGTGTAGCGGTGAAATGCGCAGATATCAGGAGG
AACACCGGTGGCGAAGGCGGGTCTCTGGGCAGTAACTGACGCTGAGGAGCGAAAGCGTGG
GGAGCGAACAGGATTAGATACCCTGGTAGTCCACGCCGTAAACGGTGGGTGCTAGGTGTG
AGCGGTATTCCACGCCGTTCGTGCCGCAGCTAACGCATTAAGCACCCCGCCTGGGGAGTA
CGG
>I6629V002B1EXV length=389 xy=0719_0337 region=2 run=R_2014_12_30_12_21_21_
ACGTAGGGTGCGAGCGTTAATCGGAATTACTGGGCGTAAAGCGTGCGCAGGCGGTTTTGT
AAGACAGAGGTGAAATCCCCGGGCTCAACCTGGGAACTGCCTTTGTGACTGCAAGGCTAG
AGTACGGCAGAGGAGGATGGAATTCCGCGTGTAGCAGTGAAATGCGTAGATATGCGGAGG
AACACCGATGGCGAAGGCAATCCCCTGGGCCTGTACTGACGCTCATGCACGAAAGCGTGG
GGAGCAAACAGGATTAGATACCCTGGTAGTCCACGCCCTAAACGATGTCAACTGGTTGTT
GGGTCTTAACTGACTCAGCAACGAAGCTAACGCGTGAAGTTGACCGCCTGGGGAGTACGG
CTGAGACCGCCAAGGCACACAGGGGGATA
>I6629V002B1EZH length=361 xy=0719_0395 region=2 run=R_2014_12_30_12_21_21_
ACAGAGGGTGCGAGCGTTAATCGGATTTACTGGGCGTAAAGCGTGCGTAGGCGGCTTTTT
AAGTCGGATGTGAAATCCCCGAGCTTAACTTGGGAATTGCATTCGATACTGGGAAGCTAG
AGTATGGGAGAGGATGGTAGAATTCCAGGTGTAGCGGTGAAATGCGTAGAGATCTGGAGG
AATACCGATGGCGAAGGCAGCCATCTGGCCTAATACTGACGCTGAGGTACGAAAGCATGG
GGAGCAAACAGGATTAGATACCCTGGTAGTCCATGCCGTAAACGATGTCTACTAGCCGTT
GGGGCCTTTGAGGCTTTAGTGGCGCAGCTAACGCGATAAGTAGACCGCCTGGGGAGTACG
G
>I6629V002B1F5M length=361 xy=0719_1912 region=2 run=R_2014_12_30_12_21_21_
ACGGAGGGAGCAAGCGTTATTCGGAATTACTGGGCGTAAAGCGCACGTAGGCGGCTTTGT
AAGTTAGAGGTGAAAGCCTGGAGCTCAACTCCAGAATTGCCTTTAAGACTGCATCGCTTG
AATCCAGGAGAGGTGAGTGGAATTCCGAGTGTAGAGGTGAAATTCGTAGATATTCGGAAG
AACACCAGTGGCGAAGGCGGCTTACTGGACTGGTATTGACGCTGAGGTGCGAAAGCGTGG
GGAGCAAACAGGATTAGATACCCTGGTAGTCCACGCCGTAAACGATGATAACTAGCTGTC
GGGGCTCTTAGAGCTTCGGTGGCGCAGCTAACGCATTAAGTTATCCGCCTGGGGAGTACG
G
>I6629V002B1F6R length=198 xy=0719_1953 region=2 run=R_2014_12_30_12_21_21_
ACAGAGGGTGCGAGCGTTAATCGGATTTACTGGGCGTAAAGCGTGCGTAGGCGGCTTTTT
AAGTCGGATGTGAAATCCCCGAGCTTAACTTGGGAATTGCATTCGATACTGGGAAGCTAG
AGTATAGGAGAGGATGGTAGAATTCCAGGTGTAGCGGTGAAATGCGTAGAGATCTGGAGG
AATACCGATGGTGAAGGC
>I6629V002B1F98 length=54 xy=0719_2078 region=2 run=R_2014_12_30_12_21_21_
GCAGAGGGTGCAAGCGTTAATCGGAATTACTGGGCGTAAAGCGCGCGTAGGNGG
>I6629V002B1F9D length=24 xy=0719_2047 region=2 run=R_2014_12_30_12_21_21_
GAGATGGCCGCCTGGGGAGTACGG
>I6629V002B1FAZ length=24 xy=0719_0809 region=2 run=R_2014_12_30_12_21_21_
GAGATGGCCGCCTGGGGAGTACGG
>I6629V002B1FC7 length=335 xy=0719_0889 region=2 run=R_2014_12_30_12_21_21_
ACGGAGGGGAGCTAGCGTTATTCGGAATTACTGGGCGTAAAGCGCACGTAGGCGGCTTTG
TAAGTTAGGAGGTGAAAGGCCTGGACGCTCAACTCCAGAATTGCCTTTAAGACTGCATCG
CTTGAATCCAGGAGAGGTGAGTGGAATTCCGAAGTGTAGAGGTGAAATTCGTAGATATTC
GGAAGAACACCAGTGGCGAAGGCGGCTCACTGGACTGGTATTGACGCTGAGGGTGCGAAA
GCGTGGGGAGCAAACAGGGTTAGATACCCTGGTAGTCCACGCCGTAAACGATGATAACTA
GGCTGTCGGGGCTCTTAGAGCTTCGGTGGCGCAGC
>I6629V002B1FE1 length=256 xy=0719_0955 region=2 run=R_2014_12_30_12_21_21_
ACGTAGGGTGCGAGCGTTGTCCGGAATTATTGGGCGTAAAGAGCTTGTAGGCGGCTTGTC
GCGTCTGCTGTGAAAGCCCGGGGCTTAACTCCGGGTCTGCAGTGGGTACGGGCAGGCTAG
AGTGTGGTAGGGGAGACTGGAATTCCTGGTGCAGCGGTGGAATGCGCAGATATCAGGAGG
AACACCGATGGCGAAGGCAGGTCTCTGGGCCATTACTGACGCTGAGAAGCGAAAGCGTGG
GGAGCGAACAGGGTTA
>I6629V002B1FHG length=362 xy=0719_1042 region=2 run=R_2014_12_30_12_21_21_
ACGTAGGGCGCAAGCGTTATCCGGATTTATTGGGCGTAAAGAGCTCGTAGGCGGTTTGTC
GCGTCTATCGTGAAAGTCCGAGGCTCAACCTCGGATCTGCGGTGGGTACGGGCAGACTAG
AGTGATGTAGGGGAGACTGGAATTCCTGGTGTAGCGGTGAAATGCGCAGATATCAGGAGG
AACACCGATGGCGAAGGCAGGTCTCTGGGCATTTACTGACGCTGAGGAGCGAAAGCATGG
GGAGCGAACAGGATTAGATACCCTGGTAGTCCACGCCGTAAACGGTGGGCGCTAGGTGTG
AGTCCCTTCCACGGGGTTCGTGCCGTAGCTAACGCATTAAGCGCCCCGCCTGGGGAGTAC
GG
>I6629V002B1FPX length=23 xy=0719_1347 region=2 run=R_2014_12_30_12_21_21_
GAGATGCCGCCTGGGGAGTACGG
>I6629V002B1FRF length=361 xy=0719_1401 region=2 run=R_2014_12_30_12_21_21_
ACGGAGGGAGCTAGCGTTATTCGGAATTACTGGGCGTAAAGCGCACGTAGGCGGCTTTGT
AAGTTAGAGGTGAAAGCCTGGAGCTCAACTCCAGAATTGCCTTTAAGACTGCATCGCTTG
AATCCAGGAGAGGTGAGTGGAATTCCGAGTGTAGAGGTGAAATTCGTAGATATTCGGAAG
AACACCAGTGGCGAAGGCGGCTCACTGGACTGGTATTGACGCTGAGGTGCGAAAGCGTGG
GGAGCAAACAGGATTAGATACCCTGGTAGTCCACGCCGTAAACGATGATAACTAGCTGTC
GGGGCTCTTAGAGCTTCGGTGGCGCAGCTAACGCATTAAGTTATCCGCCTGGGGAGTACG
G
>I6629V002B1FRN length=361 xy=0719_1409 region=2 run=R_2014_12_30_12_21_21_
ACGGAGGGAGCTAGCGTTATTCGGAATTACTGGGCGTAAAGCGCACGTAGGCGGCTTTGT
AAGTTAGAGGTGAAAGCCTGGAGCTCAACTCCAGAATTGCCTTTAAGACTGCATCGCTTG
AATCCAGGAGAGGTGAGTGGAATTCCGAGTGTAGAGGTGAAATTCGTAGATATTCGGAAG
AACACCAGTGGCGAAGGCGGCTCACTGGACTGGTATTGACGCTGAGGTGCGAAAGCGTGG
GGAGCAAACAGGATTAGATACCCTGGTAGTCCACGCCGTAAACGATGATAACTAGCTGTC
GGGGCTCTTAGAGCTTCGGTGGCGCAGCTAACGCATTAAGTTATCCGCCTGGGGAGTACG
G
>I6629V002B1FSY length=364 xy=0719_1456 region=2 run=R_2014_12_30_12_21_21_
ACGGAGGGAGCTAGCGTTATTCGGAATTACTGGGCGTAAAGCGCACGTAGGCGGCTTTGT
AAGTTAGAGGTGAAAGCCTGGAGCTCCAACTCCAGAATTGCCTTTAAGACTGCATCGCTT
GAATCCAGGAGAGGTGGAGTGGAATTCCGAGTGTAGAGGTGAAATTCGTAGATATTCGGA
AGAACACCAGTGGCGAAGGCGGCTCACTGGACTGGTATTGACGCTGAGGTGCGAAAGCGT
GGGGAGCAAACAGGATTAGATACCCTGGTAGTCCACGCCGTAAACGATGATAACTAGCTG
TCGGGGCTCTTAGAGCTTCGGTGGCGCAGCTAACGCGATTAAGTTATCCGCCTGGGGAGT
ACGG
>I6629V002B1FTY length=361 xy=0719_1492 region=2 run=R_2014_12_30_12_21_21_
ACGGAGGGAGCTAGCGTTATTCGGAACTACTGGGCGTAAAGCGCACGTAGGCGGCTTTGT
AAGTTAGAGGTGAAAGCCTGGAGCTCAACTCCAGAATTGCCTTTAAGACTGCATCGCTTG
AATCCAGGAGAGGTGAGTGGAATTCCGAGTGTAGAGGTGAAATTCGTAGATATTCGGAAG
AACACCAGTGGCGAAGGCGGCTCACTGGACTGGTATTGACGCTGAGGTGCGAAAGCGTGG
GGAGCAAACAGGATTAGATACCCTGGTAGTCCACGCCGTAAACGATGATAACTAGCTGTC
GGGGCTCTTAGAGCTTCGGTGGCGCAGCTAACGCATTAAGTTATCCGCCTGGGGAGTACG
G
>I6629V002B1FXD length=335 xy=0719_1615 region=2 run=R_2014_12_30_12_21_21_
ACGTAGGGTGCGAGCGTTAATCGGAATTACTGGGCGTAAAGCGTGCGCAGGCGGCTTTGC
AAGACAGATGTGAAATCCCCGGGCTCAACCTGGGAACTGCATTTGTGACTGCAAGGCTAG
AGTGGGGCAGAGGGAGATGGAATTCCGCGTGTAGCAGTGAAATGCGTAGATATGCGGAGG
AACACCGATGGCGAAGGCAATCTCCTGGGCCTGCACTGACGCTCATGCACGAAAGCGTGG
GGAGCAAACAGGATTAGATACCCTGGTAGTCCACGCCCTAAACGATGTCAACTGGTTGTT
GGACGGCTTGCTGTTCAGTAACGAAGCTAACGCGT
>I6629V002B1FYA length=67 xy=0719_1648 region=2 run=R_2014_12_30_12_21_21_
ACGGAGGGAGCTAGCGTTATTCGGAATTACTGGGCGTAAAGCGCACGTAGGCGGTCTTTG
TAAGTTA
>I6629V002B1FYS length=362 xy=0719_1666 region=2 run=R_2014_12_30_12_21_21_
GCGTAGGGTGCGAGCGTTAATCGGAATTACTGGGCGTAAAGCGTGCGCAGGCGGTTGTGT
AAGACAGGTGTGAAATCCCCGGGCTTAACCTGGGAACTGCGCTTGTGACTGCACGGCTAG
AGTATGGCAGAGGGGGGTGGAATTCCACGTGTAGCAGTGAAATGCGTAGAGATGTGGAGG
AACACCGATGGCGAAGGCAGCCCCCTGGGCCAATACTGACGCTCATGCACGAAAGCGTGG
GGAGCAAACAGGATTAGATACCCTGGTAGTCCACGCCCTAAACGATGTCGACTAGGTGTT
CGGTGAGGAGACTCATTGAGTACCGCAGCTAACGCGTGAAGTCGACCGCCTGGGGAGTAC
GG
>I6629V002B1G65 length=24 xy=0719_3263 region=2 run=R_2014_12_30_12_21_21_
GAGATGGCCGCCTGGGGAGTACGG
>I6629V002B1GBN length=340 xy=0719_2129 region=2 run=R_2014_12_30_12_21_21_
ACAGAGGGTGCGAGCGTTAATCGGATTTACTGGGCGTAAAGCGTGCGTAGGCGGCTTTTT
AAGTCGGATGTGAAATCCCCGAGCTTAACTTGGGAATTGCATTCGATACTGGGAAAGCTA
GAGTATAGGAGAGGATGGTAGAATTCCAGGTGTAGCGGTGAAATGACGTAGAGATCTGGA
GGAATACCGATGGCGAAGGCAGCCATCTGGCCTAATACTGACGCTGAGGTACGAAAGCAT
GGGGAGCAAACAGGATTAGATACCCTGGTAGTCCATGACCGTAAACGATGTCTACTAGCC
GTTGGGGGCCTTTCGAGGCTTTAGTGGCGCAGCTAACGCG
>I6629V002B1GCK length=361 xy=0719_2162 region=2 run=R_2014_12_30_12_21_21_
ACAGAGGATGCAAGCGTTATCCGGAATGATTGGGCGTAAAGCGTCTGTAGGTGGCTTTTT
AAGTCCGCCGCCAAATCCCAGGGCTCAACCCTGGACAGGCGGTGGAAACTACCAAGCTGG
AGTACGGTAGGGGCAGAGGGAATTTCCGGTGGAGCGGTGAAATGCGTAGAGATCGGAAAG
AACACCAACGGCGAAAGCACTCTGCTGGGCCGACACTGACACTGAGAGACGAAAGCTAGG
GGAGCAAATGGGATTAGATACCCCAGTAGTCCTAGCCGTAAACGATGGATACTAGGCGCT
GTGCGTATCGACCCGTGCAGTGCTGTAGCTAACGCGTTAAGTATCCCGCCTGGGGAGTAC
G
>I6629V002B1GGE length=360 xy=0719_2300 region=2 run=R_2014_12_30_12_21_21_
ACGTAGGGTGCGAGCGTTAATCGGAATTACTGGGCGTAAAGCGTGCGCAGGCGGTTTTGT
AAGACAGAGGTGAAATCCCCGGGCTCAACCTGGGAACTGCCTTTGTGACTGCAAGGCTAG
AGTACGGCAGAGGGGGATGGAATTCCGCGTGTAGCAGTGAAATGCGTAGATATGCGGAGG
AACACCGATGGCGAAGGCAATCCCCTGGGCCTGTACTGACGCTCATGCACGAAAGCGTGG
GGAGCAAACAGGATTAGATACCCTGGTAGTCCACGCCCTAAACGATGTCAACTGGTTGTT
GGGTCTTAACTGACTCAGTAACGAAGCTAACGCGTGAAGTTGACCTCCTGGGGAGTACGG
>I6629V002B1GHP length=361 xy=0719_2347 region=2 run=R_2014_12_30_12_21_21_
ACAGAGGGTGCAAGCGTTAATCGGAATTACTGGGCGTAAAGCGCGCGTAGGTGGTTTGTT
AAGTTGGATGTGAAATCCCCGGGCTCAACCTGGGAACTGCATTCAAAACTGACTGACTAG
AGTATGGTAGAGGGTGGTGGAATTTCCTGTGTAGCGGTGAAATGCGTAGATATAGGAAGG
AACACCAGTGGCGAAGGCGACCACCTGGACTAATACTGACACTGAGGTGCGAAAGCGTGG
GGAGCAAACAGGATTAGATACCCTGGTAGTCCACGCCGTAAACGATGTCAACTAGCCGTT
GGAAGCCTTGAGCTTTTAGTGGCGCAGCTAACGCATTAAGTTGACCGCCTGGGGAGTACG
G
>I6629V002B1GIR length=24 xy=0719_2385 region=2 run=R_2014_12_30_12_21_21_
GGGATGGCCGCCTGGGGAGTACGG
>I6629V002B1GIY length=361 xy=0719_2392 region=2 run=R_2014_12_30_12_21_21_
ACGAAGGGGGCTAGCGTTGTTCGGAGTTACTGGGCGTAAAGGGCGCGTAGGCGGTACTTC
AAGTCAGGCGTGAAAGCCCCGGGCTCAACCTGGGAACCGCGCTTGAGACTGGAGAACTAG
AGTTCGGGAGAGGATGGTGGAATTCCCAGTGTAGAGGTGAAATTCGTAGATATTGGGAAG
AACACCGATGGCGGAGGCAGCCATCTGGACCGACACTGACGCTGAGGCGCGAAAGCGTGG
GGAGCAAACAGGATTAGATACCCTGGTAGTCCACGCCGTAAACGATGAGTGCTAGACGTT
GGGGCCCTTAGGGCTTCGGTGTCGCAGCTAACGCATTAAGCACTCCGCCTGGGGAGTACG
G
>I6629V002B1GNZ length=24 xy=0719_2573 region=2 run=R_2014_12_30_12_21_21_
GAGATGGCCGCCTGGGGAGTACGG
>I6629V002B1GPI length=24 xy=0719_2628 region=2 run=R_2014_12_30_12_21_21_
GAGATGGCCGCCTGGGGAGTACGG
>I6629V002B1GQL length=361 xy=0719_2667 region=2 run=R_2014_12_30_12_21_21_
ACGGAGGGGGCTAGCGTTGTTCGGAATTACTGGGCGTAAAGCATACGTAGGCGGCTTTGT
AAGTTAGAGGTGAAAGCCCGGGGCTCAACTCCGGAACTGCCTTTAAGACTGCATCGCTAG
AACGTCGGAGAGGTGAGTGGAATTCCGAGTGTAGAGGTGAAATTCGTAGATATTCGGAAG
AACACCAGTGGCGAAGGCGACTCACTGGACGACTGTTGACGCTGAGGTACGAAAGCGTGG
GGAGCAAACAGGATTAGATACCCTGGTAGTCCACGCCGTAAACGATGATAACTAGCTGTC
AGGGCTCTTAGAGTTTTGGTGGCGCAGCTAACGCGTTAAGTTAGCCGCCTGGGGAGTACG
G
>I6629V002B1GSH length=363 xy=0719_2735 region=2 run=R_2014_12_30_12_21_21_
ACGTAGGGTGCAAGCGTTATCCGGATTTATTGGGCGTAAAGGGCTCGTAGGCGGTTCGTC
GCGTCCGGTGTGAAAGTCCATCGCTTAACGGTGGATCCGCGCCGGGTACGGGCGGGCTTG
AGTGCGGTAGGGGAGACTGGAATTCCCGGTGTAACGGTGGAATGTGTAGATATCGGGAAG
AACACCAATGGCGAAGGCAGGTCTCTGGGCCGTTACTGACGCTGAGGAGCGAAAGCGTGG
GGAGCGAACAGGATTAGATACCCTGGTAGTCCACGCCGTAAACGGTGGATGCTGGATGTG
GGGCCCTTTTTCCGGGTCCTGTGTCGGAGCTAACGCGTTAAGCATCCCGCCTGGGGAGTA
CGG
>I6629V002B1GUO length=24 xy=0719_2814 region=2 run=R_2014_12_30_12_21_21_
GAGATGGCCGCCTGGGGAGTACGG
>I6629V002B1GWM length=24 xy=0719_2884 region=2 run=R_2014_12_30_12_21_21_
GAGATGGCCGCCTGGGGAGTACGG
>I6629V002B1GYU length=24 xy=0719_2964 region=2 run=R_2014_12_30_12_21_21_
GAGATGGCCGCCTGGGGAGTACGG
>I6629V002B1H0B length=361 xy=0720_0217 region=2 run=R_2014_12_30_12_21_21_
ACGGAGGGAGCTAGCGTTATTCGGAATTACTGGGCGTAAAGCGCACGTAGGCGGCTTTGT
AAGTTAGAGGCGAAAGCCTGGAGCTCAACTCCAGAATTGCCTTTAAGACTGCATCGCTTG
AATCCAGGAGAGGTGAGTGGAATTCCGAGTGTAGAGGTGAAATTCGTAGATATTCGGAAG
AACACCAGTGGCGAAGGCGGCTCACTGGACTGGTATTGACGCTGAGGTGCGAAAGCGTGG
GGAGCAAACAGGATTAGATACCCTGGTAGTCCACGCCGTAAACGATGATAACTAGCTGTC
GGGGCTCTTAGAGCTTCGGTGGCGCAGCTAACGCATTAAGTTATCCGCCTGGGGAGTACG
G
>I6629V002B1H1P length=361 xy=0720_0267 region=2 run=R_2014_12_30_12_21_21_
ACAGAGGGTGCGAGCGTTAATCGGATTTACTGGGCGTAAAGCGTGCGTAGGCGGCTTTTT
AAGTCGGATGTGAAATCCCCGAGCTTAACTTGGGAATTGCATTCGATACTGGGAAGCTAG
AGTATGGGAGAGGATGGTAGAATTCCAGGTGTAGCGGTGAAATGCGTAGAGATCTGGAGG
AATACCGATGGCGAAGGCAGCCATCTGGCCTAATACTGACGCTGAGGTACGAAAGCATGG
GGAGCAAACAGGATTAGATACCCTGGTAGTCCATGCCGTAAACGATGTCTACTAGCCGTT
GGGGCCTTTGAGGCTTTAGTGGCGCAGCTAACGCGATAAGTAGTCCGCCTGGGGAGTACG
G
>I6629V002B1H81 length=360 xy=0720_0531 region=2 run=R_2014_12_30_12_21_21_
GCGTAGGGTGCAAGCGTTAATCGGAATTACTGGGCGTAAAGCGTGCGCAGGCGGTTTTGT
AAGACAGTGGTGAAATCCCCGGGCTCAACCTGGGAACTGCCATTGTGACTGCAAGGCTAG
AGTGCGGCAGAGGGGGATGGAATTCCGCGTGTAGCAGTGAAATGCGTAGATATGCGGAGG
AACACCGATGGCGAAGGCAATCCCCTGGGCCTGCACTGGCGCTCATGCACGAAAGCGTGG
GGAGCAAACAGGATTAGATACCCTGGTAGTCCACGCCCTAAACGATGTCAACTGGTTGTT
GGGTCTTAACTGACTCAGTAACGAAGCTAACGCGTGAAGTTGACCGCCTGGGGAGTACGG
>I6629V002B1H84 length=24 xy=0720_0534 region=2 run=R_2014_12_30_12_21_21_
GAGATGGCCGCCTGGGGAGTACGG
>I6629V002B1HG2 length=23 xy=0719_3620 region=2 run=R_2014_12_30_12_21_21_
GAGAGGCCGCCTGGGGAGTACGG
>I6629V002B1HGR length=360 xy=0719_3609 region=2 run=R_2014_12_30_12_21_21_
ACGGAGGGAGCTAGCGTTATTCGGAATTACTGGGCGTAAAGCGCACGTAGGCGGCTTTGT
AAGTTAGAGGTGAAAGCCTGGAGCTCAACTCCAGAATTGCCTTTAAGACTGCATCGCTTG
AATCCAGGAGAGGTGAGTGGAATTCCGAGTGTAGAGGTGAAATTCGTAGATATTCGGAAG
AACACCAGTGGCGAAGGCGGCTCACTGGACTGGTATTGACGCTGAGGTGCGAAAGCGTGG
GGAGCAAACAGGATTAGATACCCTGGTAGTCCACGCCCTAAACGATGTCAACTGGTTGTT
GGGAGGGTTTCTTCTCAGTAACGAAGCTAACGCGTGAAGTTGACCGCCTGGGGAGTACGG
>I6629V002B1HHR length=361 xy=0719_3645 region=2 run=R_2014_12_30_12_21_21_
ACGGAGGGAGCTAGCGTTATTCGGAATTACTGGGCGTAAAGCGCACGTAGGCGGCTTTGT
AAGTTAGAGGGGAAAGCCTGGAGCTCAACTCCAGAATTGCCTTTAAGACTGCATCGCTTG
AATCCAGGAGAGGTGAGTGGAATTCCGAGTGTAGAGGTGAAATTCGTAGATATTCGGAAG
AACACCAGTGGCGAAGGCGGCTCACTGGACTGGTATTGACGCTGAGGTGCGAAAGCGTGG
GGAGCAAACAGGATTAGATACCCTGGTAGTCCACGCCGTAAACGATGATAACTAGCTGTC
GGGGCTCTTAGAGCTTCGGTGGCGCAGCTAACGCATTAAGTTAGCCGCCTGGGGAGTACG
G
>I6629V002B1HK3 length=362 xy=0719_3765 region=2 run=R_2014_12_30_12_21_21_
ACGGAGGGGGCTAGCGTTGTTCGGGAATTACTGGGCGTAAAGCGCACGTAGGCGGCTTTG
TAAGTCAGAGGTGAAAGCCTGGAGCTCAACTCCAGAACTGCCTTTGAGACTGCATCGCTT
GAATCCAGGAGAGGTGAGTGGAATTCCGAGTGTAGAGGTGAAATTCGTAGATATTCGGAA
GAACACCAGTGGCGAAGGCGGCTCACTGGACTGGTATTGACGCTGAGGTGCGAAAGCGTG
GGGAGCAAACAGGATTAGATACCCTGGTAGTCCACGCCGTAAACGATGATAACTAGCTGT
CCGGAAACTTGGTTTTTGGGTGGCGCAGCTAACGCATTAAGTTATCCGCCTGGGGAGTAC
GG
>I6629V002B1HPQ length=24 xy=0719_3932 region=2 run=R_2014_12_30_12_21_21_
GAGATGGCCGCCTGGGGAGTACGG
>I6629V002B1HS1 length=362 xy=0719_4051 region=2 run=R_2014_12_30_12_21_21_
ACGTAGGGCGCAAGCGTTATCCGGATTTATTGGGCGTAAAGAGCTCGTAGGCGGTTTGTC
GCGTCTATCGTGAAAGTCCGAGGCTCAACCTCGGATCTGCGGTGGGTACGGGCAGACTAG
AGTGATGTAGGGGAGACTGGAATTCCTGGTGTAGCGGTGAAATGCGCAGATATCAGGAGG
AACACCGATGGCGAAGGCAGGTCTCTGGGCATTTACTGACGCTGAGGAGCGAAAGCATGG
GGAGCGAACAGGATTAGATACCCTGGTAGTCCACGCCGTAAACGGTGGGCGCTAGGTGTG
AGTCCCTTCCACGGGGTTCGTGCCGTAGCTAACGCATTAAGCGCCCCGCCTGGGGAGTAC
GG
>I6629V002B1HSH length=360 xy=0719_4031 region=2 run=R_2014_12_30_12_21_21_
ACGAAGGGGGCTAGCGTTGCTCGGAATTACTGGGCGTAAAGGGCGCGTAGGCGGATCGTT
AAGTCAGAGGTGAAATCCCAGGGCTCAACCCTGGAACTGCCTTTGATACTGGCGATCTTG
AGTGTGAGAGAGGTATGTGGAACTCCGAGTGTAGAGGTGAAATTCGTAGATATTCGGAAG
AACACCAGTGGCGAAGGCGACATACTGGCTCATTACTGACGCTGAGGCGCGAAAGCGTGG
GGAGCAAACAGGATTAGATACCCTGGTAGTCCACGCCGTAAACGATGATTGCTAGTTGTC
GGGCTGCATGCAGTTCGGTGACGCAGCTAACGCATTAAGCAATCCGCCTGGGGAGTACGG
>I6629V002B1HTH length=361 xy=0719_4067 region=2 run=R_2014_12_30_12_21_21_
ACGTAGGTGGCAAGCGTTATCCGGATTTATTGGGCGTAAAGCGAGCGCAGGCGGTTGCTT
AGGTCTGATGTGAAAGCCTTCGGCTTAACCGAAGAAGTGCATCGGAAACCGGGCGACTTG
AGTGCAGAAGAGGACAGTGGAACTCCATGTGTAGCGGTGGAATGCGTAGATATATGGAAG
AACACCAGTGGCGAAGGCGGCTGTCTGGTCTGCAACTGACGCTGAGGCTCGAAAGCATGG
GTAGCGAACAGGATTAGATACCCTGGTAGTCCATGCCGTAAACGATGAGTGCTAGGTGTT
GGAGGGTTTCCGCCTTCAGTGCCGGAGCTAACGCATTAAGCACTCCGCCTGGGGAGTACG
G
>I6629V002B1I77 length=368 xy=0720_1797 region=2 run=R_2014_12_30_12_21_21_
GCGGAGGGAGCTAGCGTTATTCGGAATTACTGGGCGTAAAGCGCACGTAGGCGGCTTTGT
AAGTTAGAGGCGAAAGCCTGGAGCCGTCAACTCCGAGAATTGCCTTTAAGAACTGCATCG
CTTGAATTCCAGGAGGAGGTGAGTGGAATTCCGAGTGTAAGAGGTGAAATTCGTAGATAT
TCGGAAGAACACCAGTGGCGAAGGCGGCTCACTGGACTGGTATTGACGCTGAAGGTGCGG
AAAGCGTAGGGGAGCAAACAGGATTAGATACCCTGGTAGTACCGCGCCGTAAACGATGAT
AACTAGCTGTCGGGGCTCTTAGAGCTTCGGTGGCGCAGCTAACGGCAGTTAAGTTATCCG
CCTGGGGA
>I6629V002B1I91 length=361 xy=0720_1863 region=2 run=R_2014_12_30_12_21_21_
ACGGAGGGAGCTAGCGTTATTCGGAATTACTGGGCGTAAAGCGCACGTAGGCGGCTTTGT
AAGTTAGAGGTGAAAGCCTGGAGCTCAACTCCAGAATTGCCTTTAAGACTGCATCGCTTG
AATCCAGGAGAGGTGAGTGGAATTCCGAGTGTAGAGGTGAAATTCGTAGATATTCGGAAG
AACACTAGTGGCGAAGGCGGCTCACTGGACTGGTATTGACGCTGAGGTGCGAAAGCGTGG
GGAGCAAACAGGATTAGATACCCTGGTAGTCCACGCCGTAAACGATGATAACTAGCTGTC
GGGGCTCTTAGAGCTTCGGTGGCGCAGCTAACGCATTAAGTTATCCGCCTGGGGAGTACG
G
>I6629V002B1I9Q length=361 xy=0720_1852 region=2 run=R_2014_12_30_12_21_21_
ACGGAGGGAGCTAGCGTTATTCGGAATTACTGGGCGTAAAGCGCACGTAGGCGGCTTTGT
AAGTTAGAGGTGAAAGCCTGGAGCTCAACTCCAGAATTGCCTTTAAGACTGCATCGCTTG
AATCCAGGAGAGGTGAGTGGAATTCCGAGTGTAGAGGTGAAATTCGTAGATATTCGGAAG
AACACCAGTGGCGAAGGCGGCTCACTGGACTGGTATTGACGCTGAGGTGCGAAAGCGTGG
GGAGCAAACAGGATTAGATACCCTGGTAGTCCACGCCGTAAACGATGATAACTAGCTGTC
GGGGCTCTTAGAGCTTCGGTGGCGCAGCTAACGCATTAAGTTATCCGCCTGGGGAGTACG
G
>I6629V002B1IBG length=23 xy=0720_0618 region=2 run=R_2014_12_30_12_21_21_
GAGATGCCGCCTGGGGAGTACGG
>I6629V002B1II1 length=360 xy=0720_0891 region=2 run=R_2014_12_30_12_21_21_
ACGTAGGGTGCAAGCGTTAATCGGAATTACTGGGCGTAAAGCGTGCGCAGGCGGTTTTGT
AAGACAGTGGTGAAATCCCCGGGCTCAACCTGGGAACTGCCATTGTGACTGCAAGGCTAG
AGTGCGGCAGAGGGGGATGGAATTCCGCGTGTAGCAGTGAAATGCGTAGATATGCGGAGG
AACACCGATGGCGAAGGCAATCCCCTGGGCCTGCACTGACGCTCATGCACGAAAGCGTGG
GGAGCAAACAGGATTAGATACCCTGGTAGTCCACGCCCTAAACGATGTCAACTGGTTGTT
GGGTCTTAACTGACTCAGTAACGAAGCTAACGCGTGAAGTTGACCGCCTGGGGAGTACGG
>I6629V002B1II5 length=355 xy=0720_0895 region=2 run=R_2014_12_30_12_21_21_
ACGGAGGGAGCTAGCGTTATTCGGAATTACTGGGCGTAAAGCGCACGTAGGCGGCTTTGT
AAGTTAGAGGTGAAAGCCTGGAGCCCAACTCCAGAATTGCCTTTAAGACTGCATCGCTTG
AATCCAGGAGAGGTGAGTGGAATTCCGAGTGTAGAGGTGAGATTCGTAGATATTCGGAAG
AACACCAGTGGCGAAGGCGGCTCACTGGACTGGTATTGACGCTGAGGTGCGAAAGCGTGG
GGAGCAAACAGGATTAGATACCCTGGTAGTCCATGCCGTAAACGATGATAACTAGCTGTC
GGGGCTCTTAGAGCTTCGGTGGCGCAGCTAACGCATTAAGTTATCCGCCTGGGGA
>I6629V002B1III length=232 xy=0720_0872 region=2 run=R_2014_12_30_12_21_21_
ACAGAGGGTGCAAGCGTTAATCGGAATTACTGGGCGTAAAGCGCGCGTAGGTGGTTCGTT
AAGTTGGATGTGAAAGCCCCGGGCTCAACCTGGGAACTGCATCCAAAACTGGCGAGCTAG
AGTATGGTAGAGGGTGGTGGAATTTCCTGTGTAGCGGTGAAATGCGTAGATATAGGAAGG
AACACCAGTGGCGAAGGCGACCACCTGGACTGATACTGACACTGAGGTGACG
>I6629V002B1IKK length=24 xy=0720_0946 region=2 run=R_2014_12_30_12_21_21_
GAGATGGCCGCCTGGGGAGTACGG
>I6629V002B1INY length=359 xy=0720_1068 region=2 run=R_2014_12_30_12_21_21_
ACGTAGGGTGCAAGCGTTAATCGGAATTACTGGGCGTAAAGCGTGCGCAGGCGGTTATGT
AAGACAGTTGTGAAATCCCCGGGCTCAACCTGGGAATTGCATCTGTGACTGCATAGCTAG
AGTACGGTAGAGGGGGATGGAATTCCGCGTGTAGCAGTGAAATGCGTAGATATGCGGAGG
AACACCGATGGCGAAGGCAATCCCCTGGACCTGTACTGACGCTCATGCACGAAAGCGTGG
GGAGCAAACAGGATTAGATACCCTGGTAGTCCACGCCCTAAACGATGTCAGCTGGTTGTT
GGGTCTTCACTGACTCAGTAACGAAGCTAACGCGTGAAGTTGGCCGCCTGGGAGTACGG
>I6629V002B1IY6 length=360 xy=0720_1472 region=2 run=R_2014_12_30_12_21_21_
ACGAAGGGGGCTAGCGTTGTTCGGATTTACTGGGCGTAAAGGGCGCGTAGGCGGTGCAAT
AAGTTAGGCGTGAAAGCCCCGGGCTCAACCCGGGAATTGCGCTTGATACTGTTGCGCTTG
AATCCAGGAGAGGATGGCGGAATTCCCAGTGTAGAGGTGAAATTCGTAGATATTGGGAAG
AACACCAGTGGCGAAGGCGGCCATCTGGACTGGAATTGACGCTGAGGCGCGAAAGCGTGG
GGAGCAAACAGGATTAGATACCCTGGTAGTCCACGCCGTAAACGATGAGTGCTAGACGTC
GGGAAGCTTGCTTTTCGGTGTCGACGCTAACGCATTAAGCACGCCGCCTGGGGAGTACGG
>I6629V002B1J33 length=360 xy=0720_2945 region=2 run=R_2014_12_30_12_21_21_
ACGTAGGGTGCAAGCGTTAATCGGAATTACTGGGCGTAAAGCGTGCGCAGGCGGTTTTGT
AAGACAGTGGTGAAATCCCCGGGCTCAACCTGGGAACTGCCATTGTGACTGCAAGGCTAG
AGTGTGGCAGAGGGGGATGGAATTCTGCGTGTAGCAGTGAAATGCGTAGATATGCGGAGG
AACACCGATGGCGAAGGCAATCCCCTGGGCCTGCACTGACGCTCATGCACGAAAGCGTGG
GGAGCAAACAGGATTAGATACCCTGGTAGTCCACGCCCTAAACGATGTCAACTGGTTGTT
GGGTCTTAACTGACTCAGTAACGAAGCTAACGCGTGAAGTTGACCGCCTGGGGAGTACGG
>I6629V002B1J6U length=24 xy=0720_3044 region=2 run=R_2014_12_30_12_21_21_
GAGATGGCCGCCTGGGGAGTACGG
>I6629V002B1J83 length=24 xy=0720_3125 region=2 run=R_2014_12_30_12_21_21_
GAGATTGCCGCCTGGGGAGTACGG
>I6629V002B1J9N length=24 xy=0720_3145 region=2 run=R_2014_12_30_12_21_21_
GAGATGGCCGCCTGGGGAGTACGG
>I6629V002B1JCP length=24 xy=0720_1959 region=2 run=R_2014_12_30_12_21_21_
GAGATGGCCGCCTGGGGAGTACGG
>I6629V002B1JCW length=361 xy=0720_1966 region=2 run=R_2014_12_30_12_21_21_
GCGGAGGGAGCTAGCGCTATTCGGAATTACTGGGCGTAAAGCGCACGTAGGCGGCTTTGT
AAGTTAGAGGTGAAAGCCTGGAGCTCAACTCCAGAATTGCCTTTAAGACTGCATCGCTTG
AATCCAGGAGAGGTGAGTGGAATTCCGAGTGTAGAGGTGAAATTCGTAGATATTCGGAAG
AACACCAGTGGCGAAGGCGGCTCACTGGACTGGTATTGACGCTGAGGTGCGAAAGCGTGG
GGAGCAAACAGGATTAGATACCCTGGTAGTCCACGCCGTAAACGATGATAACTAGCTGTC
GGGGCTCTTAGAGCTTCGGTGGCGCAGCTAACGCATTAAGTTATCCGCCTGGGGAGTACG
G
>I6629V002B1JFP length=360 xy=0720_2067 region=2 run=R_2014_12_30_12_21_21_
GCGTAGGGTGCAAGCGTTAATCGGAATTACTGGGCGTAAAGCGTGCGCAGGCGGTTTCGC
AAGACGGATGTGAAATCCCCGGGCTCAACCTGGGAACTGCATTCGTGACTGCGAGGCTAG
AGTGTGTCAGAGGGAGGTGGAATTCCGCGTGTAGCAGTGAAATGCGTAGAGATGCGGAGG
AACACCGATGGCGAAGGCAGCCTCCTGGGACGGCACTGACGCTCAGGCACGAAAGCGTGG
GGAGCAAACAGGATTAGATACCCTGGTAGTCCACGCCCTAAACGATGTCGACTAGTTGTT
GGGCCTTCAGTGGCTCGGTAACGCAGCTAACGCGTGAAGTCGACCGCCTGGGGAGTACGG
>I6629V002B1JIN length=350 xy=0720_2173 region=2 run=R_2014_12_30_12_21_21_
ACGGAGGGAGCTAGCGTTATTCGGAATTACTGGGCGTAAAGCGCACGTAGGCGGCTTTGT
AAGTTAGAGGTGAAAGCCTGGAGCTCAACTCCAGAATTGCCTTTAAGACTGCATCGCTTG
AATCCAGGAGAGGTGAGTGGAATTCCGAGTGTAGAGGTGAAATTCGTAGATATTCGGAAG
AACACCAGTGGCGAAGGCGGCTCACTGGACTGGTATTGACGCTGAGGTGCGAAAGCGTGG
GGAGCAAACAGGATTAGATACCCTGGTAGTCCACGCCGTAAACGATGATAACTAGCTGTC
GGGGCTCTTAGAGCTTCGGTGGCGCAGCTAACGCATTAAGTTATCCGCCT
>I6629V002B1JQW length=241 xy=0720_2470 region=2 run=R_2014_12_30_12_21_21_
ACGTAGGGTGCGAGCGTTATCCGGAATTATTGGGCGTAAAGAGCTCGTAGGCGGTTTGTC
GCGTCTGTCGTGAAACGTCCGGGGCTTAACCCCGGATCTGCGGTGGGTACGGGACAGACT
AGAGTGCAGTAGGGGAGACTGGAATTCCTGGTGTAGCGGTGGAATGCGCAGATATCAGGA
GGAACACCGATGGCGAAGGCAGGTCTCTGGGCTGTAACTGACGCTGAGGAGCGAAAGGCA
T
>I6629V002B1JYW length=361 xy=0720_2758 region=2 run=R_2014_12_30_12_21_21_
ACGGAGGGAGCTAGCGTTATTCGGAATTACTGGGCGTAAAGCGCACGTAGGCGGCTTTGC
AAGTTAGGGGTGAAAGCCTGGAGCTCAACTCCAGAATTGCCTTTAAGACTGCATCGCTTG
AATCCAGGAGAGGTGAGTGGAATTCCGAGTGTAGAGGTGAAATTCGTAGATATTCGGAGG
AACACCAGTGGCGAAGGCGGCTCACTGGACTGGTATTGACGCTGAGGTGCGAAAGCGTGG
GGAGCAAACAGGATTAGATACCCTGGTAGTCCACGCCGTAAACGATGATAACTAGCTGTC
GGGGCTCTTCGAGCTTCGGTGGCGCAGCTAACGCATTAAGTTATCCGCCTGGGGAGTACG
G
>I6629V002B1K1Z length=361 xy=0721_0069 region=2 run=R_2014_12_30_12_21_21_
ACAGAGGGTGCAAGCATTAATCGGAATTACTGGGCGTAGAGCGCGCGTAGGTGGTTCGTT
AAGTTGGATGTGAAAGCCCCGGGCTCAACCTGGGAACTGCATCCAAAACTGGCGAGCTAG
AGTATGGTAGAGGGTGGTGGAATTTCCTGTGTAGCGGTGAAATGCGTAGATATAGGAAGG
AACACCAGTGGCGAAGGCGACCACCTGGACTGATACTGACACTGAGGTGCGAAAGCGTGG
GGAGCAAACAGGATTAGATACCCTGGTAGTCCACGCCGTAAACGATGTCAACTAGCCGTT
GGAATCCTTGAGATTTTAGTGGCGCAGCTAACGCATTAAGTTGACCGCCTGGGGAGTACG
G
>I6629V002B1K46 length=363 xy=0721_0184 region=2 run=R_2014_12_30_12_21_21_
ACGTAGGGTGCAAGCGTTATCCGGATTTATTGGGCGTAAAGGGCTCGTAGGCGGTTCGTC
GCGTCCGGTGTGAAAGTCCATCGCTTAACGGTGGATCCGCGCCGGGTACGGGCGGGCTTG
AGTGCGGTAGGGGAGACTGGAATTCCCGGTGTAACGGTGGAATGTGTAGATATCGGGAAG
AACACCAATGGCGAAGGCAGGTCTCTGGGCCGTTACTGACGCTGAGGAGCGAAAGCGTGG
GGAGCGAACAGGATTAGATACCCTGGTAGTCCACGCCGTAAACGGTGGATGCTGGATGTG
GGGCCCTTTTTCCGGGTCCTGTGTCGGAGCTAACGCGTTAAGCATCCCGCCTGGGGAGTA
CGG
>I6629V002B1K5H length=361 xy=0721_0195 region=2 run=R_2014_12_30_12_21_21_
ACGGAGGGAGCTAGCGTTATTCGGAATTACTGGGCGTAAAGCGCACGTAGGCGGCTTTGT
AAGTTAGAGGTGAAAGCCTGGAGCTCAACTCCAGAATTGCCTTTAAGACTGCATCGCTTG
AATCCAGGAGAGGTGAGTGGAATTCCGAGTGTAGAGGTGAAATTCGTAGATATTCGGAAG
AACACCAGTGGCGAAGGCGGCTCACTGGACTGGTATTGACGCTGAGGTGCGAAAGCGTGG
GGAGCAAACAGGATTAGATACCCTGGTAGTCCACGCCGTAAACGATGATAACTAGCTGTC
GGGGCTCTTAGAGCTTCGGTGGCGCAGCTAACGCATTAAGTTATCCGCCTGGGGAGTACG
G
>I6629V002B1K72 length=365 xy=0721_0288 region=2 run=R_2014_12_30_12_21_21_
ACGAAGGGTGCAAGCGTTAATCGGAATTACTGGGCGTAAAGCGCGCGTAGGTGGTTCAGC
AAGTTGGAGGTGAAAATCCCCGGGCTCAACCTGGGAACTGCCTCCAAAACTACTGAGCTA
GAGTACGGTAGAGGGTAGTGGAATTTCCTGTGTAGCGGTGAAATGCGTAGATATAGGAAG
GAACACCAGTGGCGAAGGCGACTACCTGGACTGATACTGACACTGAGGTGCGAAAGCGTG
GGGAAGCAAACGAGGATTAGATACCCTGGTAGTCCCACGCCGTAAACGATGTCGACTAGC
CGTTGGGATCCTTGAGATCTTAGTGGCGCAGCTAACGCATTAAGTCGACCGCCTGGGGAG
TACGG
>I6629V002B1K74 length=171 xy=0721_0290 region=2 run=R_2014_12_30_12_21_21_
ACGTAGGGTGCAAGCGTTAATCGGAATTACTGGGCGTAAAGCGTGCGCAGGCGGTTTGTA
AGACAGAGGTGAAATCCCCGGGCTCAACCTGGGAACTGCCTTTGTAGACTGCAAGGCTGG
AGTGCGGCAGAAGGGGTATGGAATTCCGCGTGTAAGCAGTGAAATGCGTAG
>I6629V002B1K7M length=24 xy=0721_0272 region=2 run=R_2014_12_30_12_21_21_
GAGATGGCCGCCTGGGGAGTACGG
>I6629V002B1KE2 length=361 xy=0720_3340 region=2 run=R_2014_12_30_12_21_21_
GCGGAGGGAGCTAGCGTTATTCGGAATTACTGGGCGTAAAGCGCACGTAGGCGGCTTTGT
AAGTTAGAGGTGAAAGCCTGGAGCTCAACTCCAGAATTGCCTTTAAGACTGCATCGCTTG
AATCCAGGAGAGGTGAGTGGAATTCCGAGTGTAGAGGTGAGATTCGTAGATATTCGGAAG
AACACCAGTGGCGAAGGCGGCTCACTGGACTGGTATTGACGCTGAGGTGTGAAAGCGTGG
GGAGCAAACAGGATTAGATACCCTGGTAGTCCACGCCGTAAACGATGATAACTAGCTGTC
GGGGCTCTTAGAGCTTCGGTGGCGCAGCTAACGCATTAAGTTAGCCGCCTGGGGAGTACG
G
>I6629V002B1KI7 length=24 xy=0720_3489 region=2 run=R_2014_12_30_12_21_21_
GAGATGGCCGCCTGGGGAGTACGG
>I6629V002B1KJG length=361 xy=0720_3498 region=2 run=R_2014_12_30_12_21_21_
ACGGAGGGGGCTAGCGTTGTTCGGAATTACTGGGCGTAAAGCGCACGTAGGCGGCTTTGT
AAGTTAGAGGTGAAAGCCCGGGGCTCAACTCCGGAATTGCCTTTAAGACTGCATCGCTAG
AATTGTGGAGAGGTAAGTGGAATTCCGAGTGTAGAGGTGAAATTCGTAGATATTCGGAAG
AACACCAGTGGCGAAGGCGACTTACTGGACACATATTGACGCTGAGGTGCGAAAGCGTGG
GGAGCAAACAGGATTAGATACCCTGGTAGTCCACGCCGTAGACGATGATGACTAGCTGTC
CGGGCACTTAGTGCTTGGGTGGCGCAGCTAACGCGTTAAGTCATCCGCCTGGGGAGTACG
G
>I6629V002B1KKE length=360 xy=0720_3532 region=2 run=R_2014_12_30_12_21_21_
ACGTAGGGTGCAAGCGTTAATCGGAATTACTGGGCGTAAAGCGTGCGCAGGCGGTTTTGT
AAGACAGTGGTGAAATCCCCGGGCTCAACCTGGGAACTGCCATTGTGACTGCAAGGCTGG
AGTGCGGCAGAGGGGGATGGAATTCCGCGTGTAGCAGTGAAATGCGTAGATATGCGGAGG
AACACCGATGGCGAAGGCAATCCCCTGGGCCTGCACTGACGCTCATGCACGAAAGCGTGG
GGAGCAAACAGGATTAGATACCCTGGTAGTCCACGCCCTAAACGATGTCAACTGGTTGTT
GGGAATTTATTTTCTCAGTAACGAAGCTAACGCGTGAAGTTGACCGCCTGGGGAGTACGG
>I6629V002B1KSD length=361 xy=0720_3819 region=2 run=R_2014_12_30_12_21_21_
ACGGAGGGAGCTAGCGTTATTCGGAATTACTGGGCGTAAAGCGCACGTAGGCGGCTTTGT
AAGTTAGAGGTGAAAGCCTGGAGCTCAACTCCAGAATTGCCTTTAAGACTGCATCGCTTG
AATCCAGGAGAGGTGAGTGGAATTCCGAGTGTAGAGGTGAAATTCGTAGATATTCGGAAG
AACACCAGTGGCGAAGGCGGCTCACTGGACTGGTATTGACGCTGAGGTGCGAAAGCGTGG
GGAGCAAACAGGATTAGATACCCTGGTAGTCCACGCCGTAAACGATGATAACTAGCTGTC
GGGGCTCTTAGAGCTTCGGTGGCGCAGCTAACGCATTAAGTTAGCCGCCTGGGGAGTACG
G
>I6629V002B1KTI length=14 xy=0720_3860 region=2 run=R_2014_12_30_12_21_21_
GAGATGGGCCGCCT
>I6629V002B1KUK length=348 xy=0720_3898 region=2 run=R_2014_12_30_12_21_21_
ACGTAGGGTGCGAGCGTTAATCGGAATTACTGGGCGTAAAGCGTGCGCAGGCGGTTTTGT
AAGACAGATGTGAAATCCCCGGGCTCAACCTGGGAACTGCGTTTGTGACTGCAAGGCTAG
AGTACGGCAGAGGGGGGTGGAATTCCGCGTGTAGCAGTGAAATGCGTAGATATGCGGAGG
AACACCGATGGCGAAGGCAATCCCCTGGGCCTGCACTGACGCTCATGCACGAAAGCGTGG
GGAGCAAACAGGATTAGATACCCTGGTAGTCCACGCCCTAAACGATGTCAACTGGTTGTT
GGGAATTTATTTCTCAGTAACGAAGCTAACGCGTGAAGTTGACCGCCT
>I6629V002B1KWR length=23 xy=0720_3977 region=2 run=R_2014_12_30_12_21_21_
GAGGAGCCGCCTGGGGAGTACGG
>I6629V002B1L1W length=23 xy=0721_1362 region=2 run=R_2014_12_30_12_21_21_
GAGATGCCGCCTGGGGAGTACGG
>I6629V002B1L50 length=361 xy=0721_1510 region=2 run=R_2014_12_30_12_21_21_
ACGGAGGGAGCTAGCGTTATTCGGAATTGCTGGGCGTAAAGCGCACGTAGGCGGCTTTGT
AAGTTAGAGGTGAAAGCCTGGAGCTCAACTCCAGAATTGCCTTTAAGACTGCATCGCTTG
AATCCAGGAGAGGTGAGTGGAATTCCGAGTGTAGAGGTGAAATTCGTAGATATTCGGAAG
AACACCAGTGGCGAAGGCGGCTCACTGGACTGGTATTGACGCTGAGGTGCGAAAGCGTGG
GGAGCAAACAGGATTAGATACCCTGGTAGTCCACGCCGTAAACGATGATAACTAGCTGTC
GGGGCTCTTAGAGCTTCGGTGGCGCAGCTAACGCATTAAGTTAGCCGCCTGGGGAGTACG
G
>I6629V002B1L5E length=361 xy=0721_1488 region=2 run=R_2014_12_30_12_21_21_
ACAGAGGGTGCGAGCGTTAATCGGATTTACTGGGCGTAAAGCGTGCGTAGGCGGCTTTTT
AAGTCGGATGTGAAATCCCCGAGCTTAACTTGGGAATTGCATTCGATACTGGGAAGCTAG
AGTATGGGAGAGGATGGTAGAATTCCAGGTGTAGCGGTGAAATGCGTAGAGATCTGGAGG
AATACCGATGGCGAAGGCAGCCATCTGGCCTAATACTGACGCTGAGGTACGAAAGCATGG
GGAGCAAACAGGATTAGATACCCTGGTAGTCCGTGCCGTAAACGATGTCTACTAGCCGTT
GGGGCCTTTGAGGCTTTAGTGGCGCAGCTAACGCGATAAGTAGACCGCCTGGGGAGTACG
G
>I6629V002B1L6I length=361 xy=0721_1528 region=2 run=R_2014_12_30_12_21_21_
GCGGAGGGGGCTAGCGTTGTTCGGAATTACTGGGCGTAAAGCGTACGTAGGCGGCTTTGT
AAGTTAGAGGTGAAAGCCCAGAGCTCAACTCTGGAATTGCCTTTAAGACTGCATCGCTTG
AATCGTGGAGAGGTTAGTGGAATTCCGAGTGTAGAGGTGAAATTCGTAGATATTCGGAAG
AACACCAGTGGCGAAGGCGACTAACTGGACACGTATTGACGCTGAGGTACGAAAGCGTGG
GGAGCAAACAGGATTAGATACCCTGGTAGTCCACGCCGTAAACGATGATGACTAGCTGTC
GGGGCGCTTAGCGTTTCGGTGGCGCAGCTAACGCGTTAAGTCATCCGCCTGGGGAGTACG
G
>I6629V002B1L9I length=361 xy=0721_1636 region=2 run=R_2014_12_30_12_21_21_
ACGGAGGGTGCAAGCGTTAATCGGAATTACTGGGCGTAAAGCGCACGCAGGCGGTCTGTC
AAGTCGGATGTGAAATCCCCGGGCTCAACCTGGGAACTGCATTCGAAACTGGCAGGCTGG
AGTCTTGTAGAGGGGGGTAGAATTCCAGGTGTAGCGGTGAAATGCGTAGAGATCTGGAGG
AATACCGGTGGCGAAGGCGGCCCCCTGGACAAAGACTGACGCTCAGGTGCGAAAGCGTGG
GGAGCAAACAGGATTAGATACCCTGGTAGTCCACGCCGTAAACGATGTCGATTTGGAGGT
TGTGCCCTTGAGGCGTGGCTTCCGGAGCTAACGCGTTAAATCGACCGCCTGGGGAGTACG
G
>I6629V002B1LBO length=360 xy=0721_0418 region=2 run=R_2014_12_30_12_21_21_
ACAGAGGGTGCAAGCGTTAATCGGAATTACTGGGCGTAAAGCGCGCGTAGGTGGTTCGTT
AAGTTGGATGTGAAAGCCCCGGGCTCAACCTGGGAACTGCATCCAAAACTGGCGAGCTAG
AGTATGGTAGAGGGTGGTGGAATTTCCTGTGTAGCGGTGTAATGCGTAGATATAGGAAGG
AACACCAGTGGCGAAGGCGACCACCTGACTGATACTGACACTGAGGTGCGAAAGCGTGGG
GAGCAAACAGGATTAGATACCCTGGTAGTCCACGCCGTAAACGATGTCAACTAGCCGTTG
GAATCCTTGAGATTTTAGTGGCGCAGCTAACGCATTAAGTTGACCGCCTGGGGAGTACGG
>I6629V002B1LD3 length=24 xy=0721_0505 region=2 run=R_2014_12_30_12_21_21_
GAGGATGCCGCCTGGGGAGTACGG
>I6629V002B1LEU length=361 xy=0721_0532 region=2 run=R_2014_12_30_12_21_21_
ACGGAGGGAGCTAGCGTTATTCGGAATTACTGGGCGTAAAGCGCACGTAGGCGGCTTTGT
AAGTTAGAGGTGAAAGCCTGGAGCTCAACTCCAGAATTGCCTTTAAGACTGCATCGCTTG
AATCCAGGAGAGGTGAGTGGAATTCCGAGTGTAGAGGTGAAATTCGTAGATATTCGGAAG
AACACCAGTGGCGAAGGCGGCTCACTGGACTGGTATTGACGCTGAGGTGCGAAAGCGTGG
GGAGCAAACAGGATTAGATACCCTGGTAGTCCACGCCGTAAACGATGATAACTAGCTGTC
GGGGCTCTTAGAGCTTCGGTGGCGCAGCTAACGCATTAAGTTATCCGCCTGGGGAGTACG
G
>I6629V002B1LOQ length=361 xy=0721_0888 region=2 run=R_2014_12_30_12_21_21_
ACGGAGGGGGCTAGCGTTGTTCGGAATTACTGGGCGTAAAGCGCACGTAGGCGGCTTTGT
AAGTCAGGGGTGAAATCCCGGGGCTCAACCCCGGAACTGCCCTTGAGACTGCAAGGCTCG
AATCCAGGAGAGGTGAGTGGAATTCCGAGTGTAGAGGTGAAATTCGTAGATATTCGGAAG
AACACCAGTGGCGAAGGCGGCTCACTGGACTGGTATTGACGCTGAGGTGCGAAAGCGTGG
GGAGCAAACAGGATTAGATACCCTGGTAGTCCACGCCGTAAACGATGATAACTAGCTGTC
AGGGCTCTTAGAGCTTTGGTGGCGCAGCTAACGCATTAAGTTATCCGCCTGGGGAGTACG
G
>I6629V002B1LT7 length=361 xy=0721_1085 region=2 run=R_2014_12_30_12_21_21_
GCGGAGGGAGCTAGCGTTATTCGGAATTACTGGGCGTAAAGCGCACGTAGGCGGCTTTGT
AAGTTAGAGGTGAAAGCCTGGAGCTCAACTCCAGAATTGCCTTTAAGACTGCATCGCTTG
AATCCAGGAGAGGTGAGTGGAATTCCGAGTGTAGAGGTGAAATTCGTAGATATTCGGAAG
AACACCAGTGGCGAAGGCGGCTCACTGGACTGGTATTGACGCTGAGGTGCGAAAGCGTGG
GGAGCAAACAGGATTAGATACCCTGGTAGTCTACGCCGTAAACGATGATAACTAGCTGTC
GGGGCTCTTAGAGCTTCGGTGGCGCAGCTAACGCATTAAGTTATCCGCCTGGGGAGTACG
G
>I6629V002B1LWX length=363 xy=0721_1183 region=2 run=R_2014_12_30_12_21_21_
GCGTAGGGTGCAAGCGTTGTCCGGAATTATTGGGCGTAAAGAGCTCGTAGGCGGTCTGTC
GCGTCTGCTGTGAAAACCCGAGGCTCAACCTCGGGCCTGCAGTGGGTACGGGCAGACTAG
AGTGCGGTAGGGGAGCTTGGAATTCCTGGTGTAGCGGTGGAATGCGCAGATATCAGGAGG
AACACCGATGGCGAAGGCAGATCTCTGGGCCGTAACTGACGCTGAGGAGCGAAAGCGTGG
GGAGCGAACAGGATTAGATACCCTGGTAGTCCACGCCGTAAACGTTGGGCGCTAGATGTG
GGGACCATTCCACGGTTTCCGTGTCGCAGCTAACGCATTAAGCGCCCCGCCTGGGGAGTA
CGG
>I6629V002B1LYU length=361 xy=0721_1252 region=2 run=R_2014_12_30_12_21_21_
ACGGAGGGAGCTAGCGTTGTTCGGAATTACTGGGCGTAAAGCGCACGTAGGCGGCTTTGT
AAGTTAGAGGTGAAAGCCTGGAGCTCAACTCCAGAATTGCCTTTAAGACTGCATCGCTTG
AATCCAGGAGAGGTGAGTGGAATTCCGAGTGTAGAGGTGAAATTCGTAGATATTCGGAAG
AACACCAGTGGCGAAGGCGGCTCACTGGACTGGTATTGACGCTGAGGTGCGAAAGCGTGG
GGAGCAAACAGGATTAGATACCCTGGTAGTCCACGCCGTAAACGATGATAACTAGCTGTC
TGGGCTCATGGAGCTTAGGTGGCGCAGCTAACGCATTAAGTTATCCGCCTGGGGAGTACG
G
>I6629V002B1LYY length=361 xy=0721_1256 region=2 run=R_2014_12_30_12_21_21_
ACGGAGGGTGCAAGCGTTAATCGGAATTACTGGGCGTAAAGCGCACGCAGGCGGTCTGTC
AAGTCGGATGTGAAATCCCCGGGCTCAACCTGGGAACTGCATTCGAAACTGGCAGGCTGG
AGTCTTGTAGAGGGGGGTAGAATTCCAGGTGTAGCGGTGAAATGCGTAGAGATCTGGAGG
AATACCGGTGGCGAAGGCGGCCCCCTGGACAAAGACTGACGCTCAGGTGCGAAAGCGTGG
GGAGCAAACAGGATTAGATACCCTGGTAGTCCACGCCGTAAACGATGTCGATTTGGAGGT
TGTGCCCTTGAGGCGTGGCTTCCGGAGCTAACGCGTTAAATCGACCGCCTGGGGAGTACG
G
>I6629V002B1M1A length=42 xy=0721_2636 region=2 run=R_2014_12_30_12_21_21_
GCGTAGGGTGCAAGCGTTAATCGGATTACTGGGCGTAAAGCG
>I6629V002B1M5Z length=361 xy=0721_2805 region=2 run=R_2014_12_30_12_21_21_
ACGGAGGGAGCTAGCGTTATTCGGAATTACTGGGCGTAAAGCGCACGTAGGCGGCTTTGT
AAGTTAGAGGTGAAAGCCTGGAGCTCAACTCCAGAATTGCCTTTAAGACTGCATCGCTTG
AATCCAGGAGAGGTGAGTGGAATTCCGAGTGTAGAGGTGAAATTCGTAGATATTCGGAAG
AACACCAGTGGCGAAGGCGGCTCACTGGACTGGTATTGACGCTGAGGTGCGAAAGCGTGG
GGAGCAAACAGGATTAGATACCCTGGTAGTCCACGCCGTAAACGATGATAACTAGCTGTC
GGGGCTCTTAGAGCTTCGGTGGCGCAGCTAACGCACTAAGTTATCCGCCTGGGGAGTACG
G
>I6629V002B1M7T length=362 xy=0721_2871 region=2 run=R_2014_12_30_12_21_21_
ACAGAGGGTGCGAGCGTTAATCGGATTTACTGGGCGTAAAGCGTGCGTAGGCGGCTTTTT
AAGTCGGATGTGAAATCCCCGAGCTTAACTTGGGAATTGCATTCGATACTGGGAAGCTAG
AGTATGGGAGAGGATGGTAGAATTCCAGGTGTAGCGGTGAAATGCGTAGAGATCTGGAGG
AATACCGATGGCGAAGGCAGCCATCTGGCCTAATACTGACGCTGAGGTACGAAAGCATGG
GGAGCAAACAGGATTAGATACCCTGGTAGTCCATGCCGTAAACGATGTCTACTAGCCGTT
GGGGCCTTTGAGGTCTTTAGTGGCGCAGCTAACGCGATAAGTAGACCGCCTGGGGAGTAC
GG
>I6629V002B1M8A length=24 xy=0721_2888 region=2 run=R_2014_12_30_12_21_21_
GAGATGGCCGCCTGGGGAGTACGG
>I6629V002B1M9M length=362 xy=0721_2936 region=2 run=R_2014_12_30_12_21_21_
ACGTAGGTGGCAAGCGTTGTCCGGATTTATTGGGCGTAAAGCGCGCGCAGGCGGTCCTTT
AAGTCTGATGTGAAATCTTGCGGCTCAACCGCAAGCGGTCATTGGAAACTGGGGGACTTG
AGTGCAGAAGAGGAAAGCGGAATTCCACGTGTAGCGGTGAAATGCGTAGAGATGTGGAGG
AACACCAGTGGCGAAGGCGGCTTTCTGGTCTGTAACTGACGCTGAGGCGCGAAAGCGTGG
GGAGCAAACAGGATTAGATGCCCTGGTAGTCCACGCCGTAAACGATGAGTGCTAAGTGTT
GGAGGGTTTCCGCCCTTCAGTGCTGCAGCTAACGCATTAAGCACTCCGCCTGGGGAGTAC
GG
>I6629V002B1MB8 length=360 xy=0721_1734 region=2 run=R_2014_12_30_12_21_21_
ACGGAGGGAGCTAGCGTTATTCGGAATTACTGGGCGTAAAGCGCACGTAGGCGGCTTTGT
AAGTTAGAGGTGAAAGCCTGGAGCTCAACTCCAGAATTGCCTTTAAGACTGCATCGCTTG
AATCCAGGAGAGGTGAGTGGAATTCCGAGTGTAGAGGTGAAATTCGTAGATATTCGGAAG
AACACCAGTGGCGAAAGCGGCTCACTGGACTGGTATTGACGCTGAGGTGCGAAAGCGTGG
GGAGCAAACAGGATTAGATACCCTGTAGTCCACGCCGTAAACGATGATAACTAGCTGTCG
GGGCTCTTAGAGCTTCGGTGGCGCAGCTAACGCGTTAAGTTATCCGCCTGGGGAGTACGG
>I6629V002B1MC2 length=24 xy=0721_1764 region=2 run=R_2014_12_30_12_21_21_
GAGATGGCCGCCTGGGGAGTACGG
>I6629V002B1MD1 length=355 xy=0721_1799 region=2 run=R_2014_12_30_12_21_21_
GCGGAGGGAGCTAGCGTTATTCGGAATTACTGGGCGTAAAGCGCACGTAGGCGGCTTTGT
AAGTTAGAGGTGAAAGCCTGGAGCTCAACTCCAGAATTGCCTTTAAGACTGCATCGCTTG
AATCCAGGAGAGGTGAGTGGAATTCCGAGTGTAGAGGTGAAATTCGTAGATATTCGGAAG
AACACCAGTGGCGAAGGCGGCTCACTGGACTGGTATTGACGCTGAGGTGCGAAAGCGTGG
GGAGCAAACAGGATTAGATACCCTGGTAGTCCACGCCGTAAACGATGATAACTAGCTGTC
GGGGCTCTTAGAGCTTCGGTGGCGCAGCTAACGCATTAAGTTATCCGCCTGGGGA
>I6629V002B1MJE length=360 xy=0721_1992 region=2 run=R_2014_12_30_12_21_21_
GCGGAGGGTGCAAGCGTTAATCGGAATTACTGGGCGTAAAGCGCACGCAGGCGGTTGGAT
AAGTCAGATGTGAAAGCCCCGGGCTCAACCTGGGAACTGCATTTGAAACTGTTCGACTAG
AGTCTTGTAGAGGGGGGTAGAATTCCAGGTGTAGCGGTGAAATGCGTAGAGATCTGGAGG
AATACCGGTGGCGAAGGCGGCCCCCTGGACAAAGACTGACGCTCAGGTGCGAAAGCGTGG
GGAGCAAACAGGATTAGATACCCTGGTAGTCCACGCCGTAAACGATGTCAACTTGAAGTC
TGTGCCATAGAGCGTGGGCTTCGAAGCTAACGCGATAAGTTGACCGCCTGGGGAGTACGG
>I6629V002B1MK8 length=25 xy=0721_2058 region=2 run=R_2014_12_30_12_21_21_
GAAGATGGCCGCCTGGGGAGTACGG
>I6629V002B1MOL length=23 xy=0721_2179 region=2 run=R_2014_12_30_12_21_21_
GAGATGCCGCCTGGGGAGTACGG
>I6629V002B1MOW length=361 xy=0721_2190 region=2 run=R_2014_12_30_12_21_21_
ACGAAGGGTGCAAGCGTTAATCGGAATTACTGGGCGTAAAGCGCGCGTAGGTGGTTCAGC
AAGTTGGAGGTGAAATCCCCGGGCTCAACCTGGGAACTGCCTCCAAAATTACTGAGCTAG
AGTACGGTAGAGGGTAGTGGAATTTCCTGTGTAGCGGTGAAATGCGTAGATATAGGAAGG
AACACCAGTGGCGAAGGCGACTACCTGGACTGATACTGACACTGAGGTGCGAAAGCGTGG
GGAGCAAACAGGATTAGATACCCTGGTAGTCCACGCCGTAAACGATGTCGACTAGCCGTT
GGGATCCTTGAGATCTTAGTGGCGCAGCTAACGCATTAAGTCGACCGCCTGGGGAGTACG
G
>I6629V002B1MSU length=361 xy=0721_2332 region=2 run=R_2014_12_30_12_21_21_
ACAGAGGGTGCGAGCGTTAATCGGATTTACTGGGCGTAAAGCGTGCGTAGGCGGCTTTTT
AAGTCGGATGTGAAATCCCCGAGCTTAACTTGGGAATTGCATTCGATACTGGGAAGCTAG
AGTATGGGAGAGGATGGTAGAATCCCAGGTGTAGCGGTGAAATGCGTAGAGATCTGGAGG
AATACCGATGGCGAAGGCAGCCATCTGGCCTAATACTGACGCTGAGGTACGAAAGCATGG
GGAGCAAACAGGATTAGATACCCTGGTAGTCCATGCCGTAAACGATGTCTACTAGCCGTT
GGGGCCTTTGAGGCTTTAGTGGCGCAGCTAACGCGATAAGTAGACCGCCTGGGGAGTACG
G
>I6629V002B1MUD length=353 xy=0721_2387 region=2 run=R_2014_12_30_12_21_21_
ACGGAGGATGCAGCGTATCCGGATGATTGGGCGTAAAGCGTCCGCAGGTGGCGATTCAAG
TCGATTGTCAAAGGTCCCGGCTCAACTGGGAATAGGCAGTGGAAACTGAACAGCTAGAGT
GCGGTAGGGGTAGAGGGAATTCCCGGTGTAGCGGTGAAATGCGTAGAGATCGGGAAGAAC
ACCAGTGGCGAAAGCGCTCTACTAAACCGCAACTGACACTCAGGGACGAAAGCTAGGGGA
GCGAATGGGATTAGATACCCCAGTAGTCCTAGCCCGTAAACGATGGATACTAGGCGTTGC
TTGTATCGACCCAAGCAGTGCCGTAGCTAACGCGTTAAGTATCCCGCTGGGGA
>I6629V002B1MVC length=360 xy=0721_2422 region=2 run=R_2014_12_30_12_21_21_
ACGGAGGGGGCTAGCGTTGTTCGGAATTACTGGGCGTAAAGCGCACGTAGGCGGATCAAA
AAGTTGGGGGTGAAATCCCGGGGCTCAACCTCGGAACTGCCTTCAAAACTATTGGTCTTG
AGTTCGAGAGAGGTGAGTGGAATTCCGAGTGTAGAGGTGAAATTCGTAGATATTCGGAGG
AACACCAGTGGCGAAGGCGGCTCACTGGCTCGATACTGACGCTGAGGTGCGAAAGCGTGG
GGAGCAAACAGGATTAGATACCCTGGTAGTCCACGCCGTAAACGATGAATGCCAGTCGTC
GGGTTGCATGCAATTCGGTGACACACCTAACGGATTAAGCATTCCGCCTGGGGAGTACGG
>I6629V002B1MZY length=372 xy=0721_2588 region=2 run=R_2014_12_30_12_21_21_
GCGGAGGAGCCTACGCGGGTTATTCGGGAACTTACTGGGCCGTTAAAGCCGACGACCGTA
AGGACGGCGGTTTAGTAAGGTTAGAGGTGAAAGCCTGGAGCTCAACTCCAGAATTGCCTT
TAAGACTGCATCGCTTGAATCCAGGAGAGGTGAGTGGAATTCCGAGTGTAGAGGTGAAAT
TCGTAGATATTCGGAAGAACACCAGTGGCGAAGGCGGCTCACTGGACTGGTATTGACGCT
GAGGTGCGAAAGCGTGGGGAGCAAACAGGATTAGATACCCTGGTAGTCCACGCCGTAAAC
GATGATAACTAGCTGTCGGGGCTCTTAGAGCTTCGGTGGCGCAGCTAACGCATTAAGTTA
TCCGCCTGGGGA
>I6629V002B1N1F length=361 xy=0721_3937 region=2 run=R_2014_12_30_12_21_21_
ACGGAGGGAGCTAGCGTTATTCGGAATTACTGGGCGTAAAGCGCACGTAGGCGGCTTTGT
AAGTTAGAGGTGAAAGCCTGGAGCTCAACTCCAGAATTGCCTTTAAGACTGCATCGCTTG
AATCCAGGAGAGGTGAGTGGAATTCCGAGTGTAGAGGTGAAATTCGTAGATATTCGGAAG
AACACCAGTGGCGAAGGCGGCTCACTGGACTGGTATTGACGCTGAGGTGCGAAAGCGTGG
GGGGCAAACAGGATTAGATACCCTGGTAGTCCACGCCGTAAACGATGATAACTAGCTGTC
GGGGCTCTTAGAGCTTCGGTGGCGCAGCTAACGCATTAAGTTATCCGCCTGGGGAGTACG
G
>I6629V002B1N4F length=24 xy=0721_4045 region=2 run=R_2014_12_30_12_21_21_
GAGATGGCCGCCTGGGGAGTACGG
>I6629V002B1NA4 length=360 xy=0721_2990 region=2 run=R_2014_12_30_12_21_21_
ACGTAGGGTGCAAGCGTTAATCGGAATTACTGGGCGTAAAGCGTGCGCAGGCGGTTTTGT
AAGACAGAGGTGAAATCCCCGGGCTCAACCTGGGAACTGCCTTTGTGACTGCAAGGCTAG
AGTACGGCAGAGGGGGATGGAATTCCGCGTGTAGCAGTGAAATGCGTAGATATGCGGAGG
AACACCGATGGCGAAGGCAATCCCCTGGGCCTGTACTGACGCTCATGCACGAAAGCGTGG
GGAGCAAACAGGATTAGATACCCTGGTAGTCCACGCCCTAAACGATGTCAACTGGTTGTT
GGGTCTTAACTGACTCAGTAACGAAGCTAACGCGTGAAGTTGACCGCCTGGGGAGTACGG
>I6629V002B1NAW length=24 xy=0721_2982 region=2 run=R_2014_12_30_12_21_21_
GAGATGGCCGCCTGGGGAGTACGG
>I6629V002B1NBJ length=360 xy=0721_3005 region=2 run=R_2014_12_30_12_21_21_
ACGTAGAGTGCAAGCGTTAATCGGAATTACTGGGCGTAAAGCATGCGCAGGCGGTTTTGT
AAGACAGAGGTGAAATCCCCGGGCTCAACCTGGGAACTGCCTTTGTGACTGCAAGGCTGG
AGTGCGGCAGAGGGGGATGGAATTCCGCGTGTAGCAGTGAAATGCGTAGATATGCGGAGG
AACACCGATGGCGAAGGCAATCCCCTGGGCCTGCACTGACGCTCATGCACGAAAGCGTGG
GGAGCAAACAGGATTAGATACCCTGGTAGTCCACGCCCTAAACGATGTCAACTGGTTGTT
GGGTCTTCACTGACTCAGTAACGAAGCTAACGCGTGAAGTTGACCGCCTGGGGAGTACGG
>I6629V002B1NC7 length=23 xy=0721_3065 region=2 run=R_2014_12_30_12_21_21_
GAGATGCCGCCTGGGGAGTACGG
>I6629V002B1NCS length=24 xy=0721_3050 region=2 run=R_2014_12_30_12_21_21_
GAGATGGCCGCCTGGGGAGTACGG
>I6629V002B1ND0 length=24 xy=0721_3094 region=2 run=R_2014_12_30_12_21_21_
GAGATGGCCGCCTGGGGAGTACGG
>I6629V002B1NH6 length=24 xy=0721_3244 region=2 run=R_2014_12_30_12_21_21_
GAGATGGCCGCCTGGGGAGTACGG
>I6629V002B1NL3 length=24 xy=0721_3385 region=2 run=R_2014_12_30_12_21_21_
GAGATGGCCGCCTGGGGAGTACGG
>I6629V002B1NQI length=24 xy=0721_3544 region=2 run=R_2014_12_30_12_21_21_
GAGATGGCCGCCTGGGGAGTACGG
>I6629V002B1NRK length=354 xy=0721_3582 region=2 run=R_2014_12_30_12_21_21_
GCGTAGGGTGCAAGCGTTAATCGGAATTACTGGGCGTAAAGCGTGCGCAGGCGGTTTTGT
AAGACAGAGGTGAAATCCCCGGGCTCAACCTGGGAACTGCCTTTGTGACTGCAAGGCTGG
AGTGCGGCAGAGGGGGATGGAATTCCGCGTGTAGCAGTGAAATGCGTAGATATGCGGAGG
AACACCGATGGCGAAGGCAATCCCCTGGGCCTGCACTGACGCTCATGCACGAAAGCGTGG
GGAGCAAACAGGATTAGATACCCTGGTAGTCCACGCCCTAAACGATGTCAACTGGTTGTT
GGGTCTTCACTGACTCAGTAACGAAGCTAACGCGTGAAGTTGACCGCCTGGGGA
>I6629V002B1NVF length=355 xy=0721_3721 region=2 run=R_2014_12_30_12_21_21_
ACGGAGGGAGCTAGCGTTATTCGGAATTACTGGGCGTAAAGCGCACGTAGGCGGCTTTGT
AAGTTAGAGGTGAAAGCCTGGAGCTCAACTCCAGAATTGCCTTTAAGACTGCATCGCTTG
AATCCAGGAGAGGTGAGTGGAATTCCGAGTGTAGAGGTGAAATTCGTAGATATTCGGAAG
AACACCAGTGGCGAAGGCGGCTCACTGGACTGGTATTGACGCTGAGGTGCGAGAGCGTGG
GGAGCAAACAGGATTAGATACCCTGGTAGTCCACGCCGTAAACGATGATAACTAGCTGTC
GGGGCTCTTAGAGCTTCGGTGGCGCAGCTAACGCATTAAGTTATCCGCCTGGGGA
>I6629V002B1O04 length=361 xy=0722_1126 region=2 run=R_2014_12_30_12_21_21_
ACGGAGGGTGCAAGCGTTAATCGGAATTACTGGGCGTAAAGCGCACGCAGGCGGTTGGAT
AAGTTAGATGTGAAAGCCCCGGGCTCAACCTGGGAATTGCATTTAAAACTGTCCAGCTAG
AGTCTTGTAGAGGGGGGTAGAATTCCAGGTGTAGCGGTGAAATGCGTAGAGATCTGGAGG
AATACCGGTGGCGAAGGCGGCCCCCTGGACAAAGACTGACGCTCAGGTGCGAAAGCGTGG
GGAGCAAACAGGATTAGATACCCTGGTAGTCCACGCCGTAAACGATGTCGATCTGGTGGC
TGTGTCCTTGAGACGTGGCTTCCGGAGCTAACGCGTTAAATCGACCGCCTGGGGAGTACG
G
>I6629V002B1O0O length=361 xy=0722_1110 region=2 run=R_2014_12_30_12_21_21_
ACGGAGGGAGCTAGCGTTATTCGGAATTACTGGGCGTAAAGCGCACGTAGGCGGCTTTGT
AAGTTAGAGGTGAAAGCCTGGAGCTCAACTCCAGAATTGCCTTTAAGACCGCATCGCTTG
AATCCAGGAGAGGTGAGTGGAATTCCGAGTGTAGAGGTGAAATTCGTAGATATTCGGAAG
AACACCAGTGGCGAAGGCGGCTCACTGGACTGGTATTGACGCTGAGGTGCGAAAGCGTGG
GGAGCAAACAGGATTAGATACCCTGGTAGTCCACGCCGTAAACGATGATAACTAGCTGTC
GGGGCTCTTAGAGCTTCGGTGGCGCAGCTAACGCATTAAGTTATCCGCCTGGGGAGTACG
G
>I6629V002B1O4G length=360 xy=0722_1246 region=2 run=R_2014_12_30_12_21_21_
ACGAAGGGGGCTAGCGTTGCTCGGAATCACTGGGCGTAAAGGGCGCGTAGGTGGCTGATT
TAGTCGAGGGTGAAAGCCCGTGGCTCAACCACGGAATGGCCTTCGATACTGGTTGGCTTG
AGACCGGAAGAGGACAGCGGAACTGCGAGTGTAGAGGTGAAATTCGTAGATATTTGCAAG
AACACCAGTGGCGAAGGCGGCTGTCTGGTCCGGTTCTGACGCTGAGGCGCGAAAGCGTGG
GGAGCAAACAGGATTAGATACCCTGGTAGTCCACGCTGTAAACGATGAATGCTAGCCGTT
GGGGTGCATGCACCTCAGTGGCGCCGCTAACGCATTAAGCATTCCGCCTGGGGAGTACGG
>I6629V002B1O8R length=355 xy=0722_1401 region=2 run=R_2014_12_30_12_21_21_
ACGGAGGGAGCTAGCGTTATTCGGAATTACTGGGCGTAAAGCGCACGTAGGCGGCTTTGT
AAGTTAGAGGTGAAAGCCTGGAGCTCAACTCCAGAATTGCCTTTAAGACTGCATCGCTTG
AATCCAGGAGAGGTGAGTGGAATTCCGAGTGTAGAGGTGAAATTCGTAGATATTCGGAAG
AGCACCAGTGGCGAAGGCGGCTCACTGGACTGGTATTGACGCTGAGGTGCGAAAGCGTGG
GGAGCAAACAGGATTAGATACCCTGGTAGTCCACGCCGTAAACGATGATAACTAGCTGTC
GGGGCTCTTAGAGCTTCGGTGGCGCAGCTAACGCATTAAGTTATCCGCCTGGGGA
>I6629V002B1OB2 length=361 xy=0722_0224 region=2 run=R_2014_12_30_12_21_21_
ACGGAGGGAGCTAGCGTTATTCGGAATTACTGGGCGTAAAGCGCACGTAGGCGGCTTTGT
AAGTTAGAGGTGAAAGCCTGGAGCTCAACTCCAGAATTGCCTTTAAGACTGCATCGCTTG
AATCCAGGAGAGGTGAGTGGAATTCCGAGTGTAGAGGTGAAATTCGTAGATATTCGGAAG
AACACCAGTGGCGAAGGCGGCTCACTGGACTGGTATTGACGCTGAGGTGCGAAAGCGTGG
GGAGCAAACAGGATTAGATACCCTGGTAGTCCACGCCGTAAACGATGATAACTAGCTGTC
GGGGCTCTTAGAGCTTCGGTGGCGCAGCTAGCGCATTAAGTTAGCCGCCTGGGGAGTACG
G
>I6629V002B1OHQ length=12 xy=0722_0428 region=2 run=R_2014_12_30_12_21_21_
GAGGAATGGCCG
>I6629V002B1OK3 length=24 xy=0722_0549 region=2 run=R_2014_12_30_12_21_21_
GAGATGGCCGCCTGGGGAGTACGG
>I6629V002B1OP4 length=25 xy=0722_0730 region=2 run=R_2014_12_30_12_21_21_
GAGATTGGCCGCCTGGGGAGTACGG
>I6629V002B1OTF length=357 xy=0722_0849 region=2 run=R_2014_12_30_12_21_21_
ACGTAGGGTGCGAGCGTTAATCGGAATTACTGGGCGTAAAGCGTGCGCAGGCGGCTTTGC
AAGACAGATGTGAAATCCCCGGGCTCAACCTGGGAACTGCATTTGTGACTGCAAGGCTAG
AGTGCGGCAGAGGGAGATGGAATTCCGCGTGTAGCAGTGAAATGCGTAGATATGCGGAGG
AACACCGATGGCGAAGGCAATCACCTGGGCCTGCACTGACGCTCATGCACGAAAGCGTGG
GGAGCAAACAGGATTAGATACCCTGGTAGTCCACGCCCTAAACGATGTCAACTGGTTGTT
GGACGGCTTGCTGTTCAGTAACGAAGCTAACGCGTGAAGTTGACCGCCTGGGGATAC
>I6629V002B1P0R length=24 xy=0722_2409 region=2 run=R_2014_12_30_12_21_21_
GAGATGGCCGCCTGGGGAGTACGG
>I6629V002B1P3D length=23 xy=0722_2503 region=2 run=R_2014_12_30_12_21_21_
GAGATGCCGCCTGGGGAGTACGG
>I6629V002B1P51 length=30 xy=0722_2599 region=2 run=R_2014_12_30_12_21_21_
GAGATCCGCCTGGGGAGTACGGCTGAGACT
>I6629V002B1P5Z length=363 xy=0722_2597 region=2 run=R_2014_12_30_12_21_21_
ACGTAGGGCGCAAGCGTTATCCGGAATTATTGGGCGTAAAGAGCTCGTAGGCGGTTTGTC
GCGTCTGCCGTGAAAGTCCGGGGCTCAACTCCGGATCTGCGGTGGGTACGGGCAGACTAG
AGTGATGTAGGGGAGACTGGAATTCCTGGTGTAGCGGTGAAATGCGCAGATATCAGGAGG
AACACCGATGGCGAAGGCAGGTCTCTGGGCATTAACTGACGCTGAGGAGCGAAAGCATGG
GGAGCGAACAGGATTAGATACCCTGGTAGTCCATGCCGTAAACGTTGGGCACTAGGTGTG
GGGGACATTCCACGTTTTCCGCGCCGTAGCTAACGCATTAAGTGCCCCGCCTGGGGAGTA
CGG
>I6629V002B1P64 length=24 xy=0722_2638 region=2 run=R_2014_12_30_12_21_21_
GAGATGGCCGCCTGGGGAGTACGG
>I6629V002B1P9V length=360 xy=0722_2737 region=2 run=R_2014_12_30_12_21_21_
ACGAAGGGGGCTAGCGTTGCTCGGAATCACTGGGCGTAAAGGGCGCGTAGGCGGCCGATT
AAGTCGGGGGTGAAAGCCTGTGGCTCAACCACAGAATTGCCTTCGATACTGGTTGGCTTG
AGACCGGAAGAGGACAGCGGAACTGCGAGTGTAGAGGTGAAATTCGTAGATATTCGCAAG
AACACCAGTGGCGAAGGCGGCTGTCTGGTCCGGTTCTGACGCTGAGGCGCGAAAGCGTGG
GGAGCAAACAGGATTAGATACCCTGGTAGTCCACGCCGTAAACGATGAATGCCAGCCGTT
GGCCTGCTTGCAGGTCAGTGGCGCCGCTAACGCATCAAGCATTCCGCCTGGGGAGTACGG
>I6629V002B1PGE length=361 xy=0722_1676 region=2 run=R_2014_12_30_12_21_21_
GCGGAGGGAGCTAGCGTTATTCGGAATTACTGGGCGTAAAGCGCACGTAGGCGGCTTTGT
AAGTTAGAGGTGAAAGCCTGGAGCTCAACTCCAGAATTGCCTTTAAGACTGCATCGCTTG
AATCCAGGAGAGGTGAGTGGAATTCCGAGTGTAGAGGTGAAATTCGTAGATATTCGGAAG
AACACCAGTGGCGAAGGCGGCTCACTGGACTGGTATTGACGCTGAGGTGCGAAAGCGTGG
GGAGCAAACAGGATTAGATACCCTGGTAGTCCACGCCGTAAACGATGATAACTAGCTGTC
GGGGCTCTTAGAGCTTCGGTGGCGCAGCTAACGCATTGAGTTATCCGCCTGGGGAGTACG
G
>I6629V002B1PIH length=361 xy=0722_1751 region=2 run=R_2014_12_30_12_21_21_
ACGGAGGGAGCTAGCGTTATTCGGAATTACTGGGCGTAAAGCGCACGTAGGCGGCTTTGT
AAGTTAGAGGTGAAAGCCTGGAGCTCAACTCCAGAATTGCCTTTAAGACTGCATCGCTTG
AATCCAGGAGAGGTGAGTGGAATTCCGAGTGTAGAGGTGAAATTCGTAGATATTCGGAAG
AACACCAGTGGCGAAGGCGGCTCACTGGACTGGTATTGACGCTGAGGTGCGAAAGCGTGG
GGAGCAAACAGGATTAGATACCCTGGTAGTCCACGCCGTAAACGATGATAACTAGCTGTC
GGGGCTCTTAGAGCTTCGGTGGCGCAGCTAACGCATTAAGTTATCCGCCTGGGGAGTACG
G
>I6629V002B1PJF length=361 xy=0722_1785 region=2 run=R_2014_12_30_12_21_21_
ACGTAGGGTGCAAGCGTTAATCGGAATTACTGGGCGTAAAGCGTGCGCAGGCGGTTTTGT
AAGACAGGCGTGAAATCCCCGGGCTTAACCTGGGAATGGCGCTTGTGACTGCAAAGCTGG
AGTGCGGCAGAGGGGGATGGAATTCCGCGTGTAGCAGTGAAATGCGTAGATATGCGGAGG
AACACCGATGGCGAAGGCAATCCCCTGGGCCTGCACTGACGCTCATGCACGAAAGCGTGG
GGAGCAAACAGGATTAGATACCCTGGTAGTCCACGCCCTAAACGATGTCAACTGGTTGTT
GGGGTCTCTTCTGACTCAGTAACGAAGCTAACGCGTGAAGTTGACCGCCTGGGGAGTACG
G
>I6629V002B1PKT length=361 xy=0722_1835 region=2 run=R_2014_12_30_12_21_21_
ACGGAGGGAGCTAGCGTTATTCGGAATTACTGGGCGTAAAGCGCACGTAGGCGGCTTTGT
AAGTTAGAGGTGAAAGCCTGGAGCTCAACTCCAGAATTGCCTTTAAGACTGCATCGCTTG
AATCCAGGAGAGGTGAGTGGAATTCCGAGTGTAGAGGTGAAATTCGTAGATATTCGGAAG
AACACCAGTGGCGAAGGCGGCTCACTGGACTGGTATTGACGCTGAGGTGCGAAAGCGTGG
GGAGCAAACAGGATTAGATACCCTGGTAGTCCACGCCGTAAACGATGATAACTAGCTGTC
GGGGCTCTTAGAGCTTCGGTGGCGCAGCTAACGCATTAAGTTATCCGCCTGGGGAGTACG
G
>I6629V002B1PN4 length=24 xy=0722_1954 region=2 run=R_2014_12_30_12_21_21_
GAGATGGCCGCCTGGGGAGTACGG
>I6629V002B1PNQ length=362 xy=0722_1940 region=2 run=R_2014_12_30_12_21_21_
GCGGGAGGGAGCTAGCGTTATTCGGAATTACTGGGCGTAAAGCGCACGTAGGCGGCTTTG
TAAGTTAGAGGTGAAAGCCTGGAGCTCAACTCCAGAATTGCCTTTAAGACTGCATCGCTT
GAATCCAGGAGAGGTGAGTGGAATTCCGAGTGTAGAGGTGAAATTCGTAGATATTCGGAA
GAACACCAGTGGCGAAGGCGGCTCACTGGACAGGTATTGACGCTGAGGTGCGAAAGCGTG
GGGAGCAAACAGGATTAGATACCCTGGTAGTCCACGCCGTAAACGATGATAACTAGCTGT
CGGGGCTCTTAGAGCTTCGGTGGCGCAGCTAACGCATTAAGTTATCCGCCTGGGGAGTAC
GG
>I6629V002B1POK length=350 xy=0722_1970 region=2 run=R_2014_12_30_12_21_21_
ACGTAGGGACCAAGCGTTGTTCGGATTTACTGGGCGTAAAGGGCGCGTAGGCGGCGTGAC
AAGTCAATTGTAAAATCTCCGGGCTTAACTCGGAACGGTCAATTGATACTGTTGTGCTAG
AGTACAGAAGGGGCAATCGGAATTCTTGGTGTAGCGGTGAAATGCGTAGATATCAAGAGG
AACACCTGAGGTGAAGACGGGTTGCTGGGCTGATACTGACGCTGAGGCGCGAAAGCTAGG
GTAGCAAACGGGATTAGATACCCCGGTAGTCCTAGCCCTAAACGATGAATACTTGGTGTC
TGGAGTTTTATTCTCCGGGTGCCGTCGCTAACGTTTTTAGTATTCCGCCT
>I6629V002B1PTV length=24 xy=0722_2161 region=2 run=R_2014_12_30_12_21_21_
GAGATGGCCGCCTGGGGAGTACGG
>I6629V002B1PUY length=360 xy=0722_2200 region=2 run=R_2014_12_30_12_21_21_
ACGTAGGGTGCAAGCGTTAATCGGAATTACTGGGCGTAAAGCGTGCGCAGGCGGTTTTGT
AAGACAGTGGTGAAATCCCCGGGCTCAACCTGGGAACTGCCATTGTGACTGCAAGGCTGG
AGTGCGGCAGAGGGGGATGGAATTCCGCGTGTAGCAGTGAAATGCGTAGATATGCGGAGG
AACACCGATGGCGAAGGCAATCCCCTGGGCCTGCACTGACGCTCATGCACGAAAGCGTGG
GGAGCAAACAGGATTAGATACCCTGGTAGTCCACGCCCTAAACGATGTCAACTGGTTGTT
GGGAATTTATTTTCTCAGTAACGAAGCTAACGCGTGAAGTTGACCGCCTGGGGAGTACGG
>I6629V002B1PV8 length=25 xy=0722_2246 region=2 run=R_2014_12_30_12_21_21_
GAAGATGGCCGCCTGGGGAGTACGG
>I6629V002B1Q0I length=361 xy=0722_3696 region=2 run=R_2014_12_30_12_21_21_
ACGGAGGGAGCTAGCGTTATTCGGAATTACTGGGCGTAAAGCGCACGTAGGCGGCTTTGT
AAGTTAGAGGTGAAAGCCTGGAGCTCAACTCCAGAATTGCCTTTAAGACTGCATCGCTTG
AATCCAGGAGAGGTGAGTGGAATTCCGAGTGTAGAGGTGAAATTCGTAGATATTCGGAAG
AACACCAGTGGCGAAGGCGGCTCACTGGACTGGTATTGACGCTGAGGTGCGAAAGCGTGG
GGAGCAAACAGGATTAGATACCCTGGTAGTCCACGCCGTAAACGATGATAACTAGCTGTC
GGGGCTCTTAGAGCTTCGGTGGCGTAGCTAACGCATTAAGTTATCCGCCTGGGGAGTACG
G
>I6629V002B1Q5H length=361 xy=0722_3875 region=2 run=R_2014_12_30_12_21_21_
ACGGAGGGAGCTAGCGTTATTCGGAATTACTGGGCGTAAAGCGCACGTAGGCGGCTTTGT
AAGTTAGAGGTGAAAGCCTGGAGCTCAACTCCAGAATTGCCTTTAAGACTGCATCGCTTG
AATCCAGGAGAGGTGAGTGGAATTCCGAGTGTAGAGGTGAAATTCGTAGATATTCGGAAG
AACACCAGTGGCGAAGGCGGCTCACTGGACTGGTATTGACGCTGAGGTGCGAAAGCGTGG
GGAGCAAACAGGATTAGATACCCTGGTAGTCCACGCCGTAAACGATGATAACTAGCTGTC
GGGGCTCTTAGAGCTTCGGTGGCGCAGCTAACGCATTAAGTTATCCGCCTGGGGAGTACG
G
>I6629V002B1Q7X length=23 xy=0722_3963 region=2 run=R_2014_12_30_12_21_21_
GAGATGCCGCCTGGGGAGTACGG
>I6629V002B1QAC length=361 xy=0722_2754 region=2 run=R_2014_12_30_12_21_21_
ACGGAGGGAGCTAGCGTTATTCGGAATTACTGGGCGTAAAGCGCACGTAGGCGGCTTTGT
AGGTTAGAGGTGAAAGCCTGGAGCTCAACTCCAGAATTGCCTTTAAGACTGCATCGCTTG
AATCCAGGAGAGGTGAGTGGAATTCCGAGTGTAGAGGTGAAATTCGTAGATATTCGGAAG
AACACCAGTGGCGAAGGCGGCTCACTGGACTGGTATTGACGCTGAGGTGCGAAAGCGTGG
GGAGCAAACAGGATTAGATACCCTGGTAGTCCACGCCGTAAACGATGATAACTAGCTGTC
GGGGCTCTTAGAGCTTCGGTGGCGCAGCTAACGCATTAAGTTATCCGCCTGGGGAGTACG
G
>I6629V002B1QAG length=364 xy=0722_2758 region=2 run=R_2014_12_30_12_21_21_
ACGTAGGGCGCAAGCGTTATCCGGATTTATTGGGCGTAAAGAGCTCGTAGGCGGTTTGTC
GCGTCTATCGTGAAAGTCCGAGGCTCAACCTCGGATCTGCGGTGGGTACGGGCAGACTAG
AGTGATGTAGGGGAGACTGGAATTCCTGGTGTAGCGGTGAAATGCGCAGATATCAGGAGG
AACACCGATGGCGAAGGCAGGTCTCTGGGCATTTACTGACGCTGAGGAGCGAAAGCATGG
GGAGCGAACAGGATTAGATACCCTGGTAGTCCATGCCGTAAACGTTGGGCACTAGGTGTG
GGGGACATTCCACGTTTTCCGCGCCGTAGCTAACGCATTAAGTGCCCCGCCTCGGGGAGT
ACGG
>I6629V002B1QD0 length=380 xy=0722_2886 region=2 run=R_2014_12_30_12_21_21_
GCGGAGGGAGCTAGCGTTATTCGGAATTACTGGGCGTAAAGCGCACGTAGGCGGCGTTTG
TAAGTTAGAGGCGAAAGCCTGGAGCCGTCAACTCCGAGAATTGCCTTTAAGAACTGCATC
GCTTGAATTCCAGGAGGAGGTGAGTGGAATTCCGAGTGTAAGAGGTGAAATTCGTAGATA
GTTCGGAAGAACACCAGTGGCGAAGGCGGCTCAACTGGACTGGTATTGACGGCTGAAGGT
GCGGAAAGCGTAGGGGAGCTAAACAGGATTAGGATACCCTGGTAGTACCGCGCCGTAAAC
GATGGATTAACTAGCTGTCGGGGCTCTTAGAGCTTCGGTGGCGCAGCTAACGGCATTAAG
TTATCCGCCTGGGGATACGG
>I6629V002B1QGB length=361 xy=0722_2969 region=2 run=R_2014_12_30_12_21_21_
ACGGAGGGAGCTAGCGTTATTCGGAATTACTGGGCGTAAAGCGCACGTAGGCGGCTTTGT
AAGTTAGAGGTGAAAGCCTGGAGCTCAACTCCAGAATTGCCTTTAAGACTGCATCGCTTG
AATCCAGGAGAGGTGAGTGGAATTCCGAGTGTAGAGGTGAAATTCGTAGATATTCGGAAG
AACACCAGTGGCGAAGGCGGCTCACTGGACTGGTATTGACGCTGAGGTGCGAAAGCGTGG
GGAGCAAACAGGATTAGATACCCTGGTAGTCCACGCCGTAAACGATGATAACTAGCTGTC
GGGGCTCTTAGAGCTTCGGTGGCGCAGCTAACGCATTAAGTTATCCGCCTGGGGAGTACG
G
>I6629V002B1QJ8 length=361 xy=0722_3110 region=2 run=R_2014_12_30_12_21_21_
ACGGAGGGAGCTAGCGTTATTCGGAATTACTGGGCGTAAAGCGCACGTAGGCGGCTTTGT
AAGTTAGAGGTGAAAGCCTGGAGCTCAACTCCAGAATTGCCTTTAAGACTGCATCGCTTG
AATCCAGGAGAGGTGAGTGGAATTCCGAGTGTAGAGGTGAAATTCGTAGATATTCGGAAG
AACACCAGTGGCGAAGGCGGCTCACTGGACTGGTATTGACGCTGAGGTGCGAAAGCGTGG
GGAGCAAACAGGATTAGATACCCTGGTAGTCCACGCCGTAGACGATGATAACTAGCTGTC
GGGGCTCTTAGAGCTTCGGTGGCGCAGCTAACGCATTAAGTTATCCGCCTGGGGAGTACG
G
>I6629V002B1QLB length=361 xy=0722_3149 region=2 run=R_2014_12_30_12_21_21_
ACGGAGGGAGCTAGCGTTATTCGGAATTACTGGGCGTAAAGCGCACGTAGGCGGCTTTGT
AAGTTAGAGGTGAAAGCCTGGAGCTCAACTCCAGAATTGCCTTTAAGACTGCATCGCTTG
AATCCAGGAGAGGTGAGTGGAATTCCGAGTGTAGAGGTGAAATTCGTAGATATTCGGAAG
AACACCAGTGGCGAAGGCGGCTCACTGGACTGGTATGGACGCTGAGGTGCGAAAGCGTGG
GGAGCAAACAGGATTAGATACCCTGGTAGTCCACGCCGTAAACGATGATAACTAGCTGTC
GGGGCTCTTAGAGCTTCGGTGGCGCAGCTAACGCATTAAGTTATCCGCCTGGGGAGTACG
G
>I6629V002B1QNG length=23 xy=0722_3226 region=2 run=R_2014_12_30_12_21_21_
GAGATGCCGCCTGGGGAGTACGG
>I6629V002B1QUB length=361 xy=0722_3473 region=2 run=R_2014_12_30_12_21_21_
ACGGAGGGTGCAAGCGTTGATCGGAATTACTGGGCGTAAAGCGCACGCAGGCGGTTGGAT
AAGTTAGATGTGAAAGCCCTGGGCTCAACCTGGGAATTGCATTTAAAACTGTCCAGCTAG
AGTCTTGTAGAGGGGGGTAGAATTCCAGGTGTAGCGGTGAAATGCGTAGAGATCTGGAGG
AATACCGGTGGCGAAGGCGGCCCCCTGGACAAAGACTGACGCTCAGGTGCGAAAGCGTGG
GGAGCAAACAGGATTAGATACCCTGGTAGTCCACGCCGTAAACGATGATAACTAGCTGTC
GGGGCTCTTAGAGCTTCGGTGGCGCAGCTAACGCATTAAGTTCTCCGCCTGGGGAGTACG
G
>I6629V002B1QW3 length=361 xy=0722_3573 region=2 run=R_2014_12_30_12_21_21_
GCGTAGGGTGCAAGCGTTAATCGGAATTACTGGGCGTAAAGCGTGCGCAGGCGGTTATGT
AAGACAGAGGTGAAATCCCCGGGCTCAACCTGGGAACTGCCTTTGTGACTGCATAGCTGG
AGTGCGGCAGAGGGGGGATGGAATTCCGCGTGTAGCAGTGAAATGCGTAGATATGCGGAG
GAACACCGATGGCGAAGGCAATCCCCTGGGCCTGCACTGACGCTCATGCACGAAAGCGTG
GGGAGCAAACAGGATTAGATACCCTGGTAGTCCACGCCCTAAACGATGTCAACTGGTTGT
TGGGTCTTCACTGACTCAGTAACGAAGCTAACGCGTGAAGTTGACCGCCTGGGGAGTACG
G
>I6629V002B1QXW length=361 xy=0722_3602 region=2 run=R_2014_12_30_12_21_21_
ACAGAGGGTGCGAGCGTTAATCGGATTTACTGGGCGTAAAGCGTGCGTAGGCGGCTTTTT
AAGTCGGATGTGAAATCCCCGAGCTTAACTTGGGAATTGCATTCGATACTGGGAAGCTAG
AGTATGGGAGAGGATGGTAGAATTCCAGGTGTAGCGGTGAAATGCGTAGAGATCTGGAGG
AATACCGATGGCGAAGGCAGCCATCTGGCCTAATACTGACGCTGAGGTACGAAAGCATGG
GGAGCAAACAGGATTAGATACCCTGGTAGTCCATGCCGTAAACGATGTCTACTAGCCGTT
GGGGCCTTTGAGGCTTTAGTGGCGCAGCTAACGCGATAAGTAGACCGCCTGGGGAGTACG
G
>I6629V002B1R1W length=24 xy=0723_0946 region=2 run=R_2014_12_30_12_21_21_
GAGATGGCCGCCTGGGGAGTACGG
>I6629V002B1R42 length=361 xy=0723_1060 region=2 run=R_2014_12_30_12_21_21_
ACGGAGGGTGCAAGTGTTAATCGGAATTACTGGGCGTAAAGCGCACGCAGGCGGTCTGTC
AAGTCGGATGTGAAATCCCCGGGCTCAACCTGGGAACTGCATTCGAAACTGGCAGGCTGG
AGTCTTGTAGAGGGGGGTAGAATTCCAGGTGTAGCGGTGAAATGCGTAGAGATCTGGAGG
AATACCGGTGGCGAAGGCGGCCCCCTGGACAAAGACTGACGCTCGGGTGCGAAAGCGTGG
GGAGCAAACAGGATTAGATACCCTGGTAGTCCACGCCGTAAACGATGTCGATTTGGAGGT
TGTGCCCTTGAGGCGTGGCTTCCGGAGCTAACGCGTTAAATCGGCCGCCTGGGGAGTACG
G
>I6629V002B1R5A length=361 xy=0723_1068 region=2 run=R_2014_12_30_12_21_21_
ACGGAGGGAGCTAGCGTTATTCGGAATTACTGGGCGTAAAGCGCACGTAGGCGGCTTTGT
AAGTTAGAGGTGAAAGCCTGGAGCTCAACTCCAGAATTGCCTTTAAGACTGCATCGCTTG
AATCCAGGAGAGGTGAGTGGAATTCCGAGTGTAGAGGTGAAATTCGTAGATATTCGGAAG
AACACCAGTGGCGAAGGCGGCTCACTGGACTGGTATTGACGCTGAGGTGCGAAGGCGTGG
GGAGCAAACAGGATTAGATACCCTGGTAGTCCACGCCGTAAACGATGATAACTAGCTGTC
CGGGGACTTGGTCTTTGGGTGGCGCAGCTAACGCATTAAGTTATCCGCCTGGGGAGTACG
G
>I6629V002B1R71 length=24 xy=0723_1167 region=2 run=R_2014_12_30_12_21_21_
GAGATGGCCGCCTGGGGAGTACGG
>I6629V002B1R76 length=362 xy=0723_1172 region=2 run=R_2014_12_30_12_21_21_
ACGTAGGGTGCGAGCGTTAAGTCGGAATTACTGGGCGTAAAGCGTGCGCAGGCGGTTTTG
TAAGACAGAGGTGAAATCCCCGGGCTCAACCTGGGAACTGCCTTTGTGACTGCAAGGCTA
GAGTACGGCAGAGGGGGGATGGAATTCCGCGTGTAGCAGTGAAATGCGTAGATATGCGGA
GGAACACCGATGGCGAAGGCAATCCCCTGGGCCTGTACTGACGCTCATGCACGAAAGCGT
GGGGAGCAAACAGGATTAGATACCCTGGTAGTCCACGCCCTAAACGATGTCAACTGGTTG
TTGGGTCTTAACTGACTCAGTAACGAAGCTAACGCGTGAAGTTGACCGCCTGGGGAGTAC
GG
>I6629V002B1R97 length=361 xy=0723_1245 region=2 run=R_2014_12_30_12_21_21_
ACGGAGGGAGCTAGCGTTATTCGGAATTACTGGGCGTAAAGCGCACGTAGGCGGCTTTGT
AAGTTAGAGGTGAAAGCCTGGAGCTCAACTCCAGAATTGCCTTTAAGACTGCATCGCTTG
AATCCAGGAGAGGTGAGTGGAATTCCGAGTGTAGAGGTGAAATTCGTAGATATTCGGAAG
AACACCAGTGGCGAAGGCGGCTCACCGGACTGGTATTGACGCTGAGGTGCGAAAGCGTGG
GGAGCAAACAGGATTAGATACCCTGGTAGTCCACGCCGTAAACGATGATAACTAGCTGTC
GGGGCTCTTAGAGCTTCGGTGGCGCAGCTAACGCATTAAGTTACCCGCCTGGGGAGTACG
G
>I6629V002B1R9T length=360 xy=0723_1231 region=2 run=R_2014_12_30_12_21_21_
ACGAAGGGGGCTAGCGTTGTTCGGAATCACTGGGCGTAAAGCGCACGTAGGCGGATCTTT
AAGTCAGGGGTGAAATCCCGAGGCTCAACCTCGGAACTGCCTTTGATACTGGGGATCTCG
AGTTCGGGAGAGGTGAGTGGAACTGCGAGTGTAGAGGTGAAATTCGTAGATATTCGCAAG
AACACCAGTGGCGAAGGCGGCTCACTGGCCCGATACTGACGCTGAGGTGCGAAAGCGTGG
GGAGCAAACAGGATTAGATACCCTGGTAGTCCACGCCGTAAACTATGGATGCTAGCCGTT
AGGCAGCTTGCTGCTTAGTGGCGCAGCTAACGCTTTAAGCATCCCGCCTGGGGAGTACGG
>I6629V002B1RDJ length=361 xy=0723_0069 region=2 run=R_2014_12_30_12_21_21_
GCAGAGGGTGCGAGCGTTAATCGGATTTACTGGGCGTAAAGCGTGCGTAGGCGGCTTTTT
AAGTCGGATGTGAAATCCCCGAGCTTAACTTGGGAATTGCATTCGATACTGGGAAGCTAG
AGTATGGGGGAGGATGGTAGAATTCCAGGTGTAGCGGTGAAATGCGTAGAGATCTGGAGG
AATACCGATGGCGAAGGCAGCCATCTGGCCTAATACTGACGCTGAGGTACGAAAGCATGG
GGAGCAAACAGGATTAGATACCCTGGTAGTCCATGCCGTAAACGATGTCTACTAGCCGTT
GGGGCCTTTGAGGCTTTAGTGGCGCAGCTAACGCGATAAGTAGACCGCCTGGGGAGTACG
G
>I6629V002B1RF7 length=24 xy=0723_0165 region=2 run=R_2014_12_30_12_21_21_
GAGATGGCCGCCTGGGGAGTACGG
>I6629V002B1RK8 length=24 xy=0723_0346 region=2 run=R_2014_12_30_12_21_21_
GAGATGGCCGCCTGGGGAGTACGG
>I6629V002B1RMD length=24 xy=0723_0387 region=2 run=R_2014_12_30_12_21_21_
GAGATGGCCGCCTGGGGAGTACGG
>I6629V002B1ROP length=25 xy=0723_0471 region=2 run=R_2014_12_30_12_21_21_
GAGATGGGCCGCCTGGGGAGTACGG
>I6629V002B1RP6 length=361 xy=0723_0524 region=2 run=R_2014_12_30_12_21_21_
ACGGAGGGAGCTAGCGTTATTCGGAATTACTGGGCGTAAAGCGCACGTAGGCGGCTTTGT
AAGTTAGAGGTGAAGGCCTGGAGCTCAACTCCAGAATTGCCTTTAAGACTGCATCGCTTG
AATCCAGGAGAGGTGAGTGGAATTCCGAGTGTAGAGGTGAAATTCGTAGATATTCGGAAG
AACACCAGTGGCGAAGGCGGCTCACTGGACTGGTATTGACGCTGAGGTGCGAAAGCGTGG
GGAGCAAACAGGATTAGATACCCTGGTAGTCCACGCCGTAAACGATGATAACTAGCTGTC
GGGGCTCTTAGAGCTTCGGTGGCGCAGCTAACGCATTAAGTTATCCGCCTGGGGAGTACG
G
>I6629V002B1RRF length=361 xy=0723_0569 region=2 run=R_2014_12_30_12_21_21_
ACGGAGGGGGCTAGCGTTATTCGGAATTACTGGGCGTAAAGCGCACGTAGGCGGCTTTGT
AAGTTAGAGGTGAAAGCCTGGAGCTCAACTCCAGAATTGCCTTTAAGACTGCATCGCTTG
AATCCAGGAGAGGTGAGTGGAATTCCGAGTGTAGAGGTGAAATTCGTAGATATTCGGAAG
AACACCAGTGGCGAAGGCGGCTCACTGGACTGGTATTGACGCTGAGGTGCGAAAGCGTGG
GGAGCAAACAGGATTAGATACCCTGGTAGTCCACGCCGTAAACGATGATAACTAGCTGTC
GGGGCTCTTAGAGCTTCGGTGGCGCAGCTAACGCATTAAGTTATCCGCCTGGGGAGTACG
G
>I6629V002B1RS3 length=361 xy=0723_0629 region=2 run=R_2014_12_30_12_21_21_
GCGGAGGGAGCTAGCGTTATTCGGTATTACTGGGCGTAAAGCGCACGTAGGCGGCTTTGT
AAGTTAGAGGTGAAAGCCTGGAGCTCAACTCCAGAATTGCCTTTAAGACTGCATCGCTTG
AATCCAGGAGAGGTGAGTGGAGTTCCGAGTGTAGAGGTGAAATTCGTAGATATTCGGAAG
AACACCAGTGGCGAAGGCGGCTCACTGGACTGGTATTGACGCTGAGGTGCGAAAGCGTGG
GGAGCAAACAGGATTAGATACCCTGGTAGTCCACGCCGTAAACGATGATAACTAGCTGTC
GGGGCTCTTAGAGCTTCGGTGGCGCAGCTAACGCATTAAGTTATCCGCCTGGGGAGTACG
G
>I6629V002B1RSL length=362 xy=0723_0611 region=2 run=R_2014_12_30_12_21_21_
ACGTAGGGTGCGAGCGTTAATCGGAATTACTGGGCGTAAAGCGTGCGCAGGCGGTTGTGT
AAGACAGGTGTGAAATCCCCGGGCTTAACCTGGGAACTGCGCTTGTGACTGCACGGCTAG
AGTATGGCAGAGGGGGGTGGAATTCCACGTGTAGCAGTGAAATGCGTAGAGATGTGGAGG
AACACCGATGGCGAAGGCAGCCCCCTGGGCCAATACTGACGCTCATGCACGAAAGCGTGG
GGAGCAAACAGGATTAGATACCCTGGTAGTCCACGCCCTAAACGATGTCGACTAGGTGTT
CGGTGAGGAGACTCATTGAGTACCGCAGCTAATGCGTGAAGTCGACCGCCTGGGGAGTAC
GG
>I6629V002B1RTQ length=24 xy=0723_0652 region=2 run=R_2014_12_30_12_21_21_
GAGATGGCCGCCTGGGGAGTACGG
>I6629V002B1RUD length=361 xy=0723_0675 region=2 run=R_2014_12_30_12_21_21_
ACAGAGGGTGCAAGCGTTAATCGGAATTACTGGGCGTAAAGCGGGCGTAGGTGGCTTGAT
AAGTCAGATGTGAAAGCCCCGGGCTTAACCTGGGAACGGCATCTGATACTGTTAGGCTAG
AGTAGGTGAGAGGAAGGTAGAATTCCAGGTGTAGCGGTGAAATGCGTAGAGATCTGGAGG
AATACCGACGGCGAAGGCAGCCTTCTGGCATCATACTGACACTGAGGTTCGAAAGCGTGG
GTAGCAAACAGGATTAGATACCCTGGTAGTCCACGCCGTAAACGATGTCTACTAGTCGTT
GGGTCCCTTGAGGACTTAGTGACGCAGCTAACGCAATAAGTAGACCGCCTGGGGAGTACG
G
>I6629V002B1S0J length=361 xy=0723_2193 region=2 run=R_2014_12_30_12_21_21_
ACGGAGGGAGCTAGCGTTATTCGGAATTACTGGGCGTAAAGCGCACGTAGGCGGCTTTGT
AAGTTAGAGGTGAAAGCCTGGAGCTCAACTCCAGAATTGCCTTTAAGACTGCATCGCTTG
AATCCAGGAGAGGTGAGTGGAATTCCGAGTGTAGAGGTGAAATTCGTAGATATTCGGAAG
AACACCAGTGGCGAAGGCGGCTCACTGGACTGGTATTGACGCTGAGGTGCGAAAGCGTGG
GGAGCAAACAGGATTAGATACCCTGGTAGTCCACGCCGTAAACGATGATAACTAGCTGTC
GGGGCTCTTAGAGCTTCGGTGGCGCAGCTAACGCATTAAGTTAGCCGCCTGGGGAGTACG
G
>I6629V002B1S20 length=357 xy=0723_2282 region=2 run=R_2014_12_30_12_21_21_
ACGTAGGGTGCGAGCGTTATCCGGAATTATTGGGCGTAAAGAGCTCGTAGGCGGTTTGTC
GCGTCTGTCGTGAAAGTCCGGGGCTTAACCCCGGATCTGCGGTGGGTACGGGCAGACTAG
AGTGCAGTAGGGGAGACTGGAATTCCTGGTGTAGCGGTGGAATGCGCAGATATCAGGAGG
AACACCGATGGCGAAGGCAGGTCTCTGGGCTGTAACTGACGCTGAGGAGCGAAAGCATGG
GGAGCGAACAGGATTAGATACCCTGGTAGTCCATGCCGTAAACGTTGGGCACTAGGTGTG
GGGACCATTCCACGGTTTCCGCGCCGCAGCTAACGCATTAAGTGCCCCGCCTGGGGA
>I6629V002B1S70 length=363 xy=0723_2462 region=2 run=R_2014_12_30_12_21_21_
ACGTAGGGCGCAAGCGTTGTCCGGAATTATTGGGCGTAAAGAGCTCGTAGGTGGCTTGTC
GCGTCTGCCGTGAGAACTCGAGGCTCAACCTCGGGCGTGCGGTGGGTACGGGCAGGCTAG
AGTGTGGTAGGGGAGACTGGAACTCCTGGTGTAGCGGTGAAATGCGCAGATATCAGGAAG
AACACCGATGGCGAAGGCAGGTCTCTGGGCCATTACTGACACTGAGGAGCGAAAGCATGG
GTAGCGAACAGGATTAGATACCCTGGTAGTCCATGCCGTAAACGTTGGGCACTAGATGTG
GGGGACATTCCACGTTTTCCGCGTCGTAGCTAACGCGTTAAGTGCCCCGCCTGGGGAGTA
CGG
>I6629V002B1SBD length=361 xy=0723_1287 region=2 run=R_2014_12_30_12_21_21_
GCGGAGGGAGCTAGCGTTATTCGGAATTACTGGGCGTAAAGCGCACGTAGGCGGCTTTGT
AAGTTAGAGGTGAAAGCCTGGAGCTCAACTCCAGAATTGCCTTTAAGACTGCATCGCTTG
AATCCAGGAGAGGTGAGTGGAATTCCGAGTGTAGAGGTGAAATTCGTAGATATTCGGAAG
AACACCAGTGGCGAAGGCGGCTCACTGGACTGGTATTGACGCTGAGGTGCGAAAGCGTGG
GGAGCAAACAGGATTAGATACCCTGGTAGTCCACGCCGTAAACGATGATAACTAGCTGTC
GGGGCTCTTAGAGCTTCGGTGGCGCAGCTAACGCATTAAGTTATCCGCCTGGGGAGTACG
G
>I6629V002B1SCP length=360 xy=0723_1335 region=2 run=R_2014_12_30_12_21_21_
ACGTAGGGTGCAAGCGTTAATCGGAATTACTGGGCGTAAAGCGTGCGCAGGCGGTTTTGT
AAGACAGAGGTGAAATCCCCGGGCTCAACCTGGGAACTGCCTTTGTGACTGCAAGGCTGG
AGTGCGGCAGAGGGGGATGGAATTCCGCGTGTAGCAGCGAAATGCGTAGATATGCGGAGG
AACACCGATGGCGAAGGCAATCCCCTGGGCCTGCACTGACGCTCATGCACGAAAGCGTGG
GGAGCAAACAGGATTAGATACCCTGGTAGTCCACGCCCTAAACGATGTCAACTGGTTGTT
GGGTCTTCACTGACTCGGTAACGAAGCTAACGCGTGAAGTTGACCGCCTGGGGAGTACGG
>I6629V002B1SIV length=360 xy=0723_1557 region=2 run=R_2014_12_30_12_21_21_
ACGAAGGGGGCTAGCGTTGCTCGGAATCACTGGGCGTAAAGGGCGCGTAGGCGGCCGATT
AAGTCGGGGGTGAAAGCCTGTGGCTCAACCACAGAATTGCCTTCGATACTGGTTGGCTTG
AGACCGGAAGAGGACAGCGGAACTGCGAGTGTAGAGGTGAAATTCGTAGATATTCGCAAG
AACACCAGTGGCGAAGGCGGCTGTCTGGTCCGGTTCTGACGCTGAGGCGCGAAAGCGTGG
GGAGCAAACAGGATTAGATACCCTGGTAGTCCACGCCGTAAACGATGAATGCCAGCCGTT
GGCCTGCTTGCAGGTCAGTGGCGCCGCTAACGCATTAAGCATTCCGCCTGGGGAGTACGG
>I6629V002B1SLO length=361 xy=0723_1658 region=2 run=R_2014_12_30_12_21_21_
ACAGAGGGTGCAAGCGTTAATCGGAATTACTGGGCGTAAAGCGCAAGTAGGCGGTTGGTT
AAGTTGGATGTGAAAGCCCCGGGCTCAACCTGGGAATTGCATTCAAAACTGGCCAACTGG
AATACGGGAGAGGGGGGTAGAATTCCAAGTGTAGCGGTGAAATGCGTAGAGATTTGGAGG
AATACCAGTGGCGAAGGCGGCCCCCTGGCCCGATATTGACGCTGAGGTGCGAAAGCGTGG
GGAGCAAACAGGATTAGATACCCTGGTAGTCCACGCCGTAAACGATGTCTACTAGCTGTT
CGTGGTCTTGTACTGTGAGTAGCGCAGCTAACGCACTAAGTAGACCGCCTGGGGAGTACG
G
>I6629V002B1SM3 length=360 xy=0723_1709 region=2 run=R_2014_12_30_12_21_21_
GCGTAGGGTGCAAGCGTTAGTCGGAATTACTGGGCGTAAAGCGTGCGCAGGCGGTTTTGT
AAGACAGTGGTGAAATCCCCGGGCTCAACCTGGGAACTGCCATTGTGACTGCAAGGCTGG
AGTGCGGCAGAGGGGGATGGAATTCCGCGTGTAGCAGTGAAATGCGTAGATATGCGGAGG
AACACCGATGGCGAAGGCAACCCCCTGGGCCTGCACTGACGCTCATGCACGAAAGCGTGG
GGAGCAAACAGGATTAGATACCCTGGTAGTCCACGCCCTAAACGATGTCAACTGGTTGTT
GGGAATTTATTTTCTCAGTAACGAAGCTAACGCGTGAAGTTGACCGCCTGGGGAGTACGG
>I6629V002B1SUY length=360 xy=0723_1992 region=2 run=R_2014_12_30_12_21_21_
ACGTAGGGTGCGAGCGTTAATCGGAATTACTGGGCGTAAAGCGTGCGCAGGCGGTTTTGT
AAGACAGAGGTGAAATCCCCGGGCTCAACCTGGGAACTGCCTTTGTGACTGCAAGGCTAG
AGTACGGCAGAGGGGGATGGAATTCCGCGTGTAGCAGTGAAATGCGTAGATATGCGGAGG
AACACCGATGGCGAAGGCAATCCCCTGGGCCTGTACTGACGCTCATGCACGAAAGCGTGG
GGAGCAAACAGGATTAGATACCCTGGTAGTCCACGCCCTAAACGATGTCAACTGGTTGTT
GGGTCTTCACTGACTCAGTAACGAAGCTAACGCGTGAAGTTGACCGCCTGGGGAGTACGG
>I6629V002B1T5X length=361 xy=0723_3683 region=2 run=R_2014_12_30_12_21_21_
ACGGAGGGAGCTAGCGCTATTCGGAATTACTGGGCGTAAAGCGCACGTAGGCGGCTTTGT
AAGTTAGAGGTGAAAGCCTGGAGCTCAACTCCAGAATTGCCTTTAAGACTGCATCGCTTG
AATCCAGGAGAGGTGAGTGGAATTCCGAGTGTAGAGGTGAAGTTCGTAGATATTCGGAAG
AACACCAGTGGCGAAGGCGGCTCACTGGACTGGTATTGACGCTGAGGTGCGAAAGCGTGG
GGAGCAAACAGGATTAGATACCCTGGTAGTCCACGCCGTAAACGATGATAACTAGCTGTC
GGGGCTCTTAGAGCTTCGGTGGCGCAGCTAACGCATTAAGTTATCCGCCTGGGGAGTACG
G
>I6629V002B1T6F length=361 xy=0723_3701 region=2 run=R_2014_12_30_12_21_21_
ACGGAGGGAGCTAGCGTTGTTCGGAATTACTGGGCGTAAAGCGCGCGTAGGCGGTTTCTC
AAGTCAGAGGTGAAAGCCCGGGGCTCAACCCCGGAACTGCCTTTGAAACTAGGAGACTAG
AATCTTGGAGAGGTCAGTGGAATTCCGAGTGTAGAGGTGAAATTCGTAGATATTCGGAAG
AACACCAGTGGCGAAGGCGACTGACTGGACAAGTATTGACGCTGAGGTGCGAAAGCGTGG
GGAGCAAACAGGATTAGATACCCTGGTAGTCCACGCCGTAAACGATGATAACTAGCTGTC
CGGACACTTGGTGTTTGGGTGGCGCAGCTAACGCATTAAGTTATCCGCCTGGGGAGTACG
G
>I6629V002B1T7K length=24 xy=0723_3742 region=2 run=R_2014_12_30_12_21_21_
GAGATGGCCGCCTGGGGAGTACGG
>I6629V002B1T9V length=24 xy=0723_3825 region=2 run=R_2014_12_30_12_21_21_
GAGATGGCCGCCTGGGGAGTACGG
>I6629V002B1TCY length=361 xy=0723_2640 region=2 run=R_2014_12_30_12_21_21_
ACGGAGGGTGCAAGCGTTAATCGGAATTACTGGGCGTAAAGCGCACGCAGGCGGTCTGTC
AAGTCGGATGTGAAATCCCCGGGCTCAACCTGGGAACTGCATCCGAAACTGGCAGGCTTG
AGTCTCGTAGAGGGGGGTAGAATTCCAGGTGTAGCGGTGAAATGCGTAGAGATCTGGAGG
AATACCGGTGGCGAAGGCGGCCCCCTGGACGAAGACTGACGCTCAGGTGCGAAAGCGCGG
GGAGCAAACAGGATTAGATACCCTGGTAGTCCACGCCGTAAACGATGTCGACTTGGAGGT
TGTGCCCTTGAGGCGTGGCTTCCGGAGCTAACGCGTTAAGTCGACCGCCTGGGGAGTACG
G
>I6629V002B1TEY length=24 xy=0723_2712 region=2 run=R_2014_12_30_12_21_21_
GAGATTGCCGCCTGGGGAGTACGG
>I6629V002B1TG0 length=361 xy=0723_2786 region=2 run=R_2014_12_30_12_21_21_
ACGGGGGGGGCTAGCGTTGTTCGGAATTACTGGGCGTAAAGCGCACGTAGGCGGCTTTGT
AAGTTAGAGGTGAAAGCCCGGGGCTCAACTCCGGAACTGCCTTTAAGACTGCATCGCTTG
AATCATGGAGAGGTTAGTGGAATTCCGAGTGTAGAGGTGAAATTCGTAGATATTCGGAAG
AACACCAGAGGCGAAGGCGACTAACTGGACATGTATTGACGCTGAGGTGCGAAAGCGTGG
GGAGCAAACAGGATTAGATACCCTGGTAGTCCACGCCGTAAACGATGATAACTAGCTGTC
AGGGCTCTTGGAGCTTTGGTGGCGCAGCTAACGCGTTAAGTTATCCGCCTGGGGAGTACG
G
>I6629V002B1TI2 length=361 xy=0723_2860 region=2 run=R_2014_12_30_12_21_21_
ACGGAGGGAGCTAGCGTTATTCGGAATTACTGGGCGTAAAGCGCACGTAGGCGGCTTTGT
AAGTTAGAGGTGAGAGCCTGGAGCTCAACTCCAGAATTGCCTTTAAGACTGCATCGCTTG
AATCCAGGAGAGGTGAGTGGAATTCCGAGTGTAGAGGTGAAATTCGTAGATATTCGGAAG
AACACCAGTGGCGAAGGCGGCTCACTGGACTGGTATTGACGCTGAGGTGCGAAAGCGTGG
GGAGCAAACAGGATTAGATACCCTGGTAGTCCACGCCGTAAACGATGATAACTAGCTGTC
GGGGCTCTTAGAGCTTCGGTGGCGCAGCTAACGCATTAAGTTATCCGCCTGGGGAGTACG
G
>I6629V002B1TLL length=360 xy=0723_2951 region=2 run=R_2014_12_30_12_21_21_
ACGTAGGGTGCGAGCGTTAATCGGAATTACTGGGCGTAAAGCGTGCGCAGGCGGTTTTGT
AAGACAGAGGTGAAATCCCCGGGCTCAACCTGGGAACTGCCTTTGTGACTGCAAGGCTAG
AGTACGGCAGAGGGGGATGGAATTCCGCGTGTAGCAGTGAAATGCGTAGATATGCGGAGG
AACACCGATGGCGAAGGCAGTCCCCTGGGCCTGTACTGACGCTCATGCACGAAAGCGTGG
GGAGCAAACAGGATTAGATACCCTGGTAGTCCACGCCCTAAACGATGTCAACTGGTTGTT
GGGCCTTAACTGACTCAGTAACGAAGCTAACGCGTGAAGTTGACCGCCTGGGGAGTACGG
>I6629V002B1TMS length=361 xy=0723_2994 region=2 run=R_2014_12_30_12_21_21_
ACGGAGGGAGCTAGCGTTATTCGGAATTACTGGGCGTAAAGCGCACGTAGGCGGCTTTGT
AAGTTAGAGGTGAAAGCCTGGAGCTCAACTCCAGAATTGCCTTTAAGACTGCATCGCTTG
AATCCAGGAGAGGTGAGTGGAATTCCGAGTGTAGAGGTGAAATTCGTAGATATTCGGAAG
AACACCAGTGGCGAAGGCGGCTCACTGGACTGGTATTGACGCTGAGGTGCGAAAGCGTGG
GGAGCAAACAGGATTAGATACCCTGGTAGTCCACGCCGTAAACGATGATAACTAGCTGTC
GGGGCTCTTAGAGCTTCGGTGGCGCAGCTAACGCATTAAGTTATCCGCCTGGGGAGTACG
G
>I6629V002B1TR0 length=24 xy=0723_3182 region=2 run=R_2014_12_30_12_21_21_
GAGATGGCCGCCTGGGGAGTACGG
>I6629V002B1TS6 length=24 xy=0723_3224 region=2 run=R_2014_12_30_12_21_21_
GAGGATGCCGCCTGGGGAGTACGG
>I6629V002B1TSM length=363 xy=0723_3204 region=2 run=R_2014_12_30_12_21_21_
ACGTAGGGTGCGAGCGTTGTCCGGAATTACTGGGCGTAAAGAGCTCGTAGGCGGTTTGTC
ACGTCGTCTGTGAAATCCTAGGGCTTAACCCTGGACGTGCAGGCGATACGGGCTGACTTG
AGTACTACAGGGGAGACTGGAATTTCTGGTGTAGCGGTGGAATGCACAGATATCAGGAAG
AACACTGATGGCGAAGGCAGGTCTCTGGGTAGTAACTGACGCTGAGGAGCGAAAGCATGG
GTAGCGAACAGGATTAGATACCCTGGTAGTCCATGCCGTAAACGGTGGGCGCTAGGTGTG
GGGTTCCTTCCACGGGCTCCGCGCCGTAGCTAACGCATTAAGCGCCCCGCCTGGGGAGTA
CGG
>I6629V002B1TVE length=363 xy=0723_3304 region=2 run=R_2014_12_30_12_21_21_
ACGTAGGGTGCGAGCGTTGTCCGGAATTATTGGGCGTAAAGAGCTCGTAGGCGGTTTGTC
GCGTCTGCTGTGAAAACCCGAGGCTCAACCTCAGGCCTGCAGTGGGTACGGGCAGACTAG
AGTGCGGTAGGGGAGAATGGAATTCCTGGTGTAGCGGTGGAATGCGCAGATATCAGGAGG
AACACCGATGGCGAAGGCAGTTCTCTGGGCCGTAACTGACGCTGAGGAGCGAAAGCGTGG
GGAGCGAACAGGATTAGATACCCTGGTAGTCCACGCCGTAAACGTTGGGCGCTAGATGTG
GGGACCATTCCACGGTTTCCGTGTCGCAGCTAACGCATTAAGCGCCCCGCCTGGGGAGTA
CGG
>I6629V002B1TZB length=361 xy=0723_3445 region=2 run=R_2014_12_30_12_21_21_
GCGGAGGGAGCTAGCGTTGTTCGGAATTACTGGGCGTAAAGCGCACGTAGGCGGCTATTC
AAGTCAGAGGTGAAAGCCCGGGGCTCAACCCCGGAACTGCCTTTGAAACTAGGTAGCTAG
AATCTTGGAGAGGTCAGTGGAATTCCGAGTGTAGAGGTGAAATTCGTAGATATTCGGAAG
AACACCAGTGGCGAAGGCGACTGACTGGACAAGTATTGACGCTGAGGTGCGAAAGCGTGG
GGAGCAAACAGGATTAGATACCCTGGTAGTCCACGCCGTAAACGATGATAACTAGCTGTC
CGGTCACTTGGTGATTGGGTGGCGCAGCTAACGCATTAAGTTATCCGCCTGGGGAGTACG
G
>I6629V002B1UA7 length=361 xy=0723_3873 region=2 run=R_2014_12_30_12_21_21_
ACGGAGGGTGCAAGCGTTAATCGGAATTACTGGGCGTAAAGCGCACGCAGGCGGTTTGTT
AAGTCAGATGTGAAATCCCCGGGCTCAACCTGGGAACTGCATCTGATACTGGCAAGCTTG
AGTCTAGTAGAGGGGGGTAGAATTCCGGGTGTAGCGGTGAAATGCGTAGAGATCTGGAGG
AATACCGGTGGCGAAGGCGGCCCCCTGGACGAAGACTGACGCTCAGGTGCGAAAGCGTGG
GGAGCAAACAGGATTAGATACCCTGGTAGTCCACGCCGTAAACGATGTCGACTTGGAGGT
TGTGCCCCTGAGGCGTGGCTTCCGGAGCTAACGCGTTAAGTCGGCCGCCTGGGGAGTACG
G
>I6629V002B1UEJ length=364 xy=0723_3993 region=2 run=R_2014_12_30_12_21_21_
ACGGAGGGAGCTACGCGTTAGTTCGGAAGTTACTGGGCGTAAAGCGCACGTAGGCGGCTT
TGGTAAGTTAGAGGTGAAAGCCTGGAGCTCAACTCCAGAATTGCCTTTAAGACTGCATCG
CTTGAATCCAGGGGAGGTGAGTGGAATTCCGAGTGTAGAGGTGAAATTCGTAGATATTCG
GAAGAACACCAGTGGCAAGGCGGCTCACTGGACTGGTATTGACGCTGAGGTGCGAAAGCG
TGGGGAGCAAACAGGATTAGATACCCTGGTAGTCCACGCCGTAAACGATGATAACTAGCT
GTCGGGGCTCTTAGAGCTTCGGTGGCGCAGCTAACGCATTAAGTTATCCGCCTGGGGAGT
ACGG
>I6629V002B1UKY length=361 xy=0724_0128 region=2 run=R_2014_12_30_12_21_21_
ACGGAGGGAGCTAGCGTTATTCGGAATTACTGGGCGTAAAGCGCACGTAGGCGGCTTTGT
AAGTTAGAGGTGAAAGCCTGGAGCTCAACTCCAGAATTGCCTTTAAGACTGCATCGCTTG
AATCCAGGAGAGGTGAGTGGAATTCCGAGTGTAGAGGTGAAATTCGTAGATATTCGGAAG
AACACCAGTGGCGAAGGCGGCTCACTGGACTGGTATTGACGCTGAGGTGCGAAAGCGTGG
GGAGCAAACAGGATTAGATACCCTGGTAGTCCACGCCGTAAACGATGATAACTAGCCGTC
GGGGCTCTTAGAGCTTCGGTGGCGCAGCTAACGCATTAAGTTATCCGCCTGGGGAGTACG
G
>I6629V002B1UQN length=360 xy=0724_0333 region=2 run=R_2014_12_30_12_21_21_
GCGTAGGGTGCAAGCGTTAATCGGAATTACTGGGCGTAAAGCGTGCGCAGGCGGTTGTGC
AAGACAGATGTGAAATCCCCGGGCTTAACCTGGGAATTGCATTTGTGACTGCACGGCTAG
AGTGTGTCAGAGGGGGGTAGAATTCCACGTGTAGCAGTGAAATGCGTAGAGATGTGGAGG
AATACCGATGGCGAAGGCAGCCCCCTGGGATAACACTGACGCTCATGCACGAAAGCGTGG
GGAGCAAACAGGATTAGATACCCTGGTAGTCCACGCCCTAAACGATGTCAACTAGTTGTC
GGGTCTTAATTGACTTGGTAACGCAGCTAACGCGTGAAGTTGACCGCCTGGGGAGTACGG
>I6629V002B1UR1 length=363 xy=0724_0383 region=2 run=R_2014_12_30_12_21_21_
GCGGAGGGAGCTAGCGGTTATTCGGAATTACTGGGCGTAAAGCGCACGTAGGCGGCGTTT
GTAAGTCAGAGGTGAAAGCCTGGAGCTCAACTCCAGAATTGCCTTTAAGACTGCATCGCT
TGAATCCAGGAGAGGTGAGTGGAATTCCGAGTGTAGAGGTGAAATTCGTAGATATTCGGA
AGAACACCAGTGGCGAAGGCGGCTCACTGGACTGGTATTGACGCTGAGGTGCGAAAGCGT
GGGGAGCAAACAGGATTAGATACCCTGGTAGTCCACGCCGTAAACGATGATAACTAGCTG
TCGGGGCTCTTAGAGCTTCGGTGGCGCAGCTAACGCATTAAGTTATCCGCCTGGGGAGTA
CGG
>I6629V002B1URF length=24 xy=0724_0361 region=2 run=R_2014_12_30_12_21_21_
GAGATGGCCGCCTGGGGAGTACGG
>I6629V002B1UU7 length=361 xy=0724_0497 region=2 run=R_2014_12_30_12_21_21_
ACGGAGGGAGCTAGCGTTATTCGGAATTACTGGGCGTAAAGCGCACGTAGGCGGCTTTGT
AAGTTAGAGGTGAAAGCCTGGAGCTCAACTCCAGAATTGCCTTTAAGACTGCATCGCTTG
AATCCAGGAGAGGTGAGTGGAATTCCGAGTGTAGAGGTGAAATTCGTAGATATTCGGAAG
AACACCAGTGGCGAAGGCGGCTCACTGGACTGGTATTGACGCTGAGGTGCGAAAGCGTGG
GGAGCAAACAGGATTAGATACCCTGGTAGTCCACGCCGTAAACGATGATAACTAGCTGTC
GGGGCTCTTAGAGCTTCGGTGGCGCAGCTAACGCATTAAGTTATCCGCCTGGGGAGTACG
G
>I6629V002B1V1K length=362 xy=0724_2022 region=2 run=R_2014_12_30_12_21_21_
ACAGAGGATGCAAGCGTTATCCGGAATGATTGGGCGTAAAGCGTCTGTAGGTGGCTTTTT
AAGTCCGCCGTCAAATCCCAGGGCTCAACCCTGGACAGGCGGTGGAAACTACCAAGCTGG
AGTACGGTAGGGGCAGAGGGAATTTCCGGTGGAGCGGTGAAATGCGTAGAGATCGGAAAG
AACACCAATGGCGAAAGCACTCTGCTGGGCCGACACTGACACTGAGAGACGAAAGCTAGG
GGAGCAAATGGGATTAGATACCCCAGTAGTCCTAGCCGTAAACGATGGATACTAAGCGCT
GTGCGTATCGACCCGTGCAGTGCTGTAGCTAACGCGTTAAGTATCCCGCCTGGGGAGTAC
GG
>I6629V002B1V2G length=361 xy=0724_2054 region=2 run=R_2014_12_30_12_21_21_
ACGGAGGGAGCTAGCGTTATTCGGAATTACTGGGCGTAAAGCGCACGTAGGCGGCTTTGT
AAGTTAGAGGTGAAAGCCTGGAGCTCAACTCCAGAATTGCCTTTAAGACTGCATCGCTTG
AATCCAGGAGAGGTGAGTGGAATTCCGAGTGTAGAGGTGAAATTCGTAGATATTCGGAAG
AACACCAGTGGCGAAGGCGGCTCACCGGACTGGTATTGACGCTGAGGTGCGAAAGCGTGG
GGAGCAAACAGGATTAGATACCCTGGTAGTCCACGCCGTAAACGATGATAACTAGCTGTC
GGGGCTCTTAGAGCTTCGGTGGCGCAGCTAACGCATTAAGTTATCCGCCTGGGGAGTACG
G
>I6629V002B1V3G length=23 xy=0724_2090 region=2 run=R_2014_12_30_12_21_21_
GAGATGCCGCCTGGGGAGTACGG
>I6629V002B1VCN length=24 xy=0724_1125 region=2 run=R_2014_12_30_12_21_21_
GAGATGGCCGCCTGGGGAGTACGG
>I6629V002B1VE3 length=24 xy=0724_1213 region=2 run=R_2014_12_30_12_21_21_
GGAGATGGCCGCCTGGGGAGTACG
>I6629V002B1VJO length=361 xy=0724_1378 region=2 run=R_2014_12_30_12_21_21_
GCGGAGGGAGCTAGCGTTATTCGGAATTACTGGGCGTAAAGCGCACGTAGGCGGCTTTGT
AAGTTAGAGGTGAAAGCCTGGAGCTCAACTCCAGAATTGCCTTTAAGACTGCATCGCTTG
AATCCAGGAGAGGTGAGTGGAATTCCGAGTGTAGAGGTGAAATTCGTAGATATTCGGAAG
AACACCAGTGGCGAAGGCGGCTCACTGGACTGGTATTGACGCTGAGGTGCGAAAGCGTGG
GGAGCAAACAGGGTTAGATACCCTGGTAGTCCACGCCGTAAACGATGATAACTAGCTGTC
GGGGCTCTTAGAGCTTCGGTGGCGCAGCTAACACATTAAGTTATCCGCCTGGGGAGTACG
G
>I6629V002B1VJX length=361 xy=0724_1387 region=2 run=R_2014_12_30_12_21_21_
ACGAAGGGGGCTAGCGTTGCTCGGAATTACTGGGCGTAAAGGGCGCGTAGGCGGTCATTT
TAGTCAGGCGTGAAATTCCCGGGCTTAACCTGGGGACTGCGCTTGATACTGGGTGACTTG
AGGGTGGAAGGGGGTCGTGGAATTCCCAGTGTAGAGGTGAAATTCGTAGATATTGGGAAG
AACACCGGTGGCGAAGGCGGCGACCTGGTCCATTACTGACGCTGAGGCGCGACAGCGTGG
GGAGCAAACAGGATTAGATACCCTGGTAGTCCACGCCGTAAACGATGTGCGCTGGATGTT
GGGTGACCTAGTCACTCAGTGTCGTAGCCAACGCGGTAAGCGCACCGCCTGGGGAGTACG
G
>I6629V002B1VKH length=363 xy=0724_1407 region=2 run=R_2014_12_30_12_21_21_
ACGTAGGGCGCAAGCGTTATCCGGAATTATTGGGCGTAAAGAGCTCGTAGGCGGTTTGTC
GCGTCTGCTGTGAAATCCGGAGGCTCAACCTCCGGCCTGCAGTGGGTACGGGCAGACTAG
AGTGCGGTAGGGGAGATTGGAATTCCTGGTGTAGCGGTGGAATGCGCAGATATCAGGAGG
AACACCGATGGCGAAGGCAGATCTCTGGGCCGTAACTGACGCTGAGGAGCGAAAGGGTGG
GGAGCAAACAGGCTTAGATACCCTGGTAGTCCACCCCGTAAACGTTGGGAACTAGTTGTG
GGGTCCATTCCACGGATTCCGTGACGCAGCTAACGCATTAAGTTCCCCGCCTGGGGAGTA
CGG
>I6629V002B1VMY length=24 xy=0724_1496 region=2 run=R_2014_12_30_12_21_21_
GGAGATGCCGCCTGGGGAGTACGG
>I6629V002B1VNZ length=361 xy=0724_1533 region=2 run=R_2014_12_30_12_21_21_
ACGGAGGGAGCTAGCGTTATTCGGAATTACTGGGCGTAAAGCGCACGTAGGCGGCTTTGT
AAGTTAGAGGTGAAAGCCTGGAGCTCAACTCCAGAATTGCCTTTAAGACTGCATCGCTTG
AATCCAGGAGAGGTGAGTGGAATTCCGAGTGTAGAGGTGAAATTCGTAGATATTCGGAAG
AACACCAGTGGCGAAGGCGGCTCACTGGACTGGTATTGACGCTGAGGTGCGAAAGCGTGG
GGAGCAAACAGGATTAGATACCCTGGTAGTCCACGCCGTAAACGATGATAACTAGCTGTC
GGGGCTCTTAGAGCTTCGGTGGCGCAGCTAACGCATTAAGTTATCCGCTTGGGGAGTACG
G
>I6629V002B1VZA length=361 xy=0724_1940 region=2 run=R_2014_12_30_12_21_21_
ACGGAGGGAGCTAGCGTTATTCGGAATTACTGGGCGTAAAGCGCACGTAGGCGGCTTTGT
AAGTTAGAGGTGAAAGCCTGGAGCTCAACTCCAGAATTGCCTTTAAGACTGCATCGCTTG
AATCCAGGAGAGGTGAGTGGAATTCCGAGTGTAGAGGTGAAATTCGTAGATATTCGGAAG
AACACCAGTGGCGAAGGCGGCTCACTGGACTGGTATTGACGCTGAGGTGCGAAAACGTGG
GGAGCAAACAGGATTAGATACCCTGGTAGTCCACGCCGTAAACGATGATAACTAGCTGTC
GGGGCTCTTAGAGCTTCGGTGGCGCAGCTAACGCATTAAGTTATCCGCCTGGGGAGTACG
G
>I6629V002B1W0E length=24 xy=0724_3276 region=2 run=R_2014_12_30_12_21_21_
GAGATGGCCGCCTGGGGAGTACGG
>I6629V002B1W6U length=360 xy=0724_3508 region=2 run=R_2014_12_30_12_21_21_
GCGTAGGGTGCAAGCGTTAATCGGAATTACTGGGCGTAAAGCGTGCGCAGGCGGTTTTGT
AAGACAGAGGTGAAATCCCCGGGCTCAACCTGGGAACTGCCTTTGTGACTGCAAGGCTGG
AGTGCGGCAGAGGGGGATGGAATTCCGCGTGTAGCAGTGAAATGCGTAGATATGCGGAGG
AACACCGATGGCGAAGGCAATCCCCCGGGCCTGCACTGACGCTCATGCACGAAAGCGTGG
GGAGCAAACAGGATTAGATACCCTGGTAGTCCACGCCCTAAACGATGTCAACTGGTTGTT
GGGTCTTCACTGACTCAGTAACGAAGCTAACGCGTGAAGTTGACCGCCTGGGGAGTACGG
>I6629V002B1W70 length=52 xy=0724_3550 region=2 run=R_2014_12_30_12_21_21_
GAGATGCCCGCCTGGGGAGTACGGCTGAGACTCCCAAGGCACACAGGGGATA
>I6629V002B1W7W length=361 xy=0724_3546 region=2 run=R_2014_12_30_12_21_21_
GCGGAGGGGGCTAGCGTTGTTCGGAATTACTGGGCGTAAAGCGCACGTAGGCGGCTTTGT
AAGTTAGAGGTGAAAGCCTGGAGCTTAACTCCAGAACTGCCTTTAAGACTGCATCGCTTG
AATCCGGGAGAGGTGAGTGGAATTCCGAGTGTAGAGGTGAAATTCGTAGATATTCGGAAG
AACACCAGTGGCGAAGGCGGCTCCCTGGACCGGTATTGGCGCTGAGGTGCGAAAGCGTGG
GGAGCAAACAGGATTAGATACCCTGGTAGTCCACGCCGTAAACGATGATAACTAGCTGTC
CGGGGACTTGGTCTTTGGGTGGCGCAGCTAACGCATTAAGTTATCCGCCTGGGGAGTACG
G
>I6629V002B1WAP length=361 xy=0724_2351 region=2 run=R_2014_12_30_12_21_21_
ACAGAGGGTGCAAGCGTTAATCGGAATTACTGGGCGTAAAGCGCGCGTAGGTGGTTCGTT
AAGTTGGATGTGAAAGCCCCGGGCTCAACCTGGGAACTGCATCCAAAACTGGCGAGCTAG
AGTATGGTAGAGGGTGGTGGAATTTCCTGTGTAGCGGTGAAATGCGTAGATATAGGAAGG
AACACCAGTGGCGAAGGCGACCACCTGGACTGATACTGACACTGAGGTGCGAAAGCGTGG
GGAGCAAACAGGATTAGATGCCCTGGTAGTCCACGCCGTAAACGATGTCAACTAGCCGTT
GGAATCCTTGAGATCTTAGTGGCGCAGCTAACGCATTAAGTTGACCGCCTGGGGAGTACG
G
>I6629V002B1WBJ length=360 xy=0724_2381 region=2 run=R_2014_12_30_12_21_21_
ACGTAGGGTGCAAGCGTTAATCGGAATTACTGGGCGTAAAGCGTGCGCAGGCGGTTTTGT
AAGACAGTGGTGAAATCCCCGGGCTCAACCTGGGAACTGCCATTGTGACTGCAAGGCTAG
AGTGCGGCAGAGGGGGATGGAATTCCGCGTGTAGCAGTGAAATGCGTAGATATGCGGAGG
AACACCGATGGCGAAGGCAATCCCCTGGGCCTGCACTGACGCTCATGCACGAAAGCGTGG
GGAGCAAACAGGATTAGATACCCTGGTAGTCCACGCCCTAAACGATGTCAACTGGTTGTT
GGGTCTTAACTGACTCAGTAACGAAGCTAACGCGTGAAGTTGACCGCCTGGGGAGTACGG
>I6629V002B1WDF length=24 xy=0724_2449 region=2 run=R_2014_12_30_12_21_21_
GAGATGGCCGCCTCGGGAGTACGG
>I6629V002B1WL6 length=361 xy=0724_2764 region=2 run=R_2014_12_30_12_21_21_
ACGGAGGGAGCTAGCGTTATTCGGAATTACTGGGCGTAAAGCGCACGTAGGCGGCTTTGT
AAGTTAGAGGTGAAAGCCTGGAGCTCAACTCCAGAATTGCCTTTAAGACTGCATCGCTTG
AATCCAGGAGAGGTGAGTGGAATTCCGAGTGTAGAGGTGAAATTCGTAGATATTCGGAAG
AACACCAGTGGCGAAGGCGGCTCACTGGACTGGTATTGACGCTGAGGCGCGAAAGCGTGG
GGAGTAAACAGGATTAGATACCCTGGTAGTCCACGCCGTAAACGATGATAACTAGCTGTC
GGGGCTCTTAGAGCTTCGGTGGCGCAGCTAACGCATTAAGTTATCCGCCTGGGGAGTACG
G
>I6629V002B1WOB length=349 xy=0724_2841 region=2 run=R_2014_12_30_12_21_21_
ACGAAGGGTGCAAGCGTTAATCGGAATTACTGGGCGTAAAGCGCGCGTAGGTGGTTCAGC
AAGTTGGAGGTGAAATCCCCGGGCTCAACCTGGGAACTGCCTCCAAAACTACTGAGCTAG
AGTACGGTAGAGGGTAGTGGAATTTCCTGTGTAGCGGTGAAATGCGTAGATATAGGAAGG
AACACCAGTGGCGAAGGCGACTACCTGGACTGATACTGACACTGAGGTGCGAAAGCGTGG
GGAGCAAACAGGATTAGATACCCTGGTAGTCCACGCCGTAAACGATGTCGACTAGCCGTT
GGGATCCTTGAGATCTTAGTGGCGCAGCTAACGCATTAAGTCGACCGCC
>I6629V002B1WPP length=361 xy=0724_2891 region=2 run=R_2014_12_30_12_21_21_
ACAGAGGGTGCAAGCGTTAATCGGAATTACTGGGCGTAAAGGGAGCGTAGGTGGCTCGAT
AAGTCAGATGTGAAATCCCCGGGCTTAACCTGGGAACTGCATCTGATACTGTTGAGCTAG
AGTATGTGAGAGGAAGGTAGAATTCCAGGTGTAGCGGTGAAATGCGTAGAGATCTGGAGG
AATACCGATGGCGAAGGCAGCCTTCTGGCATAATACTGACACTGAGGCTCGAAAGCGTGG
GTAGCGAACAGGATTAGATACCCTGGTAGTCCACGCCGTAAACGATGTCTACTAGTCGTT
GGGTCCCTTGAGGACTTAGTGACGCAGCTAACGCAATAAGTAGACCGCCTGGGGAGTACG
G
>I6629V002B1WSM length=361 xy=0724_2996 region=2 run=R_2014_12_30_12_21_21_
ACGGAGGGAGCTAGCGTTGTTCGGAATTACTGGGCGTAAAGCGCGCGTAGGCGGCTGCTC
AAGTCAGAGGTGAAAGCCCGGGGCTCAACCCCGGAACTGCCTTTGAAACTAGGTAGCTAG
AATCTTGGAGAGGTCAGTGGAATTCCGAGTGTAGAGGTGAAATTCGTAGATATTCGGAAG
AACACCAGTGGCGAAGGCGACTGACTGGACAAGTATTGACGCTGAGGTGCGAAAGCGTGG
GGAGCAAACAGGATTAGATACCCTGGTAGTCCACGCCGTAAACGATGATAACTAGCTGTC
CGGGCACTTGGTGCTTGGGTGGCGCAGCTAACGCATTAAGTTATCCGCCTGGGGAGTACG
G
>I6629V002B1WTA length=24 xy=0724_3020 region=2 run=R_2014_12_30_12_21_21_
GAGATGGCCGCCTGGGGAGTACGG
>I6629V002B1WWX length=361 xy=0724_3151 region=2 run=R_2014_12_30_12_21_21_
ACGGAGGGAGCTAGCGTTATTCGGAATTACTGGGCGTAAAGCGCACGTAGGCGGCTTTGT
AAGCTAGAGGTGAAAGCCTGGAGCTCAACTCCAGAATTGCCTTTAAGACTGCATCGCTTG
AATCCAGGAGAGGTGAGTGGAATTCCGAGTGTAGAGGTGAAATTCGTAGATATTCGGAAG
AACACCAGTGGCGAAGGCGGCTCACTGGACTGGTATTGACGCTGAGGTGCGAAAGCGTGG
GGAGCAAACAGGATTAGATACCCTGGTAGTCCACGCCGTAAACGATGATAACTAGCTGTC
GGGGCTCTTAGAGCTTCGGTGGCGCAGCTAACGCATTAAGTTATCCGCCTGGGGAGTACG
G
>I6629V002B1WY1 length=355 xy=0724_3227 region=2 run=R_2014_12_30_12_21_21_
ACGTAGGGTGCGAGCGTTAATCGGATTTACTGGGCGTAAAGCGTGCGCAGGCGGCCCGTT
AAGACAGGTGTGAAATCCCTGGGCTCAACCTAGGAATTGCGCTTGTGACTGGCGGGCTCG
AGTACGGTAGAGGGGGGTGGAATTCCTGGTGTAGCAGTGAAATGCGTAGAGATCAGGAGG
AACACCGATGGCGAAGGCAGCCCCCTGGGCCTGTACTGACGCTCATGCACGAAAGCGTGG
GGAGCAAACAGGATTAGATACCCTGGTAGTCCACGCCCTAAACGATGGGTACTAGCCGTT
TGGTGCGCGATAGCGCTGAGTGGCGAAGCTAACGCGTGAAGTACCCCGCTGGGGA
>I6629V002B1X14 length=361 xy=0725_0538 region=2 run=R_2014_12_30_12_21_21_
ACAGAGGGTGCAAGCGTTAATCGGAATTACTGGGCGTAAAGCGCGCGTAGGTGGTTTGTT
AAGTTGGATGTGAAAGCCCCGGGCTCAACCTGGGAACTGCATCCTAAACTGGCGAGCTAG
AGTACGGTAGAGGGTGGTGGAATTTCCTGTGTAGCGGTGAAATGCGTAGATATAGGAAGG
AACACCAGTGGCGAAGGCGACCACCTGGACTGATACTGACACTGAGGTGCGAAAGCGTGG
GGAGCAAACAGGATTAGATACCCTGGTAGTCCACGCCGTAAACGATGTCAACTAGCCGTT
GGAATCCTTGAGATTTTAGTGGCGCAGCTAACGCATTAAGTTGACCGCCTGGGGAGTACG
G
>I6629V002B1X1A length=24 xy=0725_0508 region=2 run=R_2014_12_30_12_21_21_
GATATGGCCGCCTGGGGAGTACGG
>I6629V002B1X50 length=360 xy=0725_0678 region=2 run=R_2014_12_30_12_21_21_
ACGGAGGGGGCTAGCGTTGTTCGGAATTACTGGGCGTAAAGCGCACGTAGGCGGCTTTGT
AAGTCAGAGGTGAAAGCCTGGAGCTCAACTCCAGAACTGCCTTTGAGACTGCATCGCTTG
AATCCAGGAGAGGTGAGTGGAATTCCGAGTGTAGAGGTGAAATTCGTAGATATTCGGAAG
AACACCAGTGGCGAAGGCGGCTCACTGGACTGGTATTGACGCTGAGGTGCGAAAGCGTGG
GGAGCAAACAGGATTAGATACCCTGGTAGTCCACGCCGTAGACGATGATAACTAGCTGTC
CGGAAACTTGGTTTTGGGTGGCGCAGCTAACGCATTAAGTTATCCGCCTGGGGAGTACGG
>I6629V002B1X5C length=360 xy=0725_0654 region=2 run=R_2014_12_30_12_21_21_
ACGTAGGGTGCAAGCGTTAATCGGAATTACTGGGCGTAAAGCGTGCGCAGGCGGTTTTGT
GAGACAGTGGTCGAAATCCCCGGGCTCAACCTGGGAACTGCCATTGTGACTGCAAGGCTG
GAGTGGCGGCAGAGGGGGATGGAATTCCGCGTGTAGCAGTGAAATGCGTAGATATGCGGA
GGAACACCGATCGGCGAAGGCAATCCCCTGGGCCTGCACTGACGCTCATGCACGAAAGCG
TGGGGAGCAAACAGGATTAGATAACCCTGGTAGTCCACGCCCTTAAACGATGTCAACTGG
TTGTTGGGAATTTATTTTCTCAGTAACGAAGCTAACGCGTGGAAGTTGACCGCCTGGGGA
>I6629V002B1X7P length=363 xy=0725_0739 region=2 run=R_2014_12_30_12_21_21_
ACGTAGGGCGCAAGCGTTATCCGGAATTATTGGGCGTAAAGAGCTCGTAGGCGGTTTGTC
GCGTCTGCTGTGAAATCCGGAGGCTCAACCTCCGGCCTGCAGTGGGTACGGGCAGACTAG
AGTGCGGTAGGGGAGATTGGAATTCCTGGTGTAGCGGTGGAATGCGCAGATATCAGGAGG
AACACCGATGGCGAAGGCAGATCTCTGGGCCGTAACTGACGCTGAGGAGCGAAAGGGTGG
GGAGCAAACAGGCTTAGATACCCTGGTAGTCCACCCCGTAAACGTTGGGAACTAGTTGTG
GGGTCCATTCCACGGATTCCGTGACGCAGCTAACGCATTAAGTTCCCCGCCTGGGGAGTA
CGG
>I6629V002B1X95 length=360 xy=0725_0827 region=2 run=R_2014_12_30_12_21_21_
ACGTAGGGTGCAAGCGTTAATCGGAATTACTGGGCGTAAAGCGTGCGCAGGCGGTTTTGT
AAGACAGAGGTGAAATCCCCGGGCTCAACCTGGGAACTGCCTTTGTGACTGCAAGGCTAG
AGTACGGCAGAGGGGGATGGAATTCCGCGTGTAGCAGTGAAATGCGTAGATATGCGGAGG
AACACCGATGGCGAAGGCAATCCCCTGGGCCTGTACTGACGCTCATGCACGAAAGCGTGG
GGAGCAAACAGGATTAGATACCCTGGTAGTCCACGCCCTAAACGATGTCAACTGGTTGTT
GGGTCTTAACTGACTCAGTAACGAAGCTAACGCGTGAAGTTGGCCGCCTGGGGAGTACGG
>I6629V002B1XAY length=363 xy=0724_3656 region=2 run=R_2014_12_30_12_21_21_
ACGTAGGGCGCAAGCGTTATCCGGAATTATTGGGCGTAAAGAGCTCGTAGGCGGTTTGTC
GCGTCTGCCGTGAAAGTCCGAGGCTCAACTTCGGATCTGCGGTGGGTACGGGCAGACTAG
AGTGATGTAGGGGAGACTGGAATTCCTGGTGTAGCGGTGAAATGCGCAGATATCAGGAGG
AACACCGATGGCGTAGGCAGGTCTCTGGGCATCTACTGACGCTGAGGAGCGAAAGCATGG
GGAGCGAACAGGATTAGATACCCTGGTAGTCCATGCCGTAAACGTTGGGCACTAGGTGTG
GGGGACATTCCACGTTTTCCGCGCCGTAGCTAACGCATTAAGTGCCCCGCCTGGGGAGTA
CGG
>I6629V002B1XIW length=24 xy=0724_3942 region=2 run=R_2014_12_30_12_21_21_
GAGATGGCCGCCTGGGGAGTACGG
>I6629V002B1XJA length=269 xy=0724_3956 region=2 run=R_2014_12_30_12_21_21_
ACAGAGGGTGCAAGCGTTAATCGGAATTACTGGGCGTAAAGCGCGCGTAGGTGGTTCGTT
AAGTTGGATGTGAAAGCCCCGGGCTCAACCTGGGAACTGCATCCAAAACTGGCGAGCTAG
AGTATGGTAGAGGGTGGTGGAATTTCCTGTGTAGCGGTGAAATGCGTAGATATAGGAAGG
AACACCAGTGGCGAAGGCGACCACCTGGACTGATACTGACACTGAGGTGACGAAAGCGGT
GGGGAGACAAACGAGGTATTAGACTACCC
>I6629V002B1XLL length=361 xy=0724_4039 region=2 run=R_2014_12_30_12_21_21_
ACAGAGGGTGCAAGCGTTAATCGGAATTACTGGGCGTAAAGCGAGCGTAGGTGGCTTGAT
AAGTCAGATGTGAAAGCCCCGGGCTTAACCTGGGAACGGCATCTGATACTGTTGAGCTAG
AGTAGGTGAGAGGAAGGTAGAATTCCAGGTGTAGCGGTGAAATGCGTAGAGATCTGGAGG
AATACCGATGGCGAAGGCAGCCTTCTGGCATCATACTGACACTGAGGCTCGAAAGCGTGG
GTAGCAAACAGGATTAGATACCCTGGTAGTCCACGCCGTAAACGATGTCTACTAGTCGTT
GGGTCCCTTGAGGACTTAGTGACGCAGCTAACGCAATAAGTAGACCGCCTGGGGAGTACG
G
>I6629V002B1XP8 length=362 xy=0725_0110 region=2 run=R_2014_12_30_12_21_21_
ACGGAGGGGGCTAGCGTTGTTCGGAATTACTGGGCGTAAAGCGCGCGTAGGTGGCTTTGT
AAGTTAGAGGTGAAAGCCCGGAGCTCAACTTCGGAATTGCCTTTAAGACTGCATCGCTTG
AACACGGGAGAGGTGAGTGGAATTCCGAGTGTAGAGGTGAAATTCGTAGATATTCGGAAG
AACACCAGTGGCGAAGGCGACTCACTGGACCGTTGTTGACGCTGAGGTGCGAAAGCGTGG
GGAGCAAACAGGATTAGATACCCTGGTAGTCCACGCCGTAAACGATGATAACTAGCTGTC
TGGGTGCTTGGCACGTTAGGTGGCGCAGCTAACGCGTTAAGTTATCCGCCTGGGGAGTAC
GG
>I6629V002B1XSC length=24 xy=0725_0186 region=2 run=R_2014_12_30_12_21_21_
GAGATGGCCGCCTGGGGAGTACGG
>I6629V002B1XX7 length=23 xy=0725_0397 region=2 run=R_2014_12_30_12_21_21_
GAGATGCCGCCTGGGGAGTACGG
>I6629V002B1XYW length=361 xy=0725_0422 region=2 run=R_2014_12_30_12_21_21_
ACGGAGGGAGCTAGCGTTATTCGGAATTACTGGGCGTAAAGCGCACGTAGGCGGCTTTGT
AAGTTAGAGGTGAAAGCCTGGAGCTCAACTCCAGAATTGCCTTTAAGACTGCATCGCTTG
AATCCAGGAGAGGTGAGTGGAATTCCGAGTGTAGAGGTGAAATTCGTAGATATTCGGAAG
AACACCAGTGGCGAAGGCGGCTCACTGGACTGGTATTGACGCTGAGGTGCGAAAGCGTGG
GGAGCAAACAGGATTAGATACCCTGGTAGTCCACGCCGTAAACGATGATGACTAGCTGTC
GGGGCTCTTAGAGCTTCGGTGGCGCAGCTAACGCATTAAGTTATCCGCCTGGGGAGTACG
G
>I6629V002B1XZT length=361 xy=0725_0455 region=2 run=R_2014_12_30_12_21_21_
ACGGAGGGAGCTAGCGTTATTCGGAATTACTGGGCGTAAAGCGCACGTAGGCGGCTTTGT
AAGTTAGAGGTGAAAGCCTGGAGCTCAACTCCAGAATTGCCTTTAAGACTGCATCGCTTG
AATCCAGGAGAGGTGAGTGGAATTCCGAGTGTAGAGGTGAAATTCGTAGATATTCGGAAG
AACACCAGTGGCGAAGGCGGCTCACCGGACTGGTATTGACGCTGAGGTGCGAAAGCGTGG
GGAGCAAACAGGATTAGATACCCTGGTAGTCCACGCCGTAAACGATGATAACTAGCTGTC
GGGGCTCTTAGAGCTTCGGTGGCGCAGCTAACGCATTAAGTTAGCCGCCTGGGGAGTACG
G
>I6629V002B1Y1Y length=360 xy=0725_1828 region=2 run=R_2014_12_30_12_21_21_
ACGAAGGGGGCTAGCGTTGCTCGGAATCACTGGGCGTAAAGGGCGCGTAGGCGGCTGATT
TAGTCGAGGGTGAAAGCCCGTGGCTCAACCACGGAATGGCCTTCGATACTGGTTGGCTTG
AGACCGGAAGAGGACAGCGGAACTGCGAGTGTAGAGGTGAAATTCGTAGATATTCGCAAG
AACACCAGTGGCGAAGGCGGCTGTCTGGTCCGGTTCTGACGCTGAGGCGCGAAAGCGTGG
GGAGCAAACAGGATCAGATACCCTGGTAGTCCACGCTGTAAACGATGGATGCTAGCCGTT
GGGGTGCATGCACCTCAGTGGCGCCGCTAACGCATTAAGCATTCCGCCTGGGGAGTACGG
>I6629V002B1Y3O length=360 xy=0725_1890 region=2 run=R_2014_12_30_12_21_21_
ACGGAGGGGGCTAGCGTTGTTCGGAATTACTGGGCGTAAAGCGCACGTAGGCGGACTGGA
AAGTCAGAGGTGAAATCCCAGGGCTCAACCTTGGAACTGCCTTTGAAACTATCAGTCTGG
AGTTCGAGAGAGGTGAGTGGAATTCCGAGTGCAGAGGTGAAATTCGTAGATATTCGGAGG
AACACCAGTGGCGAAGGCGGCTCACTGGCTCGATACTGACGCTGAGGTGCGAAAGCGTGG
GGAGCAAACAGGATTAGATACCCTGGTAGTCCACGCCGTAAACGATGAATGCCAGACGTC
GGCAAGCATGCTTGTCGGTGTCACACCTAACGGATTAAGCATTCCGCCTGGGGAGTACGG
>I6629V002B1Y3V length=361 xy=0725_1897 region=2 run=R_2014_12_30_12_21_21_
ACGGAGGGAGCTAGCGTTATTCGGAATTACTGGGCGTAAAGCGCACGTAGGCGGCTTTGT
AAGTTAGAGGTGAAAGCCTGGAGCTCAACTCCAGAATTGCCTTTAAGACTGCATCGCTTG
AATCCAGGAGAGGTGAGTGGAATTCCGAGTGTAGAGGTGAAATTCGTAGATATTCGGAAG
AACACCAGTGGCGAAGGCGGCTCACTGGACTGGTATTGACGCTGAGGTGCGAAAGCGTGG
GGAGCAAACAGGATTAGATACCCTGGTAGTCCACGCCGTAAACGATGATAACTAGCTGTC
GGGGCTCTTAGAGCTTCGGTGGCGCAGCTAACGCATTAAGTTATCCGCCTGGGGAGTACG
G
>I6629V002B1Y4S length=24 xy=0725_1930 region=2 run=R_2014_12_30_12_21_21_
GAGATGGCCGCCTGGGGAGTACGG
>I6629V002B1Y55 length=361 xy=0725_1979 region=2 run=R_2014_12_30_12_21_21_
ACGGAGGGAGCTAGCGTTATTCGGAATTACTGGGCGTAAAGCGCACGTAGGCGGCTTTGT
AAGTTAGAGGTGAAAGCCTGGAGCTCAACTCCAGAATTGCCTTTAAGACTGCATCGCTTG
AATCCAGGAGAGGTGAGTGGAATTCCGAGTGTAGAGGTGAAATTCGTAGATATTCGGAAG
AACACCAGTGGCGAAGGCGGCTCACTGGTCTGGTATTGACGCTGAGGTGCGAAAGCGTGG
GGAGCAAACAGGATTAGATACCCTGGTAGTCCACGCCGTAAACGATGATAACTAGCTGTC
GGGGCTCTTAGAGCTTCGGTGGCGCAGCTAACGCATTAAGTTATCCGCCTGGGGAGTACG
G
>I6629V002B1Y61 length=361 xy=0725_2011 region=2 run=R_2014_12_30_12_21_21_
ACGGAGGGAGCTAGCGTTATTCGGAATTACTGGGCGTAAAGCGCACGTAGGCGGCTTTGT
AAGTTAGAGGTGAAAGCCTGGAGCTCAACTCCAGAATTGCCTTTAAGACTGCATCGCTTG
AATCCAGGAGAGGTGAGTGGAATTCCGAGTGTAGAGGTGAAATTCGTAGATATTCGGAAG
AACACCAGTGGCGAAGGCGGCTCACTGGACTGGTATTGACGCTGAGGTGCGAAAGCGTGG
GGAGCAAACAGGATTAGATACCCTGGTAGTCCACGCCGTAAACGATGATAACTAGCTGTC
GGGGCTCTTAGAGCTTCGGTGGCGCAGCTAACGCATTAAGTTAGCCGCCTGGGGAGTACG
G
>I6629V002B1Y9A length=359 xy=0725_2092 region=2 run=R_2014_12_30_12_21_21_
ACGAAGGGGGCTAGCGTTGCTCGGAATCACTGGGCGTAAAGGGCGCGTAGGCGGCCGATT
GAGTCGGGGGTGAAAGCCTGTGGCTCAACCACAGAATTGCCTTCGATACTGGTTGGCTTG
AGACCGGAAGAGACAGCGGAACTGCGAGTGTAGAGGTGAAATTCGTAGATATTCGCAAGA
ACACCAGTGGCGAAGGCGGCTGTCTGGTCCGGTTCTGACGCTGAGGCGCGAAAGCGTGGG
GAGCAAACAGGATTAGATACCCTGGTAGTCCACGCCGTAAACGATGAATGCCAGCCGTTG
GTCTGCTTGCAGGTCAGTGGCGCCGCTAACGCATTAAGCATTCCGCCTGGGGAGTACGG
>I6629V002B1Y9D length=360 xy=0725_2095 region=2 run=R_2014_12_30_12_21_21_
ACGTAGGGTGCAAGCGTTAATCGGAATTACTGGGCGTAAAGCGTGCGCAGGCGGTTTTGT
AAGTCTGTCGTGAAATCCCCGGGCTCAACCTGGGAATTGCGATGGAGACTGCAAGGCTAG
AATCTGGCAGAGGGGGGTAGAATTCCACGTGTAGCAGTGAAATGCGTAGAGATGTGGAGG
AACACCGATGGCGAAGGCAGCCCCCTGGGTCAAGATTGACGCTCATGCACGAAAGCGTGG
GGAGCAAACAGGATTAGATACCCTGGTAGTCCACGCCCTAAACGATGTCTACTAGTTGTC
GGGTTTTAATTAACTTGGTAACGCAGCTAACGCGTGAAGTAGACCGCCTGGGGAGTACGG
>I6629V002B1YAR length=361 xy=0725_0849 region=2 run=R_2014_12_30_12_21_21_
ACAGAGGGTGCAAGCGTTAATCGGAATTACTGGGCGTAAAGCGCGCGTAGGTGGTTTGTT
AAGTTGGATGTGAAATCCCCGGGCTCAACCTGGGAACTGCATTCAAAACTGACTGACTAG
AGTATGGTAGAGGGTGGTGGAATTTCCTGTGTAGCGGTGAAATGCGTAGATATAGGGAGG
AACACCAGTGGCGAAGGCGACCACCTGGACTAATACTGACACTGAGGTGCGAAAGCGTGG
GGAGCAAACAGGATTAGATACCCTGGTAGTCCACGCCGTAAACGATGTCAACTAGCCGTT
GGAAGCCTTGAGCTTTTAGTGGCGCAGCTAACGCATTAGGTTGACCGCCTGGGGAGTACG
G
>I6629V002B1YD8 length=361 xy=0725_0974 region=2 run=R_2014_12_30_12_21_21_
ACGTAGGGTGCAAGCGTTAAGTCGGAATTACTGGGCGTAAAGCGTGCGCAGGCGGTTTTG
TAAGACAGTGGTGAAATCCCCGGGCTCAACCTGGGAACTGCCATTGTGACTGCAAGGCTA
GAGTGCGGCAGAGGGGGATGGAATTCCGCGTGTAGCAGTGAAATGCGTAGATATGCGGAG
GAACACCGATGGCGAAGGCAATCCCCTGGGCCTGCACTGACGCTCATGCACGAAAGCGTG
GGCAGCAAACAGGATTAGATACCCTGGTAGCCCACGCCCTAAACGATGTCAACTGGTTGT
TGGGTCTTAACTGACCCAGTAACGAAGCTAACGCGTGAAGTTGACCGCCTGGGGAGTACG
G
>I6629V002B1YH0 length=24 xy=0725_1110 region=2 run=R_2014_12_30_12_21_21_
GAGATGGCCGCCTGGGGAGTACGG
>I6629V002B1YJZ length=363 xy=0725_1181 region=2 run=R_2014_12_30_12_21_21_
ACGTAGGGTGCAAGCGTTGTCCGGAATTATTGGGCGTAAAGAGCTCGTAGGCGGTTTGTT
GCGTCGGCTGTGAAAACCTGAGGCTCAACCTCAGGCCTGCAGTCGATACGAGCAGACCAG
AGTGTTGCAGGGGAGACTGGGATTCCTGGTGTAGCGGTGAAATGCGCAGATATCAGGAGG
GACACCGGTGGCGAAGGCGGGTCTCTGGGCAACAACTGACGCTGAGGAGCGAAAGCGTGG
GGAGCGAACAGGATTAGATACCCTGGTAGTCCACGCCGTAAACGTTGGGCGCTAGGTGTG
GGGCTCATTCCACGAGTTCCGTGCCGCAGCTAACGCATTAAGCGCCCCGCCTGGGGAGTA
CGG
>I6629V002B1YLU length=337 xy=0725_1248 region=2 run=R_2014_12_30_12_21_21_
ACGTAGGGTGCAAGCGTTGTCCGGAATTATTGGGCGTAAAGAGCTCGTAGGCGGTTTGTT
GCGTCGGCTGTGAAAACCTGAGGCTCAACCTCAGGCCTGCAGTCGATACGAGCAGACTAG
AGTGTTGCAGGGGAGACTGGAATTCCTGGTGTAGCGGTGAAATGCGCAGATATCAGGAGG
AACACCGGTGGCGAAGGCGGGTCTCTGGGCAACAACTGACGCTGAGGAGCGAAAGCGTGG
GGAGCGAACAGGATTAGATACCCTGGTAGTCCACGCCGTAAACGTTGGGCGCTAGGTGTG
GGGCTCATTCCACGAGTTCCGTGCCGCAGCTAACGCA
>I6629V002B1YLY length=364 xy=0725_1252 region=2 run=R_2014_12_30_12_21_21_
ACGTAGGGCGCGAAGCGTTATCCGGAATTATTGGGCGTAAAGAGCTCGTAGGCGGTTTGT
CGCGTCTGCCGTGAAAGTCCGGGGCACAACTCCGGATCTGCGGTGGGTACGGGCAGACTA
GAGTGATGTAGGGGAGACTGGAATTCCTGGTGTAGCGGTGAAATGCGCAGATATCAGGAG
GAACACCGATGGCGAAGGCAGGTCTCTGGGCATTAACTGACGCTGAGGAGCGAAAGCATG
GGGAGCGAACAGGATTAGATACCCTGGTAGTCCATGCCGTAAACGTTGGGCACTAGGTGT
GGGGGACATTCCACGTTTTCCGCGCCGTAGCTAACGCATTAAGTGCCCCGCCTGGGGAGT
ACGG
>I6629V002B1YN9 length=24 xy=0725_1335 region=2 run=R_2014_12_30_12_21_21_
GAGATGGCCGCCTGGGGAGTACGG
>I6629V002B1YTA length=23 xy=0725_1516 region=2 run=R_2014_12_30_12_21_21_
GAGATGCCGCCTGGGGAGTACGG
>I6629V002B1YUN length=25 xy=0725_1565 region=2 run=R_2014_12_30_12_21_21_
GAGGATGGCCGCCTGGGGAGTACGG
>I6629V002B1YYN length=359 xy=0725_1709 region=2 run=R_2014_12_30_12_21_21_
ACGTAGGGTGCAAGCGTTAATCGGAATTACTGGGCGTAAAGCGTGCGCAGGCGGTTGTGC
AAGACAGATGTGAAATCCCCGGGCTTAACCTGGGAATTGCATTTGTGACTGCACGGCTAG
AGTGTGTCAGAGGGGGGTAGAATTCCACGTGTAGCAGTGAAATGCGTAGAGATGTGGAGG
AATACCGATGGCGAAGGCAGCCCCCTGGGATAACACTGACGCTCATGCACGAAAGCGTGG
GGAGCAAACAGGATTAGATACCCTGGTAGTCACGCCCTAAACGATGTCAACTAGTTGTCG
GGTCTTAATTGACTTGGTAACGCAGCTAACGCGTGAAGTTGACCGCCTGGGGAGTACGG
>I6629V002B1Z41 length=23 xy=0725_3235 region=2 run=R_2014_12_30_12_21_21_
GAGATGCCGCCTGGGGAGTACGG
>I6629V002B1Z97 length=360 xy=0725_3421 region=2 run=R_2014_12_30_12_21_21_
ACGTAGGGTGCGAGCGTTAATCGGAATTACTGGGCGTAAAGCGTGCGCAGGCGGTCATGC
AAGACAGAGGTGAAATCCCCGGGCTCAACCTGGGAACTGCCTTTGTGACTGCATGGCTGG
AGTGCGGCAGAGGGGGATGGAGTTCCGCGTGTAGCAGTGAAATGCGTAGATATGCGGAGG
AACACCGATGGCGAAGGCAATCCCCTGGGCCTGCATTGACGCTCATGCACGAAAGCGTGG
GGAGCAAACAGGATTAGATACCCTGGTAGTCCACGCCCTAAACGATGTCAACTGGTTGTT
GGGGATTTATTTCTTCAGTAACGAAGCTAACGCGTGAAGTTGACCGCCTGGGGAGTACGG
>I6629V002B1ZGF length=23 xy=0725_2349 region=2 run=R_2014_12_30_12_21_21_
GAGATGCCGCCTGGGGAGTACGG
>I6629V002B1ZQ4 length=22 xy=0725_2734 region=2 run=R_2014_12_30_12_21_21_
GAGGGCCGCCTGGGGAGTACGG
>I6629V002B1ZR5 length=356 xy=0725_2771 region=2 run=R_2014_12_30_12_21_21_
ACGTAGGGTGCAAGCGTTAATCGGAATTACTGGGCGTAAAGCGTGCGCAGGCGGTTTTGT
AAGACAGTGGTGAAATCCCCGGGCTCAACCTGGGAACTGCCATTGTGACTGCAAGGCTGG
AGTGCGGCAGAGGGGGATGGAATTCCGCGTGTAGCAGTGAAATGCGTAGATATGCGGAGG
AACACCGATGGCGAAGGCAATCCCCCTGGGCCTGCACTGACTCTCATGCACGAAAGCGTG
GGGAGCAAACAGGATTAGATACCCCTGGTAGTCCACGCCCTAAACGATGTCAACTGGTTG
TTGGGAATTTATTTTCTCAGTAACGAAGCTAACGCGTGAAGTTGACCGCCTGGGGA
>I6629V002B1ZSG length=347 xy=0725_2782 region=2 run=R_2014_12_30_12_21_21_
ACGGGGGGGGCAAGCGTTGTTCGGAATTACTGGGCGTAAAGGGCTCGTAGGCGGCCAACT
AAGTCGGGATGTGAAACTCCCCAGGCTCAACCTGGGAACTGCATCCGATACTGGATGGCT
TGAAGTTCGGGAGAGGGATGCAGAATTCCAGGTGTAGCGGTGAAATGCGTAGATATCTGG
AGGAATACCGGTGGCGAAGGCGGCATCCTGGACCGACTATTGACGCTGAGGAGCGAAAGC
TAGGGGAGCGAAACGGGATTAGATACCCCGGTAGTCCTAGCCCTAAACGATGTATGCTTG
GTGTAACGGGTATCGATCCCTGTTGTGCCGAAGCTAACGCATTAAGC
>I6629V002B1ZW9 length=24 xy=0725_2955 region=2 run=R_2014_12_30_12_21_21_
GGGATGGCCGCCTGGGGAGTACGG
>I6629V002B206Y length=34 xy=0737_2104 region=2 run=R_2014_12_30_12_21_21_
GAGGATGGCCGCCTTGGGGACGTAACGGCTGAGG
>I6629V002B2081 length=23 xy=0737_2179 region=2 run=R_2014_12_30_12_21_21_
GGAGATGCCGCCTGGGGGTACGG
>I6629V002B20BT length=361 xy=0737_0983 region=2 run=R_2014_12_30_12_21_21_
ACGGAGGGAGCTAGCGTTATTCGGAATTACTGGGCGTAAAGCGCACGTAGGCGGCTTTGT
AAGTTAGAGGTGAAAGCCTGGAGCTCAACTCCAGAATTGCCTTTAAGACTGCATCGCTTG
AATCCAGGAGAGGTGAGTGGAATTCCGAGTGTAGAGGTGAAATTCGTAGATATTCGGAAG
AACACCAGTGGCGAAGGCGGCTCACTGGACTGGTATTGACGCTGAGGTGCGAAAGCGTGG
GGAGCAAACAGGATTAGATACCCTGGTAGTCCACGCCGTAAACGATGATAACTAGCTGTC
GGGGCTCTTAGAGCTTCGGTGGCGCAGCTAACGCATTAAGTTATCCGCCTGGGGAGTACG
G
>I6629V002B20DG length=361 xy=0737_1042 region=2 run=R_2014_12_30_12_21_21_
ACGGAGGGAGCTAGCGTTATTCGGAATTACTGGGCGTAAAGCGCACGTAGGCGGCTTTGT
AAGTTAGAGGTGAAAGCCTGGAGCTCAACTCCAGAATTGCCTTTAAGACTGCATCGCTTG
AATCCAGGAGAGGTGAGTGGAATTCCGAGTGTAGAGGTGAAATTCGTAGATATTCGGAAG
AACACCAGTGGCGAAGGCGGCTCACTGGACTGGTATTGACGCTGAGGTGCGAAAGCGTGG
GGAGCAAACAGGATTAGATACCCTGGTAGTCCACGCCGTAAACGATGATAACTAGCTGTC
GGGGCTCTTAGAGCTTCGGTGGCGCAGCTAACGCATTAAGTTATCCGCCTGGGGAGTACG
G
>I6629V002B20I2 length=24 xy=0737_1244 region=2 run=R_2014_12_30_12_21_21_
GAGATGGCCGCCTGGGGAGTACGG
>I6629V002B20JM length=364 xy=0737_1264 region=2 run=R_2014_12_30_12_21_21_
ACAGAGGGTGCAAGCGTTAATCAGAATGACTGGGCGTAAAGGGCGTGTAGGTGGTTGGCT
AGGTTTGATGTGAAATCCCCGGGCTTAACCTGGGAATTGCGTCGAAAACGGGTCGACTCG
AGTGAGATAGAGGGTTGTGGAATTTCCGGTGTAGCGGTGAAATGCGTAGATATCGGAAAG
AACATCAGTGGCGAAGGCGACAACCTGGATCTTAACTGACACTGAGGCGCGAAGGCGTGG
GGAGCAAACAGGATTAGATACCCTGGTAGTCCACGCAGTAAACGATGAGAACTGGCTGTG
ATGTGTAGGGAGCAATCTCTGCATGACGTAGCGAAGCTAACGCGTTAAGTTCTCCGCCTG
GGGA
>I6629V002B20SA length=24 xy=0737_1576 region=2 run=R_2014_12_30_12_21_21_
GAGATGGCCGCCTGGGGAGTACGG
>I6629V002B20VG length=360 xy=0737_1690 region=2 run=R_2014_12_30_12_21_21_
ACGGAGGGGGTTAGCGTTGTTCGGAATGACTGGGCGTAAAGCGCGCGTAGGCGGATCATC
AAGTCGGGGGTGAAATCCCGGGGCTCAACCCCGGAATGGCCTTCGAGACTGGTGGTCTTG
AGTTCGAGAGAGGTGAGTGGAATTCCGAGTGTAGAGGTGAAATTCGTAGATATTCGGAGG
AACACCAGTGGCGAAGGCGGCTCACTGGCTCGACACTGACGCTGAGGTGCGAAAGCGTGG
GGAGCAAACAGGATTAGATACCCTGGTAGTCCACGCCGTAAACGACGAATGCCAGACGTC
GGGGGGCTTGCTCTTCGGTGTCACACCTAACGGATTAAGCATTCCGCCTGGGGAGTACGG
>I6629V002B20ZK length=360 xy=0737_1838 region=2 run=R_2014_12_30_12_21_21_
ACGTAGGGTGCAAGCGTTAATCGGAATTACTGGGCGTAAAGCGTGCGCAGGCGGTTTTGT
AAGACAGTGGTGAAATCCCCGGGCTCAACCTGGGAACTGCCATTGTGACTGCAAGGCTAG
AGTGCGGCAGAGGGGGATGGAATTCCGCGTGTAGCAGTGAAATGCGTAGATATGCGGAGG
AACACCGATGGCGAAGGCAATCCCCTGGGCCTGCACTGACGCTCATGCACGAAAGCGTGG
GGAGCAAACAGGATTAGATACCCCGGTAGTCCACGCCCTAAACGATGTCAACTGGTTGTT
GGGTCCTAACTGACTCAGTAACGAAGCTAACGCGTGAAGTTGACCGCCTGGGGAGTACGG
>I6629V002B210L length=361 xy=0737_3171 region=2 run=R_2014_12_30_12_21_21_
ACAGAGGGTGCGAGCGTTAATCGGATTTACTGGGCGTAAAGCGTGCGTAGGCGGCTTTTT
AAGTCGGATGTGAAATCCCCGAGCTTAACTTGGGAATTGCATTCGATACTGGGAAGCTAG
AATATGGGAGAGGATGGTAGAATTCCAGGTGTAGCGGTGAAATGCGTAGAGATCTGGAGG
AATACCGATGGCGAAGGCAGCCATCTGGCCTAATACTGACGCTGAGGTACGAAAGCATGG
GGAGCAAACAGGATTAGATACCCTGGTAGTCCATGCCGTAAACGATGTCTACTAGCCGTT
GGGGCCTTTGAGGCTTTAGTGGCGCAGCTAACGCGATAAGTAGACCGCCTGGGGAGTACG
G
>I6629V002B211P length=24 xy=0737_3211 region=2 run=R_2014_12_30_12_21_21_
GAGATGGCCGCCTGGGGAGTACGG
>I6629V002B212L length=361 xy=0737_3243 region=2 run=R_2014_12_30_12_21_21_
ACGGAGGGAGCTAGCGTTATTCGGAATTACTGGGCGTAAAGCGCACGTAGGCGGCTTTGT
AAGTTAGAGGTGAAAGCCTGGAGCTCAACTCCAGAATTGCCTTTAAGACTGCATCGCTTG
AATCCAGGAGAGGTGAGTGGAATTCCGAGTGTAGAGGTGAAATTCGTAGATATTCGGAAG
AACACCAGTGGCGAAGGCGGCTCACTGGACTGGTATTGACGCTGAGGTGCGAAAGCGTGG
GGAGCAAACAGGATTAGATACCCTGGTAGTCCACGCCGTAAACGATGATAACTAGCTGTC
GGGGCTCTTAGAGCTTCGGTGGCGCAGCTAACGCATTAAGTTATCCGCCTGGGGAGTACG
G
>I6629V002B214F length=361 xy=0737_3309 region=2 run=R_2014_12_30_12_21_21_
ACGGAGGGAGCTAGCGTTATTCGGAATTACTGGGCGTAAAGCGCACGTAGGCGGCTTTGT
AAGTTAGAGGTGAAAGCCTGGAGCTCAACTCCAGAATTGCCTTTAAGACTGCATCGCTTG
AATCCAGGAGAGGTGAGTGGAATTCCGAGTGTAGAGGTGAAATTCGTAGATATTCGGAAG
AACACCAGTGGCGAAGGCGGCTCACTGGACTGGTATTGACGCTGAGGTGCGAAAGCGTGG
GGAGCAAACAGGATTAGATACCCTGGTAGTCCACGCCGTAAACGATGATAACTAGCTGTC
GGGGCTCTTAGAGCTCCGGTGGCGCAGCTAACGCATTAAGTTATCCGCCTGGGGAGTACG
G
>I6629V002B215K length=360 xy=0737_3350 region=2 run=R_2014_12_30_12_21_21_
ACGTAGGGTGCAAGCGTTGTCCGGAATTATTGGGCGTAAAGAGCTCGTAGGCGGTCTGTC
GCGTCTGCTGTGAAAACCCGAGGCTCAACCTCAGGCCTGCAGTCGATACGAGCAGACTAG
AGTGTTGCAGGGGAGATTGGAATTCCTGGTGTAGCGGTGGAATGCGCAGATATCAGGAGG
AACACCGATGGCGAAGGCAGATCTCTGGGCCGTAACTGACGCTGAGGAGCGAAAGCGTGG
GGAGCGAACAGGATTAGATACCCTGGTAGTCCACGCCGTAAACGATGAATGCCAGCCGTT
GGGGGGCTTGCCTCTCAGTGGCGCAGCTAACGCTTTGAGCATTCCGCCTGGGGAGTACGG
>I6629V002B21EI length=360 xy=0737_2376 region=2 run=R_2014_12_30_12_21_21_
GCGTAGGGTGCAAGCGTTAATCGGAATTACTGGGCGTAAAGCGTGCGCGGGCGGTTGTGC
AAGACCGATGTGAAATCCCCGGGCTTAACCTGGGAATGGCATTGGTGACTGCACGGCTAG
AGTGTGTCAGAGGGGGGTAGAATTCCACGTGTAGCAGTGAAATGCGTAGAGATGTGGAGG
AATACCGATGGCGAAGGCAGCCCCCTGGGATAACACTGACGCTCATGCACGAAAGCGTGG
GGAGCAAACAGGATTAGATACCCTGGTAGTCCACGCCCTAAACGATGTCAACTAGTTGTC
GGGTCTTAATTGACTTGGTAACGCAGCTAACGCGTGAAGTTGACCGCCTGGGGAGTACGG
>I6629V002B21GI length=23 xy=0737_2448 region=2 run=R_2014_12_30_12_21_21_
GAGATGCCGCCTGGGGAGTACGG
>I6629V002B21I8 length=361 xy=0737_2546 region=2 run=R_2014_12_30_12_21_21_
ACGGAGGGAGCTAGCGTTATTCGGAATTACTGGGCGTAAAGCGCACGTAGGCGGCTTTGT
AAGTTAGAGGTGAAAGCCTGGAGCTCAACTCCAGTATTGCCTTTAAGACTGCATCGCTTG
AATCCAGGAGAGGTGAGTGGAATTCCGAGTGTAGAGGTGAAATTCGTAGATATTCGGAAG
AACACCAGTGGCGAAGGCGGCTCACTGGACTGGTATTGACGCTGAGGTGCGAAAGCGTGG
GGAGCAAACAGGATTAGATACCCTGGTAGTCCACGCCGTAAACGATGATAACTAGCTGTC
GGGGCTCTTAGAGCTTCGGTGGCGCAGCTAACGCATTAAGTTATCCGCCTGGGGAGTACG
G
>I6629V002B21JF length=357 xy=0737_2553 region=2 run=R_2014_12_30_12_21_21_
ACAGAGGGTGCGAGCGTTAATTGGATTTACTGGGCGTAAAGCGTGCGTAGGCGGCTTTTT
AAGTCGGATGTGAAATCCCCGAGCTTAACTTGGGAATTGCATTCGATACTGGGAAGCTAG
AGTATGGGAGAGGATGGTAGAATTCCAGGTGTAGCGGTGAAATGCGTAGAGATCTGGAGG
AATACCGATGGCGAAGGCAGCCATCTGGCCTAATACTGACGCTGGAGGTACGAAAGCATG
GGGAGCAAACAGGATTAGATACCCTGGTAGTCCATGCCGTAAACGATGTCTATTAGCCGT
TGGGGCCTTTGAGGCTTTAGTGGCGCAGGCTAACGCGATAAGTAGACCGCCTGGGGA
>I6629V002B21KD length=24 xy=0737_2587 region=2 run=R_2014_12_30_12_21_21_
GAGATGGCCGCCTGGGGAGTACGG
>I6629V002B21L1 length=362 xy=0737_2647 region=2 run=R_2014_12_30_12_21_21_
ACAGAGGATGCAAGCGTTATCCGGAATGATTGGGCGTAAAGCGTCTGTAGGTGGCTTTTT
AAGTCCGCCGTCAAATCCCAGGGCTCAACCCTGGACAGGCGGTGGAAACTACCAAGCTGG
AGTACGGTAGGGGCAGAGGGAATTTCCGGTGGAGCGGTGAAATGCGTAGAGATCGGAAAG
AACACCAACGGCGAAAGCACTCTGCTGGGCCGACACTGACACTGAGAGACGAAAGCTAGG
GGAGCAAATGGGATTAGATACTCCAGTAGTCCTAGCCGTAAACGATGGATACTAGGCGCT
GTGCGTATCGACCCGTGCAGTGCTGTAGCTAACGCGTTAAGTATCCCGCCTGGGGAGTAC
GG
>I6629V002B21MX length=24 xy=0737_2679 region=2 run=R_2014_12_30_12_21_21_
GAGATGGCCGCCTGGGGAGTACGG
>I6629V002B21QF length=371 xy=0737_2805 region=2 run=R_2014_12_30_12_21_21_
GCGGAGGGAGCTAGCGTTATTCGGAATTTACGTGGGACGTAAAGCGCACGTAGGCGGCTT
TGTAAGTTAGAGGTGAAAGACCTGGAGCTTCAACTCCAGAATTGCCTTTAAGGACGTGCA
TCGCTTGAATCCAGGGAGAGGTGAGTGGAATTCCGAGTGTAGAGGTGAAATTCGTAGATA
TTCGGAAGAACACCAGTGGCGAAGGCGGCTCACGTGGACTGGTATTGACGCTGAGGTGCG
AAAGCGTGGGGGAGCAAACAGGATTAGATACCCCTGGTAGTCCACGCCGTAAACGATGAT
AACTAGCTGTCGGGGCTCTTAGAGCTTCGGTGGCGCAGCTAACGCATTAACGTTATCCGG
CCTGGGGGACT
>I6629V002B21X0 length=361 xy=0737_3078 region=2 run=R_2014_12_30_12_21_21_
ACGGAGGGAGCTAGCGTTATTCGGAATTACTGGGCGTAAAGCGCACGTAGGCGGCTTTGT
AAGTTAGAGGTGAAAGCCTGGAGCTCAACTCCAGAATTGCCTTTAAGACTGCATCGCTTG
AATCCAGGAGAGGTGAGTGGAATTCCGAGTGTAGAGGTGAAATTCGTAGATATTCGGAAG
AACACCAGTGGCGAAGGCGGCTCACTGGACTGGTATTGACGCTGAGGTGCGAAAGCGTGG
GGAGCAAACAGGATTAGATACCCTGGTAGTCCACGCCGTAAACGATGATAACTAGCTGTC
GGGGCACCTAGAGCTTCGGTGGCGCAGCTAACGCATTAAGTTATCCGCCTGGGGAGTACG
G
>I6629V002B21XO length=24 xy=0737_3066 region=2 run=R_2014_12_30_12_21_21_
GAGATGGCCGCCTGGGGAGTACGG
>I6629V002B21YT length=361 xy=0737_3107 region=2 run=R_2014_12_30_12_21_21_
ACAGAGGGTGCAAGCGTTAATCGGAATTACTGGGCGTAAAGCGCGCGTAGGTGGTTCGTT
AAGTTGGATGTGAAAGCCCCGGGCTCAACCTGGGAACTGCATCCAAAACTGGCGAGCTAG
AGTACGGTAGAGGGTGGTGGAATTTCCTGTGTAGCGGTGAAATGCGTAGATATAGGAAGG
AACACCAGTGGCGAAGGCGACCACCTGGACTGATACTGACACTGAGGTGCGAAAGCGTGG
GGAGCAAACAGGATTTGATACCCTGGTAGTCCACGCCGTAAACGATGTCAACTAGCCGTT
GGAATCCTTGAGATTTTAGTGGCGCAGCTAACGCATTAAGTTGACCGCCTGGGGAGTACG
G
>I6629V002B21ZR length=361 xy=0737_3141 region=2 run=R_2014_12_30_12_21_21_
AGGGAGGGAGCTAGCGTTATTCGGAATTACTGGGCGTAAAGCGCACGTAGGCGGCTTTGT
AAGTTAGAGGTGAAAGCCTGGAGCTCAACTCCAGAATTGCCTTTAAGACTGCATCGCTTG
AATCCAGGAGAGGTGAGTGGAGTTCCGAGTGTAGAGGTGAAATTCGTAGATATTCGGAAG
AACACCAGTGGCGAAGGCGGCTCACTGGACTGGTATTGACGCTGAGGTGCGAAAGCGTGG
GGAGCAAACAGGATTAGATACCCTGGTAGTCCACGCCGTAAACGATGATAACTAGCTGTC
GGGGCTCTTAGAGCTTCGGTGGCGCAGCTAACGCATTAAGTTATCCGCCTGGGGAGTACG
G
>I6629V002B22CT length=363 xy=0737_3611 region=2 run=R_2014_12_30_12_21_21_
ACGTAGGGCGCAAGCGTTATCCGGAATTATTGGGCGTAAAGAGCTCGTAGGCGGTTTGTC
GCGTCTGCTGTGAAATCCCGAGGCTCAACCTCGGGCCTGCAGTGGGTACGGGCAGACTAG
AGTGCGGTAGGGGAGATTGGAATTCCTGGTGTAGCGGTGGAATGCGCAGATATCAGGAGG
AACACCGATGGCGAAGGCAGATCTCTGGGCCGTAACTGACGCTGAGGAGCGAAAGGGTGG
GGAGCAAACAGGCTTAGATACCCTGGTAGTCCACCCCGTAAACGTTGGGAACTAGTTGTG
GGGACCATTCCACGGTTTCCGTGACGCAGCTAACGCATTAAGTTCCCCGCCTGGGGAGTA
CGG
>I6629V002B22DF length=23 xy=0737_3633 region=2 run=R_2014_12_30_12_21_21_
GAGATGCCGCCTGGGGAGTACGG
>I6629V002B22EW length=362 xy=0737_3686 region=2 run=R_2014_12_30_12_21_21_
ACGGAGGGAGCTAGCGTTAGTTCGGAATTACTGGGCGTAAAGCGCACGTAGGCGGCTTTG
TAAGTTAGAGGTGAAAGCCTGGAGCTCAACTCCAGAATTGCCTTTAAGACTGCATCGCTT
GAATCCAGGAGAGGTGAGTGGAATTCCGAGTGTAGAGGTGAAATTCGTAGATATTCGGAA
GAACACCAGTGGCGAAGGCGGCTCACTGGACTGGTATTGACGCTGAGGTGCGAAAGCGTG
GGGAGCAAACAGGATTAGATACCCTGGTAGTCTACGCCGTAAACGATGATAACTAGCTGT
CGGGGCTCTTAGAGCTTCGGTGGCGCAGCTAACGCATTAAGTTATCCGCCTGGGGAGTAC
GG
>I6629V002B22JL length=362 xy=0737_3855 region=2 run=R_2014_12_30_12_21_21_
ACGTAGGTGGCAAGCGTTGTCCGGATTTATTGGGCGTAAAGCGAGCGCAGGCGGTCCCTT
AAGTCTGATATGAAAGCCCACGGCTCAACCGTGGAAGGTCATTGGAAACTGGGGGACTTG
AGGGCAGAAGAGGAGAGTGGAATTCCATGTGTAGCGGTGAAATGCGTAGATATATGGAGG
AACACCAGTGGCGAAGGCGACTCTCTGGTCTGTCACTGACGCCGAGGCTCGAAAGCGTGG
GGAGCAAACAGGATTAGATACCCTGGTAGTCCACGCCGTAAGCGATGAGTGCTAAGTGTT
GGAGGGCTTCCACCCTTCAGTGCTGCAGTTAACGCATTAAGCACTCCGCCTGGGGAGTAC
GG
>I6629V002B22JS length=370 xy=0737_3862 region=2 run=R_2014_12_30_12_21_21_
ACAGAGGGTGCAAGCGTTAATCAGAATGACTGGGCGTAAAGGGCGTGTAGGTGGTTGACT
AGGTTTGATGTGAAATCCCCGGGCTTAACCTGGGAATTGCGTCGAAAACGGGTCGACTCG
AGTGAGATAGAGGGTTGTGGAATTTCCGGTGTAGCGGTGAAATGCGTAGATATCGGAAAG
AACATCAGTGGCGAAGGCGACAACCTGGATCTTAACTGACACTGAGGCGCGAAGGCGTGG
GGAGCAAACAGGATTAGATACCCTGGTAGTCCACGCAGCAAACGATGAGAACTGGCTGTG
ATGTGTAGGGAGCAATCTCTGCATGACGTAGCGTAGCTAACGCGTTAAGTTCTCCGCCTG
GGGAGTACGG
>I6629V002B22VI length=14 xy=0738_0188 region=2 run=R_2014_12_30_12_21_21_
GAGATGGCCGCCGT
>I6629V002B22YS length=360 xy=0738_0306 region=2 run=R_2014_12_30_12_21_21_
ACGAAGGGGGCTAGCGTTGCTCGGAATTACTGGGCGTAAAGGGCGCGTAGGCGGACAGTT
TAGTCAGAGGTGAAAGCCCAGGGCTCAACCTTGGAATTGCCTTTGATACTGGCTGTCTTG
AGTATGGAAGAGGTATGTGGAACTCCGAGTGTAGAGGTGAAATTCGTAGATATTCGGAAG
AACACCAGTGGCGAAGGCGACATACTGGTCCATTACTGACGCTGAGGCGCGAAAGCGTGG
GGAGCAAACAGGATTAGATACCCTGGTAGTCCACGCCGTAAACGATGAGTGCTAGTTGTC
GGCGTGCATGCATGTCGGTGACGCAGCTAACGCATTAAGCACTCCGCCTGGGGAGTACGG
>I6629V002B22ZW length=361 xy=0738_0346 region=2 run=R_2014_12_30_12_21_21_
ACGGAGGGAGCTAGCGTTATTCGGAATTACTGGGCGTAAAGCGCACGTAGGCGGCTTTGT
AAGTTAGAGGTGAAAGCCTGGAGCTCAACTCCAGAATTGCCTTTGAGACTGCATCGCTTG
AATCCAGGAGAGGTGAGTGGAATTCCGAGTGTAGAGGTGAAATTCGTAGATATTCGGAAG
AACACCAGTGGCGAAGGCGGCTCACTGGACTGGTATTGACGCTGAGGTGCGAAAGCGTGG
GGAGCAAACAGGATTAGATACCCTGGTAGTCCACGCCGTAAACGATGATAACTAGCTGTC
GGGGCTCTTAGAGCTTCGGTGGCGCAGCTAACGCATTAAGTTATCCGCCTGGGGAGTACG
G
>I6629V002B237I length=360 xy=0738_1916 region=2 run=R_2014_12_30_12_21_21_
ACGTAGGGTGCGAGCGTTAATCGGAATTACTGGGCGTAAAGCGTGCGCAGGCGGTTTTGT
AAGACAGAGGTGAAATCCCCGGGCTCAACCTGGGAACTGCCTTTGTGACTGCAAGGCTAG
AGTACGGCAGAGGGGGATGGAATTCCGCGTGTAGCAGTGAAATGCGTAGATATGCGGAGG
AACACCGATGGCGAAGGCAATCCCCTGGGCCTGTACTGACGCTCATGCACGAAAGCGTGG
GGAGCAAACAGGATTAGATACCCTGGTAGTCCACGCCCTAAACGATGTCAACTGGTTGTT
GGGTCTTAACTGACTCAGTAACGAAGCTAACGCGTGAAGTTGACCGCCTGGGGAGTACGG
>I6629V002B2390 length=349 xy=0738_2006 region=2 run=R_2014_12_30_12_21_21_
ACGGAGGGAGCTAGCGTTATTCGGAATTACTGGGCGTAAAGCGCACGTAGGCGGCTTTGT
AAGTTAGAGGTGAAAGCCTGGAGCTCAACTCCAGAATTGCCTTTAAGACTGCATCGCTTG
AATCCAGGAGAGGTGAGTGGAATTCCGAGTGTAGAGGTGAAATTCGTAGATATTCGGAAG
AACACCAGTGGCGAAGGCGGCTCACTGGACTGGTATTGACGCTGAGGTGCGAAAGCGTGG
GGAGCAAACAGGACTAGATACCCTGGTAGTCCACGCCGTAAACGATGATAACTAGCTGTC
GGGGCTCTTAGAGCTTCGGTGGCGCAGCTAACGCATTAAGTTATCCGCC
>I6629V002B23AC length=24 xy=0738_0722 region=2 run=R_2014_12_30_12_21_21_
GAGATGGCCGCCTGGGGAGTACGG
>I6629V002B23BF length=24 xy=0738_0761 region=2 run=R_2014_12_30_12_21_21_
GAGATGGCCGCCTGGGGAGTACGG
>I6629V002B23BM length=24 xy=0738_0768 region=2 run=R_2014_12_30_12_21_21_
GGGATGGCCGCCTGGGGAGTACGG
>I6629V002B23CX length=350 xy=0738_0815 region=2 run=R_2014_12_30_12_21_21_
ACAGAGGGTGCGAGCGTTAATCGGATTTACTGGGCGTAAAGCGTGCGTAGGCGGCTTTTT
AAGCCGGATGTGAAATCCCCGAGCTTAACTTGGGAATTGCATTCGATACTGGGAAGCTAG
AGTATAGGAGAGGATGGTAGAATTCCAGGTGTAGCGGTGAAATGCGTAGAGATCTGGAGG
AATACCGATGGCGAAGGCAGCCATCTGGCCTAATACTGACGCTGAGGTACGAAAGCATGG
GGAGCAAACAGGATTAGATACCCTGGTAGTCCATGCCGTAAACGATGTCTACTAGCCGTT
GGGGCCTTTGAGGCTTTAGTGGCGCAGCTAACGCGATAAGTAGACCGCCT
>I6629V002B23KS length=360 xy=0738_1098 region=2 run=R_2014_12_30_12_21_21_
ACGTAGGGTGCAAGCGTTAATCGGAATTACTGGGCGTAAAGCGTGCGCAGGCGGTTATGC
AAGACAGATGTGAAATCCCCGGGCTCAACCTGGGAACTGCATTTGTGACTGCATGGCTAG
AGTACGGCAGAGGGGGATGGAATTCCGCGTGTAGCAGTGAAATGCGTAGATATGCGGAGG
AACACCGATGGCGAAGGCAATCCCCTGGGCCTGTACCGACGCTCATGCACGAAAGCGTGG
GGAGCAAACAGGATTAGATACCCTGGTAGTCCACGCCCTAAACGATGTCAACTGGTTGTT
GGGAGGGTTTCTTCTCAGTGACGTAGCTAACGCGTGAAGTTGACCGCCTGGGGAGTACGG
>I6629V002B23UM length=24 xy=0738_1452 region=2 run=R_2014_12_30_12_21_21_
GAGGATGCCGCCTGGGGAGTACGG
>I6629V002B23YN length=24 xy=0738_1597 region=2 run=R_2014_12_30_12_21_21_
GAGATGGCCGCCTGGGGAGTACGG
>I6629V002B2413 length=24 xy=0738_3017 region=2 run=R_2014_12_30_12_21_21_
GAGATGCCCGCCTGGGGAGTACGG
>I6629V002B245B length=358 xy=0738_3133 region=2 run=R_2014_12_30_12_21_21_
ACGGAGGGAGCTAGCGTTAGTTCGGAAGTTACTGGGCGTAAAGCGCACGTAGGCGGCTTT
GGTAAGTTAGAGGTGAAAGCCTGGAGCTCAACTCCAGAATTGCCTTTAAGACTGCATCGC
TTGAATCCAGGAGAGGTGAGTGGAATTCCGAGTGTAGAGGTGAAATTCGTAGATATTCGG
AAGAACACCAGTGGCGAAGGCGGCTCACTGGTCTGGTATTGACGCTGAGGTGCGAAAGCG
TGGGGAGCAAACAGGATTAGATACCCTGGTAGTCCACGCCGTAAACGATGATAACTAGCT
GTCGGGGCTCTTAGAGCTTCGGTGGCGCAGCTAACGCATTAAGTTATCCGCCTGGGGA
>I6629V002B248J length=362 xy=0738_3249 region=2 run=R_2014_12_30_12_21_21_
GCGGAGGGGGTTAGCGTTGTTCGGAATGACTGGGCGTAAAGCGCGCGTGGGCAGATCATC
AAGTCGGGGGTGAAATCCCCGGGGCTCAACCCCGGAATGGCCTTCGAGACTGGTGGTCTT
GAGTTCGAGAGAGGTGAGTGGAATTCCGAGTGTAGAGGTGAAATTCGTAGATATCCGGAG
GAACACCAGTGGCGAAGGCGGCTCACTGGCTCGACACTGACGCTGAGGTGCGAAAGCGTG
GGGAGGCAAACAGGATTAGATACCCTGGTAGTCCACGCCGTAAACGATGAATGCCAGACG
TCGGGGGGCTTGCTCTTCGGTGTCACACCTAACGGATTAAGCATTCCGCCTGGGGAGTAC
GG
>I6629V002B24E9 length=361 xy=0738_2195 region=2 run=R_2014_12_30_12_21_21_
ACGGAGGGAGCTAGCGTTATTCGGAATTACTGGGCGTAAAGCGCACGTAGGCGGCTTTGT
AAGTTAGAGGTGAAAGCCTGGAGCTCAACTCCAGAATTGCCTTTAAGACTGCATCGCTTG
AATCCAGGAGAGGTGAGTGGAATTCCGAGTGTAGAGGTGAAATTCGTAGATATTCGGAAG
AACACCAGTGGCGAAGGCGGCTCACTGGACTGGTATTGACGCTGAGGTGCGAAAGCGTGG
GGAGCAAACAGGATTAGATACCCTGGTAGTCCACGCCGTAAACGATGATAACTAGCTGTC
GGGGCTCTTAGAGCTTCGGTGGCGCAGCTAACGCATTAAGTTATCCGCCTGGGGAGTACG
G
>I6629V002B24H7 length=363 xy=0738_2301 region=2 run=R_2014_12_30_12_21_21_
ACGGAGGGAGCTAGCGTTATTCGGAATTACTGGGCGTAAAGCGCACGTAGGCGGCTTTGT
AAGTTAGAGGTGAAAGCCTGGACGCTCAACTCCAGAATTGCCTTTAAGACTGCATCGCTT
GAATCCAGGAGAGGTGAGTGGAACTCCGAGTGTAGAGGTGAAATTCGTAGATATTCGGAA
GAACACCAGTGGCGAAGGCGGCTCACTGGACTGGTATTGACGCTGAGGTGCGAAAGCGTG
GGGAGCAAACAGGATTAGATACCCTGGTAGTCCACGCCGTAAACGATGATAACTAGCTGT
CGGGGCTCGTTAGAGCTTCGGTGGCGCAGCTAACGCATTAAGTTATCCGCCTGGGGAGTA
CGG
>I6629V002B24QB length=24 xy=0738_2593 region=2 run=R_2014_12_30_12_21_21_
GAGATGGCCGCCTGGGGAGTACGG
>I6629V002B24W4 length=365 xy=0738_2838 region=2 run=R_2014_12_30_12_21_21_
ACGTAGGGCGCGAGCGTTGTCCGGAATTATTGGGCGTAAAGAGCTCGTAGGCGGCTGGTC
GCGTCTGTCGTGAAATCCTCTGGCTTAACTGGGGGCTTGCGGTGGGTACGGGCCGGCTTG
AGTGCTGTAGGGGAGACTGGAACTCCTGGTGTAGCGGTGGAATGCGCAGATATCAGGAAG
AACACCGGTGGCGAAGGCGGGTCTCTGGGCCGTTACTGACGCTGAGGAGCGAAAGCGCGG
GGAGCGAACAGGATTAGATACCCTGGTAGTCCACGCCGTAAACGTCGGGCACTAGGTGTG
GGGGGCCTTTTCCGGGTCTTCCGCGCCGTAGCTAACGCATTAAGTGCCCCGCCTGGGGAG
TACGG
>I6629V002B259Z length=24 xy=0739_0501 region=2 run=R_2014_12_30_12_21_21_
GAGATGGCCGCCTGGGGAGTACGG
>I6629V002B25AF length=361 xy=0738_3317 region=2 run=R_2014_12_30_12_21_21_
ACGGAGGGAGCTAGCGTTATTCGGAATTACTGGGCGTAAAGCGCACGTAGGCGGCTTTGT
AAGTTAGAGGTGAAAGCCTGGAGCTCAACTCCAGAATTGCCTTTAAGACTGCATCGCTTG
AATCCAGGAGAGGTGAGTGGAATTCCGAGTGTAGAGGTGAAATTCGTAGATATTCGGAAG
AACACCAGTGGCGAAGGCGGCTCACTGGACTGGTATTGACGCTGAGGTGCGAAAGCGTGG
GGAGCAAACAGGATTAGATACCCTGGTAGTCCACGCCGTAAACGATGATAACTAGCTGTC
GGGGCTCTTAGAGCTTCGGTGGCGCAGCTAACGCATTAAGTTATCCGCCTGGGGAGTACG
G
>I6629V002B25IH length=23 xy=0738_3607 region=2 run=R_2014_12_30_12_21_21_
GAGAGGCCGCCTGGGGAGTACGG
>I6629V002B25NW length=310 xy=0738_3802 region=2 run=R_2014_12_30_12_21_21_
ACGTAGGGTGCAAGCGTCGTCCGGAATTATTGGGCGTAAAGAGCTCGTAGGCGGTTTGTC
ACGTCTGCTGTGAAAACCCGAGGCTCAACCTCGGGCTTGCAGTGGGTACGGGCAGACTAG
AGTGCGGTAGGGGAGATTGGAATTCCTGGTGTAGCGGTGGAATGCGCAGATATCAGGAGG
AACACCGATGGCGAAGGCAGATCTCTGGGCCGTAACTGACGCTGAGGAGCGAAAGGCATG
GGGAGCAAACAGGCCTTAGATACCCCTGGTACGTCCATGCCGTAAACGTTGGGAACTAGA
TGTGGGGACC
>I6629V002B25Q3 length=361 xy=0738_3917 region=2 run=R_2014_12_30_12_21_21_
ACGGAGGGTGCAAGCGTTAATCGGAATTACTGGGCGTAAAGCGCACGCAGGCGGTCTGTC
AAGTCGGATGTGAAATCCCCGGGCTCAACCTGGGAACTGCATTCGAAACTGGCAGGCTGG
AGCCTTGTAGAGGGGGGTAGAATTCCAGGTGTAGCGGTGAAATGCGTAGAGATCTGGAGG
AATACCGGTGGCGAAGGCGGCCCCCTGGACAAAGACTGACGCTCAGGTGCGAAAGCGTGG
GGAGCAAACAGGATTAGATACCCTGGTAGTCCACGCCGTAAACGATGTCGATTTGGAGGT
TGTGCCCTTGAGGCGTGGCTTCCGGAGCTAACGCGTTAAATCGACCGCCTGGGGAGTACG
G
>I6629V002B25RX length=361 xy=0738_3947 region=2 run=R_2014_12_30_12_21_21_
ACAGAGGGTGCAAGCGTTAATCGGAATTACTGGGCGTAAAGCGCGCGTAGGTGGTTCGTT
AAGTTGGATGTGAAAGCCCCGGGCTCAACCTGGGAACTGCATCCAAAACTGGCGAGCTAG
AGTATGGTAGAGGGTGGTGGAATTTCCTGTGTAGCGGTGAAATGCGTAGATATAGGAAGG
AACACCAGTGGCGAAGGCGACCACCTGGACTGATACTGACACTGAGGTGCGAAAGCGTGG
GGAGCAAACAGGATTAGATACCCTGGTAGTCCACGCTGTAAACGATGTCAACTAGCCGTT
GGAATCCTTGAGATTTTAGTGGCGCAGCTAACGCATTAAGTTGACCGCCTGGGGAGTACG
G
>I6629V002B25ZA length=360 xy=0739_0116 region=2 run=R_2014_12_30_12_21_21_
ACGTAGGGTGCAAGCGTTAATCGGAATTACTGGGCGTAAAGCGTGCGCAGGCGGTTGTGC
AAGACAGATGTGAAATCCCCGGGCTCAACCTGGGAATTGCATTTGTGACTGCACGGCTAG
AGTGTGTCAGAGGGGGGTAGAATTCCACGTGTAGCAGTGAAATGCGTAGAGATGTGGAGG
AATACCGATGGCGAAGGCAGCCCCCTGGGATAACACTGACGCTCATGCACGAAAGCGTGG
GGAGCAAACAGGATTAGATACCCTGGTAGTCCACGCCCTAAACGATGTCAACTAGTTGTC
GGGTCTTAATTGACTTGGTAACGCAGCTAACGCGTGAAGTTGACCGCCTGGGGAGTACGG
>I6629V002B2654 length=24 xy=0739_1658 region=2 run=R_2014_12_30_12_21_21_
GAGATGGCCGCCTGGGGAGTACGG
>I6629V002B265R length=360 xy=0739_1645 region=2 run=R_2014_12_30_12_21_21_
ACGTAGGGTGCAAGCGTTAATCGGAATTACTGGGCGTAAAGCGTGCGCAGGCGGTTTTGT
GAGACAGTGGTGAAATCCCCGGGCTCAACCTGGGAACTGCCATTGTGACTGCAAGGCTGG
AGTGCGGCAGAGGGGGATGGAATTCCGCGTGTAGCAGTGAAATGCGTAGATATGCGGAGG
AACACCGATGGCGAAGGCAATCCCCTGGGCCTGCACTGACGCTCATGCACGAAAGCGTGG
GGAGCAAACAGGATTAGATACCCTGGTAGTCCACGCCCTAAACGATGTCAACTGGTTGTT
GGGAATTTATTTTCTCAGTAACGAAGCTAACGCGTGAAGTTGACCGCCTGGGGAGTACGG
>I6629V002B26BF length=361 xy=0739_0553 region=2 run=R_2014_12_30_12_21_21_
ACAGAGGGTGCAAGCGTTAATCGGATTTACTGGGCGTAAAGCGCGCGTAGGTGGCCAATT
AAGTCAAATGTGAAATCCCCGAGCTTAACTTGGGAATTGCATTCGATACTGGTTGGCTAG
AGTATGGGAGAGGATGGTAGAATTCCAGGTGTAGCGGTGAAATGCGTAGAGATCTGGAGG
AATACCGATGGCGAAGGCAGCCATCTGGCCTAATACTGACACTGAGGTGCGAAAGCATGT
GGAGCAAACAGGATTAGATACCCTGGTAGTCCATGCCGTGAACGATGTCTACTAGCCGTT
GGGGCCTTTGAGGCTTTAGTGGCGCAGCTAACGCGATAAGTAGACCGCCTGGGGAGTACG
G
>I6629V002B26EX length=363 xy=0739_0679 region=2 run=R_2014_12_30_12_21_21_
ACGTAGGGTGCAAGCGTTGTCCGGAATTATTGGGCGTAAAGAGCTCGTAGGCGGTTTGTT
GCGTCGGCTGTGAAAACCTGAGGCTCAACCTCAGGCCTGCAGTCGATACGAGCAGACTAG
AGTGTTGCAGGGGAGACTGGAATTCCTGGTGTAGCGGTGAAATGCGCAGATATCAGGAGG
AACACCGGTGGCGAAGGCGGGTCTCTGGGCAGCAACTGACGCTGAGGAGCGAAAGCGTGG
GGAGCGAACAGGATTAGATACCCTGGTAGTCCACGCCGTAAACGTTGGGCGCTAGGTGTG
GGGCTCATTCCACGAGTTCCGTGCCGCAGCTAACGCATTAAGCGCCCCGCCTGGGGAGTA
CGG
>I6629V002B26FQ length=361 xy=0739_0708 region=2 run=R_2014_12_30_12_21_21_
ACGGAGGGAGCTAGCGTTATTCGGAATTACTGGGCGTAAAGCGCACGTAGGCGGCTTTGT
AAGTTAGAGGTGGAAGCCTGGAGCTCAACTCCAGAATTGCCTTTAAGACTGCATCGCTTG
AATCCAGGAGAGGTGAGTGGAATTCCGAGTGTAGAGGTGAAATTCGTAGATATTCGGAAG
AACACCAGTGGCGAAGGCGGCTCACTGGACTGGTATTGACGCTGAGGTGCGAAAGCGTGG
GGAGCAAACAGGATTAGATACCCTGGTAGTCCACGCCGTAAACGATGATAACTAGCTGTC
GGGGCTCTTAGAGCTTCGGTGGCGCAGCTAACGCATTAAGTTATCCGCCTGGGGAGTACG
G
>I6629V002B26G4 length=350 xy=0739_0758 region=2 run=R_2014_12_30_12_21_21_
ACAGAGGGTGCGAGCGTTAATCGGATTTACTGGGCGTAAAGCGTGCGTAGGCGGCTTTTT
AAGTCGGATGTGAAATCCCCGAGCTTAACTTGGGAATTGCATTCGATACTGGGAAGCTAG
AGTATGGGAGAGGATGGTAGAATTCCAGGTGTAGCGGTGAAATGCGTAGAGATCTGGAGG
AATACCGATGGCGAAGGCAGCCATCTGGCCTAATACTGACGCTGAGGTACGAAAGCATGG
GGAGCAAACAGGATTAGATACCCTGGTAGTCCATGCCGTAAACGATGTCTACTAGCCGTT
GGGGCCTTTGAGGCTTTAGTGGCGCAGCTAACGCGATAAGTAGACCGCCT
>I6629V002B26P5 length=360 xy=0739_1083 region=2 run=R_2014_12_30_12_21_21_
ACGTAGGGTGCAAGCGTTAATCGGAATTACTGGGCGTAAAGCGTGCGCAGGCGGTTTTGT
AAGACAGTGGTGAAATCCCCGGGCTCAACCTGGGAACTGCCATTGTGACTGCAAGGCTAG
AGTGCGGCAGAGGGGGATGGAACTCCGCGTGTAGCAGTGAAATGCGTAGATATGCGGAGG
AACACCGATGGCGAAGGCAATCCCCTGGGCCTGCACTGACGCTCATGCACGAAAGCGTGG
GGAGCAAACAGGATTAGATACCCTGGTAGTCCACGCCCTAAACGATGTCAACTGGTTGTT
GGGTCTTAACTGACTCAGTAACGAAGCTAACGCGTGAAGTTGACCGCCTGGGGAGTACGG
>I6629V002B26T5 length=361 xy=0739_1227 region=2 run=R_2014_12_30_12_21_21_
ACAGAGGGTGCGAGCGTTAATCGGAATTACTGGGCGTAAAGCGCGCGTAGGCGGTTTATT
AAGTCGGTTGTGAAATCCCCGGGCTCAACCTGGGAATTGCATTCGATACTGGCAAGCTAG
AGTATGGGAGAGGAAGGTAGAATTCCAGGTGTAGCGGTGAAATGCGTAGAGATCTGGAGG
AATACCGATGGCGAAGGCAGCCTTCTGGCCTAATACTGACGCTGAGGTGCGAAAGCATGG
GGAGCAAACAGGATTAGATACCCTGGTAGTCCATGCCGTAAACGATGTCAACTAGCCGTT
GGGGGATTTGATCCTTTAGTGGCGCAGCTAACGCGATAAGTTGACCGCCTGGGGAGTACG
G
>I6629V002B26XD length=361 xy=0739_1343 region=2 run=R_2014_12_30_12_21_21_
ACGGAGGGTGCAAGCGTTAATCGGAATTACTGGGCGTAAAGCGCACGCAGGCGGTTTGTT
AAGTCAGATGTGAAATCCCCGGGCTCAACCTGGGAACTGCATCTGATACTGGCAAGCTTG
AGTCTCGTAGAGGGGGGTAGAATTCCAGGTGTAGCGGTGAAATGCGTAGAGATCTGGAGG
AATACCGGTGGCGAAGGCGGCCCCCTGGACGAAGACTGACGCTCAGGTGCGAAAGCGTGG
GGAGCAAACAGGATTAGATACCCTGGTAGTCCACGCCGTAAACGATGTCGACTTGGAGGT
TGTGCCCTTGAGGCGTGGCTTCCGGAGCTAACGCGTTAAGTCGACCGCCTGGGGAGTACG
G
>I6629V002B26Y6 length=24 xy=0739_1408 region=2 run=R_2014_12_30_12_21_21_
GAGATGGCCGCCTGGGGAGTACGG
>I6629V002B2707 length=24 xy=0739_2777 region=2 run=R_2014_12_30_12_21_21_
GAGATGGCCGCCTGGGGAGTACGG
>I6629V002B270I length=360 xy=0739_2752 region=2 run=R_2014_12_30_12_21_21_
ACGTAGGGTGCAAGCGTTAATCGGAATTACTGGGCGTAAAGCGTGCGCAGGCGGTTTTGT
AAGACAGTGGTGAAATCCCCGGGCTCAACCTGGGAACTGCCATTGTGACTGCAAGGCTGG
AGTGCGGCAGAGGGGGATGGAATTCCGCGTGTAGCAGTGAAATGCGTAGATATGCGGAGG
AACACCGATGGCGAAGGCAATCCCCTGGGCCTGCACTGACGCTCATGCACGAAAGCGTGG
GGAGCAAACAGGATTAGATACCCTGGTAGTCCACGCCCTAAACGATGTCAACTGGTTGTT
GGGAATTTATTTTCTCAGTAACGAAGCTAACGCGTGAAGTTGACCGCCTGGGGAGTACGG
>I6629V002B271K length=24 xy=0739_2790 region=2 run=R_2014_12_30_12_21_21_
GAGATGGCCGCCTGGGGAGTACGG
>I6629V002B2722 length=24 xy=0739_2844 region=2 run=R_2014_12_30_12_21_21_
GAGATGGCCGCCTGGGGAGTACGG
>I6629V002B27EU length=361 xy=0739_1972 region=2 run=R_2014_12_30_12_21_21_
ACGGAGGGAGCTAGCGTTATTCGGAATTACTGGGCGTAAAGCGCACGTAGGCGGCTTTGT
AAGTTAGAGGTGAAAGCCTGGAGCTCAACTCCAGAATTGCCTTTAAGACTGCATCGCTTG
AATCCAGGAGAGGTGAGTGGAATTCCGAGTGTAGAGGTGAAATTCGTAGATATTCGGAAG
AACACCAGTGGCGAAGGCGGCTCACTGGACTGGTATTGACGCTGAGGTGCGAAAGCGTGG
GGAGCAAACAGGATTAGATACCCTGGTAGTCCACGCCGTAAACGATGATAACTAGCTGTC
GGGGCTCTTAGAGCTTCGGTGGCGCAGCTAACGCATTAAGTTATCCGCCTGGGGAGTACG
G
>I6629V002B27GO length=361 xy=0739_2038 region=2 run=R_2014_12_30_12_21_21_
ACAGAGGGTGCGAGCGTTAATCGGATTTACTGGGCGTAAAGCGTGCGTAGGCGGCTTTTT
AAGTCGGATGTGAAATCCCCGAGCTTAACTTGGGAATTGCATTCGATACTGGGAAGCTAG
AGTATGGGAGAGGATGGTAGAATTCCAGGTGTAGCGGTGAAATGCGTAGAGATCTGGAGG
AATACCGATGGCGAAGGCAGCCATCTGGCCTAATACTGACGCTGAGGTACGAAAGCATGG
GGAGCAAACAGGATTAGATACCCTGGTAGTCCATGCCGTAAACGATGTCTACTAGCCGTT
GGGGCCTTTGAGGCTTTAGTGGCGCAGCTAACGCGATAAGTAGACCGCCTGGGGAGTACG
G
>I6629V002B27KE length=232 xy=0739_2172 region=2 run=R_2014_12_30_12_21_21_
ACAGAGGGTGCAAGCGTTAATCGGAATTACTGGGCGTAAAGCGAGCGTAGGTGGCTTGAT
AAGTCAGATGTGAAATCCCCGGGCTTAACCTGGGAACTGCATCTGATACTGTTGAGCTAG
AGTAGGTGAGAGGGAAGTAGAATTCCAGGTGTAGCGGTGAAAATGCGTAGAGATCTGGAG
GAATACCGATGGCGAAGGCAGCTTCCTGGCATCATACTGACACTGAGGCTCG
>I6629V002B27QD length=360 xy=0739_2387 region=2 run=R_2014_12_30_12_21_21_
ACGTAGGGTGCAAGCGTTAATCGGAATTACTGGGCGTAAAGCGTGCGCAGGCGGTTGTGC
AAGACCGATGTGAAATCCCCGGGCTTAACCTGGGAATGGCATTGGTGACTGCACGGCTAG
AGTGTGTCAGAGGGGGGTAGAATTCCACGTGTAGCAGTGAAATGCGTAGAGATGTGGAGG
AATACCGATGGCGAAGGCAGCCCCCTGGGATAACACTGACGCTCATGCACGAAAGCGTGG
GGAGCAAACAGGATTAGATACCCTGGTAGTCCACGCCCTAAACGACGTCAACTAGTTGTC
GGGTCTTAATTGACTCGGTAACGCAGCTAACGCGTGAAGTTGACCGCCTGGGGAGTACGG
>I6629V002B27SV length=361 xy=0739_2477 region=2 run=R_2014_12_30_12_21_21_
ACGGAGGGTGCAAGCGTTGATCGGAATTACTGGGCGTAAAGCGCACGCAGGCGGTTGGAT
AAGTTAGATGTGAAAGCCCCGGGCTCAACCTGGGAATTGCATTTAAAACTGTCCAGCTAG
AGTCTTGTAGAGGGGGGTAGAATTCCAGGTGTAGCGGTGAAATGCGTAGAGATCTGGAGG
AATACCGGTGGCGAAGGCGGCCCCCTGGACAAAGACTGACGCTCAGGTGCGAAAGCGTGG
GGAGCAAACAGGATTAGATACCCTGGTAGTCCACGCCGTAAACGATGTCGATTTGGAGGC
TGTGTCCTTGAGACGTGGCTTCCGGAGTTAACGCGTTAAATCGACCGCCTGGGGAGTACG
G
>I6629V002B27UQ length=361 xy=0739_2544 region=2 run=R_2014_12_30_12_21_21_
ACAGAGGGTGCGAGCGTTAATCGGATTTACTGGGCGTAAAGCGTGCGTAGGCGGCTTTTT
AAGTCGGGTGTGAAATCCCCGAGCTTAACTTGGGAATTGCATTCGATACTGGGAAGCTAG
AGTATGGGAGAGGATGGTAGAATTCCAGGTGTAGCGGTGAAATGCGTAGAGATCTGGAGG
AATACCGATGGCGAAGGCAGCCATCTGGCCTAATACTGACGCTGAGGTACGAAAGCATGG
GGAGCAAACAGGATTAGATACCCTGGTAGTCCATGCCGTAAACGATGTCTACTAGCCGTT
GGGGCCTTTGAGGCTTTAGTGGCGCAGCTAACGCGATAAGTAGACCGCCTGGGGAGTACG
G
>I6629V002B27W1 length=355 xy=0739_2627 region=2 run=R_2014_12_30_12_21_21_
ACGGAGGGAGCTAGCGTTATTCGGAATTACTGGGCGTAAAGCGCACGTAGGCGGCTATGT
AAGTTAGAGGTGAAAGCCTGGAGCTCAACTCCAGAATTGCCTTTAAGACTGCATCGCTTG
AATCCAGGAGAGGTGAGTGGAATTCCGAGTGTAGAGGTGAAATTCGTAGATATTCGGAAG
AACACCAGTGGCGAAGGCGGCTCACTGGACTGGTATTGACGCTGAGGTGCGAAAGCGTGG
GGAGCAAACAGGATTAGATACCCTGGTAGTCCACGCCGTAAACGATGATAACTAGCTGTC
GGGGCTCTTAGAGCTTCGGTGGCGCAGCTAACGCATTAAGTTATCCGCCTGGGGA
>I6629V002B27WC length=360 xy=0739_2602 region=2 run=R_2014_12_30_12_21_21_
ACGAAGGGGGCTAGCGTTGCTCGGAATTACTGGGCGTAAAGGGCGCGTAGGCGGACAGTT
TAGTCAGAGGTGAAAGCCCAGGGCTCAACCTTGGAATTGCCTTTGATACTGGCTGTCTTG
AGTATGGAAGAGGTATGTGGAACTCCGAGTGTAGAGGTGAAATTCGTAGATATTCGGAAG
AACACCAGTGGCGAAGGCGACATACTGGTCCATTACTGACGCTGAGGCGCGAAAGCGTGG
GGAGCAAACAGGATTAGATACCCTGGTAGTCCACGCTGTAAACGATGAGTGCTAGTTGTC
GGCATGCATGCATGTCGGTGACGCAGCTAACGCATTAAGCACTCCGCCTGGGGAGTACGG
>I6629V002B27Z3 length=315 xy=0739_2737 region=2 run=R_2014_12_30_12_21_21_
GCGAAGGGTGCAAGCGTTACTCGGAATTACTGGGCGTAAAGCGTGCGTAGGTGGTTTGTT
AAGTCTGATGTGAAAGCCCTAGGGCCGTCAACCCGGGAACTGGGCATTGGATTACTAGGC
AGGCTAGAGTGTGGCAGAGGGTAGGTGGAATTCCTGGTGTAGCAGTGAAATGCGTAGAGA
TCAGGAGGAACATCCGTGGCGAAGGCGACTCGCCGTGGGACCAACACTGACACTGAGGCA
CGAAAGCGTGGGGAGCAAACAGGATTAGATACCCTGGTAGTCCACGCCCTAAACGATGCG
AACTGGATGGTTGGT
>I6629V002B284T length=48 xy=0740_0107 region=2 run=R_2014_12_30_12_21_21_
ACGTAGGGTGCGAGCGTTAATCGGAATTACTGGGCGTAAAGCGTGCGC
>I6629V002B287E length=24 xy=0740_0200 region=2 run=R_2014_12_30_12_21_21_
GAGATGGCCGCCTGGGGAGTACGG
>I6629V002B2881 length=24 xy=0740_0259 region=2 run=R_2014_12_30_12_21_21_
GAGATGGCCGCCTGGGGAGTACGG
>I6629V002B28A7 length=24 xy=0739_3137 region=2 run=R_2014_12_30_12_21_21_
GAGATGGCCGCCTGGGGAGTACGG
>I6629V002B28E7 length=355 xy=0739_3281 region=2 run=R_2014_12_30_12_21_21_
GCGGAGGGTGCAAGCGTTAATCGGAATTACTGGGCGTAAAGCGCACGCAGGCGGTCTGTC
AAGTCGGATGTGAAATCCCCGGGCTCAACCTGGGAACTGCATTCGAAACTGGCAGGCTGG
AGTCTTGTAGAGGGGGGTAGAATTCCAGGTGTAGCGGTGAAATGCGTAGAGATCTGGAGG
AATACCGGTGGCGAAGGCGGCCCCCTGGACAAAGACTGACGCTCAGGTGCGAAAGCGTGG
GGAGCAAACAGGATTAGATACCCTGGTAGTCCACGCCGTAAACGATGTCGATTTGGAGGT
TGTGCCCTTGAGGCGTGGCTTCCGGAGCTAACGCGTTAAATCGACCGCCTGGGGA
>I6629V002B28IC length=360 xy=0739_3394 region=2 run=R_2014_12_30_12_21_21_
ACGAAGGGGGCTAGCGTTGCTCGGAATTACTGGGCGTAAAGGGAGCGTAGGCGGACATTT
AAGTCAGGGGTGAAATCCCGGGGCTCAACCTCGGAATTGCCTTTGATACTGGGTGTCTTG
AGTACGAGAGAGGTATGTGGAACCCCGAGTGTAGAGGTGAAATTCGTAGATATTCGGAAG
AACACCAGTGGCGAAGGCGACATACTGGCTCATTACTGACGCTGAGGCTCGAAAGCGTGG
GGAGCAAACAGGATTAGATACCCTGGTAGTCCACGCCGTAAACGATGATTGCTAGTTGTC
GGGATGCATGCATTTCGGTGACGCAGCTAACGCATTAAGCAATCCGCCTGGGGAGTACGG
>I6629V002B28IZ length=359 xy=0739_3417 region=2 run=R_2014_12_30_12_21_21_
ACGAAGGGGGCTAGCGTTGCTCGGAATCACTGGGCGTAAAGGGCGCGTAGGCGGCTGATT
TAGTCGAGGGTGAAAGCCCGTGGCTCAACCACGGAATGGCCTTCGATACTGGTTGGCTTG
AGACCGGAAGAGGACAGCGGAACTGCGAGTGTAGAGGTGAAATTCGTAGATATTCGCAAG
AACACCAGTGGCGAAGGCGGCTGTCTGGTCCGGTTCTGACGCTGAGGCGCGAAAGCGTGG
GGAGCAAACAGGATTAGATACCCTGGTAGTCCACGCTGTAAACGATGAATGCTAGCCGTT
GGGGTGCATGCACCTCAGTGGCGCCGCTAACGCATTAAGCATTCCGCCTGGGGATACGG
>I6629V002B28NT length=362 xy=0739_3591 region=2 run=R_2014_12_30_12_21_21_
ACGGAGGGTGCAAGCGTTAATCGGAATTACTGGGCGTTAAAGCGCACGCAGGCGGTCTGT
CAAGTCGGATGTGAAATCCCCGGGCTCAACCTGGGAACTGCATTCGAAACTGGCAGGCTG
GAGTCTTGTAGAGGGGGGTAGAATTCCAGGTGTAGCGGTGAAATGCGTAGAGATCTGGAG
GAATACCGGTGGCGAAGGCGGCCCCCTGGACAAAGACTGACGCTCAGGTGCGAAAGCGTG
GGGAGCAAACAGGATTAGATACCCTGGTAGTCCACGCCGTAAACGATGTCGATTTGGAGG
TTGTGCCCTTGAGGCGTGGCTTCCGGAGCTAACGCGTTAAATCGACCGCCTGGGGAGTAC
GG
>I6629V002B28NX length=24 xy=0739_3595 region=2 run=R_2014_12_30_12_21_21_
GAGATGGCCGCCTGGGGAGTACGG
>I6629V002B28PT length=361 xy=0739_3663 region=2 run=R_2014_12_30_12_21_21_
GCGGAGGGAGCTAGCGTTATTCGGAATTACTGGGCGTAAAGCGCACGTAGGCGGCTTTGT
AAGTTAGAGGTGAAAGCCTGGAGCTCAACTCCAGAATTGCCTTTAAGACTGCATCGCTTG
AATCCAGGAGAGGTGAGTGGAATTCCGAGTGTAGAGGTGAAATTCGTAGATATTCGGAAG
AACACCAGTGGCGAAGGCGGCTCACTGGACTGGTATTGACGCTGAGGTGCGAAAGCGTGG
GGAGCAAACAGGATTAGATACCCTGGTAGTCCACGCCGTAAACGATGATAACTAGCTGTC
GGGGCTCTTAGAGCTTCGGTGGCGCAGCTAACGCATTAAGTTATCCGCCTGGGGAGTACG
G
>I6629V002B28RT length=361 xy=0739_3735 region=2 run=R_2014_12_30_12_21_21_
ACGGAGGGAGCTAGCGTTATTCGGAATTACTGGGCGTAAAGCGCACGTAGGCGGCTTTGT
AAGTTAGAGGTGAAAGCCTGGAGCTCAACTCCAGAATTGCCTTTAAGACTGCATCGCTTG
AATCCAGGAGAGGTGAGTGGAATTCCGAGTGTAGAGGTGAAATTCGTAGATATTCGGAAG
AACACCAGTGGCGAAGGCGGCTCACTGGACTGGTATTGACGCTGAGGTGCGAAAGCGTGG
GGAGCAAACAGGATTAGATACCCTGGTAGTCCACGCCGTAAACGATGATAACTAGCTGTC
GGGGCTCTTAGAGCTTCGGTGGCGCAGCTAACGCATTAAGTTATCCGCCTGGGGAGTACG
G
>I6629V002B28UG length=361 xy=0739_3830 region=2 run=R_2014_12_30_12_21_21_
ACGGAGGGAGCTAGCGTTATTCGGAATTACTGGGCGTAAAGCGCACGTAGGCGGCTTTGT
AAGTTAGAGGTGAAAGCCTGGAGCTCAACTCCAGAATTGCCTTTAAGACTGCATCGCTTG
AATCCAGGAGAGGTGAGTGGAATTCCAAGTGTAGAGGTGAAATTCGTAGATATTCGGAAG
AACACCAGTGGCGAAGGCGGCTCACTGGACTGGTATTGACGCTGAGGTGCGAAAGCGTGG
GGAGCAAACAGGATTAGATACCCTGGTAGTCCACGCCGTAAACGATGATAACTAGCTGTC
GGGGCTCTTAGAGCTTCGGTGGCGCAGCTAACGCATTAAGTTATCCGCCTGGGGAGTACG
G
>I6629V002B28YN length=22 xy=0739_3981 region=2 run=R_2014_12_30_12_21_21_
GGAGGCCGCCTGGGGAGTACGG
>I6629V002B28ZC length=360 xy=0739_4006 region=2 run=R_2014_12_30_12_21_21_
ACGTAGGGTGCAAGCGTTAATCGGAATTACTGGGCGTAAAGCGTGCGCAGGCGGTTTTGT
AAGACAGAGGTGAAATCCCCGGGCTCAACCTGGGAACTGCCTTTGTGACTGCAAGGCTAG
AGTACGGCAGAGGGGGATGGAATTCCGCGTGTAGCAGTGAAATGCGTAGATATGCGGAGG
AACACCGATGGCGAAGGCAATCCCCTGGGCCTGTACTGACGCTCATGCACGAAAGCGTGG
GGAGCAAACAGGATTAGATACCCTGGTAGTCCACGCCCTAAACGATGTCAACTGGTTGTT
GGGTCTTAACTGACTCAGTAACGAAGCTAACGCGTGAAGTTGACCGCCTGGGGAGTACGG
>I6629V002B290R length=361 xy=0740_1257 region=2 run=R_2014_12_30_12_21_21_
ACGGAGGGAGCTAGCGCTATTCGGAATTACTGGGCGTAAAGCGCACGTAGGCGGCTTTGT
AAGTTAGAGGTGAAAGCCTGGAGCTCAACTCCAGAATTGCCTTTAAGACTGCATCGCTTG
AATCCAGGAGAGGTGAGTGGAATTCCGAGTGTAGAGGTGAAATTCGTAGATATTCGGAAG
AACACCAGTGGCGAAGGCGGCTCACTGGACTGGTATTGACGCTGAGGTGCGAAAGCGTGG
GGAGCAAACAGGATTAGATACCCTGGTAGTCCACGCCGTAAACGATGATAACTAGCTGTC
GGGGCTCTTAGAGCTTCGGTGGCGCAGCTAACGCATTAAGTTATCCGCCTGGGGAGTACG
G
>I6629V002B291S length=24 xy=0740_1294 region=2 run=R_2014_12_30_12_21_21_
GAGATGGCCGCCTGGGGAGTACGG
>I6629V002B292U length=24 xy=0740_1332 region=2 run=R_2014_12_30_12_21_21_
GAGATGGCCGCCTGGGGAGTACGG
>I6629V002B2952 length=361 xy=0740_1448 region=2 run=R_2014_12_30_12_21_21_
ACGGAGGGAGCTAGCGTTATTCGGAATTACTGGGCGTAAAGCGCACGTAGGCGGCTTTGT
AAGTTAGAGGTGAAAGCCTGGAGCTCAACTCCAGAATTGCCTTTAAGACTGCATCGCTTG
AATCCAGGAGAGGTGAGTGGAATTCCGAGTGTAGAGGTGAAACTCGTAGATATTCGGAAG
AACACCAGTGGCGAAGGCGGCTCACTGGACTGGTATTGACGCTGAGGTGCGAAAGCGTGG
GGAGCAAACAGGATTAGATACCCTGGTAGTCCACGCCGTAAACGATGATAACTAGCTGTC
GGGGCTCTTAGAGCTTCGGTGGCGCAGCTAACGCATTAAGTTATCCGCCTGGGGAGTACG
G
>I6629V002B29FE length=328 xy=0740_0488 region=2 run=R_2014_12_30_12_21_21_
GCGGGAGGGAGCTAGCGTTATTCGGAATTACTGGGCGTAAAGCGCACGTAGGCGGCTTTG
GTAAGTTAGACGGTGAAAGCCTGGAGCTCAACTACCAGAATTGCCTTTAAGACTGCATCG
CTTGAATCCAGGAGAGGTGAGTGGTAATTCCGAGTGTAGAGGTGAAATTCGTAGATATTC
GGAAGAACACCAGTGGCGAAGGCGGCTCACTGGACTGGTATTGACGCGTGAGGTAGCGAA
AGCGTGGGGACGCAAACAGGATTAGATACCCTGGTAGTCCACGCCGTAAACGATGATAAC
TAGCTGTCGGGGCTCTTAGAGCTTCGGT
>I6629V002B29FW length=19 xy=0740_0506 region=2 run=R_2014_12_30_12_21_21_
GAGATTGCCGCCTGGGGAG
>I6629V002B29LF length=361 xy=0740_0705 region=2 run=R_2014_12_30_12_21_21_
ACGGAGGGTGCAAGCGTTAATCGGAATTACTGGGCGTAAAGCGCACGCAGGCGGTTGGAT
AAGTTAGATGTGAAAGCCCCGGGCTCAACCTGGGAATCGCATTTAAAACTGTCCAGCTAG
AGTCTTGTAGAGGGGGGTAGAATTCCAGGTGTAGCGGTGAAATGCGTAGAGATCTGGAGG
AATACCGGTGGCGAAGGCGGCCCCCTGGACAAAGACTGACGCTCAGGTGCGAAAGCGTGG
GGAGCAAACAGGATTAGATACCCTGGTAGTCCACGCCGTAAACGATGTCGATTTGGAGGC
TGTGTCCTTGAGACGTGGCTTCCGGAGCTAACGCGTTAAATCGACCGCCTGGGGAGTACG
G
>I6629V002B29OR length=12 xy=0740_0825 region=2 run=R_2014_12_30_12_21_21_
GAGGAATGGCCG
>I6629V002B29QC length=360 xy=0740_0882 region=2 run=R_2014_12_30_12_21_21_
GCGTAGGGTGCAAGCGTTAATCGGAATTACTGGGCGTTAAGCGTGCGCAGGCGGTTTTGT
AAGTCTGTCGTGAAAGCCCCGGGCTCAACCTGGGAATTGCGATGGAGACTGCAAGGCTTG
AATCTGGCAGAGGGGGGTAGAATTCCACGTGTAGCAGTGAAATGCGTAGAGATGTGGAGG
AACACCGATGGCGAAGGCAGCCCCCCGGGTNAAGATTGACGCTCATGCACGAAAGCGTGG
GGAGCAAACAGGATTAGATACCCTGGTAGTCCACGCCCTAAACGATGTCTACTAGTTGTC
GGGTTTTAATTAACTTGGTAACGCAGCTAACGCGTGAAGTAGACCGCCTGGGGAGTACGG
>I6629V002B29RD length=361 xy=0740_0919 region=2 run=R_2014_12_30_12_21_21_
GCGGAGGGAGCTAGCGTTATTCGGAATTACTGGGCGTAAAGCGCACGTAGGCGGCTTTGT
AAGTTAGAGGTGAAAGCCTGGAGCTCAACTCCAGAATTGCCTTTAAGACTGCATCGCTTG
AATCCAGGAGAGGTGAGTGGAATTCCGAGTGTAGAGGTGAAATTCGTAGATATTCGGAAG
AACACCAGTGGCGAAGGCGGCTCACTGGACTGGTATTGACGCTGAGGTGCGAAAGCGTGG
GGAGCAAACAGGATTAGATACCCTGGTAGTCCACGCCGTAAACGATGATAACTAGCTGTC
GGGGCTCTTAGAGCTTCGGTGGCGCAGCTAACGCACTAAGTTAGCCGCCTGGGGAGTACG
G
>I6629V002B29T1 length=206 xy=0740_1015 region=2 run=R_2014_12_30_12_21_21_
ACGAAGGGTGCAAGCGTTAATCGGAATTACTGGGCGTAAAGCGCGCGTAGGTGGTTTGGT
AAGATGGATGTGAAATCCCCGGGCTCAACCTGGGAACTGCATCCATAACTGCCTGACTAG
AGTACGGTAGAGGGTGGTGGAATTTCCTGTGTAGCGGTGAAATGCGTAGACTATAGGAAG
GAACACCAGTGGCGAAGGCGACCACC
>I6629V002B29TF length=23 xy=0740_0993 region=2 run=R_2014_12_30_12_21_21_
GAGATGCCGCCTGGGGAGTACGG
>I6629V002B29UL length=361 xy=0740_1035 region=2 run=R_2014_12_30_12_21_21_
ACGTAGGGGGCAAGCGTTGTCCGGAATTATTGGGCGTAAAGCGCGCGCAGGCGGCTTACT
AAGTCTGGTGTGAAAGCCCACGGCTCAACCGTGGAGGGCCATTGGAAGCTGGTAGGCTTG
AGTGCAGGAGAGGAGAGCGGAATTCCCGGTGTAGCGGTGAAATGCGTAGATATCGGGAGG
AACACCCGTGGCGAAGGCGGCTCTCTGGCCTGTAACTGACGCTGAGGCGCGAAAGCGTGG
GGAGCAAACAGGATTAGATACCCTGGTAGTCTACGCCGTAAACGATGAGTGCTAAGTGTC
GGGGGTGACCAACCCTCGGTGCTGTCGCTAACGCAATAAGCACTCCGCCTGGGGAGTACG
G
>I6629V002B29WV length=23 xy=0740_1117 region=2 run=R_2014_12_30_12_21_21_
GAGAGGCCGCCTGGGGAGTACGG
>I6629V002B2A13 length=24 xy=0729_1001 region=2 run=R_2014_12_30_12_21_21_
GAGATGGCCGCCTGGGGAGTACGG
>I6629V002B2A5O length=372 xy=0729_1130 region=2 run=R_2014_12_30_12_21_21_
ACGTAGGGTGCGAGCGTTGTCCGGAATTACTGGGCGTAAAGAGCTCGTAGGTGGTTTGTT
GCGTCGTCTGTGAAATTCCGGGGCTTAACTTCGGGGTGGCAGGCGATACGGGCATAACTA
GAGTGCTGTAGGGGAGGACTGGAATTCCTGGTGTAGCGGTGGAATAGCGCAGATATCAGG
AGGAACGACCGATGGCGAAGGACAGGTCGTCTGGGCGAGTAACTGACGCTGAGGAGCGAA
AGACATGGGGAGGCGAACAGGATTAGATACCCTGGTAGTCCATGCTGTAAACGGTGGGCG
TTAGGTGTGGGGACCGGTTTGGTTTCTTGTGCCGTAGCTAACGCATTAAGCGCCCCGCCC
TGGGGAGTACGG
>I6629V002B2A93 length=24 xy=0729_1289 region=2 run=R_2014_12_30_12_21_21_
GAGAAGGCCGCCTGGGGAGTACGG
>I6629V002B2AEE length=360 xy=0729_0148 region=2 run=R_2014_12_30_12_21_21_
ACGAAGGGGGCTAGCGTTGTTCGGAATCACTGGGCGTAAAGGGCGCGTAGGCGGCTTTAT
AAGTCGGTGGTGAAAGCCTGTGGCTCAACCACAGAATTGCCTTCGATACTGTAGAGTTTG
AGACCGGAAGAGGTAAGTGGAACTGCGAGTGTAGAGGTGAAATTCGTAGATATTCGCAAG
AACACCAGTGGCGAAGGCGGCTTACTGGTCCGGTTCTGACGCTGAGGCGCGAAAGCGTGG
GGAGCAAACAGGATTAGATACCCTGGTAGTCCACGCCGTAAACGATGAATGCCAGCCGTT
GGGCAGCTTGCTGCTCAGTGGCGCAGCTAACGCTTTAAGCATTCCGCCTGGGGAGTACGG
>I6629V002B2AH3 length=366 xy=0729_0281 region=2 run=R_2014_12_30_12_21_21_
GCGTAGGGTGCAAGCGTTAATCGGAATTACTGGGCGTAAAGCGTGCGCAGGCGGTTTTGT
AAGTACAGAGGTGAAATCCCCCGGGCTCAACCTGGGAACTGCCTTTGTGACTGCAAGGCT
GGAGTGCGGCAGAGGGGGATGGAATTCCGCGTGTAGCAGTGAAATGCGTAGATATGCGGA
GGAACACCGATGGCGAAGGCAATCCCCTGGGCCTGCACTGAACGCTCGATGCACGAAAGC
GTGGGGACGCAAACAGGATTAGATACCCTGGTAGTCCACGCCCTAAACGATGTCAACTGG
TTGTTGGGTCTTCACTGACTCAGTAACGAAGCTAACGCCGTGAAGTTGACCGCCTGGGGA
GTACGG
>I6629V002B2AJO length=24 xy=0729_0338 region=2 run=R_2014_12_30_12_21_21_
GAGATGGCCGCCTGGGGAGTACGG
>I6629V002B2ALH length=365 xy=0729_0403 region=2 run=R_2014_12_30_12_21_21_
ACGTAGGGCGCAAGCGTTGTCCGGAATTATTGGGCGTAAAGAGCTCGTAGGCGGTTTGTC
GCGTCTGCTGTGAAAGCCCGGGGCTTAACCCCGGGTGTGCAGTGGGTACGGGCAGACTTG
AGTGCAGTAGGGGAGACTGGAACTCCTGGTGTAGCGGTGAAATGCGCAGATATCAGGAAG
AACACCGATGGCGAAGGCAGGTCTCTGGGCTGTTACTGACGCTGAGGAGCGAAAGCAGTG
GGGAGCGAACAGGATTAGATACCCTGGTAGTCCATGCCGTAAACGTTGGGCACGTAGGTG
TGGGGGACATTCCACGTTTTCCGCGCCGTAGCTAACGCATTAAGTGCCCCGCCTGGGGAG
TACGG
>I6629V002B2ALV length=361 xy=0729_0417 region=2 run=R_2014_12_30_12_21_21_
GCGGAGGGAGCTAGCGTTATTCGGAATTACTGGGCGTAAAGCGCACGTAGGCGGCTTTGT
AAGTTAGAGGTGAAAGCCTGGAGCTCAACTCCAGAATTGCCTTTAAGACTGCATCGCTTG
AATCATGGAGAGGTTAGTGGAATTCCGAGTGTAGAGGTGAAATTCGTAGATATTCGGAAG
AACACCAGTGGCGAAGGCGACTAACTGGACATGTATTGACGCTGAGGTGCGAAAGCGTGG
GGAGCAAACAGGATTAGATACCCTGGTAGTCCACGCCGTAAACGATGATAACTAGCTGTC
AGGGCTCTTGGAGCTTTGGTGGCGCAGCTAACGCGTTAAGTTATCCGCCTGGGGAGTACG
G
>I6629V002B2APN length=361 xy=0729_0553 region=2 run=R_2014_12_30_12_21_21_
ACAGAGGGTGCGAGCGTTAATCGGATTTACTGGGCGTAAAGCGTGCGTAGGCGGCTTCTT
AAGTCGGATGTGAAATCCCCGAGCTTAACTTGGGAATTGCATTCGATACTGGGAAGCTAG
AGTATGGGAGAGGATGGTAGAATTCCAGGTGTAGCGGTGAAATGCGTAGAGATCTGGAGG
AATACCGATGGCGAAGGCAGCCATCTGGCCTAATACTGACGCTGAGGTACGAAAGCATGG
GGAGCAAACAGGATTAGATACCCTGGTAGTCCATGCCGTAAACGATGTCTACTAGCCGTT
GGGGCCTTTGAGGCTTTAGTGGCGCAGCTAACGCGATAAGTAGACCGCCTGGGGAGTACG
G
>I6629V002B2ARL length=360 xy=0729_0623 region=2 run=R_2014_12_30_12_21_21_
ACGAAGGGGGCTAGCGTTGCTCGGAATCACTGGGCGTAAAGGGTGCGTAGGCGGGTCTTT
AAGTCAGGGGTGAAATCCTGGAGCTCAACTCCAGAGCTGCCTTTGATACTGAAGATCTTG
AGTTCGGGAGAGGTGAGTGGAACTGCGAGTGTAGAGGTGAAATTCGTAGATATTCGCAAG
AACACCAGTGGCGAAGGCGGCTCACTGGCCCGATACTGACGCTGAGGCACGAAAGCGTGG
GGAGCAAACAGGATTAGATACCCTGGTAGTCCACGCCGTAGACGATGAATGCCAGCCGTT
GGTGGGTTTACTCACCAGTGGCGCAGCTAACGCTTTAAGCATTCCGCCTGGGGAGTACGG
>I6629V002B2AU0 length=361 xy=0729_0746 region=2 run=R_2014_12_30_12_21_21_
ACGGAGGGAGCTAGCGTTATTCGGAATTACTGGGCGTAAAGCGCACGTAGGCGGCTTTGT
AAGTTAGAGGTGAAAGCCTGGAGCTCAACTCCAGAATTGCCTTTAAGACTGCATCGCTTG
AATCCAGGAGAGGTGAGTGGAATTCCGAGTGTAGAGGTGAAATTCGTAGATATTCGGAAG
AACACCAGTGGCGAAGGCGGCTCACTGGACTGGTATTGACGCTGAGGTGCGAAAGCGTGG
GGAGCGAACAGGATTAGATACCCTGGTAGTCCACGCCGTAAACGATGATAACTAGCTGTC
GGGGCTCTTAGAGCTTCGGTGGCGCAGCTAACGCATTAAGTTATCCGCGTGGGGAGTACG
G
>I6629V002B2AU7 length=389 xy=0729_0753 region=2 run=R_2014_12_30_12_21_21_
ACGGAGGGTGCAAGCGTTAATCGGAATTACTGGGCGTAAAGCGCACGCAGGCGGTCTGTC
AAGTCGGATGTGAAATCCCCGGGCTCAACCTGGGAACTGCATTCGAAACTGGCAGGCTGG
AGTCTTGTAGAGGGGGGTAGGATTCCAGGTGTAGCGGTGAAATGCGTAGAGATCTGGAGG
AATACCGGTGGCGAAGGCGGCCCCCTGGACAAAGACTGACGCTAAGGTGCGAAAGCGTGG
GGAGCAAACAGGATTAGATACCCTGGTAGTCCACGCCGTAAACGATGTCGATTTGGAGGT
TGTGCCCTTGAGGCGTGGCTTCCGGAGCTAACGCGTTAAATCGACCGCCTGGGGAGTACG
GCTGAGACTACCAAGGCACACAGGGGATA
>I6629V002B2AYK length=25 xy=0729_0874 region=2 run=R_2014_12_30_12_21_21_
GAGAATGGCCGCCTGGGGAGTACGG
>I6629V002B2B4N length=361 xy=0729_2389 region=2 run=R_2014_12_30_12_21_21_
ACGGAGGGAGCTAGCGTTATTCGGAATTACTGGGCGTAAAGCGCACGTAGGCGGCTTTGT
AAGTTAGAGGTGAAAGCCGGGAGCTCAACTCCAGAATTGCCTTTAAGACTGCATCGCTTG
AATCCAGGAAAGGTGAGTGGAATTCCGAGTGTAGAGGTGAAATTCGTAGATATTCGGAAG
AACACCAGTGGCGAAGGCGGCTCACTGGACTGGTATTGACGCTGAGGTGCGAAAGCGTGG
GGAGCAAACAGGATTAGATACCCTGGTAGTCCACGCCGTAAACGATGATAACTAGCTGTC
GGGGCTCTTAGAGCTTCGGTGGCGCAGCTAACGCATTAAGTTAGCCGCCTGGGGAGTACG
G
>I6629V002B2B5W length=24 xy=0729_2434 region=2 run=R_2014_12_30_12_21_21_
GAGATGGCCGCCTGGGGAGTACGG
>I6629V002B2B9D length=24 xy=0729_2559 region=2 run=R_2014_12_30_12_21_21_
GAGATGGCCGCCTGGGGAGTACGG
>I6629V002B2B9Z length=24 xy=0729_2581 region=2 run=R_2014_12_30_12_21_21_
GGGATGGCCGCCTGGGGAGTACGG
>I6629V002B2BCX length=23 xy=0729_1391 region=2 run=R_2014_12_30_12_21_21_
GAGATGCCGCCTGGGGAGTACGG
>I6629V002B2BIZ length=24 xy=0729_1609 region=2 run=R_2014_12_30_12_21_21_
GGAGATGCCGCCTGGGGAGTACGG
>I6629V002B2BJ3 length=361 xy=0729_1649 region=2 run=R_2014_12_30_12_21_21_
ACGGAGGGTGCAAGCGTTAATCGGAATTACTGGGCGTAAAGCGCACGCAGGCGGTTTGTT
AAGTCAGATGTGAAATCCCCGGGCTCAACCTGGGAACTGCATCTGATACTGGCAAGCTTG
AGTCTCGTAGAGGGGGGTAGAATTCCAGGTGTGGCGGTGAAATGCGTAGAGATCTGGAGG
AATACCGGTGGCGAAGGCGGCCCCCTGGACGAAGACTGACGCTCAGGTGCGAAAGCGTGG
GGAGCAAACAGGATTAGATACCCTGGTAGTCCACGTCGTAAACGATGTCGACTTGGAGGT
TGTGCCCTTAAGGCGTGGCTTCCGGAGCTAACGCGTTAAGTCGACCGCCTGGGGAGTACG
G
>I6629V002B2BL9 length=360 xy=0729_1727 region=2 run=R_2014_12_30_12_21_21_
ACGTAGGGTGCGAGCGTTAATCGGAATTACTCGGCGTAAAGCGTGCGCAGGCGGTTGTGC
AAGACAGATGTGAAATCCCCGGGCTTAACCTGGGAACTGCATTTGTGACTGCACGGCTGG
AGTGCGGCAGAGGGGAGTGGAATTCCGCGTGTAGCAGTGAAATGCGTAGATATGCGGAGG
AACACCGATGGCGAAGGCAGCCCCCTGGGCCTGCACTGACGCTCATGCACGAAAGCGTGG
GGAGCAAACAGGATTAGATACCCTGGTAGTCCACGCCCTAAACGATGTCAACTGGTTGTT
GGTCCTTCACTGGATCAGTAACGTAGCTAACGCGTGAAGTCGACCGCCTGGGGAGTACGG
>I6629V002B2BPO length=361 xy=0729_1850 region=2 run=R_2014_12_30_12_21_21_
ACGGAGGGTGCAAGCGTTAATCGGAATTACTGGGCGTAAAGCGCACGCAGGCGGTCTGTT
AAGTCAGATGTGAAATCCCCGGGCTTAACCTGGGAACTGCATTTGAAACTGGCAGGCTTG
AGTCTCGTAGAGGGGGGTAGAATTCCAGGTGTAGCGGTGAAATGCGTAGAGATCTGGAGG
AATACCGGTGGCGAAGGCGGCCCCCTGGACGAAGACTGACGCTCAGGTGCGAAAGCGTGG
GGAGCAAACAGGATTAGATACCCTGGTAGTCCACGCCGTAAACGATGTCGACTTGGAGGC
TGTTCCCCCGAGGAGTGGCTTCCGGAGCTAACGCGTTAAGTCGGCCGCCTGGGGAGTACG
G
>I6629V002B2BPW length=361 xy=0729_1858 region=2 run=R_2014_12_30_12_21_21_
ACGGAGGGAGCTAGCGTTATTCGGAATTACTGGGCGTAAAGCGCACGTAGGCGGCTTTGT
AAGTTAGAGGTGAAAGCCTGGAGCTCAACTCCAGAATTGCCTTTAAGACTGCATCGCTTG
AATCCAGGAGAGGTGAGTGGAATTCCGAGTGTAGAGGTGAAATTCGTAGATATTCGGAAG
AACACCAGTGGCGAAGGCGGCTCACTGGACTGGTATTGACGCTGAGGTGCGAAAGCGTGG
GGAGCAAACAGGATTAGATACCCTGGTAGTCCACGCCGTAAACGATGATAACTAGCTGTC
GGGGCTCTTAGAGCTTCGGTGGCGCAGCTAACGCATTAAGTTATCCGCCTGGGGAGTACG
G
>I6629V002B2BSW length=360 xy=0729_1966 region=2 run=R_2014_12_30_12_21_21_
GCGAAGGGGGCTAGCGTTGCTCGGAATCACTGGGCGTAAAGGGCGCGTAGGCGGCGTTTT
AAGTCGGGGGTGAAAGCCTGTGGCTCAACCACAGAATGGCCTTCGATACTGGGACGCTTG
AGTATGGTAGAGGTTGGTGGAACTGCGAGTGTAGAGGTGAAATTCGTAGATATTCGCAAG
AACACCGGTGGCGAAGGCGGCCAACTGGACCATTACTGACGCTGAGGCGCGAAAGCGTGG
GGAGCAAACAGGATTAGATACCCTGGTAGTCCACGCCGTAAACGATGAATGCCAGCTGTT
GGGGTGCTTGCACCGCAGTAGCGCAGCTAACGCTTTGAGCATTCCGCCTGGGGAGTACGG
>I6629V002B2BWP length=361 xy=0729_2103 region=2 run=R_2014_12_30_12_21_21_
ACGGAGGGAGCTAGCGTTATTCGGAATTACTGGGCGTAAAGCGCACGTAGGCGGCTTTGT
AAGTTAGAGGTGAAAGCCTGGAGCTCAACTCCAGAATTGCCTTTAAGACTGCATCGCTTG
AATCCAGGAGAGGTGAGTGGAATTCCGAGTGTAGAGGTGAAATTCGTAGATATTCGGAAG
AACACCAGTGGCGAAGGCGGCTCACTGGACTGGTATTGACGCTGAGGTGCGAAAGCGTGG
GGAGCAAACAGGATTAGATACCCTGGTAGTCCACGCCGTAAACGATGATAACTAGCTGTC
GGGGCTCTTAGAGCTTCGGTGGCGCAGCTAACGCATTAAGTTATCCGCCTGGGGAGTACG
G
>I6629V002B2BWT length=361 xy=0729_2107 region=2 run=R_2014_12_30_12_21_21_
ACAGAGGGTGCAAGCGTTAATCGGAATTACTGGGCGTAAAGCGCGCGTAGGTGGTTCGTT
AAGTTGGATGTGAAAGCCCCGGGCTCAACCTGGGAACTGCATCCAAAACTGGCGAGCTAG
AGTACGGTAGAGGGTGGTGGAATTTCCTGTGTAGCGGTGAAATGCGTAGGTATAGGAAGG
AACACCAGTGGCGAAGGCGACCACCTGGACTGATACTGACACTGAGGTGCGAAAGCGTGG
GGAGCAAACAGGATTAGATACCCTGGTAGTCCACGCCGTAAACGATGTCAACTAGCCGTT
GGAATCCTTGAGATTTTAGTGGCGCAGCTAACGCATTAAGTTGACCGCCTGGGGAGTACG
G
>I6629V002B2BXJ length=361 xy=0729_2133 region=2 run=R_2014_12_30_12_21_21_
ACGGAGGGAGCTAGCGTTATTCGGAATTACTGGGCGTAAAGCGCACGTAGGCGGCTTTGT
AAGTTAGAGGTGAAAGCCTGGAGCTCAACTCCAGAATTGCCTTTAAGACTGCATCGCTTG
AATCCAGGAGAGGTGAGTGGAATTCCGAGTGTAGAGGTGAGATTCGTAGATATTCGGAAG
AACACCAGTGGCGAAGGCGGCTCACTGGACTGGTATTGACGCTGAGGTGCGAAAGCGTGG
GGAGCAAACAGGATTAGATACCCTGGTAGTCCACGCCGTAAACGATGATAACTAGCTGTC
GGGGCTCTTAGAGCTTCGGTGGCGCAGCTAACGCATTAAGTTATCCGCCTGGGGAGTACG
G
>I6629V002B2C31 length=361 xy=0729_3663 region=2 run=R_2014_12_30_12_21_21_
GCGGAGGGAGCTAGCGTTATTCGGAATTACTGGGCGTAAAGCGCACGTAGGCGGCTTTGT
AAGTTAGAGGTGAAAGCCTGGAGCTCAACTCCAGAATTGCCTTTAAGACTGCATCGCTTG
AATCCAGGAGAGGTGAGTGGAATTCCGAGTGTAGAGGTGAAATTCGTAGATATTCGGAAG
AACACCAGTGGCGAAGGCGGCTCACTGGACTGGTATTGACGCTGAGGTGCGAAAGCGTGG
GGAGCAAACAGGATTAGATACCCTGGTAGTCCACGCCGTAAACGATGATAACTAGCTGTC
GGGGCTCTTAGAGCTTCGGTGGCGCAGCTAACGCATTAAGTTATCCGCCTGGGGAGTACG
G
>I6629V002B2C9T length=361 xy=0729_3871 region=2 run=R_2014_12_30_12_21_21_
ACAGAGGGTGCGAGCGTTAATCGGATTTACTGGGCGTAAAGCGTGCGTAGGCGGCTTTTT
AAGTCGGATGTGAAATCCCCGAGCTTAACTTGGGGATTGCATTCGATACTGGGAAGCTAG
AGTATGGGAGAGGATGGTAGAATTCCAGGTGTAGCGGTGAAATGCGTAGAGATCTGGAGG
AATACCGATGGCGAAGGCAGCCATCTGGCCTAATACTGACGCTGAGGTACGAAAGCATGG
GGAGCAAACAGGATTAGATACCCTGGTAGTCCATGCCGTGAACGATGTCTACTAGCCGTT
GGGGCCTTTGAGGCTTTAGTGGCGCAGCTAACGCGATAAGTAGACCGCCTGGGGAGTACG
G
>I6629V002B2CAY length=360 xy=0729_2616 region=2 run=R_2014_12_30_12_21_21_
ACGGAGGGAGCTAGCGTTATTCGGAATTACTGGGCGTAAAGCGCACGTAGGCGGCTTTGT
AAGTTAGAGGTGAAAGCCTGGAGCTCAACTCCAGAATTGCCTTTAAGACTGCATCGCTTG
AATCCAGGAGAGGTGAGTGGAATTCCGAGTGTAGAGGTGAAATTCGTAGATATTCGGAAG
AACACCAGTGGCGAAGGCGGCTCACTGGACTGGCATTGACGCTGAGGTGCGAAAGCGTGG
GGAGCAAACAGGATTAGATACCCTGGTAGTCCACGCCGTAAACGATGATAACTAGCTGTC
GGGGCTCTTAGAGCTTCGGTGGCGCAGCTAACGCATTAAGTTATCCGCCTGGGGATACGG
>I6629V002B2CCQ length=361 xy=0729_2680 region=2 run=R_2014_12_30_12_21_21_
ACGGAGGGAGCTAGCGTTATTCGGAATTACTGGGCGTAAAGCGCACGTAGGCGGCTTTGT
AAGTTAGAGGTGAAAGCCTGGAGCTCAACTCCAGAATTGCCTTTAAGACTGCATCGCTTG
AATCCAGGAGAGGTGAGTGGAATTCCGAGTGTAGAGGTGAAATTCGTAGATATTCGGAAG
AGCACCAGTGGCGAAGGCGGCTCACTGGACTGGTATTGACGCTGAGGTGCGAAAGCGTGG
GGAGCAAACAGGATTAGATACCCTGGTAGTCCACGCCGTAAACGATGATAACTAGCTGTC
GGGACTCTTAGAGCTTCGGTGGCGCAGCTAACGCATTAAGTTATCCGCCTGGGGAGTACG
G
>I6629V002B2CEJ length=361 xy=0729_2745 region=2 run=R_2014_12_30_12_21_21_
ACAGAGGGTGCGAGCGTTAATCGGATTTACTGGGCGTAAAGCGTGCGTAGGCGGCTTTTT
AAGTCGGATGTGAAATCCCCGAGCTTAACTTGGGAATTGCATTCGATACTGGGAAGCTAG
AGTATGGGAGAGGATGGTAGAATTCCAGGTGTAGCGGTGAAATGCGTAGAGATCTGGAGG
AACACCGATGGCGAAGGCAGCCATCTGGCCTAATACTGACGCTGAGGTACGAAAGCATGG
GGAGCAAACAGGATTAGATACCCTGGTAGTCCATGCCGTAAACGATGTCTACTAGCCGTT
GGGGCCTTTGAGGCTTTAGTGGCGCAGCTAACGCGATAAGTAGACCGCCTGGGGAGTACG
G
>I6629V002B2CF5 length=24 xy=0729_2803 region=2 run=R_2014_12_30_12_21_21_
GAGATGGCCGCCTGGGGAGTACGG
>I6629V002B2CGC length=361 xy=0729_2810 region=2 run=R_2014_12_30_12_21_21_
ACGGAGGGAGCTAGCGTTATTCGGAATTACTGGGCGTAAAGCGCACGTAGGCGGCTTTGT
AAGTTAGAGGTGAAAGCCTGGAGCTCAACTCCAGAATTGCCTTTAAGACTGCATCGCTTG
AATCCAGGAGAGGTGAGTGGAATTCCGAGTGTAGAGGTGAAATTCGTAGATATTCGGAAG
AACACCAGTGGCGAAGGCGGCTCACTGGACTGGTATTGACGCTGAGGTGCGAAAGCGTGG
GGAGCAAACAGGATTAGATACCCTGGTAGTCCACGCCGTAAACGATGATAACTAGCTGTC
GGGGCTCTTAGAGCTTCGGTGGCGCAGCTAACGCATTAAGTTATCCGCCTGGGGAGTACG
G
>I6629V002B2CH7 length=360 xy=0729_2877 region=2 run=R_2014_12_30_12_21_21_
ACGTAGGGTGCAAGCGTTAATCGGAATTACTGGGCGTAAAGCGTGCGCAGGCGGTTTTGT
AAGACAGAGGTGAAATCCCCGGGCTCAACCTGGGAACTGCCTTTGTGACTGCAAGGCTGG
AGTGCGGCAGAGGGGGATGGAATTCCGCGTGTAGCAGTGAAATGCGTAGATATGCGGAGG
AACACCGATGGCGAAGGCAATCCCCTGGGCCTGCACTGACGCTCATGCACGAAAGCGTGG
GGAGCAAACAGGATTAGATACCCTGGTAGTCCACGCCCTAAACGATGTCAACTGGTTGTT
GGGTCTTCACTGACTCAGTAACGAAGCTAACGCGTGAAGTTGACCGCCTGGGGAGTACGG
>I6629V002B2CKB length=24 xy=0729_2953 region=2 run=R_2014_12_30_12_21_21_
GAGATGGCCGCCTGGGGAGTACGG
>I6629V002B2CS3 length=362 xy=0729_3269 region=2 run=R_2014_12_30_12_21_21_
ACGTAGGGTGCAAGCGTTAATCGGAATTACTGGGCGTAAAGCGTGCGCAGGCGGTTTTGT
AAGACAGTGGTGAAATCCCCGGGCTCAACCTGGGAACTGCCATTGTGACTGCAAGGCTGG
AGTGCGGCAGAGGGGGATGGAATTCCGCGTGTAGCAGTGAAATGCGTAGATATGCGGAGG
AACACCGATGGCGAAGGCAACCTCCCCTGGGCCTGCACTGACGCTCATGCACGAAAGCGT
GGGGAGCAAACAGGATTAGATACCCTGGTAGTCCACGCCCTAAACGATGTCAACTGGTTG
TTGGGAATTTATTTTCTCAGTAACGAAGCTAACGCGTGAAGTTGACCGCCTGGGGAGTAC
GG
>I6629V002B2CST length=360 xy=0729_3259 region=2 run=R_2014_12_30_12_21_21_
ACGGAGGGGGCTAGCGTTGTTCGGAATTACTGGGCGTAAAGCGCACGTAGGCGGACCGGA
AAGTTGGGGGTGAAATCCCGGGGCTCAACCTCGGAACTGCCTTCAAAACTATTGGTCTGG
AGTTCGAGAGAGGTGAGTGGAATTCCGAGTGTAGAGGTGAAATTCGTAGATATTCGGAGG
AACACCAGTGGCGAAGGCGGCTCACTGGCTCGAGACTGACGCTGAGGTGCGAAAGCGTGG
GGAGCAAACAGGATTAGATACCCTGGTAGTCCACGCCGTAAACGATGAATGCCAGACGTC
GGGCAGCATGCTGTTCGGTGTCACACCTAACGGATTAAGCATTCCGCCTGGGGAGTACGG
>I6629V002B2CT7 length=23 xy=0729_3309 region=2 run=R_2014_12_30_12_21_21_
GAGATGCCGCCTGGGGAGTACGG
>I6629V002B2CZN length=360 xy=0729_3505 region=2 run=R_2014_12_30_12_21_21_
ACAGAGGGTGCAAGCGTTAATCGGAATTACTGGGCGTAAAGCGCGCGTAGGTGGTTTCGG
TTAAGTTTGGGATGTGAAAGCCCCGGGCTCAACCTGGGAACTGCATCCAAAACTGGCGAG
CTAGAGTATGGTAGAGGGTGGTGGAATTTCCTGTGTAGCGGTGAAATGCGTAGATATAGG
AAGGAACACCAGTGGCGAAGGCGACCACCTGGACTGATACCGACACTGAGGTGCGAAAGC
GTGGGGAGCGAAACNGGATTAGATACCCTGGTAGTCCACGCCGTAAACGATGTCAACTAG
CCGTTGGAATCCTTGAGATTTTAGTGGCGCAGCTAACGCATTAAGTTGACCGCCTGGGGA
>I6629V002B2D3T length=360 xy=0730_0855 region=2 run=R_2014_12_30_12_21_21_
ACGTAGGGTGCAAGCGTTAATCGGAATTACTGGGCGTAAAGCGTGCGCAGGCGGTTTTGT
AAGACAGAGGTGAAATCCCCGGGCTCAACCTGGGAACTGCCTTTGTGACTGCAAGGCTGG
AGTGCGGCAGAGGGGGATGGAATTCCGCGTGTAGCAGTGAAATGCGTAGATATGCGGAGG
AACACCGATGGCGAAGGCAATCCCCTGGGCCTGCACTGACGCTCATGCACGAAAGCGTGG
GGAGCAAACAGGATTAGATACCCTGGTAGTCCACGCCCTAAACGATGTCAACTGGTTGTT
GGGTCTTCACTGACTCAGTAACGAAGCTAACGCGTGAAGTTGACCGCCTGGGGAGTACGG
>I6629V002B2D4R length=24 xy=0730_0889 region=2 run=R_2014_12_30_12_21_21_
GAGATGGCCGCCTGGGGAGTACGG
>I6629V002B2D78 length=361 xy=0730_1014 region=2 run=R_2014_12_30_12_21_21_
ACGGAGGGAGCTAGCGTTATTCGGAATTACTGGGCGTAAAGCGCACGTAGGCGGCTTTGT
AAGTTAGAGGTGAAAGCCTGGAGCTCAACTCCAGAATTGCCTTTAAGACTGCATCGCTTG
AATCCAGGAGAGGTGAGTGGAATTCCGAGTGTAGAGGTGAAATTCGTAGATATTCGGAAG
AACACCAGTGGCGAAGGCGGCTCACTGGACTGGTATTGACGCTGAGGTGCGAAAGCGTGG
GGAGCAAACAGGATTAGATACCCTGGTAGTCCACGCCGTAAACGATGATAACTAGCTGTC
GGGGCTCTTAGAGCTTCGGTGGCGCAGCTAACGCATTAAGTTATCCGCCTGGGGAGTACG
G
>I6629V002B2DH3 length=362 xy=0730_0073 region=2 run=R_2014_12_30_12_21_21_
ACAGAGGATGCGAGCGTTATCCGGAATGATTGGGCGTAAAGCGTCTGTAGGTGGCTTTTT
AAGTCCGCCGTCAAATCCCAGGGCTCAACCCTGGACAGGCGGTGGAAACTACCAAGCTGG
AGTACGGTAGGGGCAGAGGGAATTTCCGGTGGAGCGGTGAAATGCGTAGAGATCGGAAAG
AACACCAATGGCGAAAGCACTCTGCTGGGCCGACACTGACACTGAGAGACGAAAGCTAGG
GGAACAAATGGGATTAGATACCCCAGTAGTCCTAGCCGTAAACGATGGATACTAAGCGCT
GTGCGTATCGACCCGTGCAGTGCTGTAGCTAACGCGTTAAGTATCCCGCCTGGGGAGTAC
GG
>I6629V002B2DQ0 length=360 xy=0730_0394 region=2 run=R_2014_12_30_12_21_21_
GCGTAGGGTGCAAGCGTTAATCGGAATTACTGGGCGTAAAGCGTGCGCAGGCGGTTTTGT
AAGACAGAGGTGAAATCCCCGGGCTCAACCTGGGAACTGCCTTTGTGACTGCAAGGCTGG
AGTGCGGCAGAGGGGGATGGAATTCCGCGTGTAGCAGTGAAATGCGTAGATATGCGGAGG
AACACCGATGGCGAAGGCAATCCCCTGGGCCTGCACCGACGCTCATGCACGAAAGCGTGG
GGAGCAAACAGGATTAGATACCCTGGTAGTCCACGCCCTAAACGATGTCAACTGGTTGTT
GGGTCTTCACTGACTCAGTAACGAAGCTAACGCGTGAAGTTGACCGCCTGGGGAGTACGG
>I6629V002B2DYI length=361 xy=0730_0664 region=2 run=R_2014_12_30_12_21_21_
ACGGAGGGAGCTAGCGTTATTCGGAATTACTGGGCGTAAAGCGCACGTAGGCGGCTTTGT
AAGTTAGAGGTGAAAGCCTGGAGCTCAACTCCAGAATTGCCTTTAAGACTGCATCGCTTG
AATCCAGGAGAGGTGAGTGGAATTCCGAGTGTAGAGGTGAAATTCGTAGATATTCGGAAG
AACACCAGTGGCGAAGGCGGCTCACTGGACTGGTATTGACGCTGAGGTGCGAAAGCGTGG
GGAGCAAACAGGATTAGATACCCTGGTAGTCCACGCCGTAAACGATGATAACTAGCTGTC
GGGGCTCTTAGAGCTTCGGTGGCGCAGCTAACGCATTAAGTTACCCGCCTGGGGAGTACG
G
>I6629V002B2E16 length=24 xy=0730_2092 region=2 run=R_2014_12_30_12_21_21_
GAGGATGCCGCCTGGGGAGTACGG
>I6629V002B2E5J length=24 xy=0730_2213 region=2 run=R_2014_12_30_12_21_21_
GAGATGGCCGCCTGGGGAGTACGG
>I6629V002B2E5U length=361 xy=0730_2224 region=2 run=R_2014_12_30_12_21_21_
ACGGAGGGAGCTAGCGTTATTCGGAATTACTGGGCGTAAAGCGCACGTAGGCGGCTTTGT
AAGTTAGAGGTGAAAGCCTGGAGCTCAACTCCAGAATTGCCTTTAAGACTGCATCGCTTG
AATCCAGGAGAGGTGAGTGGAATTCCGAGTGTAGAGGTGAAATTCGTAGATATTCGGAAG
AACACCAGTGGCGAAGGCGGCTCACTGGACTGGTATTGACGCTGAGGTGCGAAAGCGTGG
GGAGCAAACAGGATTAGATACCCTGGTAGTCCACGCCGTAAACGATGATAACTAGCTGTC
GGGGCTCTTAGAGCTTCGGTGGCGCAGCTAACGCATTAAGTTATCCGCCTGGGGAATACG
G
>I6629V002B2E6B length=24 xy=0730_2241 region=2 run=R_2014_12_30_12_21_21_
GAGATGGCCGCCTGGGGAGTACGG
>I6629V002B2E76 length=361 xy=0730_2308 region=2 run=R_2014_12_30_12_21_21_
ACGGAGGGAGCTAGCGTTATTCGGAATTACTGGGCGTAAAGCGCACGTAGGCGGCTTTGT
AAGTTAGAGGTGAAAGCCTGGAGCTCAACTCCAGAATTGCCTTTAAGACTGCATCGCTTG
AATCCAGGAGAGGTGAGTGGAATTCCGAGTGTAGAGGTGAAATTCGTAGATATTCGGAAG
AACACCAGTGGCGAAGGCGGCTCACTGGACTGGTATTGACGCTGAGGTGCGAAAGCGTGG
GGAGCAAACAGGGTTAGATACCCTGGTAGTCCACGCCGTAAACGATGATAACTAGCTGTC
GGGGCTCTTAGAGCTTCGGTGGCGCAGCTAACGCATTAAGTTATCCGCCTGGGGAGTACG
G
>I6629V002B2EEE length=23 xy=0730_1236 region=2 run=R_2014_12_30_12_21_21_
GAGTGGCCGCCTGGGGAGTACGG
>I6629V002B2EKV length=361 xy=0730_1469 region=2 run=R_2014_12_30_12_21_21_
ACGGAGGGAGCTAGCGTTATTCGGAATTACTGGGCGTAGAGCGCACGTAGGCGGCTTTGT
AAGTTAGAGGTGAAAGCCTGGAGCTCAACTCCAGAATTGCCTTTAAGACTGCATCGCTTG
AATCCAGGAGAGGTGAGTGGAATTCCGAGTGTAGAGGTGAAATTCGTAGATATTCGGAAG
AACACCAGTGGCGAAGGCGGCTCACTGGACTGGTATTGACGCTGAGGTGCGAAAGCGTGG
GGAGCAAACAGGATTAGATACCCTGGTAGTCCACGCCGTAAACGATGATAACTAGCTGTC
GGGGCTCTTAGAGCTTCGGTGGCGCAGCTAACGCATTAAGTTATCCGCCTGGGGAGTACG
G
>I6629V002B2ESV length=24 xy=0730_1757 region=2 run=R_2014_12_30_12_21_21_
GAGATGGCCGCCTGGGGAGTACGG
>I6629V002B2EWC length=253 xy=0730_1882 region=2 run=R_2014_12_30_12_21_21_
ACGGAGGGAGCTAGCGTTATTCGGAATTACTGGGCGTAAAGCGCACGTAGGCGGCTTTGT
AAGTTAGAGGTGAAAGCCTGGAGCTCAACTCTAGAATTGCCTTTAAGACTGCATCGCTTG
AATCCAGGAGAGGTGAGTGGAATTCCGAGTGTAGAGGTGAAATTCGTAGATATTCGGAAG
AACACCAGTGGCGAAGGCGGCTCACTGGACTGGTATTGACGCTGGAGGTGACGAAAGCGG
TGGGGAGACAAAC
>I6629V002B2EXL length=361 xy=0730_1927 region=2 run=R_2014_12_30_12_21_21_
ACAGAGGGTGCGAGCGTTAATCGGATTTACTGGGCGTAAAGCGTGCGTAGGCGGCTTTTT
AAGTCGGATGTGAAATCCCCGAGCTTAACTTGGGAATTGCATTCGATACTGGGAAGCTAG
AGTATGGGAGAGGATGGTAGAATTCCAGGTGTAGCGGTGAAATGCGTAGAGATCTGGAGG
AATACCGATGGCGAAGGCAGCCATCTGGCCTAATACTGACGCTGAGGTACGAAAGCATGG
GGAGCAAACAGGATTAGATACCCTGGTAGTCCATGCCGTAAACGATGTCTACTAGCCGTT
GGGGCCTTTGAGGCTTTAGTGGCGCAGCTAACGCGATAAGTAGACCGCCTGGGGAGTACG
G
>I6629V002B2EYB length=361 xy=0730_1953 region=2 run=R_2014_12_30_12_21_21_
ACGGAGGGAGCTAGCGTTATTCGGAATTACTGGGCGTAAAGCGCACGTAGGCGGCTTTGT
AAGTTAGAGGTGAAAGCCTGGAGCTCAACTCCAGAATTGCCTTTAAGACTGCATCGCTTG
AATCCAGGAGAGGTGAGTGGAATTCCGAGTGTAGAGGTGAAATTCGTAGATATTCGGAAG
AACACCAGTGGCGAAGGCGGCTCACTGGACTGGTATTGACGCTGAGGTGCGAAAGCGTGG
GGAGCAAACAGGATTAGATACCCTGGTAGTCCACGCCGTAAACGATGATAGCTAGCTGTC
GGGGCTCTTAGAGCTTCGGTGGCGCAGCTAACGCATTAAGTTATCCGCCTGGGGAGTACG
G
>I6629V002B2EYF length=361 xy=0730_1957 region=2 run=R_2014_12_30_12_21_21_
ACGGAGGGAGCTAGCGTTATTCGGAATTACTGGGCGTAAAGCGCACGTAGGCGGCTTTGT
AAGTTAGAGGTGAAAGCCTGGAGCTCAACTCCAGAATTGCCTTTAAGACTGCATCGCTTG
AATCCAGGAGAGGTGAGTGGAATTCCGAGTGTAGAGGTGAAATTCGTAGATATTCGGAAG
AACACCAGTGGCGAAGGCGGCTCACTGGACTGGTATTGACGCTGAGGTGCGAAAGCGTGG
GGAGCAAACAGGATTAGATACCCTGGTAGTCCACGCCGTAAACGATGATGACTAGCTGTC
GGGGCTCTTAGAGCTTCGGTGGCGCAGCTAACGCATTAAGTTATCCGCCTGGGGAGTACG
G
>I6629V002B2F72 length=24 xy=0730_3600 region=2 run=R_2014_12_30_12_21_21_
GAGATGGCCGCCTGGGGAGTACGG
>I6629V002B2F8D length=23 xy=0730_3611 region=2 run=R_2014_12_30_12_21_21_
GAGATGCCGCCTGGGGAGTACGG
>I6629V002B2FAD length=24 xy=0730_2387 region=2 run=R_2014_12_30_12_21_21_
GAGATGGCCGCCTGGGGAGTACGG
>I6629V002B2FEZ length=23 xy=0730_2553 region=2 run=R_2014_12_30_12_21_21_
GAGAGGCCGCCTGGGGAGTACGG
>I6629V002B2FGF length=360 xy=0730_2605 region=2 run=R_2014_12_30_12_21_21_
ACGGAGGGGGCTAGCGTTGTTCGGAAATACTGGGCGTAAAGCGAACGTAGGCGGCTTAGC
AAGTCAGGGGTGAAATCCCAGAGCTCAACTCTGGAACTGCCTTTGAAACTGCTTCGCTTG
AATCCTGGAGAGGCGAGTGGAATTCCGAGTGTAGAGGTGAAATTCGTAGATATTCGGAAG
AACACCAGTGGCGAAGGCGACTCGCTGGACAGGTATTGACGCTGAGGTTCGAAAGCGTGG
GGAGCAAACAGGATAGATACCCTGGTAGTCCACGCCGTAAACGATGAGAACTAGCCGTCC
GGGCACATAGTGCTTGGGTGGCGCAACTAACGCATTAAGTTCTCCGCCTGGGGAGTACGG
>I6629V002B2FJE length=24 xy=0730_2712 region=2 run=R_2014_12_30_12_21_21_
GAGATGGCCGCCTGGGGAGTACGG
>I6629V002B2FSJ length=360 xy=0730_3041 region=2 run=R_2014_12_30_12_21_21_
ACGTAGGGTGCAAGCGTTAATCGGAATTACTGGGCGTAAAGCGTGCGCAGGCGGTTTTGT
AAGACAGTGGTGAAATCCCCGGGCTCAACCTGGGAACTGCCATTGTGACTGCAAGGCTAG
AGTGCGGCAGAGGGGGATGGAATTCCGCGTGTAGCGGTGAAATGCGTAGATATGCGGAGG
AACACCGATGGCGAAGGCAATCCCCTGGGCCTGCACTGACGCTCATGCACGAAAGCGTGG
GGAGCAAACAGGATTAGATACCCTGGTAGTCCACGCCCTAAACGATGTCAACTGGTTGTT
GGGTCTTAACTGACTCAGTAACGAAGCTAACGCGTGAAGTTGACCGCCTGGGGAGTACGG
>I6629V002B2FTY length=24 xy=0730_3092 region=2 run=R_2014_12_30_12_21_21_
GAGATGGCCGCCTGGGGAGTACGG
>I6629V002B2FUO length=361 xy=0730_3118 region=2 run=R_2014_12_30_12_21_21_
ACGGAGGGAGCTAGCGTTATTCGGAATTACTGGGCGTAAAGCGCACGTAGGCGGCTTTGT
AAGTTAGAGGTGAAAGCCTGGAGCTCAACTCCAGAATTGCCTTTAAGACTGCATCGCTTG
AATCCAGGAGAGGTGAGTGGAATTCCGAGTGTAGAGGTGAAATTCGTAGATATTCGGAAG
AACACCAGTGGCGAAGGCGGCTCACTGGACTGGTATTGACGCTGAGGTGCGAAAGCGTGG
GGAGCAAACAGGATTAGATACCCTGGTAGTCCACGCCGTAAACGATGATAACTAGCTGTC
GGGGCTCTTAGAGCTTCGGTGGCGCAGCTAACGCATTAAGTTATCCGCCTGGGGAGTACG
G
>I6629V002B2FYG length=361 xy=0730_3254 region=2 run=R_2014_12_30_12_21_21_
ACGGAGGGAGCTAGCGTTATTCGGAATTACTGGGCGTAAAGCGCACGTAGGCGGCTTTGT
AAGTTAGAGGTGAAAGCCTGGAGCTCAACTCCAGAATTGCCTTTAAGACTGCATCGCTTG
AACCCAGGAGAGGTGAGTGGAATTCCGAGTGTAGAGGTGAAATTCGTAGATATTCGGAAG
AACACCAGTGGCGAAGGCGGCTCACTGGACTGGTATTGACGCTGAGGTGCGAAAGCGTGG
GGAGCAAACAGGATTAGATACCCTGGTAGTCCACGCCGTAAACGATGATAACTAGCTGTC
GGGGCTCTTAGAGCTTCGGTGGCGCAGCTAACGCATTAAGTTATCCGCCTGGGGAGTACG
G
>I6629V002B2FZ9 length=355 xy=0730_3319 region=2 run=R_2014_12_30_12_21_21_
ACGGAGGGAGCTAGCGTTATTCGGAATTACTGGGCGTAAAGCGCACGTAGGCGGCTTTGT
AAGTTAGAGGTGAAAGCCTGGAGCTCAACTCCAGAATTGCCTTTAAGACTGCATCGCTTG
AATCCAGGAGAGGTGAGTGGAATTCCGAGTGTAGAGGTGAAATTCGTAGATATTCGGAAG
AACACCAGTGGCGAAGGCGGCTCACTGGACTGGTATTGACGCTGAGGTGCGAAAGCGTGT
GGAGCAAACAGGATTAGATACCCTGGTAGTCCACGCCGTAAACGATGATAACTAGCTGTC
GGGGCTCTTAGAGCTTCGGTGGCGCAGCTAACGCATTAAGTTATCCGCCTGGGGA
>I6629V002B2G10 length=24 xy=0731_0582 region=2 run=R_2014_12_30_12_21_21_
GAGATGGCCGCCTGGGGAGTACGG
>I6629V002B2G30 length=24 xy=0731_0654 region=2 run=R_2014_12_30_12_21_21_
GGGATGGCCGCCTGGGGAGTACGG
>I6629V002B2G47 length=361 xy=0731_0697 region=2 run=R_2014_12_30_12_21_21_
ACGGAGGGAGCTAGCGTTATTCGGAATTACTGGGCGTAAAGCGCACGTAGGCGGCTTTGT
AAGTTGGAGGTGAAAGCCTGGAGCTCAACTCCAGAATTGCCTTTAAGACTGCATCGCTTG
AATCCAGGAGAGGTGAGTGGAATTCCGAGTGTAGAGGTGAAATTCGTAGATATTCGGAAG
AACACCAGTGGCGAAGGCGGCTCACTGGACTGGTATTGACGCTGAGGTGCGAAAGCGTGG
GGAGCAAACAGGATTAGATACCCTGGTAGTCCACGCCGTAAACGATGATAACTAGCTGTC
GGGGCTCTTAGAGCTTCGGTGGCGCAGCTAACGCATTAAGTTATCCGCCTGGGGAGTACG
G
>I6629V002B2G5V length=360 xy=0731_0721 region=2 run=R_2014_12_30_12_21_21_
ACGTAGGGTGCGAGCGTTAATCGGAATTACTGGGCGTAAAGCGTGCGCAGGCGGTTTTGT
AAGACAGAGGTGAAATCCCCGGGCTCAACCTGGGAACTGCCTTTGTGACTGCAAGGCTAG
AGTACGGCAGAGGGGGATGGAATTCCGCGTGTAGCAGTGAAATGCGTAGATATGCGGAGG
AACACCGATGGCGAAGGCAATCCCCTGGGCCTGTACTGACGCTCATGCACGAAAGCGTGG
GGAGCAAACAGGATTAGATACCCTGGTAGTCCACGCCCTAAACGATGTCAACTGGTTGTT
GGGTCTTAACTGACTCAGTAACGAAGCTAACGCGTGAAGTTGACCGCCTGGGGAGTACGG
>I6629V002B2G74 length=362 xy=0731_0802 region=2 run=R_2014_12_30_12_21_21_
GCGTAGGTGGCAAGCGTTGTCCGGAATTATTGGGCGTAAAGCGCGCGCAGGCGGTCCTTT
AAGTCTGATGTGAAAGCCCACGGCTCAACCGTGGAGGGTCATTGGAAACTGGAGGACTTG
AGTGCAGAAGAGGAAAGTGGAATTCCATGTGTAGCGGTGAAATGCGTAGAGATGTGGAGG
AACACCAGTGGCGAAGGCGACTTTCTGGTCTGTAACTGACGCTGAGGCGCGAAAGCGTGG
GGAGCAAACAGGATTAGATACCCTGGTAGTCCACGCCGTAAACGATGAGTGCTAAGTGTT
AGGGGGTTTCCGCCCCTTAGTGCTGCAGCTAACGCATTAAGCACTCCGCCTGGGGAGTAC
GG
>I6629V002B2G8O length=352 xy=0731_0822 region=2 run=R_2014_12_30_12_21_21_
ACGGAGGGAGCTAGCGTTGTTCGGAATTACTGGGCGTAAAGCGCACGTAGGCGGCTTTGT
AAGTTAGAGGTGAAAGCCTGGAGCTCAACTCCAGAATTGCCTTTAAGACTGCATCGCTTG
AATCCAGGAGAGGTGAGTGGAATTCCGAGTGTAGAGGTGAAATTCGTAGATATTCGGAAG
AACACCAGTGGCGAAGGCGGCTCACTGGACTGGTATTGACGCTGAGGTGCGGAAAGCGTG
GGGAGCAAACAGGATTAGATACCCTGGTAGTCCACGCCGTAAACGATGATAACTAGCTGT
CTGGGCTCATGGAGCTTAAGGTGGCGCGAGCTAACGCATTAAGTTATCCGCC
>I6629V002B2GJJ length=24 xy=0730_4013 region=2 run=R_2014_12_30_12_21_21_
GAATGGGCCGCCTGGGGAGTACGG
>I6629V002B2GK3 length=24 xy=0730_4069 region=2 run=R_2014_12_30_12_21_21_
GAGATGGCCGCCTGGGGAGTACGG
>I6629V002B2GKO length=371 xy=0730_4054 region=2 run=R_2014_12_30_12_21_21_
ACGTAGGGCGCAACGCCGTTGGTCCGGAAGTTATTGGGCGTAAAGAGCCTACGTAGGCGG
TTTGTCGGCGTCGTGCTGTGAAAGCCCGGGGCCCAACCCCGGGTCTGCAGTGGGTACGGG
CAGACTAGAGTGCAGTAGGGGAGACTGGAATTCCTGGTGTAGCGGTGAAATGCGCAGATA
TCAGGAGGAACACCGATGGCGAAGGCAGGTCTCTGGGCTGTTACTGACGCTGAGGAGCGA
AAGCATGGGGTGCGAACAGGATTAGATACCCTGGTAGTCCATGCCGTGAACGTTGGGCAC
TAGGTGTGGGGGACATTCCACGTTCTCCGCGCCGTAGCTAACGCATTAAGTGCCCCGCCT
GGGGAGTACGG
>I6629V002B2GNN length=24 xy=0731_0065 region=2 run=R_2014_12_30_12_21_21_
GAGATGGCCGCCTGGGGAGTACGG
>I6629V002B2GZP length=24 xy=0731_0499 region=2 run=R_2014_12_30_12_21_21_
GAGATGGCCGCCTGGGGAGTACGG
>I6629V002B2H3M length=363 xy=0731_1936 region=2 run=R_2014_12_30_12_21_21_
ACGTAGGGTGCGAGCGTTGTCCGGAATTACTGGGCGTAAAGAGCTCGTAGGCGGTTTGTC
GCGTCGTTCGTGAAAACTTGGGGCTTAACTTCAAGCGTGCGGGCGATACGGGCAGACTTG
AGTACTACAGGGGAGACTGGAATTCCTGGTGTAGCGGTGAAATGCGCAGATATCAGGAGG
AACACCGGTGGCGAAGGCGGGTCTCTGGGTAGTAACTGACGCTGAGGAGCGAAAGCGTGG
GTAGCGAACAGGATTAGATACCCTGGTAGTCCACGCCGTAAACGGTGGGTACTAGGTGTG
GGTTCCTTTTCACGGGATCCGTGCCGTAGCTAACGCATTAAGTACCCCGCCTGGGGAGTA
CGG
>I6629V002B2H48 length=360 xy=0731_1994 region=2 run=R_2014_12_30_12_21_21_
ACGTAGGGTGCAAGCGTTAATCGGAATTACTGGGCGTAAAGCGTGCGCAGGCGGTTGTGC
AAGACAGATGTGAAATCCCCGGGCTTAACCTGGGAATTGCATTTGTGACTGCACGGCTAG
AGTGTGTCAGAGGGGGGTAGAATTCCACGTGTAGCAGTGAAATGCGTAGAGATGTGGAGG
AATACCGATGGCGAAGGCAGCCCCCTGGGATAACACTGACGCTCATGCACGAAAGCGTGG
GGAGCAAACAGGATTAGATACCCTGGTAATCCACGCCCTAAACGATGTCAACTAGTTGTC
GGGTCTTAATTGACTTGGTAACGCAGCTAACGCGTGAAGTTGACCGCCTGGGGAGTACGG
>I6629V002B2H5V length=24 xy=0731_2017 region=2 run=R_2014_12_30_12_21_21_
GAGATGGCCGCCTGGGGAGTACGG
>I6629V002B2H9F length=24 xy=0731_2145 region=2 run=R_2014_12_30_12_21_21_
GAGATGGCCGCCTGGGGAGTACGG
>I6629V002B2H9H length=328 xy=0731_2147 region=2 run=R_2014_12_30_12_21_21_
ACGGAGGGAGCTAGCGTTGTTCGGAATTACTGGGCGTAAAGCGCGCGTAGGCGGTTTCTC
AAGTCAGAGGTGAAAGCCCGGGGCTCAACCCCGGAACTGCCTTTGAAACTAGGAGACTAG
AATCTTGGAGAGGTCAGTGGAATTCCGAGTGTAGAGGTGAAATTCGTAGATATTCGGAAG
AACACCAGTGGCGAAGGCGACTGACTGGACAAGTATTGACGCTGAGGTGCGAAAGCGTGG
GGAGCAAACAGGATTAGATACCCTGGTAGTCCACGCCGTAAACGATGATAACTAGCTGTC
CGGACACTTGGTGTTTGGGTGGCGCAGC
>I6629V002B2HH2 length=361 xy=0731_1160 region=2 run=R_2014_12_30_12_21_21_
GCAGAGGGTGCGAGCGTTAATCGGATTTACTGGGCGTAAAGCGTGCGTAGGCGGCTTTTT
AAGTCGGATGTGAAATCCCCGAGCTTAACTTGGGAATTGCATTCGATACTGGGAAGCTAG
AGTATGGGAGAGGATGGTAGAATTCCAGGTGTAGCGGTGAAATGCGTAGAGATCTGGAGG
AATACCGATGGCGAAGGCAGCCATCTGGCCTAATACTGACGCTGAGGTACGAAAGCATGG
GGAGCAAACAGGATTAGATACCCTGGTAGTCCATGCCGTAAACGATGTCTACTAGCCCGT
TGGGGCCTTTGAGGCTTTAGTGGCGCAGCTAACGCGATAAGTAGACCGCCTGGGGATACG
G
>I6629V002B2HI4 length=24 xy=0731_1198 region=2 run=R_2014_12_30_12_21_21_
GAGATGGCCGCCTGGGGAGTACGG
>I6629V002B2HMO length=363 xy=0731_1326 region=2 run=R_2014_12_30_12_21_21_
GCGTAGGGTGCAAGCGTTGTCCGGAATTACTGGGCGTAAAGAGTTCGTAGGCGGTTTGTC
GCGTCGTTTGTGAAAACCAGCAGCTCAACTGCTGGCTTGCAGGCGATACGGGCAGACTTG
AGTACTGCAGGGGAGACTGGAATTCCTGGTGTAGCGGTGAAATGCGCAGATATCAGGAGG
AACACCGGTGGCGAAGGCGGGTCTCTGGGCAGTAACTGACGCTGAGGAACGAAAGCGTGG
GTAGCGAACAGGATTAGATACCCTGGTAGTCCACGCCGTAAACGTTGGGCGCTAGGTGTG
GGGCTCATTCCACGAGTTCCGTGCCGCAGCTAACGCATTAAGCGCCCCGCCTGGGGAGTA
CGG
>I6629V002B2HPF length=360 xy=0731_1425 region=2 run=R_2014_12_30_12_21_21_
ACGGAGGGAGCTAGCGTTATTCGGAATTACTGGGCGTAAAGCGCACGTAGGCGGCTTTGT
AAGTTAGAGGTGAAAGCCTGGAGCTCAACTCCAGAATTGCCTTTAAGACTGCATCGCTTG
AATCCAGGAGAGGTGAGTGGAATTCCGAGTGTAGAGGTGAAATTCGTAGATATTCGGAGG
AACACCAGTGGCGAAGGCGGCTTACTGGTCCATTACTGACGCTGAGGTGCGAAAGCGTGG
GGAGCAAACAGGATTAGATACCCTGGTAGTCCACGCCGTAAACGATGAATGTTAGCCGTC
GGCAAGTTGACTTGTCGGTGGCGCAGCTAACGCATTAAACATTCCGCCTGGGGAGTACGG
>I6629V002B2HPN length=24 xy=0731_1433 region=2 run=R_2014_12_30_12_21_21_
GAGATGGCCGCCTGGGGAGTACGG
>I6629V002B2HQP length=361 xy=0731_1471 region=2 run=R_2014_12_30_12_21_21_
ACAGAGGGTGCAAGCGTTAATCGGAATTACTGGGCGTAAAGCGCGCGTAGGTGGTTTGTT
AAGTTGGATGTGAAATCCCCGGGCTCAACCTGGGAACTGCATTCAAAACTGACTGACTAG
AGTATGGTAGAGGGTGGTGGAATTTCCTGTGTAGCGGTGAAATGCGTAGATATAGGAAGG
AACACCAGTGGCGAAGGCGACCACCTGGACTAATACTGACACTGAGGTGCGAAAGCGTGG
GGAGCAAACAGGATTAGATACCCTGGTAGTCCACGCCGTAAACGATGTCAACTAGCCGTT
GGAAGCCTTGAGCTTTTAGTGGCGCAGCTAACGCATTAAGTTGACCGCCTGGGGAGTACG
G
>I6629V002B2HUR length=360 xy=0731_1617 region=2 run=R_2014_12_30_12_21_21_
ACGAAGGGGGCTAGCGTTGTTCGGAATTACTGGGCGTAAAGCGCACGTAGGCGGATATTT
AAGTCAGGGGTGAAATCCCGCAGCTCAACTGCGGAACTGCCTTTGATACTGGGTATCTTG
AGTATGGAAGAGGTTAGTGGAATTGCGAGTGTAGAGGTGAAATTCGTAGATATTCGCAGG
AACACCAGTGGCGAAGGCGGCTAACTGGTCCATAACTGACGCTGAGGTGCGAAAGCGTGG
GGAGCAAACAGGATTAGATACCCTGGTAGTCCACGCCGTAAACGATGAATGTTAGCCGTC
GGCAAGTTTACTTGTCGGTGGCGCAGCTAACGCATTAAACATGCCGCCTGGGGAGTACGG
>I6629V002B2HWU length=361 xy=0731_1692 region=2 run=R_2014_12_30_12_21_21_
ACGGAGGGTGCAAGCGTTAATCGGAATTACTGGGCGTAAAGCGCACGCAGGCGGTCTGTC
AAGTCGGATGTGAAATCCCCGGGCTCAACCTGGGAACTGCATTCGAAACTGGCAGGCTGG
AGTCTTGTAGAGGGGGGTAGAATTCCAGGTGTAGCGGTGAAATGCGTAGAGATCTGGAGG
AATACCGGTGGCGAAGGCGGCCCCCTGGACAAAGACTGACGCTCAGGTGCGAAAGCGTGG
GGAGCAAACAGGATTAGATACCCTGGTAGTCCACGCCGTAAACGATGTCGATTTGGAGGT
TGTGCCCTTGAGGCGTGGCTTCCGGAGCTAACGCGTTAAATCGACCGCCTGGGGAGTACG
G
>I6629V002B2HZB length=360 xy=0731_1781 region=2 run=R_2014_12_30_12_21_21_
ACGTAGGGTGCAAGCGTTAATCGGAATTACTGGGCGTAAAGCGTGCGCAGGCGGTTTTGT
AAGACAGAGGTGAAATCCCCGGGCTCAACCTGGGAACTGCCTTTGTGACTGCAAGGCTAG
AGTACGGCAGAGGGGGATGGAATTCCGCGTGTAGCAGTGAAATGCGTAGATATGCGGAGG
AACACCGATGGCGAAGGCAATCCCCTGGGCCTGTACTGACGCTCATGCACGAAAGCGTGG
GGAGCAAACAGGATTAGATACCCTGGTAGTCCACGCCCTAAACGATGTCAACTGGTTGTT
GGGTCTTAACTGACTCAGTAACGAAGCTAACGCGTGAAGTTGGCCGCCTGGGGAGTACGG
>I6629V002B2I0Y length=360 xy=0731_3136 region=2 run=R_2014_12_30_12_21_21_
ACGTAGGGTGCAAGCGTTAATCGGAATTACTGGGCGTAAAGCGTGCGCAGGCGGTTTTGT
AAGACAGAGGTGAAGTCCCCGGGCTCAACCTGGGAACTGCCTTTGTGACTGCAAGGCTGG
AGTGCGGCAGAGGGGGATGGAATTCCGCGTGTAGCAGTGAAATGCGTAGATATGCGGAGG
AACACCGATGGCGAAGGCAATCCCCTGGGCCTGCACTGACGCTCATGCACGAAAGCGTGG
GGAGCAAACAGGATTAGATACCCTGGTAGTCCACGCCCTAAACGATGTCAACTGGTTGTT
GGGTCTTCACTGACTCAGTAACGAAGCTAACGCGTGAAGTTGACCGCCTGGGGAGTACGG
>I6629V002B2I23 length=360 xy=0731_3213 region=2 run=R_2014_12_30_12_21_21_
ACGGAGGGGGTTAGCGTTGTTCGGAATGACTGGGCGTAAAGCGCGCGTAGGCGGATCATC
AAGTCGGGGGTGAAATCCCGGGGCTCAACCCCGGAATGGCCTTCGAGACTGGTGGTCTTG
AGTTCGAGAGAGGTGAGTGGAATTCCGAGTGTAGAGGTGAAATTCGTAGATATTCGGAGG
AACACCAGTGGCGAAGGCGGCTCACTGGCTCGACACTGACGCTGAGGTGCGAAAGCGTGG
GGAGCAAACAGGATTAGATACCCTGGTAGTCCACGCCGTAAACGATGAATGCCAGACGTC
GGGGGGCTTGCTCTTCGGTGTCACACCTAACGGATTAAGCATTCCGCCTGGGGAGTACGG
>I6629V002B2I5Z length=24 xy=0731_3317 region=2 run=R_2014_12_30_12_21_21_
GAGATGGCCGCCTGGGGAGTACGG
>I6629V002B2I69 length=22 xy=0731_3363 region=2 run=R_2014_12_30_12_21_21_
GAGAGCCGCCTGGGGAGTACGG
>I6629V002B2I88 length=363 xy=0731_3434 region=2 run=R_2014_12_30_12_21_21_
ACGGAGGGTGCAAGCGTTAATCGGAATTACTGGGCGTAAAGCGCACGCAGGCGGTTTGTT
AAGTCAGATGTGAAATCCCCGGGCTCAACCTGGGAACTGCATCTGATACTGGCAAGCTTG
AGTCTCGTAGAGGGGGGTAGAATTCCAGGTGTAGCGGTGAAATGCGTAGAGATCTGGAGG
AATACCGGTGGCGAAGGCGGCCCCCCTGGACGAAGACTGACGCTCAGGTGCGAAAGCGTG
GGGAGCAAACAGGATTAGATACCCTGGTAGTCCCACGCCGTAAGCGATGTCGACTTGGAG
GTTGTGCCCTTGAGGCGTGGCTTCCGGAGCTAACGCGTTAAGTCGACCGCCTGGGGAGTA
CGG
>I6629V002B2ICG length=362 xy=0731_2254 region=2 run=R_2014_12_30_12_21_21_
GCGTAGGTGGCAAGCGTTGTCCGGAATCATTGGGCGTAAAGCGCGCGCAGGCGGTCCCTT
AAGTCTGATGTGAAAGCCCACGGCTCAACCGTGGAGGGTCATTGGAAACTGGGGGACTTG
AGTGCAGAAGAGGAAAGCGGAATTCCAAGTGTAGCGGCGAAATGCGTAGAGATTTGGAGG
AACGCCAGTGGCGAAGGCGGCTTTCTGGTCTGTAACTGACGCTGAGGCGCGAAAGCGTGG
GGAGCAAACAGGATTAGATACCCTGGTAGTCCACGCCGTAAACGATGAGTGCTAAGTGTT
AGGGGGTTTCCGCCCCTTAGTGCTGCAGCTAACGCATTAAGCACTCCGCCTGGGGAGTAC
GG
>I6629V002B2II6 length=22 xy=0731_2496 region=2 run=R_2014_12_30_12_21_21_
GAGATCCGCCTGGGGAGTACGG
>I6629V002B2IIN length=362 xy=0731_2477 region=2 run=R_2014_12_30_12_21_21_
ACGTAGGTGGCAAGCGTTGTCCGGATTTATTGGGCGTAAAGCGCGCGCAGGCGGTCCTTT
AAGTCTGATGTGAAATCTTGCGGCTCAACCGCAAGCGGTCATTGGAAACTGGGGGACTTG
AGTGCAGAAGAGGAAAGCGGAATTCCACGTGTAGCGGTGAAATGCGTAGAGATGTGGAGG
AACACCAGTGGCGAAGGCGGCTTTCTGGTCTGTAACTGACGCTGAGGCGCGAAAGCGTGG
GGAGCAAACAGGATTAGATACCCTGGTAGTCCACGCCGTAAACGATGAGTGCTAAGTGTT
GGAGGGTTTCCGCCCTTCAGTGCTGCAGCTAACGCATTAAGCACGCCGCCTGGGGAGTAC
GG
>I6629V002B2IIZ length=363 xy=0731_2489 region=2 run=R_2014_12_30_12_21_21_
GCGTAGGGCGCAAGCGTTGTCCGGAATTATTGGGCGTAAAGAGCTCGTAGGCGGTTTGTC
GCGTCTGCTGTGAAAGCCCGGGGCTTAACCCCGGGTGTGCAGTGGGTACGGGCAGACTTG
AGTGCAGTAGGGGAGACTGGAACTCCTGGTGTAGCGGTGAAATGCGCAGATATCAGGAAG
AACACCGATGGCGAAGGCAGGTCTCTGGGCTGTTACTGACGCTGAGGAGCGAAAGCATGG
GGAGCGAACAGGATTAGATACCCTGGTAGTCCATGCCGTAAACGTTGGGCACTAGGTGTG
GGGGACATTCCACGTTTTCCGCGCCGTAGCTAACGCATTAAGTGCCCCGCCTGGGGAGTA
CGG
>I6629V002B2IL2 length=360 xy=0731_2600 region=2 run=R_2014_12_30_12_21_21_
ACGTAGGGTGCAAGCGTTAATCGGAATTACTGGGCGTAAAGCGTGCGCAGGCGGTTTTGT
AAGACAGTGGTGAAATCCCCGGGCTCAACCTGGGAACTGCCATTGTGACTGCAAGGCTAG
AGTGCGGCAGAGGGGGATGGAATTCCGCGTGTAGCAGTGAAATGCGTAGATATGCGGAGG
AATACCGATGGCGAAGGCAATCCCCTGGGCCTGCACTGACGCTCATGCACGAAAGCGTGG
GGAGCAAACAGGATTAGATACCCTGGTAGTCCACGCCCTAAACGATGTCAACTGGTTGTT
GGGTCTTAACTGACTCAGTAACGAAGCTAACGCGTGAAGTTGACCGCCTGGGGAGTACGG
>I6629V002B2IN1 length=359 xy=0731_2671 region=2 run=R_2014_12_30_12_21_21_
GCGTAGGGTGCAAGCGTTAATCGGAATTACTGGGCGTAAAGCGTGCGCAGGCGGTTATGT
AAGACAGAGGTGAAATCCCCGGGCTCAACCTGGGAACTGCCTTTGTGACTGCATAGCTGG
AGTGCGACAGAGGGGGGATGGAATTCCGCGTGTAGCAGTGAAATGCGTAGATATGCGGAG
GAACACCGATGGCGAAGGCAATCCCCTGGGCCTGCACTGACGCTCATGCACGAAAGCGTG
GGGAGCAAACAGGATTAGATACCCTGGTAGTCCACGCCCTAAACGATGTCAACTGGTTNT
TGGGTCTTCACTGACTCAGTACGAAGCTAACGCGTGAAGTTGACCGCCTGGGGATACGG
>I6629V002B2ISD length=361 xy=0731_2827 region=2 run=R_2014_12_30_12_21_21_
ACGGAGGGAGCTAGCGTTATTCGGAATTACTGGGCGTAAAGCGCACGTAGGCGGCTTTGT
AAGTTAGAGGTGAAAGCCTGGAGCTCAACTCCAGAATTGCCTTTAAGACTGCATCGCTTG
AATCCAGGAGAGGTGAGTGGAATTCCGAGTGCATAGGTGAAATTCGTAGATATTCGGAAG
AACACCAGTGGCGAAGGCGGCTCACTGGACTGGTATTGACGCTGAGGTGCGAAAGCGTGG
GGAGCAAACAGGATTAGATACCCTGGTAGTCCACGCCGTAAGCGATGATAACTAGCTGTC
GGGGCTCTTAGAGCTTCGGTGGCGCAGCTAACGCATTAAGTTATCCGCCTGGGGAGTACG
G
>I6629V002B2IX5 length=24 xy=0731_3035 region=2 run=R_2014_12_30_12_21_21_
GAGATGGCCGCCTGGGGAGTACGG
>I6629V002B2IYK length=287 xy=0731_3050 region=2 run=R_2014_12_30_12_21_21_
ACGGAGGGAGCTAGCGTTATTCGGAATTACTGGGCGTAAAGCGCACGAAGGCGGCTTTGT
AAGTTAGAGGTGAAAGCCTGGAGCTCAACTCCAGAATTGCCTTTAAGACTGCATCGCTTG
AATCCAGGAGAGGTGAGTGGAATTCCGAGTGTAGAGGTGAAATTCGTAGATATTCGGAAG
AACACCAGTGGCGAAGGCGGCTCACTGGACTGGTATTGACGCTGAGGTGCGAAAGCGTGG
GGAGCAAACAGGATTAGATATCCTGGTAGTCCACGCCGTAAACGATG
>I6629V002B2J3B length=364 xy=0732_0421 region=2 run=R_2014_12_30_12_21_21_
GCGTAGGGTGCAAGCGTTGTCCGGATTTATTGGGCGTAAAGAGCTCGTAGGCGGCTTAGA
AAGTCAGGTGTGAAACCTCCAGGCTCAACCTGGAGACGCCACTTGATACTTCTATGGCTT
GAGTTTGGTAGGGGAACACGGAATTCCTGGTGTAGCGGTGAAATGCGCAGATATCAGGAG
GAACACCGATGGCGAAGGCAGTGTTCTGGGCCAAAACTGACGCTGAGGAGCGAAAGCGTG
GGGAGCGAACAGGATTAGATACCCTGGTAGTCCACGCCGTAAGCGTTGGGCACTAGGTGT
GGGAGGTAATCAACGCCTTCCGTGCCGTAGCTAACGCATTAAGTGCCCCGCCTGGGGAGT
ACGG
>I6629V002B2J6A length=363 xy=0732_0528 region=2 run=R_2014_12_30_12_21_21_
ACAGAGGGTGCGAGCGTTGTTCGGAATTACTGGGCGTAAAGCGCGCGCAGGCGGCTTCCT
AAGTCTGTCGGTCAAATGCCGGGGCTCAACCCCGAGCTCGCCGGAGATACTGGGAGGCTG
GAGACAGGTAGAGGCAAGCGGAATTCCGGGTGTAGCGGTGGAATGCGTAGAGATCCGGAA
GAACACCGGAGGCGAAGGCGGCTTGCTGGACCTGGTCTGACGCTGAGGCGCGAAAGCGTG
GGGAGCGGACAGGATTAGATACCCTGGTAGTCCACGCCGTAAACGATGGGCACTAGACGC
TGGTGGGATCGACCCCTTCAGTGTCGAAGCTAACGCGATAAGTGCCCCGCCTGGGGAGTA
CGG
>I6629V002B2J9Y length=24 xy=0732_0660 region=2 run=R_2014_12_30_12_21_21_
GAGATGGCCGCCTGGGGAGTACGG
>I6629V002B2JBH length=361 xy=0731_3515 region=2 run=R_2014_12_30_12_21_21_
ACGGAGGGAGCTAGCGTTATTCGGAATTACTGGGCGTAAAGCGCACGTAGGCGGCTTTGT
AAGTTAGAGGTGAAAGCCTGGAGCTCAACTCCAGAATTGCCTTTAAGACTGCATCGCTTG
AATCCAGGAGAGGTGAGTGGAATTCCGAGTGTAGAGGTGAAATTCGTAGATGTTCGGAAG
AACACCAGTGGCGAAGGCGGCTCACTGGACTGGTATTGACGCTGAGGTGCGAAAGCGTGG
GGAGCAAACAGGATTAGATACCCTGGTAGTCCACGCCGTAAACGATGATAACTAGCTGTC
GGGGTTCTTAGAGCTTCGGTGGCGCAGCTAACGCATTAAGTTATCCGCCTGGGGAGTACG
G
>I6629V002B2JBL length=361 xy=0731_3519 region=2 run=R_2014_12_30_12_21_21_
ACGGAGGGAGCTAGCGTTATTCGGAATTACTGGGCGTAAAGCGCACGTAGGCGGCTTTGT
AAGTTAGAGGTGAAAGCCTGGAGCTCAACTCCAGAATTGCCTTTAAGACTGCATCGCTTG
AATCCAGGAGAGGTGAGTGGAATTCCGAGTGTAGAGGTGAAATTCGTAGATATTCGGAAG
AACACCAGTGGCGAAGGCGGCTCACTGGACTGGTATTGACGCTGAGGTGCGAAAGCGTGG
GGAGCAAACAGGATTAGATACCCTGGTAGTCCACGCCGTAAACGATGATAACTAGCTGTC
GGGGCTCTTAGAGCTTCGGTGGCGCAGCTAACGCATTAAGTTATCCGCCTGGGGAGTACG
G
>I6629V002B2JCA length=359 xy=0731_3544 region=2 run=R_2014_12_30_12_21_21_
ACGTAGGGTGCGAGCGTTAATCGGATTTACTGGGCGTAAAGCGTGCGCAGGCGGCCCGTT
AAGACAGGTGTGAAATCCCTGGGCTCAACCTAGGAATTGCGCTTGTGACTGGCGGGCTCG
AGTACGGTAGAGGGGGGTGGAATTCCTGGTGTAGCAGTGAAATGCGTAGAGATCAGGAGG
AACACCGATGGCGAAGGCAGCCCCCTGGGCCTGTACCTGACGCTCATGCACGAAAGCGTG
GGGAGCAAACAGGATTAGATACCCTGGTAGTCCACGCCCTAAACGATGGGTACTAGCCGT
TTGGTGCGCGATAGCGCTGAGTGGCGAAGCTAACGCGTGAAGTACCCCGCCTGGGGAGC
>I6629V002B2JDW length=24 xy=0731_3602 region=2 run=R_2014_12_30_12_21_21_
GAGATGGCCGCCTGGGGAGTACGG
>I6629V002B2JO2 length=361 xy=0731_4004 region=2 run=R_2014_12_30_12_21_21_
ACAGAGGGTGCGAGCGTTAATCGGATTTACTGGGCGTAAAGCGTGCGTAGGCGGCTTTTT
AAGTCGGATGTGAAATCCCCGAGCTTAACTTGGGAATCGCATTCGATACTGGGAAGCTAG
AGTATGGGAGAGGATGGTAGAATTCCAGGTGTAGCGGTGAAATGCGTAGAGATCTGGAGG
AATACCGATGGCGAAGGCAGCCATCTGGCCTAATACTGACGCTGAGGTACGTAAGCATGG
GGAGCAAACGGGATTAGATACCCTGGTAGTCCATGCCGTAAACGATGTCTACTAGCCGTT
GGGGCCTTTGAGGCTTTAGTGGCGCAGCTAACGCGATAAGTAGACCGCCTGGGGAGTACG
G
>I6629V002B2JPT length=24 xy=0731_4031 region=2 run=R_2014_12_30_12_21_21_
GAGATGGCCGCCTGGGGAGTACGG
>I6629V002B2JWJ length=24 xy=0732_0177 region=2 run=R_2014_12_30_12_21_21_
GAGATGGCCGCCTGGGGAGTACGG
>I6629V002B2JX7 length=24 xy=0732_0237 region=2 run=R_2014_12_30_12_21_21_
GAGATGGCCGCCTGGGGAGTACGG
>I6629V002B2K2G length=358 xy=0732_1686 region=2 run=R_2014_12_30_12_21_21_
ACGGAGGGTGCAAGCGTTATCCGGATTTATTGGGTTTAAAGGGTCCGTAGGCGGACTTAT
AAGTCAGTGGTGAAAGCCTGTCGCTTAACGATAGAACTGCCATTGATACTGTAAGTCTTG
AGTATATTTGAGGTAGCTGGAATAAGTAGTGTAGCGGTGATATGCATAGATATTACTTAG
AACACCAATTGCGAAGGCAGGTTACCAAGATATAACTGACGCTGAGGGACGAAAGCGTGG
GGAGCGAACAGGATTAGATACCCTGGTAGTCCACGCCGTAAACGATGCTAACTCGTTTTT
GGGCTTTAGGGTTCAGAGACCAAGCGAAAGTGATAAGTTAGCCGCCTGGGGAGTACGG
>I6629V002B2K3A length=361 xy=0732_1716 region=2 run=R_2014_12_30_12_21_21_
ACGGAGGGTGCAAGCGTTAATCGGAATTACTGGGCGTAAAGCGCACGCAGGCGGTCTGTC
AAGTCGGATGTGAAATCCCCGGGCTCAACCTGGGAACTGCATTCGAAACTGGCAGGCTAG
AGTCTTGTAGAGGGGGGTAGAATTCCAGGTGTAGCGGTGAAATGCGTAGAGATCTGGAGG
AATACCGGTGGCGAAGGCGGCCCCCTGGACAAAGACTGACGCTCAGGTGCGAAAGCGTGG
GGAGCAAACAGGATTAGATACCCTGGTAGTCCACGCCGTAAACGATGTCGACTTGGAGGT
TGTGCCCTTGAGGCGTGGCTTCCGGAGCTAACGCGTTAAGTCGACCGCCTGGGGAGTACG
G
>I6629V002B2K4A length=360 xy=0732_1752 region=2 run=R_2014_12_30_12_21_21_
ACAGAGGGTGCGAGCGTTAATCGGATTTACTGGGCGTAAAGCGTGCGTAGGCGGCTTTTA
AGTCGGATGTGAAATCCCCGAGCTTAACTTGGGAATTGCATTCGATACTGGGAAGCTAGA
GTATGGGAGAGGATGGTAGAATTCCAGGTGTAGCGGTGAAATGCGTAGAGATCTGGAGGA
ATACCGATGGCGAAGGCAGCCATCTGGCCTAATACTGACGCTGAGGTACGAAAGCATGGG
GAGCAAACAGGATTAGATACCCTGGTAGTCCATGCCGTAAACGATGTCTACTAGCCGTTG
GGGCCTTTGAGGCTTTAGTGGCGCAGCTAACGCGATAAGTAGACCGCCTGGGGAGTACGG
>I6629V002B2K6E length=361 xy=0732_1828 region=2 run=R_2014_12_30_12_21_21_
ACGGAGGGAGCTAGCGTTATTCGGAATTACTGGGCGTAAAGCGCACGTAGGCGGCTTTGT
AAGTTAGAGGTGAAAGCCTGGAGCTCAACTCCGGAATTGCCTTTAAGACTGCATCGCTTG
AATCCAGGAGAGGTGAGTGGAATTCCGAGTGTAGAGGTGAAATTCGTAGATATTCGGAAG
AACACCAGTGGCGAAGGCGGCTCACTGGACTGGTATTGACGCTGAGGTGCGAAAGCGTGG
GGAGCAAACAGGATTAGATACCCTGGTAGTCCACGCCGTAAACGATGATAACTAGCTGTC
GGGGCTCTTAGAGCTTCGGTGGCGCAGCTAACGCATTAAGTTATCCGCCTGGGGAGTACG
G
>I6629V002B2K9Z length=23 xy=0732_1957 region=2 run=R_2014_12_30_12_21_21_
GAGATGCCGCCTGGGGAGTACGG
>I6629V002B2KA7 length=362 xy=0732_0705 region=2 run=R_2014_12_30_12_21_21_
GCAGAGGATGCAAGCGTTATCCGGAATGATTGGGCGTAAAGCGTCTGTAGGTGGCTTTTT
AAGTCCGCCGTCAAATCCCAGGGCTCAACCCTGGACAGGCGGTGGAAACTACCAAGCTGG
AGTACGGTAGGGGCAGAGGGAATTTCCGGTGGAGCGGTGAAATGCGTAGAGATCGGAAAG
AACACCAACGGCGAAAGCACTCTGCTGGGCCGACACTGGCACTGAGAGACGAAAGCTAGG
GGAGCAAATGGGATTAGATACCCCAGTAGTCCTAGCCGTAAACGATGGATACTAGGCGCT
GTGCGTATCGACCCGTGCAGTGCTGTAGCTAACGCGTTAAGTATCCCGCCTGGGGAGTAC
GG
>I6629V002B2KCT length=356 xy=0732_0763 region=2 run=R_2014_12_30_12_21_21_
ACGTAGGGTGCGAGCGTTAATCGGAATTACTGGGCGTAAAGCGTGCGCAGGCGGTTGTGT
AAGACAGGTGTGAAATCCCCGGGCTTAACCTGGGAACTGCGCTTGTGACTGCACGGCTAG
AGTATGGCAGAGGGGGGTGGAATTCCACGTGTAGCAGTGAAATGCGTAGAGATGTGGAGG
AACACCGATGGCGAAGGCAGCCCCCTGGGCCAATACTGACGCTCATGCACGAAAGCGTGG
GGAGCAAACAGGATTAGATACCCTGGTAGTCCACGCCCTAAACGATGTCGACTAGGTGTT
CGGTGAGGAGACTCATTGAGTACCGCAGCTAACGCGTGAAGTCGACCGCCTGGGGA
>I6629V002B2KD2 length=24 xy=0732_0808 region=2 run=R_2014_12_30_12_21_21_
GAGATGGCCGCCTGGGGAGTACGG
>I6629V002B2KFU length=24 xy=0732_0872 region=2 run=R_2014_12_30_12_21_21_
GAGATGGCCGCCTGGGGAGTACGG
>I6629V002B2KKR length=361 xy=0732_1049 region=2 run=R_2014_12_30_12_21_21_
GCGGAGGGAGCTAGCGTTATTCGGAATTACTGGGCGTAAAGCGCACGTAGGCGGCTTTGT
AAGTTAGAGGTGAAAGCCTGGAGCTCAACTCCAGAATTGCCTTTAAGACTGCATCGCTTG
AATCCAGGAGAGGTGAGTGGAATTCCGAGTGTAGAGGTGAAATTCGTAGATATTCGGAAG
AACACCAGTGGCGAAGGCGGCTCACTGGACTGGTATTGACGCTGAGGTGCGAAAGCGTGG
GGAGCAAACAGGATTAGATACCCTGGTAGTCCACGCCGTAAACGATGATAACTAGCTGTC
GGGGCTCTTAGAGCTTCGGTGGCGCAGCTAACGCATTAAGTTATCCGCCTGGGGAGTACG
G
>I6629V002B2KOG length=363 xy=0732_1182 region=2 run=R_2014_12_30_12_21_21_
ACGTAGGGTGCGAGCGTTGTCCGGATTTATTGGGCGTAAAGGGCTCGTAGGTGGTTGATC
GCGTCGGAAGTGTAACCTTGGGGCTTAACCCTGAGCGTGCTTTCGATACGGGTTGACTTG
AGGAAGGTAGGGGAGAATGGAATTCCTGGTGGAGCGGTGGAATGCGCAGATATCAGGAGG
AACACCAGTGGCGAAGGCGGTTCTCTGGGCCTTTCCTGACGCTGAGGAGCGAAAGCGTGG
GGAGCGAACAGGCTTAGATACCCTGGTAGTCCACGCTGTAAACGGTGGGTACTAGGTGTG
GGGTCCATTCCACGGGTTCCGTGCCGTAGCTAACGCTTTAAGTACCCCGCCTGGGGAGTA
CGG
>I6629V002B2KP0 length=355 xy=0732_1238 region=2 run=R_2014_12_30_12_21_21_
ACGGAGGGAGCTAGCGTTATTCGGAATTACTGGGCGTAAAGCGCACGTAGGCGGCTTTGT
AAGTTAGAGGTGAAAGCCTGGAGCTCAACTCCAGAATTGCCTTTAAGACTGCATCGCTTG
AACCCAGGAGAGGTGAGTGGAATTCCGAGTGTAGAGGTGAAATTCGTAGATATTCGGAAG
AACACCAGTGGCGAAGGCGGCTCACTGGACTGGTATTGACGCTGAGGTGCGAAAGCGTGG
GGAGCAAACAGGATTAGATACCCTGGTAGTCCACGCCGTAAACGATGATAACTAGCTGTC
GGGGCTCTTAGAGCTTCGGTGGCGCAGCTAACGCATTAAGTTATCCGCCTGGGGA
>I6629V002B2KP2 length=24 xy=0732_1240 region=2 run=R_2014_12_30_12_21_21_
GAGATGGCCGCCTGGGGAGTACGG
>I6629V002B2KRW length=361 xy=0732_1306 region=2 run=R_2014_12_30_12_21_21_
ACAGAGGGTGCGAGCGTTAATCGGATTTACTGGGCGTAAAGCGTGCGTAGGCGGCTTTTT
AAGTCGGATGTGAAATCCCCGAGCTTAACTTGGGAATTGCATTCGATACTGGGAAGCTAG
AGTATGGGAGAGGATGGTAGAATTCCAGGTGTAGCGGTGAAATGCGTAGAGATCTGGAGG
AACACCGATGGCGAAGGCAGCCATCTGGCCTAATACTGACGCTGAGGTACGAAAGCATGG
GGAGCAAACAGGATTAGATACCCTGGTAGTCCATGCCGTAAACGATGTCTACTAGCCGTT
GGGGCCTTTGAGGCTTTAGTGGCGCAGCTAACGCGATAAGTAGACCGCCTGGGGAGTACG
G
>I6629V002B2KVB length=344 xy=0732_1429 region=2 run=R_2014_12_30_12_21_21_
ACGTAGGGTGCGAGCGTTAATCGGATTTACTGGGCGTAAAGCGTGCGCAGGCGGCCCGTT
AAGACAGGTGTGAAATCCCTGGGCTCAACCTAGGAATTGCGCTTGTGACTGGCGGGCTCG
AGTACGGTAGAGGGGGGTGGAATTCCTGGTGTAGCAGTGAAATGCGTAGAGATCAGGAGG
AACACCGATGGCGAAGGCAGCCCCCCTGGGCCTGTACTGACGCTCATGCACGAAAGCGTG
GGGAGCAAACAGGATTAGATACCCTGGTAGTCCACGCCCTAAACGATGGGTACTAGCCGT
TTGGTGCGCGATAGCGCTGAGTGGCGAAGCTAACGCGTGAAGTA
>I6629V002B2KVD length=362 xy=0732_1431 region=2 run=R_2014_12_30_12_21_21_
GCGTAGGGCGCAAGCGTTGTCCGGAATTATTGGGCGTAAAGAGCTCGTAGGTGGCTTGTC
GCGTCTGCCGTGAAAACCCGAGGCTCAACCTCGGGCGTGCGGTGGGTACGGGCAGGCTAG
AGTGTGGTAGGGGAGACTGGAACTCCTGGTGTAGCGGTGAAATGCGCAGATATCAGGAAG
AACACCGATGGCGAAGGCAGGTCTCTGGGCCATTACTGACACTGAGGAGCGAAAGCATGG
GTAGCGAACAGGATTAGATACCCTGGTAGTCCATGCCGTAAACGTTGGGCACTAGATGTG
GGGGACATTCCACGTTTTCCGCGTCGTAGCTAACGCATTAAGTGCCCCGCCGGGGAGTAC
GG
>I6629V002B2KXM length=24 xy=0732_1512 region=2 run=R_2014_12_30_12_21_21_
GAGATGGCCGCCTGGGGAGTACGG
>I6629V002B2KXU length=361 xy=0732_1520 region=2 run=R_2014_12_30_12_21_21_
ACGGAGGGAGCTAGCGTTATTCGGAATTACTGGGCGTAAAGCGCACGTAGGCGGCTTTGT
AAGTTAGAGGTGAAAGCCTGGAGCTCAACTCCAGAATTGCCTTTAAGACTGCATCGCTTG
AATCCAGGAGAGGTGAGTGGAATTCCGAGTGTAGAGGTGAAATTCGCAGATATTCGGAAG
AACACCAGTGGCGAAGGCGGCTCACTGGACTGGTATTGACGCTGAGGTGCGAAAGCGTGG
GGAGCAAACAGGATTAGATACCCTGGTAGTCCACGCCGTAAACGATGATAACTAGCTGTC
GGGGCTCTTAGAGCTTCGGTGGCGCAGCTAACGCATTAAGTTATCCGCCTGGGGAGTACG
G
>I6629V002B2L4E length=361 xy=0732_3052 region=2 run=R_2014_12_30_12_21_21_
ACGGAGGGAGCTAGCGTTATTCGGAATTACTGGGCGTAAAGCGCACGTAGGCGGCTTTGT
AAGTTAGAGGTGAAAGCCTGGAGCTCAACTCCAGAATTGCCTTTAAGACTGCATCGCTTG
AATCCAGGAGAGGTGAGTGGAATTCCGAGTGTAGAGGTGAAATTCGTAGATATTCGGAAG
AACACCAGTGGCGAAGGCGGCTCACTGGACTGGCATTGACGCTGAGGTGCGAAAGCGTGG
GGAGCAAACAGGATTAGATACCCTGGTAGTCCACGCCGTAAACGATGTCTACTAGTCGTT
GGGTCCCTTGAGGACTTAGTGACGCAGCTAACGCAATAAGTAGACCGCCTGGGGAGTACG
G
>I6629V002B2L6F length=361 xy=0732_3125 region=2 run=R_2014_12_30_12_21_21_
ACAGAGGGTGCGAGCGTTAATCGGATTTACTGGGCGTAAAGCGTGCGTAGGCGGCTTTTT
AAGTCGGATGTGAAATCCCCGAGCTTAACTTGGGAATCGCATTCGATACTGGGAAGCTAG
AGTATGGGAGAGGATGGTAGAATTCCAGGTGTAGCGGTGAAATGCGTAGAGATCTGGAGG
AATACCGATGGCGAAGGCAGCCATCTGGCCTAATACTGACGCTGAGGTACGAAAGCATGG
GGAGCAAACAGGATTAGATACCCTGGTAGTCCATGCCGTAAACGATGTCTACTAGCCGTT
GGGGCCTTTGAGGCTTTAGTGGCGCAGCTAACGCGATAAGTAGACCGCCTGGGGAGTACG
G
>I6629V002B2L8M length=361 xy=0732_3204 region=2 run=R_2014_12_30_12_21_21_
ACGGAGGGAGCTAGCGTTATTCGGAATTACTGGGCGTAAAGCGCACGTAGGCGGCTTTGT
AAGTTAGAGGTGAAAGCCTGGAGCTCAACTCCAGAATTGCCTTTAAGACTGCATCGCTTG
AATCCAGGAGAGGTGAGTGGAATTCCGAGTGTAGAGGTGAAATTCGTAGATATTCGGAAG
AACACCAGTGGCGAAGGCGGCTCACTGGACTGGTATTGACGCTGAGGTGCGAAAGCGTGG
GGAGCAAACAGGATTAGATACCCTGGTAGTCCACGCCGTAAACGATGATAACTAGCTGTC
GGGGCTCTTAGAGCTTCGGTGGCGCAGCTAACGCATTAAGTTATCCGCCTGGGGAGTACG
G
>I6629V002B2L9I length=339 xy=0732_3236 region=2 run=R_2014_12_30_12_21_21_
ACAGAGGGTGCGAGCGTTAATCGGATTTACTGGGCGTAAAGCGTGCGTAGGCGGCTTCTT
AAGTCGGATGTGAAATCCCTGAGCTTAACTTAGGAATTGCATTCGATACTGGGAAGCTAG
AGTATGGGAGAGGATGGTAGAATTCCAGGTGTAGCGGTGAAATGCGTAGAGATCTGGAGG
AATACCGATGGCGAAGGCAGCCATCTGGCCTAATACTGACGCTGAGGTACGAAAGCATGG
GGAGCAAACAGGATTAGATACCCTGGTAGTCCATGCCGTAAACGATGTCTACTAGCCGTT
GGGGCCTTTGAGGCTTTAGTGGCGCAGCTGACGCGATAA
>I6629V002B2LBL length=360 xy=0732_2015 region=2 run=R_2014_12_30_12_21_21_
ACGAAGGGGGCTAGCGTTGCTCGGAATTACTGGGCGTAAAGGGCGCGTAGGCGGACAGTT
TAGTCAGAGGTGAAAGCCCAGGGCTCAACCTTGGAATTGCCTTTGATACTGGCTGTCTTG
AGTATGGAAGAGGTATGTGGAACTCCGAGTGTAGAGGTGAAATTCGTAGATATTCGGAAG
AACACCAGTGGCGAAGGCGACATACTGGTCCATTACTGACGCTGAGGCGCGAAAGCGTGG
GGAGCAAACAGGATTAGATACCCTGGTAGTCCACGCTGTAAACGATGAGTGCTAGTTGTC
GGCATGCATGCATGTCGGTGACGCAGCTAACGCATTAAGCACTCCGCCTGGGGAGTACGG
>I6629V002B2LBP length=24 xy=0732_2019 region=2 run=R_2014_12_30_12_21_21_
GAGATGGCCGCCTGGGGAGTACGG
>I6629V002B2LH4 length=24 xy=0732_2250 region=2 run=R_2014_12_30_12_21_21_
GAGATGGCCGCCTGGGGAGTACGG
>I6629V002B2LJ4 length=24 xy=0732_2322 region=2 run=R_2014_12_30_12_21_21_
GAGATGGCCGCCTGGGGAGTACGG
>I6629V002B2LKB length=24 xy=0732_2329 region=2 run=R_2014_12_30_12_21_21_
GAGATGACCGCCTGGGGAGTACGG
>I6629V002B2LL4 length=361 xy=0732_2394 region=2 run=R_2014_12_30_12_21_21_
ACGGAGGGAGCTAGCGTTATTCGGAATTACTGGGCGTAAAGCGCACGTAGGCGGCTTTGT
AAGTTTGAGGTGAAAGCCTGGAGCTCAACTCCAGAATTGCCTTTAAGACTGCATCGCTTG
AATCCAGGAGAGGTGAGTGGAATTCCGAGTGTAGAGGTGAAATTCGTAGATATTCGGAAG
AACACCAGTGGCGAAGGCGGCTCACTGGACTGGTATTGACGCTGAGGTGCGAAAGCGTGG
GGAGCAAATAGGATTAGATACCCTGGTAGTCCACGCCGTAAACGATGATAACTAGCTGTC
GGGGCTCTTAGAGCTTCGGTGGCGCAGCTAACGCATTAAGTTATCCGCCTGGGGAGTACG
G
>I6629V002B2LLP length=370 xy=0732_2379 region=2 run=R_2014_12_30_12_21_21_
ACAGAGGGTGCAAGCGTTAATCAGAATGACTGGGCGTAAAGGGCGTGTAGGTGGTTGACT
AGGTTTGATGTGAAATCCCCGGGCTTAACCTGGGAATTGCGTCGAAAACGGGTCGACTCG
AGTGAGATAGAGGGTTGTGGAATTTCCGGTGTAGCGGTGAAATGCGTAGATATCGGAAAG
AACATCAGTGGCGAAGGCGACAACCTGGATCTTAACTGACACTGAGGCGCGAAGGCGTGG
GGAGCAAACAGGATTAGATACCCTGGTAGTCCACGCAGTAAACGATGAGAACTGGCTGTG
ATGTGTAGGGAGCAATCTCTGCATGACGTAGCGAAGCTAACGCGTTAAGTTCGCCGCCTG
GGGAGTACGG
>I6629V002B2LUY length=361 xy=0732_2712 region=2 run=R_2014_12_30_12_21_21_
ACGGAGGGTGCAAGCGTTAATCGGAATTACTGGGCGTAAAGCGCACGCAGGCGGTCTGTC
AAGTCGGATGTGAAATCCCCGGGCTCAACCTGGGAACTGCATTCGAAACTGGCAGGCTGG
AGTCTTGTAGAGGGGGGTAGAATTCCAGGTGTAGCGGTGAAATGCGTAGAGATCTGGAGG
AATACCGGTGGCGAAGGCGGCCCCCTGGACAAAGACTGACGCTCAGGTGCGAAAGCGTGG
GGAGCAAACAGGATTAGATACCCTGGTAGTCCACGCCGTAAACGATGTCGATTTGGAGGT
TGTGCCCTTGAGGCGTGGCTTCCGGAGCTAACGCGTTAAATCGACCGCCTGGGGAGTACG
G
>I6629V002B2LVU length=361 xy=0732_2744 region=2 run=R_2014_12_30_12_21_21_
GCAGAGGGTGCGAGCGTTAATCGGATTTACTGGGCGTAAAGCGTGCGTAGGCGGCTTTTT
AAGTCGGATGTGAAATCCCCGAGCTTAACTTGGGAATTGCATTCGATACTGGGAAGCTAG
AGTATGGGAGAGGATGGTAGAATTCCAGGTGTAGCGGTGAAATGCGTAGAGATCTGGAGG
AATACCGATGGCGTAGGCAGCCATCTGGCCTAATACTGACGCTGAGGTACGAAAGCATGG
GGAGCAAACAGGATTAGATACCCTGGTAGTCCATGCCGTAAACGATGTCTACTAGCCGTT
GGGGCCTTTGAGGCTTTAGTGGCGCAGCTAACGCGATAAGTAGACCGCCTGGGGAGTACG
G
>I6629V002B2LWV length=24 xy=0732_2781 region=2 run=R_2014_12_30_12_21_21_
GAGATGGCCGCCTGGGGAGTACGG
>I6629V002B2LXJ length=20 xy=0732_2805 region=2 run=R_2014_12_30_12_21_21_
GAGATGGCCGCCTGGGGAGT
>I6629V002B2LY0 length=361 xy=0732_2858 region=2 run=R_2014_12_30_12_21_21_
ACGGAGGGAGCTAGCGTTATTCGGAATTACTGGGCGTAAAGCGCACGTAGGCGGCTTTGT
AAGTTAGAGGTGAAAGCCTGGAGCTCAACTCCAGAATTGCCTTTAAGACTGCATCGCTTG
AATCCAGGAGAGGTGAGTGGAATTCCGAGTGTAGAGGTGAAATTCGTAGATATTCGGAAG
AACACCAGTGGCGAAGGCGGCTCACTGGACTGGTATTGACGCTGAGGTGCGAAAGCGTGG
GGAGCAAACAGGATTAGATACCCAGGTAGTCCACGCCGTAAACGATGATAACTAGCTGTC
GGGGCTCTTAGAGCTTCGGTGGCGCAGCTAACGCATTAAGTTATCCGCCTGGGGAGTACG
G
>I6629V002B2LYI length=362 xy=0732_2840 region=2 run=R_2014_12_30_12_21_21_
GCGTAGGGCGCAAGCATTATCCGGAATTATTGGGCGTAAAGAGCTCGTAGGCGGTTTGTC
GCGTCTGCCGTGAAAGTCCGGGGCTCAACTCCGGATCTGCGGTGGGTACGGGCAGACTAG
AGTGATGTAGGGGAGACTGGAATTCCTGTGTAGCGGTGAAATGCGCAGATATCAGGAGGA
ACACCGATGGCGAAGGCAGGTCTCTGGGCATTAACTGACGCTGAGGAGCGAAAGCATAGG
GAGCGAACAGGATTAGATACCCTGGTAGTCCATGCCGTAAACGTTGGGCACTAGGTGTGG
GGGACATTCCACGTTTTCCGCGCCGTAGCTAACGCATTAAGTGCCCCGCCTGGGGAGTAC
GG
>I6629V002B2M1O length=361 xy=0733_0154 region=2 run=R_2014_12_30_12_21_21_
ACGGAGGGTGCAAGCGTTAATCGGAATTACTGGGCGTAAAGCGCGCGCAGGCGGTCTGTT
AAGTCAGATGTGAAATCCCCGGGCTTAACCTGGGAACTGCATTTGAAACTGGCAGGCTTG
AGTCTCGTAGAGGGGGGTAGAATTCCAGGTGTAGCGGTGAAATGCGTAGAGATCTGGAGG
AATACCGGTGGCGAAGGCGGCCCCCTGGACGAAGACTGACGCTCAGGTGCGAAAGCGTGG
GGAGCAAACAGGATTAGATACCCTGGTAGTCCACGCCGTAAACGATGTCGACTTGGAGGC
TGTTCCCCTGAGGAGTGGCTTCCGGAGCTAACGCGTTAAGTCGACCGCCTGGGGAGTACG
G
>I6629V002B2M3A length=360 xy=0733_0212 region=2 run=R_2014_12_30_12_21_21_
ACGTAGGGTGCGAGCGTTAATCGGAATTACTGGGCGTAAAGCGTGCGCAGGCGGTTTTGT
AAGACAGAGGTGAAATCCCCGGGCTCAACCTGGGAACTGCCTTTGTGACTGCAAGGCTAG
AGTACGGCAGAGGGGGATGGAATTCCGCGTGTAGCAGTGAAATGCGTAGATATGCGGAGG
AACACCGATGGCGAAGGCAATCCCCTGGGCCTGTACTGACGCTCATGCACGAAAGCGTGG
GGAGCAAACAGGATTAGATACCCTGGTAGTCCACGCCCTAAACGATGTCAACTGGTTGTT
GGGTCTTAACTGACTCAGTAACGAAGCTAACGCGTGAAGTTGACCGCCTGGGGAGTACGG
>I6629V002B2M4E length=356 xy=0733_0252 region=2 run=R_2014_12_30_12_21_21_
ACGTAGGTGGCAAGCGTTATCAGGAATTACTGGGCGTAAAGCGCACGTAGGCGGTGGGCT
AAGTCTGACGTGAAAGCTCCTGGCTTAACTGGGAGAGGTCGTTGGAAACTGGTCGACTTG
AGGCGATGAGAGGGACGTAGAATTCCCGGTGTAGTGGTGGAATGCGTAGATATCGGGGGG
AATACCAGTGGCGAAAGCGGCGTCCTAGCATCGGCCTGACGTTCATGTGCGAAAGCGTGG
GGAGCGAACGGGATTAGATACCCCGGTAGTCCACGCTGTAAACGATGAGCACTAGGTGTG
GGGAGTGTTAAAACTGTCCGTGCCGAAGCCAACGCGTTAAGTGCTCCGCCTGGGGA
>I6629V002B2M99 length=362 xy=0733_0463 region=2 run=R_2014_12_30_12_21_21_
ACGTAGGGTGCGAGCGTTGTCCGGAATTACTGGGCGTAAAGAGCTCGTAGGCGGTTTGTC
ACGTCGTCTGTGAAATCCCTCGGCTTAACCGGGGGCGTGCAGGCGATACGGGCAGACTTG
AGTACTACAGGGGAGACTGGAATCCCTGGTGTAGCGGTGAAATGCGCAGATATCAGGAGG
AACACCGGTGGCGAAGGCGGGTCTCTGGGTAGTAACTGACGCTGAGGAGCGAAAGCATGG
GTAGCGAACAGGATTAGATACCCTGGTAGTCCATGCCGTAAACGGTGGGCGCTAGGTGTG
GGGTCCTTCCACGGACTCCGTGCCGTAGCTAACGCATTAAGCGCCCCGCCTGGGGAGTAC
GG
>I6629V002B2M9Z length=361 xy=0733_0453 region=2 run=R_2014_12_30_12_21_21_
ACGGAGGGAGCTAGCGTTATTCGGAATTACTGGGCGTAAAGCGCACGTAGGCGGCTTTGT
AAGTTAGAGGTGAAAGCCTGGAGCTCAACTCCAGAATTGCCTTTAAGACTGCATCGCTTG
AATCCAGGAGAGGTGAGTGGAATTCCGAGTGTAGAGGTGAAGTTCGTAGATATTCGGAAG
AACACCAGTGGCGAAGGCGGCTCACTGGACTGGTATTGACGCTGAGGTGCGAAAGCGTGG
GGAGCAAACAGGATTAGATACCCTGGTAGTCCACGCCGTAAACGATGATAACTAGCTGTC
GGGGCTCTTAGAGCTTCGGTGGCGCAGCTAACGCATTAAGTTATCCGCCTGGGGAGTACG
G
>I6629V002B2MD5 length=24 xy=0732_3403 region=2 run=R_2014_12_30_12_21_21_
GAGATGGCCGCCTGGGGAGTACGG
>I6629V002B2MDA length=354 xy=0732_3372 region=2 run=R_2014_12_30_12_21_21_
ACGTAGGGGGCTAGCGTTGCTCGGAATTACTGGGCGTAAAGCGCACGTAGGCGGCTCTTT
AAGTCGGGGGTGAAATCCTGGAGCTCAACTCCAGAACTGCCTTCGATACTGTAGAGCTTG
AGTTCGGGAGAGGTGAGTGGAACTGCGAGTGTAGAGGTGAAATTCGTAGATATTCGCAAG
AACACCAGTGGCGAAGGCGGCTCACTGGCCCGATACTGACGCTGAGGTGCGAAAGCGTGG
GGAGCAAACAGGATTAGATACCCTGGTAGTCCACGCCGTAAACGATGAATGCTAGCCGTT
GTCAGGCTTGCCTGTCAGTGGCGCAGCTAACGCATTAAGCATTCCGCCTGGGGA
>I6629V002B2MEI length=346 xy=0732_3416 region=2 run=R_2014_12_30_12_21_21_
ACGTAGGGTGCGAGCGTTATCCGGAATTATTGGGCGTAAAGAGCTCGTAGGCGGTTTGTC
GCGTCTGTCGTGAAAGTCCGGGGCTTAACCCCGGATCTGCGGTGGGTACGGGCAGACTAG
AGTGCAGTAGGGGAGACTGGAATTCCTGGTGTAGCGGTGGAATGCGCAGATATCAGGAGG
AACACCGATGGCGAAGGCAGGTCTCTGGGCTGTAACTGACGCTGAGGAGCGAAAGCATGG
GGGAGCGAACAGGATTAGATACCCTGGTAGTCCATGCCGTAAACGTTGGGCACTAGGTGT
GGGGACCAGTTCCGACGGTTTCCGCGCCGCAGCTAACGCAGTTAAG
>I6629V002B2MG4 length=24 xy=0732_3510 region=2 run=R_2014_12_30_12_21_21_
GAGATGGCCGCCTGGGGAGTACGG
>I6629V002B2MHQ length=24 xy=0732_3532 region=2 run=R_2014_12_30_12_21_21_
GAGATGGCCGCCTGGGGAGTACGG
>I6629V002B2MI2 length=360 xy=0732_3580 region=2 run=R_2014_12_30_12_21_21_
GCGTAGGGTGCGAGCGTTAATCGGAATTACTGGGCGTAAAGCGTGCGCAGGCGGTTATGT
AAGACAGTTGTGAAATCCCCGGGCTCAACCTGGGAATTGCATCTGTGACTGCATAGCTAG
AGTACGGTAGAGGGGGATGGAATTCCGCGTGTAGCAGTGAAATGCGTAGATATGCGGAGG
AACACCGATGGCGAAGGCAATCCCCTGGACCTGTACTGACGCTCATGCACGAAAGCGTGG
GGAGCAAACAGGACTAGATACCCTGGTAGTCCACGCCCTAAACGATGTCAACTGGTTGTT
GGGTCTTCACTGACTCAGTAACGAAGCTAACGCGTGAAGTTGACCGCCTGGGGAGTACGG
>I6629V002B2MKR length=361 xy=0732_3641 region=2 run=R_2014_12_30_12_21_21_
ACGGAGGGAGCTAGCGTTATTCGGAATTACTGGGCGTAAAGCGCACGTAGGCGGCTTTGT
AAGTTAGAGGTGAAAGCCTGGAGCTCAACTCCAGAATTGCCTTTAAGACTGCATCGCTTG
AATCCAGGAGAGGTGAGTGGAATTCCGAGTGTAGAGGTGAAATTCGTAGATATTCGGAAG
AACACCAGCGGCGAAGGCGGCTCACTGGACTGGTATTGACGCTGAGGTGCGAAAGCGTGG
GGAGCAAACAGGATTAGATACCCTGGTAGTCCACGCCGTAAACGATGATAACTAGCTGTC
GGGGCTCTTAGAGCTTCGGTGGCGCAGCTAACGCATTAAGTTATCCGCCTGGGGAGTACG
G
>I6629V002B2MOH length=360 xy=0732_3775 region=2 run=R_2014_12_30_12_21_21_
ACGTAGGGTGCAAGCGTTAATCGGAATTACTGGGCGTAAAGCGTGCGCAGGCGGTTTTGT
AAGACAGAGGTGAAATCCCCGGGCTCAACCTGGGAACTGCCTTTGTGACTGCAAGGCTGG
AGTGCGGCAGAGGGGGATGGAATTCCGCGTGTAGCAGTGAAATGCGTAGATATGCGGAGG
AACACCGATGGCGAAGGCAATCCCCTGGGCCTGCACTGACGCTCATGCACGAAAGCGTGG
GGAGCAAACAGGATTAGATACCCTGGTAGTCCACGCCCTAAACGATGTCAACTGGTTGTT
GGGTCTTCACTGACTCAGTAACGAAGCTAACGCGTGAAGTTGACCGCCTGGGGAGTACGG
>I6629V002B2MTT length=362 xy=0732_3967 region=2 run=R_2014_12_30_12_21_21_
GCAGAGGGTGCGAGCGTTAATCGGATTTACTGGGCGTAAAGCGTGCGTAGGCGGCTTTTT
AAGTCGGATGTGAAATCCCCGAGCTTAACTTGGGAATTGCATTCGATACTGGGAAGCTAG
AGTATGGGAGAGGATGGTAGAATTCCAGGTGTAGCGGTGAAATGCGTAGAGATCTGGAGG
AATACCGATGGCGAAGGCAGCCATCTGGCCTAATACTGACGCTGAGGTACGAAAGCATGG
GGAGCAAACAGGATTAGATACCCTGGTAGTCCATGCCGTAAACGATGTCTACTAGCCGTT
GGGGCCGTTGAGGCTTTAGTGGCGCAGCTAACGCGATAAGTAGACCGCCGTGGGGAGTAC
GG
>I6629V002B2MUP length=24 xy=0732_3999 region=2 run=R_2014_12_30_12_21_21_
GAGATGGCCGCCTGGGGAGTACGG
>I6629V002B2MVN length=361 xy=0732_4033 region=2 run=R_2014_12_30_12_21_21_
ACGGAGGGTGCAAGCGTTAATCGGAATTACTGGGCGTAAAGCGCACGCAGGCGGTCTGTC
AAGTCGGATGTGAAATCCCCGGGCTCAACCTGGGAATTGCATTCGAAACTGGCAGGCTGG
AGTCTTGTAGAGGGGGGTAGAATTCCAGGTGTAGCGGTGAAATGCGTAGAGATCTGGAGG
AATACCGGTGGCGAAGGCGGCCCCCTGGACAGAGACTGACGCTCAGGTGCGAAAGCGTGG
GGAGCAAACAGGATTAGATACCCTGGTAGTCCACGCCGTAAACGATGTCGATTTGGAGGT
TGTGCCCTTGAGGCGTGGCTTCCGGAGCTAACGCGTTAAATCGACCGCCTGGGGAGTACG
G
>I6629V002B2MYN length=336 xy=0733_0045 region=2 run=R_2014_12_30_12_21_21_
GCGTAGGGTGCGAGCGTTGTCCGGAATTATTGGGCGTAAAGAGCTTGTAGGCGGTTTGTC
GCGTCTGCTGTGAAAATTCGGGGCTTAACTCCGGACGTGCAGTGGGTACGGGCAGGCTAG
AGTGTGGTAGGGGAGACTGGAATTCCTGGTGCAGCGGTGAAATGCGCAGATATCAGGAGG
AACACCGATGGCGAAGGCAGGTCTCTGGGCCATAACTGACGCTGAGAAGCGAAAGCATGG
GGAGCGAACAGGATTAGATACCCTGGTAGTCCATGCCGTAAACGTTGGGCGCTAGGTGTG
GGGCTCTATTCACGGGTTCTGTGCCGTAGCTAACGC
>I6629V002B2N1M length=24 xy=0733_1448 region=2 run=R_2014_12_30_12_21_21_
GAGATGGCCGCCTGGGGAGTACGG
>I6629V002B2N25 length=361 xy=0733_1503 region=2 run=R_2014_12_30_12_21_21_
ACGTAGGGTGCAAGCGTTGTCCGGAATTATTGGGCGTAAAGAGCTCGTAGGCGGTTTGTC
GCGTCTGCTGTGAAAACGCGAGGCTCAACCTCGCGCCTGCAGTGGGTACGGGCAGACTAG
AGTGTGGTAGGGGAGATTGGAATTCCTGGTGTAGCGGTGGAATGTGCAGATATCAGGAGG
AACACCGATGGCGAAGGCAGATCTCTGGGCCATTACTGACGCTGAGGAGCGAAAGCGTGG
GGAGCAAACAGGATTAGATACCCTGGTAGTCCACGCCGTAAACGATGATAACTAGCTGTC
GGGGCTCTTAGAGCTTCGGTGGCGCAGCTAACGCATTAAGTTAGCCGCCTGGGGAGTACG
G
>I6629V002B2N4X length=361 xy=0733_1567 region=2 run=R_2014_12_30_12_21_21_
ACGGAGGGAGCTAGCGTTGTTCGGAATTACTGGGCGTAAAGCGCACGTAGGCGGCGATTC
AAGTCAGAGGTGAAAGCCCGGGGCTCAACCCCGGAACTGCCTTTGAAACTAGATTGCTAG
AATCCTGGAGAGGTTAGTGGAATTCCGAGTGTAGAGGTGAAATTCGTAGATATTCGGAAG
AACACCAGTGGCGAAGGCGACTAACTGGACAGGTATTGACGCTGAGGTGCGAAAGCGTGG
GGAGCAAACAGGATTAGATACCATGGTAGTCCACGCCGTAAACGATGATAACTAGCTGTC
CGGGTTCATGGAACTTGGGTGGCGCAGCTAACGCATTAAGTTATCCGCCTGGGGAGTACG
G
>I6629V002B2NC5 length=359 xy=0733_0567 region=2 run=R_2014_12_30_12_21_21_
ACGTAGGGTGCAAGCGTTAATCGGAATTACTGGGCGTAAAGCGTGCGCAGGCGGTTTTGT
AAGACAGTGGTGAAATCCCCGGGCTCAACCTGGGAACTGCCATTGTGACTGCAAGGCTGG
AGTGCGGCAGAGGGGGATGGAATTCCGCGTGTAGCAGTGAAATGTGTAGATATGCGGAGG
AACACCGATGGCGAAGGCAATCCCCTGGGCCTGCACTGACGCTCATGCACGAAAGCGTGG
GGAGCAAACAGGATTAGATACCCTGGTAGTCCACGCCCTAAACGATGTCAACTGGTTGTT
GGGAATTTATTTCTCAGTAACGAAGCTAGCGCGTGAAGTTGACCGCCTGGGGAGTACGG
>I6629V002B2NDZ length=360 xy=0733_0597 region=2 run=R_2014_12_30_12_21_21_
ACGAAGGGGGCTAGCGTTGTTCGGAATTACTGGGCGTAAAGCGCACGTAGGCGGACATTT
AAGTCAGGGGTGAAATCCCGGGGCTCAACCCCGGAACTGCCTTTGATACTGGGTGTCTTG
AGTTCGGAAGAGGTGAGTGGAATTGCGAGTGTAGAGGTGAAATTCGTAGATATTCGCAGG
AACACCAGTGGCGAAGGCGGCTCACTGGTCCGATACTGACGCTGAGGTGCGAGAGCGTGG
GGAGCAAACAGGATTAGATACCCTGGTAGTCCACGCCGTAAACGATGGAAGCTAGCCGTT
GGGGGATTTATCTCTCGGTGGCGCAGTTAACGCATTAAGCTTCCCGCCTGGGGAGTACGG
>I6629V002B2NEI length=360 xy=0733_0616 region=2 run=R_2014_12_30_12_21_21_
ACGTAGGGTGCAAGCGTTAATCGGAATTACTGGGCGTAAAGCGTGCGCAGGCGGTTGTGC
AAGACCGATGTGAAATCCCCGGGCTTAACCTGGGAATGGCATTGGTGACTGCACGGCTAG
AGTGTGTCAGAGGGGGGTAGAATTCCACGTGTAGCAGTGAAATGCGTAGAGATGTGGAGG
AATACCGATGGCGAAGGCAGCCCCCTGGGATAACACTGACGCTCATGCACGAAAGCGTGG
GGAGCAAACAGGATTAGATACCCTGGTAGTCCACGCCCTAAACGATGTCAACTAGTTGTC
GGGTCTTAATTGACTTGGTAACGCAGCTAACGCGTGAAGTTGACCGCCTGGGGAGTACGG
>I6629V002B2NF1 length=22 xy=0733_0671 region=2 run=R_2014_12_30_12_21_21_
GGAGGCCGCCTGGGGAGTACGG
>I6629V002B2NF7 length=23 xy=0733_0677 region=2 run=R_2014_12_30_12_21_21_
GGGATGCCGCCTCGGGAGTACGG
>I6629V002B2NID length=267 xy=0733_0755 region=2 run=R_2014_12_30_12_21_21_
ACGGAGGGAGCTAGCGTTATTCGGAATTACTGGGCGTAAAGCGCACGTAGGCGGCGTTTG
TAAGTTAGAGGTGAAAGCCTAGGACGCGTCAACTACCAGGAAGTTGCCTTTAAGAACTGG
CATTCGCTTGAATCCAGGAAGAGGTGACGTGGAATTCCGAGTGTAGAAGGTGAAATTCGT
AGATATTCGGAAGAACACCAGTGGCGAAGGCGGCTCTACTGGACTGGTATTGACGCTGAG
GTGCGAAAGCGTGGGGAGCAAACAGGA
>I6629V002B2NL1 length=200 xy=0733_0887 region=2 run=R_2014_12_30_12_21_21_
ACGTAGGGTGCGAGCGTTAATCGGAATTACTGGGTCGTGGAAGCGTGCGCAGGCGGTTTG
TTAAGTACAGAGGTGAAATCCCCGGGCTCAACCTGGGAACTGCCTTTGTGACTGCAAGGC
TAGAGTACGGCGAGAGGGGATGGAATTCCGCGTGTAGCAGTGAAATGCGTAGATATGCGG
AGGAACACCGATGGCGAAGG
>I6629V002B2NWG length=24 xy=0733_1262 region=2 run=R_2014_12_30_12_21_21_
GAGATGGCCGCCTGGGGAGTACGG
>I6629V002B2NWN length=360 xy=0733_1269 region=2 run=R_2014_12_30_12_21_21_
ACGTAGGGTGCAAGCGTTAATCGGAATTACTGGGCGTAAAGCGTGCGCAGGCGGTTTTGT
AAGACAGAGGTGAAATCCCCGGGCTCAACCTGGGAACTGCCTTTGTGACTGCAAGGCTGG
AGTGCGGCAGAGGGGGATGGAATTCCGCGTGTAGCAGTGAAATGCGTAGATATGCGGAGG
AACACCGATGGCGAAGGCAATCCCCTGGGCCTGCACTGACGCTCATGCACGAAAGCGTGG
GGAGCAAACAGGATTAGATACCCTGGTAGTCCACGCCCTAAACGATGTCAACTGGTTGTT
GGGTCTTCACTGACTCAGTAACGAAGCTAACGCGTGAAGTTGACCGCCTGGGGAGTACGG
>I6629V002B2NYR length=24 xy=0733_1345 region=2 run=R_2014_12_30_12_21_21_
AAGATGGCCGCCTGGGGAGTACGG
>I6629V002B2NYU length=22 xy=0733_1348 region=2 run=R_2014_12_30_12_21_21_
GAGGATCCGCCTGGGAGTACGG
>I6629V002B2O4U length=24 xy=0733_2860 region=2 run=R_2014_12_30_12_21_21_
GAGATGGCCGCCTGGGGAGTACGG
>I6629V002B2O5W length=363 xy=0733_2898 region=2 run=R_2014_12_30_12_21_21_
ACGTAGGGTGCGAGCGTTGTCCGGAATTACTGGGCGTAAAGAGCTCGTAGGCGGTTTGTC
ACGTCGTCTGTGAAATCCTAGGGCTTAACCCTGGACGTGCAGGCGATACGGGCTGACTTG
AGTACTACAGGGGAGACTGGAATTTCTGGTGTAGCGGTGGAATGCACAGATATCAGGAAG
AACACCGATGGCGAAGGCAGGTCTCTGGGTAGTAACTGACGCTGAGGAGCGAAAGCATGG
GTAGCGAACAGGATTAGATACCCTGGTAGTCCATGCCGTAAACGGTGGGCGCTAGGTGTG
GGGTTCCTTCCACGGGCTCCGCGCCGTAGCTAACGCATTAAGCGCCCCGCCTGGGGAGTA
CGG
>I6629V002B2O83 length=361 xy=0733_3013 region=2 run=R_2014_12_30_12_21_21_
GCGGAGGGAGCTAGCATTATTCGGAATTACTGGGCGTAGAGCGCACGTAGGCGGCTTTGT
AAGTTAGAGGTGAAAGCCTGGAGCTCAACTCCAGAATTGCCTTTAAGACTGCATCGCTTG
AATCCAGGAGAGGTGAGTGGAATTCCGAGTGTAGAGGTGAAATTCGTAGATATTCGGAAG
AACACCAGTGGCGAAGGCGGCTCACTGGACTGGTATTGACGCTGAGGTGCGAAAGCGTGG
GGAGCAAACAGGATTAGATACCCTGGTAGTCCACGCCGTAAACGATGATAACTAGCTGTC
GGGGCTCTTAGAGCTTCGGTGGCGCAGCTAACGCATTAAGTTATCCGCCTGGGGAGTACG
G
>I6629V002B2O9P length=28 xy=0733_3035 region=2 run=R_2014_12_30_12_21_21_
ACGGTTCCTCGCCGCCTGGGGAGTACGG
>I6629V002B2OAB length=361 xy=0733_1761 region=2 run=R_2014_12_30_12_21_21_
ACGGAGGGAGCTAGCGTTATTCGGAATTACTGGGCGTAAAGCGCACGTAGGCGGCTTTGT
AAGTTAGAGGTGAAAGCCTGGAGCTCAACTCCAGAATTGCCTTTAAGACTGCATCGCTTG
AATCCAGGAGAGGTGAGTGGAATTCCGAGTGTAGAGGTGAAATTCGTAGATATTCGGAAG
AACACCAGTGGCGAAGGCGGCTCACTGGACAGGTATTGACGCTGAGGTGCGAAAGCGTGG
GGAGCAAACAGGATTAGATACCCTGGTAGTCCACGCCGTAAACGATGATAACTAGCTGTC
GGGGCTCTTAGAGCTTCGGTGGCGCAGCTAACGCATTAAGTTATCCGCCTGGGGAGTACG
G
>I6629V002B2OAX length=360 xy=0733_1783 region=2 run=R_2014_12_30_12_21_21_
ACGAAGGGGGCTAGCGTTGCTCGGAATCACTGGGCGTAAAGGGCGCGTAGGCGGCGTTTT
AAGTCGGGGGTGAAAGCCTGTGGCTCAACCACAGAATGGCCTTCGATACTGGGACGCTTG
AGTATGGTAGAGGTTGGTGGAACTGCGAGTGTAGAGGTGAAATTCGTAGATATTCGCAAG
AACACCGGTGGCGAAGGCGGCCAACTGGACCATTACTGACGCTGAGGCGCGAAAGCGTGG
GGAGCAAACAGGATTAGATACCCTGGTAGTCCACGCCGTAAACGATGAATGCCAGCTGTT
GGGGTGCTTGCACCGCAGTAGCGCAGCTAACGCTTTGAGCATTCCGCCTGGGGAGTACGG
>I6629V002B2OC4 length=24 xy=0733_1862 region=2 run=R_2014_12_30_12_21_21_
GAGATGGCCGCCTGGGGAGTACGG
>I6629V002B2OIY length=361 xy=0733_2072 region=2 run=R_2014_12_30_12_21_21_
GCGTAGGTGGCAAGCGTTATCCGGAATTATTGGGCGTAAAGCGCGCGTAGGCGGTAAGAT
AAGTCTGATGTGAAAGCCCCCGGCTCAACCGGGGAGGGTCATTGGAAACTGTTTTACTTG
AGTACAGAAGAGGAGAGTGGAATTCCATGTGTAGCGGTGAAATGCGCAGAGATATGGAGG
AACACCAGTGGCGAAGGCGGCTCTCTGGTCTGTAACTGACGCTGAGGTGCGAGAGCGTGG
GGATCAAACAGGATTAGATACCCTGGTAGTCCACGCCGTAAACGATGAGTGCTAAGTGTT
GGGGGGTTTCCGCCCCTCAGTGCTGCAGCTAACGCATTAAGCACTCCGCCTGGGGATACG
G
>I6629V002B2OJ7 length=22 xy=0733_2117 region=2 run=R_2014_12_30_12_21_21_
GAGAGCCGCCTGGGGAGTACGG
>I6629V002B2OMK length=24 xy=0733_2202 region=2 run=R_2014_12_30_12_21_21_
GAGATGGCCGCCTGGGGAGTACGG
>I6629V002B2OPC length=360 xy=0733_2302 region=2 run=R_2014_12_30_12_21_21_
GCGGAGGGAGCTAGCGTTATTCGGAATTACTGGGCGTAAAGCGCACGTAGGCGGCTTTGT
AAGTTAGAGGTGAAAGCCTGGAGCTCAACTCCAGAATTGCCTTTAAGACTGCATCGCTTG
AATCCAGGAGAGGTGAGTGGAATTCCGAGTGTAGAGGTGAAATTCGTAGATATTCGGAAG
AACACCAGTGGCGAAGGCGGCTCACTGGACTGTATTGACGCTGAGGTGCGAAAGCGTGGG
GAGCAAACAGGATTAGATACCCTGGTAGTCCACGCCGTAAACGATGATAACTAGCTGTCG
GGGCTCTTAGAGCTTCGGTGGCGCAGCTAACGCATTAAGTTATCCGCCTGGGGAGTACGG
>I6629V002B2OQ3 length=361 xy=0733_2365 region=2 run=R_2014_12_30_12_21_21_
ACGGAGGGAGCTAGCGCTATTCGGAATTACTGGGCGTAAAGCGCACGTAGGCGGCTTTGT
AAGTTAGAGGTGAAAGCCTGGAGCTCAACTCCAGAATTGCCTTTAAGACTGCATCGCTTG
AATCCAGGAGAGGTGAGTGGAATTCCGAGTGTAGAGGTGAAATTCGTAGATATTCGGAAG
AACACCAGTGGCGAAGGCGGCTCACTGGACTGGTATTGACGCTGAGGTGCGAAAGCGTGG
GGAGCAAACAGGATTAGATACCCTGGTAGTCCACGCCGTAAACGATGATAACTAGCTGTC
GGGGCTCTTAGAGCTTCGGTGGCGCAGCTAACGCATTAAGTTATCCGCCTGGGGAGTACG
G
>I6629V002B2OQD length=24 xy=0733_2339 region=2 run=R_2014_12_30_12_21_21_
GAGATGGCCGCCTGGGGAGTACGG
>I6629V002B2OQZ length=360 xy=0733_2361 region=2 run=R_2014_12_30_12_21_21_
GCGGCGGGGGTTAGCGTTGTTCGGAATGACTGGGCGTAAAGCGCGCGTAGGCGGATCATC
AAGTCGGGGGTGAAATCCCGGGGCTCAACCCCGGAATGGCCTTCGAGACTGGTGGTCTTG
AGTTCGAGAGAGGTGAGCGGAATTCCGAGTGTAGAGGTGAAATTCGTAGATATTCGGAGG
AACACCAGTGGCGAAGGCGGCTCACTGGCTCGACACTGACGCTGAGGTGCGAAAGCGTGG
GGAGCAAACAGGATTAGATACCCTGGTAGTCCACGCCGTAAACGATGAATGCCAAACGTC
GGGGGGCTTGCTCTTCGGTGTCACACCTAACGGATTAAGCATGCCGCCTGGGGAGTACGG
>I6629V002B2OSD length=361 xy=0733_2411 region=2 run=R_2014_12_30_12_21_21_
GCGGAGGGAGCTAGCGTTATTCGGAATTACTGGGCGTAAAGCGCACGTAGGCGGCTTTGT
AAGTTAGAGGTGAAAGCCTGGAGCTCAACTCCAGAATTGCCTTTAAGACTGCATCGCTTG
AATCCAGGAGAGGTGAGTGGAATTCCGAGTGTAGAGGTGAAATTCGTAGATATTCGGAAG
AACACCAGTGGCGAAGGCGGCTCACTGGACTGGTATTGACGCTGAGGTGCGAAAGCGTGG
GGAGCAAACAGGATTAGATACCCTGGTAGTCCACGCCGTAAACGATGATAACTAGCTGTC
GGGGCTCTTAGAGCTTCGGTGGCGCAGCTAACGCATTAAGTTATCCGCCTGGGGAGTACG
G
>I6629V002B2OTE length=361 xy=0733_2448 region=2 run=R_2014_12_30_12_21_21_
ACGGAGGGAGCTAGCGTTATTCGGAATTACTGGGCGTAAAGCGCACGTAGGCGGCTTTGT
AAGTTAGAGGTGAAAGCCTGGAGCTCAACTCCAGAATTGCCTTTAAGACTGCATCGCTTG
AATCCAGGAGAGGTGAGTGGAATTCCGAGTGTAGAGGTGAAATTCGTAGATATTCGGAAG
AACACCAGTGGCGAAGGCGGCTCACTGGACTGGTATTGACGCTGAGGTGCGAAAGCGTGG
GGAGCAAACAGGATTAGATACCCTGGTAGTCCACGCCGTAAACGATGATAACTAGCTGTC
GGGGCTCTTAGAGCTTCGGTGGCGCAGCTAACGCATTAAGTTATCCGCCTGGGGAGTACG
G
>I6629V002B2OUY length=362 xy=0733_2504 region=2 run=R_2014_12_30_12_21_21_
ACGTAGGTGGCAAGCGTTGTCCGGATTTACTGGGCGTAAAGAGCGCGCAGGCGGCTGGTC
[truncated: 4,098,769 more chars]
