# Supplementary material for: Metagenomic Analysis of Airborne Bacterial Community and Diversity in Seoul, Korea, during December 2014, Asian Dust Event
Source: PLoS One. 2017 Jan 25;12(1):e0170693. doi: 10.1371/journal.pone.0170693 (PMC5266312; doi:10.1371/journal.pone.0170693)
Supplement: S1 File — Files named by Nov 26 and Dec 3 are non-Asian events, and files named by Dec 1 and Dec 2 are Asian dust events. The files were submitted into the INSDC SRA (BioProject and SRA accession numbers are PRJNA360153 and SRP096119, respectively). (ZIP) [file pone.0170693.s001.zip › Nov 26.qual]

>I6629V002B00J1 length=362 xy=0714_2175 region=2 run=R_2014_12_30_12_21_21_
40 40 40 40 40 39 39 39 40 40 40 40 40 39 39 39 40 39 30 30 30 40 40 40 40 40 40 40 40 40 40 39 39 39 40 40 40 39 34 34 35 40 40 40 40 40 40 38 31 31 26 24 16 16 16 22 22 22 22 28
20 29 36 40 40 40 40 40 40 40 40 40 40 39 39 39 40 40 40 40 40 40 40 40 40 40 40 40 40 40 40 40 40 40 40 40 40 40 40 40 39 39 38 38 38 39 39 40 40 40 40 40 40 40 40 40 40 40 40 40
40 40 40 40 40 40 40 40 40 40 40 40 40 40 40 40 40 40 40 40 40 40 40 40 40 40 40 40 40 40 40 40 40 40 40 40 40 40 40 40 39 39 39 40 40 40 40 40 40 40 40 40 40 40 40 40 40 40 40 40
40 40 40 40 40 39 39 39 40 40 40 40 40 40 40 40 40 40 40 40 40 40 40 40 40 40 40 40 40 40 40 40 40 40 40 40 40 40 40 40 40 40 40 40 40 40 40 40 40 40 40 40 39 39 39 40 40 40 40 34
34 34 34 40 40 40 39 39 39 40 40 40 40 40 40 40 40 40 40 40 40 39 39 39 40 40 40 40 40 40 40 40 40 40 40 40 40 40 40 40 39 39 39 40 40 40 40 40 40 40 40 40 40 40 40 40 40 40 40 40
40 34 34 34 34 40 40 40 40 40 40 40 40 40 40 40 40 40 40 40 40 40 40 40 40 40 40 40 40 40 40 40 40 40 40 40 40 40 40 40 40 40 40 40 39 39 39 40 40 40 40 34 34 34 32 39 29 39 40 40
40 40
>I6629V002B00Q1 length=344 xy=0714_2427 region=2 run=R_2014_12_30_12_21_21_
40 40 40 40 40 40 40 40 40 40 40 40 40 40 40 40 40 40 40 40 40 40 40 40 40 40 40 40 40 40 40 39 39 39 40 40 40 39 39 39 40 40 40 40 40 40 40 40 40 40 40 40 40 40 40 28 28 28 28 28
40 40 40 40 40 40 40 40 40 40 40 40 39 39 39 40 39 39 39 40 39 39 39 40 40 40 40 40 39 39 39 40 40 40 40 40 40 40 40 40 40 40 40 40 40 39 39 39 40 40 40 40 40 40 40 40 40 40 40 40
40 40 40 40 40 40 40 40 40 31 31 31 31 40 40 40 40 39 39 39 40 40 39 39 39 40 40 40 40 40 40 40 40 40 40 40 40 40 40 39 39 39 40 40 40 40 40 40 40 40 40 40 40 40 40 40 39 39 39 40
40 40 40 40 40 40 40 40 40 40 40 40 40 39 39 39 40 40 40 40 40 40 40 40 40 40 39 39 39 40 40 40 40 40 40 40 40 40 40 40 40 40 40 40 40 40 40 40 40 40 40 39 39 39 40 40 40 40 34 34
34 34 40 40 39 34 34 34 40 39 39 39 40 40 39 39 39 40 40 40 34 34 34 34 40 40 40 40 40 40 40 40 40 40 40 40 40 40 40 39 39 39 40 40 40 40 40 40 40 40 40 40 40 40 40 40 40 40 40 40
40 40 40 40 40 40 40 40 40 40 40 38 38 38 40 40 40 40 40 40 40 40 40 40 40 40 40 40 40 40 30 30 30 36 28 24 22 22 22 20 28 27 16 18
>I6629V002B00V0 length=362 xy=0714_2606 region=2 run=R_2014_12_30_12_21_21_
40 40 40 40 40 39 39 39 40 40 40 40 40 40 40 40 40 40 40 40 40 40 40 40 40 39 39 39 40 40 40 39 39 39 40 40 40 39 39 39 40 40 40 40 40 40 40 40 40 40 40 40 40 40 39 39 39 40 40 40
40 40 40 40 40 40 40 40 40 40 40 40 39 39 39 40 39 39 39 40 39 39 39 40 40 40 40 40 40 40 40 40 40 40 40 40 40 40 40 40 40 40 40 40 40 40 40 40 40 40 40 40 40 39 39 39 40 40 40 40
40 40 40 40 40 40 40 40 40 40 40 22 22 22 22 22 22 40 30 30 40 40 40 40 40 40 40 40 40 40 40 40 40 40 40 40 40 40 40 39 39 39 40 40 40 40 40 40 40 40 40 40 40 40 40 40 40 39 39 39
40 40 40 40 40 40 40 40 40 40 40 40 40 40 40 40 40 40 40 40 28 28 30 30 30 40 39 39 39 40 40 40 40 40 40 40 40 40 40 40 40 40 40 40 40 40 40 40 40 40 40 38 38 38 40 40 40 40 34 34
34 34 40 40 40 39 39 39 40 40 40 40 40 40 40 40 40 40 40 40 39 39 39 40 40 40 40 40 40 40 40 40 40 40 40 39 39 39 40 39 39 39 40 40 40 40 39 39 39 40 40 40 40 40 40 40 40 40 39 39
39 40 40 40 40 40 40 40 40 40 40 40 40 40 40 40 40 40 40 40 40 40 40 40 40 40 40 40 40 40 40 40 40 40 40 40 40 40 40 40 40 40 40 34 34 34 34 40 23 23 35 31 32 34 31 39 29 39 39 40
40 40
>I6629V002B00WP length=269 xy=0714_2631 region=2 run=R_2014_12_30_12_21_21_
28 25 20 20 20 30 25 25 27 27 35 35 35 35 35 38 37 37 37 35 35 31 31 31 37 37 37 37 35 35 35 30 30 30 35 29 30 21 20 19 19 27 28 30 30 30 27 19 14 13 13 19 17 26 24 11 11 11 22 16
21 17 17 16 16 16 20 20 20 22 18 11 12 12 12 16 16 16 18 16 12 13 11 13 13 12 12 17 21 22 24 17 19 19 21 27 29 29 30 19 19 19 19 19 27 27 24 21 22 22 22 22 22 24 27 19 15 13 13 27
24 24 25 26 28 19 13 13 13 18 19 18 17 17 28 17 14 15 16 19 23 23 23 29 29 29 29 30 30 30 30 15 15 15 19 19 27 29 25 17 15 15 15 23 23 30 33 33 31 31 32 32 33 33 35 35 33 32 23 23
19 19 18 18 29 18 19 19 19 22 22 21 23 27 27 27 27 29 28 19 18 18 23 24 27 22 21 24 23 23 24 24 19 19 19 19 27 31 32 33 28 28 30 32 37 37 37 35 35 38 38 38 35 30 28 28 33 33 32 30
16 16 16 15 24 14 29 23 23 23 23 19 19 19 19 27 29 32 32 23 24 23 26 23 25 25 32 32 19
>I6629V002B00Y1 length=361 xy=0714_2715 region=2 run=R_2014_12_30_12_21_21_
40 40 40 40 40 39 39 39 40 40 40 40 40 40 40 40 40 40 40 40 40 40 40 40 40 40 40 40 40 40 40 39 39 39 40 40 40 39 39 39 40 40 40 40 40 40 40 40 40 40 40 40 40 40 40 39 39 39 40 40
40 40 40 40 40 40 40 40 40 40 40 40 38 38 38 40 40 40 40 40 40 40 40 40 40 40 40 40 40 40 40 40 40 40 40 40 40 40 40 40 40 39 39 39 40 40 40 40 40 40 40 40 40 40 40 40 40 40 40 40
40 40 40 40 40 40 40 40 40 40 40 40 40 40 40 40 40 40 40 40 40 40 40 40 40 40 40 40 40 40 40 40 40 40 40 40 40 40 40 39 39 39 40 40 40 40 40 40 40 40 40 40 40 40 40 40 40 40 40 40
40 40 40 40 40 40 40 40 40 40 40 40 40 40 40 40 40 40 40 40 40 40 40 40 40 40 40 40 40 40 40 40 40 40 40 40 40 40 40 40 40 40 40 40 40 40 40 40 40 40 40 39 39 39 40 40 40 40 34 34
34 34 40 40 40 39 39 39 40 40 40 40 40 40 40 40 40 40 40 40 39 39 39 40 40 40 40 40 39 35 34 34 39 39 40 40 40 40 40 39 39 39 40 40 34 39 39 40 40 40 40 40 40 40 40 40 40 40 40 40
34 34 34 34 40 40 40 40 40 40 40 40 40 40 40 40 40 40 40 40 40 40 40 39 39 39 39 40 40 40 40 40 40 40 40 40 40 40 40 40 40 40 40 40 40 40 40 40 40 40 32 32 34 31 35 23 35 39 40 40
40
>I6629V002B00ZW length=27 xy=0714_2746 region=2 run=R_2014_12_30_12_21_21_
33 33 35 35 35 33 32 32 32 29 29 23 23 23 23 19 19 19 19 24 16 24 23 21 22 26 21
>I6629V002B0166 length=361 xy=0715_0208 region=2 run=R_2014_12_30_12_21_21_
40 40 40 40 40 39 39 39 40 40 40 40 40 40 38 30 30 30 40 40 40 40 40 40 40 40 40 40 40 40 40 39 39 39 40 40 40 39 39 39 40 40 40 40 40 40 40 40 40 40 40 40 40 40 39 34 34 34 40 40
40 40 40 40 40 40 40 40 40 40 40 40 39 39 39 40 40 40 40 40 40 40 40 40 40 40 40 40 40 40 40 40 40 40 40 40 40 40 40 40 40 39 39 39 40 40 40 40 40 40 40 40 40 40 40 40 40 40 40 40
40 40 40 40 40 39 39 39 40 40 40 34 34 35 40 40 40 40 40 40 40 40 40 40 40 40 40 40 40 40 40 40 40 40 40 40 40 40 40 39 39 39 40 40 40 40 40 40 40 40 40 40 40 40 40 40 40 40 40 40
40 40 40 40 40 40 40 40 40 40 40 40 40 40 40 40 40 40 40 40 40 40 39 39 39 40 40 40 39 39 39 39 40 40 40 40 40 40 40 40 40 40 40 40 40 40 40 40 40 40 40 39 39 39 40 40 40 40 34 34
34 34 40 40 40 39 39 39 40 40 40 40 40 40 40 40 40 40 39 30 28 28 28 39 40 40 40 40 40 40 40 40 40 40 40 39 39 39 39 38 38 38 40 40 40 40 40 40 40 40 40 40 40 40 40 40 40 40 40 40
26 26 26 26 40 40 40 40 40 40 40 40 40 40 40 40 40 40 40 40 40 40 40 40 40 40 40 40 40 40 40 40 40 40 40 40 40 39 30 26 22 22 28 40 40 40 40 40 40 40 33 33 34 31 35 16 30 30 40 40
40
>I6629V002B016Y length=363 xy=0715_0200 region=2 run=R_2014_12_30_12_21_21_
40 40 40 40 40 39 39 39 40 40 40 40 40 40 40 40 40 40 40 40 40 40 40 40 40 40 40 40 40 40 40 39 39 39 40 40 40 39 39 39 40 40 40 40 40 40 40 40 40 40 40 40 40 40 40 40 40 40 40 40
40 40 40 40 40 40 40 40 40 40 40 40 34 34 34 34 40 40 40 34 34 34 34 40 40 40 40 40 33 33 34 34 40 40 40 40 40 40 40 40 40 40 40 40 40 40 40 40 40 34 34 34 40 40 40 40 40 40 40 40
40 40 40 40 40 40 40 40 40 34 34 34 34 40 40 40 40 40 40 40 40 40 40 40 40 40 40 40 40 40 40 40 40 40 40 40 40 40 40 39 39 39 40 40 40 40 40 40 40 40 40 40 40 40 40 40 40 40 40 40
40 40 40 40 40 40 40 40 40 40 40 40 40 40 40 40 40 40 39 39 39 40 40 40 40 40 39 39 39 40 40 40 40 40 40 40 40 40 40 40 40 40 40 40 40 40 40 40 40 40 40 39 39 39 40 40 40 40 34 34
34 34 40 40 40 39 39 39 40 40 40 40 40 40 40 40 40 40 40 40 39 39 39 40 40 40 40 40 40 40 40 40 40 40 40 40 40 40 40 38 38 38 40 40 40 40 30 30 30 40 40 40 40 40 40 40 40 40 40 40
40 40 40 40 40 40 40 40 40 40 40 40 40 40 39 39 39 40 40 39 39 39 40 40 40 40 40 40 40 40 40 40 40 40 40 40 40 40 40 40 40 40 40 40 33 34 34 34 40 34 34 35 26 26 26 26 35 23 39 40
40 40 40
>I6629V002B01EM length=361 xy=0714_3276 region=2 run=R_2014_12_30_12_21_21_
40 40 40 40 40 38 38 38 40 40 40 40 40 40 40 40 40 40 40 40 40 40 40 40 40 39 39 39 40 40 40 39 39 39 40 40 40 39 39 39 40 40 40 40 40 40 40 40 40 40 40 40 39 39 39 26 28 30 30 30
40 40 40 40 40 40 40 40 40 40 40 40 39 39 39 40 34 34 34 34 40 40 40 40 40 40 40 40 40 40 40 39 39 39 40 40 40 40 40 40 40 40 40 40 40 40 40 40 40 40 39 39 39 39 39 40 39 40 40 40
40 40 40 40 40 40 40 40 40 40 40 40 40 40 40 40 40 40 40 40 40 40 40 40 40 40 40 40 40 40 40 35 35 35 40 40 40 40 40 39 39 39 40 40 40 39 39 30 30 30 40 40 40 40 35 34 34 39 39 39
40 40 40 40 30 30 30 39 40 40 40 40 40 40 40 40 40 40 40 40 40 40 40 40 40 40 40 40 40 40 40 40 40 40 40 40 40 40 40 40 40 40 40 40 40 40 40 40 40 40 40 39 39 39 40 40 40 40 32 34
34 34 40 40 40 39 39 39 40 40 40 40 40 40 40 40 40 40 40 40 39 39 39 40 40 40 40 40 40 40 34 34 35 39 40 40 40 40 40 39 39 39 40 40 40 40 40 39 39 39 40 40 40 40 40 40 40 40 40 40
34 34 34 34 39 39 38 38 39 40 40 40 40 40 37 37 37 40 40 40 39 39 39 35 35 35 39 40 35 34 34 40 40 40 40 40 40 40 40 40 40 40 40 40 40 30 30 22 22 26 31 31 31 31 40 26 40 40 40 40
40
>I6629V002B01EW length=24 xy=0714_3286 region=2 run=R_2014_12_30_12_21_21_
40 40 40 40 40 40 40 40 40 40 40 40 40 34 34 34 34 40 40 40 40 40 40 40
>I6629V002B01IY length=361 xy=0714_3432 region=2 run=R_2014_12_30_12_21_21_
40 40 40 40 40 39 39 39 40 40 40 40 40 40 40 40 40 40 39 39 39 40 40 40 40 40 40 40 40 40 40 39 39 39 40 40 40 39 39 39 40 40 40 40 40 40 40 40 40 40 40 40 40 40 40 39 39 39 40 40
40 40 40 40 40 40 40 40 40 40 40 40 39 39 39 40 40 40 40 40 40 40 40 40 40 40 40 40 40 40 40 40 40 40 40 40 40 40 40 40 40 39 39 39 40 40 40 40 40 40 40 40 40 40 40 40 40 40 40 40
40 40 40 40 40 40 40 40 40 40 40 40 40 40 40 40 40 40 40 40 40 40 40 40 40 40 40 40 40 40 40 40 40 40 40 40 40 40 40 39 39 39 40 40 40 40 40 40 40 40 40 40 40 40 40 40 40 40 40 40
40 40 40 40 40 40 40 40 40 40 40 40 40 40 40 40 40 40 40 40 40 40 40 40 40 40 40 40 40 40 40 40 40 40 40 39 39 39 40 40 40 40 40 40 40 40 40 40 40 40 40 39 39 39 40 40 40 40 34 34
34 34 40 40 40 39 39 39 40 40 39 39 40 40 39 39 39 40 40 40 39 38 38 39 40 40 40 40 40 40 40 40 40 40 40 40 40 40 40 39 39 39 40 40 40 40 40 40 40 40 40 40 40 40 40 40 40 40 40 40
31 31 31 31 40 40 40 40 40 40 40 40 40 40 40 40 40 40 40 40 40 40 40 40 40 40 40 40 40 40 40 39 39 39 39 40 40 40 40 40 40 40 40 39 39 34 30 28 28 39 31 33 31 31 40 30 40 40 40 40
40
>I6629V002B01NB length=361 xy=0714_3589 region=2 run=R_2014_12_30_12_21_21_
40 40 40 40 40 39 39 39 40 40 40 40 40 40 40 40 40 40 40 40 40 40 40 40 40 39 39 39 40 40 40 39 39 39 40 40 40 39 39 39 40 40 40 40 40 40 40 40 40 40 40 40 40 40 39 23 23 23 23 23
40 40 40 40 40 40 40 40 40 40 40 40 39 39 39 40 34 34 34 34 40 40 40 40 40 40 40 40 40 40 40 39 39 35 40 40 40 40 40 39 35 34 34 35 35 40 40 40 40 40 39 39 39 40 40 40 40 40 40 40
40 40 40 40 40 40 40 40 40 40 40 40 40 40 40 40 40 40 40 40 40 40 40 40 40 40 40 40 40 40 40 40 40 40 40 40 40 40 40 39 39 39 40 40 40 40 40 40 40 40 40 40 40 40 40 40 40 40 40 40
40 40 40 40 40 40 40 40 40 40 40 40 40 40 40 40 40 40 40 40 40 40 40 40 40 40 40 40 40 40 40 40 40 40 40 40 40 40 40 40 40 40 40 40 40 40 40 40 40 40 40 39 39 39 40 40 40 40 32 33
34 34 40 40 40 39 39 39 40 40 40 40 40 40 40 40 40 40 40 40 39 39 39 40 40 40 39 39 39 39 40 40 40 40 39 39 39 40 30 30 30 39 40 40 40 40 40 40 39 39 39 40 40 40 40 34 34 30 30 30
31 31 33 33 40 40 34 34 34 35 40 40 40 40 39 39 38 39 39 34 40 40 40 40 40 40 40 40 40 40 40 40 40 40 40 40 40 40 40 40 40 40 40 40 40 40 40 40 40 40 33 33 34 34 40 34 40 40 40 40
40
>I6629V002B01NZ length=361 xy=0714_3613 region=2 run=R_2014_12_30_12_21_21_
40 40 40 40 40 28 28 30 30 30 40 40 40 40 40 40 40 40 40 40 40 40 34 34 34 34 40 40 40 40 40 39 39 39 40 40 39 30 30 30 30 40 40 40 40 40 40 40 40 40 40 40 40 40 40 39 39 39 40 40
40 40 40 40 40 40 40 40 40 40 40 40 39 39 39 40 38 38 38 40 40 40 40 40 40 40 40 40 40 39 39 39 39 39 40 40 40 40 40 40 40 39 39 39 40 40 40 40 40 40 40 40 40 40 40 40 40 40 40 40
40 40 40 40 40 40 40 40 40 40 40 40 40 40 40 40 40 40 40 40 40 40 40 40 40 40 40 40 40 40 40 40 40 40 40 40 40 40 40 39 39 39 40 40 40 40 40 40 40 40 40 40 40 40 40 40 40 40 40 40
40 40 40 40 40 40 40 40 40 40 40 40 40 40 40 40 40 40 40 40 40 40 39 39 39 40 40 40 40 40 40 40 40 40 40 40 40 40 40 40 40 40 40 40 40 40 40 40 40 40 40 39 39 39 40 40 40 40 34 34
34 34 40 40 40 39 39 39 40 40 40 40 40 40 40 40 40 40 40 40 39 39 39 40 40 40 40 40 40 40 40 40 40 40 40 40 40 40 40 39 38 34 35 35 28 40 40 40 40 40 40 40 40 40 40 40 40 40 40 40
40 39 39 39 40 40 40 40 40 40 40 40 40 39 30 30 30 40 40 40 40 40 40 40 40 40 40 40 40 40 40 40 40 40 40 40 40 40 40 40 40 40 40 40 40 40 39 39 39 40 32 32 33 33 40 29 39 39 40 40
40
>I6629V002B01OF length=358 xy=0714_3629 region=2 run=R_2014_12_30_12_21_21_
35 35 35 35 30 30 30 30 32 23 25 25 32 32 32 33 31 27 27 27 29 32 23 23 23 23 23 23 23 24 18 19 19 23 24 21 24 23 26 26 28 28 32 35 30 30 30 37 35 35 33 35 35 35 30 30 30 25 23 23
23 23 37 30 30 30 37 37 37 37 37 37 37 37 37 37 37 37 37 37 28 28 28 35 37 37 37 37 37 37 37 37 37 37 37 37 36 36 36 37 37 37 37 37 37 37 37 37 37 35 32 32 32 37 37 37 37 37 35 35
35 32 32 32 32 32 35 30 28 28 28 32 32 30 30 30 32 25 25 27 37 37 37 37 27 27 27 37 37 37 37 37 37 37 30 30 30 37 35 30 30 28 32 32 33 24 24 25 25 25 25 25 25 25 32 32 32 33 35 35
35 37 37 37 35 35 35 35 34 35 35 33 33 32 32 32 32 24 19 19 19 19 19 19 24 27 32 27 27 28 30 32 35 37 37 37 37 37 35 37 34 34 34 34 32 25 25 25 33 33 32 28 28 28 28 28 28 28 32 24
24 22 22 28 21 28 28 28 28 32 23 25 25 25 30 30 32 30 30 28 32 28 28 28 33 33 33 20 20 20 20 30 28 28 28 28 27 27 27 30 23 23 23 32 30 15 19 19 24 24 21 21 25 24 21 22 22 18 12 12
12 12 11 16 16 16 18 12 12 12 12 18 20 16 16 18 16 12 12 12 12 11 16 16 18 21 24 25 22 22 22 24 17 17 18 21 13 13 13 13 17 17 17 17 17 17 21 21 21 26 26 26 26 19 19 19 19 14
>I6629V002B01QS length=24 xy=0714_3714 region=2 run=R_2014_12_30_12_21_21_
39 39 37 37 35 32 20 19 19 23 29 28 24 15 13 13 13 19 16 25 18 19 17 21
>I6629V002B01WU length=364 xy=0714_3932 region=2 run=R_2014_12_30_12_21_21_
40 40 40 40 40 39 39 39 40 40 40 40 40 40 40 40 39 39 39 39 39 40 40 40 40 40 40 40 40 40 40 39 39 39 40 40 40 39 39 39 40 40 40 40 40 40 40 40 40 40 40 40 40 40 40 40 40 40 40 40
40 40 40 40 40 40 40 40 40 40 40 40 39 39 39 40 34 34 34 34 40 40 40 40 40 40 40 40 40 40 26 26 26 26 26 40 40 40 40 40 40 40 40 39 39 39 40 40 40 39 39 39 40 40 40 40 40 40 40 40
40 40 40 40 40 40 40 40 40 34 34 34 34 40 40 40 40 40 40 40 40 40 34 34 33 33 40 40 40 40 40 40 40 40 40 40 40 40 40 40 40 40 40 40 40 40 40 40 40 40 40 40 40 40 40 40 40 40 40 40
40 40 40 40 40 40 40 40 40 40 40 40 40 40 40 40 40 40 39 39 39 40 40 40 40 40 39 39 39 40 40 40 40 40 40 40 40 40 40 40 40 40 40 40 40 40 40 40 40 40 40 39 39 39 40 40 40 40 34 34
34 34 40 40 40 39 39 39 40 35 34 34 40 40 40 40 40 40 40 40 39 39 39 40 40 40 40 40 40 40 40 40 40 40 40 40 40 40 40 39 38 38 39 40 40 40 34 34 34 39 39 40 40 40 40 40 40 40 40 40
36 34 34 34 40 36 30 20 24 24 30 30 31 31 31 31 35 35 39 40 40 34 39 35 34 34 40 40 40 40 40 40 40 40 40 40 35 30 26 26 26 26 39 39 40 32 32 33 33 40 34 34 40 34 34 34 31 35 23 35
40 40 40 40
>I6629V002B01XS length=361 xy=0714_3966 region=2 run=R_2014_12_30_12_21_21_
40 40 40 40 40 39 39 39 40 40 40 40 40 40 40 40 40 40 40 40 40 40 40 40 40 40 40 40 40 40 40 39 39 39 40 40 40 39 39 39 40 40 40 40 40 40 40 40 40 40 40 40 40 40 40 39 39 39 40 40
40 40 40 40 40 40 40 40 40 40 40 40 39 39 39 40 40 40 40 40 40 40 40 40 40 40 40 40 40 40 40 40 40 40 40 40 40 40 40 40 40 39 39 39 40 40 40 40 40 40 40 40 40 40 40 40 40 40 40 40
40 40 40 40 40 40 40 40 40 40 40 40 40 40 40 40 40 40 40 40 40 40 40 40 40 40 40 40 40 40 40 40 40 40 40 40 40 40 40 39 39 39 40 40 40 40 40 40 40 40 40 40 40 40 40 40 40 40 40 40
40 40 40 40 40 40 40 40 40 40 40 40 40 40 40 40 40 40 40 40 40 40 40 40 40 40 40 40 40 40 40 40 40 40 40 40 40 40 40 40 40 40 40 40 40 40 40 40 40 40 40 39 39 39 40 40 40 40 34 34
34 34 40 40 40 39 39 39 40 40 40 40 40 40 40 40 40 40 40 40 39 39 39 40 40 40 40 40 40 40 40 40 40 40 40 40 40 40 40 39 39 39 40 40 28 35 35 39 40 40 40 40 40 40 40 40 40 40 40 40
34 34 34 34 40 40 40 40 40 40 40 40 40 40 40 40 40 40 40 40 40 40 40 40 40 40 40 40 40 40 40 40 40 39 39 39 39 40 40 40 40 40 40 40 40 40 40 40 40 40 33 33 34 33 40 34 40 40 40 40
40
>I6629V002B01YG length=361 xy=0714_3990 region=2 run=R_2014_12_30_12_21_21_
40 40 40 40 40 39 39 39 40 40 40 40 40 40 40 40 34 34 38 40 40 40 40 40 40 40 40 40 40 40 40 39 39 39 40 40 40 39 39 39 40 40 40 40 40 40 40 40 40 40 40 40 40 40 40 26 26 26 40 40
40 40 40 40 40 40 40 40 40 40 40 40 26 26 26 40 40 40 40 40 40 40 40 40 40 40 40 40 40 40 40 40 40 40 40 40 40 40 40 40 40 39 39 39 40 40 40 40 40 40 40 40 40 40 40 40 40 40 40 40
40 40 40 40 40 40 40 40 40 40 40 40 40 40 40 40 40 40 40 40 40 40 40 40 40 40 40 40 40 40 40 40 40 40 40 40 40 40 40 39 39 39 40 40 40 40 40 40 40 40 40 40 40 40 40 40 40 40 40 40
40 40 40 40 40 40 40 40 40 40 40 40 40 40 40 40 40 40 40 40 40 40 40 40 40 40 40 40 40 40 40 40 40 40 40 40 40 40 40 40 40 40 40 40 40 40 40 40 40 40 40 39 38 38 39 40 40 40 34 34
34 34 40 40 40 34 34 34 40 40 40 40 40 40 40 40 40 40 40 40 39 39 39 40 40 40 40 40 40 40 40 40 40 40 40 40 40 40 40 30 30 30 39 40 40 40 40 40 40 40 40 40 40 40 40 40 40 40 40 40
34 34 33 33 40 40 40 40 40 40 40 40 40 40 40 40 40 40 40 40 40 40 40 40 40 40 40 40 40 40 40 40 40 40 40 40 40 40 40 40 40 40 40 40 40 40 39 39 39 40 32 32 34 34 40 40 40 40 40 40
40
>I6629V002B01YJ length=23 xy=0714_3993 region=2 run=R_2014_12_30_12_21_21_
40 40 40 40 40 40 40 40 40 40 40 40 33 34 34 34 40 40 40 40 40 40 40
>I6629V002B01Z5 length=361 xy=0714_4051 region=2 run=R_2014_12_30_12_21_21_
40 40 40 40 40 39 39 39 40 40 40 40 40 40 40 40 40 38 38 38 38 40 40 40 40 40 40 40 40 40 40 39 39 39 40 40 40 39 39 39 40 40 40 40 40 40 40 40 40 40 40 40 40 40 40 39 35 35 35 37
40 40 40 40 40 40 40 40 40 40 40 40 39 39 39 40 40 40 40 40 40 40 40 40 40 40 40 40 40 40 40 40 40 40 40 40 40 40 40 40 40 39 38 38 38 38 40 40 40 40 40 40 40 40 40 40 40 40 40 40
40 40 40 40 40 40 40 40 40 40 40 40 40 40 40 40 40 40 40 40 40 40 40 40 40 40 40 40 40 40 40 40 40 40 40 40 40 40 40 39 39 39 40 40 40 40 40 40 40 40 40 40 40 40 40 40 40 40 40 40
40 40 40 40 40 40 40 40 40 40 40 40 40 40 40 40 40 40 40 40 40 40 40 40 40 40 40 40 40 40 40 38 38 38 38 40 40 40 40 40 40 40 40 40 40 40 40 40 40 40 40 39 39 39 40 40 40 40 34 34
34 34 40 33 40 29 25 25 25 28 38 40 40 40 40 40 40 40 40 40 39 39 39 40 40 40 40 40 40 40 40 40 40 40 40 40 40 40 40 39 39 39 40 40 40 40 40 40 40 40 40 40 40 40 40 38 38 38 38 40
33 33 33 33 40 40 38 38 38 38 38 38 40 40 40 40 40 40 40 40 40 40 40 40 35 33 33 40 40 40 38 35 38 32 33 33 38 36 36 36 34 29 27 23 26 26 26 23 23 31 18 18 18 18 25 15 25 26 30 23
23
>I6629V002B01ZZ length=361 xy=0714_4045 region=2 run=R_2014_12_30_12_21_21_
40 40 40 40 40 39 39 39 40 40 40 40 40 40 40 40 40 40 38 33 33 40 40 40 34 34 34 34 40 40 40 39 39 39 40 40 40 40 40 40 40 40 40 40 40 40 40 40 40 39 39 39 40 40 40 39 39 39 40 40
40 40 40 40 40 40 40 40 40 40 40 40 30 30 30 40 40 40 40 40 40 40 40 40 40 40 40 40 40 40 40 40 40 40 40 40 40 40 40 34 34 20 20 20 30 30 40 40 40 40 40 40 40 40 40 40 40 40 40 40
40 40 40 40 40 40 40 40 40 39 39 39 39 39 40 40 40 40 40 40 40 40 40 40 40 40 40 40 40 40 40 40 40 40 40 40 40 40 40 39 39 39 40 40 40 40 40 40 40 40 40 40 40 40 40 40 40 40 40 40
40 40 40 40 40 40 40 40 40 40 40 40 40 40 40 40 40 40 40 40 40 40 40 40 40 40 40 40 40 40 40 40 40 40 40 40 40 40 40 40 40 40 40 40 40 40 40 40 40 40 40 39 39 39 40 40 40 40 31 31
31 31 40 34 40 39 39 39 40 40 40 40 40 40 40 40 40 40 40 40 39 39 39 40 40 40 40 39 39 30 30 30 35 39 40 40 40 40 40 39 39 39 40 40 28 35 35 39 40 40 34 35 35 39 40 35 35 35 39 39
31 31 31 29 36 26 26 26 26 39 39 30 30 26 26 26 40 40 40 40 40 40 40 40 40 40 40 40 40 40 40 40 40 40 40 40 40 40 34 30 28 28 26 26 24 24 24 33 40 40 31 31 31 31 40 30 40 40 40 40
40
>I6629V002B0210 length=360 xy=0715_1318 region=2 run=R_2014_12_30_12_21_21_
40 40 40 40 40 39 39 39 40 40 40 40 40 40 40 40 40 40 40 40 40 40 40 40 40 40 40 40 40 40 40 39 39 39 40 40 40 39 39 39 40 40 40 40 40 40 40 40 40 40 40 40 40 40 33 33 33 33 40 40
40 40 40 40 40 40 40 40 40 40 40 40 39 39 39 40 31 31 31 31 39 39 39 40 40 40 40 40 40 40 40 39 39 39 40 40 40 40 40 40 40 40 40 40 40 40 40 40 40 40 40 40 40 40 40 40 40 40 40 40
40 40 40 40 40 40 40 40 40 40 40 30 30 30 30 30 40 40 40 40 40 40 40 40 40 40 40 40 40 40 40 40 40 40 40 40 40 40 40 39 39 39 40 40 40 40 40 40 40 40 40 40 40 40 40 40 40 40 40 40
40 40 40 40 40 40 40 40 40 40 40 40 40 40 40 40 40 40 40 40 40 34 34 34 34 40 39 39 39 40 40 40 40 40 40 40 40 40 40 40 40 40 40 40 40 40 40 40 40 40 40 39 39 39 40 40 40 40 34 34
34 34 40 40 40 39 39 39 40 40 39 39 39 39 39 40 40 40 40 40 39 39 39 40 40 40 40 40 40 40 40 40 40 40 40 39 39 39 40 39 39 39 40 40 40 40 40 40 40 40 40 40 40 40 40 39 39 39 40 40
39 39 39 40 40 40 40 40 40 40 40 40 39 39 39 40 40 40 40 40 40 39 39 36 36 40 39 30 30 30 34 40 35 35 35 40 40 40 40 40 40 40 40 40 40 40 40 40 35 24 24 22 22 30 16 40 40 40 40 37
>I6629V002B0238 length=335 xy=0715_1398 region=2 run=R_2014_12_30_12_21_21_
40 38 35 35 35 39 39 39 40 40 40 40 40 40 40 40 40 40 40 40 40 40 40 40 40 40 40 40 40 40 40 39 39 39 40 40 40 39 39 39 40 40 40 40 40 40 40 40 40 40 40 40 40 40 40 26 26 26 40 40
40 40 33 33 33 40 40 40 36 36 39 36 19 19 19 32 19 19 19 22 29 35 35 33 35 35 34 33 33 33 40 37 37 38 38 38 38 40 40 40 40 40 39 39 39 40 38 38 38 40 40 40 40 38 38 38 40 40 40 40
40 40 40 40 21 21 21 25 29 37 37 38 38 38 40 40 40 40 40 40 40 40 40 40 40 40 40 40 40 40 40 40 40 40 40 40 40 40 40 40 40 39 39 39 40 40 40 40 40 40 40 40 40 33 33 33 33 38 40 40
40 40 40 40 40 40 40 40 40 40 40 40 40 40 40 40 40 37 37 25 25 23 23 39 40 37 33 33 33 40 40 40 40 40 40 40 40 40 40 40 40 40 40 40 40 40 40 40 40 38 38 38 40 40 33 25 25 25 33 37
40 30 30 29 29 38 27 40 39 39 39 40 40 40 40 40 40 40 40 40 40 40 40 39 39 39 40 40 40 40 40 40 38 29 29 29 38 40 40 40 40 40 39 39 39 40 40 34 38 38 38 40 40 40 40 40 28 29 29 29
33 35 40 34 33 32 32 40 40 40 40 40 40 40 40 40 40 40 40 40 40 40 39 38 35 38 35 35 38 38 38 38 38 22 22
>I6629V002B0251 length=362 xy=0715_1463 region=2 run=R_2014_12_30_12_21_21_
40 40 40 40 40 39 39 39 40 40 40 40 40 40 40 40 40 40 40 40 40 40 40 40 34 34 34 34 40 40 40 39 39 39 40 40 40 39 39 39 40 40 40 40 40 40 40 40 40 40 40 40 40 40 40 40 40 40 40 40
40 40 40 40 40 40 40 40 40 40 40 40 39 39 39 40 40 40 40 29 29 29 29 40 40 40 40 40 40 40 40 40 30 30 21 21 21 21 39 40 40 40 40 36 40 40 40 39 39 21 21 21 39 40 40 40 40 40 40 40
40 40 40 40 40 40 40 40 40 34 34 34 34 40 40 40 40 40 40 40 40 40 40 40 40 40 40 40 40 40 40 40 40 40 40 40 40 40 40 40 40 40 40 40 40 40 40 40 40 40 40 40 40 40 40 40 40 40 40 40
40 40 40 40 40 40 40 40 40 40 40 40 40 40 40 40 40 40 39 39 39 40 40 40 40 40 39 39 39 40 40 40 40 40 39 39 39 40 40 40 40 40 40 40 40 40 40 40 40 40 40 37 40 40 39 39 39 39 27 27
27 35 35 40 40 40 40 40 40 40 40 40 40 40 40 40 40 40 40 40 39 39 39 40 40 40 40 40 40 40 40 40 40 40 40 40 40 40 40 39 39 39 40 40 40 40 39 39 39 40 40 40 39 30 30 30 26 39 40 31
31 31 31 40 40 30 30 30 40 40 40 40 34 34 24 24 24 30 30 40 40 40 40 40 40 40 40 40 40 40 40 40 39 39 39 39 30 30 30 30 30 36 40 29 31 31 29 40 16 16 30 31 32 33 31 35 23 35 39 40
40 40
>I6629V002B025F length=24 xy=0715_1441 region=2 run=R_2014_12_30_12_21_21_
40 40 40 40 40 40 40 40 40 40 40 40 40 34 34 34 34 40 40 40 40 40 40 40
>I6629V002B026E length=362 xy=0715_1476 region=2 run=R_2014_12_30_12_21_21_
40 40 40 40 40 39 39 39 40 40 40 40 40 40 40 40 40 40 40 40 40 40 40 40 40 40 40 40 40 40 40 39 39 39 40 40 40 39 39 39 40 40 40 40 40 40 40 40 40 40 40 40 40 40 40 39 39 39 30 23
26 26 30 30 30 27 36 38 36 36 38 30 25 25 25 36 36 34 34 34 33 33 36 36 33 32 33 33 36 36 36 36 30 25 25 25 36 36 40 40 40 34 34 34 40 40 40 40 40 40 40 40 40 40 40 40 40 38 38 38
38 38 40 40 40 40 40 40 40 40 40 40 40 40 37 36 34 40 40 40 40 40 40 40 40 40 40 40 40 40 40 40 34 34 34 40 40 40 40 39 39 39 40 40 40 40 40 40 40 40 40 38 38 38 40 40 40 40 40 37
33 33 38 38 38 38 38 40 40 40 40 40 40 38 38 39 38 40 38 38 38 38 38 40 40 40 40 40 40 40 40 40 40 40 40 40 40 40 40 40 40 40 40 38 30 30 30 40 40 40 34 34 34 39 40 40 40 40 33 34
34 34 40 40 40 39 39 39 40 40 40 40 40 40 40 40 40 40 40 34 23 23 23 34 38 38 40 38 38 34 34 34 40 40 40 40 40 40 40 39 39 39 40 40 28 34 34 40 40 40 40 40 40 40 33 33 33 33 28 29
23 23 23 23 28 23 23 23 21 36 40 38 40 40 40 40 38 39 38 38 36 28 28 30 32 40 40 40 40 40 36 36 32 33 32 38 38 38 23 24 20 19 21 33 40 40 40 40 40 40 40 34 34 34 34 40 30 40 40 40
40 40
>I6629V002B02JY length=360 xy=0715_0668 region=2 run=R_2014_12_30_12_21_21_
40 40 40 40 40 21 21 21 21 21 30 30 40 36 40 40 40 40 40 40 40 40 40 40 40 40 40 40 40 40 40 39 39 39 40 40 40 39 39 39 40 40 40 40 40 40 40 40 40 40 39 26 25 25 39 40 40 40 40 40
40 40 40 40 40 26 26 26 26 26 40 21 21 21 21 35 34 34 34 33 33 34 34 40 40 40 40 40 34 34 34 34 40 40 40 40 40 40 40 40 40 40 40 40 40 40 40 40 40 40 40 40 40 40 40 40 40 40 40 40
40 40 40 40 40 40 40 40 40 40 40 40 40 40 40 40 40 40 40 40 40 40 40 40 40 40 40 40 40 40 40 40 40 40 40 40 40 40 40 38 38 38 39 39 40 40 40 40 40 40 40 40 40 40 40 40 40 40 40 40
40 40 40 40 40 40 40 40 40 40 40 39 35 34 34 39 39 40 40 40 40 40 39 39 39 35 34 34 35 40 40 40 40 40 40 40 40 40 40 40 40 40 40 40 40 40 40 40 40 40 40 39 39 39 40 40 40 40 31 31
31 31 40 29 39 38 39 39 40 40 40 40 40 40 40 40 40 40 40 40 39 39 34 35 30 30 30 35 40 40 40 40 39 39 39 40 40 40 40 39 39 39 40 40 28 35 35 39 39 39 40 40 40 40 40 40 40 39 39 39
19 19 19 19 19 19 40 34 34 35 40 35 35 30 30 30 39 39 40 36 36 36 36 36 40 40 40 26 26 26 28 30 30 35 34 34 40 40 40 40 36 36 36 40 36 34 33 33 34 26 26 26 26 40 26 40 40 40 40 40
>I6629V002B02LK length=360 xy=0715_0726 region=2 run=R_2014_12_30_12_21_21_
40 40 40 40 40 40 40 40 40 40 40 40 40 40 40 40 40 40 40 40 40 40 40 40 39 35 34 34 40 40 40 39 39 39 40 40 40 39 39 39 40 40 40 40 40 40 40 40 40 40 40 40 40 40 40 40 40 40 40 40
40 40 40 40 40 40 40 40 40 40 40 40 39 39 39 40 40 40 39 39 39 40 40 40 40 40 40 40 40 40 39 39 39 40 39 39 39 40 40 40 40 40 40 40 40 39 39 39 40 40 39 39 39 40 40 40 40 40 40 40
40 40 40 40 40 39 39 39 40 40 40 40 40 40 40 40 40 40 40 40 40 40 40 40 39 39 39 40 40 40 40 40 40 40 40 40 40 40 40 39 39 39 40 40 40 40 40 40 40 40 40 40 40 40 30 30 30 40 40 40
40 40 40 40 40 40 40 40 40 40 40 40 40 40 40 40 40 40 40 40 40 40 40 40 40 40 40 40 40 40 40 40 30 30 30 35 40 40 40 40 40 40 40 40 40 40 40 40 40 40 40 39 39 39 40 40 40 40 39 39
39 40 40 40 39 26 26 26 36 34 40 40 40 30 30 30 34 35 40 39 38 40 37 40 40 40 40 40 40 40 40 40 40 40 40 39 39 39 40 39 30 30 24 35 28 40 40 40 40 40 40 40 40 40 40 40 40 40 40 39
39 39 40 39 30 30 30 40 40 40 40 40 40 40 39 30 30 30 35 39 40 40 40 40 40 40 40 40 40 40 40 40 40 40 40 40 40 40 40 39 39 35 30 30 30 39 40 40 40 31 31 31 31 39 16 30 30 40 40 40
>I6629V002B02MY length=25 xy=0715_0776 region=2 run=R_2014_12_30_12_21_21_
37 37 35 35 35 37 37 38 35 30 21 20 20 24 24 25 22 24 14 15 15 15 24 27 23
>I6629V002B02O9 length=362 xy=0715_0859 region=2 run=R_2014_12_30_12_21_21_
40 40 40 40 40 39 39 39 40 40 40 40 40 40 40 40 40 40 40 40 40 40 40 40 40 39 39 39 40 40 40 39 39 39 40 40 40 39 39 39 40 40 40 40 40 40 40 40 40 40 40 40 40 40 40 40 40 30 30 30
40 40 40 40 40 40 40 40 40 40 40 40 39 39 39 40 40 40 40 40 40 40 40 40 40 40 40 40 40 40 40 40 40 30 30 30 30 30 40 40 40 40 40 40 40 40 39 39 39 40 40 28 28 28 28 28 40 40 40 40
40 40 40 40 40 40 40 40 40 40 40 40 40 40 38 38 38 40 40 40 40 40 40 40 40 40 40 40 40 40 40 40 40 40 40 40 40 40 40 40 39 39 39 40 40 40 40 40 40 40 40 40 40 40 40 40 40 40 40 40
40 40 40 40 40 39 39 39 40 40 39 39 39 39 39 40 40 40 40 40 40 40 38 38 38 40 40 39 39 40 40 40 40 40 40 40 40 40 40 40 40 40 40 40 40 40 40 40 40 40 40 40 39 39 39 40 40 40 40 32
32 32 32 40 34 39 38 38 39 40 40 39 39 40 40 40 40 40 40 40 40 39 39 39 40 40 40 40 40 40 40 40 40 40 40 40 40 40 40 40 38 38 38 39 40 40 40 40 40 40 40 40 40 40 40 39 39 39 40 40
40 32 32 32 32 40 40 40 40 40 40 40 39 39 39 40 40 40 40 40 40 39 39 39 39 39 39 40 40 39 39 39 40 40 40 40 40 40 39 39 39 40 40 40 40 30 30 30 34 34 39 31 32 33 31 39 29 39 40 40
40 40
>I6629V002B02RZ length=361 xy=0715_0957 region=2 run=R_2014_12_30_12_21_21_
40 40 40 40 40 39 39 39 40 40 40 40 40 40 40 40 40 40 40 40 40 40 40 40 40 40 40 40 40 40 40 39 39 39 40 40 40 39 39 39 40 40 40 40 40 40 40 40 40 40 40 40 40 40 40 40 40 40 40 40
40 40 40 40 40 40 40 40 40 40 40 40 39 38 38 39 39 39 39 32 32 32 32 40 40 40 40 40 34 34 34 34 40 40 40 40 40 40 40 40 40 39 39 39 40 34 34 34 39 40 40 40 40 40 40 40 40 40 40 40
40 40 40 40 40 40 40 40 40 40 40 40 40 40 40 40 40 40 40 40 40 40 40 40 40 40 40 40 40 40 40 40 40 40 40 40 40 40 40 38 38 38 40 40 40 40 40 40 40 40 40 40 40 40 40 40 40 40 40 40
40 40 40 40 40 40 40 40 40 40 40 40 40 40 40 40 40 40 40 40 40 40 40 40 40 40 40 40 40 40 40 40 40 40 40 40 40 40 40 40 40 40 40 40 40 40 40 40 40 40 40 39 39 39 40 40 40 40 34 34
34 34 40 40 40 39 39 39 40 40 40 40 40 40 40 40 40 40 40 40 39 39 39 40 40 40 40 40 40 40 40 40 40 40 40 40 40 40 40 39 39 39 40 40 40 40 40 40 40 40 40 40 40 40 40 40 40 40 40 40
40 39 39 39 39 39 39 40 40 40 40 40 40 40 40 40 39 38 38 39 34 34 40 40 40 40 40 39 35 30 30 30 35 40 40 40 40 40 39 35 34 34 40 40 40 36 33 32 28 31 17 17 17 17 25 12 20 23 20 23
23
>I6629V002B02VT length=361 xy=0715_1095 region=2 run=R_2014_12_30_12_21_21_
40 40 40 40 40 20 20 20 38 37 40 40 40 30 30 27 26 26 40 40 40 40 40 40 39 34 34 34 35 39 40 39 39 39 40 40 40 38 38 38 40 40 40 40 40 40 40 40 39 39 39 40 40 39 35 26 26 26 26 26
40 40 40 29 40 26 26 26 35 40 40 40 39 39 39 40 31 31 31 31 40 40 40 40 40 40 40 40 40 40 40 39 39 39 40 40 40 40 40 39 35 34 34 35 39 40 40 40 40 40 39 39 39 40 40 40 40 40 40 40
40 40 40 40 40 34 34 34 40 40 35 34 34 35 40 40 40 40 40 40 40 40 40 40 40 40 40 40 40 40 40 40 40 40 40 40 40 40 39 21 21 21 40 40 40 40 40 40 40 40 40 40 40 40 40 40 40 39 39 39
40 40 40 40 40 40 40 40 39 39 39 39 39 40 40 40 40 40 40 39 39 39 40 40 40 40 40 40 40 40 40 40 40 40 40 40 40 40 40 40 40 40 40 40 40 40 40 40 40 40 40 39 39 39 40 40 40 40 34 33
31 31 35 29 39 38 38 38 40 40 40 40 40 39 39 39 39 40 40 40 39 38 38 39 40 40 40 40 40 40 30 30 30 39 35 34 34 40 40 39 39 39 40 40 40 40 39 39 39 40 40 40 40 40 40 40 30 24 24 24
29 29 31 31 40 40 26 26 26 40 40 40 39 35 34 34 37 40 40 40 40 40 40 40 40 40 40 40 40 39 39 36 40 36 39 30 30 30 30 40 40 40 40 40 40 40 40 40 40 40 33 33 33 32 30 16 30 30 40 40
40
>I6629V002B0322 length=23 xy=0715_2652 region=2 run=R_2014_12_30_12_21_21_
40 40 40 40 40 40 40 40 40 40 40 40 34 34 34 34 40 40 40 40 40 40 40
>I6629V002B033F length=24 xy=0715_2665 region=2 run=R_2014_12_30_12_21_21_
40 40 40 40 40 40 40 40 40 40 40 40 40 37 37 37 37 40 37 39 39 39 39 40
>I6629V002B03AT length=24 xy=0715_1635 region=2 run=R_2014_12_30_12_21_21_
40 40 40 40 40 40 40 40 40 40 40 40 40 34 34 34 34 40 40 40 40 40 40 40
>I6629V002B03BF length=361 xy=0715_1657 region=2 run=R_2014_12_30_12_21_21_
40 40 40 40 40 39 38 38 39 40 40 40 40 40 39 30 30 30 40 40 40 40 40 40 40 40 40 40 40 40 40 39 39 39 40 40 40 39 39 39 40 40 40 40 40 40 40 40 40 40 40 40 40 40 40 39 39 39 40 40
40 40 40 40 40 40 40 40 40 40 40 40 39 39 39 40 40 40 40 40 40 40 40 40 40 40 40 40 40 40 39 39 39 39 40 40 40 40 40 40 40 39 39 39 40 40 40 40 40 40 40 40 40 40 40 40 40 40 40 40
40 40 40 40 40 40 40 40 40 40 40 40 40 40 40 40 40 40 40 40 40 40 40 40 40 40 40 40 40 40 40 40 40 40 40 40 40 40 40 39 39 39 40 40 40 40 40 40 40 40 40 40 40 40 40 40 40 40 40 40
40 40 40 40 40 40 40 40 40 40 40 40 40 40 40 40 40 40 40 40 40 40 40 40 40 40 40 40 40 40 40 40 40 40 40 40 40 40 40 40 40 40 40 40 39 39 39 40 40 40 35 30 30 30 40 40 40 40 33 33
33 33 40 40 40 30 30 30 35 28 40 40 40 40 40 40 40 40 40 40 39 39 39 40 40 40 40 40 40 40 34 34 35 39 40 40 40 40 40 39 39 39 40 40 34 39 39 39 40 40 39 39 39 40 40 40 40 40 40 40
34 34 32 32 40 40 40 40 40 40 40 40 40 40 40 40 40 40 40 40 34 34 35 39 40 40 40 40 40 40 40 40 40 40 40 40 40 40 39 39 39 40 40 40 40 40 40 40 40 39 26 26 26 26 35 23 39 40 40 40
40
>I6629V002B03EU length=361 xy=0715_1780 region=2 run=R_2014_12_30_12_21_21_
40 40 40 40 40 39 39 39 40 40 40 40 40 40 40 40 40 40 40 40 40 40 40 40 40 40 40 40 40 40 40 39 39 39 40 40 40 39 39 39 40 40 40 40 40 40 40 40 40 40 40 40 40 40 40 40 40 40 40 40
40 40 40 40 40 40 40 40 40 40 40 40 34 34 34 40 33 33 31 31 30 30 30 30 40 40 40 40 40 40 40 30 30 30 39 39 40 40 40 40 40 40 40 40 34 34 34 34 40 40 40 40 40 40 40 40 40 40 40 40
40 40 40 40 40 39 39 39 40 40 40 26 26 26 26 26 26 40 40 40 40 40 40 40 40 40 40 40 40 40 40 40 40 40 40 40 40 40 40 39 39 39 40 40 40 40 40 40 40 40 40 40 39 39 39 40 40 40 40 40
40 40 40 40 40 40 40 40 40 40 40 40 40 40 40 40 40 40 40 40 27 27 30 30 30 40 40 40 39 39 39 40 40 40 40 40 40 40 40 40 40 40 40 39 39 39 39 40 40 40 40 39 39 39 40 40 40 40 33 33
33 33 40 40 40 39 39 39 40 40 40 40 40 40 40 40 40 40 40 40 39 39 39 40 40 40 40 40 40 40 40 40 40 39 35 34 34 40 40 37 39 38 39 40 40 40 40 40 40 40 40 40 40 40 40 40 40 40 40 40
40 40 40 40 40 40 40 40 40 40 40 40 40 40 40 39 39 35 35 35 40 40 40 40 40 40 40 40 40 40 40 40 40 40 40 40 40 40 40 40 40 40 39 39 34 34 35 39 40 40 33 33 33 32 40 34 40 40 40 40
40
>I6629V002B03IA length=24 xy=0715_1904 region=2 run=R_2014_12_30_12_21_21_
40 40 40 40 40 30 30 30 30 40 40 40 36 31 31 31 31 38 29 38 40 36 36 36
>I6629V002B03L7 length=360 xy=0715_2045 region=2 run=R_2014_12_30_12_21_21_
40 40 40 40 40 39 39 39 40 40 40 40 40 40 40 40 40 40 40 40 40 40 40 40 40 40 40 40 40 40 40 39 39 39 40 40 40 39 39 39 40 40 40 40 40 40 40 40 40 40 40 40 40 40 40 40 40 40 40 40
40 40 40 40 40 40 40 40 40 40 40 40 34 34 31 31 21 21 21 39 40 40 40 40 40 40 40 40 40 40 40 40 40 40 40 40 40 40 40 40 40 40 40 40 40 40 40 40 40 40 40 40 40 40 40 40 40 40 40 40
40 40 40 40 40 40 40 40 40 34 34 34 34 40 40 40 40 40 40 40 40 40 40 40 40 40 40 40 40 40 40 40 40 40 40 40 40 40 40 40 40 40 40 40 40 40 40 40 40 40 40 40 40 40 40 40 40 40 40 40
40 40 40 40 40 40 40 40 40 40 40 40 39 39 39 40 40 40 40 40 40 40 40 40 40 40 26 26 26 40 40 40 40 40 40 40 40 40 40 40 40 40 40 40 39 39 39 39 40 40 33 32 32 32 33 31 14 14 12 12
12 12 28 17 30 23 24 24 26 30 40 40 36 36 36 40 40 40 40 39 38 34 34 35 39 40 40 40 40 40 40 40 40 40 40 40 40 40 40 34 30 30 34 36 28 34 34 34 39 36 36 36 35 33 31 28 28 28 18 18
11 11 11 11 11 11 18 18 24 26 28 28 33 26 31 36 40 36 36 39 39 40 39 34 34 33 38 38 40 40 40 30 30 22 22 22 34 36 40 40 40 32 32 32 36 36 36 34 35 26 26 26 26 40 26 40 40 40 40 40
>I6629V002B03MW length=361 xy=0715_2070 region=2 run=R_2014_12_30_12_21_21_
40 40 40 40 40 39 39 39 40 40 40 40 40 40 40 40 40 40 40 40 40 40 40 40 40 40 40 40 40 40 40 39 39 39 40 40 40 39 39 39 40 40 40 40 40 40 40 40 40 40 40 40 40 40 40 39 39 39 40 40
40 40 40 40 40 40 40 40 40 40 40 40 39 39 39 40 40 40 40 40 40 40 40 40 40 40 40 40 40 40 40 40 40 40 40 40 40 40 40 40 40 39 39 39 40 40 40 40 40 40 40 40 40 40 40 40 40 40 40 40
40 40 40 40 40 40 40 40 40 40 40 40 40 40 40 40 40 40 39 39 39 39 40 40 40 40 40 40 40 40 40 40 40 40 40 40 40 40 40 39 39 39 40 40 40 40 40 40 40 40 40 40 40 40 40 40 40 40 40 40
40 40 40 40 40 40 40 40 40 40 40 40 40 40 40 40 40 40 40 40 40 40 40 40 40 40 40 40 40 40 40 40 40 40 39 39 39 39 40 40 40 40 40 40 40 40 40 40 40 40 40 39 39 39 40 40 40 40 33 33
33 33 40 40 40 39 39 39 40 40 40 40 40 40 40 40 40 40 40 40 39 39 39 40 40 40 40 40 40 39 34 34 35 40 40 40 40 40 40 38 39 39 40 40 34 39 39 40 40 30 30 30 35 40 40 39 39 39 39 40
29 32 32 32 40 40 40 40 40 40 40 40 40 40 40 40 39 39 39 40 40 40 40 40 40 40 40 40 40 40 40 40 40 39 35 34 34 34 34 35 40 40 40 40 40 40 40 40 36 34 29 29 29 29 30 16 33 36 40 37
37
>I6629V002B03N3 length=25 xy=0715_2113 region=2 run=R_2014_12_30_12_21_21_
40 40 40 40 40 40 40 40 40 40 40 40 40 40 34 34 34 34 40 40 40 40 40 40 40
>I6629V002B03O7 length=24 xy=0715_2153 region=2 run=R_2014_12_30_12_21_21_
40 40 40 40 40 40 40 40 40 40 40 40 40 34 34 34 34 40 40 40 40 40 40 40
>I6629V002B03U1 length=348 xy=0715_2363 region=2 run=R_2014_12_30_12_21_21_
27 27 27 31 31 19 19 19 31 30 35 35 33 35 35 33 33 33 35 33 33 35 33 33 33 32 33 33 25 21 21 21 21 21 21 21 22 38 38 38 36 36 36 38 38 38 38 35 31 31 27 27 27 28 38 28 28 28 28 38
28 40 39 39 39 36 33 33 33 36 36 38 38 33 29 29 35 22 22 20 20 15 15 14 16 19 19 19 19 19 19 25 14 14 14 26 26 29 27 27 29 24 21 21 21 21 21 36 36 36 38 38 38 38 38 39 39 39 38 38
39 39 39 36 36 33 33 33 33 39 39 39 38 24 24 26 26 24 38 35 22 27 29 29 29 37 31 31 31 35 35 38 36 38 38 38 36 35 35 35 21 19 19 21 33 35 36 36 30 27 27 30 31 31 36 31 26 24 25 24
24 33 33 32 24 15 17 17 21 26 26 26 33 30 35 35 30 33 33 33 33 19 19 22 22 22 26 26 26 26 33 38 38 38 36 36 37 38 38 38 38 35 35 35 33 33 26 26 26 29 27 26 22 22 22 23 18 17 18 11
11 11 11 12 12 12 13 11 11 11 17 14 28 28 23 23 23 23 24 30 25 20 15 14 14 25 23 23 26 27 20 20 12 12 14 14 14 19 14 14 14 19 21 21 26 24 33 27 33 33 33 33 33 33 33 32 30 35 36 33
33 18 20 15 15 15 15 27 32 28 23 24 23 23 26 33 26 26 26 26 26 33 33 33 33 33 36 35 29 18 14 14 13 17 18 17 23 24 17 17 17 13 14 14 30 32 32 32
>I6629V002B03UW length=361 xy=0715_2358 region=2 run=R_2014_12_30_12_21_21_
40 40 40 40 40 39 39 39 40 40 40 40 40 40 40 40 40 40 40 40 40 40 40 40 39 39 39 39 40 40 40 39 39 39 40 40 40 39 39 39 40 40 40 40 40 40 40 40 40 40 40 40 40 40 40 39 38 38 39 40
40 40 40 40 40 40 40 40 39 39 39 35 26 26 26 40 40 40 40 40 40 40 40 40 40 40 40 40 40 40 40 40 40 40 40 40 40 40 40 40 40 39 39 39 40 40 40 40 40 40 40 40 40 40 40 40 40 40 40 40
40 40 40 40 40 40 40 39 39 39 40 39 39 39 40 40 40 40 40 40 40 40 40 40 40 40 40 40 40 40 40 40 40 40 40 40 40 40 40 39 39 39 40 40 40 40 40 40 40 40 40 40 40 40 40 40 40 40 40 40
39 39 39 35 34 34 39 40 40 40 40 40 40 40 40 40 40 40 39 39 39 40 40 40 40 40 40 40 40 40 40 40 40 40 40 39 39 39 40 40 40 40 40 40 40 40 40 40 40 40 39 38 38 39 40 40 40 40 32 32
33 33 40 40 40 39 39 39 40 39 38 38 40 40 40 40 40 40 40 40 39 39 39 40 40 40 40 40 40 40 39 39 39 40 40 40 40 40 39 39 34 34 35 40 40 40 40 40 40 40 40 40 40 40 40 35 35 35 40 40
34 34 34 34 39 39 39 40 39 35 35 35 34 34 34 34 40 29 29 24 22 24 36 40 40 40 40 40 40 30 30 30 36 40 40 40 40 34 30 30 28 34 35 39 40 40 40 40 40 40 32 32 33 32 35 23 35 39 40 40
40
>I6629V002B03VU length=28 xy=0715_2392 region=2 run=R_2014_12_30_12_21_21_
40 40 40 40 40 40 40 40 40 40 40 40 40 40 40 40 40 31 31 31 31 40 40 40 40 40 40 40
>I6629V002B041B length=361 xy=0715_3885 region=2 run=R_2014_12_30_12_21_21_
40 40 40 40 40 39 39 39 40 40 40 40 40 40 40 40 35 35 35 40 40 40 40 40 40 40 40 40 40 40 40 38 38 38 40 40 40 39 39 39 40 40 40 40 40 40 40 40 40 40 40 40 40 40 40 39 39 39 40 40
40 40 40 38 38 38 40 40 40 40 40 40 39 39 39 40 40 40 40 40 40 40 40 40 40 40 40 40 40 40 40 40 40 40 40 40 40 40 40 40 40 39 39 39 40 40 40 40 40 40 40 40 40 40 40 40 40 40 40 40
40 40 40 40 40 40 40 38 38 38 40 40 40 40 40 40 40 40 40 40 40 40 40 40 40 40 40 40 40 40 40 40 40 40 40 40 40 40 40 38 38 38 40 40 40 40 40 40 40 38 38 33 33 33 40 40 40 40 40 38
38 38 40 40 40 40 40 40 40 40 40 40 40 40 40 40 40 40 40 40 40 40 40 40 40 40 40 40 40 40 40 29 29 29 33 40 40 40 40 40 40 40 40 40 40 40 40 40 40 40 40 39 39 39 40 40 40 40 32 33
34 34 40 29 32 32 32 39 40 40 40 40 40 40 40 40 40 40 40 40 39 39 39 40 40 40 40 40 40 40 40 40 40 40 40 40 40 40 40 39 39 39 39 38 16 23 23 28 40 28 28 27 31 34 35 35 35 38 32 32
28 28 28 28 36 38 34 34 34 35 35 31 31 31 27 27 27 27 36 36 25 25 27 25 31 35 35 31 31 29 32 32 32 19 21 20 20 19 19 21 17 23 23 21 24 24 28 27 27 35 23 23 23 21 21 12 31 34 36 36
33
>I6629V002B049Y length=362 xy=0716_0100 region=2 run=R_2014_12_30_12_21_21_
40 40 40 40 40 39 39 39 40 40 40 40 40 40 40 40 40 40 40 40 40 40 40 40 40 39 39 39 40 40 40 34 34 34 40 40 40 39 39 39 40 40 40 40 40 40 40 40 40 40 40 40 40 40 40 28 28 28 28 28
40 40 40 40 40 40 40 40 40 40 40 40 39 39 38 30 29 29 29 29 40 40 40 40 40 40 40 40 40 40 40 39 39 39 40 40 40 40 40 40 40 40 40 40 40 40 40 40 40 40 39 39 39 40 40 40 40 40 40 40
40 40 40 40 40 30 30 30 40 40 40 40 40 40 40 40 40 40 40 40 40 40 40 40 40 40 40 40 40 40 40 40 40 40 40 40 40 40 40 39 30 30 30 30 30 40 39 38 38 40 40 40 40 40 40 40 40 40 40 40
40 40 40 40 40 40 40 40 40 40 40 40 40 40 40 40 40 40 40 40 40 40 40 40 40 40 40 40 40 40 40 40 40 40 38 38 38 38 40 34 34 34 40 40 40 40 40 38 38 38 40 40 39 39 39 38 38 34 34 29
28 29 29 40 22 30 30 30 30 34 28 40 40 40 40 40 40 34 34 34 34 38 39 39 40 38 38 39 40 40 40 34 30 30 30 36 36 36 36 36 23 23 23 40 40 34 40 38 30 30 30 40 40 40 40 40 40 40 40 40
40 31 31 31 31 40 40 39 39 39 38 38 38 39 40 39 39 39 38 40 40 34 30 30 28 34 34 34 40 40 38 38 36 40 40 40 40 40 40 40 40 36 36 36 36 36 36 36 40 36 34 29 29 31 31 36 21 38 36 40
40 40
>I6629V002B04E6 length=24 xy=0715_3088 region=2 run=R_2014_12_30_12_21_21_
40 40 40 40 40 40 40 40 40 40 40 40 40 34 34 34 34 40 40 40 40 40 40 40
>I6629V002B04EW length=361 xy=0715_3078 region=2 run=R_2014_12_30_12_21_21_
40 40 40 40 40 39 39 39 40 40 40 40 40 40 40 40 40 40 40 40 40 40 40 40 40 40 40 40 40 40 40 39 39 39 40 40 40 39 39 39 40 40 40 40 40 40 40 40 40 40 40 40 40 40 40 39 39 39 40 40
40 40 40 40 40 40 40 40 40 40 40 40 39 39 39 40 40 40 40 40 40 40 40 40 40 40 40 40 40 40 40 40 40 40 40 40 40 40 40 40 40 39 39 39 40 40 40 40 40 40 40 40 40 40 40 40 40 40 40 40
40 40 40 40 40 40 40 40 40 40 40 40 40 40 40 40 40 40 40 40 40 40 40 40 40 40 40 40 40 40 40 40 40 40 40 40 40 40 40 39 39 39 40 40 40 40 40 40 40 40 40 40 40 40 40 40 40 40 40 40
40 40 40 40 40 40 40 40 40 40 40 40 40 40 40 40 40 40 40 40 40 40 40 40 40 40 40 40 40 40 35 26 26 26 30 40 40 40 40 40 40 40 40 40 40 40 40 40 40 40 40 37 36 33 36 40 28 30 16 16
14 14 14 14 32 29 29 32 33 27 36 39 40 40 40 40 40 40 40 40 39 39 39 40 40 40 40 40 40 40 40 40 40 40 40 40 40 40 40 39 39 38 39 39 40 39 39 39 40 40 40 40 40 40 40 40 40 40 40 40
32 32 32 32 40 40 40 40 40 40 40 40 40 40 40 40 40 40 40 40 40 40 40 40 40 40 40 40 40 40 40 40 40 40 40 34 34 34 34 35 34 40 40 40 40 40 40 40 40 40 34 34 34 33 40 34 40 40 40 40
40
>I6629V002B04OB length=24 xy=0715_3417 region=2 run=R_2014_12_30_12_21_21_
40 40 40 40 40 40 40 40 40 40 40 40 40 34 34 34 34 40 40 40 40 40 40 40
>I6629V002B04PH length=360 xy=0715_3459 region=2 run=R_2014_12_30_12_21_21_
40 40 40 40 40 39 39 39 40 40 40 40 40 40 40 40 40 40 40 40 40 40 40 40 40 40 40 40 40 40 40 39 39 39 40 40 40 39 39 39 40 40 40 40 40 40 40 40 40 40 40 40 40 40 31 31 31 31 40 40
40 40 40 40 40 40 40 40 40 40 40 40 39 39 39 40 32 32 31 31 30 30 30 37 40 40 40 40 40 40 40 34 34 34 39 39 40 40 40 40 40 38 38 38 40 40 40 40 40 40 40 40 40 40 40 40 40 40 40 40
40 40 40 40 40 40 40 40 40 40 40 23 23 23 23 23 40 40 40 40 40 40 40 40 40 40 40 40 40 40 40 40 40 40 40 40 40 40 40 39 39 39 40 40 40 40 40 40 40 40 40 40 40 40 40 40 40 40 40 40
40 40 40 40 40 40 40 40 40 40 40 40 40 40 40 40 40 40 40 40 40 34 34 34 34 40 39 39 39 40 40 40 40 40 40 40 40 40 40 40 40 40 40 40 40 40 39 39 39 40 40 30 30 30 40 40 40 39 33 33
29 33 40 34 40 39 39 39 40 40 40 40 40 40 40 40 40 40 35 30 27 27 27 40 40 40 39 39 39 36 40 34 30 27 30 34 33 34 26 26 26 24 21 30 27 36 36 33 36 31 31 32 36 29 27 26 28 36 27 27
26 22 22 19 30 32 36 40 30 30 30 33 36 40 40 40 40 39 35 26 26 30 30 39 40 40 40 40 40 40 40 40 40 40 40 40 34 34 35 39 40 40 39 39 39 39 39 39 40 33 33 33 31 30 16 30 35 40 40 40
>I6629V002B04PL length=361 xy=0715_3463 region=2 run=R_2014_12_30_12_21_21_
40 40 40 40 40 39 39 39 40 40 40 40 40 40 40 40 40 40 40 40 40 40 40 40 40 40 40 40 40 40 40 39 39 39 40 40 40 39 39 39 40 40 40 40 40 40 40 40 40 40 40 40 40 40 40 39 39 39 40 40
40 40 40 40 40 40 40 40 40 40 40 40 39 39 39 40 40 40 40 40 40 40 40 40 40 40 40 40 40 40 40 40 40 40 40 40 40 40 40 40 40 39 39 39 40 40 40 40 40 40 40 40 40 40 40 40 40 40 40 40
40 40 40 40 40 40 40 40 40 40 40 40 40 40 40 40 40 40 40 40 40 40 40 40 40 40 40 40 40 40 40 40 40 40 40 40 40 40 40 39 39 39 40 40 40 40 40 40 40 40 40 40 40 40 40 40 40 40 40 40
40 40 40 40 40 40 40 40 40 40 40 40 40 40 40 40 40 40 40 40 40 40 40 40 40 39 39 39 40 40 40 40 40 40 40 40 40 40 40 40 40 40 40 40 40 40 40 40 40 40 40 39 39 39 40 40 40 40 32 32
33 33 40 29 39 38 39 39 40 40 40 40 40 40 40 40 40 40 40 40 39 39 39 40 40 40 40 40 40 40 40 40 40 40 40 40 40 40 40 39 39 39 40 40 28 35 35 39 39 40 40 40 35 35 35 40 40 40 40 40
34 34 34 34 40 40 40 40 40 39 39 39 39 40 40 40 40 40 40 40 40 40 40 40 40 40 40 40 40 40 40 40 40 39 39 39 40 39 39 35 34 34 39 40 40 40 40 40 40 39 31 31 33 33 40 34 40 40 40 40
40
>I6629V002B04QJ length=361 xy=0715_3497 region=2 run=R_2014_12_30_12_21_21_
40 40 40 40 40 39 39 39 40 40 40 40 40 40 40 40 40 40 40 40 40 40 40 40 40 40 40 40 40 40 40 39 39 39 40 40 40 39 39 39 40 40 40 40 40 40 40 40 40 40 40 40 40 40 40 39 39 39 40 40
40 40 40 40 40 40 40 40 40 40 40 40 39 39 39 40 40 40 40 40 40 40 40 40 40 40 40 40 40 40 40 40 40 40 40 40 40 40 40 40 40 39 39 39 39 39 39 40 40 40 40 40 40 40 40 40 40 40 40 40
40 40 40 40 40 40 40 40 40 40 40 40 40 40 40 40 40 40 40 40 40 40 40 40 40 40 40 40 40 40 40 40 40 40 40 40 40 40 40 39 39 39 40 40 40 40 40 40 40 40 40 40 40 40 40 40 40 40 40 40
40 40 40 40 39 39 39 40 40 40 40 40 40 40 40 40 40 40 40 40 40 40 40 39 39 39 40 40 40 40 40 40 40 40 40 40 40 40 40 40 40 40 40 39 39 39 40 40 40 40 40 37 37 39 40 40 40 39 29 29
29 29 39 34 40 39 39 38 39 40 40 40 40 40 40 40 40 40 40 40 30 30 30 39 40 40 40 40 40 39 39 39 39 40 40 40 40 40 40 39 39 39 40 39 24 30 30 30 30 24 24 26 36 33 36 35 35 35 36 36
20 20 20 20 28 30 31 31 31 36 36 33 36 36 36 34 34 34 34 36 39 40 40 40 40 40 40 40 40 40 40 40 40 40 40 39 39 30 26 26 22 28 28 37 38 38 40 40 36 36 31 31 33 33 39 30 40 40 40 40
40
>I6629V002B050Z length=24 xy=0716_1073 region=2 run=R_2014_12_30_12_21_21_
40 40 40 40 40 40 40 40 40 40 40 40 40 34 34 33 33 40 40 40 40 40 40 40
>I6629V002B0556 length=340 xy=0716_1260 region=2 run=R_2014_12_30_12_21_21_
40 40 40 40 40 26 26 26 26 26 40 40 40 40 40 40 40 40 40 40 40 38 38 38 40 40 40 40 40 40 40 39 39 39 40 40 40 39 39 39 40 40 40 40 40 40 40 40 40 40 40 40 40 40 40 40 40 27 24 14
14 14 21 17 19 12 12 12 12 12 17 21 22 23 23 40 36 37 39 34 34 34 34 40 40 40 40 40 34 34 34 37 40 30 30 27 34 40 40 36 36 36 36 36 25 28 28 28 34 34 22 40 40 40 40 40 40 40 40 40
40 40 40 40 40 40 40 40 40 40 40 40 40 40 40 40 40 40 40 40 40 40 30 30 30 30 40 40 40 40 40 40 40 40 40 40 40 40 40 39 39 39 40 40 40 40 40 40 40 40 40 40 40 40 40 40 40 40 40 40
40 40 40 40 38 38 38 38 40 40 40 40 40 40 40 40 40 40 37 37 39 40 40 40 40 38 38 38 40 40 40 40 40 40 40 40 40 40 40 40 40 40 40 40 40 38 38 38 40 40 40 39 39 39 40 40 40 40 34 34
34 34 40 40 38 38 38 39 38 28 30 30 40 40 38 39 38 40 40 36 34 40 30 25 25 25 34 40 40 36 29 29 29 36 36 23 23 23 33 29 27 28 29 32 33 36 29 30 30 30 36 36 40 40 40 40 40 32 28 23
23 23 34 30 23 18 23 23 23 29 38 38 38 33 33 34 40 40 34 34 34 34 38 40 40 40 40 40 40 40 40 40 40 36 30 30 30 40 34 34
>I6629V002B05EF length=24 xy=0716_0261 region=2 run=R_2014_12_30_12_21_21_
40 40 40 40 40 40 40 40 40 40 40 40 40 34 34 34 34 40 40 40 40 40 40 40
>I6629V002B05EJ length=24 xy=0716_0265 region=2 run=R_2014_12_30_12_21_21_
40 40 40 40 40 40 40 40 40 40 40 40 40 34 34 34 34 40 40 40 40 40 40 40
>I6629V002B05FC length=361 xy=0716_0294 region=2 run=R_2014_12_30_12_21_21_
40 40 40 40 40 39 39 39 40 40 40 40 40 40 40 40 40 40 40 40 40 40 40 40 40 40 40 40 40 40 40 34 34 34 40 40 40 39 39 39 40 40 40 40 40 40 40 40 40 40 40 40 40 40 40 39 39 39 40 40
40 40 40 40 40 40 40 40 40 40 40 40 39 39 39 40 40 40 40 40 40 40 40 40 40 40 40 40 40 40 40 40 40 40 40 40 40 40 40 40 40 39 39 39 40 40 40 40 40 40 40 40 40 40 40 40 40 40 40 40
40 40 40 40 40 40 40 40 40 40 40 40 40 40 40 40 40 40 40 40 40 40 40 40 40 40 40 40 40 40 40 40 40 40 40 40 40 40 40 39 39 39 40 40 40 40 40 40 40 40 40 40 40 40 40 40 40 40 40 40
40 40 40 40 40 40 40 40 39 39 39 40 40 40 40 40 40 40 40 40 40 40 40 40 40 40 40 40 40 40 40 39 39 39 40 40 40 40 40 40 40 40 40 40 40 40 40 40 40 40 40 39 39 39 40 40 40 40 31 31
31 31 40 34 40 34 34 34 40 40 40 40 40 40 40 40 40 40 40 40 39 39 39 40 40 40 40 40 40 40 40 40 40 40 39 39 39 40 40 39 39 39 40 40 40 40 40 40 40 40 40 40 40 40 40 40 40 40 34 34
24 24 24 24 35 39 40 40 40 40 40 40 40 40 40 40 40 40 40 40 40 40 40 40 40 40 40 40 40 40 40 40 40 40 40 40 40 40 39 39 39 39 39 40 40 40 40 40 40 40 34 34 34 34 40 40 40 40 40 40
40
>I6629V002B05FS length=387 xy=0716_0310 region=2 run=R_2014_12_30_12_21_21_
40 40 40 40 40 39 39 39 40 40 40 40 40 40 40 40 40 40 40 40 40 40 40 40 40 40 40 40 40 40 40 39 39 39 40 40 40 39 39 39 40 40 40 40 40 40 40 40 40 40 40 40 40 40 34 34 34 34 40 40
40 40 40 40 40 40 40 40 40 40 40 40 39 39 39 40 29 29 29 29 30 30 34 37 40 40 40 40 40 40 40 39 39 39 40 40 40 40 40 40 40 40 40 40 40 40 40 40 40 40 40 40 40 40 40 40 40 40 40 40
40 40 40 40 40 40 40 40 40 40 39 21 21 21 21 21 39 40 40 40 40 40 40 40 40 40 40 40 40 40 40 40 40 40 40 40 40 40 40 30 30 30 39 40 40 40 40 40 40 40 40 40 40 40 40 40 40 40 40 40
40 40 40 40 40 40 40 40 40 40 40 40 40 40 40 40 40 40 40 40 40 33 33 33 33 40 39 39 39 40 40 40 40 40 40 40 40 40 40 40 40 40 40 40 40 40 40 40 40 40 40 39 39 39 40 40 40 40 33 33
34 34 40 40 40 38 38 38 40 40 40 40 40 40 40 40 40 40 40 39 30 30 30 39 40 40 40 40 40 40 40 40 40 40 40 39 39 39 40 39 39 39 40 40 40 40 40 40 40 40 40 40 40 40 40 40 40 40 40 40
39 39 39 40 40 40 40 40 40 40 40 40 40 40 40 40 40 40 35 34 34 35 40 40 40 40 40 40 40 40 40 40 40 40 40 40 40 40 40 40 40 40 40 40 40 40 40 39 34 22 22 22 22 36 23 40 37 36 36 36
36 36 39 39 39 40 40 40 40 40 40 40 38 38 40 40 37 37 36 28 19 17 17 17 26 31 31
>I6629V002B05J9 length=362 xy=0716_0471 region=2 run=R_2014_12_30_12_21_21_
40 38 38 38 40 21 21 21 35 40 40 40 40 40 40 40 40 40 40 40 40 40 40 40 40 40 40 40 40 40 40 39 39 39 40 40 40 39 39 39 40 40 40 40 40 40 40 40 40 40 40 40 19 19 20 20 28 35 40 35
34 23 22 22 31 39 34 34 35 38 32 27 22 18 18 18 35 25 27 27 27 34 31 33 25 40 37 37 37 40 40 40 39 38 38 38 38 40 40 40 40 40 40 40 40 40 39 39 39 40 40 35 35 35 38 40 40 40 40 40
40 40 40 38 38 20 19 20 21 32 25 23 11 11 11 11 11 11 13 20 16 17 19 19 19 35 36 35 37 37 40 40 40 40 40 40 40 40 40 40 39 39 39 40 40 40 40 40 40 40 40 40 40 40 40 40 40 40 40 40
40 40 40 29 23 26 26 33 33 38 37 37 38 36 38 38 27 27 28 25 25 20 17 17 17 14 32 32 27 26 21 16 16 18 22 22 28 38 40 40 40 38 40 40 40 40 40 40 40 40 40 38 32 32 33 36 39 25 21 16
16 14 14 20 16 25 22 22 22 23 19 26 27 35 38 35 34 35 34 39 38 33 33 23 23 23 22 21 27 36 36 26 26 26 24 32 36 36 34 31 20 20 20 27 31 25 33 26 25 21 20 21 27 27 27 31 31 33 32 33
29 29 27 30 31 28 20 20 20 20 26 26 25 31 22 20 22 31 32 39 38 38 38 38 39 39 40 40 37 27 27 27 27 36 27 27 27 32 32 29 33 36 32 31 27 27 27 36 36 36 35 26 23 23 23 36 36 32 30 27
27 27
>I6629V002B05JE length=363 xy=0716_0440 region=2 run=R_2014_12_30_12_21_21_
40 40 40 40 40 39 39 39 40 40 40 40 40 40 40 40 40 40 40 40 40 40 40 40 38 38 38 38 40 40 40 26 26 26 40 40 40 26 26 26 38 40 40 40 40 40 40 40 40 40 40 40 40 40 39 39 39 40 40 40
40 40 40 38 34 34 34 34 40 40 40 34 25 25 26 26 38 38 40 40 40 40 40 40 40 40 40 40 40 40 40 40 40 40 40 40 40 40 40 40 40 40 40 40 40 40 40 40 40 40 40 40 40 40 40 40 40 40 40 40
40 40 40 40 40 40 40 40 40 31 31 31 31 38 30 38 40 40 40 40 40 40 40 40 40 40 40 40 40 40 40 40 40 40 40 38 38 38 40 39 39 39 40 40 40 40 40 40 38 38 38 40 40 40 40 40 40 40 40 40
40 40 40 40 38 38 38 38 38 40 40 40 40 40 40 40 40 40 39 39 39 40 40 40 40 40 34 34 34 40 40 40 40 40 40 40 40 34 34 34 40 40 40 40 40 40 40 40 40 40 40 28 28 28 38 40 40 40 31 31
31 31 40 22 34 34 34 38 38 38 38 40 40 40 40 40 40 40 40 40 39 39 39 40 40 40 38 30 30 30 30 30 30 28 40 40 40 36 38 29 30 29 29 40 34 34 34 34 34 36 34 40 40 40 40 36 36 40 36 29
29 29 29 30 29 32 36 36 36 29 29 29 32 34 34 34 38 40 40 40 40 40 40 40 40 40 40 40 40 40 40 40 34 34 34 30 29 29 29 36 36 38 33 32 23 23 23 24 34 20 20 34 29 29 29 29 40 30 40 40
40 40 40
>I6629V002B05K3 length=24 xy=0716_0501 region=2 run=R_2014_12_30_12_21_21_
40 40 40 40 40 40 40 40 40 40 40 40 40 34 34 34 34 40 40 40 40 40 40 40
>I6629V002B05M2 length=24 xy=0716_0572 region=2 run=R_2014_12_30_12_21_21_
40 40 40 40 40 40 40 40 40 40 40 40 40 34 34 34 34 40 40 40 40 40 40 40
>I6629V002B05MH length=23 xy=0716_0551 region=2 run=R_2014_12_30_12_21_21_
40 40 40 40 40 40 40 40 40 40 40 40 29 29 29 29 40 40 40 40 40 40 40
>I6629V002B05MU length=361 xy=0716_0564 region=2 run=R_2014_12_30_12_21_21_
40 40 40 40 40 39 39 39 40 40 40 40 40 40 40 40 40 40 40 40 40 40 40 40 40 40 40 40 40 40 40 39 39 39 40 40 40 39 39 39 40 40 40 40 40 40 40 40 40 40 40 40 40 40 40 39 39 39 40 40
40 40 40 40 40 40 40 40 40 40 40 40 39 39 39 40 40 40 40 40 40 40 40 40 40 40 40 40 40 40 40 40 40 40 40 40 40 40 40 40 40 39 39 39 40 40 40 40 40 40 40 40 40 40 40 40 40 40 40 40
40 40 40 40 40 40 40 40 40 40 40 40 40 40 40 40 40 40 40 40 40 40 40 40 40 40 40 40 40 40 40 40 40 40 40 40 40 40 40 40 40 40 40 40 40 40 40 40 40 40 40 40 40 40 40 40 40 40 40 40
40 40 40 40 40 40 40 40 39 39 39 40 40 40 40 40 40 40 40 40 40 40 40 40 40 40 40 40 40 40 40 40 40 40 40 40 40 40 40 40 40 40 40 40 40 40 40 40 40 40 40 39 39 39 40 40 40 40 34 34
34 34 40 40 40 39 39 39 40 40 40 40 40 40 40 40 40 40 40 40 39 39 39 40 40 40 40 40 40 40 40 40 40 40 40 40 40 40 40 39 39 39 40 40 40 40 40 40 40 40 40 40 40 40 40 40 40 40 40 40
32 32 32 32 40 40 40 40 40 40 40 40 40 40 40 40 40 40 40 40 40 40 40 40 40 40 40 40 40 40 40 40 40 40 40 40 40 40 40 40 40 40 40 39 39 39 40 40 40 40 34 34 34 34 40 34 40 40 40 40
40
>I6629V002B05NK length=23 xy=0716_0590 region=2 run=R_2014_12_30_12_21_21_
40 40 40 40 40 40 40 40 40 40 40 40 34 34 34 34 40 40 40 40 40 40 40
>I6629V002B05OW length=350 xy=0716_0638 region=2 run=R_2014_12_30_12_21_21_
40 40 40 40 40 26 26 26 26 26 40 40 40 40 40 40 40 40 40 40 40 40 40 40 40 40 40 40 40 40 40 39 39 39 40 40 40 39 39 39 40 40 40 40 40 40 40 40 40 40 40 40 40 40 40 34 34 34 40 40
40 40 40 40 40 40 40 40 40 40 40 40 39 39 39 40 39 39 39 40 40 40 40 40 40 40 40 40 40 40 40 40 40 40 40 40 40 40 40 40 40 39 39 39 40 40 40 40 40 40 40 40 40 40 40 40 40 40 40 40
40 40 40 40 40 40 40 40 40 40 40 40 40 40 40 40 40 40 40 40 40 40 40 40 40 40 40 40 40 40 40 40 40 40 40 40 40 40 40 39 39 39 40 40 40 40 40 40 40 40 40 40 40 40 40 40 40 40 40 40
40 40 40 39 39 39 39 40 40 40 40 40 40 40 40 40 40 40 40 40 40 40 40 40 40 40 40 40 40 40 40 40 40 40 40 40 40 40 40 40 40 40 40 40 40 40 40 40 40 40 40 39 39 39 40 40 40 40 34 34
34 34 40 34 39 38 38 39 40 40 40 40 40 40 40 40 40 40 40 40 39 39 39 40 40 40 40 40 40 40 40 39 39 39 40 40 40 40 40 39 39 39 40 40 40 40 40 40 40 40 40 40 40 40 40 40 40 40 36 38
31 22 20 20 20 20 23 17 15 15 15 15 15 15 25 25 27 27 31 31 22 30 30 33 36 36 36 34 34 34 39 39 26 26 26 30 40 40 40 40 40 40 40 32 32 33 33 33 22 19
>I6629V002B05PW length=24 xy=0716_0674 region=2 run=R_2014_12_30_12_21_21_
40 40 40 40 40 40 40 40 40 40 40 40 40 34 34 34 34 40 40 40 40 40 40 40
>I6629V002B05W1 length=24 xy=0716_0931 region=2 run=R_2014_12_30_12_21_21_
40 40 40 40 40 40 40 40 40 40 40 40 40 34 34 34 34 40 40 40 40 40 40 40
>I6629V002B05X4 length=24 xy=0716_0970 region=2 run=R_2014_12_30_12_21_21_
40 40 40 40 40 40 40 40 40 40 40 40 40 34 34 34 34 40 40 40 40 40 40 40
>I6629V002B05Y4 length=24 xy=0716_1006 region=2 run=R_2014_12_30_12_21_21_
40 40 40 40 40 40 40 40 40 40 40 40 40 34 34 34 34 40 40 40 40 40 40 40
>I6629V002B05YH length=52 xy=0716_0983 region=2 run=R_2014_12_30_12_21_21_
40 40 40 40 40 40 40 40 40 40 40 40 40 34 34 34 34 40 40 40 40 40 40 40 40 40 40 40 40 40 40 40 39 39 39 40 40 40 40 40 40 40 40 40 40 32 32 32 32 40 40 40
>I6629V002B05Z9 length=25 xy=0716_1047 region=2 run=R_2014_12_30_12_21_21_
40 40 40 40 40 39 39 39 40 40 40 40 40 39 21 21 21 21 30 25 40 40 40 40 40
>I6629V002B0614 length=24 xy=0716_2410 region=2 run=R_2014_12_30_12_21_21_
40 40 40 40 40 40 40 40 40 40 40 40 40 34 34 33 33 40 40 40 40 40 40 40
>I6629V002B062D length=361 xy=0716_2419 region=2 run=R_2014_12_30_12_21_21_
29 24 19 19 34 22 18 18 22 19 34 34 34 29 29 19 14 14 32 27 23 29 19 19 19 19 32 32 34 31 30 32 32 34 34 30 40 36 36 36 40 37 33 33 34 32 39 35 27 25 27 35 36 21 18 18 18 18 23 22
40 40 33 33 33 40 40 40 40 40 40 40 39 39 39 40 40 38 35 35 35 40 40 40 40 40 40 40 40 40 40 40 40 40 40 40 40 40 40 40 40 39 30 30 30 30 38 40 40 40 40 40 40 40 40 40 40 40 40 38
38 38 40 40 40 40 40 40 40 40 40 40 40 40 40 40 40 40 40 40 40 40 40 40 40 40 40 40 40 40 40 40 40 40 40 40 40 40 40 39 39 39 40 40 40 40 40 40 40 40 40 38 38 38 40 40 40 40 40 40
40 40 40 40 29 29 29 29 29 28 28 40 40 40 40 40 40 40 40 40 40 40 40 38 38 38 40 40 40 40 40 40 40 40 40 40 40 40 40 40 40 40 40 40 37 25 25 25 27 38 35 32 32 32 36 38 38 40 29 29
29 29 40 26 38 38 39 39 40 32 38 38 38 40 40 40 40 40 38 38 33 33 33 40 25 23 21 27 24 29 29 32 33 28 30 14 15 15 16 20 20 26 23 27 24 32 38 38 38 38 38 39 38 38 38 40 38 38 32 32
23 21 21 21 38 32 32 32 32 39 38 32 32 32 37 40 40 40 37 32 32 32 35 39 36 35 35 31 21 21 20 36 36 31 32 26 27 20 20 21 23 23 29 29 31 31 36 34 34 35 31 31 31 31 37 23 37 37 37 37
37
>I6629V002B0656 length=360 xy=0716_2556 region=2 run=R_2014_12_30_12_21_21_
40 40 40 40 40 39 39 39 40 40 40 40 40 40 40 40 40 40 40 40 40 40 40 40 40 40 40 40 40 40 40 39 39 39 40 40 40 39 39 39 40 40 40 40 40 40 40 40 40 40 40 40 40 40 40 40 40 40 40 40
39 39 39 40 40 40 40 40 40 40 40 40 39 39 39 40 33 33 33 33 39 39 39 40 40 40 40 40 40 40 40 39 39 39 40 40 40 40 40 40 40 39 39 39 40 39 39 39 40 40 40 40 40 40 40 40 40 40 40 40
40 40 40 40 40 40 40 40 40 40 40 26 26 26 26 24 24 40 40 33 40 40 40 40 40 40 40 40 40 40 40 40 40 40 40 40 40 40 40 39 39 39 40 40 40 40 40 40 40 40 40 40 40 40 40 40 40 40 40 40
40 40 40 40 40 40 40 40 40 40 40 40 40 40 40 40 40 40 40 40 30 30 30 30 28 40 40 40 40 40 38 38 38 40 40 40 40 40 40 40 40 40 40 40 40 40 40 40 40 40 40 39 39 39 40 40 40 40 34 34
34 34 40 40 40 39 39 39 40 40 40 40 40 40 40 40 40 40 40 40 39 39 39 40 40 40 40 40 40 40 40 39 39 39 40 40 40 40 40 39 39 39 40 40 40 40 40 40 40 40 40 40 40 40 40 40 40 40 40 40
40 40 40 40 40 40 40 40 40 40 40 40 40 40 39 38 38 39 40 39 39 39 40 40 40 40 40 40 39 39 39 40 40 40 40 40 40 40 40 40 40 40 40 40 40 40 40 40 40 31 31 31 31 35 23 35 40 40 40 40
>I6629V002B06EU length=360 xy=0716_1572 region=2 run=R_2014_12_30_12_21_21_
39 39 39 40 40 39 39 39 40 40 40 40 40 40 40 40 40 40 40 40 40 40 40 40 40 40 40 40 40 40 40 39 39 39 40 40 40 38 38 38 40 40 40 40 40 40 40 40 40 40 40 40 40 40 29 29 29 29 30 19
26 26 39 40 40 40 40 40 40 40 40 40 39 39 39 40 34 34 34 34 39 39 39 40 40 40 40 40 40 40 40 39 39 39 40 40 40 40 40 40 40 40 40 40 40 40 40 40 40 40 40 40 40 40 40 40 40 40 40 40
40 40 40 40 40 40 40 40 40 40 40 26 26 26 26 26 26 40 40 33 39 39 39 39 39 39 39 39 40 40 40 40 40 40 40 40 40 40 40 40 40 40 40 40 40 40 40 40 40 30 30 30 30 40 40 40 40 40 39 39
39 39 40 40 40 40 40 40 40 40 40 40 40 40 40 40 40 40 40 40 29 29 30 28 28 40 38 38 38 40 40 39 39 39 39 39 39 40 40 40 40 40 40 40 40 40 40 40 40 40 40 40 40 40 35 35 35 39 31 29
31 31 40 23 35 34 34 39 39 40 39 39 40 40 40 40 40 40 40 40 39 39 39 40 40 40 40 40 40 40 40 40 40 40 40 39 39 39 40 39 39 39 40 40 40 40 40 40 40 40 40 40 40 40 40 40 40 40 40 40
39 39 39 34 34 34 34 40 40 34 34 34 34 35 34 34 40 40 40 40 40 40 35 35 35 40 30 30 30 30 30 36 36 36 34 35 34 39 39 40 40 40 40 38 38 40 40 36 33 19 19 19 19 30 12 24 22 32 34 34
>I6629V002B06LF length=359 xy=0716_1809 region=2 run=R_2014_12_30_12_21_21_
27 31 30 32 31 14 14 14 29 16 24 24 24 22 24 22 25 24 38 29 22 14 14 19 23 34 21 21 16 16 16 27 31 36 31 32 28 31 24 40 35 31 31 31 31 22 22 17 17 17 29 25 22 22 22 20 21 23 14 14
14 16 16 22 31 38 36 38 32 32 33 33 40 40 40 40 39 39 39 40 40 40 40 40 40 40 40 40 40 40 40 40 40 40 40 40 40 40 40 40 40 40 40 40 40 39 39 39 40 40 40 40 40 40 40 40 40 40 40 40
40 40 40 40 40 40 40 40 40 40 40 40 40 40 40 40 40 40 40 40 40 40 38 38 38 38 40 40 40 40 40 40 40 40 40 40 40 40 40 40 40 40 40 39 39 39 40 40 38 38 38 38 40 40 40 40 40 40 40 40
40 40 40 38 38 38 40 40 40 40 40 40 40 40 40 40 40 40 40 40 40 40 40 40 40 40 40 40 40 40 40 40 40 40 40 40 40 40 40 40 40 40 40 40 40 40 40 40 40 40 40 40 40 40 40 32 32 32 40 40
40 40 34 34 33 33 40 40 40 39 39 39 40 40 40 40 40 40 40 40 40 40 40 40 39 39 39 40 40 40 40 40 40 40 40 40 40 40 40 40 40 38 28 28 28 28 38 40 40 40 40 37 28 28 28 38 38 40 40 40
40 40 40 40 33 34 30 30 32 38 40 40 40 40 40 40 40 40 40 40 40 38 37 35 39 39 40 40 34 35 35 35 31 31 31 40 39 37 39 31 31 27 27 27 34 36 34 34 32 32 32 29 29 27 16 16 16 16 21
>I6629V002B06MA length=24 xy=0716_1840 region=2 run=R_2014_12_30_12_21_21_
40 40 40 40 40 40 40 40 40 40 40 40 40 32 32 32 32 40 40 40 40 40 40 40
>I6629V002B06NE length=360 xy=0716_1880 region=2 run=R_2014_12_30_12_21_21_
40 40 40 40 40 39 39 39 40 40 40 40 40 40 40 40 40 40 40 40 40 40 40 40 40 40 40 40 40 40 40 39 39 39 40 40 40 39 39 39 40 40 40 40 40 40 40 40 40 40 40 40 40 40 34 34 32 32 40 40
40 40 40 40 40 40 40 40 40 40 40 40 39 39 39 40 34 34 34 34 39 39 39 40 40 40 40 40 40 40 40 39 39 39 40 40 40 40 40 40 40 39 39 39 40 40 40 40 40 40 40 40 40 40 40 40 40 40 40 40
40 40 40 40 40 40 40 40 40 40 40 30 30 30 30 30 40 40 40 40 40 40 40 40 40 40 40 40 40 40 40 40 40 40 40 40 40 40 40 39 39 39 40 40 40 40 40 40 40 40 40 40 40 40 40 40 40 40 40 40
40 40 40 40 40 40 40 40 40 40 40 40 40 40 40 40 40 40 40 40 40 34 34 34 34 40 39 39 39 40 40 40 40 40 40 40 40 40 40 40 40 40 40 40 40 40 40 40 40 40 40 39 39 39 40 40 39 39 33 33
33 33 40 40 40 39 39 39 40 40 39 39 40 40 40 40 40 40 40 40 39 39 39 40 40 40 40 40 40 40 40 40 40 40 40 39 39 39 40 39 39 39 40 40 40 40 40 40 40 40 40 39 39 39 40 30 30 34 33 40
34 34 34 39 39 39 40 40 40 40 40 40 40 40 40 40 40 40 35 30 30 30 35 40 40 40 40 40 40 40 40 40 40 40 40 40 40 40 40 40 40 40 39 39 39 40 40 40 39 31 31 31 31 40 34 40 40 40 40 40
>I6629V002B06QE length=24 xy=0716_1988 region=2 run=R_2014_12_30_12_21_21_
40 40 40 40 40 40 40 40 40 40 40 40 40 34 34 34 34 40 40 40 40 40 40 40
>I6629V002B06SF length=363 xy=0716_2061 region=2 run=R_2014_12_30_12_21_21_
40 40 40 40 40 39 39 39 40 40 40 40 40 40 40 40 40 40 40 40 40 40 40 40 40 40 40 40 40 40 40 39 39 39 40 40 40 39 39 39 40 40 40 40 40 40 40 40 40 40 40 40 40 40 39 39 39 40 40 40
40 40 40 40 40 40 40 40 40 40 40 40 39 39 39 40 40 40 40 34 34 34 34 40 40 40 40 40 40 40 40 40 40 40 40 40 40 40 40 40 40 40 40 39 39 39 40 40 40 35 35 35 40 40 40 40 40 40 40 40
40 40 40 40 40 40 40 40 40 34 34 34 34 40 40 40 40 40 39 39 39 39 40 40 39 39 39 40 40 40 40 40 40 40 40 40 40 40 40 39 39 39 40 40 40 40 40 40 40 40 40 40 40 40 40 40 40 40 40 40
40 40 40 40 40 40 40 40 40 40 40 40 40 40 40 40 40 40 40 40 40 40 40 40 40 40 39 39 39 40 40 40 40 40 40 40 40 40 40 40 40 40 40 39 39 39 39 40 40 40 40 36 36 36 36 36 39 39 26 26
26 26 39 29 40 40 40 40 40 40 40 40 40 40 40 40 40 40 40 40 39 39 39 40 40 40 40 40 40 40 40 40 40 40 40 40 40 40 40 39 39 39 40 40 39 39 34 34 34 35 35 40 40 40 40 36 34 33 34 25
25 25 23 23 40 40 40 40 40 34 34 35 35 35 33 33 33 33 40 39 39 39 40 40 40 40 40 40 40 40 40 40 40 40 40 40 40 40 40 34 34 30 28 30 31 31 31 29 40 26 23 34 31 31 31 31 39 29 36 40
40 40 40
>I6629V002B06UY length=21 xy=0716_2152 region=2 run=R_2014_12_30_12_21_21_
40 40 39 39 37 38 38 37 30 27 23 20 20 18 18 16 31 25 30 23 15
>I6629V002B06XM length=360 xy=0716_2248 region=2 run=R_2014_12_30_12_21_21_
35 40 40 40 40 30 30 30 38 35 40 34 34 38 36 37 36 36 32 31 32 32 22 24 24 24 24 24 26 36 36 36 36 36 40 40 40 39 39 39 40 40 40 40 40 40 40 40 40 40 40 40 33 33 34 34 40 40 40 40
40 40 40 40 40 40 40 40 40 40 40 40 39 37 37 35 34 34 30 26 21 21 20 40 38 36 38 38 36 36 34 20 21 21 39 39 40 40 40 40 40 40 40 40 40 40 40 40 40 40 40 40 40 40 40 40 40 40 40 40
40 40 40 40 40 40 40 40 40 40 40 23 23 23 23 23 30 35 40 40 40 40 40 40 40 40 40 40 40 40 40 40 40 40 40 40 40 40 40 39 39 39 40 40 40 40 40 40 40 40 40 40 40 40 40 40 40 40 40 40
40 40 40 40 40 40 40 40 40 40 40 40 40 40 40 40 40 40 40 40 40 21 21 21 21 39 40 40 40 40 40 40 40 40 40 40 40 40 40 40 40 40 40 40 40 40 40 40 40 40 40 39 39 39 40 40 40 40 33 34
34 34 40 40 40 30 30 30 39 40 39 39 40 40 40 40 40 40 40 39 30 30 30 40 40 40 40 40 40 40 40 40 40 40 40 39 38 38 35 34 34 39 40 40 40 40 40 40 40 40 40 40 40 40 40 40 40 40 39 39
30 30 30 39 35 34 34 39 40 40 40 40 40 40 40 40 40 40 40 30 30 30 39 39 40 40 40 40 40 40 40 40 40 40 40 40 40 40 40 40 40 40 40 40 40 40 40 40 40 31 31 31 31 40 40 40 40 39 39 39
>I6629V002B06YJ length=361 xy=0716_2281 region=2 run=R_2014_12_30_12_21_21_
40 40 40 40 40 39 39 39 40 40 40 40 40 40 40 40 40 40 40 40 40 40 40 40 40 40 40 40 40 40 40 39 39 39 40 40 40 39 39 39 40 40 40 40 40 40 40 40 40 40 40 40 40 40 40 39 39 39 40 40
40 40 40 40 40 40 40 40 40 40 40 40 39 39 39 40 40 40 40 40 40 40 40 40 40 40 40 40 40 40 40 40 40 40 40 40 40 40 40 40 40 39 39 39 40 40 40 40 40 40 40 40 40 40 40 40 40 40 40 40
40 40 40 40 40 40 40 40 40 40 40 40 40 40 40 40 40 40 40 40 40 40 40 40 40 40 40 40 40 40 40 40 40 40 40 40 40 40 40 39 39 39 40 40 40 40 40 40 40 40 40 40 40 40 40 40 40 40 40 40
40 40 40 40 40 40 40 40 40 40 40 40 40 40 40 40 40 40 40 40 40 40 40 40 40 40 40 40 40 40 40 40 40 40 40 40 40 40 40 40 40 40 40 40 40 40 40 40 40 40 40 38 38 38 39 40 40 40 26 26
26 26 40 35 40 39 37 37 40 40 39 39 40 40 40 40 40 40 40 40 39 39 39 40 40 40 40 40 40 40 40 40 40 40 40 30 30 30 39 39 39 39 40 40 40 40 40 40 40 40 40 40 40 40 40 40 40 40 40 40
33 33 32 32 39 39 35 34 34 40 40 40 40 40 40 40 40 40 40 40 39 39 39 40 40 40 40 40 40 40 40 40 40 40 40 40 40 40 40 40 40 40 40 40 40 40 39 39 39 40 34 34 34 34 40 40 40 40 40 40
40
>I6629V002B0773 length=361 xy=0716_3921 region=2 run=R_2014_12_30_12_21_21_
40 40 40 40 40 39 39 39 40 40 40 40 40 40 40 40 40 40 40 40 40 40 40 40 40 40 40 40 40 40 40 39 39 39 40 40 40 39 39 39 40 40 40 40 40 40 40 40 40 40 40 40 40 40 40 39 39 39 40 40
40 40 40 40 40 40 40 40 40 40 40 40 39 39 39 40 40 40 40 40 40 40 40 40 40 40 40 40 40 40 40 40 40 40 40 40 40 40 40 40 40 39 38 38 39 39 39 40 40 40 40 40 40 40 40 40 40 40 40 40
40 40 40 40 40 40 40 40 40 40 40 40 40 40 40 40 40 40 40 40 40 40 40 40 40 40 40 40 40 40 40 40 40 40 40 40 40 40 40 39 39 39 40 40 40 40 40 40 40 40 40 40 40 40 40 40 40 40 40 40
40 40 40 40 40 40 40 40 40 40 40 40 40 40 40 40 40 40 40 40 40 40 40 40 40 40 40 40 40 40 40 40 40 40 40 40 40 40 40 40 40 40 40 40 40 40 40 40 40 40 40 39 39 39 40 40 40 40 34 34
34 34 40 40 40 39 39 39 40 40 40 40 40 40 40 40 40 40 40 40 39 39 39 40 40 40 40 40 40 40 40 40 40 40 40 40 40 40 40 39 38 38 39 39 37 39 39 34 34 34 34 40 40 40 40 40 40 40 40 40
34 34 34 34 40 40 39 39 39 40 40 40 40 40 40 40 39 39 39 39 40 40 40 40 39 39 39 40 40 40 40 40 39 39 39 40 40 39 34 35 34 33 32 37 36 33 33 32 32 36 29 29 29 29 30 16 35 40 40 40
40
>I6629V002B07AH length=363 xy=0716_2711 region=2 run=R_2014_12_30_12_21_21_
40 40 40 40 40 39 39 39 40 40 40 40 40 40 40 40 40 40 40 40 40 40 40 40 40 40 40 40 40 40 40 39 39 39 40 40 40 39 39 39 40 40 40 40 40 40 40 40 40 40 40 40 40 40 39 39 39 40 40 40
40 40 40 40 40 40 40 40 40 40 40 40 34 34 32 32 40 40 28 28 30 30 30 40 40 40 40 40 39 39 39 40 40 40 40 40 40 40 40 40 39 39 39 40 40 40 40 40 40 39 39 39 40 40 40 40 40 40 40 40
40 40 40 40 40 40 40 40 40 33 33 33 33 40 40 40 40 40 40 40 40 40 40 40 40 40 40 40 40 40 40 40 40 40 40 40 40 40 40 40 40 40 40 40 40 40 40 40 40 40 40 40 40 40 40 40 40 40 40 40
40 40 40 40 40 40 40 40 40 40 40 40 40 40 40 40 40 40 39 39 39 40 40 40 40 40 39 39 39 40 40 40 40 40 40 40 40 40 40 40 40 40 40 40 40 40 40 40 40 40 40 39 39 39 40 40 40 40 34 34
34 34 40 40 40 40 40 40 40 40 40 40 40 40 40 40 40 40 40 40 39 39 39 40 40 40 40 40 40 40 40 40 40 40 40 40 40 40 40 39 39 39 40 40 40 40 38 38 38 39 34 39 39 40 40 39 39 39 40 39
39 39 40 40 40 39 39 39 40 40 40 40 40 40 40 40 40 40 40 40 40 40 40 40 40 40 40 40 40 40 40 40 40 40 40 40 40 40 40 40 40 40 39 39 31 31 34 33 40 23 23 35 31 34 34 33 40 34 40 40
30 30 30
>I6629V002B07BK length=24 xy=0716_2750 region=2 run=R_2014_12_30_12_21_21_
40 40 40 40 40 40 40 40 40 40 40 40 40 34 34 34 34 40 40 40 40 40 40 40
>I6629V002B07EX length=23 xy=0716_2871 region=2 run=R_2014_12_30_12_21_21_
40 40 32 32 32 32 40 40 39 40 40 40 26 26 26 26 39 40 40 40 40 40 40
>I6629V002B07GQ length=361 xy=0716_2936 region=2 run=R_2014_12_30_12_21_21_
40 40 40 40 40 39 39 39 40 40 40 40 40 40 40 40 40 40 40 40 40 40 40 40 40 40 40 40 40 40 40 38 38 38 40 40 40 39 39 39 40 40 40 40 40 40 40 40 40 40 40 40 40 40 40 39 39 39 40 40
40 40 40 40 40 40 40 40 40 40 40 40 39 39 39 40 40 40 40 40 40 40 40 40 40 40 40 40 40 40 40 40 40 40 40 40 40 40 40 40 40 39 39 39 40 40 40 40 40 40 40 40 40 40 40 40 40 40 40 40
40 40 40 40 40 40 40 40 40 40 40 40 40 40 40 40 40 40 40 40 40 40 40 40 40 40 40 40 40 40 40 40 40 40 40 40 40 40 40 39 39 39 40 40 40 40 40 40 40 40 40 40 40 40 40 40 40 40 40 40
40 40 40 40 40 40 40 40 40 40 40 40 40 40 40 40 40 40 40 40 40 40 40 40 40 40 40 40 40 40 40 40 40 40 40 40 40 40 40 40 40 40 40 40 40 40 40 40 40 40 40 39 39 39 40 40 40 40 34 34
33 33 40 34 39 30 30 30 40 40 40 40 40 40 40 40 40 40 40 40 39 39 39 40 40 40 40 40 40 40 40 40 40 40 40 40 40 39 39 30 30 30 35 39 40 40 40 40 40 39 39 36 40 40 40 40 40 40 39 35
26 26 26 26 39 40 40 40 40 40 40 40 40 40 40 40 40 40 40 40 40 40 40 40 40 40 40 40 40 40 40 40 40 40 40 40 40 40 40 39 39 39 39 40 40 40 40 40 40 40 33 33 33 33 40 34 40 40 40 40
40
>I6629V002B07H6 length=362 xy=0716_2988 region=2 run=R_2014_12_30_12_21_21_
40 40 40 40 40 26 26 26 39 40 40 40 40 40 40 40 40 40 40 40 40 40 40 40 40 40 40 40 40 40 40 39 39 39 40 40 40 39 38 38 30 30 30 40 40 40 40 40 40 40 40 40 40 40 39 39 39 40 40 40
40 39 30 30 30 38 39 39 40 40 40 40 31 31 31 31 40 40 40 40 40 40 40 40 40 40 40 40 40 40 40 40 40 40 40 40 40 40 40 30 21 21 21 39 39 40 40 40 40 39 39 39 40 40 40 40 40 40 40 40
40 40 40 40 40 40 40 40 40 34 34 34 34 40 40 40 40 40 39 39 39 39 40 40 40 40 40 40 40 40 40 40 40 40 40 40 40 40 40 39 39 39 40 40 40 40 40 40 40 40 40 40 40 40 40 40 40 40 40 40
40 40 40 40 40 40 40 40 40 40 40 40 40 40 40 40 40 40 40 40 40 40 40 40 40 40 39 39 39 40 40 40 40 40 40 40 40 40 40 40 40 40 40 40 40 40 40 40 40 39 39 38 38 39 40 40 40 40 34 34
34 34 40 40 39 39 39 39 40 39 39 39 39 39 39 40 40 40 40 40 39 39 39 40 40 40 40 40 40 40 40 40 40 40 40 40 40 40 40 36 36 34 40 40 34 34 24 20 20 24 16 28 30 33 33 32 32 21 26 17
20 20 20 24 36 40 38 38 36 36 36 40 40 40 40 40 40 40 40 40 40 40 40 40 40 40 40 40 40 40 40 40 40 40 40 40 40 40 40 40 40 40 39 31 31 33 33 40 34 34 40 34 34 34 32 35 23 35 40 40
40 40
>I6629V002B07I6 length=24 xy=0716_3024 region=2 run=R_2014_12_30_12_21_21_
37 35 35 35 33 21 20 20 20 29 29 29 24 21 19 19 19 19 16 24 23 22 21 24
>I6629V002B07JH length=361 xy=0716_3035 region=2 run=R_2014_12_30_12_21_21_
40 40 40 40 40 26 26 26 26 26 40 40 40 40 40 40 40 40 40 40 40 40 40 40 40 40 40 40 40 40 40 39 39 39 40 40 40 39 39 39 40 40 40 40 40 40 40 40 40 40 40 40 40 40 40 40 40 40 40 40
40 40 40 40 40 40 40 40 40 40 40 40 39 39 39 40 39 39 39 40 40 40 40 40 40 40 40 40 40 40 40 40 40 40 40 39 39 39 40 40 40 40 40 40 40 39 39 39 40 40 40 40 40 40 40 40 40 40 40 40
40 40 40 40 40 40 40 40 40 40 40 40 40 40 40 40 40 40 40 40 40 40 40 40 39 39 39 40 40 40 40 40 40 40 40 40 40 40 40 39 39 39 40 40 40 40 40 40 40 40 40 40 40 40 39 39 39 40 40 40
40 40 40 40 39 39 39 40 40 40 40 40 40 40 40 40 40 40 40 40 40 40 40 40 40 40 40 40 40 40 40 40 40 40 40 40 40 40 40 40 40 40 40 40 40 40 40 40 40 40 40 39 39 39 40 40 40 40 34 34
34 34 40 40 40 39 39 39 40 40 40 40 40 40 40 40 40 40 40 40 39 39 39 40 40 40 40 40 40 40 40 40 40 40 40 40 40 40 40 39 39 39 40 40 40 40 40 40 40 40 40 40 40 40 40 40 40 40 40 40
30 30 30 28 28 40 27 40 39 39 39 39 39 39 39 40 40 40 40 40 40 40 40 40 40 40 40 40 40 40 40 40 40 40 40 40 40 40 40 40 39 39 39 39 40 40 40 40 40 40 32 32 32 31 39 29 40 40 40 40
40
>I6629V002B07JS length=24 xy=0716_3046 region=2 run=R_2014_12_30_12_21_21_
40 40 40 40 40 40 40 40 36 36 36 36 40 19 19 19 19 31 16 25 25 34 39 38
>I6629V002B07KQ length=361 xy=0716_3080 region=2 run=R_2014_12_30_12_21_21_
40 40 40 40 40 40 40 40 40 40 40 40 40 40 40 40 40 40 40 40 40 40 40 40 40 39 39 39 40 40 40 39 39 39 40 40 40 39 39 39 38 38 38 40 40 40 40 40 40 40 40 40 40 40 40 40 34 34 34 34
40 40 40 40 40 40 40 40 40 40 40 40 38 38 38 39 40 39 39 39 39 39 39 40 40 40 40 40 40 40 40 39 39 39 40 40 40 40 40 40 40 39 39 39 40 39 39 39 40 40 40 40 40 40 40 40 40 40 40 40
40 40 40 40 40 40 40 40 40 40 40 40 40 40 40 40 40 40 40 40 40 40 40 40 40 40 40 40 40 40 40 40 40 40 40 40 40 40 40 39 39 39 40 40 40 40 40 40 40 40 40 40 40 40 40 40 40 40 40 40
40 40 40 40 40 40 40 40 40 40 40 40 40 40 40 40 40 40 40 40 40 40 40 40 40 40 40 40 40 40 40 40 40 40 40 40 40 40 40 40 40 40 40 40 39 39 39 40 40 39 39 26 26 26 40 40 40 40 29 29
29 29 40 34 40 39 39 39 40 40 40 40 40 40 40 40 40 40 40 40 39 39 39 40 40 40 40 40 40 40 40 40 40 40 40 40 40 40 40 39 39 39 40 40 40 40 39 39 39 40 40 40 40 40 40 40 40 40 36 30
26 26 26 26 36 36 35 40 40 40 40 40 40 40 40 40 40 40 40 40 40 40 40 40 40 40 40 40 40 40 40 40 40 40 40 34 34 34 34 39 36 36 36 37 38 38 32 36 32 30 24 24 24 24 36 23 36 36 40 40
40
>I6629V002B07LT length=360 xy=0716_3119 region=2 run=R_2014_12_30_12_21_21_
40 40 40 40 40 39 39 39 40 40 40 40 40 40 40 40 40 40 40 40 40 40 40 40 40 40 40 40 40 40 40 39 39 39 40 40 40 39 39 39 40 40 40 40 40 40 40 40 40 40 40 40 40 40 34 34 34 34 40 40
40 40 40 40 40 40 40 40 40 40 40 40 39 39 39 40 34 34 34 34 39 39 39 40 40 40 40 40 40 40 40 39 39 39 40 40 40 40 40 40 40 39 39 39 40 40 40 40 40 40 40 40 40 40 40 40 40 40 40 40
40 40 40 40 40 40 40 40 40 40 40 21 21 21 21 21 39 40 40 40 40 40 40 40 39 39 39 40 40 40 40 40 40 40 40 40 40 40 40 39 39 39 40 40 40 40 40 40 40 40 40 40 40 40 40 40 40 40 40 40
40 40 40 40 40 40 40 40 40 40 40 40 40 40 40 40 40 40 40 40 40 21 21 21 21 30 39 39 39 40 40 40 40 40 40 40 40 40 40 40 40 40 40 40 40 40 40 40 40 40 40 39 39 39 40 40 40 40 34 34
34 34 40 40 40 39 39 39 40 40 40 40 40 40 40 40 40 40 30 30 28 28 28 35 40 40 40 40 40 40 40 40 40 40 40 39 39 39 40 39 39 39 40 40 40 40 40 40 40 40 40 40 40 40 40 39 39 39 40 40
39 39 39 40 40 40 40 40 40 40 40 40 40 40 40 40 40 40 40 40 40 40 40 40 40 40 35 35 34 34 39 40 40 40 40 40 40 40 40 40 40 40 40 40 40 40 40 40 40 33 34 34 33 40 34 40 40 40 40 40
>I6629V002B07OM length=361 xy=0716_3220 region=2 run=R_2014_12_30_12_21_21_
40 40 40 40 40 39 39 39 40 40 40 40 40 40 40 40 40 40 40 40 40 40 40 40 40 40 40 40 40 40 40 39 39 39 40 40 40 39 39 39 40 40 40 40 40 40 40 40 40 40 40 40 40 40 40 39 39 39 40 40
39 39 40 40 40 40 40 40 40 40 40 40 30 30 30 40 40 40 40 40 40 40 40 40 40 40 40 40 40 40 40 40 40 40 40 40 40 40 40 40 40 39 39 39 40 40 40 40 40 40 40 40 40 40 40 40 40 39 39 39
40 40 40 40 40 40 40 40 40 40 40 40 40 40 40 40 40 40 40 40 40 40 40 40 40 40 40 40 40 40 40 40 40 40 40 40 40 40 40 39 39 39 40 40 40 40 40 40 40 40 40 40 40 40 40 40 40 40 40 40
40 40 40 40 40 40 40 40 40 40 40 40 40 40 40 40 40 40 40 40 40 40 40 40 40 40 40 40 40 40 40 40 40 40 40 40 40 40 40 40 40 40 40 40 40 40 40 40 40 40 40 39 39 39 40 40 40 40 34 34
34 34 40 40 40 39 39 39 40 40 40 40 40 40 40 40 40 40 40 40 39 39 39 40 40 40 40 40 40 40 40 40 40 40 40 40 40 40 40 39 39 39 40 40 40 40 40 40 40 40 40 40 40 40 40 40 40 40 40 40
34 34 34 34 40 40 40 40 40 40 40 40 40 40 40 40 40 40 40 40 40 40 40 40 40 40 40 40 40 40 40 40 40 39 39 39 39 39 39 40 39 39 39 40 40 40 40 40 40 40 33 33 34 33 40 34 40 40 40 40
40
>I6629V002B07PA length=334 xy=0716_3244 region=2 run=R_2014_12_30_12_21_21_
40 40 40 40 40 39 39 39 40 40 40 40 40 40 40 40 40 40 38 38 38 38 40 40 38 38 38 38 40 40 40 39 39 39 40 40 40 39 39 39 40 40 39 39 37 37 38 40 40 39 39 40 39 40 40 39 38 39 39 37
39 40 40 40 40 40 40 40 40 40 40 40 39 39 39 40 40 40 40 40 40 40 40 40 40 40 40 40 40 40 40 40 40 40 40 40 40 40 40 40 40 33 33 33 40 40 40 40 40 40 40 40 40 40 40 40 40 40 40 40
40 40 40 40 40 40 40 40 39 39 39 40 40 40 40 40 40 40 40 40 40 40 40 40 40 40 40 40 40 40 40 40 40 40 40 40 40 40 40 39 39 39 40 40 40 40 40 40 40 40 40 40 40 40 40 40 40 40 40 37
37 37 38 37 39 39 40 40 40 40 40 40 40 40 40 40 40 40 40 40 40 40 40 40 40 40 38 38 38 38 40 40 38 37 38 40 40 40 40 40 40 40 40 40 40 40 40 40 40 40 40 39 39 39 32 32 32 37 32 33
33 33 40 26 37 40 40 36 35 39 39 39 40 40 40 40 40 40 40 40 39 39 39 40 40 40 40 40 40 40 40 39 39 39 40 40 40 40 40 40 32 32 32 35 30 27 27 27 36 32 32 32 35 35 40 40 40 40 40 40
34 34 34 33 35 36 35 39 40 40 40 40 40 40 40 36 32 32 32 35 35 35 35 33 36 35 35 32 34 13 13 13 13 15
>I6629V002B07PE length=361 xy=0716_3248 region=2 run=R_2014_12_30_12_21_21_
40 40 40 40 40 38 38 38 40 40 39 39 40 40 39 39 39 34 30 30 30 39 39 40 39 39 39 39 40 40 40 39 39 39 40 40 40 39 39 39 40 40 40 40 35 35 35 40 40 39 39 39 39 39 39 36 34 34 35 29
34 40 40 30 30 30 39 40 40 40 40 40 34 34 34 40 40 40 40 40 40 40 40 40 40 40 40 40 40 40 40 40 40 40 40 40 40 40 40 40 40 39 39 39 40 40 40 40 40 40 40 40 40 40 40 40 40 40 40 40
40 40 40 40 40 40 40 40 40 40 40 40 40 40 40 40 40 40 40 40 40 40 40 40 40 40 40 40 40 40 40 40 40 40 40 40 40 40 40 39 39 39 40 40 40 40 40 40 40 40 40 40 40 40 40 40 40 40 40 40
40 40 40 40 40 40 40 40 40 40 40 40 40 40 40 40 40 40 40 40 40 40 40 40 40 40 40 40 40 40 40 40 40 40 40 40 40 40 40 40 40 40 40 40 40 40 40 40 40 40 40 39 39 39 40 40 39 35 30 30
30 30 39 34 40 39 39 39 40 40 40 40 40 40 40 40 40 40 40 40 39 39 39 40 40 40 40 40 39 39 39 40 40 40 40 40 40 40 40 39 38 38 39 40 40 40 40 40 40 40 40 40 40 40 40 40 40 40 40 40
33 33 33 33 40 40 40 40 40 40 40 40 40 40 40 40 40 40 40 40 40 40 40 40 40 40 40 40 40 40 40 40 40 40 35 34 34 39 39 39 39 39 40 40 40 40 40 40 40 40 33 33 32 32 40 34 40 40 40 39
39
>I6629V002B07QI length=13 xy=0716_3288 region=2 run=R_2014_12_30_12_21_21_
37 35 35 33 30 16 15 13 13 21 26 23 19
>I6629V002B07QZ length=361 xy=0716_3305 region=2 run=R_2014_12_30_12_21_21_
40 40 40 40 40 39 39 39 40 40 40 40 40 40 40 40 40 40 40 40 40 40 40 40 40 40 40 40 40 40 40 39 39 39 40 40 40 39 39 39 40 40 40 40 40 40 40 40 40 40 40 40 40 40 40 30 30 30 40 40
40 40 40 40 40 40 40 40 40 40 40 40 39 39 39 40 40 40 40 40 40 40 40 40 40 40 40 40 40 40 40 40 40 40 40 40 40 40 40 40 40 39 30 30 30 30 39 40 40 40 40 40 40 40 40 40 40 40 40 40
40 40 40 40 40 40 40 40 40 40 40 40 40 40 40 40 40 40 40 40 40 40 40 40 40 40 40 40 40 40 40 40 40 40 40 40 40 40 40 39 39 39 40 40 40 40 40 40 40 40 40 40 40 40 40 40 40 40 40 40
40 40 40 40 40 40 40 40 40 40 40 40 40 40 40 40 40 40 40 40 40 40 40 40 40 40 40 40 40 40 40 40 40 40 40 40 40 40 40 40 40 40 40 40 40 40 40 40 40 40 40 30 30 30 40 40 40 40 34 34
34 34 40 40 40 38 38 38 39 40 40 40 40 40 40 40 40 40 40 40 39 39 39 40 40 40 40 40 40 40 40 40 40 40 40 40 40 40 40 30 30 26 30 35 34 40 40 40 40 30 30 30 35 35 40 40 40 40 40 40
34 34 34 34 40 40 40 40 40 40 40 40 40 40 40 40 40 40 40 40 40 40 40 40 40 40 40 40 40 40 40 40 40 40 39 39 39 40 40 40 40 40 40 40 40 40 40 40 40 40 34 34 34 34 40 34 40 40 40 40
40
>I6629V002B07SV length=361 xy=0716_3373 region=2 run=R_2014_12_30_12_21_21_
40 40 40 40 39 23 23 23 23 23 40 40 40 40 40 40 40 40 40 40 40 40 40 40 40 40 40 40 40 40 40 39 39 39 40 40 40 39 39 39 40 40 40 40 40 40 40 40 40 40 40 40 40 40 40 39 39 39 40 40
40 40 40 40 40 40 40 40 40 40 40 40 39 39 39 40 39 39 39 40 40 40 40 40 40 40 40 40 40 40 40 40 40 40 40 40 40 40 40 40 40 39 39 39 40 40 40 40 40 40 40 40 40 40 40 40 40 40 40 40
40 40 40 40 40 40 40 40 40 40 40 40 40 40 40 40 40 40 40 40 40 40 40 40 40 40 40 40 40 40 40 40 40 40 40 40 40 40 40 39 39 39 40 40 40 40 40 40 40 40 40 40 40 40 35 34 34 40 39 39
39 39 40 40 39 39 39 40 40 40 40 40 40 40 40 40 40 40 40 39 39 39 39 40 40 40 40 40 40 40 39 39 39 40 40 40 40 40 40 40 40 40 40 40 40 40 39 39 39 40 40 39 39 39 40 40 40 40 32 32
33 33 40 40 40 39 39 39 40 40 40 40 40 34 34 35 40 40 40 40 39 39 39 40 40 40 40 40 40 40 40 40 40 40 40 40 40 40 40 39 39 39 40 39 34 39 39 40 40 40 40 40 35 35 35 35 40 39 39 39
33 34 34 34 40 40 39 39 39 40 40 40 40 39 39 39 40 30 30 24 39 40 40 40 40 40 40 40 39 39 39 39 40 40 40 40 40 39 39 39 39 39 39 39 39 40 40 40 40 40 33 33 34 34 40 34 40 40 40 40
40
>I6629V002B07TU length=360 xy=0716_3408 region=2 run=R_2014_12_30_12_21_21_
40 40 40 40 40 39 39 39 40 40 40 40 40 40 40 40 40 40 40 40 40 40 40 40 40 40 40 40 40 40 40 39 39 39 40 40 40 39 39 39 40 40 40 40 40 40 40 40 40 40 40 40 40 40 40 40 40 40 40 40
40 40 40 40 40 40 40 40 40 40 40 40 39 38 38 39 32 34 34 34 39 39 39 37 39 39 39 39 40 40 40 26 26 26 39 39 40 40 40 40 40 40 40 40 40 40 40 40 40 40 40 40 40 40 40 40 40 40 40 40
40 40 40 40 40 40 36 38 38 38 36 16 16 16 18 18 18 34 40 22 40 40 40 40 40 40 40 40 40 40 40 40 40 40 40 40 40 40 40 39 39 39 40 40 40 40 40 40 40 40 40 40 40 40 40 40 40 40 40 40
40 40 40 40 40 40 40 40 40 40 40 40 40 40 40 40 40 40 40 40 27 27 27 27 27 40 39 39 39 40 40 40 40 40 40 40 40 40 40 40 40 40 40 40 40 40 40 40 40 40 40 39 39 39 40 40 40 40 30 30
30 30 40 34 40 39 38 34 35 28 34 34 40 40 40 40 40 40 40 40 39 39 39 40 40 40 40 40 40 40 40 40 40 40 40 39 39 39 40 39 39 39 40 40 40 40 40 40 40 40 40 40 38 36 30 28 30 28 28 28
24 24 24 40 40 40 40 40 40 40 40 40 40 40 40 40 40 40 40 40 40 40 40 40 40 40 39 39 39 39 40 40 40 40 40 40 40 40 40 40 40 40 40 40 40 40 40 40 40 32 32 33 31 26 13 26 35 40 34 34
>I6629V002B07VQ length=24 xy=0716_3476 region=2 run=R_2014_12_30_12_21_21_
40 40 40 40 40 40 40 40 40 40 40 39 38 20 20 20 20 38 29 40 40 38 34 34
>I6629V002B07WI length=326 xy=0716_3504 region=2 run=R_2014_12_30_12_21_21_
40 40 40 40 40 39 39 39 40 40 40 40 40 40 40 40 40 40 38 38 38 38 29 29 29 30 29 29 33 40 40 39 39 39 40 40 40 39 39 39 40 40 40 40 40 40 40 40 40 40 40 40 40 40 40 35 35 35 35 35
38 40 40 40 40 40 40 40 40 40 40 40 26 26 26 38 40 40 40 40 40 40 40 38 38 34 35 33 40 38 38 38 38 38 37 37 40 40 40 40 40 39 38 38 38 38 40 40 40 40 40 40 40 40 40 40 40 40 40 40
40 40 40 40 40 40 40 40 40 40 38 37 37 38 35 35 35 35 32 32 33 33 33 33 33 33 33 40 40 40 40 40 40 40 40 40 40 40 40 39 39 39 38 38 38 40 40 40 40 33 33 33 38 38 40 40 40 40 40 37
35 37 40 40 37 37 37 29 29 29 29 29 37 40 40 40 40 40 38 40 37 33 33 33 35 35 33 24 24 24 35 24 24 25 25 40 40 40 40 40 40 40 40 40 40 40 40 40 40 40 40 39 39 39 40 40 40 40 32 32
31 31 38 27 40 39 39 39 40 40 40 40 40 38 38 38 40 40 40 39 37 37 36 40 40 40 35 33 32 35 29 28 28 27 38 40 36 36 35 33 33 33 30 34 25 28 26 26 26 21 21 23 27 34 33 28 28 28 28 38
28 29 28 28 38 38 29 29 29 38 38 35 29 28 28 35 40 40 40 36 30 27 31 30 33 32
>I6629V002B07X5 length=24 xy=0716_3563 region=2 run=R_2014_12_30_12_21_21_
40 40 40 40 40 40 40 40 40 40 40 40 40 34 34 34 34 40 40 40 40 40 40 40
>I6629V002B07Z0 length=15 xy=0716_3630 region=2 run=R_2014_12_30_12_21_21_
28 27 26 26 26 19 14 14 12 18 19 25 25 22 22
>I6629V002B0802 length=350 xy=0717_0868 region=2 run=R_2014_12_30_12_21_21_
40 40 40 40 40 21 21 21 38 40 40 40 40 40 40 40 40 40 40 40 40 40 39 39 39 39 40 40 40 40 40 39 38 38 39 40 40 39 39 39 40 40 40 40 40 40 40 40 40 40 40 40 40 40 40 39 39 39 40 40
40 40 40 40 40 40 40 40 40 40 40 40 38 30 30 30 40 40 40 40 40 40 40 40 40 40 40 40 40 40 40 40 39 35 34 34 39 39 40 40 40 39 39 39 40 40 40 40 40 40 40 40 40 40 40 40 40 40 40 40
40 40 40 40 40 39 39 39 40 40 40 26 26 26 35 40 40 40 40 40 40 40 40 40 39 39 39 40 40 40 40 40 40 40 40 40 40 40 40 39 39 39 40 40 35 35 35 35 40 40 40 39 39 39 40 40 40 40 40 40
40 40 40 40 40 40 40 40 39 39 39 40 40 40 40 40 40 40 40 40 40 40 40 40 40 35 34 34 40 40 40 40 40 40 40 40 40 40 40 40 40 40 40 40 40 40 40 40 40 40 40 37 37 37 40 40 39 39 27 27
20 20 36 25 36 34 36 33 36 22 30 30 40 40 40 40 40 40 40 36 26 26 26 26 40 29 28 30 36 36 36 36 36 36 40 40 34 34 34 34 34 39 40 40 40 39 39 39 40 40 40 40 40 40 40 40 40 40 40 40
29 29 29 29 40 39 30 26 26 26 30 40 40 40 40 40 40 40 40 40 40 40 39 39 39 40 40 40 40 40 40 40 40 40 39 39 39 40 40 40 40 40 40 37 38 38 36 36 36 33
>I6629V002B0826 length=363 xy=0717_0944 region=2 run=R_2014_12_30_12_21_21_
40 40 40 40 40 39 39 39 40 40 40 40 40 40 40 40 40 40 40 40 40 40 40 40 40 40 40 40 40 40 40 39 39 39 40 40 40 39 39 39 40 40 40 40 40 40 40 40 40 40 40 40 40 40 40 40 40 40 40 40
40 40 40 40 40 40 40 40 40 40 40 40 39 39 39 40 39 39 39 34 34 34 34 40 40 40 40 40 31 31 31 31 38 38 39 40 40 40 40 40 40 40 40 39 39 39 40 40 40 39 39 39 40 40 40 40 40 40 40 40
40 40 40 40 40 40 40 40 40 34 34 34 34 40 40 40 40 40 40 40 40 40 40 40 40 40 40 40 40 40 40 40 40 40 40 40 40 40 40 39 39 39 40 40 40 40 40 40 40 40 40 40 40 40 40 40 40 40 40 40
40 40 40 40 40 40 40 40 40 40 40 40 40 40 40 40 40 40 40 40 40 40 40 40 40 40 39 39 39 40 40 40 40 39 35 35 35 40 40 40 40 40 40 40 40 40 40 40 40 40 40 39 39 39 40 40 40 40 34 34
34 33 40 40 40 40 40 40 40 40 40 40 40 40 40 40 40 40 40 40 39 39 39 40 40 40 40 40 40 40 40 40 40 40 40 40 40 40 40 39 39 39 40 40 39 39 34 34 34 40 40 40 40 40 40 40 40 40 40 28
30 30 28 28 40 40 40 40 40 40 40 39 39 39 40 40 40 40 40 40 40 35 35 34 34 39 40 40 40 40 40 40 40 40 40 40 40 40 40 40 40 40 40 39 31 31 31 31 40 34 34 40 34 34 34 34 40 34 40 40
40 40 40
>I6629V002B082B length=361 xy=0717_0913 region=2 run=R_2014_12_30_12_21_21_
40 40 40 40 40 39 39 39 40 40 40 40 40 40 40 40 39 39 39 39 39 40 40 40 40 39 39 39 40 40 40 39 39 39 40 40 40 39 39 39 40 40 40 40 40 40 40 40 40 40 40 40 40 40 39 23 23 23 23 23
30 30 40 31 40 40 40 40 40 40 40 40 39 39 39 40 34 34 34 34 40 40 40 40 40 40 34 34 35 40 40 39 39 39 40 40 40 40 40 40 39 34 34 35 35 40 40 40 40 40 40 40 40 40 40 40 40 40 40 40
40 40 40 40 40 34 34 34 40 40 40 40 40 40 40 40 40 40 40 40 40 40 40 40 40 40 40 40 40 40 40 40 40 40 40 40 40 40 40 39 39 39 40 40 40 40 35 35 35 40 40 40 39 39 39 39 39 39 40 40
40 40 40 40 40 40 40 40 40 40 40 40 40 40 40 40 40 40 40 40 40 40 40 40 40 40 34 34 34 34 35 34 34 40 40 40 40 40 40 40 40 40 40 40 40 40 34 35 35 40 40 39 39 39 39 39 39 39 32 34
34 32 39 29 39 39 39 39 40 40 40 40 40 40 40 40 40 40 40 40 39 39 39 40 40 40 40 40 40 40 30 30 30 35 39 40 40 40 40 39 39 39 40 40 40 40 40 40 40 40 40 40 39 35 30 30 30 34 34 36
24 24 24 22 31 31 22 22 22 28 35 26 26 25 20 22 22 31 31 26 32 32 30 34 30 39 40 40 40 40 40 40 40 40 40 35 30 30 30 40 40 40 40 40 40 40 39 28 28 30 31 34 34 31 35 23 35 40 40 40
40
>I6629V002B083C length=356 xy=0717_0950 region=2 run=R_2014_12_30_12_21_21_
40 40 40 40 40 25 25 25 25 25 40 40 40 40 40 40 40 40 40 40 40 40 40 40 40 40 40 40 40 40 40 39 39 39 40 40 40 38 38 38 39 39 39 40 40 40 40 40 40 40 40 40 40 40 40 40 40 40 40 40
40 40 40 40 40 40 40 40 40 40 40 40 39 39 39 40 34 34 32 32 30 30 30 40 40 40 40 40 39 39 39 38 38 38 39 39 40 40 40 40 40 40 40 40 40 34 34 34 40 40 40 40 40 40 40 40 40 40 40 40
40 40 40 40 40 39 39 39 40 40 40 39 39 39 40 40 40 40 40 40 40 40 40 40 40 40 40 40 40 40 40 40 40 40 40 39 39 39 40 39 39 39 40 40 40 40 40 40 40 40 40 40 40 40 40 40 40 40 40 40
40 40 40 40 40 40 40 40 39 39 39 39 39 39 39 39 39 40 40 40 40 40 40 30 30 30 39 40 40 40 40 40 40 40 40 40 40 40 40 40 40 40 40 40 40 40 40 39 39 39 39 38 38 38 40 40 40 40 34 34
34 34 40 40 40 39 39 39 30 28 28 27 20 40 40 40 40 40 40 40 31 31 31 31 40 40 40 40 40 40 40 40 40 40 40 39 39 39 39 26 26 26 34 40 40 35 34 30 30 30 34 40 40 40 40 34 35 35 35 40
40 40 39 39 39 40 40 40 40 40 40 40 39 34 34 35 39 40 39 39 39 39 40 40 40 40 40 40 40 40 40 40 40 40 40 40 34 34 34 34 40 40 40 40 40 40 40 40 39 39 39 31 31 31 31 30
>I6629V002B0873 length=25 xy=0717_1121 region=2 run=R_2014_12_30_12_21_21_
40 40 40 40 40 40 40 40 40 40 40 40 40 40 34 34 34 34 40 40 40 40 40 40 40
>I6629V002B0876 length=24 xy=0717_1124 region=2 run=R_2014_12_30_12_21_21_
40 40 40 40 40 40 40 40 40 40 40 40 40 34 34 34 34 40 40 40 40 40 40 40
>I6629V002B08BD length=24 xy=0716_4039 region=2 run=R_2014_12_30_12_21_21_
40 40 40 40 40 38 38 38 37 39 37 37 37 21 21 21 21 36 28 35 35 32 32 32
>I6629V002B08EV length=360 xy=0717_0069 region=2 run=R_2014_12_30_12_21_21_
40 40 40 40 40 39 39 39 40 40 40 40 40 40 40 40 40 40 40 40 40 40 40 40 40 40 40 40 40 40 40 39 39 39 40 40 40 39 39 39 40 40 40 40 40 40 40 40 40 40 40 40 40 40 40 40 40 40 40 40
40 40 40 40 40 40 40 40 40 40 40 40 39 39 39 40 34 34 34 34 39 39 39 40 40 40 40 40 40 40 40 39 39 39 40 40 40 40 40 40 40 40 40 40 40 40 40 40 40 40 40 40 40 40 40 40 40 40 40 40
40 40 40 40 40 40 40 40 40 40 40 21 21 21 21 21 35 40 40 40 40 40 40 40 40 40 40 40 40 40 40 40 40 40 40 40 40 40 40 38 38 38 40 40 40 40 40 40 40 40 40 40 40 40 40 40 40 40 40 40
40 40 40 40 40 40 40 40 40 40 40 40 40 40 40 40 40 40 40 40 40 34 34 34 34 40 40 40 40 40 40 40 40 40 40 40 40 40 40 40 40 40 40 40 40 40 40 40 40 40 40 39 39 39 40 40 40 40 34 34
34 33 40 40 40 39 39 39 40 40 40 40 40 40 40 40 40 40 40 40 39 39 39 40 40 40 40 40 40 40 40 40 39 39 39 38 38 38 40 39 39 39 40 39 37 39 39 40 40 40 40 40 40 40 40 40 40 40 40 40
39 39 39 40 40 40 40 40 40 40 40 40 40 40 40 40 40 40 40 40 40 40 40 40 40 40 39 39 39 39 40 40 40 40 40 40 40 40 40 40 40 40 40 40 40 40 40 40 40 32 34 34 34 40 34 40 40 40 40 40
>I6629V002B08HH length=24 xy=0717_0163 region=2 run=R_2014_12_30_12_21_21_
40 40 40 40 40 40 40 40 40 40 40 40 40 32 32 32 32 40 40 40 40 40 40 40
>I6629V002B08IQ length=24 xy=0717_0208 region=2 run=R_2014_12_30_12_21_21_
40 40 40 40 40 40 40 40 40 40 40 40 40 34 34 34 34 40 40 40 40 40 40 40
>I6629V002B08JL length=360 xy=0717_0239 region=2 run=R_2014_12_30_12_21_21_
40 40 40 40 40 39 39 39 40 40 40 40 40 40 40 40 40 40 40 40 40 40 40 40 40 40 40 40 40 40 40 40 40 40 40 40 40 39 39 39 40 40 40 40 40 40 40 40 40 40 40 40 40 40 40 40 40 40 40 40
40 40 40 40 40 40 40 40 40 40 40 40 39 39 39 40 34 34 34 34 39 39 39 40 40 40 40 40 40 40 40 39 39 39 40 40 40 40 40 40 40 39 39 39 40 40 40 40 40 40 40 40 40 40 40 40 40 40 40 40
40 40 40 40 40 40 38 40 40 38 36 16 14 14 16 16 14 22 26 21 34 36 38 40 40 40 40 40 40 40 40 40 40 40 40 40 40 40 40 39 39 39 40 40 40 40 40 40 40 40 40 40 40 40 40 40 40 40 40 40
40 40 40 40 40 40 40 40 40 40 40 40 40 40 40 40 40 40 40 40 26 26 26 23 23 34 20 20 20 20 26 30 40 40 36 40 40 40 40 40 40 40 40 40 40 40 40 40 40 40 40 39 39 39 40 40 40 39 30 30
30 30 35 29 40 37 37 37 40 40 40 40 40 40 40 40 39 39 39 39 39 39 39 40 40 40 40 40 40 40 40 40 40 40 40 39 39 39 40 39 39 39 40 40 40 40 40 40 40 40 40 40 40 40 30 30 30 40 40 40
39 39 39 40 40 40 40 40 40 40 40 40 40 40 40 40 40 40 40 40 40 40 40 40 40 40 40 40 40 40 40 40 40 40 40 40 40 40 40 40 40 40 40 40 40 40 40 40 40 34 34 34 34 40 40 40 40 40 40 40
>I6629V002B08NQ length=23 xy=0717_0388 region=2 run=R_2014_12_30_12_21_21_
40 40 40 40 40 40 40 40 40 39 39 39 32 34 34 34 40 40 40 40 40 40 40
>I6629V002B08QJ length=361 xy=0717_0489 region=2 run=R_2014_12_30_12_21_21_
40 40 40 40 40 39 39 39 40 40 40 40 40 40 40 40 40 40 40 40 40 40 40 40 40 40 40 40 40 40 40 39 39 39 40 40 40 39 39 39 40 40 40 40 40 40 40 40 40 40 40 40 40 40 40 39 39 39 40 40
40 40 40 40 40 40 40 40 40 40 40 40 39 39 39 40 40 40 40 40 40 40 40 40 40 40 40 40 40 40 40 40 40 40 40 40 40 40 40 40 40 39 39 39 40 40 40 40 40 40 40 40 40 40 40 40 40 40 40 40
40 40 40 40 40 40 40 40 40 40 40 40 40 40 40 40 40 40 40 40 40 40 40 40 40 40 40 40 40 40 40 40 40 40 40 40 40 40 40 39 39 39 40 40 40 40 40 40 40 40 40 40 40 40 40 40 40 40 40 40
40 40 40 40 40 40 40 40 40 40 40 40 40 40 40 40 40 40 40 40 40 40 40 40 40 40 40 40 40 40 40 40 40 40 40 40 40 40 40 40 40 40 40 40 40 40 40 40 40 40 40 39 39 39 40 40 40 40 34 34
34 34 40 40 40 39 39 39 40 40 40 40 40 40 40 40 40 40 40 40 39 39 39 40 40 40 40 40 40 40 40 40 40 40 40 40 40 40 40 39 39 39 40 40 40 40 40 40 40 40 40 40 40 40 40 40 40 40 40 40
34 34 34 34 40 40 40 40 40 40 40 40 40 40 40 40 40 40 40 40 40 40 40 40 40 40 40 40 40 40 40 40 40 40 40 40 40 40 40 40 40 40 40 40 40 40 40 40 40 40 33 33 33 33 40 40 40 40 40 40
40
>I6629V002B08ZK length=23 xy=0717_0814 region=2 run=R_2014_12_30_12_21_21_
40 40 40 40 40 40 38 38 40 36 26 31 19 19 19 19 31 29 40 37 32 32 32
>I6629V002B08ZV length=360 xy=0717_0825 region=2 run=R_2014_12_30_12_21_21_
40 40 40 40 40 39 39 39 40 40 40 40 40 40 40 40 40 40 40 40 40 40 40 40 40 40 40 40 40 40 40 39 39 39 40 40 40 40 40 40 40 40 40 40 40 40 40 40 40 40 40 40 40 40 34 34 34 34 40 40
40 40 40 40 40 40 40 40 40 40 40 40 39 39 39 40 32 32 32 32 39 39 39 40 40 40 40 40 40 40 40 39 39 39 40 40 40 40 40 40 40 40 40 40 40 40 40 40 40 40 40 40 40 40 40 40 40 40 40 40
40 40 40 40 40 40 40 40 40 40 40 22 22 22 22 22 22 40 40 30 40 40 40 40 40 40 40 40 40 40 40 40 40 40 40 40 40 40 40 39 39 39 40 40 40 40 40 40 40 40 40 40 40 40 40 40 40 40 40 40
40 40 40 40 40 40 40 40 40 40 40 40 40 40 40 39 39 39 40 40 28 29 29 29 28 40 26 26 26 40 40 40 40 40 40 40 40 40 40 40 40 40 40 40 40 40 40 40 40 40 40 39 39 39 40 40 40 40 34 34
34 34 40 40 40 39 39 39 40 40 40 40 40 40 40 40 40 40 40 40 39 39 39 40 39 39 39 40 40 40 40 40 40 40 40 38 38 38 40 39 39 39 28 35 28 39 40 40 40 40 40 40 40 40 40 39 34 35 35 35
34 34 34 33 33 33 33 40 40 34 34 40 40 40 40 40 40 40 40 40 40 40 39 39 39 40 40 40 40 40 40 40 40 40 40 40 39 34 35 35 40 40 40 40 39 35 34 34 40 34 34 34 34 40 34 40 40 40 40 40
>I6629V002B092K length=361 xy=0717_2218 region=2 run=R_2014_12_30_12_21_21_
40 40 40 40 40 39 39 39 40 40 40 40 40 40 40 40 40 40 40 40 40 40 40 40 40 40 40 40 40 40 40 39 39 39 40 40 40 39 39 39 40 40 40 40 40 40 40 40 40 40 40 40 40 40 40 39 39 39 40 40
40 40 40 40 40 40 40 40 40 40 40 40 39 39 39 40 40 40 40 40 40 40 40 40 40 40 40 40 40 40 40 40 40 40 40 40 40 40 40 40 40 39 39 39 40 40 40 40 40 40 40 40 40 40 40 40 40 40 40 40
40 40 40 40 40 40 40 40 40 40 40 40 40 40 40 40 40 40 40 40 40 40 39 39 39 39 40 40 40 40 40 40 40 40 40 40 40 40 40 39 39 39 40 40 40 40 40 40 40 40 40 40 40 40 40 40 40 40 40 40
40 40 40 40 40 40 40 40 40 40 40 40 40 40 40 40 40 40 40 40 40 40 40 40 40 40 40 40 40 40 40 40 40 40 40 40 40 40 40 40 40 40 40 40 40 40 40 40 40 40 40 39 39 39 40 40 40 40 33 34
34 34 40 40 40 30 30 30 35 40 40 40 40 40 40 40 40 40 40 40 39 39 39 40 40 40 40 39 39 39 39 39 39 40 40 40 40 40 40 39 39 39 40 40 40 40 40 40 40 40 40 40 40 40 40 40 40 40 40 40
34 34 32 32 40 40 40 40 40 40 40 40 40 40 40 40 40 40 40 40 40 40 40 39 39 39 40 40 40 40 40 40 40 40 40 40 40 40 39 39 39 39 39 40 40 40 40 40 40 40 33 33 32 32 40 34 40 40 40 40
40
>I6629V002B099T length=362 xy=0717_2479 region=2 run=R_2014_12_30_12_21_21_
40 40 40 40 40 40 40 40 40 40 40 40 40 40 40 40 40 40 40 40 40 40 40 40 40 40 39 39 39 40 40 39 39 39 40 40 40 39 39 39 40 40 40 40 40 40 40 40 40 36 36 40 30 30 14 14 14 14 14 14
22 22 33 23 40 36 40 40 40 40 40 40 37 37 37 40 21 21 21 26 23 26 40 40 40 40 40 40 40 40 40 40 40 40 40 38 38 38 39 40 40 40 40 40 40 36 36 36 36 30 26 26 26 26 31 31 40 40 40 40
40 40 40 40 40 40 40 40 40 40 40 40 40 30 30 30 40 40 40 40 40 40 40 40 40 40 40 40 40 40 40 40 40 40 40 40 40 40 40 39 39 39 40 40 40 40 40 40 40 40 40 40 40 40 40 40 40 40 40 40
40 40 40 40 40 40 40 40 40 40 40 40 40 40 40 40 40 40 40 39 35 30 30 30 39 32 34 34 40 40 40 40 40 30 30 30 39 39 30 30 30 40 40 40 40 40 39 39 39 40 40 34 34 34 40 40 40 40 27 27
27 27 40 40 36 34 34 34 40 40 40 40 40 40 40 40 40 40 40 35 26 26 26 35 39 40 40 40 36 36 36 36 38 26 24 24 24 24 24 24 24 29 26 28 27 36 36 38 36 38 40 40 40 40 40 36 36 28 28 28
30 17 17 17 16 16 17 17 17 28 28 17 14 14 14 14 15 15 37 36 28 26 28 28 30 30 30 34 36 36 38 38 37 40 36 36 36 40 30 30 30 34 34 32 36 36 40 40 36 32 33 24 24 24 24 40 26 30 28 24
24 22
>I6629V002B09AK length=361 xy=0717_1210 region=2 run=R_2014_12_30_12_21_21_
40 40 40 40 40 39 39 39 40 40 40 40 40 40 40 40 40 40 40 40 40 39 39 39 39 39 40 40 40 40 40 38 38 38 40 40 40 30 30 30 40 40 40 40 40 40 40 40 40 40 40 40 40 40 39 39 39 40 40 40
40 40 40 40 40 40 40 40 40 40 40 39 34 34 34 40 34 34 34 34 39 39 39 40 40 40 40 40 40 40 40 30 30 30 40 40 40 40 40 40 40 40 40 40 34 34 34 34 40 40 40 40 40 40 40 40 40 40 40 40
40 40 40 40 39 39 39 40 40 40 40 39 39 39 40 40 40 40 40 40 40 40 39 39 39 40 40 40 40 40 40 40 40 40 40 40 40 40 40 39 39 39 40 40 40 40 40 40 40 40 40 40 40 40 40 40 40 40 39 39
39 39 40 40 40 40 40 40 40 40 40 40 40 40 40 40 40 40 40 40 39 39 39 40 40 40 39 39 39 40 40 40 40 40 40 40 40 40 40 40 40 40 40 40 40 40 40 40 40 39 30 28 28 28 30 40 40 40 33 30
30 30 40 40 40 39 39 38 39 40 39 40 40 40 40 40 40 40 40 40 39 39 39 40 40 40 40 40 40 40 40 40 40 40 40 40 40 40 40 39 39 39 40 40 40 40 40 40 40 40 40 40 40 40 40 40 40 40 40 40
40 40 40 40 40 40 40 40 40 40 39 39 39 31 31 31 31 30 30 17 39 39 39 40 40 40 40 40 40 40 40 40 40 40 40 40 40 40 40 40 40 40 40 39 39 39 40 40 40 40 33 34 33 33 35 23 35 35 40 40
40
>I6629V002B09CA length=340 xy=0717_1272 region=2 run=R_2014_12_30_12_21_21_
40 40 40 40 40 39 39 39 40 40 40 40 40 40 40 40 40 40 40 40 40 40 40 40 38 38 30 30 30 38 40 37 37 37 40 40 40 26 26 26 34 40 40 40 40 40 40 40 40 40 40 40 40 40 40 39 39 39 40 40
40 40 40 40 40 40 40 40 40 40 40 40 39 39 39 40 40 40 40 40 40 40 40 40 38 38 34 34 34 38 40 40 40 40 40 40 40 40 40 40 40 34 34 34 34 34 40 40 40 40 40 38 38 38 40 40 40 38 38 38
40 40 40 40 40 40 38 38 38 38 40 40 40 40 40 40 40 40 40 40 40 40 40 40 40 40 40 40 40 40 40 40 40 40 40 40 40 40 40 39 39 39 40 40 40 40 40 40 40 40 40 38 34 34 34 34 34 40 40 40
40 40 40 38 38 38 40 40 40 40 40 40 40 40 40 40 40 40 30 30 30 38 40 40 40 40 40 40 40 40 40 40 40 38 38 38 40 40 40 40 40 40 40 40 40 40 40 40 40 40 34 34 31 31 38 40 40 40 32 32
34 34 40 40 40 39 39 38 38 34 38 40 40 40 40 40 40 39 38 34 30 30 30 34 40 40 40 40 40 40 26 26 28 26 34 40 40 40 40 39 39 39 40 40 40 40 40 40 40 40 38 38 34 34 34 38 38 40 38 38
31 31 31 31 40 40 40 40 39 30 30 30 30 34 33 33 32 29 29 26 26 26 29 29 28 29 27 36 37 32 32 30 32 23 20 14 14 14 12 12
>I6629V002B09CC length=342 xy=0717_1274 region=2 run=R_2014_12_30_12_21_21_
40 40 40 40 40 28 28 28 28 28 40 40 40 40 40 40 40 40 40 40 40 40 40 40 40 39 39 39 40 40 40 39 39 39 40 40 39 38 38 38 39 39 39 40 40 40 40 40 40 40 40 40 40 40 40 40 40 40 40 40
40 40 40 40 40 26 26 26 26 26 40 26 38 38 39 40 39 39 39 34 34 34 34 40 40 39 39 39 40 40 40 40 40 40 40 40 40 40 40 39 39 39 39 40 34 34 34 34 40 40 40 40 40 40 40 40 40 40 40 40
40 40 40 40 40 40 40 40 40 40 40 40 40 40 39 39 39 40 40 40 40 40 40 40 40 40 40 40 40 40 40 40 40 40 40 40 40 40 40 39 39 39 40 40 40 40 40 40 40 40 40 40 40 40 40 40 40 40 40 40
40 40 40 40 40 40 40 40 39 39 39 40 40 40 40 40 40 40 40 40 40 39 39 39 40 40 40 40 40 40 40 40 40 40 40 40 40 40 40 40 40 40 40 40 40 40 40 40 40 40 40 39 39 39 40 40 40 40 33 34
34 34 40 40 40 34 34 34 39 40 40 40 40 40 40 40 40 40 40 40 39 39 39 40 40 40 40 40 40 40 40 40 40 39 39 39 39 40 40 39 39 39 40 40 40 40 40 40 39 39 39 39 30 30 30 39 36 40 40 40
34 34 34 35 28 28 35 39 39 39 40 40 40 40 40 40 40 40 40 40 40 40 39 35 35 35 40 40 40 40 40 40 40 40 40 40 40 39 35 30 26 26
>I6629V002B09CF length=360 xy=0717_1277 region=2 run=R_2014_12_30_12_21_21_
40 40 40 40 40 23 23 23 23 23 38 40 40 40 40 40 40 40 40 37 37 38 29 28 28 28 28 28 37 35 26 28 28 28 35 35 40 39 39 33 34 35 38 40 40 40 40 40 40 40 40 40 40 40 40 40 40 33 33 19
19 19 34 33 33 20 20 20 20 20 36 24 24 36 36 40 36 35 35 29 29 29 28 34 38 40 36 36 36 36 35 22 24 24 33 33 32 33 40 38 38 38 38 38 33 34 34 34 40 40 37 40 40 40 40 40 40 40 38 38
38 38 40 38 38 38 38 40 40 40 40 33 33 33 40 40 40 40 40 40 40 40 40 40 40 40 40 38 37 38 38 40 35 28 28 28 28 40 35 24 24 24 33 33 40 40 40 40 39 37 38 38 38 38 40 40 40 40 40 40
40 40 40 40 40 40 40 40 40 40 40 40 40 40 40 39 39 40 37 37 37 38 38 38 32 33 33 33 35 35 33 33 33 40 40 40 40 40 40 40 40 40 40 40 40 38 38 38 40 40 38 38 38 38 40 40 40 40 34 34
33 32 40 32 40 39 39 39 38 34 38 38 38 40 40 40 40 40 40 39 33 33 39 40 33 33 35 33 40 38 38 38 40 40 40 40 40 40 40 33 25 25 21 29 36 38 38 38 35 38 38 40 40 40 40 33 33 35 35 35
39 39 39 40 40 34 38 38 38 40 40 40 40 40 40 40 40 40 38 38 38 40 35 35 35 38 36 33 29 29 34 33 29 19 16 16 16 16 22 26 35 22 20 20 20 36 29 34 33 23 23 24 23 19 13 19 22 38 34 34
>I6629V002B09JN length=24 xy=0717_1537 region=2 run=R_2014_12_30_12_21_21_
39 39 39 40 40 40 40 40 40 40 40 40 40 34 34 34 34 40 40 40 40 40 40 40
>I6629V002B09OK length=361 xy=0717_1714 region=2 run=R_2014_12_30_12_21_21_
40 40 40 40 40 39 39 39 40 40 40 40 40 40 40 40 40 40 40 40 40 40 40 40 40 40 40 40 40 40 40 39 39 39 40 40 40 39 39 39 40 40 40 40 40 40 40 40 40 40 40 40 40 40 40 39 39 39 40 40
40 40 40 40 40 40 40 40 40 40 40 40 39 39 39 40 40 40 40 40 40 40 40 40 40 40 40 40 40 40 40 40 40 40 40 40 40 40 40 40 40 39 39 39 40 40 40 40 40 40 40 40 40 40 40 40 40 40 40 40
40 40 40 40 40 40 40 40 40 40 40 40 40 40 40 40 40 40 40 40 40 40 40 40 40 40 40 40 40 40 40 40 40 40 40 40 40 40 40 39 39 39 40 40 40 40 40 40 40 40 40 40 40 40 40 40 40 40 40 40
40 40 40 40 40 40 40 40 40 40 40 40 40 40 40 40 40 40 40 40 40 40 40 40 40 40 40 40 40 40 40 40 40 40 40 40 40 40 40 40 40 40 40 40 40 40 40 40 40 40 40 39 39 39 40 40 40 40 34 34
34 34 40 40 40 39 39 39 40 40 40 40 40 40 40 40 40 40 40 40 39 39 39 40 40 40 40 40 40 40 40 40 40 40 40 40 40 40 40 39 39 39 40 40 40 40 40 40 40 40 40 40 40 40 40 40 40 40 40 40
30 30 30 30 40 40 40 40 40 40 40 40 40 40 40 40 40 40 40 40 40 40 40 40 40 40 40 40 40 40 40 40 40 39 39 39 39 39 39 39 39 40 40 40 40 40 40 40 40 40 32 32 34 34 40 34 40 40 40 40
40
>I6629V002B09P0 length=361 xy=0717_1766 region=2 run=R_2014_12_30_12_21_21_
40 40 40 40 40 39 39 39 40 40 40 40 40 40 40 40 40 40 40 40 40 40 40 40 40 40 40 40 40 40 40 39 39 39 40 40 40 39 39 39 40 40 40 40 40 40 40 40 40 40 40 40 40 40 40 39 39 39 40 40
40 40 40 40 40 40 40 40 40 40 40 40 39 39 39 40 40 40 40 40 40 40 40 40 40 40 40 40 40 40 40 40 40 40 40 40 40 40 40 40 40 39 39 39 40 40 40 40 40 40 40 40 40 40 40 40 40 40 40 40
40 40 40 40 40 40 40 40 40 40 40 40 40 40 40 40 40 40 40 40 40 40 40 40 40 40 40 40 40 40 40 40 40 40 40 40 40 40 40 39 39 39 40 40 40 40 40 40 40 40 40 40 40 40 40 40 40 40 40 40
40 40 40 40 40 40 40 40 40 40 40 40 40 40 40 40 40 40 40 40 40 40 40 40 40 40 39 39 39 40 40 40 40 40 40 40 40 40 40 40 40 40 40 40 40 40 40 40 40 40 40 39 39 39 40 40 40 40 31 31
31 31 40 34 40 38 38 38 40 40 40 40 40 40 40 40 40 40 40 40 39 39 39 40 40 40 40 40 40 40 40 40 40 40 40 40 40 40 40 39 39 39 40 40 37 39 39 40 40 40 40 40 40 40 40 40 40 40 40 40
34 34 34 33 40 39 39 39 39 40 40 40 40 40 40 39 35 34 34 40 40 40 40 40 40 40 40 40 40 40 40 40 40 40 40 40 40 40 39 39 39 40 37 40 38 35 36 37 37 28 17 17 17 17 22 16 32 36 31 29
29
>I6629V002B09RC length=361 xy=0717_1814 region=2 run=R_2014_12_30_12_21_21_
40 40 40 40 40 39 39 39 40 40 40 40 40 40 40 40 40 40 40 40 40 40 38 38 38 38 40 40 40 40 40 39 39 39 40 40 40 39 39 39 40 40 40 40 40 40 40 40 40 40 40 40 40 40 40 31 30 30 38 35
40 40 40 40 40 38 38 38 40 40 40 40 39 39 39 40 40 40 40 40 38 38 38 40 40 40 40 40 33 34 33 33 38 40 40 40 40 40 40 35 38 25 25 25 33 33 38 32 33 33 38 40 40 40 40 40 39 40 40 40
33 33 33 40 40 40 40 40 40 40 40 26 26 26 40 40 40 40 38 38 38 38 40 40 40 40 40 40 40 40 40 40 40 40 40 40 40 40 40 39 39 39 40 40 40 30 31 30 40 40 40 40 37 35 35 35 40 40 35 35
33 33 33 37 33 33 33 40 40 40 40 40 40 40 40 40 40 40 40 40 40 40 40 40 40 40 40 40 40 40 40 40 40 40 40 40 40 40 40 40 40 40 40 38 38 38 40 40 40 40 40 36 36 36 40 40 35 28 20 20
20 20 35 29 40 33 33 33 36 30 36 38 36 35 33 32 33 26 22 21 16 14 14 19 24 32 32 33 21 19 21 21 23 28 28 28 28 34 35 33 33 36 35 40 26 33 33 38 35 32 32 33 34 33 36 26 28 23 23 23
23 23 24 24 34 35 34 36 36 35 35 32 32 33 38 40 40 40 36 36 26 27 28 35 32 33 33 33 33 35 35 36 36 32 33 33 38 27 27 22 20 20 36 36 40 40 40 36 36 40 31 33 31 31 40 30 40 40 33 32
32
>I6629V002B09RG length=313 xy=0717_1818 region=2 run=R_2014_12_30_12_21_21_
40 40 40 40 40 39 39 39 40 40 40 40 40 40 40 40 40 40 40 40 40 40 38 38 37 37 39 39 39 39 39 39 39 39 39 39 39 39 39 39 39 39 39 39 39 39 39 39 39 36 37 36 36 39 32 32 32 32 39 37
39 39 39 39 39 39 39 39 38 38 38 36 34 34 34 35 23 23 23 23 32 32 36 28 38 38 38 38 33 33 33 39 39 39 33 33 33 39 39 39 39 39 39 39 39 39 39 39 39 39 39 39 39 39 39 39 39 29 25 24
24 29 31 35 33 35 30 27 28 28 25 23 12 12 12 12 12 12 19 27 26 26 26 26 35 35 37 39 39 39 39 39 39 39 39 39 39 39 39 39 39 39 39 39 39 39 39 33 33 33 33 39 29 29 29 33 33 36 38 39
39 39 39 39 39 39 24 24 24 36 39 36 36 36 36 35 35 28 28 24 24 23 30 14 14 14 14 12 19 21 23 26 35 35 35 35 36 38 38 36 35 35 35 36 36 38 39 39 38 26 26 26 39 39 39 39 39 39 31 31
31 32 33 33 32 35 21 31 26 26 26 31 25 36 35 33 32 33 33 33 33 33 21 17 17 17 21 33 35 30 30 29 33 33 33 33 33 39 31 31 31 31 31 31 31 27 36 27 38 35 33 33 33 21 21 21 24 24 20 18
14 14 14 21 21 18 17 19 18 18 23 18 18
>I6629V002B09T7 length=60 xy=0717_1917 region=2 run=R_2014_12_30_12_21_21_
40 40 40 40 39 39 39 39 40 40 40 40 40 40 40 40 40 40 40 40 40 40 40 40 37 37 37 37 37 37 37 23 23 23 37 32 37 27 27 27 34 37 37 37 37 35 33 32 32 32 29 28 21 21 13 11 11 11 11 11
>I6629V002B09TE length=26 xy=0717_1888 region=2 run=R_2014_12_30_12_21_21_
35 33 20 20 20 20 20 20 20 27 29 28 29 29 19 19 19 17 18 15 17 17 18 19 17 17
>I6629V002B09TY length=170 xy=0717_1908 region=2 run=R_2014_12_30_12_21_21_
35 33 35 35 35 21 21 21 34 37 36 34 36 35 35 35 34 35 36 37 37 37 37 37 37 37 37 37 35 35 35 30 30 30 35 29 25 21 18 18 28 27 33 33 33 32 24 23 24 27 31 32 32 31 24 18 19 19 19 19
19 23 19 19 19 23 29 33 33 33 35 35 26 26 25 25 29 23 24 19 19 17 17 13 13 14 14 17 17 14 14 14 14 23 23 24 32 27 32 32 35 37 37 35 34 34 37 37 37 34 34 34 37 25 25 25 32 32 32 32
33 33 30 28 26 24 25 24 26 27 19 11 11 11 11 11 12 14 17 18 18 22 24 21 21 23 23 19 19 19 23 27 28 30 30 23 24 19 19 19 19 19 19 23 21 21 21 22 13 13
>I6629V002B0A3U length=362 xy=0706_1960 region=2 run=R_2014_12_30_12_21_21_
40 40 40 40 40 36 39 39 40 35 38 38 38 38 38 39 36 38 33 27 22 22 27 34 40 26 26 26 26 39 40 40 39 39 39 40 40 40 39 39 39 40 40 40 39 35 35 35 40 40 40 40 40 39 39 39 35 26 26 26
25 30 40 40 34 34 33 36 40 40 40 40 40 26 26 26 39 40 40 40 40 40 40 40 40 40 40 40 40 40 40 40 40 40 40 40 40 40 40 40 39 39 30 30 30 30 30 40 40 40 40 40 40 40 40 40 40 40 40 40
40 40 40 40 40 40 40 40 40 40 40 40 40 40 40 40 40 40 40 40 40 40 40 40 40 40 40 40 40 40 40 40 40 40 40 40 40 40 40 40 39 39 39 40 40 40 40 40 40 40 40 40 40 40 40 40 40 40 40 40
40 40 40 40 40 40 40 40 40 40 40 40 40 40 40 40 40 40 40 40 40 40 40 40 40 40 40 40 40 40 40 40 40 40 40 40 40 40 40 40 40 40 40 40 40 40 40 40 40 40 40 40 34 34 34 40 40 34 34 20
20 27 27 30 29 40 37 39 37 40 40 40 40 40 40 40 40 40 40 40 40 39 39 39 40 40 40 40 40 40 40 40 40 40 35 35 34 39 40 40 39 39 39 40 40 37 39 39 40 40 40 40 40 40 40 40 40 40 39 39
39 29 29 29 29 40 39 39 39 40 40 40 40 40 40 40 40 40 40 40 40 40 40 40 40 40 40 40 40 40 40 40 40 40 39 39 34 34 30 30 30 34 40 40 40 40 40 40 40 39 39 31 31 31 31 40 34 40 40 40
40 40
>I6629V002B0A78 length=24 xy=0706_2118 region=2 run=R_2014_12_30_12_21_21_
40 40 40 40 40 40 40 40 40 40 40 40 40 34 34 34 34 40 40 40 40 40 40 40
>I6629V002B0AAH length=24 xy=0706_0903 region=2 run=R_2014_12_30_12_21_21_
40 40 40 40 40 30 30 30 30 40 40 40 39 28 28 28 28 38 29 40 32 33 28 28
>I6629V002B0AAW length=24 xy=0706_0918 region=2 run=R_2014_12_30_12_21_21_
40 40 40 40 40 40 40 40 40 40 40 40 40 34 34 34 34 40 40 40 40 40 40 40
>I6629V002B0AFJ length=68 xy=0706_1085 region=2 run=R_2014_12_30_12_21_21_
29 28 24 24 27 23 18 19 19 24 24 24 24 24 30 30 27 25 25 20 20 20 32 33 33 33 33 33 32 23 24 23 23 23 23 30 15 19 15 15 15 19 24 30 30 30 30 30 32 32 33 33 33 33 33 33 28 25 23 19
17 19 23 23 24 26 17 18
>I6629V002B0AH3 length=365 xy=0706_1177 region=2 run=R_2014_12_30_12_21_21_
37 32 32 32 38 22 22 22 26 30 36 38 38 38 32 27 20 21 21 33 39 40 38 36 36 36 36 36 36 31 30 18 18 18 22 21 28 16 16 16 29 35 36 36 32 32 32 32 32 39 39 40 40 40 40 36 35 35 37 39
40 40 33 33 33 36 39 39 37 37 40 38 33 33 30 26 18 18 18 26 36 27 19 20 20 22 19 35 35 31 31 29 29 31 28 21 23 23 22 38 38 38 33 33 33 40 39 40 39 40 40 40 40 40 40 40 33 33 33 35
35 38 38 40 39 39 36 33 33 33 33 39 40 40 40 40 40 40 40 37 37 40 40 40 40 40 40 40 40 40 40 40 40 40 40 40 29 29 29 36 35 35 35 36 35 35 38 32 32 32 35 38 37 37 37 36 36 36 36 36
36 36 39 40 39 40 40 40 40 33 33 33 37 37 40 40 37 37 38 40 40 40 40 40 40 40 40 40 40 40 40 40 40 40 40 40 40 40 40 40 33 33 33 33 37 33 23 23 23 35 36 36 28 28 28 31 33 29 30 16
16 16 14 20 17 30 28 25 25 25 19 25 25 29 32 35 35 36 33 30 21 18 18 18 26 26 30 36 35 35 35 27 27 27 35 40 40 38 38 36 30 21 21 19 27 29 33 26 25 20 20 18 26 30 29 30 25 15 15 15
21 21 36 23 23 21 21 31 30 30 30 32 27 27 26 30 30 30 29 29 32 32 27 19 19 21 30 30 30 26 20 20 20 25 36 31 24 24 25 29 32 19 20 20 17 17 21 25 26 26 30 26 21 20 19 19 19 19 25 17
32 32 29 29 29
>I6629V002B0AHK length=24 xy=0706_1158 region=2 run=R_2014_12_30_12_21_21_
40 40 40 40 40 40 39 39 39 40 40 40 40 34 34 34 34 40 40 40 40 40 40 40
>I6629V002B0AKY length=24 xy=0706_1280 region=2 run=R_2014_12_30_12_21_21_
40 40 39 39 39 34 34 34 34 40 40 40 40 33 33 33 33 40 29 39 39 38 34 34
>I6629V002B0ALK length=24 xy=0706_1302 region=2 run=R_2014_12_30_12_21_21_
40 40 40 40 40 40 40 40 40 40 40 40 40 34 34 34 34 40 40 40 40 40 40 40
>I6629V002B0AQ5 length=361 xy=0706_1503 region=2 run=R_2014_12_30_12_21_21_
40 40 40 34 34 21 21 21 21 21 39 39 39 39 40 40 40 40 40 40 40 40 40 40 40 40 40 40 40 40 40 40 40 40 40 40 40 39 39 39 39 39 39 40 40 40 40 40 40 40 39 39 39 39 40 40 40 40 40 40
40 40 40 40 40 40 40 40 40 40 40 40 34 34 34 40 33 34 29 29 21 21 21 37 40 40 40 40 40 40 40 39 39 39 40 40 40 40 40 40 40 40 39 39 39 40 40 40 40 40 40 40 40 40 40 40 40 40 40 40
40 40 40 40 40 39 39 39 40 40 40 40 40 40 40 40 40 40 40 40 40 40 39 39 21 21 21 35 39 40 40 40 40 40 40 40 40 40 40 39 39 39 40 40 40 40 40 40 40 40 40 40 40 40 39 39 39 40 40 40
40 40 40 40 40 40 40 40 40 40 40 40 40 40 40 40 40 40 40 40 40 40 40 40 40 40 40 40 40 40 40 40 40 40 40 40 40 40 40 40 40 40 40 40 39 39 39 40 40 40 40 39 39 39 40 40 40 40 34 34
34 34 40 40 40 38 38 38 40 40 40 40 39 34 34 35 40 40 40 35 34 34 37 40 40 40 39 30 30 30 39 40 40 35 35 34 34 40 40 39 39 39 40 40 40 40 40 40 40 40 40 40 40 40 40 40 40 40 40 40
34 34 34 34 34 34 34 40 40 40 39 39 39 40 40 40 40 40 40 40 40 35 35 35 40 40 40 40 40 40 40 40 40 40 40 40 40 40 40 40 40 40 40 40 40 40 40 40 40 40 32 32 34 32 39 29 39 40 40 40
40
>I6629V002B0AQV length=24 xy=0706_1493 region=2 run=R_2014_12_30_12_21_21_
40 40 40 40 40 40 40 40 40 40 40 40 40 34 34 34 34 40 40 40 40 40 40 40
>I6629V002B0ARD length=23 xy=0706_1511 region=2 run=R_2014_12_30_12_21_21_
40 40 40 40 40 40 40 40 40 40 40 40 34 34 34 34 40 40 40 40 40 40 40
>I6629V002B0AUI length=24 xy=0706_1624 region=2 run=R_2014_12_30_12_21_21_
40 40 40 40 40 40 40 40 40 40 40 40 40 32 32 32 32 40 40 40 40 40 40 40
>I6629V002B0AXT length=24 xy=0706_1743 region=2 run=R_2014_12_30_12_21_21_
40 40 40 40 40 40 40 40 40 40 40 40 40 34 34 34 34 40 40 40 40 40 40 40
>I6629V002B0B1T length=360 xy=0706_3183 region=2 run=R_2014_12_30_12_21_21_
40 40 40 40 40 26 26 26 26 26 40 40 40 40 40 40 40 40 40 40 40 40 40 40 40 40 40 40 40 40 40 39 39 39 40 40 40 39 39 39 39 39 39 40 40 40 40 40 40 40 40 40 40 40 40 40 40 40 40 40
40 40 40 40 40 30 30 30 30 30 40 40 39 39 39 40 40 40 40 40 40 40 40 40 40 40 40 40 40 40 40 40 40 40 40 40 40 40 40 40 40 40 40 40 40 40 40 40 40 40 40 40 40 40 40 40 40 40 40 40
40 40 40 40 40 40 40 40 40 40 40 40 40 40 40 40 40 40 40 40 40 40 40 40 40 40 40 40 40 40 40 40 40 40 40 40 40 40 40 39 39 39 40 40 40 40 40 40 40 40 40 40 40 40 40 40 40 40 40 40
40 40 40 40 40 40 40 40 40 40 40 40 40 40 40 40 40 40 40 40 40 40 40 40 40 40 40 40 40 40 40 39 39 39 39 40 40 40 40 40 40 40 40 40 40 40 40 40 40 40 39 30 30 30 39 40 40 40 33 33
33 33 40 40 40 38 38 38 40 40 40 40 40 40 40 40 40 40 40 40 39 39 39 40 40 40 40 40 40 40 40 40 40 40 40 40 40 40 35 34 34 34 35 40 40 40 40 40 40 40 39 39 39 40 40 40 40 40 40 40
40 40 40 40 40 40 40 40 40 40 40 40 40 40 40 40 40 40 40 40 40 40 40 39 39 39 40 40 40 40 40 40 40 40 40 40 40 40 40 40 40 40 40 40 40 40 40 40 40 32 32 33 33 40 40 40 40 40 39 39
>I6629V002B0B56 length=24 xy=0706_3340 region=2 run=R_2014_12_30_12_21_21_
40 40 40 40 40 40 40 40 40 40 40 40 40 34 34 34 34 40 40 40 40 40 40 40
>I6629V002B0B5G length=148 xy=0706_3314 region=2 run=R_2014_12_30_12_21_21_
39 37 37 37 39 26 26 26 33 39 39 37 39 40 40 39 37 37 37 37 37 37 37 37 23 23 21 21 21 27 37 37 37 37 37 37 37 37 37 37 37 37 37 37 35 33 27 27 25 24 26 19 13 11 11 11 11 11 11 13
16 12 12 12 12 17 18 23 28 28 28 20 20 18 17 11 11 11 18 22 13 13 13 13 16 16 16 14 12 12 12 12 20 20 16 16 16 16 16 22 24 21 21 21 23 19 18 19 19 19 23 23 30 27 27 27 27 19 19 19
27 33 31 29 29 27 27 19 19 19 30 27 19 17 11 11 11 25 25 18 17 11 11 11 11 11 11 13
>I6629V002B0B8Z length=358 xy=0706_3441 region=2 run=R_2014_12_30_12_21_21_
40 40 40 40 40 39 39 39 40 40 40 40 40 40 40 40 40 40 40 40 40 40 40 40 40 40 40 40 40 40 40 39 39 39 40 40 40 38 38 38 40 40 40 40 40 40 40 40 40 40 40 40 40 40 40 39 39 39 40 40
40 40 40 40 40 40 40 40 40 40 40 40 40 40 40 40 40 40 40 40 40 40 40 40 40 40 40 40 40 40 40 40 40 40 40 40 40 40 40 40 40 39 39 39 40 40 40 40 40 40 40 40 40 40 40 40 40 40 40 40
40 40 40 40 40 40 40 40 40 40 40 40 40 40 40 40 40 40 40 40 40 40 40 40 40 40 40 40 40 40 40 40 40 40 40 40 40 40 40 39 39 39 40 40 40 40 40 40 40 40 40 40 40 40 40 40 40 40 40 40
40 40 40 40 40 40 40 40 40 40 40 40 40 40 40 40 40 40 40 40 40 40 40 40 40 40 40 40 40 40 40 39 39 39 40 40 40 40 39 30 30 30 40 40 40 40 40 40 40 40 40 40 39 39 39 40 40 40 40 33
33 33 33 40 40 40 39 39 39 40 40 40 40 40 40 40 40 40 40 40 40 39 39 39 40 40 40 40 40 40 40 40 40 40 40 40 40 40 40 40 39 39 39 40 40 40 40 40 40 40 40 40 40 40 40 40 40 40 40 40
40 34 34 34 34 40 40 39 39 39 40 40 40 40 40 40 40 40 40 40 39 30 30 30 35 40 40 40 40 40 40 40 40 40 40 40 40 40 40 40 40 40 40 40 40 40 40 40 40 40 40 32 32 32 32 39 29 39
>I6629V002B0BAN length=364 xy=0706_2205 region=2 run=R_2014_12_30_12_21_21_
29 29 30 35 35 16 14 14 14 22 17 33 29 22 14 13 13 14 20 23 34 31 22 22 18 18 22 27 22 13 13 13 13 13 22 15 22 13 13 13 18 27 27 23 23 27 23 23 27 22 18 16 13 13 11 12 19 19 19 19
17 25 32 35 36 36 36 33 35 35 36 36 31 31 31 35 31 31 31 40 40 40 40 40 40 40 40 39 39 39 37 39 39 33 33 29 37 40 40 40 40 40 40 40 40 39 40 40 39 40 40 40 39 39 40 40 40 40 40 39
36 35 33 35 36 36 30 28 25 22 14 14 16 26 21 30 30 36 38 38 40 40 40 40 39 39 39 40 40 40 40 40 40 33 33 25 25 25 40 39 39 39 40 40 40 40 40 37 37 37 40 37 37 37 39 39 39 40 40 40
40 40 40 40 31 31 24 24 23 26 26 26 30 36 36 36 36 36 26 26 23 23 24 23 37 37 40 39 39 38 39 40 40 40 40 40 40 40 37 37 37 40 37 37 37 37 40 40 40 40 40 40 36 36 36 35 40 40 40 34
34 33 31 35 25 39 39 39 36 35 22 26 26 40 40 40 40 39 39 39 39 39 39 39 40 40 40 40 40 40 40 40 40 40 40 40 40 40 40 40 39 39 39 40 40 39 31 31 31 33 36 26 25 25 23 28 18 18 20 20
19 14 14 14 24 17 22 35 32 32 29 20 20 21 26 37 38 35 35 24 24 26 31 38 38 38 38 38 28 25 25 25 25 25 35 35 36 39 39 39 33 24 25 23 33 31 31 34 32 28 19 19 39 34 34 34 31 33 19 28
28 36 33 33
>I6629V002B0BB2 length=24 xy=0706_2256 region=2 run=R_2014_12_30_12_21_21_
40 40 40 40 40 39 39 39 39 40 39 39 39 32 33 33 33 40 40 40 39 39 39 39
>I6629V002B0BE8 length=360 xy=0706_2370 region=2 run=R_2014_12_30_12_21_21_
40 40 40 40 40 39 39 39 40 40 40 40 40 40 40 40 40 40 40 40 40 40 40 40 40 40 40 40 40 40 40 39 39 39 40 40 40 39 39 39 40 40 40 40 40 40 40 40 40 40 40 40 40 40 34 34 34 34 40 40
40 40 40 40 40 40 40 40 40 40 40 39 21 21 21 30 31 34 34 34 39 39 39 40 40 40 40 40 40 40 40 39 39 39 40 40 40 40 40 40 40 40 40 40 40 40 40 40 40 40 40 40 40 40 40 40 40 40 40 40
40 40 40 40 40 40 40 40 40 40 40 30 30 30 30 28 40 40 40 40 40 40 40 40 40 40 40 40 40 40 40 40 40 40 40 40 40 40 40 30 30 30 40 40 40 40 40 40 40 40 40 40 40 40 40 40 40 40 40 40
40 40 40 40 40 40 40 40 40 40 40 40 40 40 40 40 40 40 40 40 40 34 34 33 33 40 39 39 39 40 40 40 40 40 40 40 40 40 40 40 40 40 40 40 40 40 40 40 40 40 40 39 39 39 40 40 40 40 34 34
34 34 40 40 40 39 39 39 40 40 39 39 39 40 40 40 40 40 40 40 39 39 39 40 40 40 40 40 40 40 34 34 35 39 40 39 39 39 40 39 39 39 40 40 37 39 39 40 40 40 40 40 40 40 40 40 40 40 39 39
38 38 38 40 40 40 40 40 40 40 40 40 40 40 40 40 40 40 39 30 30 30 39 40 40 40 40 40 40 40 40 40 40 40 40 40 40 40 40 40 40 40 40 40 40 40 40 40 40 32 34 34 34 40 40 40 40 40 40 40
>I6629V002B0BLT length=23 xy=0706_2607 region=2 run=R_2014_12_30_12_21_21_
40 40 40 40 40 40 40 40 40 40 40 40 29 29 29 29 39 29 39 39 40 40 40
>I6629V002B0BPE length=24 xy=0706_2736 region=2 run=R_2014_12_30_12_21_21_
40 40 40 39 39 39 39 40 40 40 40 40 40 26 26 26 26 38 37 40 40 40 40 40
>I6629V002B0BQ5 length=362 xy=0706_2799 region=2 run=R_2014_12_30_12_21_21_
40 40 40 40 40 39 39 39 40 40 40 40 40 40 40 40 40 40 40 40 40 40 40 40 40 40 40 40 40 40 40 39 39 39 40 40 40 39 39 39 40 40 40 40 40 40 40 40 40 40 40 40 40 40 39 39 39 40 40 40
40 40 40 40 40 40 40 40 40 40 40 40 39 39 39 40 34 34 34 34 39 39 39 40 40 40 40 40 40 40 40 39 39 39 40 40 40 40 40 40 40 40 40 40 34 34 34 34 40 40 40 40 40 40 40 40 40 40 40 40
40 40 40 40 40 40 40 40 40 40 40 39 39 39 40 40 40 40 40 40 40 40 39 39 39 40 40 40 40 40 40 40 40 40 40 40 40 40 40 39 39 39 40 40 40 40 40 40 40 40 40 40 40 40 40 40 40 40 40 40
40 40 40 40 40 40 40 40 40 40 40 40 40 40 40 40 40 40 40 40 39 39 39 40 40 40 40 40 40 40 40 40 40 40 40 40 40 40 40 40 40 40 40 40 40 40 40 40 40 40 40 39 39 39 40 40 40 40 34 34
34 34 40 40 40 30 30 30 40 40 40 40 40 40 40 40 40 40 40 40 39 39 39 40 40 40 40 40 40 40 40 40 40 40 40 40 40 40 40 38 38 38 40 40 40 40 40 40 40 40 40 40 40 40 40 40 40 39 39 39
40 40 40 40 40 40 40 40 40 40 40 40 40 32 32 31 31 39 40 29 39 36 40 40 40 40 40 40 35 30 30 30 40 40 40 40 40 39 39 36 36 40 40 35 34 34 40 22 22 26 35 31 31 31 31 34 23 34 40 40
40 40
>I6629V002B0BUO length=361 xy=0706_2926 region=2 run=R_2014_12_30_12_21_21_
40 40 40 40 40 39 39 39 40 40 40 40 40 40 40 40 40 40 40 40 40 40 40 40 40 40 39 39 39 40 40 30 30 30 40 40 40 39 39 39 40 40 40 40 40 40 40 40 40 40 40 40 40 40 40 34 34 34 40 40
40 40 40 40 40 40 40 40 40 40 40 40 39 39 39 40 40 40 40 40 40 40 40 40 40 40 40 40 40 40 40 40 40 40 40 40 40 40 40 40 40 39 38 38 39 39 40 40 40 40 40 40 40 40 40 40 40 40 40 40
40 40 40 40 40 40 40 40 40 40 40 40 40 40 40 40 40 40 40 40 40 40 40 40 40 40 40 40 40 40 40 40 40 40 40 40 40 40 40 39 39 39 40 40 40 40 40 40 40 40 40 40 40 40 40 40 40 40 40 40
40 40 40 40 40 40 40 40 40 40 40 40 40 40 40 40 40 40 40 40 40 40 40 40 40 40 40 40 40 40 40 40 40 40 40 40 40 40 40 40 40 40 40 40 40 40 40 40 40 40 40 39 39 39 40 40 40 40 33 34
34 34 40 40 40 39 39 39 40 40 40 40 40 40 40 40 35 30 0 30 30 39 39 40 40 40 40 40 40 40 34 34 35 39 39 40 40 40 40 39 39 39 40 40 34 39 39 39 39 39 39 39 40 40 40 40 40 40 40 40
30 30 30 30 40 40 40 40 40 40 40 40 40 40 40 40 40 40 40 40 40 40 40 39 39 39 40 40 40 40 40 40 40 40 40 40 40 40 40 40 40 40 40 40 40 40 39 39 39 40 31 31 31 31 40 34 40 40 40 40
40
>I6629V002B0BXQ length=328 xy=0706_3036 region=2 run=R_2014_12_30_12_21_21_
40 40 40 40 40 39 39 39 40 40 40 40 40 40 40 40 40 40 40 40 40 40 40 40 40 40 40 40 40 40 40 39 39 39 40 40 40 39 39 39 40 40 40 40 40 40 40 40 40 40 40 40 40 40 40 35 35 35 40 40
40 40 40 40 40 40 40 40 40 40 40 40 39 39 39 40 34 34 34 34 39 39 39 40 40 40 40 40 40 40 40 39 39 39 40 40 40 40 40 40 40 39 39 39 40 40 40 40 40 40 40 40 40 40 40 40 40 40 40 40
40 40 40 40 40 40 40 40 40 29 29 21 21 21 25 22 35 40 40 40 40 40 40 40 38 38 38 38 40 40 40 40 40 40 40 40 40 40 40 39 38 38 38 40 40 40 40 40 40 40 40 40 40 40 40 40 40 40 27 27
28 28 28 35 28 28 28 32 38 36 35 35 32 33 33 34 35 35 35 32 36 31 29 29 29 29 16 16 16 21 23 32 31 33 33 36 38 38 38 40 39 39 35 35 35 38 38 40 40 36 32 21 21 21 29 32 21 22 16 16
14 14 28 20 26 26 26 26 26 19 29 37 33 37 32 32 33 27 28 27 28 28 33 32 36 36 32 33 30 32 28 28 28 35 35 33 30 30 33 33 33 33 31 35 20 28 28 27 35 40 40 35 35 35 38 23 25 21 28 40
40 40 40 40 35 35 35 33 33 33 33 33 35 27 27 28 35 28 22 21 19 26 29 30 33 33 26 17
>I6629V002B0C4T length=24 xy=0707_0491 region=2 run=R_2014_12_30_12_21_21_
40 40 40 40 40 40 40 40 40 40 40 40 40 34 34 34 33 40 40 40 40 40 40 40
>I6629V002B0C60 length=360 xy=0707_0570 region=2 run=R_2014_12_30_12_21_21_
40 40 40 40 40 30 30 30 30 30 40 40 40 40 40 40 40 40 40 40 40 40 35 33 33 33 38 38 37 40 40 29 29 29 40 40 40 39 39 39 40 40 40 40 40 40 40 40 40 40 40 40 40 40 31 31 31 31 40 40
40 40 40 40 40 40 40 40 40 40 40 40 39 39 39 40 32 32 34 34 39 39 39 40 40 40 40 40 40 40 40 39 39 39 40 40 40 40 40 38 38 38 38 39 40 40 40 40 40 40 40 40 40 40 40 40 40 40 40 40
40 40 40 40 40 40 40 40 40 40 40 28 28 30 30 28 40 40 40 40 40 40 40 40 40 40 40 40 40 40 40 40 40 40 40 40 40 40 40 39 39 39 40 40 40 40 40 40 40 40 40 40 40 40 38 37 37 35 23 23
24 24 33 35 40 40 40 38 38 38 40 40 40 40 40 40 36 38 36 36 38 20 20 20 20 28 33 33 33 40 40 40 40 40 40 40 40 40 40 40 40 40 38 38 38 40 40 40 40 40 40 39 39 39 40 40 38 38 31 31
33 30 40 30 33 33 33 33 38 26 33 33 35 33 33 39 38 38 38 40 37 39 37 40 40 40 32 28 27 28 35 33 23 21 23 18 16 16 35 33 33 33 31 33 20 29 28 29 40 40 40 40 40 40 40 25 25 21 28 38
36 36 34 38 40 40 40 40 40 28 28 28 27 27 28 35 38 38 38 38 38 40 40 40 40 40 40 38 38 38 40 40 40 35 38 35 40 40 40 40 40 40 40 40 40 35 35 35 40 31 31 31 31 27 13 22 22 38 36 36
>I6629V002B0C67 length=24 xy=0707_0577 region=2 run=R_2014_12_30_12_21_21_
40 40 40 40 40 40 40 40 40 40 40 40 40 33 34 34 34 40 40 40 40 40 40 40
>I6629V002B0C9P length=363 xy=0707_0667 region=2 run=R_2014_12_30_12_21_21_
40 40 40 40 40 39 39 39 40 40 40 40 40 40 40 40 40 40 40 40 40 40 37 37 37 37 37 37 40 40 40 36 39 39 40 40 40 24 24 24 31 31 35 31 31 31 31 31 31 37 38 38 38 38 36 36 36 37 38 38
31 26 22 22 21 25 29 32 35 35 32 25 18 18 18 31 31 40 40 37 37 38 38 38 40 40 40 40 37 37 26 26 26 26 26 37 26 37 40 40 33 33 33 39 39 39 40 40 40 39 35 35 37 40 40 40 40 40 40 40
40 40 40 40 33 21 21 21 25 32 29 29 29 40 25 37 36 37 29 29 29 29 38 38 35 35 36 35 35 35 40 40 38 36 36 31 31 31 35 35 35 35 38 38 38 37 35 36 31 31 31 35 35 38 38 38 38 38 35 26
26 26 35 35 37 37 38 35 35 35 35 31 31 31 40 40 40 40 34 34 34 40 35 28 28 28 28 28 28 38 35 31 35 35 38 40 38 38 38 38 35 35 35 31 31 23 22 22 24 33 30 26 25 26 35 35 28 28 14 14
14 14 14 14 25 17 11 11 11 17 14 19 20 25 25 27 32 32 30 30 21 21 22 33 38 38 38 38 26 24 26 26 26 40 27 26 26 31 35 40 39 39 39 35 35 35 35 36 36 33 26 21 21 21 21 26 26 26 24 27
17 20 20 20 20 26 26 26 30 30 30 35 35 20 20 15 15 15 20 24 26 26 26 25 25 33 33 36 33 32 32 32 32 30 32 24 14 14 14 19 19 25 22 31 21 21 21 21 28 18 18 33 23 23 23 21 19 12 19 19
33 35 35
>I6629V002B0CB2 length=361 xy=0706_3552 region=2 run=R_2014_12_30_12_21_21_
40 40 40 40 40 39 39 39 40 40 40 40 40 40 40 40 40 40 39 39 39 40 40 40 40 40 40 40 40 40 40 39 39 39 40 40 40 39 39 39 40 40 40 40 40 40 40 40 40 40 40 40 40 40 40 39 39 39 40 40
40 40 40 40 40 40 40 40 40 40 40 40 39 39 39 40 40 40 40 40 40 40 40 40 40 40 40 40 40 40 40 40 40 40 40 40 40 40 40 40 40 39 39 39 40 40 40 40 40 40 40 40 40 40 40 40 40 40 40 40
40 40 40 40 40 40 40 40 40 40 40 40 40 40 40 40 40 40 40 40 40 40 40 40 40 40 40 40 40 40 40 40 40 40 40 40 40 40 40 39 39 39 40 40 40 40 40 40 40 40 40 40 40 40 40 40 40 40 40 40
40 40 40 40 40 40 40 40 40 40 40 40 40 39 39 39 40 40 40 40 40 40 40 40 40 40 40 40 40 40 40 40 40 40 39 39 39 40 40 40 40 40 40 40 40 40 40 40 40 40 40 39 39 39 40 40 40 40 34 34
34 34 40 40 40 39 39 39 40 40 40 40 40 40 40 40 40 40 40 40 39 39 39 40 40 40 40 40 40 40 40 40 40 40 40 40 40 40 40 39 39 39 40 40 37 39 39 40 40 40 40 40 40 40 40 40 40 40 40 40
34 34 34 33 40 40 40 40 40 40 40 40 40 40 40 40 40 40 40 40 40 40 40 39 39 39 40 40 40 40 40 39 39 39 39 39 39 40 40 40 40 40 40 40 40 36 34 33 33 39 26 26 26 26 34 23 40 40 40 40
40
>I6629V002B0CG4 length=23 xy=0706_3734 region=2 run=R_2014_12_30_12_21_21_
40 40 40 40 40 40 40 40 40 40 40 40 34 34 34 34 40 40 40 40 40 40 40
>I6629V002B0CJT length=360 xy=0706_3831 region=2 run=R_2014_12_30_12_21_21_
40 40 40 40 40 39 39 39 40 40 40 40 40 40 40 40 40 40 40 40 40 40 40 40 40 40 40 40 40 40 40 39 39 39 40 40 40 39 39 39 40 40 40 40 40 40 40 40 40 40 40 40 40 40 40 40 40 40 40 40
40 40 40 40 40 40 40 40 40 40 40 40 39 39 39 40 34 34 34 34 39 39 39 40 40 40 40 40 40 40 40 39 39 39 40 40 40 40 40 40 40 39 39 39 40 40 40 40 40 40 40 40 40 40 40 40 40 40 40 40
40 40 40 40 40 40 40 40 40 40 40 26 26 26 26 26 26 40 40 33 40 40 40 40 40 40 40 40 40 40 40 40 40 40 40 40 40 40 40 26 26 26 39 40 40 40 40 40 40 40 40 40 40 40 40 40 40 40 40 40
40 40 40 40 40 40 40 40 40 40 40 40 40 40 40 40 40 40 40 40 29 29 30 29 28 40 39 39 39 40 40 40 40 40 40 40 40 40 40 40 40 40 40 40 40 40 40 40 40 40 40 39 39 39 40 40 40 40 30 30
29 29 36 29 40 40 37 40 36 24 30 30 39 40 40 40 39 39 39 40 39 34 34 35 40 40 40 40 40 40 40 40 40 40 40 39 39 39 40 39 39 39 40 40 37 39 39 40 40 40 40 40 40 40 40 34 34 35 39 40
39 39 39 40 40 40 40 34 34 34 34 40 40 40 40 40 40 40 40 40 40 39 39 39 40 40 40 40 40 40 40 40 40 40 40 40 40 40 40 40 40 40 40 40 40 40 28 28 30 31 33 33 31 39 29 40 40 40 40 40
>I6629V002B0CK0 length=361 xy=0706_3874 region=2 run=R_2014_12_30_12_21_21_
40 40 40 40 40 39 39 39 40 40 40 40 40 40 40 40 40 40 40 40 40 40 40 40 40 40 40 40 40 40 40 39 39 39 40 40 40 34 34 34 40 40 40 40 40 40 40 40 40 40 40 40 40 40 40 38 38 38 40 40
40 40 40 40 40 40 40 40 40 40 40 40 39 39 39 40 40 40 40 40 40 40 40 40 40 40 40 40 40 40 40 40 40 40 40 40 40 40 40 40 40 39 39 39 40 40 40 40 40 40 40 40 40 40 40 40 40 40 40 40
40 40 40 40 40 40 40 40 40 40 40 40 40 40 40 40 40 40 40 40 40 40 40 40 40 40 40 40 40 40 40 40 40 40 40 40 40 40 40 39 39 39 40 40 40 40 40 40 40 40 40 39 39 39 40 40 40 40 40 40
40 40 40 40 40 40 40 40 40 40 40 40 40 40 40 40 40 40 40 40 40 40 40 40 40 40 40 40 40 40 40 40 40 40 40 40 40 40 40 40 40 40 40 40 40 40 40 40 40 39 35 34 34 39 40 40 40 40 34 34
34 34 40 40 40 39 39 39 40 40 40 40 40 40 40 40 40 40 40 40 39 38 38 39 40 40 40 39 39 39 34 34 35 39 39 40 40 40 40 39 39 39 40 39 28 35 35 40 40 40 40 40 40 40 39 39 39 39 40 40
34 34 32 32 40 40 39 39 39 40 40 40 40 40 39 39 39 40 40 40 40 40 40 35 35 35 39 40 40 40 40 40 40 30 30 30 30 40 40 40 40 40 40 40 40 40 40 40 40 40 33 33 31 31 30 16 30 40 39 34
34
>I6629V002B0CKW length=361 xy=0706_3870 region=2 run=R_2014_12_30_12_21_21_
40 40 40 40 40 39 39 39 40 40 40 40 40 40 40 40 40 40 40 40 40 40 40 40 40 40 40 40 40 40 40 39 39 39 40 40 40 39 39 39 40 40 40 40 40 40 40 40 40 40 40 40 40 40 40 39 39 39 40 40
40 40 40 40 40 40 40 40 40 40 40 40 39 39 39 40 40 40 40 40 40 40 40 40 40 40 40 40 40 40 40 40 40 40 40 40 40 40 40 40 40 39 39 39 40 40 40 40 40 40 40 40 40 40 40 40 40 40 40 40
40 40 40 40 40 40 40 40 40 40 40 40 40 40 40 40 40 40 40 40 40 40 40 40 40 40 40 40 40 40 40 40 40 40 40 40 40 40 40 39 39 39 40 40 40 40 40 40 40 40 40 40 40 40 40 40 40 40 40 40
40 40 40 40 40 40 40 40 40 40 40 40 40 40 40 40 40 30 30 30 39 40 40 40 40 40 39 39 39 40 40 40 40 40 40 40 40 40 40 40 40 40 40 40 40 40 40 40 40 40 40 39 39 39 40 40 40 40 34 34
34 34 40 40 40 39 39 39 40 40 40 40 40 40 40 40 40 40 40 40 39 39 39 40 40 40 40 40 40 40 40 40 40 40 40 40 40 40 40 39 39 39 39 39 37 40 40 40 40 40 40 40 40 40 40 40 40 40 40 40
34 34 33 32 40 40 40 40 40 40 40 40 40 40 40 40 40 40 40 40 40 40 40 40 40 40 40 40 40 40 40 40 40 40 39 39 39 40 40 40 40 40 40 40 40 40 40 40 40 39 33 33 33 33 39 29 40 40 40 40
40
>I6629V002B0COA length=24 xy=0706_3992 region=2 run=R_2014_12_30_12_21_21_
34 34 34 40 40 40 40 30 30 30 40 40 40 33 33 31 31 30 22 30 38 40 40 40
>I6629V002B0CWH length=361 xy=0707_0191 region=2 run=R_2014_12_30_12_21_21_
40 40 40 40 40 39 39 39 40 40 40 40 40 40 40 40 40 40 40 40 40 40 40 40 40 40 40 40 40 40 40 39 39 39 40 40 40 39 39 39 40 40 40 40 40 40 40 40 40 40 40 40 40 40 34 34 34 34 40 40
40 40 40 40 40 40 40 40 40 40 40 40 39 39 39 40 34 34 34 34 39 39 39 40 40 40 40 40 40 40 40 34 34 34 40 40 40 40 40 40 40 40 40 40 40 40 40 40 40 40 40 40 40 40 40 40 40 40 40 40
40 40 40 40 40 40 40 40 40 40 40 30 30 30 30 30 40 40 40 40 40 40 40 40 40 40 40 40 40 40 40 40 40 40 40 40 40 40 40 39 39 39 40 40 40 40 40 40 40 40 40 40 40 40 40 40 40 40 40 40
40 40 40 40 40 40 40 40 40 40 40 40 40 40 40 40 40 40 40 40 40 34 34 34 32 34 21 21 21 40 40 40 40 40 40 40 40 40 40 40 40 40 40 40 40 40 40 40 40 40 40 34 34 34 36 38 26 25 14 14
14 12 22 14 18 12 12 12 12 13 17 19 23 21 21 25 28 32 28 23 14 14 14 19 19 19 23 28 20 17 17 17 18 16 22 12 12 12 13 12 12 12 11 13 13 22 26 33 33 35 35 26 19 19 17 33 31 28 23 23
16 12 12 13 13 12 12 12 11 11 13 13 13 18 11 14 30 32 36 40 40 40 38 34 32 34 34 34 34 40 40 30 30 30 30 40 40 40 40 40 33 31 22 22 17 17 16 24 24 27 18 18 18 18 28 15 27 26 36 26
26
>I6629V002B0CWK length=329 xy=0707_0194 region=2 run=R_2014_12_30_12_21_21_
32 32 29 29 28 27 27 27 30 17 19 19 24 24 19 19 17 26 22 14 11 13 19 21 24 13 15 15 15 15 19 29 28 28 26 32 29 32 27 28 28 32 30 23 19 15 15 14 19 20 20 20 19 16 16 18 13 13 13 21
21 22 26 29 29 29 23 23 25 25 25 25 25 32 30 30 30 37 37 37 37 37 37 37 37 37 37 37 37 37 37 37 37 37 37 37 37 37 37 37 37 37 37 37 37 37 37 37 37 37 37 37 37 37 37 37 37 37 37 37
37 37 37 37 37 37 37 37 37 37 37 37 37 37 37 37 37 37 37 37 37 37 37 37 37 37 37 37 37 37 37 37 37 37 37 37 37 37 37 37 37 37 37 37 37 37 37 37 37 37 37 37 37 37 37 37 37 37 37 37
37 37 37 37 37 37 37 37 37 37 37 37 37 37 37 37 37 37 37 37 37 37 37 35 35 35 37 37 35 35 35 37 37 37 37 37 37 37 37 37 37 37 37 37 37 37 37 35 35 37 38 37 35 25 25 25 35 38 38 38
30 30 30 28 37 24 37 35 35 38 38 32 38 38 38 38 35 35 35 35 38 35 20 20 20 38 38 38 40 40 40 38 37 35 37 35 40 35 35 35 32 33 33 33 32 32 30 35 35 35 35 35 35 35 35 35 35 35 35 35
35 35 28 30 30 30 35 35 35 35 35 35 35 35 35 35 35 35 33 31 31 31 28 28 29 23 17 12 11
>I6629V002B0CYF length=24 xy=0707_0261 region=2 run=R_2014_12_30_12_21_21_
40 40 40 40 40 40 40 40 40 40 40 40 40 33 33 32 32 40 39 40 40 40 40 40
>I6629V002B0D09 length=364 xy=0707_1659 region=2 run=R_2014_12_30_12_21_21_
40 40 40 40 40 39 39 39 40 40 40 40 40 40 40 40 40 40 40 40 40 40 39 39 30 30 30 30 40 40 40 39 39 39 40 40 40 39 39 39 39 39 39 40 40 40 40 40 40 40 40 40 40 40 39 39 39 40 40 40
40 40 40 40 40 39 39 39 40 40 40 40 23 23 23 23 23 40 40 27 40 40 40 40 40 40 40 39 39 39 40 40 40 40 40 40 40 40 40 40 40 39 39 39 40 40 40 40 40 40 39 39 39 40 40 40 40 40 40 40
40 40 40 40 40 40 40 40 40 40 34 34 34 34 40 40 40 40 40 40 40 40 40 40 40 40 40 40 40 40 40 40 40 40 40 40 40 40 40 40 39 39 39 40 40 40 40 40 40 40 39 39 39 39 40 40 40 40 40 40
40 40 40 40 40 40 40 40 40 40 39 39 39 40 40 40 40 40 40 40 40 39 39 39 40 40 40 39 38 38 39 39 40 40 40 40 40 40 40 40 40 40 40 40 40 40 39 39 39 40 40 40 39 39 39 40 40 40 40 32
32 34 34 40 40 40 40 40 40 40 40 40 40 40 34 34 35 39 40 40 40 39 39 39 40 40 40 40 40 40 40 40 40 40 39 39 39 40 40 40 36 34 34 40 40 30 30 24 24 20 30 28 36 38 40 38 38 36 30 34
34 29 29 29 35 40 39 35 34 34 40 40 40 40 40 40 40 40 40 40 40 40 40 40 40 40 40 40 40 40 40 40 40 40 40 40 40 40 40 40 40 40 40 40 40 32 32 34 34 40 34 34 40 33 33 34 31 39 29 40
40 40 40 40
>I6629V002B0D2B length=361 xy=0707_1697 region=2 run=R_2014_12_30_12_21_21_
40 40 40 40 40 39 39 39 40 40 40 40 40 40 40 40 40 40 40 40 40 40 40 40 40 40 40 40 40 40 40 38 38 38 40 40 40 39 39 39 40 40 40 40 40 40 40 40 40 40 40 40 40 40 40 40 40 40 40 40
40 40 40 40 40 40 40 40 40 40 40 40 39 39 39 40 26 26 26 26 39 39 39 37 40 40 40 40 40 40 40 38 38 38 40 40 40 40 40 40 40 40 40 40 34 34 34 34 40 40 40 40 40 40 40 40 40 40 40 40
40 40 40 40 40 34 34 34 40 40 40 26 26 26 26 26 26 40 40 40 40 40 40 40 40 40 40 40 40 40 40 40 40 40 40 40 40 40 40 39 39 39 40 40 40 40 40 40 40 40 40 40 34 34 34 39 39 40 40 40
39 39 39 40 40 40 40 40 40 40 40 40 40 40 40 40 40 40 40 40 30 30 30 28 28 40 40 40 39 39 39 39 39 39 40 40 40 40 40 40 40 40 40 40 40 40 40 40 40 40 40 39 39 39 40 40 40 39 30 30
30 30 40 34 40 39 39 39 40 40 39 39 40 40 40 40 40 40 40 40 39 39 39 40 40 40 40 40 40 40 40 40 40 40 40 40 40 40 40 39 39 39 40 40 40 40 40 40 40 40 40 40 40 40 40 40 40 40 40 40
40 40 40 40 40 40 40 40 40 40 40 40 40 40 40 40 40 40 40 40 40 40 40 40 40 40 40 40 40 40 40 40 40 40 40 40 40 40 40 40 40 40 40 40 40 40 40 40 40 40 33 33 33 33 39 29 40 40 40 40
40
>I6629V002B0D3Q length=24 xy=0707_1748 region=2 run=R_2014_12_30_12_21_21_
40 40 40 40 40 40 40 40 40 40 40 40 40 34 34 34 34 40 40 40 40 40 40 40
>I6629V002B0DDF length=361 xy=0707_0801 region=2 run=R_2014_12_30_12_21_21_
40 40 40 40 40 39 39 39 40 40 40 40 40 40 40 40 40 40 40 40 40 40 40 40 40 40 40 40 40 40 40 39 39 39 40 40 40 39 39 39 40 40 40 40 40 40 40 40 40 40 40 40 40 40 40 39 39 39 40 40
40 40 40 40 40 40 40 40 40 40 40 40 39 39 39 40 40 40 40 40 40 40 40 40 40 40 40 40 40 40 40 40 40 40 40 40 40 40 40 40 40 39 39 39 40 40 40 40 40 40 40 40 40 40 40 40 40 40 40 40
40 40 40 40 40 40 40 40 40 40 40 40 40 40 40 40 40 40 40 40 40 40 40 40 40 40 40 40 40 40 40 40 40 40 40 40 40 40 40 39 39 39 40 40 40 40 40 40 40 40 40 40 40 40 40 40 40 40 40 40
40 40 40 40 40 40 40 40 40 40 40 40 40 40 40 40 40 40 40 40 40 40 40 40 40 40 40 40 40 40 40 40 40 40 40 40 40 40 40 40 40 40 40 40 40 40 40 40 40 40 40 39 39 39 40 40 40 40 34 34
34 34 40 40 40 39 39 39 40 40 40 40 40 40 40 40 40 40 40 40 39 39 39 40 40 40 40 40 40 40 40 40 40 40 40 40 40 40 40 39 39 39 40 40 40 40 40 40 40 40 40 40 40 40 40 40 40 40 40 40
34 34 34 34 40 40 40 40 40 40 40 40 40 40 40 40 40 40 40 40 40 40 40 40 40 40 40 40 40 40 40 40 40 40 40 40 40 40 40 40 40 40 40 40 40 40 40 40 40 40 32 32 32 32 40 40 40 40 40 40
40
>I6629V002B0DME length=24 xy=0707_1124 region=2 run=R_2014_12_30_12_21_21_
39 39 39 40 40 40 40 40 40 40 40 40 40 34 34 34 33 40 40 40 40 40 40 40
>I6629V002B0DOG length=363 xy=0707_1198 region=2 run=R_2014_12_30_12_21_21_
40 40 40 40 40 39 39 39 40 40 40 40 40 40 40 40 40 40 40 40 40 40 38 38 29 29 28 28 27 28 27 35 35 35 37 32 40 39 39 39 38 38 38 40 40 40 40 40 38 38 33 28 27 27 23 20 20 20 32 27
35 35 39 38 38 40 40 40 38 38 37 37 33 33 33 39 34 26 29 26 26 22 22 22 22 29 32 32 31 32 33 33 35 35 23 24 23 23 38 39 39 33 33 33 39 37 37 29 26 26 26 38 40 40 40 40 39 36 36 35
35 35 40 32 32 28 20 18 18 30 27 36 33 33 35 33 29 28 28 29 29 40 40 40 40 40 40 40 40 40 40 40 40 40 40 40 40 40 40 40 39 39 39 40 40 40 40 40 40 40 40 40 40 40 40 40 40 40 40 40
40 40 40 40 38 38 38 40 40 40 40 40 40 40 40 40 40 40 40 40 40 40 40 37 38 36 35 35 35 35 30 30 18 18 18 18 22 33 33 38 38 38 36 38 40 40 40 40 39 39 39 40 40 39 39 38 32 32 32 38
28 28 28 27 32 17 28 28 28 28 32 35 40 40 40 40 40 40 40 40 40 40 39 39 32 23 23 23 23 32 38 38 35 36 35 33 35 34 34 31 26 17 17 17 17 17 15 30 30 35 35 28 28 32 33 36 38 38 38 34
26 26 21 21 20 20 29 30 29 29 31 32 30 20 20 21 20 29 30 30 30 30 30 30 32 32 35 35 34 37 37 37 37 40 40 39 37 37 36 36 30 32 28 28 34 33 16 16 16 23 28 34 26 26 28 26 26 14 26 30
40 36 36
>I6629V002B0DSD length=360 xy=0707_1339 region=2 run=R_2014_12_30_12_21_21_
40 40 40 40 40 39 39 39 40 40 40 40 40 40 40 40 40 40 40 40 40 40 40 40 40 40 40 40 40 40 40 39 39 39 40 40 40 39 39 39 40 40 40 40 40 40 40 40 40 40 40 40 40 40 32 32 32 32 40 40
40 40 40 40 40 40 40 40 40 40 40 40 34 34 34 40 33 34 34 34 39 39 39 40 40 40 40 40 40 40 40 39 39 39 40 40 40 40 40 40 40 40 40 40 40 40 40 40 40 40 40 40 40 40 40 40 40 40 40 40
40 40 40 40 40 40 40 40 40 40 40 18 18 18 18 18 18 34 40 23 40 40 40 40 40 40 40 40 40 40 40 40 40 40 40 40 40 40 40 39 39 39 40 40 40 40 40 40 40 40 40 40 40 40 40 40 40 40 40 40
40 40 40 40 40 40 40 40 40 40 40 40 40 40 40 40 40 40 40 40 28 28 30 30 30 40 39 39 39 40 40 40 40 40 40 40 40 40 40 40 40 40 40 40 40 40 40 40 40 40 40 39 39 39 40 40 40 40 32 33
34 34 40 40 40 39 39 39 40 40 40 40 40 40 40 40 40 40 40 40 39 39 39 40 40 40 40 40 40 40 40 40 40 40 40 30 30 30 39 30 30 30 28 40 40 40 40 40 40 40 39 39 39 40 40 40 39 39 39 40
39 39 39 34 34 34 34 40 40 40 40 40 40 40 40 40 40 40 39 39 39 40 40 40 40 40 40 40 39 39 39 40 40 39 39 39 39 39 39 39 40 40 40 40 40 40 40 40 40 34 34 34 33 35 23 35 35 40 40 40
>I6629V002B0DSF length=362 xy=0707_1341 region=2 run=R_2014_12_30_12_21_21_
40 40 40 40 40 39 39 39 40 40 40 40 40 40 40 40 40 40 40 40 40 40 40 40 40 40 40 40 40 40 40 39 39 39 40 40 40 39 39 39 40 40 40 40 40 40 40 40 40 40 40 40 40 40 40 39 39 39 40 40
40 40 40 40 40 40 40 40 40 40 40 40 30 30 30 40 40 40 40 40 40 40 40 40 40 40 40 40 40 40 40 40 40 40 40 40 40 40 40 40 40 39 39 39 40 40 40 40 40 40 40 40 40 40 40 40 40 40 40 40
40 40 40 40 40 40 40 40 40 40 40 40 40 40 40 40 40 40 40 40 40 40 40 40 40 40 40 40 40 40 40 40 40 40 40 40 40 40 40 39 39 39 40 40 39 39 39 39 40 40 40 40 40 40 40 40 40 40 40 40
40 40 40 40 40 40 40 40 40 40 40 40 40 40 40 40 40 40 40 40 40 40 40 40 40 40 40 40 40 40 40 40 40 40 40 34 34 35 40 40 40 40 40 40 40 40 40 40 40 40 40 39 39 39 40 40 40 40 33 33
33 33 40 40 40 39 39 39 40 40 40 40 40 40 40 40 40 40 40 40 39 39 39 40 40 40 40 40 35 35 34 34 40 36 34 30 30 30 36 30 30 30 40 40 28 35 35 39 40 40 40 40 40 40 40 40 40 40 40 40
32 32 32 32 40 40 40 40 40 40 40 40 40 40 40 40 40 40 40 40 40 40 39 39 39 40 40 40 40 40 40 40 39 39 39 40 40 40 40 40 40 40 40 40 40 39 35 34 34 35 35 33 33 33 32 39 29 39 40 40
40 40
>I6629V002B0E1L length=362 xy=0707_2967 region=2 run=R_2014_12_30_12_21_21_
40 40 40 40 40 39 39 39 40 40 40 40 40 40 40 40 40 40 40 40 40 40 40 40 40 40 40 40 40 40 40 39 39 39 40 40 40 39 39 39 40 40 40 40 40 40 40 40 40 40 40 40 40 40 40 39 39 39 40 40
40 40 40 39 39 39 40 40 40 40 40 40 39 39 39 40 40 40 40 40 40 40 40 40 40 40 40 40 40 40 40 40 40 40 40 40 40 40 40 40 40 39 30 30 30 30 39 40 40 40 40 40 40 40 40 40 40 40 40 40
40 40 40 40 40 40 40 40 40 40 40 40 40 40 40 40 40 40 40 40 40 40 40 40 40 40 40 40 40 40 40 40 40 40 40 40 40 40 40 39 39 39 40 40 40 40 40 40 40 40 40 39 39 39 40 40 40 40 40 40
40 40 40 40 40 40 40 40 40 40 40 40 40 40 40 40 40 40 40 40 40 40 40 40 40 40 40 40 40 40 40 40 40 40 40 40 40 40 40 40 40 40 40 40 40 40 40 40 40 40 40 39 39 39 40 40 40 39 30 30
30 30 40 40 40 39 39 39 40 40 40 40 40 40 40 40 40 40 40 40 39 39 39 40 40 40 40 40 40 40 40 40 40 40 40 40 30 30 30 30 30 30 39 40 40 40 40 40 40 40 40 40 40 40 40 40 40 40 40 40
40 32 32 32 32 40 40 40 40 40 40 40 40 40 40 40 40 40 40 40 40 40 40 40 39 39 39 40 40 40 40 40 40 40 39 39 39 40 39 39 39 40 40 40 39 39 39 40 40 40 40 33 34 34 34 40 40 40 40 40
40 40
>I6629V002B0E7W length=24 xy=0707_3194 region=2 run=R_2014_12_30_12_21_21_
40 40 40 40 40 40 40 40 40 40 40 40 40 34 34 34 34 40 40 40 40 40 40 40
>I6629V002B0E80 length=360 xy=0707_3234 region=2 run=R_2014_12_30_12_21_21_
40 40 40 40 40 39 39 39 40 40 40 40 40 40 40 40 40 40 40 40 40 40 40 40 40 40 40 40 40 40 38 38 38 39 40 40 40 39 39 39 40 40 40 40 40 40 40 40 40 40 40 40 38 38 26 26 26 26 33 29
40 40 40 40 40 40 40 40 40 40 40 40 38 38 38 40 34 34 34 34 39 39 39 40 40 40 40 40 40 40 40 38 38 38 40 40 40 40 40 40 40 40 40 40 40 40 40 40 40 40 40 40 40 40 40 40 40 40 40 40
40 40 40 40 40 40 40 40 40 40 40 26 26 26 26 26 40 40 40 40 40 40 40 40 40 40 40 40 40 40 40 40 40 40 40 40 40 40 40 39 39 39 40 40 40 40 40 40 40 40 40 40 40 40 40 40 40 40 40 40
40 40 40 40 38 38 38 40 40 40 40 40 40 40 40 40 40 40 38 38 38 31 31 31 31 33 33 33 33 40 40 40 40 40 40 40 40 40 40 40 40 40 40 40 40 40 40 40 38 38 38 38 38 39 40 40 40 40 31 31
30 32 40 32 38 33 33 29 29 22 33 40 40 40 40 40 40 40 40 40 39 39 39 40 40 40 40 40 40 38 38 33 29 28 29 29 35 33 40 37 37 36 34 40 30 38 38 38 38 38 33 29 29 28 35 38 35 35 35 39
32 35 35 35 38 39 40 40 40 39 37 40 40 40 40 40 40 33 25 25 25 29 38 40 40 40 40 40 40 40 40 40 40 40 38 35 38 38 35 40 40 37 40 40 36 34 26 26 27 23 24 24 22 26 15 25 23 31 26 26
>I6629V002B0EAU length=363 xy=0707_2004 region=2 run=R_2014_12_30_12_21_21_
27 28 28 28 28 32 33 27 28 22 40 40 40 40 40 40 40 38 34 33 33 38 40 40 40 40 40 40 40 40 39 33 33 33 40 40 40 39 39 39 40 40 40 40 40 40 40 40 40 40 40 40 39 27 24 21 20 20 28 22
28 28 39 36 36 36 38 38 39 40 37 23 20 20 20 35 38 35 35 35 30 31 30 31 38 37 39 39 32 23 23 23 28 37 40 37 35 35 35 35 38 38 33 28 28 28 28 28 33 37 37 37 37 37 40 40 40 40 40 40
40 40 38 38 38 38 40 40 40 40 40 40 40 40 38 38 29 29 29 33 33 40 40 40 40 28 28 28 40 37 38 37 35 35 35 32 32 32 39 38 20 20 20 28 28 40 40 38 38 38 38 40 40 40 40 40 40 40 40 40
40 40 40 40 40 40 40 40 38 38 38 38 40 40 40 40 40 40 40 40 40 40 40 40 40 40 40 38 38 38 40 40 40 40 40 40 39 39 40 40 40 40 40 40 40 40 40 40 40 40 40 40 39 39 39 40 40 39 37 23
23 23 23 40 28 37 33 33 33 39 40 40 40 40 40 40 40 40 40 40 39 23 23 23 40 40 40 40 39 39 38 38 38 40 40 40 40 40 40 40 28 28 28 25 32 30 35 35 35 34 26 26 26 36 36 34 34 30 30 30
35 24 24 21 21 21 21 33 36 38 38 32 21 21 22 28 35 38 38 38 38 35 32 32 25 28 28 28 34 36 36 36 20 20 20 26 32 36 33 32 34 30 26 26 29 30 30 36 18 18 20 20 20 23 23 23 36 22 36 36
36 36 36
>I6629V002B0EBW length=360 xy=0707_2042 region=2 run=R_2014_12_30_12_21_21_
40 40 40 40 40 30 30 30 30 30 40 40 40 40 40 40 40 40 40 40 40 40 40 40 40 40 40 40 40 40 40 39 39 39 40 40 40 34 34 34 40 40 40 40 40 40 40 40 40 40 40 40 40 40 40 40 40 40 40 40
40 40 40 40 40 30 30 30 30 30 40 40 39 39 39 40 39 39 39 34 34 34 34 40 40 40 40 40 31 31 30 30 34 34 40 40 40 40 40 40 40 40 40 40 40 40 40 40 40 40 40 40 40 40 40 40 40 40 40 40
40 40 40 40 40 40 40 40 40 40 40 40 40 40 40 40 40 40 40 40 40 40 40 40 40 40 40 40 40 40 40 40 40 40 40 40 40 40 40 39 39 39 40 40 40 40 40 40 40 40 40 40 40 40 40 40 40 40 40 40
40 40 40 40 40 40 40 40 40 40 40 40 40 40 40 40 40 40 40 40 40 40 40 40 40 40 40 40 40 40 40 40 40 40 40 40 40 40 40 40 40 40 40 40 40 40 40 40 40 40 40 39 39 39 40 40 40 40 34 34
34 34 40 40 40 39 39 39 40 40 40 40 40 40 40 40 40 40 40 40 39 39 39 40 40 40 40 40 40 40 40 40 40 40 40 40 40 40 40 39 38 38 39 40 40 40 40 40 40 40 40 40 40 40 40 40 40 40 40 40
19 19 19 19 19 19 40 39 39 39 40 40 40 40 40 40 40 40 40 40 39 39 39 40 40 40 40 40 40 40 40 40 40 39 39 39 39 40 40 40 40 40 40 40 40 40 40 40 40 33 33 33 33 40 34 40 40 40 40 40
>I6629V002B0ECI length=361 xy=0707_2064 region=2 run=R_2014_12_30_12_21_21_
40 40 40 40 40 39 39 39 40 40 40 40 40 40 40 40 40 40 40 40 40 40 40 40 40 40 40 40 40 40 40 39 39 39 40 40 40 39 39 39 40 40 40 40 40 40 40 40 40 40 40 40 40 40 40 39 39 39 40 40
40 40 40 40 40 40 40 40 40 40 40 40 39 39 39 40 40 40 40 40 40 40 40 40 40 40 40 40 40 40 40 40 40 40 40 40 40 40 40 40 40 39 39 39 40 40 40 40 40 40 40 40 40 40 40 40 40 40 40 40
40 40 40 40 40 40 40 40 40 40 40 40 40 40 40 40 40 40 40 40 40 40 40 40 40 40 40 40 40 40 40 40 40 40 40 40 40 40 40 39 39 39 40 40 40 40 40 40 40 40 40 40 40 40 40 40 40 40 40 40
40 40 40 40 40 40 40 40 40 40 40 40 40 40 40 40 40 40 40 40 40 40 40 40 40 40 40 40 40 40 40 40 40 40 40 40 40 40 40 40 40 40 40 40 40 40 40 40 40 40 40 39 39 39 40 40 40 40 34 34
34 34 40 40 40 39 39 39 40 40 40 40 40 40 40 40 40 40 40 40 39 39 39 40 40 40 40 40 40 40 40 40 40 40 40 40 40 40 40 39 39 39 40 40 40 40 40 40 40 40 40 40 40 40 40 40 40 40 40 40
34 34 34 34 40 39 30 30 30 40 40 40 40 40 40 40 40 40 40 40 40 40 40 40 40 40 40 40 40 40 40 40 40 40 40 40 40 39 39 39 39 40 40 40 40 40 39 39 39 39 31 31 33 31 35 23 35 39 40 40
40
>I6629V002B0ECM length=361 xy=0707_2068 region=2 run=R_2014_12_30_12_21_21_
40 40 40 40 40 39 39 39 40 40 40 40 40 40 40 40 40 40 40 40 40 40 40 40 40 40 40 40 40 40 40 39 39 39 40 40 40 39 39 39 40 40 40 40 40 40 40 40 40 40 40 40 40 40 40 40 40 40 40 40
40 40 40 40 40 40 40 40 40 40 40 40 39 39 39 40 34 34 34 34 39 39 39 40 40 40 40 40 40 40 40 39 39 39 40 40 40 40 40 40 40 40 40 40 34 34 34 34 40 40 40 40 40 40 40 40 40 40 40 40
40 40 40 40 40 40 40 40 40 40 40 39 39 39 40 40 40 40 40 40 40 40 39 39 39 40 40 40 40 40 40 40 40 40 40 40 40 40 40 39 39 39 40 40 40 40 40 40 40 40 40 40 40 40 40 40 40 40 40 40
40 40 40 40 40 40 40 40 40 40 40 40 40 40 40 40 40 40 40 40 40 40 40 40 40 40 40 40 40 40 40 40 40 40 40 40 40 40 40 40 40 40 40 40 40 40 40 40 40 40 40 30 30 30 40 40 40 40 34 34
34 34 40 40 40 39 39 39 40 40 40 40 40 40 40 40 40 40 40 40 39 39 39 40 40 40 40 40 40 40 40 40 40 40 40 40 40 40 40 39 39 39 40 40 40 40 40 40 40 40 40 40 40 40 40 40 40 40 40 40
40 40 40 40 40 40 40 40 40 40 40 40 40 34 34 33 33 40 40 34 40 40 40 40 40 40 40 40 40 40 40 40 40 40 40 40 40 40 40 40 40 40 40 40 40 40 40 40 40 40 34 34 34 34 40 40 40 40 40 40
40
>I6629V002B0ECZ length=24 xy=0707_2081 region=2 run=R_2014_12_30_12_21_21_
40 40 40 40 40 40 40 40 40 40 40 40 40 34 34 34 34 40 40 40 40 40 40 40
>I6629V002B0EHA length=360 xy=0707_2236 region=2 run=R_2014_12_30_12_21_21_
40 40 40 40 40 39 39 39 40 40 40 40 40 40 40 40 40 40 40 40 40 40 40 40 40 40 40 40 40 40 40 39 39 39 40 40 40 39 39 39 40 40 40 40 40 40 40 40 40 40 40 40 40 40 34 34 34 34 40 40
40 40 40 40 40 40 40 40 40 40 40 40 40 40 40 40 34 34 34 34 39 39 39 40 40 40 39 39 39 39 40 39 39 39 40 40 40 40 40 40 40 39 39 39 40 40 40 40 40 40 40 40 40 40 40 40 40 40 40 40
40 40 40 40 40 40 40 40 40 40 40 30 30 30 30 30 40 40 40 40 40 40 40 40 40 40 40 40 40 40 40 40 40 40 40 40 40 40 40 39 39 39 40 40 40 40 40 40 40 40 40 40 40 40 40 40 40 40 40 40
40 40 40 40 40 40 40 40 40 40 40 40 40 40 40 40 40 40 40 40 40 34 34 34 34 40 39 39 39 40 40 40 40 40 40 40 40 40 40 40 40 40 40 40 40 40 40 40 40 39 34 26 26 26 34 36 36 34 27 27
27 29 40 34 40 39 39 39 40 40 40 40 40 40 40 40 39 39 39 40 39 39 39 40 40 40 40 40 40 40 40 40 40 40 40 34 34 34 40 39 39 39 40 40 40 40 40 40 40 40 40 40 40 40 40 40 40 40 34 34
34 34 34 35 40 40 40 40 34 34 34 34 39 40 40 40 40 39 39 39 39 40 40 40 40 40 40 40 39 34 35 35 39 39 39 39 40 40 40 40 40 40 40 40 40 40 40 40 40 32 32 34 34 40 40 40 40 40 40 40
>I6629V002B0EL7 length=361 xy=0707_2413 region=2 run=R_2014_12_30_12_21_21_
40 40 40 40 40 39 39 39 40 40 40 40 40 40 40 40 40 40 40 40 40 40 40 40 39 39 39 39 40 40 40 39 39 39 40 40 40 39 39 39 40 40 40 40 40 40 40 40 40 40 40 40 40 40 40 39 39 39 40 40
40 40 40 40 40 40 40 40 40 40 40 40 39 39 39 40 40 40 40 40 40 40 40 40 40 40 34 34 35 40 40 40 40 40 40 40 40 40 40 40 40 39 39 39 40 40 40 40 40 40 40 40 40 40 40 40 40 40 40 40
40 40 40 40 40 40 40 40 40 40 40 40 40 40 40 40 40 40 40 40 40 40 40 40 40 40 40 40 40 40 40 40 40 40 40 40 40 40 40 39 39 39 40 40 40 40 40 40 40 40 40 40 40 40 40 40 40 40 40 40
40 39 39 39 39 40 40 40 40 40 40 40 40 40 40 40 40 40 40 40 40 40 40 40 40 40 40 40 40 40 40 40 40 40 40 40 40 40 40 40 40 40 40 40 40 40 40 40 40 40 40 39 39 39 39 39 39 39 31 33
34 32 40 34 40 39 39 39 40 40 40 40 40 40 40 40 40 40 40 40 39 39 39 40 40 40 39 39 39 40 34 34 35 35 40 34 30 30 30 34 39 37 40 40 40 40 40 40 40 40 40 35 34 33 40 38 36 36 36 34
26 26 26 26 30 28 28 31 31 40 40 40 39 39 39 39 40 40 40 39 39 39 39 39 40 39 39 39 40 40 40 40 39 30 30 30 34 40 40 40 40 40 39 28 30 30 39 34 34 35 31 29 31 28 36 23 36 37 30 28
28
>I6629V002B0ELX length=24 xy=0707_2403 region=2 run=R_2014_12_30_12_21_21_
39 39 39 40 40 40 40 40 40 40 39 39 39 33 34 34 32 40 37 40 40 40 40 40
>I6629V002B0ENT length=361 xy=0707_2471 region=2 run=R_2014_12_30_12_21_21_
40 40 40 40 40 39 39 39 40 40 40 40 40 40 40 40 40 40 40 40 40 40 40 40 40 40 40 40 40 40 40 30 30 30 40 40 40 39 39 39 40 40 40 40 40 40 40 40 40 40 40 40 40 40 40 39 39 38 39 40
40 40 40 40 40 40 40 40 40 40 40 40 39 39 39 40 40 40 40 40 40 40 40 40 40 39 26 26 26 30 40 40 40 40 40 36 38 38 40 40 40 36 26 26 26 26 30 33 40 40 40 40 40 40 40 40 40 40 40 40
40 40 40 40 40 40 40 40 40 40 40 40 40 40 40 40 40 40 40 40 40 40 40 40 40 40 40 40 40 40 40 40 40 40 40 40 40 40 40 30 30 30 40 40 40 40 40 40 40 40 40 40 40 40 40 40 40 40 40 40
40 40 40 40 40 40 40 40 40 40 40 40 40 40 40 40 40 40 40 40 40 40 40 40 40 40 39 39 39 40 40 40 40 40 40 40 40 40 40 40 40 40 40 40 40 40 40 40 40 40 40 30 30 30 39 40 40 40 33 33
34 34 40 40 40 39 39 39 40 40 40 40 40 40 40 40 40 40 40 40 39 39 39 40 40 40 40 40 40 40 40 40 40 40 40 40 40 40 40 30 30 30 28 30 34 40 40 40 40 40 40 40 40 40 40 40 40 34 30 30
34 34 34 34 28 33 28 28 30 40 40 40 40 40 40 40 40 40 39 39 30 30 30 35 39 39 40 40 40 40 40 39 39 39 39 39 40 40 36 36 36 36 36 36 22 22 22 28 28 36 31 31 31 31 36 29 39 40 40 40
40
>I6629V002B0EPE length=361 xy=0707_2528 region=2 run=R_2014_12_30_12_21_21_
40 40 40 40 40 39 39 39 40 40 40 40 40 40 40 40 40 40 40 40 40 40 40 40 40 40 40 40 40 40 40 38 38 38 40 40 40 39 39 39 40 40 40 40 40 40 40 40 40 40 40 40 40 40 40 40 40 40 40 40
40 40 40 40 40 40 40 40 40 40 40 40 39 39 39 40 34 34 31 31 26 26 26 37 40 40 40 40 40 40 40 34 34 34 40 40 40 40 40 40 40 39 39 39 34 34 34 34 40 40 40 40 40 40 40 40 40 40 40 40
40 40 40 40 40 40 40 40 40 40 40 22 22 22 22 22 22 40 40 30 40 40 40 40 40 40 40 40 40 40 40 40 40 40 40 40 40 40 40 39 39 39 40 40 40 40 40 40 40 40 40 40 40 40 40 40 40 40 40 40
40 40 40 40 40 40 40 40 39 39 39 40 40 40 40 40 40 35 33 33 24 24 25 22 22 34 26 26 26 30 30 30 30 34 34 40 40 40 40 40 40 40 40 40 39 39 39 40 40 40 40 37 37 37 40 40 36 34 20 18
18 18 33 23 38 29 29 29 36 30 40 40 40 40 40 39 39 39 40 40 39 39 39 40 40 40 40 40 40 40 40 40 40 40 40 40 40 39 39 30 30 30 34 40 34 40 36 34 34 35 40 39 38 38 39 39 40 40 40 40
40 40 40 40 39 39 39 40 39 30 30 30 34 40 30 26 26 26 26 26 26 39 39 40 40 40 40 40 40 40 40 40 40 40 40 40 40 39 30 30 28 35 40 40 40 40 37 37 36 36 26 26 26 26 30 16 34 36 40 40
40
>I6629V002B0EQO length=361 xy=0707_2574 region=2 run=R_2014_12_30_12_21_21_
40 40 40 40 40 39 39 39 40 40 40 40 40 40 40 40 40 40 40 40 40 40 40 40 40 40 40 40 40 40 40 39 39 39 40 40 40 39 39 39 40 40 40 40 40 40 40 40 40 40 40 40 40 40 40 39 39 39 40 40
40 40 40 40 40 40 40 40 40 40 40 40 39 39 39 40 40 40 40 40 40 40 40 40 40 40 40 40 40 40 40 40 40 40 40 40 40 40 40 40 40 39 39 39 39 39 39 40 40 40 40 40 40 40 40 40 40 40 40 40
40 40 40 40 40 40 40 40 40 40 40 40 40 40 40 40 40 40 40 40 40 40 40 40 40 40 40 40 40 40 40 40 40 40 40 40 40 40 40 39 39 39 40 40 40 40 40 40 40 40 40 40 40 40 40 40 40 40 40 40
40 40 40 40 40 40 40 40 40 40 40 40 40 40 40 40 40 40 40 40 40 40 40 40 40 40 40 40 40 40 40 40 40 40 40 40 40 40 40 40 40 40 40 40 40 40 40 40 40 40 40 39 39 39 40 40 40 40 34 34
34 34 40 40 40 39 39 39 40 40 40 40 40 40 40 40 40 40 40 40 39 39 39 40 40 40 40 40 40 40 40 40 40 40 40 40 40 40 40 39 39 39 40 40 40 39 39 39 40 40 40 40 40 40 40 40 40 40 40 40
32 32 32 32 40 40 40 40 40 40 40 40 40 40 40 40 40 40 40 40 40 40 40 40 40 40 40 40 40 40 40 40 40 39 39 39 39 40 40 40 40 40 40 39 39 39 40 40 40 40 34 34 34 34 40 34 40 40 40 40
40
>I6629V002B0EW7 length=361 xy=0707_2809 region=2 run=R_2014_12_30_12_21_21_
40 40 40 40 40 38 38 38 38 40 40 40 40 40 40 40 40 40 40 40 40 40 40 40 34 34 29 29 26 33 25 19 19 19 33 25 36 34 36 34 34 34 34 40 40 40 40 40 40 40 40 40 40 40 40 39 39 34 30 27
26 26 40 40 40 40 40 40 40 40 40 40 21 21 21 40 40 40 36 36 36 36 36 34 34 34 26 26 25 36 40 40 40 40 40 40 40 40 40 38 36 25 25 25 36 36 36 33 34 34 34 38 40 40 40 40 40 40 40 40
40 40 40 40 40 36 34 34 40 40 40 40 40 40 40 40 40 40 38 38 38 38 40 40 40 40 40 40 40 40 40 40 34 34 34 40 40 40 38 38 38 39 40 40 40 40 40 40 40 40 36 32 32 32 36 29 29 23 25 24
24 24 25 36 40 40 40 40 40 40 40 40 40 40 40 40 40 40 40 40 40 40 40 40 40 40 38 38 38 40 40 40 40 40 40 40 40 40 40 40 40 40 40 40 40 40 40 40 40 40 40 40 40 40 39 40 39 34 25 25
25 25 34 26 40 37 37 37 40 40 40 40 40 40 40 40 40 40 38 30 24 24 24 40 40 40 40 40 38 38 34 34 34 38 40 40 40 40 40 38 34 34 34 40 40 40 40 40 40 30 30 30 38 38 40 40 40 40 40 40
31 31 31 31 40 34 30 30 30 34 38 34 34 34 40 40 40 40 38 34 34 34 38 40 38 38 38 40 40 40 40 40 40 40 40 40 40 40 40 40 40 40 40 40 40 40 40 40 40 36 29 25 25 25 29 12 24 23 29 31
29
>I6629V002B0EZ0 length=361 xy=0707_2910 region=2 run=R_2014_12_30_12_21_21_
40 40 40 40 40 39 39 39 40 40 40 40 40 40 40 40 40 40 40 40 40 40 40 40 40 40 40 40 40 40 40 39 39 39 40 40 40 39 39 39 40 40 40 40 40 40 40 40 40 40 40 40 40 40 40 40 40 40 40 40
40 40 40 40 40 40 40 40 40 40 40 40 34 34 34 40 34 34 34 34 39 39 39 40 40 40 40 40 40 40 40 38 38 38 40 40 40 40 40 40 40 40 40 40 34 34 34 34 40 40 40 40 40 40 40 40 40 40 40 40
40 40 40 40 40 40 40 40 40 40 40 39 39 39 40 40 40 40 40 40 40 40 26 26 26 40 40 40 40 40 40 40 40 40 40 40 40 40 40 39 39 39 40 40 40 40 40 40 40 40 40 40 40 40 40 40 40 40 40 40
40 40 40 40 40 40 40 40 40 40 40 40 40 40 40 40 40 40 40 40 40 40 40 40 40 40 39 39 39 40 40 40 40 40 40 40 40 40 40 40 40 40 40 40 40 40 40 40 40 40 40 39 39 39 40 40 40 40 33 34
34 34 40 40 40 39 39 39 40 40 40 40 40 40 40 40 40 40 40 40 39 39 39 40 40 40 40 40 40 40 40 40 40 40 40 40 40 40 40 39 39 39 40 40 40 40 40 40 40 40 40 40 40 40 40 40 40 40 39 39
39 39 34 34 35 40 40 40 40 40 39 39 39 33 34 34 34 40 39 23 34 34 39 39 40 40 40 40 30 30 30 30 39 39 39 39 39 40 40 40 40 40 40 39 39 39 40 39 39 39 32 33 33 31 30 16 30 35 40 40
40
>I6629V002B0F1A length=362 xy=0708_0156 region=2 run=R_2014_12_30_12_21_21_
40 40 40 40 40 23 23 23 23 23 40 40 40 40 40 40 40 40 40 40 40 40 40 40 40 40 40 40 40 40 40 39 39 39 40 40 40 39 39 39 39 39 39 40 40 40 40 40 39 39 39 40 40 40 40 40 35 26 26 26
34 34 40 40 40 40 40 40 40 40 40 40 39 39 39 40 34 34 34 33 39 39 37 31 40 40 40 40 38 30 30 30 30 30 40 40 40 40 40 40 40 40 40 40 40 39 39 39 40 40 40 40 40 40 40 40 40 40 40 40
40 40 40 40 40 39 39 39 40 40 40 39 39 39 40 40 40 40 40 40 40 40 40 40 40 40 40 40 40 40 40 40 40 40 40 40 40 40 40 39 39 39 40 40 40 40 40 40 40 40 40 40 40 40 40 40 40 40 40 40
40 40 40 40 40 40 40 40 40 40 40 40 40 40 40 40 40 40 40 40 40 40 40 40 40 40 40 40 40 40 40 40 40 40 40 40 40 40 40 40 40 40 40 39 39 39 40 40 40 40 40 39 39 39 40 40 40 40 31 31
31 31 40 33 40 20 20 20 30 20 20 20 21 36 38 36 40 36 40 30 26 26 30 30 40 40 40 40 40 40 40 40 40 40 40 39 39 39 40 39 39 39 40 40 40 40 35 34 34 39 40 40 40 40 40 40 40 40 40 40
40 40 39 39 39 40 40 40 40 40 40 40 39 39 39 40 40 40 40 40 39 39 30 30 30 40 40 40 40 40 40 40 40 40 40 40 40 40 40 40 40 40 40 30 30 30 30 34 40 40 40 31 31 31 31 30 16 39 40 40
40 40
>I6629V002B0F66 length=360 xy=0708_0368 region=2 run=R_2014_12_30_12_21_21_
40 40 40 40 40 39 39 39 40 40 40 40 40 40 40 40 40 40 40 40 40 40 40 40 40 40 40 40 40 40 40 39 39 39 40 40 40 39 39 39 40 40 40 40 40 40 40 40 40 40 40 40 40 40 34 34 34 34 40 40
40 40 40 40 40 40 40 40 40 40 40 40 39 39 39 40 34 34 34 34 39 39 39 40 40 40 40 40 40 40 40 39 39 39 40 40 40 40 40 40 40 34 34 34 40 40 40 40 40 40 40 40 40 40 40 40 40 40 40 40
40 40 40 40 40 40 40 40 40 40 40 30 30 30 30 30 40 40 40 40 40 40 40 40 40 40 40 40 40 40 40 40 40 40 40 40 40 40 40 39 39 39 40 40 40 40 40 40 40 40 40 40 40 40 40 40 40 40 40 40
40 40 40 40 40 40 40 40 40 40 40 40 40 40 40 40 40 40 40 40 40 34 34 34 33 40 34 34 34 40 40 40 40 40 40 40 40 40 40 40 40 40 40 40 40 40 40 40 40 40 40 30 30 30 40 40 39 39 31 31
31 31 40 40 40 39 39 39 40 40 40 40 40 40 40 40 40 40 40 40 34 34 34 40 40 40 40 40 40 40 40 40 40 40 40 39 39 39 40 38 38 38 40 40 40 40 40 40 39 39 39 40 40 40 40 39 39 39 39 39
39 39 39 40 40 40 40 39 39 39 40 40 40 40 40 40 40 40 40 40 40 40 40 40 40 40 40 40 39 39 39 39 40 40 40 40 39 39 39 39 40 40 40 40 40 40 40 40 40 34 34 34 31 39 23 35 35 40 40 40
>I6629V002B0F8E length=23 xy=0708_0412 region=2 run=R_2014_12_30_12_21_21_
40 40 40 40 40 40 40 40 40 40 40 40 34 34 34 34 40 40 40 40 40 40 40
>I6629V002B0FF7 length=353 xy=0707_3493 region=2 run=R_2014_12_30_12_21_21_
40 40 40 40 40 39 39 39 40 40 40 40 40 40 40 40 40 40 40 40 40 40 40 40 40 40 40 40 40 40 40 39 39 39 40 40 40 39 39 39 40 40 40 40 40 40 40 40 40 40 40 40 40 40 40 40 40 40 40 40
40 40 40 40 40 40 40 40 40 40 40 40 39 39 39 40 34 34 31 31 26 26 26 30 38 40 40 40 40 40 40 39 39 39 40 40 38 38 38 38 40 39 39 39 40 40 40 40 40 40 40 40 40 40 40 40 40 40 40 40
40 40 40 40 40 40 40 39 38 38 37 24 24 24 24 25 37 38 40 40 40 40 40 40 40 40 40 40 40 40 40 40 40 40 40 40 40 40 40 39 39 39 40 40 40 40 40 40 40 40 40 40 40 40 40 40 40 40 40 40
40 40 40 40 29 29 29 38 40 40 38 38 38 38 38 40 40 40 40 40 40 30 30 30 28 25 21 21 21 33 33 38 38 40 40 40 40 40 40 40 40 40 40 40 40 40 40 40 40 40 40 39 39 39 40 29 29 29 31 33
31 31 40 26 35 33 33 29 29 17 23 21 33 35 35 36 38 33 22 16 19 19 19 32 35 37 26 25 21 26 28 28 26 24 26 14 14 14 22 21 21 19 17 26 19 26 26 31 36 32 32 31 35 35 35 21 19 17 17 17
14 14 14 28 12 12 12 21 21 24 28 19 19 26 26 26 36 22 17 16 17 16 19 23 28 25 15 14 14 19 31 20 20 22 34 32 32 36 36 36 32 22 22 22 22 31 34 36 22 22 22 22 27
>I6629V002B0FHL length=24 xy=0707_3543 region=2 run=R_2014_12_30_12_21_21_
40 40 40 40 40 40 40 40 40 40 40 40 40 34 34 34 34 40 40 40 40 40 40 40
>I6629V002B0FJJ length=361 xy=0707_3613 region=2 run=R_2014_12_30_12_21_21_
40 40 40 40 40 39 39 39 40 40 40 40 40 40 40 40 40 40 40 40 40 40 40 40 40 40 40 40 40 40 40 39 39 39 40 40 40 39 39 39 40 40 40 40 40 40 40 40 40 40 40 40 40 40 40 39 39 39 40 40
40 40 40 40 40 40 40 40 40 40 40 40 39 39 39 40 40 40 40 40 40 40 40 40 40 40 40 40 40 40 40 40 40 40 40 40 40 40 40 40 40 39 38 38 39 39 40 40 40 40 40 40 40 40 40 40 40 40 40 40
40 40 40 40 40 40 40 40 40 40 40 40 40 40 40 40 40 40 40 40 40 40 40 40 40 40 40 40 40 40 40 40 40 40 40 40 40 40 40 39 39 39 40 40 40 40 40 40 40 40 40 40 40 40 40 40 40 40 40 40
40 40 40 40 40 40 40 40 40 40 40 40 40 40 40 40 40 40 40 40 40 40 40 40 40 40 39 39 39 40 40 40 40 40 40 40 40 40 40 40 40 40 40 40 40 40 40 40 40 40 40 39 39 39 40 40 40 40 34 34
34 34 40 40 40 39 39 39 40 40 40 40 40 40 40 40 40 40 40 40 39 39 39 40 40 40 40 40 40 40 40 40 40 40 40 40 40 40 40 39 39 39 40 40 40 40 40 40 40 40 40 40 40 40 40 40 40 40 40 40
34 34 34 34 40 40 40 40 40 40 40 40 40 40 40 40 40 40 40 40 40 40 40 40 40 40 40 40 40 40 40 40 40 40 40 40 40 40 40 40 39 39 39 40 40 40 40 40 40 40 33 33 33 33 39 29 39 39 40 40
40
>I6629V002B0FKC length=363 xy=0707_3642 region=2 run=R_2014_12_30_12_21_21_
40 40 40 40 40 39 39 39 40 40 40 40 40 40 40 40 40 40 40 40 40 40 40 40 40 40 40 40 40 40 40 39 39 39 40 40 40 39 39 39 40 40 40 40 40 40 40 40 40 40 40 40 40 40 39 39 39 40 40 40
40 40 40 40 40 40 40 40 40 40 40 40 34 34 34 34 40 40 40 40 40 40 40 40 40 40 40 40 40 40 40 40 40 40 40 40 40 40 40 40 40 40 40 40 40 40 40 40 40 40 40 40 40 40 40 40 40 40 40 40
40 40 40 40 40 40 40 40 40 34 34 34 34 40 40 40 40 40 40 40 40 40 40 40 40 40 40 40 40 40 40 40 40 40 40 40 40 40 40 39 39 39 40 40 40 40 40 40 40 40 40 40 40 40 40 40 40 40 40 40
40 40 40 40 40 40 40 40 40 40 40 40 40 40 40 40 40 40 39 39 39 40 40 40 40 39 21 21 21 40 40 40 40 40 40 40 40 40 40 40 40 40 40 40 40 40 40 40 40 40 40 39 39 39 40 40 40 40 34 34
34 34 40 40 40 40 40 40 40 40 40 40 40 40 40 40 40 40 40 40 39 39 39 40 40 40 40 40 40 40 40 40 40 40 40 40 40 40 40 39 39 39 40 40 40 40 39 39 39 40 40 40 40 40 40 40 40 40 40 32
32 34 34 40 40 40 40 40 40 40 40 40 40 40 40 40 40 40 40 40 40 40 40 40 40 40 40 40 40 40 40 40 40 40 40 40 40 40 40 40 40 40 40 39 31 31 31 31 40 30 30 35 26 26 26 26 35 23 40 40
40 40 40
>I6629V002B0FMG length=24 xy=0707_3718 region=2 run=R_2014_12_30_12_21_21_
40 40 40 40 40 40 40 40 40 40 40 40 40 34 34 34 34 40 40 40 40 40 40 40
>I6629V002B0FQF length=301 xy=0707_3861 region=2 run=R_2014_12_30_12_21_21_
40 40 40 40 40 39 39 39 40 40 40 40 40 40 40 40 40 40 40 40 39 40 39 39 37 37 35 35 35 37 37 37 37 37 37 37 37 37 37 37 37 37 37 37 37 37 37 37 37 37 37 37 37 37 37 37 37 37 37 37
37 37 37 37 37 37 37 37 37 37 37 37 37 37 37 37 37 37 37 37 37 37 37 37 37 37 37 37 37 37 37 37 37 37 37 37 37 37 37 37 37 34 27 27 27 27 37 37 37 37 37 37 37 37 37 37 37 37 37 37
37 37 37 37 37 37 37 37 37 37 37 37 37 37 37 37 37 37 37 37 37 37 37 37 35 35 35 37 37 37 37 37 35 35 35 35 37 35 35 35 35 37 37 37 37 37 37 37 37 37 35 35 35 37 37 37 37 37 37 37
34 34 35 37 37 37 37 37 37 37 37 37 34 34 34 37 37 35 35 35 35 37 37 37 37 37 37 37 37 37 37 37 37 37 37 37 37 37 37 37 37 37 37 37 37 37 40 40 38 37 35 35 35 35 38 38 35 37 28 28
28 28 38 25 38 38 38 35 35 25 35 35 38 40 40 40 38 35 37 35 40 35 35 35 35 40 35 37 35 35 35 33 33 33 33 33 33 19 19 15 15 15 20 32 27 31 31 30 30 29 30 27 21 17 18 18 18 12 12 12
12
>I6629V002B0FT4 length=24 xy=0707_3994 region=2 run=R_2014_12_30_12_21_21_
40 40 40 39 37 35 33 33 31 32 32 29 24 16 16 16 16 19 15 29 28 29 28 29
>I6629V002B0FTW length=24 xy=0707_3986 region=2 run=R_2014_12_30_12_21_21_
40 40 40 40 40 40 40 39 39 40 40 40 39 31 31 31 31 33 37 39 39 37 37 37
>I6629V002B0FY8 length=24 xy=0708_0082 region=2 run=R_2014_12_30_12_21_21_
40 40 40 40 40 40 40 40 40 40 40 40 40 29 29 29 29 39 40 40 40 40 40 40
>I6629V002B0FZV length=24 xy=0708_0105 region=2 run=R_2014_12_30_12_21_21_
40 40 40 40 40 40 40 40 40 40 40 40 40 34 34 34 34 40 40 40 40 40 40 40
>I6629V002B0FZZ length=391 xy=0708_0109 region=2 run=R_2014_12_30_12_21_21_
40 40 40 40 40 39 39 39 40 40 40 40 40 40 40 40 40 40 40 40 40 40 39 39 39 39 39 39 40 40 40 39 39 39 40 40 40 39 39 39 40 40 40 40 40 40 40 40 40 40 40 40 40 40 40 39 39 39 40 40
40 40 40 40 40 40 40 40 40 40 40 40 39 39 39 40 40 40 40 40 40 40 40 40 40 40 40 40 40 40 40 40 40 40 40 40 40 40 40 40 40 39 39 39 40 40 40 40 40 40 40 40 40 40 40 40 40 40 40 40
40 40 40 40 40 40 40 40 40 40 40 40 40 40 40 40 40 40 40 40 40 40 40 40 39 39 39 40 40 40 40 40 40 34 34 34 34 40 40 39 39 39 40 40 40 40 40 40 40 40 40 40 40 40 40 40 40 40 40 40
40 40 40 40 40 40 40 40 40 40 40 40 40 40 40 40 40 40 40 40 40 40 40 40 40 40 40 40 40 40 40 40 40 40 40 40 40 40 40 40 40 40 40 40 40 40 40 40 40 40 40 39 39 39 40 40 40 40 34 34
34 34 40 34 30 30 30 39 40 40 40 40 40 40 40 40 40 40 40 40 39 39 39 40 40 40 40 40 40 40 40 40 40 40 40 40 40 40 40 39 39 39 40 40 40 40 40 40 40 40 40 36 31 26 33 33 33 33 23 17
12 12 12 12 12 23 28 23 23 23 37 37 34 40 40 40 40 40 39 39 39 40 40 40 39 39 39 39 39 40 40 40 40 39 39 36 39 40 34 34 30 28 28 39 39 40 40 40 40 40 40 34 34 34 34 40 40 40 40 40
40 40 36 36 33 33 32 36 30 24 19 19 19 22 20 33 28 31 31 28 28 26 23 12 12 12 12 12 23 26 25
>I6629V002B0G0N length=360 xy=0708_1429 region=2 run=R_2014_12_30_12_21_21_
40 40 40 40 40 30 30 30 30 30 40 40 40 40 40 40 40 40 40 40 40 40 40 40 39 39 39 39 40 40 40 39 39 39 40 40 40 39 39 39 40 40 40 40 40 40 40 40 40 40 40 40 40 40 40 39 39 30 30 28
33 33 40 34 40 36 26 26 26 26 35 40 39 39 39 40 39 39 39 40 40 40 40 40 39 35 34 34 40 40 40 40 40 40 40 40 40 40 35 34 34 39 39 39 40 40 40 40 40 40 34 34 34 34 40 40 40 40 40 40
40 40 34 34 35 39 39 39 40 40 40 40 40 40 40 40 40 40 40 40 40 40 40 40 39 39 39 40 40 40 40 39 39 39 40 40 40 40 40 39 39 39 40 40 40 40 40 40 40 40 40 39 39 39 40 40 39 39 39 39
39 39 40 40 40 40 40 40 40 40 40 40 40 40 40 40 40 40 40 40 40 38 36 38 36 40 29 29 19 17 17 16 22 35 33 31 29 31 35 36 36 39 39 40 40 40 40 40 40 40 40 39 39 39 40 40 40 40 34 34
34 34 40 40 40 39 39 39 40 40 40 40 40 40 40 40 40 40 40 40 39 39 37 40 40 40 40 34 27 24 24 24 33 25 28 22 22 22 28 30 27 27 26 32 31 36 36 39 39 35 35 35 40 40 40 40 40 40 40 40
39 39 39 39 40 34 34 34 34 33 36 33 34 34 34 34 34 40 36 39 39 40 40 40 40 40 40 40 40 40 40 40 40 39 39 39 40 40 35 35 35 39 39 39 39 40 39 39 40 33 34 34 34 40 40 40 40 40 40 40
>I6629V002B0GG9 length=24 xy=0708_0731 region=2 run=R_2014_12_30_12_21_21_
40 40 40 40 40 40 40 40 40 40 40 40 40 34 34 34 34 40 40 40 40 40 40 40
>I6629V002B0GN1 length=362 xy=0708_0975 region=2 run=R_2014_12_30_12_21_21_
40 40 40 40 40 40 40 40 40 40 40 40 40 40 40 40 40 40 40 40 40 40 40 40 40 39 39 39 40 40 40 39 39 39 40 40 40 39 39 39 40 40 40 40 40 40 40 40 40 40 40 40 40 40 40 40 40 40 40 40
40 40 40 40 40 40 40 40 40 40 40 40 39 39 39 40 40 40 39 39 39 40 40 40 40 40 40 40 40 40 39 39 39 40 33 33 34 34 40 40 40 40 40 40 40 40 40 40 40 40 40 40 40 40 40 40 40 40 40 40
40 40 40 40 40 40 40 40 40 40 40 40 40 40 40 40 40 40 40 40 40 40 40 40 40 40 40 40 40 40 40 40 40 40 40 40 40 40 39 26 26 26 35 40 40 40 40 40 40 40 40 40 40 40 40 40 40 40 40 40
40 40 40 40 40 40 40 40 40 40 40 40 40 40 40 40 40 40 40 40 40 40 40 40 40 40 39 39 39 40 40 40 40 40 40 40 40 40 40 40 40 40 40 40 40 40 40 40 40 40 40 39 39 39 40 40 40 40 30 30
30 30 30 19 40 40 40 40 40 40 40 40 40 40 40 40 40 40 40 40 39 39 39 39 39 39 40 40 40 40 40 40 40 40 40 40 40 40 40 37 37 37 40 40 28 35 26 26 26 30 39 40 40 40 40 40 40 40 40 40
40 29 29 24 24 37 37 26 26 25 25 12 12 12 12 12 20 20 10 20 17 28 24 27 26 36 36 36 34 34 34 39 40 40 40 39 39 39 39 40 40 40 40 31 31 31 31 40 34 34 40 33 33 34 32 30 16 30 35 40
40 40
>I6629V002B0GOM length=361 xy=0708_0996 region=2 run=R_2014_12_30_12_21_21_
40 40 40 40 40 30 30 30 28 28 40 40 40 40 40 40 40 40 40 40 40 40 40 40 40 40 40 40 40 40 40 39 39 39 40 40 40 39 39 39 39 39 39 40 40 40 40 40 40 40 40 40 40 40 40 40 40 33 33 33
33 40 40 40 40 40 40 40 40 40 40 40 39 39 39 40 40 39 39 39 39 39 39 40 40 40 40 40 39 34 35 21 21 21 21 35 39 40 40 40 40 40 40 40 40 40 40 40 40 40 39 39 39 40 40 40 40 40 40 40
40 39 39 39 40 40 40 40 40 40 40 39 39 39 40 40 40 40 40 40 40 40 40 40 39 39 39 40 40 40 40 40 40 40 40 40 40 40 40 39 39 39 40 40 40 40 40 40 40 40 40 40 40 40 39 39 39 40 40 40
40 40 40 40 40 40 40 40 40 39 39 39 40 39 39 39 39 40 40 40 40 40 40 40 39 39 30 26 26 26 30 40 40 40 40 40 40 40 40 40 40 40 40 40 40 39 34 35 35 39 39 40 40 40 40 40 40 40 29 31
29 29 40 35 40 27 27 20 34 28 34 34 40 40 40 40 40 36 36 34 34 34 34 36 30 30 30 36 36 32 31 31 35 36 38 28 28 24 24 19 19 19 36 40 34 40 40 40 40 39 39 39 40 40 40 40 40 40 40 40
34 34 34 40 40 40 30 30 30 35 35 40 40 40 40 40 40 40 40 40 40 40 40 40 40 40 40 40 40 40 40 40 40 35 34 34 40 40 40 40 40 40 40 40 40 40 40 40 40 40 32 33 34 34 40 40 40 40 40 40
40
>I6629V002B0GP5 length=22 xy=0708_1051 region=2 run=R_2014_12_30_12_21_21_
40 40 40 40 40 40 40 40 40 40 40 34 34 34 34 40 40 40 40 40 40 40
>I6629V002B0GQS length=360 xy=0708_1074 region=2 run=R_2014_12_30_12_21_21_
40 40 40 40 40 30 30 30 30 30 40 40 40 40 40 40 40 40 40 40 40 40 40 40 40 40 40 40 40 40 40 39 39 39 40 40 40 39 39 39 39 39 39 40 40 40 40 40 40 40 40 40 40 40 40 40 40 40 40 40
40 40 40 40 40 40 40 40 40 40 40 40 39 39 39 40 40 40 40 40 39 39 39 40 40 40 40 40 39 39 39 40 40 40 40 40 40 40 40 40 40 39 39 39 40 40 40 40 40 40 40 40 40 40 40 40 40 40 40 40
40 40 40 40 40 40 40 40 40 40 40 40 40 40 40 40 40 40 40 40 40 40 40 40 40 40 40 40 40 40 40 40 40 40 40 40 40 40 40 39 39 39 40 40 40 40 40 40 40 40 40 40 40 40 40 40 40 40 40 40
40 40 40 40 40 40 40 40 40 40 40 40 40 40 40 40 40 40 40 40 40 40 40 40 40 40 40 40 40 40 40 40 40 40 40 40 40 40 40 40 40 40 40 40 40 40 40 40 40 40 40 39 39 39 40 40 40 40 34 34
34 34 40 40 40 39 39 39 40 40 40 40 40 40 40 40 40 40 40 40 39 39 39 40 40 40 40 40 40 40 40 40 40 40 40 40 40 40 40 39 39 39 40 40 40 40 40 40 40 40 40 40 40 40 40 40 40 40 40 40
39 39 39 40 40 40 40 40 40 40 40 40 40 40 40 40 40 40 40 40 40 40 40 40 40 40 40 40 40 40 40 40 40 40 40 40 40 40 40 40 40 40 40 40 40 40 40 40 40 34 34 34 33 40 40 40 40 40 40 40
>I6629V002B0GR7 length=361 xy=0708_1125 region=2 run=R_2014_12_30_12_21_21_
40 40 40 40 40 39 39 39 40 40 40 40 40 40 40 40 40 40 40 40 40 40 40 40 40 40 40 40 40 40 40 39 39 39 40 40 40 39 39 39 40 40 40 40 40 40 40 40 40 40 40 40 40 40 40 40 39 39 39 40
40 40 40 40 40 40 40 40 40 40 40 40 39 39 39 40 39 39 39 34 34 34 34 40 40 40 40 40 34 34 34 34 40 40 40 40 40 40 40 40 40 39 39 39 40 39 39 39 40 40 40 40 40 40 40 40 40 40 40 40
40 40 40 40 40 40 40 40 40 40 40 40 40 40 40 40 40 40 40 40 40 40 40 40 40 40 40 40 40 40 40 40 40 40 40 40 40 40 40 39 39 39 40 40 40 40 40 40 40 40 40 40 40 40 40 40 40 40 40 40
40 40 40 40 40 40 40 40 40 40 40 40 40 40 40 40 40 40 40 40 40 40 40 40 40 40 40 40 40 40 40 40 40 40 40 40 40 40 40 40 40 40 40 40 40 40 40 40 40 40 40 39 39 39 40 40 40 40 34 34
34 34 40 40 40 34 34 34 40 40 40 40 40 40 40 40 40 40 40 40 39 39 39 40 40 40 40 40 40 40 40 40 40 40 40 40 40 40 40 39 39 39 40 40 40 40 40 40 40 40 40 40 40 40 40 40 40 40 40 40
40 39 39 39 40 40 40 40 40 40 40 40 40 39 39 39 39 39 39 40 40 40 40 40 40 40 40 40 40 40 40 40 40 40 40 40 40 40 40 40 40 40 40 40 40 40 40 40 40 40 34 34 34 33 40 34 40 40 40 40
40
>I6629V002B0GX3 length=360 xy=0708_1337 region=2 run=R_2014_12_30_12_21_21_
40 40 40 40 40 30 30 30 28 28 40 40 40 40 40 40 40 40 40 40 40 40 39 39 39 39 39 39 40 40 40 39 39 39 40 40 40 39 39 39 40 40 40 40 40 40 40 40 40 40 40 40 40 40 40 40 40 39 39 39
40 40 40 40 40 40 33 33 33 33 40 40 39 39 39 40 39 39 39 40 40 40 40 40 40 40 40 40 40 40 40 40 40 40 40 40 40 40 40 40 40 39 39 39 40 40 40 40 40 40 39 39 39 40 40 40 40 40 40 40
40 40 40 40 40 40 40 40 40 40 40 40 40 40 40 40 40 40 40 40 40 40 40 40 40 40 40 40 40 40 40 40 40 40 40 40 40 40 40 39 39 39 40 40 40 40 40 40 40 40 40 40 40 40 40 40 40 40 40 40
40 40 40 40 40 40 40 40 40 40 40 40 40 40 40 40 40 40 40 40 40 40 40 40 40 40 40 40 40 40 40 40 40 40 40 40 40 40 40 40 40 40 40 40 40 40 40 40 40 40 40 39 39 39 40 40 40 40 34 34
34 34 40 40 40 39 39 39 40 40 40 40 40 40 40 40 40 40 40 40 39 39 39 40 40 40 40 40 39 39 39 40 40 40 40 40 40 40 40 39 39 39 40 40 40 40 40 40 40 40 40 40 40 40 40 40 40 40 39 39
38 39 39 40 40 40 40 40 40 40 40 40 40 40 40 40 40 40 39 39 39 39 40 40 40 40 40 40 39 39 39 40 40 40 36 36 26 26 24 24 28 22 22 22 20 33 27 31 32 17 19 19 19 30 16 33 32 40 40 40
>I6629V002B0H6R length=24 xy=0708_2945 region=2 run=R_2014_12_30_12_21_21_
40 40 40 40 39 39 39 40 40 40 40 40 40 32 32 32 32 40 40 40 40 40 40 40
>I6629V002B0HMT length=363 xy=0708_2227 region=2 run=R_2014_12_30_12_21_21_
40 40 40 40 40 39 39 39 40 40 40 40 40 40 40 40 40 40 40 40 40 40 40 40 40 40 40 40 40 40 40 39 39 39 40 40 40 39 39 39 39 39 39 40 40 40 40 40 40 40 40 40 40 40 40 40 40 40 40 40
40 40 40 40 40 30 30 30 40 40 40 40 34 34 34 34 40 40 40 40 39 39 39 40 40 40 40 40 39 39 39 40 40 40 40 40 40 40 40 40 40 40 40 40 40 40 40 40 40 39 39 39 40 40 40 40 40 40 40 40
40 40 40 40 40 40 40 40 40 34 34 34 34 40 40 40 40 40 40 40 40 40 40 40 40 40 40 40 40 40 40 40 40 40 40 40 40 40 40 39 39 39 40 40 40 40 40 40 40 40 40 40 40 40 40 40 40 40 40 40
40 40 40 40 40 40 40 40 40 40 40 40 40 40 40 40 40 40 40 40 40 40 40 40 40 40 39 39 39 40 40 40 40 40 40 40 40 40 40 40 40 40 40 40 40 40 40 40 40 40 40 39 39 39 40 40 40 40 34 34
34 34 40 40 40 40 40 40 40 40 40 40 40 40 40 40 40 40 40 40 39 39 39 40 40 40 40 40 40 40 40 40 40 40 40 40 40 40 40 40 40 40 40 40 40 40 30 30 30 39 40 40 40 40 40 40 40 40 40 39
39 39 40 40 40 40 40 40 40 40 40 40 40 40 40 40 40 40 40 40 40 40 40 40 40 40 40 40 40 40 40 40 40 40 40 40 40 40 40 40 40 40 40 40 32 32 34 34 40 34 34 40 32 32 33 31 35 23 35 40
40 40 40
>I6629V002B0HOC length=363 xy=0708_2282 region=2 run=R_2014_12_30_12_21_21_
40 40 40 40 40 39 39 39 40 40 40 40 40 40 40 40 40 40 40 40 40 40 40 40 40 40 40 40 40 40 40 39 39 39 40 40 40 39 39 39 40 40 40 40 40 40 40 40 40 40 40 40 40 40 39 39 39 40 40 40
40 40 40 40 40 40 40 40 40 40 40 40 39 39 39 40 40 40 40 40 40 40 40 40 40 40 34 34 34 34 40 40 40 40 40 40 40 40 40 40 40 40 40 39 39 39 40 40 40 39 39 39 40 40 40 40 40 40 40 40
40 40 40 40 40 40 40 40 40 34 34 34 34 40 40 40 40 40 40 40 40 40 40 40 40 40 40 40 40 40 40 40 40 40 40 40 40 40 40 39 39 39 40 40 40 40 40 40 40 40 40 40 40 40 40 40 40 40 40 40
40 40 40 40 40 40 40 40 40 40 40 40 40 40 40 40 40 40 40 40 40 40 40 40 40 40 39 39 39 40 40 39 39 39 40 40 40 40 40 40 40 40 40 40 40 40 39 39 39 40 40 39 39 39 40 40 40 40 33 34
34 34 40 40 40 40 40 40 40 40 39 39 39 40 40 40 40 40 40 40 39 39 39 40 40 40 40 40 40 40 40 40 40 40 40 40 40 40 40 39 39 39 40 40 39 39 30 30 30 35 36 36 36 36 35 35 33 31 36 19
19 19 19 20 30 34 36 36 36 40 40 40 40 40 34 34 34 34 40 40 40 40 39 39 39 40 40 40 40 40 40 40 40 40 40 40 40 40 40 40 40 40 40 40 31 31 31 31 40 34 29 35 33 33 33 33 35 29 40 40
40 40 40
>I6629V002B0HQ6 length=24 xy=0708_2384 region=2 run=R_2014_12_30_12_21_21_
40 40 40 40 40 40 40 40 40 40 40 40 40 34 34 34 34 40 40 40 40 40 40 40
>I6629V002B0HSP length=104 xy=0708_2439 region=2 run=R_2014_12_30_12_21_21_
29 30 30 29 23 14 13 13 13 14 15 22 20 22 20 22 17 16 16 20 20 16 19 12 12 14 11 11 11 11 17 25 17 20 16 16 21 25 22 25 19 19 19 23 22 21 22 21 21 22 24 24 22 13 15 15 19 23 27 27
24 23 23 26 26 32 33 32 27 32 32 32 25 25 24 27 30 30 26 23 23 23 24 19 19 19 19 30 24 19 19 19 23 23 23 23 29 32 32 26 26 26 19 19
>I6629V002B0IIH length=361 xy=0708_3367 region=2 run=R_2014_12_30_12_21_21_
40 40 40 40 40 33 33 33 40 40 40 40 40 40 30 27 26 26 40 40 40 40 39 39 39 39 39 39 40 40 40 39 39 39 40 40 40 39 39 39 40 40 40 40 40 40 40 40 40 40 40 40 39 39 38 38 39 40 40 40
40 40 40 40 40 40 40 40 40 40 40 40 39 39 39 40 33 33 33 33 39 39 39 40 40 40 40 40 40 40 40 39 39 39 40 40 40 40 40 40 40 40 40 40 40 40 40 40 40 40 40 40 40 40 40 40 40 40 40 40
40 40 40 40 40 40 40 40 40 40 40 22 22 22 22 22 22 35 40 30 40 40 40 40 40 40 40 40 40 40 40 40 40 40 40 40 40 40 40 39 39 39 40 40 40 40 40 40 39 39 39 40 40 40 40 40 40 40 40 40
40 40 40 40 40 40 40 40 40 40 40 40 35 34 34 40 40 40 40 40 24 22 22 22 22 40 40 40 40 30 30 30 30 40 40 40 40 40 40 40 40 40 40 40 40 40 40 40 40 40 40 39 39 39 40 40 40 40 34 34
34 34 40 40 40 39 39 39 40 40 40 40 40 40 40 40 40 40 40 39 30 30 30 30 40 40 40 40 40 40 40 40 40 40 40 40 40 40 40 39 39 39 40 40 34 39 39 40 40 40 35 35 34 34 40 36 30 26 26 33
33 36 36 32 29 29 29 29 30 40 40 36 40 40 40 40 40 40 39 34 34 34 34 40 40 40 39 35 30 30 30 40 40 40 40 40 40 40 40 40 40 40 40 40 40 40 36 32 26 30 19 19 19 19 24 12 24 24 33 40
40
>I6629V002B0IK5 length=22 xy=0708_3463 region=2 run=R_2014_12_30_12_21_21_
40 40 40 40 40 40 40 40 40 40 40 40 32 32 32 32 40 40 40 40 40 40
>I6629V002B0IKQ length=310 xy=0708_3448 region=2 run=R_2014_12_30_12_21_21_
40 40 40 40 40 39 39 39 40 40 40 40 40 40 40 40 38 38 38 40 40 40 40 40 40 40 40 40 40 40 40 39 39 39 40 40 40 39 39 39 40 40 40 40 40 40 40 40 40 40 40 40 40 40 39 39 39 40 40 40
40 40 40 40 40 40 40 40 40 40 40 40 34 34 31 31 35 35 35 34 34 33 33 40 40 40 40 40 40 40 40 40 39 39 39 40 40 40 40 40 39 39 39 40 40 40 40 40 40 39 39 39 40 40 40 40 40 40 40 40
40 40 40 40 40 40 40 40 40 34 34 34 34 40 40 40 40 40 40 40 40 40 40 40 38 38 38 40 40 40 40 40 40 40 40 40 40 40 40 39 39 39 40 40 40 40 40 40 40 40 40 40 40 33 33 33 38 40 40 40
40 40 40 40 40 40 40 40 40 40 40 40 40 38 38 38 38 40 39 39 39 40 40 40 40 40 39 39 39 40 40 40 40 40 40 40 40 40 40 40 40 40 40 40 38 38 38 40 40 40 40 34 34 34 34 40 40 40 39 39
39 40 40 40 40 40 40 40 40 40 40 40 40 40 32 32 32 38 40 40 36 33 32 32 32 32 32 32 32 32 37 37 35 39 38 38 36 40 40 32 32 32 40 40 32 28 20 20 21 28 28 28 28 38 36 36 23 25 25 26
27 33 33 29 29 15 15 15 15 15
>I6629V002B0IM7 length=360 xy=0708_3537 region=2 run=R_2014_12_30_12_21_21_
40 40 40 40 40 26 26 26 26 26 40 40 40 40 40 40 40 40 40 40 40 40 40 40 40 26 26 26 40 40 40 39 39 39 40 40 40 39 39 39 39 39 39 40 40 40 40 40 40 40 40 40 40 40 40 40 40 40 40 40
40 40 40 40 40 40 40 40 40 40 40 36 33 33 33 36 19 19 19 19 18 18 18 23 38 36 35 35 35 35 34 37 39 39 33 33 34 34 35 40 40 40 40 40 40 40 40 40 40 40 40 40 40 40 40 40 40 39 39 39
40 40 40 40 40 40 40 40 40 40 40 40 40 40 40 40 39 35 33 33 39 39 40 40 39 38 38 39 40 40 40 40 40 40 40 40 40 40 40 39 39 39 40 40 40 40 40 40 40 40 40 40 40 40 33 33 34 34 40 40
40 40 40 40 40 40 40 40 40 40 40 40 40 40 40 40 40 40 40 40 40 40 39 39 39 39 39 39 39 39 40 40 40 40 40 40 40 40 40 40 40 40 40 40 40 40 40 40 40 40 40 39 39 39 40 40 40 40 34 34
34 34 40 40 40 39 39 39 40 40 40 40 40 40 34 35 35 39 40 40 39 39 39 40 40 40 40 40 40 40 40 40 40 40 40 30 30 30 35 39 34 34 35 35 40 40 40 40 40 40 40 35 35 35 40 40 40 40 40 40
39 39 39 40 40 40 40 30 30 30 39 33 33 31 31 40 40 39 17 30 30 30 39 40 40 40 40 40 40 40 40 40 40 40 40 40 39 39 39 39 39 39 40 40 40 40 40 40 40 34 34 34 32 30 16 30 30 40 40 40
>I6629V002B0IOU length=360 xy=0708_3596 region=2 run=R_2014_12_30_12_21_21_
40 40 40 40 40 39 39 39 40 40 40 40 40 40 30 30 30 38 34 34 37 40 40 40 38 38 38 38 40 40 40 39 39 39 40 40 40 39 39 39 40 40 40 40 40 40 40 40 40 40 40 40 40 40 34 34 29 29 30 30
34 40 40 40 40 40 40 40 40 40 40 40 39 39 39 40 29 29 29 29 39 39 39 37 40 40 40 40 34 34 36 39 39 39 40 40 40 40 40 40 40 40 40 40 40 40 40 40 40 40 40 40 38 38 38 38 40 40 40 40
40 40 40 40 40 40 40 40 40 40 36 18 18 18 18 18 25 36 40 40 40 40 40 40 40 40 40 40 40 40 40 40 40 40 40 40 40 40 40 39 39 39 40 40 40 40 40 40 40 40 40 40 40 40 40 40 40 40 40 40
40 40 40 40 40 40 40 40 40 40 40 40 40 40 40 40 40 40 40 40 40 21 21 21 21 30 39 39 39 40 40 40 40 40 40 40 40 40 40 40 40 40 40 40 40 40 40 40 40 40 40 36 36 40 40 40 40 40 25 25
25 25 34 25 40 36 36 36 40 34 40 40 40 40 40 34 34 34 34 38 39 38 38 38 38 38 40 40 40 40 38 38 38 40 40 39 39 39 40 39 39 39 34 38 28 34 34 40 38 38 38 40 40 40 40 39 39 36 40 40
30 28 28 29 29 33 32 33 26 15 15 15 15 30 22 40 40 40 40 40 40 40 40 40 40 40 40 40 40 40 36 38 30 30 30 34 34 38 36 36 36 36 38 38 38 36 33 26 30 24 24 24 24 38 23 38 36 38 36 36
>I6629V002B0IOW length=361 xy=0708_3598 region=2 run=R_2014_12_30_12_21_21_
40 40 40 40 40 38 38 38 40 40 40 40 40 40 40 40 40 40 40 40 40 40 40 40 40 40 40 40 40 40 40 39 39 39 40 40 40 39 39 39 40 40 40 40 40 40 40 40 40 40 40 40 40 40 34 34 34 34 40 40
40 40 40 40 40 40 40 40 40 40 40 40 39 39 39 40 34 34 34 34 39 39 39 40 40 40 40 40 40 40 40 30 30 30 40 40 40 40 40 40 40 39 39 39 40 40 40 40 40 40 40 40 40 40 40 40 40 40 40 40
40 40 40 40 40 36 36 34 40 36 32 16 14 14 14 16 16 32 36 35 35 35 36 40 40 40 40 40 40 40 40 40 40 40 40 40 40 40 39 39 30 30 30 40 40 40 40 40 40 40 40 40 40 40 40 40 40 40 40 40
40 40 40 40 40 40 40 40 40 39 39 39 39 40 40 40 40 40 40 40 40 40 34 34 32 31 39 38 39 39 40 40 40 40 40 40 40 40 40 40 40 40 40 40 40 40 40 40 40 40 40 40 39 39 39 40 40 39 35 33
33 33 33 40 35 40 37 37 40 40 40 40 40 40 40 40 40 40 40 40 40 39 34 34 35 40 40 39 39 39 40 40 40 40 40 40 39 39 39 39 38 30 30 24 35 40 40 40 40 40 40 34 35 35 34 39 40 40 40 40
40 39 39 38 39 39 40 40 40 40 40 40 40 40 40 40 40 40 40 40 40 40 35 35 34 34 35 35 40 40 40 40 40 40 40 40 40 40 40 40 40 40 40 40 40 40 40 34 34 35 31 31 31 29 40 26 36 36 34 34
34
>I6629V002B0IQ9 length=24 xy=0708_3683 region=2 run=R_2014_12_30_12_21_21_
40 40 40 40 39 39 39 40 40 40 40 40 40 34 34 34 34 40 40 40 40 40 40 40
>I6629V002B0IQL length=24 xy=0708_3659 region=2 run=R_2014_12_30_12_21_21_
40 40 40 40 40 40 40 40 40 40 40 40 40 34 34 34 34 40 40 40 40 40 40 40
>I6629V002B0IQW length=363 xy=0708_3670 region=2 run=R_2014_12_30_12_21_21_
40 40 40 40 40 39 39 39 40 40 40 40 40 40 40 40 40 40 40 40 40 40 40 40 40 40 40 40 40 40 40 39 39 39 40 40 40 39 39 39 40 40 40 40 40 40 40 40 40 40 40 40 40 40 39 39 39 40 40 40
40 40 40 40 40 40 40 40 40 40 40 40 34 34 34 34 40 40 40 40 40 40 40 40 40 40 40 40 40 40 40 40 40 40 40 40 40 40 40 40 40 40 40 40 40 40 40 40 40 40 40 40 40 40 40 40 40 40 40 40
40 40 40 40 40 40 40 40 40 34 34 34 34 40 40 40 40 40 40 40 40 40 40 40 40 40 40 40 40 40 40 40 40 40 40 40 40 40 40 39 39 39 40 40 40 40 40 40 40 40 40 40 40 40 40 40 40 40 40 40
40 40 40 40 40 40 40 39 39 39 39 40 40 40 40 40 40 40 33 33 33 40 40 40 40 39 30 30 30 40 40 39 35 33 33 40 40 40 40 40 40 40 40 40 40 40 40 40 40 40 40 38 38 38 40 40 40 39 30 30
30 30 40 34 40 40 40 40 40 40 40 40 40 40 40 40 40 40 40 40 38 38 38 40 40 40 40 40 40 40 40 40 40 40 40 40 40 40 40 39 39 39 40 40 40 40 30 30 30 30 34 40 40 40 38 38 36 36 36 20
20 20 20 34 36 40 40 40 40 40 40 40 40 40 40 40 40 40 40 40 40 40 40 40 40 39 39 39 39 40 40 40 40 40 40 40 40 40 40 40 40 39 30 30 33 31 33 31 39 29 29 40 32 33 34 33 40 34 40 40
40 40 40
>I6629V002B0ISC length=361 xy=0708_3722 region=2 run=R_2014_12_30_12_21_21_
40 40 40 40 40 39 39 39 40 40 40 40 40 40 40 40 40 40 40 40 40 40 40 40 39 39 39 39 40 40 40 30 30 30 40 40 40 39 39 39 40 40 40 40 40 40 40 40 40 40 40 40 40 40 39 39 33 33 35 39
40 40 40 40 40 40 40 40 40 40 40 40 26 26 26 35 33 33 31 31 26 26 26 31 40 40 40 40 40 40 40 35 34 34 34 34 34 34 40 40 40 39 39 39 34 34 34 34 40 40 40 40 40 40 40 40 40 40 40 40
40 40 40 40 40 40 40 40 40 40 40 19 19 19 19 19 19 26 35 23 40 40 40 40 40 40 40 40 40 40 40 40 40 40 40 40 40 40 40 40 40 40 40 40 40 40 40 40 40 40 40 40 40 40 40 40 40 40 40 40
40 40 40 40 40 40 40 40 39 39 39 40 40 40 40 40 40 40 39 39 24 22 22 22 22 34 36 40 40 36 26 26 26 39 34 40 40 40 40 40 40 40 40 40 40 40 40 40 40 40 40 39 39 39 40 40 40 40 34 34
34 34 40 40 40 30 30 30 35 28 40 40 40 40 40 40 40 40 40 40 39 38 38 39 40 40 40 40 40 40 40 40 40 39 35 34 34 39 39 39 34 34 30 36 35 40 40 40 40 36 30 20 20 20 30 30 40 40 40 36
34 34 34 39 39 39 37 37 40 36 36 34 34 34 36 36 36 36 30 29 29 28 28 34 34 34 36 40 36 36 39 40 40 40 40 40 40 39 39 39 40 40 40 40 40 40 37 22 22 26 22 22 22 22 30 16 33 37 40 40
40
>I6629V002B0ITK length=361 xy=0708_3766 region=2 run=R_2014_12_30_12_21_21_
40 40 40 40 40 39 39 39 40 40 40 40 40 40 40 40 40 40 40 40 40 40 40 40 37 37 37 37 40 40 40 39 39 39 40 40 40 39 39 39 40 40 40 40 40 40 40 40 40 40 40 40 39 37 37 33 33 33 40 40
40 40 40 40 40 40 40 40 40 40 40 40 39 39 39 40 34 34 34 34 39 39 39 40 40 39 40 40 40 40 40 39 39 39 40 40 40 40 40 40 40 39 39 37 37 37 40 40 40 40 40 40 40 40 40 40 40 40 40 40
40 40 40 40 40 35 35 36 40 40 40 39 29 29 29 25 37 40 40 40 40 40 40 40 40 40 40 39 40 40 40 40 40 40 40 40 40 40 40 39 39 39 39 40 40 40 40 40 37 36 36 35 35 35 38 37 36 36 21 21
21 21 26 30 30 30 34 36 30 30 30 26 26 26 26 38 36 35 29 29 30 28 23 25 25 25 14 14 14 14 19 19 30 30 30 30 28 30 32 36 35 26 22 21 21 34 33 36 36 35 30 28 19 19 19 23 24 19 18 11
11 11 11 18 14 22 16 16 16 17 11 12 12 20 20 19 19 19 23 30 25 21 21 21 21 33 36 35 35 35 37 31 26 22 22 21 36 31 30 26 26 26 33 27 26 15 21 21 20 32 35 35 30 32 32 32 15 17 17 17
24 30 27 29 33 33 36 36 30 26 26 26 26 32 25 25 25 29 25 20 15 15 17 21 19 23 27 32 32 32 32 33 33 33 28 28 28 28 29 28 32 32 24 24 25 19 17 17 17 19 19 21 21 21 32 18 32 33 33 24
24
>I6629V002B0IVV length=361 xy=0708_3849 region=2 run=R_2014_12_30_12_21_21_
40 40 40 40 40 39 39 39 40 40 40 40 40 40 40 40 40 40 40 40 40 40 40 40 40 40 40 40 40 40 40 39 39 39 40 40 40 39 39 39 40 40 40 40 40 40 40 40 40 40 40 40 40 40 40 40 40 40 40 40
40 40 40 40 40 40 40 40 40 40 40 40 39 39 39 40 39 39 39 34 34 34 34 40 40 40 40 40 33 33 33 33 40 40 40 40 40 40 40 40 40 39 39 39 40 30 30 30 40 40 40 40 40 40 40 40 40 40 40 40
40 40 40 40 40 40 40 40 40 40 40 40 40 40 40 40 40 40 40 40 40 40 40 40 40 40 40 40 40 40 40 40 40 40 40 40 40 40 40 39 39 39 40 40 40 40 40 40 40 40 40 40 40 40 40 40 40 40 40 40
40 40 40 40 40 40 40 40 40 40 40 40 40 40 40 40 40 40 40 40 40 40 40 40 40 40 40 40 40 40 40 40 40 40 40 40 40 40 40 40 40 40 40 29 29 29 33 30 19 39 39 38 38 39 40 40 40 40 34 34
34 34 40 40 39 38 38 39 40 40 40 40 40 40 40 40 40 40 40 40 39 39 39 40 39 39 39 40 40 40 40 40 40 40 40 40 40 40 40 38 38 38 39 40 40 40 40 40 40 40 40 40 40 40 40 40 40 40 40 40
40 39 39 39 40 40 39 35 35 34 40 40 40 40 40 40 30 30 30 39 34 28 35 35 39 39 40 40 40 40 40 40 40 40 40 40 40 40 40 40 40 40 39 35 34 34 40 40 40 40 34 33 32 31 39 29 39 40 40 40
40
>I6629V002B0IZ1 length=362 xy=0708_3999 region=2 run=R_2014_12_30_12_21_21_
40 40 40 40 39 23 23 23 23 23 40 40 40 40 40 40 40 40 40 40 40 40 40 40 40 40 40 40 40 40 40 39 39 39 40 40 40 39 39 39 40 40 40 40 40 40 40 40 40 40 40 40 39 39 39 40 40 40 40 40
40 40 40 40 40 40 31 31 31 31 40 40 39 39 39 40 40 40 40 40 39 39 39 40 40 40 40 40 30 30 30 39 39 40 40 40 40 40 40 40 40 40 40 40 40 40 40 40 40 40 39 39 39 40 40 40 40 40 40 40
40 40 40 40 40 39 39 39 40 40 40 40 40 40 40 40 40 40 40 40 40 40 40 40 40 40 40 40 40 40 40 40 40 40 40 40 40 40 40 39 39 39 40 40 40 40 40 40 40 40 40 40 40 40 40 40 40 40 40 40
40 40 40 40 39 39 39 40 40 40 40 40 40 40 40 40 40 40 40 40 40 40 40 40 40 40 40 40 40 40 40 40 40 40 40 40 40 40 40 40 40 40 40 40 40 40 40 40 40 40 40 37 37 37 40 40 34 18 18 18
18 18 30 20 36 33 33 33 40 40 40 40 40 40 40 40 40 40 40 40 39 39 39 40 40 40 40 40 40 40 37 40 40 39 35 24 24 24 26 39 39 39 40 40 40 40 40 40 40 40 40 40 40 40 40 40 40 40 40 40
40 34 34 34 34 40 40 40 40 40 40 19 19 19 19 19 19 39 39 34 35 35 39 39 39 39 39 39 39 36 36 40 40 40 40 40 30 30 28 28 30 30 33 34 34 33 33 36 32 32 39 31 31 31 31 35 23 35 40 40
40 40
>I6629V002B0J2P length=25 xy=0709_1295 region=2 run=R_2014_12_30_12_21_21_
40 40 40 40 40 40 40 40 40 40 40 40 40 40 34 34 34 34 40 40 40 40 40 40 40
>I6629V002B0J5F length=361 xy=0709_1393 region=2 run=R_2014_12_30_12_21_21_
40 40 40 40 40 39 39 39 40 40 40 40 40 40 40 40 40 40 40 40 40 40 40 40 40 40 40 40 40 40 40 39 39 39 40 40 40 39 39 39 40 40 40 40 40 40 40 40 40 40 40 40 40 40 40 40 40 40 40 40
40 40 40 40 40 40 40 40 40 40 40 40 39 39 39 40 34 34 34 34 39 39 39 40 40 40 40 40 40 40 40 39 39 39 40 40 40 40 40 40 40 40 40 40 40 39 39 39 40 40 40 40 40 40 40 40 40 40 40 40
40 40 40 40 40 40 40 40 40 40 40 26 26 26 26 24 24 40 40 40 40 40 40 40 40 40 40 40 40 40 40 40 40 40 40 40 40 40 40 39 39 39 40 40 40 40 40 40 40 40 40 40 40 40 40 40 40 40 40 40
40 40 40 40 40 40 40 40 40 40 40 40 40 40 40 40 40 40 40 40 28 28 30 28 28 40 40 40 40 40 40 40 40 40 40 40 40 40 40 40 40 40 40 40 40 40 40 40 40 40 40 39 39 39 40 40 40 40 34 34
34 34 40 40 40 39 39 39 40 40 40 40 40 40 40 40 40 40 40 39 38 34 34 35 40 40 40 40 40 40 40 40 40 40 40 40 40 40 40 39 39 39 40 40 40 40 40 40 40 40 40 39 39 39 40 40 40 40 40 40
40 40 40 40 39 39 39 40 40 40 40 40 40 40 40 40 40 40 40 40 40 40 40 40 40 40 40 40 40 40 40 40 40 40 40 40 40 39 39 39 40 40 40 40 40 40 40 40 40 40 34 34 34 32 39 29 39 39 40 40
40
>I6629V002B0J6C length=361 xy=0709_1426 region=2 run=R_2014_12_30_12_21_21_
40 40 40 40 40 34 34 34 40 40 40 40 39 39 39 40 40 40 39 39 39 40 40 40 40 39 39 39 40 40 40 39 39 39 40 40 40 39 39 39 40 40 40 40 40 40 40 40 40 40 40 40 40 39 39 26 26 26 23 23
26 26 39 29 40 40 40 40 40 40 40 40 39 39 39 40 31 31 31 31 40 40 40 40 40 40 40 40 40 40 40 39 39 39 40 40 40 40 40 40 40 40 40 40 40 40 40 40 40 40 38 38 38 40 40 40 40 40 40 40
40 40 40 40 40 39 39 39 40 40 40 40 40 40 40 40 40 40 40 40 40 40 40 40 40 40 40 40 40 40 40 40 40 40 40 34 34 35 39 34 34 34 40 40 40 40 40 40 40 40 40 40 40 40 40 40 40 40 40 40
40 40 40 40 40 40 40 40 39 39 39 40 40 40 40 40 40 40 40 40 40 40 40 40 39 39 39 40 39 39 39 40 40 40 40 40 40 40 40 40 40 40 40 40 40 40 40 40 36 33 26 18 18 18 18 24 33 30 22 22
22 22 36 23 35 34 34 39 40 40 40 40 40 40 40 40 40 40 40 40 39 34 34 35 39 39 40 40 40 40 40 40 40 40 39 39 39 40 40 34 34 34 40 40 40 40 40 36 36 36 40 36 36 36 36 36 36 26 24 26
29 29 24 24 36 36 24 24 24 36 36 30 30 30 30 34 34 40 40 40 40 40 40 40 40 40 40 40 40 40 40 40 40 40 40 40 40 40 40 40 40 39 39 39 40 40 40 40 40 40 34 34 34 34 40 40 40 40 40 40
40
>I6629V002B0J6L length=52 xy=0709_1435 region=2 run=R_2014_12_30_12_21_21_
40 40 40 40 40 40 40 40 40 40 40 40 40 34 34 34 34 40 40 40 40 40 40 40 40 40 40 40 40 40 40 40 40 40 40 40 40 40 40 40 40 40 40 40 40 31 31 31 31 40 40 40
>I6629V002B0J73 length=355 xy=0709_1489 region=2 run=R_2014_12_30_12_21_21_
40 40 40 40 40 39 39 39 40 40 40 40 40 40 40 40 40 40 33 29 29 28 40 40 31 31 31 31 31 35 35 35 35 35 40 40 40 39 39 37 37 33 40 40 40 40 40 39 37 37 37 40 40 40 39 39 39 37 31 31
40 40 33 33 33 37 40 39 39 39 37 38 31 28 28 32 27 27 26 25 15 15 14 12 12 20 25 25 14 14 14 14 25 30 35 38 38 38 38 38 38 40 40 40 40 40 37 37 37 39 39 40 40 39 39 39 39 37 37 37
37 40 40 40 40 40 40 40 40 40 40 29 29 29 26 26 33 21 37 40 37 37 37 39 39 39 39 39 40 39 37 37 37 39 40 40 40 40 37 37 38 40 35 28 28 27 31 38 37 33 34 34 30 30 30 30 31 22 21 21
21 24 30 32 32 32 33 20 20 20 20 20 24 30 25 25 24 25 25 25 25 24 22 23 22 28 26 28 23 20 16 16 16 16 14 26 26 28 28 25 26 28 29 29 30 30 30 33 32 28 14 14 14 28 22 29 23 14 14 14
14 23 29 33 32 18 18 14 14 14 14 35 30 25 23 19 19 14 14 12 20 24 24 23 25 23 13 12 11 14 14 14 19 19 26 32 32 28 32 28 32 33 37 38 35 26 21 21 21 21 30 32 20 20 20 25 25 26 29 15
15 15 15 27 33 33 33 30 21 21 21 24 30 30 26 26 20 20 17 36 38 38 37 36 36 36 30 30 29 29 32 25 24 25 25 24 23 25 25 25 24 25 29 32 28 24 24 25 28 32 30 30 32 18 17
>I6629V002B0J7E length=24 xy=0709_1464 region=2 run=R_2014_12_30_12_21_21_
40 40 40 40 40 40 40 40 40 40 40 40 40 34 34 34 33 40 40 40 40 40 40 40
>I6629V002B0JHB length=363 xy=0709_0525 region=2 run=R_2014_12_30_12_21_21_
40 40 40 40 40 39 39 39 40 40 40 40 40 40 40 40 40 40 40 40 40 40 40 40 40 40 40 40 40 40 40 39 39 39 40 40 40 39 39 39 40 40 40 40 40 40 40 40 40 40 40 40 40 40 39 39 39 40 40 40
40 40 40 40 40 40 40 40 40 40 40 40 30 30 30 40 30 30 30 39 40 40 40 40 40 40 40 40 40 40 40 40 40 40 40 40 40 40 40 40 40 40 40 40 40 40 40 40 40 40 40 40 40 40 40 40 40 40 40 40
40 40 40 40 40 40 40 40 40 34 34 34 34 40 40 40 40 40 40 40 40 40 40 40 40 40 39 39 39 40 40 40 40 40 40 40 40 40 40 39 39 39 40 40 40 40 40 40 40 40 40 40 40 40 40 40 40 40 40 40
40 40 40 40 34 34 30 30 30 40 40 40 40 40 40 40 40 40 39 38 38 39 39 39 40 40 30 30 30 40 40 39 35 33 33 40 40 40 40 40 40 40 40 40 40 40 40 40 40 40 40 39 39 39 40 40 40 40 32 32
32 32 40 34 39 39 39 40 40 40 40 40 40 40 40 40 40 40 40 40 39 39 39 40 40 40 40 40 40 40 40 40 40 40 40 40 40 40 40 34 34 34 40 40 40 40 39 39 39 40 40 40 40 40 40 40 40 40 39 29
29 29 29 40 40 40 40 39 39 39 39 40 40 40 40 40 40 40 40 40 40 40 40 40 40 40 40 40 40 40 40 40 40 40 40 40 40 39 39 39 39 40 40 40 33 33 34 34 40 29 29 39 31 32 34 34 40 34 40 40
40 40 40
>I6629V002B0JHP length=360 xy=0709_0539 region=2 run=R_2014_12_30_12_21_21_
40 40 40 40 40 38 38 38 40 40 40 40 40 40 40 40 40 40 40 40 40 40 40 40 40 40 40 40 40 40 40 39 39 39 40 40 40 39 39 39 40 40 40 40 40 40 40 40 40 40 40 40 40 40 40 40 40 40 40 40
40 40 40 40 40 40 40 40 40 40 40 40 39 39 39 40 32 32 32 32 39 39 39 40 40 40 40 40 40 40 40 39 39 39 40 40 40 40 40 40 40 39 39 39 40 40 40 40 40 40 40 40 40 40 40 40 40 40 40 40
40 40 40 40 40 40 40 40 40 40 40 30 30 30 30 30 40 40 40 40 40 40 40 40 40 40 40 40 40 40 40 40 40 40 40 40 40 40 40 39 39 39 40 40 40 40 40 40 40 40 40 40 40 40 40 40 40 40 40 40
40 40 40 40 40 40 40 40 40 40 40 39 39 39 39 40 40 40 40 40 40 31 31 31 32 40 39 39 39 40 40 40 40 40 40 40 40 40 40 40 40 40 40 40 40 40 40 40 40 40 40 40 40 40 39 39 39 40 29 29
29 29 40 35 40 39 39 39 40 40 40 40 40 40 40 40 40 40 40 40 39 39 39 40 40 40 40 40 40 40 40 40 40 40 40 39 39 39 40 30 30 30 40 40 40 40 40 40 40 40 40 39 39 39 39 34 34 30 30 30
34 34 29 29 40 36 36 34 30 19 19 19 30 24 34 40 40 40 36 36 36 40 40 40 40 40 39 30 30 30 39 40 40 40 40 40 40 40 40 40 39 39 39 40 40 40 40 40 40 34 34 34 34 40 40 40 40 40 40 40
>I6629V002B0JK1 length=24 xy=0709_0659 region=2 run=R_2014_12_30_12_21_21_
40 40 40 40 40 40 40 40 40 40 40 40 40 34 34 34 34 40 40 40 40 40 40 40
>I6629V002B0JLS length=362 xy=0709_0686 region=2 run=R_2014_12_30_12_21_21_
40 40 40 40 40 39 39 39 40 40 40 40 40 40 40 40 40 40 40 40 40 40 40 40 40 40 40 40 40 40 40 39 39 39 40 40 40 39 39 39 40 40 40 40 40 40 40 40 40 40 40 40 40 40 40 39 39 39 40 40
40 40 40 40 40 40 40 40 40 40 40 40 39 39 39 40 40 40 40 40 40 40 40 40 40 40 40 40 40 40 40 40 40 40 40 40 40 40 40 40 40 39 39 39 40 40 40 40 40 40 40 40 40 40 40 40 40 40 40 40
40 40 40 40 40 40 40 40 40 40 40 40 40 40 40 40 40 40 40 40 40 40 40 40 40 40 40 40 40 40 40 40 40 40 40 40 40 40 40 39 39 39 40 40 39 39 39 39 40 40 40 40 40 40 40 40 40 40 40 40
40 40 40 40 40 40 40 40 39 39 39 40 40 40 40 40 40 40 40 40 40 40 40 40 40 40 40 40 40 40 40 40 40 40 40 40 40 40 40 40 40 40 40 40 40 40 40 40 40 40 40 39 39 39 40 40 40 40 32 32
32 32 40 40 40 39 39 39 40 40 40 40 40 40 40 40 40 40 40 40 39 39 39 40 40 40 40 40 40 40 40 40 40 40 40 40 40 40 40 39 39 39 40 40 40 40 40 40 40 40 40 40 40 40 40 40 40 40 40 40
31 31 31 31 40 40 40 40 40 40 40 40 40 40 40 40 40 40 40 35 34 34 40 40 40 40 40 40 39 39 39 40 40 40 39 39 39 39 39 39 40 40 40 40 40 40 36 36 36 34 21 21 17 17 14 33 17 37 34 37
34 31
>I6629V002B0JOB length=24 xy=0709_0777 region=2 run=R_2014_12_30_12_21_21_
40 40 40 40 39 39 39 40 40 40 40 40 40 33 34 34 34 40 40 40 40 40 40 40
>I6629V002B0JQN length=24 xy=0709_0861 region=2 run=R_2014_12_30_12_21_21_
40 40 40 40 40 40 40 40 40 40 40 40 40 34 34 34 34 40 40 40 40 40 40 40
>I6629V002B0JV2 length=382 xy=0709_1056 region=2 run=R_2014_12_30_12_21_21_
40 40 40 40 40 40 40 40 40 40 40 40 40 40 40 40 40 40 40 40 40 40 39 39 39 39 39 39 40 40 40 39 39 39 40 40 40 39 39 39 40 40 40 40 40 40 40 40 40 40 40 40 40 40 40 40 40 21 21 21
30 30 40 40 40 40 40 40 40 40 40 40 39 39 39 40 40 40 40 40 40 40 40 40 40 40 40 40 40 40 40 40 40 40 40 40 39 39 39 39 39 40 40 40 40 39 39 39 40 40 26 26 26 26 26 40 40 40 40 40
40 40 40 40 40 40 40 40 40 40 40 40 40 39 39 39 40 40 40 40 40 40 40 40 40 40 40 40 40 40 40 40 40 40 40 40 40 40 40 39 39 39 40 40 40 40 40 40 40 40 40 40 39 39 39 40 40 40 40 40
40 40 40 40 40 40 40 40 40 40 40 40 40 40 40 40 40 40 40 40 40 39 39 39 39 32 34 34 39 39 40 40 40 40 40 40 40 40 40 40 40 40 40 40 40 40 40 40 40 40 40 39 39 39 40 40 40 40 33 33
34 34 40 40 40 39 39 39 40 40 40 40 40 40 40 40 40 40 40 40 39 39 39 40 40 40 40 40 40 40 40 40 40 40 40 40 40 40 40 39 39 39 40 40 40 40 40 35 35 35 39 40 40 40 40 40 40 36 36 36
36 36 31 16 14 14 15 15 20 18 18 15 11 11 14 15 15 22 32 35 38 36 38 38 40 40 40 40 40 40 36 36 36 40 34 30 19 19 19 19 40 32 32 28 30 23 23 25 25 25 28 17 17 17 17 22 22 26 40 33
33 32 36 40 40 40 40 40 40 34 34 34 30 29 22 22 20 28 26 26 26 21
>I6629V002B0JVM length=361 xy=0709_1040 region=2 run=R_2014_12_30_12_21_21_
40 40 40 40 40 39 39 39 40 40 40 40 40 40 40 40 40 40 40 40 40 40 40 40 40 40 40 40 40 40 40 39 39 39 40 40 40 39 39 39 40 40 40 40 40 40 40 40 40 40 40 40 40 40 34 34 34 34 40 40
40 40 40 40 40 40 40 40 40 40 40 40 39 39 39 40 34 34 34 34 39 39 39 40 40 40 40 40 40 40 40 34 34 34 34 40 40 40 40 40 40 40 39 39 39 40 40 40 40 40 40 40 40 40 40 40 40 40 40 40
40 40 40 40 40 40 40 40 40 40 40 40 26 26 26 26 26 40 40 40 40 40 40 40 40 40 40 40 40 40 40 40 40 40 40 40 40 40 40 40 38 38 38 40 40 40 40 40 40 40 40 40 40 40 40 40 40 40 40 40
40 40 40 40 40 40 40 40 40 40 40 40 40 40 40 40 40 40 40 40 40 40 34 34 34 34 40 39 39 39 40 40 40 40 40 40 40 40 40 40 40 40 40 40 40 40 40 40 40 40 40 40 39 39 39 40 40 40 40 34
34 34 34 40 40 40 39 39 39 40 40 40 40 40 40 40 40 40 40 40 40 34 34 34 40 40 40 40 40 40 40 40 40 40 40 40 39 39 39 40 39 39 39 40 40 40 40 40 40 40 40 40 40 40 40 40 34 34 35 40
40 39 39 39 40 40 40 40 40 40 40 40 40 40 40 40 40 40 40 40 34 34 35 35 34 39 39 40 40 40 40 40 40 40 40 40 40 40 40 40 40 40 40 40 40 40 40 40 40 40 34 34 34 33 40 34 40 40 39 39
39
>I6629V002B0JX5 length=354 xy=0709_1131 region=2 run=R_2014_12_30_12_21_21_
40 40 40 40 40 39 39 39 40 40 40 40 40 40 40 40 40 40 40 40 40 40 40 40 40 40 31 31 34 38 40 39 39 39 40 40 40 40 40 40 40 40 40 40 40 40 40 40 40 40 40 35 21 21 19 19 19 19 34 25
35 35 35 38 40 40 40 40 40 40 40 40 36 33 33 35 24 24 24 24 23 23 23 27 38 38 35 35 34 34 32 33 33 39 40 40 40 38 38 38 40 40 40 33 33 33 40 40 40 40 40 38 38 38 40 40 40 40 40 40
40 40 40 40 40 36 35 39 39 35 29 14 14 14 14 14 14 22 26 21 32 32 35 35 35 38 40 40 40 40 40 40 40 40 40 40 40 40 40 39 39 39 40 40 40 40 40 40 40 40 40 40 40 40 40 40 40 40 40 40
40 40 40 40 33 33 33 38 40 40 40 40 40 40 40 40 40 40 40 40 29 28 26 26 22 35 20 20 20 28 28 19 19 19 26 29 32 38 38 40 40 40 40 35 35 38 40 33 33 32 38 23 23 23 32 38 36 35 18 18
20 20 38 29 40 37 39 37 40 40 40 40 40 40 40 40 40 40 40 40 25 25 25 38 40 40 40 40 40 40 40 40 40 40 40 39 39 39 40 39 39 39 40 38 20 29 29 35 40 40 40 40 40 35 35 23 23 23 30 35
23 21 21 29 27 27 27 28 28 27 28 38 38 40 40 40 40 40 40 40 40 29 28 29 33 33 40 40 40 40 40 40 35 27 27 27 40 40 40 40 40 40 27 27 27 22 19 19 33 24 24 25 20 17
>I6629V002B0JXI length=360 xy=0709_1108 region=2 run=R_2014_12_30_12_21_21_
40 40 40 40 40 39 39 39 40 40 40 40 40 40 40 40 40 40 40 40 40 40 40 40 40 40 40 40 40 40 40 39 39 39 40 40 40 39 39 39 40 40 40 40 40 40 40 40 40 40 40 40 40 40 34 34 34 34 40 40
40 40 40 40 40 40 40 40 40 40 40 40 39 39 39 40 34 34 34 34 39 39 39 40 40 40 40 40 40 40 40 39 39 39 40 40 40 40 40 40 40 39 39 39 40 40 40 40 40 39 39 39 40 40 40 40 40 40 40 40
40 40 40 40 40 40 40 40 40 40 32 16 16 16 16 16 28 38 36 36 36 36 36 40 40 40 40 40 40 40 40 40 40 40 40 40 40 40 40 39 39 39 40 40 40 40 40 40 40 40 40 40 40 40 40 40 40 40 40 40
40 40 40 40 40 40 40 40 40 40 40 40 40 40 40 40 40 40 40 39 39 29 29 29 29 39 39 39 39 40 40 40 40 40 40 40 40 40 40 40 40 40 40 40 40 40 40 40 40 40 40 39 39 39 40 40 40 40 31 31
31 31 40 40 40 39 39 39 40 40 40 40 40 40 40 40 40 40 40 40 39 39 39 40 40 40 40 40 40 40 40 40 40 40 40 39 39 39 40 39 39 39 40 40 37 39 39 40 40 40 40 40 40 40 40 39 39 39 40 40
39 39 39 39 30 30 30 40 40 40 40 40 40 40 40 40 40 40 40 30 30 30 35 34 34 35 40 40 40 40 40 40 40 40 40 40 34 34 35 40 40 40 40 34 34 35 39 39 39 31 33 33 31 40 30 40 40 40 40 40
>I6629V002B0K1H length=246 xy=0709_2547 region=2 run=R_2014_12_30_12_21_21_
37 37 37 37 37 37 37 39 39 39 37 37 39 39 39 39 38 40 39 39 37 37 37 37 37 37 37 37 37 37 37 37 35 35 35 37 37 37 37 37 37 37 37 37 37 37 37 37 35 35 35 34 30 31 31 31 37 37 37 37
37 37 37 37 37 37 37 37 37 37 37 37 28 28 28 28 36 32 32 32 35 35 34 37 37 37 37 37 37 35 35 25 25 25 21 20 19 31 30 31 31 31 27 27 16 16 18 18 24 32 33 35 35 35 35 35 37 37 37 37
37 37 37 35 35 37 37 37 37 37 34 21 21 21 32 37 37 37 37 37 37 37 37 37 37 37 37 37 37 37 37 37 37 37 37 37 37 37 37 37 37 37 37 37 37 37 37 37 37 37 37 35 35 35 35 35 28 28 18 18
18 18 24 31 23 23 23 27 31 31 29 32 32 32 32 33 35 30 30 26 26 25 37 34 34 34 35 35 35 30 30 30 34 37 35 30 30 30 32 35 32 32 32 32 32 29 27 27 27 29 19 19 15 15 15 18 22 21 23 24
20 20 20 20 19 14
>I6629V002B0K1J length=361 xy=0709_2549 region=2 run=R_2014_12_30_12_21_21_
40 40 40 40 40 39 39 39 40 40 40 40 40 40 40 40 40 40 40 40 40 40 40 40 39 39 39 39 40 40 40 39 39 39 40 40 40 39 39 39 40 40 40 40 40 40 40 40 40 40 40 40 40 40 40 39 39 39 40 40
40 40 40 40 40 40 40 40 40 40 40 40 39 39 39 40 40 40 40 40 40 40 40 40 40 40 40 40 40 40 40 40 40 40 40 40 40 40 40 40 40 39 34 34 34 34 35 40 40 40 40 40 40 40 40 40 40 40 40 40
40 40 40 40 40 40 40 40 40 40 40 40 40 40 40 40 40 40 40 40 40 40 40 40 40 40 40 40 40 40 40 40 40 40 40 40 40 40 40 39 39 39 40 40 40 40 40 40 40 40 40 40 40 40 40 40 40 39 39 39
40 40 40 40 40 40 40 40 40 40 40 40 40 40 40 40 40 40 40 40 40 40 40 40 40 40 40 40 40 40 40 40 40 40 40 40 40 40 40 40 40 40 40 40 40 40 40 40 40 40 40 39 39 39 40 40 40 40 34 34
34 34 40 40 40 39 39 39 40 40 40 40 40 40 40 40 40 40 40 40 38 34 34 35 40 40 40 40 40 40 40 40 40 40 40 40 39 39 39 39 39 39 40 40 40 40 40 40 40 40 40 39 39 39 40 40 40 40 40 40
34 34 33 33 40 40 40 40 40 40 40 40 40 40 34 34 35 40 40 40 40 40 40 40 40 40 40 40 40 40 40 40 40 40 40 40 40 40 40 40 40 40 40 40 40 40 40 40 40 40 31 31 31 31 39 29 39 40 40 40
40
>I6629V002B0K3E length=24 xy=0709_2616 region=2 run=R_2014_12_30_12_21_21_
40 40 40 40 40 40 40 40 40 40 40 40 40 33 33 33 33 40 40 40 40 40 40 40
>I6629V002B0KDZ length=28 xy=0709_1701 region=2 run=R_2014_12_30_12_21_21_
40 40 40 40 40 40 40 40 40 40 40 40 40 40 40 40 40 37 37 37 33 40 40 40 37 37 37 37
>I6629V002B0KKM length=360 xy=0709_1940 region=2 run=R_2014_12_30_12_21_21_
40 40 40 40 40 28 28 28 28 28 40 40 40 40 40 40 40 40 40 40 40 40 40 40 40 40 40 40 40 40 40 39 39 39 40 40 40 39 39 39 40 40 40 40 40 40 40 40 40 40 40 40 40 40 40 40 40 40 40 39
39 39 40 40 40 40 40 40 40 40 40 40 39 39 39 40 39 39 39 40 39 39 39 40 40 40 40 40 40 40 40 40 40 40 40 40 40 40 40 40 40 39 39 39 40 39 39 39 40 40 40 40 40 40 40 40 40 40 40 40
40 40 40 40 40 40 40 40 40 40 40 40 40 40 40 40 40 40 40 40 40 40 40 40 40 40 40 40 40 40 40 40 40 40 40 40 40 40 40 39 39 39 40 40 40 40 40 40 40 40 40 40 40 40 40 40 40 40 40 40
40 40 40 40 40 40 40 40 40 40 40 40 40 40 40 40 40 40 40 40 40 40 40 40 40 40 40 40 40 40 40 40 40 40 40 40 40 40 40 40 40 40 40 40 40 40 40 40 40 40 40 39 39 39 40 40 40 40 34 34
34 34 40 40 40 39 39 39 40 40 40 40 40 40 40 40 40 40 40 40 39 39 39 40 40 40 40 40 40 40 40 40 40 40 40 40 40 40 40 39 39 39 40 40 40 40 40 40 40 40 40 40 40 40 40 40 40 40 40 40
40 40 40 40 40 40 40 40 40 40 40 40 40 40 40 40 40 40 40 40 40 40 40 40 40 40 40 40 40 40 40 40 34 28 30 30 40 40 40 35 35 35 39 40 40 40 40 40 40 33 33 34 34 40 40 40 40 40 40 40
>I6629V002B0KOR length=361 xy=0709_2089 region=2 run=R_2014_12_30_12_21_21_
40 40 40 40 40 39 39 39 40 40 40 40 40 40 40 40 40 40 40 40 40 40 40 40 40 40 40 40 40 40 40 39 39 39 40 40 40 39 39 39 40 40 39 39 39 40 40 40 40 40 40 40 40 40 40 40 40 40 40 40
40 40 40 40 40 40 40 40 40 40 40 40 39 39 39 40 34 34 34 34 39 39 39 40 40 40 40 40 40 40 40 39 39 39 40 40 40 40 40 40 40 40 40 40 40 40 40 40 40 40 40 40 40 40 40 40 40 40 40 40
40 40 40 40 40 40 40 40 40 40 40 40 40 40 40 40 40 40 40 40 40 40 40 40 40 40 40 40 40 40 40 40 40 40 40 40 40 40 40 39 39 39 40 40 40 40 40 40 40 40 40 40 40 40 40 40 40 40 40 40
40 40 40 40 40 40 40 40 40 40 40 40 40 40 40 40 40 40 40 40 40 40 39 39 39 39 40 40 40 40 40 40 40 40 40 40 40 40 40 40 40 40 40 40 40 40 40 40 40 40 40 39 39 39 40 40 40 40 39 39
39 40 40 40 40 39 39 39 40 40 40 40 40 40 40 40 40 40 40 40 39 39 39 40 40 40 40 40 40 40 40 40 40 40 40 40 40 40 40 38 38 38 40 40 40 40 40 40 40 40 40 40 40 40 40 40 40 40 40 40
39 39 39 40 39 38 38 39 39 40 39 30 30 30 39 40 40 40 40 40 40 40 40 40 40 40 40 40 40 40 40 40 40 40 39 39 39 39 39 39 40 40 40 40 40 40 40 40 39 39 31 31 31 31 30 16 30 40 40 36
36
>I6629V002B0KUH length=355 xy=0709_2295 region=2 run=R_2014_12_30_12_21_21_
40 40 40 40 39 38 38 39 40 40 40 40 40 40 40 40 40 40 40 40 40 40 40 40 40 40 40 40 40 40 40 39 39 39 40 40 40 39 39 39 40 40 40 40 40 40 40 40 40 40 40 40 40 40 40 39 39 39 40 40
40 40 40 40 40 40 40 40 40 40 40 40 39 39 39 40 40 39 35 34 34 40 40 40 40 40 30 30 30 40 40 40 40 40 40 40 40 40 40 40 40 39 39 39 40 40 40 40 40 40 40 40 40 40 40 40 40 40 40 40
40 40 40 40 40 40 40 40 40 40 40 40 40 40 40 40 40 40 40 40 40 40 40 40 40 40 40 40 40 40 40 40 40 40 40 40 40 40 40 39 39 39 40 40 40 40 40 40 40 40 40 40 40 40 40 40 40 40 40 40
40 40 39 39 34 34 35 39 40 40 40 40 40 40 40 40 40 40 40 40 40 40 40 40 40 40 40 40 40 40 40 40 40 40 40 40 40 40 40 40 40 40 40 40 39 39 39 40 40 35 30 30 30 34 36 36 36 34 26 26
26 26 40 34 40 39 39 39 40 40 40 40 40 40 40 40 40 40 40 39 34 34 34 39 39 39 39 40 40 40 40 40 40 40 40 40 40 40 40 39 39 39 40 40 40 40 40 39 39 39 39 39 39 39 39 39 39 35 35 35
34 34 34 34 40 40 40 40 40 40 40 40 40 40 40 40 40 40 40 40 40 40 40 40 40 40 40 39 39 39 40 40 40 40 40 40 40 40 30 24 21 21 28 39 39 39 40 40 40 40 31 33 33 31 35
>I6629V002B0KVA length=361 xy=0709_2324 region=2 run=R_2014_12_30_12_21_21_
40 40 40 40 40 39 39 39 40 40 40 40 40 40 40 40 40 40 40 40 40 40 40 40 40 40 40 40 40 40 40 39 39 39 40 40 40 39 39 39 40 40 40 40 40 40 40 40 40 40 40 40 40 40 39 39 39 40 40 40
40 40 40 40 40 40 40 40 40 40 40 40 39 39 39 40 39 39 39 34 34 34 34 40 40 40 40 40 33 33 33 33 40 40 40 40 31 40 40 40 40 35 35 35 35 21 21 21 30 40 40 40 40 40 40 40 40 40 40 40
40 40 40 40 39 39 39 39 40 40 40 40 40 40 40 40 40 40 40 40 40 40 40 40 40 40 40 40 40 40 40 40 40 40 40 40 40 40 40 39 39 39 40 40 40 40 40 40 40 40 40 40 40 40 40 40 40 40 40 40
40 40 40 40 40 40 40 40 40 40 40 40 40 40 40 40 40 40 40 40 40 40 40 40 40 40 40 40 40 40 40 40 40 40 40 40 40 40 40 40 40 40 40 40 40 40 40 40 40 40 40 39 39 39 40 40 40 40 34 34
34 34 40 40 39 34 34 34 40 40 40 40 40 39 36 36 40 40 39 30 30 30 34 39 39 40 40 40 40 40 40 40 40 40 40 40 40 40 40 39 39 39 40 40 37 39 39 39 40 40 40 40 40 40 40 40 40 40 40 40
40 40 40 40 40 40 40 40 40 40 40 39 36 30 30 30 30 30 34 28 23 23 30 33 36 36 36 40 40 40 34 35 35 40 40 40 40 40 40 40 40 40 40 40 40 40 40 40 40 40 32 32 32 32 39 29 39 40 40 40
40
>I6629V002B0KVP length=360 xy=0709_2339 region=2 run=R_2014_12_30_12_21_21_
40 40 40 40 40 38 38 38 40 40 40 40 40 40 40 40 40 34 38 33 33 39 40 40 34 34 34 34 40 40 40 39 39 39 40 40 40 39 39 39 40 40 40 40 40 40 40 40 40 40 40 40 40 40 40 39 39 39 40 40
40 40 40 40 40 40 40 40 40 40 40 40 39 39 39 40 40 40 40 40 40 40 40 40 40 40 40 40 40 40 40 40 40 40 40 40 40 40 40 40 40 39 39 39 40 40 40 40 40 40 40 40 40 40 40 40 40 40 40 40
40 40 40 40 40 40 40 40 40 40 40 40 40 40 40 40 40 40 40 40 40 40 40 40 40 40 40 40 40 40 40 40 40 40 40 40 40 40 40 39 39 39 40 40 40 39 39 39 40 40 40 40 40 40 40 40 40 40 40 40
40 40 39 35 34 34 40 40 40 40 40 39 39 39 40 40 40 40 33 33 35 39 40 40 40 40 40 40 40 40 40 40 40 40 39 39 39 40 40 40 40 40 40 40 40 40 40 40 40 40 40 30 30 30 40 40 40 40 32 32
30 30 35 34 40 39 39 39 40 40 40 40 40 40 40 40 40 40 40 40 39 39 39 40 40 40 40 40 40 40 40 40 40 35 35 34 34 40 40 39 37 37 39 39 34 39 39 40 30 26 26 26 32 36 38 38 38 40 36 36
26 26 26 26 30 39 40 40 40 40 40 40 40 40 40 40 40 30 30 34 36 36 40 30 28 30 30 36 40 36 33 34 34 36 36 40 40 26 26 26 33 36 37 36 36 32 35 31 28 28 17 17 17 17 28 28 29 30 28 28
>I6629V002B0L07 length=361 xy=0709_3833 region=2 run=R_2014_12_30_12_21_21_
40 40 40 40 40 39 39 39 40 40 40 40 40 40 40 40 40 40 40 40 40 40 40 40 40 40 40 40 40 40 40 39 39 39 40 40 40 39 39 39 40 40 40 40 40 40 40 40 40 40 40 40 40 40 40 40 40 40 40 40
40 40 40 40 40 40 40 40 40 40 40 40 39 39 39 40 34 34 34 34 39 39 39 40 40 40 40 40 40 40 40 39 39 39 40 40 40 40 40 40 40 40 40 40 40 39 39 39 40 40 40 40 40 40 40 40 40 40 40 40
40 40 40 40 40 40 40 40 40 40 40 21 21 21 21 19 19 30 36 21 40 40 40 40 40 40 40 40 40 40 40 40 40 40 40 40 40 40 33 33 34 34 40 40 40 40 40 40 40 40 40 40 40 40 40 40 40 40 40 40
40 40 40 40 40 40 40 40 40 40 40 40 40 40 40 40 40 39 39 39 27 27 28 28 26 40 39 39 39 39 39 39 39 40 40 40 40 40 40 40 40 40 40 40 40 40 40 40 40 40 40 39 39 39 40 40 40 40 34 34
34 34 40 40 39 30 30 30 39 40 40 40 40 40 40 40 40 40 40 40 39 39 39 40 40 40 40 40 40 40 40 40 40 40 40 40 40 40 39 30 30 30 28 30 34 40 40 40 40 40 40 39 39 39 40 40 40 40 40 40
40 40 40 40 38 30 30 30 30 40 40 40 40 40 39 39 39 39 40 40 40 40 40 39 39 39 40 40 40 40 40 40 40 40 40 40 40 39 39 39 40 40 40 40 40 40 40 40 40 36 26 26 26 26 36 23 36 40 40 40
40
>I6629V002B0L1H length=24 xy=0709_3843 region=2 run=R_2014_12_30_12_21_21_
40 40 40 40 40 40 40 40 40 40 40 40 40 26 26 26 26 38 37 40 40 40 39 39
>I6629V002B0L41 length=371 xy=0709_3971 region=2 run=R_2014_12_30_12_21_21_
36 36 22 20 18 18 18 19 15 15 22 19 19 19 19 17 22 20 22 16 16 19 12 12 12 12 11 12 12 11 14 11 16 16 16 19 14 14 19 23 23 26 27 24 31 32 30 30 30 32 30 23 23 23 19 18 18 19 19 19
21 14 14 14 23 23 30 15 15 15 23 23 29 32 27 19 15 15 15 30 25 29 29 27 19 19 19 18 27 29 30 28 28 18 19 14 13 15 21 22 21 26 20 16 18 16 20 16 16 16 12 12 14 12 14 14 18 22 22 28
28 28 30 27 27 28 28 30 30 32 32 32 32 32 34 37 37 37 37 37 37 37 37 37 37 37 37 37 37 34 34 34 34 21 21 21 25 35 35 35 35 33 33 33 33 28 28 28 28 18 18 16 24 24 23 23 23 28 30 27
17 17 19 24 24 23 19 18 18 18 24 18 19 19 28 30 30 33 33 35 35 35 37 37 37 37 37 37 37 37 37 37 37 37 37 37 37 34 32 26 26 26 32 32 32 32 32 33 33 35 35 35 32 32 32 33 33 33 33 28
28 23 23 15 19 19 30 19 19 19 17 18 13 14 19 19 19 19 23 15 19 19 32 33 33 32 32 32 32 35 30 38 34 34 34 32 35 35 32 32 32 32 35 32 32 32 35 35 35 30 30 30 23 25 19 35 35 35 35 33
33 27 23 23 24 31 31 31 27 27 19 19 19 19 23 24 27 19 19 19 27 32 32 28 28 28 32 32 30 29 35 35 35 35 35 35 35 35 35 23 23 23 30 29 33 30 30 29 28 23 18 18 18 29 35 35 35 35 35 35
22 24 24 24 35 18 30 29 35 35 35
>I6629V002B0L4D length=361 xy=0709_3947 region=2 run=R_2014_12_30_12_21_21_
40 40 40 40 40 39 39 39 40 40 40 39 39 38 38 38 34 34 39 39 39 40 40 40 40 40 40 40 40 40 40 39 39 39 40 40 40 38 38 38 40 40 40 40 40 40 40 40 40 40 40 40 40 40 40 39 39 39 40 40
40 40 40 40 40 40 40 40 40 40 40 40 39 39 39 40 40 40 40 40 40 40 40 40 40 40 40 40 40 40 40 40 40 40 40 40 40 40 40 40 40 39 39 39 40 40 40 40 40 40 40 40 40 40 40 40 40 40 40 40
40 40 40 40 40 40 40 40 40 40 40 40 40 40 40 40 40 40 40 40 40 40 40 40 40 40 40 40 40 40 40 40 40 40 40 40 40 40 40 39 39 39 40 40 40 40 40 40 40 40 40 40 40 40 40 40 40 40 40 40
40 40 40 40 39 39 39 40 40 40 40 30 24 26 26 40 40 39 39 39 40 40 40 40 40 40 40 40 40 40 40 40 40 40 40 40 40 40 40 40 40 40 40 40 40 40 40 40 40 40 40 38 38 38 40 40 40 40 32 32
32 32 40 40 40 39 39 39 40 40 40 40 40 40 40 40 40 40 40 40 39 39 39 40 40 40 40 40 40 40 39 39 39 39 40 39 39 39 39 39 39 39 40 40 40 40 40 40 40 40 40 40 40 40 40 40 40 36 34 34
34 34 34 34 36 30 30 30 30 40 40 40 40 40 40 40 40 40 40 40 40 40 40 40 40 40 40 40 40 40 40 40 40 40 40 40 40 40 40 40 28 28 28 40 40 40 40 40 40 40 33 33 33 33 26 13 26 30 40 40
40
>I6629V002B0LAD length=24 xy=0709_2867 region=2 run=R_2014_12_30_12_21_21_
40 40 40 40 40 40 40 40 40 40 40 40 40 34 34 34 34 40 40 40 40 40 40 40
>I6629V002B0LC9 length=24 xy=0709_2971 region=2 run=R_2014_12_30_12_21_21_
40 40 40 40 40 40 40 40 40 40 40 40 40 34 34 34 34 40 40 40 40 40 40 40
>I6629V002B0LDN length=361 xy=0709_2985 region=2 run=R_2014_12_30_12_21_21_
40 40 40 40 40 39 39 39 40 40 40 40 40 40 40 40 40 39 30 30 30 40 40 40 34 34 34 34 40 40 40 39 39 39 40 40 40 39 39 39 40 40 40 40 40 40 40 40 40 40 40 40 40 40 39 38 38 39 40 40
40 40 40 40 40 40 40 40 40 40 40 39 34 34 34 40 40 40 40 40 40 40 40 40 40 40 40 40 40 40 40 40 40 40 40 40 40 40 40 40 40 39 34 34 34 34 39 40 40 40 40 40 40 40 40 40 40 40 40 40
40 40 40 40 40 40 40 40 40 40 40 40 40 40 40 40 40 40 40 40 40 40 40 40 40 40 40 40 40 40 40 40 40 40 40 40 40 40 40 39 39 39 40 40 40 40 40 40 40 40 40 40 40 40 40 40 40 40 40 40
40 40 40 40 40 40 40 40 40 40 40 40 40 40 40 40 40 40 40 40 40 40 40 40 40 40 40 40 40 40 40 40 40 40 40 40 40 40 40 40 40 40 40 40 40 40 40 40 40 40 40 39 39 39 40 40 40 40 31 31
31 31 40 34 40 30 30 30 40 40 40 40 40 40 40 40 40 40 40 40 39 39 39 40 40 40 40 40 40 40 40 40 40 40 40 40 40 40 39 30 30 30 28 35 40 40 40 40 40 40 40 40 40 40 40 40 40 40 40 40
32 34 31 31 39 39 40 40 40 40 40 40 40 40 40 40 40 40 39 35 34 34 39 40 40 40 40 40 40 40 40 40 40 40 40 39 39 39 39 39 39 39 40 40 40 40 40 40 40 40 34 34 34 31 35 23 35 39 40 40
40
>I6629V002B0LJ2 length=361 xy=0709_3216 region=2 run=R_2014_12_30_12_21_21_
40 40 40 40 40 25 25 25 38 40 40 40 40 40 40 40 40 40 40 40 40 40 40 40 40 40 40 40 40 40 40 39 39 39 40 40 40 39 39 39 40 40 40 40 40 40 40 40 40 40 40 40 40 40 40 39 39 39 40 37
38 38 40 40 40 40 40 40 40 40 40 40 39 39 39 40 40 40 40 40 40 40 40 40 40 40 40 40 40 40 40 40 40 40 40 40 40 40 40 40 40 39 39 39 40 40 40 40 40 40 38 38 38 40 40 40 40 40 40 40
40 40 40 40 40 40 40 40 40 40 40 40 40 40 40 40 40 40 40 40 40 40 40 40 40 40 40 40 40 40 40 40 40 40 40 40 40 40 40 39 39 39 40 40 40 40 40 40 40 40 40 40 40 40 40 40 40 40 40 38
38 38 38 38 38 39 40 40 40 40 40 38 28 30 30 40 40 40 38 38 38 40 40 40 40 40 40 40 40 40 40 40 38 38 38 38 38 40 38 38 38 40 40 40 38 38 38 40 40 40 40 39 39 37 40 40 36 36 24 24
24 24 33 19 23 23 23 22 22 27 36 36 36 36 36 40 40 40 40 40 40 40 40 40 40 38 39 30 28 30 34 34 34 38 40 40 40 40 40 39 37 37 40 40 34 38 38 40 34 20 20 20 25 36 40 40 36 36 36 36
29 29 31 29 40 36 34 34 34 40 40 40 40 36 36 36 36 36 33 28 26 24 27 27 29 27 27 27 27 27 22 22 22 26 27 29 29 36 40 40 36 40 36 36 36 36 40 40 36 30 29 25 25 25 29 15 29 32 31 29
31
>I6629V002B0LM1 length=28 xy=0709_3323 region=2 run=R_2014_12_30_12_21_21_
40 40 40 40 40 40 40 40 40 40 40 40 40 40 40 40 40 34 34 34 34 40 40 40 40 40 40 40
>I6629V002B0LMM length=24 xy=0709_3308 region=2 run=R_2014_12_30_12_21_21_
40 40 40 40 40 40 40 40 40 40 40 40 40 34 34 34 34 40 40 40 40 40 40 40
>I6629V002B0LQZ length=361 xy=0709_3465 region=2 run=R_2014_12_30_12_21_21_
40 40 40 40 40 26 26 26 26 26 40 40 40 40 40 40 40 40 40 40 40 40 40 40 39 39 39 39 40 40 40 39 39 39 40 40 40 39 39 39 40 40 40 40 40 40 40 40 40 40 40 40 40 40 40 40 40 39 39 39
40 40 40 40 40 40 40 40 40 40 40 40 39 39 39 40 21 21 21 40 30 30 30 40 40 40 30 30 21 21 21 39 40 40 40 40 40 40 40 40 40 39 39 39 40 40 40 40 40 40 40 40 40 40 40 40 40 40 40 40
40 40 40 40 40 40 40 40 40 40 40 40 40 40 25 25 25 39 40 40 40 40 39 39 39 39 39 40 40 40 40 40 40 40 40 40 40 40 40 39 39 39 40 40 40 40 40 40 40 40 40 40 40 40 40 40 40 40 40 40
40 40 40 40 40 40 40 40 39 39 39 40 40 40 40 40 40 40 40 40 30 30 30 30 32 40 40 40 40 40 40 40 40 40 40 40 40 40 40 40 40 40 40 40 40 39 39 39 40 40 40 39 39 39 40 40 40 40 34 34
34 34 40 40 40 39 39 39 40 40 39 39 40 40 40 40 40 39 39 35 34 34 40 40 40 40 40 39 39 39 40 40 40 40 40 40 40 40 40 39 34 34 30 30 24 40 40 40 40 34 34 35 40 40 40 40 40 35 35 34
39 39 38 38 39 40 40 40 40 40 40 40 40 34 34 34 36 36 34 34 19 19 26 30 39 39 39 40 40 40 40 39 39 39 40 40 40 40 40 40 40 40 40 40 40 40 39 39 39 40 34 34 34 33 35 23 35 35 40 40
40
>I6629V002B0LT0 length=24 xy=0709_3574 region=2 run=R_2014_12_30_12_21_21_
40 40 40 40 39 39 39 40 40 40 40 40 40 34 34 34 34 40 40 40 40 40 40 40
>I6629V002B0LXI length=183 xy=0709_3700 region=2 run=R_2014_12_30_12_21_21_
40 40 40 40 40 39 39 39 40 40 40 40 40 40 40 40 40 40 40 40 40 40 40 40 37 37 37 37 37 37 37 37 37 37 37 37 37 37 37 37 37 37 37 37 37 37 37 37 37 37 37 37 37 37 37 37 37 37 35 35
35 35 37 37 37 37 37 37 37 37 37 37 37 37 37 37 36 36 36 36 37 37 37 37 37 37 37 37 37 37 37 37 37 30 32 32 32 33 33 30 30 30 27 27 27 27 29 21 19 18 18 19 14 13 13 26 17 19 19 22
17 17 19 22 24 22 22 20 20 28 20 18 16 16 17 11 11 11 11 11 11 13 12 11 12 12 18 16 16 12 12 14 22 26 24 27 27 19 19 19 24 27 31 30 27 27 23 23 23 24 19 19 19 29 27 24 24 24 24 25
25 18 17
>I6629V002B0M24 length=22 xy=0710_1102 region=2 run=R_2014_12_30_12_21_21_
40 40 40 40 40 40 40 40 40 40 40 34 34 34 34 40 40 40 40 40 40 40
>I6629V002B0MEU length=28 xy=0710_0228 region=2 run=R_2014_12_30_12_21_21_
40 40 40 40 40 40 40 40 40 40 40 40 40 40 40 40 40 34 34 34 34 40 40 40 40 40 40 40
>I6629V002B0MG1 length=360 xy=0710_0307 region=2 run=R_2014_12_30_12_21_21_
40 40 40 40 40 39 39 39 40 40 40 40 40 40 39 39 39 40 26 26 27 30 40 40 39 39 39 39 40 40 40 39 39 39 40 40 40 39 39 39 40 40 40 40 39 36 36 37 36 32 31 29 22 22 19 19 19 19 22 19
36 38 38 40 40 40 40 35 34 34 39 40 39 39 39 40 34 34 31 31 21 21 21 26 39 40 40 40 40 40 40 38 38 38 40 40 40 40 40 40 40 39 39 39 40 40 40 40 40 40 40 40 40 40 40 40 40 40 40 40
40 40 40 40 40 40 40 40 40 40 34 18 18 18 18 21 34 40 40 40 40 40 40 40 40 40 40 40 40 40 40 40 40 40 40 40 40 40 40 39 39 39 40 40 40 40 40 40 40 40 40 40 40 40 40 40 40 40 40 40
40 40 40 40 40 40 40 40 40 40 40 40 40 40 40 40 40 40 40 40 40 32 32 32 32 39 38 38 38 40 40 40 40 40 40 40 40 40 40 40 40 40 40 40 40 40 40 40 40 40 40 39 39 39 40 40 40 40 33 33
30 30 40 35 40 26 30 30 30 28 40 40 40 40 40 40 40 40 40 35 27 27 27 39 40 40 40 35 33 34 40 40 40 40 40 34 34 34 39 38 39 39 40 40 40 40 40 40 40 40 40 40 35 34 34 34 34 35 34 39
39 39 39 40 40 40 40 40 40 40 40 40 39 39 39 40 40 40 30 30 30 30 39 40 40 40 39 39 39 39 40 40 40 40 40 40 40 40 40 40 40 39 26 26 26 26 34 39 40 34 34 34 33 40 34 40 40 40 40 40
>I6629V002B0MID length=363 xy=0710_0355 region=2 run=R_2014_12_30_12_21_21_
40 40 40 40 40 34 34 34 40 40 40 40 40 40 40 40 40 40 40 40 40 40 40 40 40 40 40 40 40 40 40 39 39 39 40 40 40 39 39 39 40 40 40 40 40 40 40 40 40 40 40 40 40 40 39 39 39 40 40 40
40 40 40 40 40 40 40 40 40 40 40 40 31 31 31 31 30 30 30 40 37 40 40 40 40 40 40 40 40 40 40 40 39 39 39 40 40 40 40 40 40 40 40 39 39 39 40 40 40 32 32 32 39 40 40 40 40 40 40 40
40 40 40 40 40 40 40 40 40 34 34 34 34 40 40 40 40 40 40 40 40 40 40 40 40 40 40 40 40 40 40 40 40 40 40 40 40 40 40 40 40 40 40 40 40 40 40 40 40 40 40 40 40 40 40 40 40 39 39 39
40 40 40 40 40 40 40 40 40 40 40 40 40 40 40 40 40 40 40 40 40 40 40 40 40 40 39 39 39 26 26 22 35 40 40 40 40 40 40 40 40 40 40 40 40 40 40 40 40 40 40 39 39 39 40 40 40 40 32 34
34 31 39 29 40 40 40 40 40 40 40 40 40 40 40 40 39 39 39 40 39 39 39 40 40 40 40 40 40 40 40 40 40 28 28 28 28 39 40 39 39 39 40 40 40 40 39 39 39 40 40 40 40 40 40 40 40 40 39 31
31 33 31 35 23 35 40 40 40 40 40 40 40 40 40 40 40 40 40 39 39 39 39 40 40 40 40 40 40 40 40 40 40 40 40 40 39 39 39 40 40 40 40 40 33 33 34 32 39 16 16 30 31 32 34 31 39 29 39 40
40 40 40
>I6629V002B0MK5 length=363 xy=0710_0455 region=2 run=R_2014_12_30_12_21_21_
40 40 40 40 40 28 28 28 28 28 40 40 40 40 40 40 40 40 40 40 40 40 40 40 40 40 40 40 40 40 40 39 39 39 40 40 40 39 39 39 40 40 40 40 40 40 40 40 40 40 40 40 40 40 40 40 40 39 39 39
40 40 40 40 40 40 40 40 40 40 40 40 39 39 39 40 39 39 39 40 40 40 40 40 40 40 40 40 40 40 40 40 40 40 40 39 39 39 40 40 40 40 40 40 40 39 39 39 40 40 26 26 26 26 26 40 40 40 40 40
40 40 40 40 40 40 40 40 40 40 40 40 40 40 40 40 40 40 40 40 40 40 40 40 40 40 40 40 40 40 40 40 40 40 40 40 40 40 40 39 39 39 40 40 40 40 40 40 40 40 40 40 40 40 40 40 40 40 40 40
40 40 40 40 40 40 40 40 40 40 40 40 40 40 40 40 40 40 39 39 39 40 40 40 40 40 40 40 40 40 40 40 40 40 40 40 40 40 40 40 40 40 40 40 40 40 40 39 39 39 39 39 39 39 40 40 40 40 32 32
32 32 40 40 40 39 39 39 40 40 40 40 40 40 40 40 40 40 40 40 39 39 39 40 40 40 40 40 40 40 40 40 40 40 40 40 40 40 40 39 39 39 40 40 40 40 39 39 39 40 40 40 40 40 40 40 40 40 39 23
23 23 23 23 36 40 40 36 36 36 36 39 39 40 33 34 33 33 40 40 40 40 40 40 40 40 40 40 40 40 40 40 40 40 39 39 39 40 40 40 40 40 39 35 31 31 31 31 39 29 29 39 31 31 31 31 39 29 39 40
40 40 40
>I6629V002B0MMW length=364 xy=0710_0518 region=2 run=R_2014_12_30_12_21_21_
40 40 40 40 40 39 39 39 40 40 40 40 40 40 40 40 40 40 40 40 40 40 40 40 40 40 40 40 40 40 40 39 39 39 40 40 40 39 39 39 40 40 40 40 40 40 40 40 40 40 40 40 40 40 40 40 40 40 40 40
40 40 40 40 40 40 40 40 40 40 40 40 34 34 34 34 40 40 40 34 34 34 34 40 40 40 40 40 34 34 34 34 40 40 40 40 40 40 40 40 40 40 40 40 40 40 40 40 40 39 39 39 40 40 40 40 40 40 40 40
40 40 40 40 40 40 40 40 40 34 34 34 34 40 40 40 40 40 40 40 40 40 40 40 40 40 40 40 40 40 40 40 40 40 40 40 40 40 40 39 39 39 40 40 40 40 40 40 40 40 40 40 40 40 40 40 40 40 40 40
40 40 40 40 40 40 40 40 40 40 40 40 40 40 40 40 40 40 39 39 39 40 40 40 40 40 39 39 39 40 40 40 40 40 40 40 40 40 40 40 40 40 40 40 40 40 40 40 40 40 40 39 39 39 40 40 40 40 34 34
34 34 40 40 40 40 40 40 40 40 40 40 40 40 40 40 40 40 40 40 38 38 38 39 40 40 40 40 40 40 40 40 40 40 40 40 40 40 40 39 39 39 40 40 40 40 39 36 33 40 34 40 36 30 20 19 20 20 26 30
36 40 36 40 40 40 40 40 40 40 39 39 39 40 40 40 40 40 40 40 40 40 40 40 40 40 40 40 40 40 40 40 40 40 40 40 39 39 39 39 40 40 40 40 40 33 34 34 34 40 40 34 39 31 31 34 34 40 40 40
40 40 40 40
>I6629V002B0MPB length=361 xy=0710_0605 region=2 run=R_2014_12_30_12_21_21_
40 40 40 40 40 39 39 39 40 40 40 40 40 40 40 40 40 40 40 40 40 40 40 40 40 40 40 40 40 40 40 39 39 39 40 40 40 39 39 39 40 40 40 40 40 40 40 40 40 40 40 40 40 40 40 40 40 40 40 40
40 40 40 40 40 40 40 40 40 40 40 40 39 39 39 40 34 34 34 34 39 39 39 40 40 40 40 40 40 40 40 39 39 39 40 40 40 40 40 40 40 39 39 39 34 34 34 34 40 40 40 40 40 40 40 40 40 40 40 40
40 40 40 40 40 40 40 40 40 40 40 24 24 24 24 24 24 40 40 30 40 40 40 40 40 40 40 40 40 40 40 40 40 40 40 40 40 40 40 39 39 39 40 40 40 40 40 40 40 40 40 40 40 40 40 40 40 40 40 40
40 40 40 40 40 40 40 40 40 40 40 40 40 40 40 40 40 40 40 40 28 28 30 28 28 40 40 40 39 35 21 21 21 35 32 40 40 40 40 40 40 40 40 40 40 40 40 40 40 40 40 39 39 39 40 40 40 40 34 34
34 34 40 40 40 34 34 34 40 40 40 40 40 40 40 40 40 40 40 40 39 39 39 40 40 40 40 40 40 40 40 40 40 40 40 40 40 40 40 39 39 39 40 40 40 40 40 40 40 40 40 39 39 39 40 40 40 40 40 40
40 40 40 40 40 30 30 30 30 39 39 40 40 40 40 40 40 40 40 34 34 34 34 40 40 40 40 40 40 40 40 40 40 40 40 34 34 26 26 26 40 40 40 40 40 40 40 40 40 40 34 34 34 34 40 40 40 40 40 40
40
>I6629V002B0MRX length=361 xy=0710_0699 region=2 run=R_2014_12_30_12_21_21_
40 40 40 40 40 39 39 39 40 40 40 40 40 40 40 40 40 40 40 40 40 40 40 40 40 40 40 40 40 40 40 39 39 39 40 40 40 39 39 39 40 40 40 40 40 40 40 40 40 40 40 40 40 40 40 38 38 38 40 40
40 40 40 40 40 40 40 40 40 40 40 40 39 39 39 40 40 40 40 40 40 40 40 40 40 40 40 40 40 40 40 40 40 40 40 40 40 40 40 40 40 39 39 39 40 40 40 40 40 40 40 40 40 40 40 40 40 40 40 40
40 40 40 40 40 40 40 40 40 40 40 40 40 40 40 40 40 40 40 40 40 40 40 40 40 40 40 40 40 40 40 40 40 40 40 40 40 40 40 39 39 39 40 40 40 40 40 40 40 40 40 40 40 40 40 40 40 40 40 40
40 40 40 40 40 40 40 40 40 40 40 40 40 40 40 40 40 40 40 40 40 40 40 40 40 40 40 40 40 40 40 40 40 40 40 40 40 40 40 40 40 40 40 40 40 40 40 40 40 40 40 39 39 39 40 40 40 40 34 34
34 34 40 40 40 39 39 39 40 40 40 40 40 40 40 40 40 40 40 40 39 39 39 40 40 40 40 40 40 40 40 40 40 40 40 40 40 40 40 39 39 39 40 40 40 39 39 39 40 40 40 40 40 40 40 40 40 40 40 40
34 34 31 31 39 40 40 40 40 40 40 40 40 40 40 40 39 39 39 40 40 40 40 40 40 40 40 40 40 40 40 39 39 39 39 39 39 39 39 40 40 40 40 40 40 40 39 39 39 40 32 32 34 33 40 34 40 40 40 40
40
>I6629V002B0MV2 length=361 xy=0710_0848 region=2 run=R_2014_12_30_12_21_21_
40 40 40 40 40 39 39 39 40 40 40 40 40 40 40 40 40 40 40 40 40 40 40 40 40 40 40 40 40 40 40 39 39 39 40 40 40 39 39 39 40 40 40 40 40 40 40 40 40 40 40 40 40 40 40 39 39 39 40 40
40 40 40 40 40 40 40 40 40 40 40 40 39 39 39 40 40 40 40 40 40 40 40 40 40 40 40 40 40 40 40 40 40 40 40 40 40 40 40 40 40 39 39 39 40 40 40 40 40 40 40 40 40 40 40 40 40 40 40 40
40 40 40 40 40 40 40 40 40 40 40 40 40 40 40 40 40 40 40 40 40 40 40 40 40 40 40 40 40 40 40 40 40 40 40 40 40 40 40 39 39 39 40 40 40 40 40 40 40 40 40 40 40 40 40 40 40 40 40 40
40 40 40 40 40 40 40 40 40 40 40 40 40 40 40 40 40 40 40 40 40 40 40 40 40 40 40 40 40 40 40 40 40 40 40 40 40 40 40 40 40 40 40 40 40 40 40 40 40 40 40 39 39 39 40 40 40 40 34 34
34 34 40 40 40 39 39 39 40 40 40 40 40 40 40 40 40 40 40 40 39 39 39 40 40 40 40 40 40 40 40 40 40 40 40 40 40 40 40 39 39 39 40 40 40 40 40 40 40 40 40 40 40 40 40 40 40 40 40 40
34 34 32 32 40 40 40 40 40 40 40 40 40 40 40 40 40 40 40 40 40 40 40 40 40 40 40 40 40 40 40 40 40 40 40 40 40 40 40 40 40 40 37 37 38 38 36 36 32 30 19 19 19 19 33 23 40 40 40 37
37
>I6629V002B0MWP length=24 xy=0710_0871 region=2 run=R_2014_12_30_12_21_21_
40 40 40 40 40 40 40 40 40 40 40 40 40 34 34 34 34 40 40 40 40 40 40 40
>I6629V002B0MX7 length=355 xy=0710_0925 region=2 run=R_2014_12_30_12_21_21_
40 40 40 40 40 39 39 39 40 40 40 40 40 40 40 40 40 40 40 40 40 40 40 40 40 40 40 40 40 40 40 39 39 39 40 40 40 39 39 39 40 40 40 40 40 40 40 40 40 40 40 40 40 40 40 39 39 39 40 40
40 40 40 40 40 40 40 40 40 40 40 40 39 39 39 40 40 40 40 40 40 40 40 40 40 40 40 40 40 40 40 40 40 40 40 40 40 40 40 40 40 39 39 39 40 40 40 40 40 40 40 40 40 40 40 40 40 40 40 40
40 40 40 40 40 40 40 40 40 40 40 40 40 40 40 40 40 40 40 40 40 40 40 40 40 40 40 40 40 40 40 40 40 40 40 40 40 40 40 39 39 39 40 40 40 40 40 40 40 40 40 40 40 40 40 40 40 40 40 40
40 40 40 40 40 40 40 40 40 40 40 40 40 40 40 40 40 40 40 40 40 40 40 40 40 40 40 40 40 40 40 40 40 40 40 40 40 40 40 40 40 40 40 40 40 40 40 40 40 40 40 39 39 39 40 40 40 40 34 34
33 33 40 34 39 38 38 39 35 22 30 30 40 40 40 40 40 40 40 35 30 30 30 30 39 40 40 40 40 40 40 40 40 40 40 40 40 40 40 39 30 30 30 39 28 35 35 40 40 36 36 36 36 36 38 38 35 32 26 28
17 17 17 17 31 28 22 24 24 38 38 36 40 40 40 40 40 40 40 40 34 34 35 35 35 35 39 40 30 30 30 40 40 40 36 36 36 36 28 30 26 32 28 35 32 27 25 25 25 28 22 22 24 24 24
>I6629V002B0MY6 length=24 xy=0710_0960 region=2 run=R_2014_12_30_12_21_21_
40 40 40 40 40 40 40 40 40 40 40 40 40 34 34 34 34 40 40 40 40 40 40 40
>I6629V002B0MZ6 length=28 xy=0710_0996 region=2 run=R_2014_12_30_12_21_21_
40 39 34 34 34 34 40 40 40 40 40 40 40 40 40 40 40 33 33 34 34 40 40 40 40 40 40 40
>I6629V002B0N2R length=24 xy=0710_2385 region=2 run=R_2014_12_30_12_21_21_
40 40 40 40 40 40 40 40 40 40 40 39 39 26 26 26 26 39 37 40 40 40 40 40
>I6629V002B0N9K length=360 xy=0710_2630 region=2 run=R_2014_12_30_12_21_21_
40 40 40 40 40 39 39 39 40 40 40 40 40 40 40 40 40 40 40 40 40 40 40 40 40 40 40 40 40 40 40 39 39 39 40 40 40 39 39 39 40 40 40 40 40 40 40 40 40 40 40 40 33 33 21 21 21 21 39 37
40 40 40 40 40 40 40 40 40 40 40 40 39 39 39 40 34 34 34 34 39 39 39 40 40 40 40 40 40 40 40 39 39 39 40 40 40 40 40 40 40 39 39 39 40 40 40 40 40 40 40 40 40 40 40 40 40 40 40 40
40 40 40 40 40 36 34 33 36 28 26 12 12 12 12 12 12 20 14 18 28 28 35 35 36 40 40 40 40 40 40 40 40 40 40 40 40 40 40 39 39 39 40 40 40 40 40 40 40 40 40 40 40 40 40 40 40 40 40 40
40 40 40 40 40 40 40 40 40 39 39 39 40 40 40 40 40 39 39 39 40 34 34 34 33 39 34 34 34 40 40 40 40 40 40 40 40 40 40 40 40 40 40 40 40 40 40 40 40 40 40 39 39 39 40 40 40 39 30 26
26 26 39 29 40 40 40 34 35 28 40 40 40 40 40 40 40 40 40 40 39 39 39 40 40 40 40 39 39 39 40 40 39 35 35 30 30 30 39 39 39 37 40 40 40 40 40 40 40 40 40 40 40 40 40 40 40 40 40 40
39 39 39 40 40 40 40 40 39 39 39 40 30 30 30 36 36 36 30 30 30 34 30 34 30 35 40 40 40 40 40 40 40 40 40 40 40 39 39 39 39 39 39 39 36 40 26 26 30 29 29 29 29 26 13 26 26 30 37 40
>I6629V002B0NB2 length=24 xy=0710_1424 region=2 run=R_2014_12_30_12_21_21_
40 40 40 40 40 40 40 40 40 40 40 40 40 34 34 34 34 40 40 40 40 40 40 40
>I6629V002B0NBV length=361 xy=0710_1417 region=2 run=R_2014_12_30_12_21_21_
40 40 40 40 40 26 26 26 26 26 40 40 40 40 40 40 40 40 40 40 40 40 40 40 40 40 40 40 40 40 40 39 39 39 40 40 40 39 39 39 40 40 40 40 40 40 40 40 40 40 40 40 40 40 40 39 39 39 40 40
40 40 40 40 40 40 40 40 40 40 40 40 39 39 39 40 39 39 39 40 39 39 39 40 40 40 40 40 40 40 40 40 40 40 40 40 40 40 40 40 40 39 39 39 40 40 40 40 40 40 40 40 40 40 40 40 40 40 40 40
40 40 40 40 40 40 40 40 40 40 40 40 40 40 40 40 40 40 40 40 40 40 40 40 40 40 40 40 40 40 40 40 40 40 40 40 40 40 40 39 39 39 40 40 40 40 40 40 40 40 40 40 40 40 40 40 40 40 40 40
40 40 40 40 40 40 40 40 40 40 40 40 40 40 40 40 40 40 40 40 40 40 40 40 40 40 40 40 40 40 40 40 40 40 40 40 40 40 40 40 40 40 40 40 39 39 39 40 40 40 40 39 39 39 40 40 40 40 31 31
31 31 40 40 40 39 39 39 40 40 40 40 40 40 40 40 40 40 40 40 39 39 39 40 40 40 40 40 40 40 40 40 40 40 40 40 40 40 40 39 39 39 40 40 40 40 40 40 39 34 34 35 40 40 40 40 40 40 40 40
40 30 30 30 40 40 40 40 40 40 40 40 40 34 34 34 34 40 40 40 40 40 40 40 40 40 40 40 40 40 40 40 40 40 40 40 40 40 40 40 40 40 40 40 40 40 40 40 40 40 32 32 32 31 35 23 35 40 40 40
40
>I6629V002B0NG5 length=24 xy=0710_1607 region=2 run=R_2014_12_30_12_21_21_
40 40 40 40 40 40 40 40 40 40 33 33 38 33 34 32 32 40 40 40 40 40 40 40
>I6629V002B0NIU length=362 xy=0710_1668 region=2 run=R_2014_12_30_12_21_21_
40 40 40 40 40 39 39 39 40 40 40 40 40 40 40 40 40 40 40 40 40 40 40 40 40 40 40 40 40 40 40 39 39 39 40 40 40 39 39 39 40 40 40 40 40 40 40 40 40 40 40 40 40 40 39 39 39 40 40 40
40 40 40 40 40 40 40 40 40 40 40 40 39 39 39 40 39 39 39 40 39 39 39 40 40 40 40 40 40 40 40 39 39 39 40 40 40 40 40 40 40 40 40 40 40 40 40 40 40 40 40 40 40 40 40 40 40 40 40 40
40 40 40 40 40 40 40 40 40 40 40 39 39 39 40 40 40 40 40 40 40 40 40 40 40 40 40 40 40 40 40 40 40 40 40 40 40 40 40 34 34 34 40 40 40 40 40 40 40 40 40 40 40 40 40 40 40 40 40 40
40 39 39 39 40 40 40 40 40 40 40 40 40 40 40 40 40 40 40 40 40 40 40 40 40 40 39 39 39 40 40 40 40 40 40 40 40 40 40 40 40 40 40 40 40 40 40 40 40 40 40 39 39 39 40 40 40 40 34 34
34 33 40 40 40 39 39 38 39 40 39 39 40 40 40 40 40 40 40 40 33 33 33 33 40 40 40 40 40 40 40 40 40 40 40 30 30 30 40 39 39 39 40 40 40 40 40 40 40 40 40 40 40 40 40 40 40 40 39 39
30 30 30 39 34 40 40 40 39 39 39 40 40 40 40 40 40 40 40 40 40 40 40 40 40 40 40 40 40 40 40 40 40 40 40 40 30 30 30 30 39 39 40 40 40 40 40 40 40 40 40 32 32 32 31 39 29 39 40 40
40 40
>I6629V002B0NJ3 length=24 xy=0710_1713 region=2 run=R_2014_12_30_12_21_21_
40 40 40 40 40 40 40 40 40 40 40 40 40 34 34 34 34 40 40 40 40 40 40 40
>I6629V002B0NLF length=361 xy=0710_1761 region=2 run=R_2014_12_30_12_21_21_
40 40 40 40 40 39 39 39 40 40 40 40 40 40 40 40 40 40 40 40 40 40 40 40 40 40 40 40 40 40 40 39 39 39 40 40 40 39 39 39 40 40 40 40 40 40 40 40 40 40 40 40 40 40 40 40 40 40 40 40
40 40 40 40 40 40 40 40 40 40 40 40 39 39 39 40 32 32 32 32 39 39 39 40 40 40 40 40 40 40 40 39 39 39 40 40 40 40 40 40 40 40 40 40 34 34 34 34 40 40 40 40 40 40 40 40 40 40 40 40
40 40 40 40 40 40 40 40 40 40 40 39 39 39 40 40 40 40 40 40 40 40 39 39 39 40 40 40 40 40 40 40 40 40 40 40 40 40 40 39 39 39 40 40 40 40 40 40 40 40 40 40 40 40 40 40 40 40 40 40
40 40 40 40 40 40 40 40 40 40 40 40 40 40 40 40 40 40 40 40 40 40 40 40 40 40 40 40 40 40 40 40 40 40 40 40 40 40 40 40 40 40 40 40 40 40 40 40 40 40 40 39 39 39 40 40 40 40 34 34
34 34 40 40 40 39 39 39 40 40 40 40 40 40 40 40 40 40 40 39 38 38 38 40 40 40 40 40 40 40 40 40 40 40 40 40 40 40 40 39 39 39 40 40 40 40 40 40 40 40 40 40 40 40 40 40 40 40 40 40
40 40 40 40 40 36 36 36 36 40 40 36 32 19 19 19 19 30 36 24 36 36 36 36 40 40 40 40 40 40 40 40 40 40 40 40 40 40 40 40 40 40 40 40 40 40 40 40 40 39 31 31 31 31 39 29 40 40 40 40
40
>I6629V002B0NR6 length=363 xy=0710_2004 region=2 run=R_2014_12_30_12_21_21_
40 40 40 40 40 39 39 39 40 40 40 40 40 40 40 40 40 40 40 40 40 40 40 40 40 40 40 40 40 40 40 39 39 39 40 40 40 39 39 39 40 40 40 40 40 40 40 40 40 40 40 40 40 40 39 39 39 40 40 40
40 40 40 40 40 40 40 40 40 40 40 40 34 34 34 34 40 40 40 40 40 40 40 40 40 40 40 40 40 40 40 40 39 39 39 40 40 40 40 40 40 40 40 39 39 39 40 40 40 39 39 39 40 40 40 40 40 40 40 40
40 40 40 40 40 40 40 40 39 25 25 25 25 40 40 40 40 40 40 40 40 40 40 40 40 40 40 40 40 40 40 40 40 40 40 40 40 40 40 40 40 40 40 40 40 40 40 40 40 40 40 40 40 40 40 40 40 40 40 40
40 40 40 40 40 40 40 40 40 40 40 40 40 40 40 40 40 40 40 40 40 40 40 40 40 40 38 38 38 40 40 40 40 40 40 40 40 40 40 40 40 40 40 40 40 40 40 40 40 40 40 39 39 39 40 40 40 40 34 34
34 34 40 34 40 40 40 40 40 40 40 40 40 40 40 40 40 40 40 40 39 39 39 40 40 40 40 40 40 40 40 40 40 40 40 40 40 40 40 39 39 39 40 40 40 40 38 38 38 40 40 40 40 40 40 40 40 36 34 20
20 20 20 35 39 40 36 36 36 40 40 40 40 40 40 35 34 34 34 34 40 40 40 40 40 40 40 40 40 39 26 26 26 35 34 36 36 32 32 34 34 36 28 26 17 17 17 17 22 18 18 31 22 22 22 24 33 23 40 40
40 40 40
>I6629V002B0NR8 length=361 xy=0710_2006 region=2 run=R_2014_12_30_12_21_21_
40 40 40 40 40 39 39 39 40 40 40 40 40 40 40 40 40 40 40 40 40 40 40 40 40 40 40 40 40 40 40 39 39 39 40 40 40 39 39 39 40 40 40 40 40 40 40 40 40 40 40 40 40 40 40 39 39 39 40 40
40 40 40 40 40 40 40 40 40 40 40 40 39 39 39 40 40 40 40 40 40 40 40 40 40 40 40 40 40 40 40 40 40 40 40 40 40 40 40 40 40 39 39 39 40 40 40 40 40 40 40 40 40 40 40 40 40 40 40 40
40 40 40 40 40 40 40 40 40 40 40 39 39 39 40 40 40 40 40 40 40 40 40 40 40 40 40 40 40 40 40 40 40 40 40 40 40 40 40 39 39 39 40 40 40 40 40 40 40 40 40 40 40 40 40 40 40 40 40 40
40 40 40 40 40 40 40 40 40 40 40 40 40 40 40 40 40 40 40 40 40 40 40 40 40 40 40 40 40 40 40 40 40 40 40 40 40 40 40 40 40 40 40 40 40 40 40 40 40 40 40 39 39 39 40 40 40 40 34 34
34 34 40 40 40 40 40 40 40 40 40 40 40 40 40 40 40 40 40 40 39 38 38 39 40 40 40 40 40 40 40 40 40 40 40 40 40 40 40 39 39 39 40 40 40 40 40 40 40 40 40 40 40 40 40 40 40 40 40 40
34 34 34 34 40 40 40 40 40 40 40 40 40 40 40 40 40 40 40 40 40 40 40 40 40 40 40 40 40 40 40 40 40 40 40 40 40 40 40 40 40 40 40 40 40 40 40 40 40 40 34 34 34 32 39 29 39 40 40 40
40
>I6629V002B0NRS length=361 xy=0710_1990 region=2 run=R_2014_12_30_12_21_21_
40 40 40 40 40 39 39 39 40 40 40 40 40 40 40 40 40 40 40 40 40 40 40 40 40 40 40 40 40 40 40 39 39 39 40 40 40 39 39 39 40 40 40 40 40 40 40 40 40 40 40 40 40 40 40 39 39 39 40 40
40 40 40 40 40 40 40 40 40 40 40 40 39 39 39 40 40 40 40 40 40 40 40 40 40 40 40 40 40 40 40 40 40 40 40 40 40 40 40 40 40 39 39 39 40 40 40 40 40 40 40 40 40 40 40 40 40 40 40 40
40 40 40 40 40 40 40 40 40 40 40 40 40 40 40 40 40 40 40 40 40 40 40 40 40 40 40 40 40 40 40 40 40 40 40 40 40 40 40 39 39 39 40 40 40 40 40 40 40 40 40 40 40 40 40 40 40 40 40 40
40 40 40 40 40 40 40 40 40 40 40 40 40 40 40 40 40 40 39 39 39 40 40 40 40 40 40 40 40 40 40 40 40 40 40 40 40 40 40 40 40 40 40 40 40 40 40 40 40 40 40 39 39 39 40 40 40 40 32 32
32 32 40 40 40 39 39 39 40 40 40 40 40 40 40 40 40 40 40 40 39 39 39 40 40 40 40 40 40 40 40 40 40 40 40 40 40 40 40 39 38 38 39 39 34 39 39 40 40 40 40 40 40 40 39 39 39 40 40 40
34 34 34 34 40 40 40 40 40 40 40 40 40 40 40 40 40 40 39 35 30 30 30 30 39 39 40 40 40 40 40 30 30 30 30 34 40 40 39 39 39 36 40 40 40 40 39 39 39 39 31 31 33 33 40 34 40 40 40 40
40
>I6629V002B0NTE length=360 xy=0710_2048 region=2 run=R_2014_12_30_12_21_21_
28 28 28 36 35 39 36 36 33 38 37 32 27 29 27 32 32 23 22 22 28 21 35 36 35 32 32 33 35 36 40 40 39 39 39 40 40 40 35 35 35 39 40 40 38 35 35 33 31 28 25 25 32 30 33 33 20 20 20 20
22 32 32 38 26 39 39 40 40 40 40 40 40 37 35 35 36 29 29 29 29 40 37 38 37 38 38 40 40 40 40 40 39 39 39 33 33 33 33 37 40 40 40 40 40 40 40 40 37 36 36 35 35 39 37 37 29 29 29 29
29 38 40 40 40 40 39 39 39 40 40 40 40 40 40 40 40 40 40 40 40 33 33 33 33 40 40 40 40 40 40 40 40 40 40 40 40 40 40 40 39 39 39 40 37 29 29 29 29 28 36 40 40 38 38 37 38 38 33 33
33 39 40 33 28 29 29 37 40 40 40 40 33 33 33 40 40 40 40 40 40 40 40 40 38 37 38 40 40 40 40 40 37 37 37 37 37 37 33 33 33 40 40 40 40 40 40 40 32 32 32 40 40 39 40 40 40 40 31 31
31 31 32 17 27 27 32 27 27 22 35 33 36 36 38 38 40 32 27 23 23 23 23 40 40 38 36 36 36 36 26 27 27 27 27 20 17 17 17 25 26 28 33 33 27 33 33 33 33 33 30 26 26 26 33 21 15 15 15 20
20 20 21 21 25 25 14 15 15 30 35 33 32 30 15 15 15 21 33 24 30 30 30 27 29 33 33 38 33 32 32 33 33 34 35 34 34 25 25 26 30 35 33 30 30 30 33 33 34 34 26 26 26 22 34 33 33 34 34 34
>I6629V002B0NXH length=364 xy=0710_2195 region=2 run=R_2014_12_30_12_21_21_
40 40 40 40 40 39 39 39 40 40 40 40 40 40 40 40 40 40 40 40 40 40 40 40 40 40 40 40 40 40 40 39 39 39 40 40 40 39 39 39 40 40 40 40 40 40 40 40 40 40 40 40 40 40 39 39 39 40 40 40
40 40 40 40 40 40 40 40 40 40 40 40 39 39 39 40 40 40 40 40 39 39 39 40 40 40 40 40 39 39 39 40 39 39 39 39 39 39 40 40 40 40 40 39 39 39 40 40 40 39 39 39 40 40 40 40 40 40 40 40
40 40 40 40 40 40 40 40 40 34 34 34 34 40 40 40 40 40 40 40 40 40 40 40 40 40 40 40 40 40 40 40 40 40 40 40 40 40 40 39 39 39 40 40 40 40 40 40 40 40 40 40 40 40 40 40 40 40 40 40
40 40 40 40 40 40 40 40 40 40 40 40 40 40 40 40 40 40 40 40 40 40 40 40 40 40 39 39 39 40 40 40 40 40 40 40 40 40 40 40 40 40 40 40 40 40 40 40 40 40 40 39 39 39 39 39 39 40 34 34
34 34 40 40 40 40 40 40 40 40 40 40 40 40 40 40 40 40 40 40 39 39 39 40 40 40 40 40 40 40 40 40 40 40 40 40 40 40 40 39 39 39 40 40 40 39 30 30 30 40 40 40 40 40 40 40 40 40 40 34
34 34 34 40 40 40 40 39 39 39 40 40 39 39 39 34 34 34 34 40 40 40 40 40 40 40 40 40 40 40 40 40 40 40 40 40 40 40 40 40 39 39 39 40 40 33 33 34 32 35 23 23 40 32 34 34 33 40 34 40
40 40 40 40
>I6629V002B0NXZ length=24 xy=0710_2213 region=2 run=R_2014_12_30_12_21_21_
40 40 40 40 40 40 40 40 40 40 40 40 40 34 34 33 33 40 40 40 40 40 40 40
>I6629V002B0NY7 length=361 xy=0710_2257 region=2 run=R_2014_12_30_12_21_21_
40 40 40 40 40 39 39 39 40 40 40 40 40 40 40 40 40 40 40 40 40 40 40 40 40 40 40 40 40 40 40 39 39 39 40 40 40 39 39 39 40 40 40 40 40 40 40 40 40 40 40 40 40 40 40 39 39 39 40 40
40 40 40 40 40 40 40 40 40 40 40 40 39 39 39 40 40 40 40 40 40 40 40 40 40 40 40 40 40 40 40 40 40 40 40 40 40 40 40 40 40 39 39 39 40 40 40 40 40 39 39 39 40 40 40 40 40 40 40 40
40 40 40 40 40 40 40 40 40 40 40 40 40 40 40 40 40 40 40 40 40 40 40 40 40 40 40 40 40 40 40 40 40 40 40 40 40 40 40 39 39 39 40 40 40 40 40 40 40 40 40 40 40 40 40 40 40 40 40 40
40 40 40 40 40 40 40 40 40 40 40 40 40 40 40 40 40 40 40 40 40 40 40 40 40 40 40 40 40 40 40 40 40 40 40 40 40 40 40 40 40 40 40 40 40 40 40 40 40 40 40 39 39 39 40 40 40 40 34 34
34 34 40 40 40 39 39 39 40 40 40 40 40 40 40 40 40 40 40 40 39 39 39 40 40 40 40 40 40 40 40 40 40 40 40 40 40 40 40 39 39 39 40 40 40 40 40 40 40 40 40 40 40 40 40 40 40 40 40 40
32 32 32 32 40 40 40 40 40 40 40 40 40 40 40 40 40 40 40 40 39 34 35 35 40 40 40 40 40 40 40 40 40 40 40 40 40 40 40 40 40 40 40 40 40 40 40 40 39 39 33 33 33 33 40 34 40 40 40 40
40
>I6629V002B0O2O length=360 xy=0710_3678 region=2 run=R_2014_12_30_12_21_21_
40 40 40 40 40 39 39 39 40 40 40 40 40 40 40 40 40 40 40 40 40 40 40 40 40 40 40 40 40 40 40 39 39 39 40 40 40 39 39 39 40 40 40 40 40 40 40 40 40 40 40 40 40 40 40 40 40 40 40 40
40 40 40 40 40 40 40 40 40 40 40 40 39 39 39 40 32 32 32 32 39 39 39 40 40 40 40 40 40 40 40 39 39 39 40 40 40 40 40 40 40 39 39 39 40 40 40 40 40 40 40 40 40 40 40 40 40 40 40 40
40 40 40 40 40 40 40 40 40 40 40 26 26 26 26 26 40 40 40 40 40 40 40 40 40 40 40 40 40 40 40 40 40 40 40 40 40 40 40 39 39 39 40 40 40 40 40 40 40 40 40 40 40 40 40 40 40 40 40 40
40 40 40 40 40 40 40 40 40 40 40 40 40 40 40 40 40 40 40 40 40 34 34 34 34 40 39 39 39 40 40 40 40 40 40 40 40 40 40 40 40 40 40 40 40 40 40 40 40 40 40 38 38 38 40 40 40 40 34 34
33 33 40 40 40 39 39 38 39 40 40 40 40 40 40 40 40 40 40 40 39 39 39 40 40 40 40 40 40 40 34 34 35 39 40 39 39 39 40 39 39 39 40 40 40 40 40 40 40 40 40 40 40 40 40 40 40 40 39 39
38 38 39 40 40 40 40 39 39 39 39 39 40 34 34 34 40 40 40 40 40 40 40 40 40 40 40 40 40 40 40 40 40 40 39 39 39 40 40 40 40 40 40 40 40 39 39 39 40 33 33 34 32 39 29 39 40 40 40 40
>I6629V002B0O8V length=24 xy=0710_3901 region=2 run=R_2014_12_30_12_21_21_
40 40 40 40 40 40 40 40 40 40 40 40 40 34 34 33 33 40 40 40 40 40 40 40
>I6629V002B0O9A length=361 xy=0710_3916 region=2 run=R_2014_12_30_12_21_21_
40 40 40 40 40 39 39 39 40 40 40 40 40 40 40 40 40 40 40 40 40 40 40 40 40 40 40 40 40 40 40 39 39 39 40 40 40 39 39 39 40 40 40 40 40 40 40 40 40 40 40 40 40 40 40 39 39 39 40 40
40 40 39 39 39 40 40 40 40 40 40 40 40 40 40 40 40 40 40 40 40 40 40 40 40 40 40 40 40 40 40 40 40 40 40 40 40 40 40 40 40 39 39 39 40 40 40 40 40 40 40 40 40 40 40 40 40 40 40 40
40 40 40 40 40 40 40 40 40 40 40 40 40 40 40 40 40 40 40 40 40 40 40 40 40 40 40 40 40 40 40 40 40 40 40 40 40 40 40 39 39 39 40 40 40 40 40 40 40 40 40 40 40 40 40 40 40 40 40 40
40 40 40 40 40 40 40 40 40 40 40 40 40 40 40 40 40 40 40 40 40 40 40 40 40 40 40 40 40 40 40 40 40 40 40 40 40 40 40 40 40 40 40 40 40 40 40 40 40 40 40 38 38 38 40 40 40 40 34 34
34 34 40 40 40 38 38 38 40 40 39 39 40 40 40 40 40 40 40 40 39 39 39 40 40 40 40 40 40 40 40 40 40 40 40 40 40 40 40 34 34 34 35 40 40 40 40 40 40 40 40 40 40 40 40 40 40 40 40 40
26 26 26 26 34 34 34 34 32 40 40 36 40 36 39 39 40 40 40 40 40 40 40 40 40 40 40 40 40 40 40 40 40 40 40 40 40 40 40 40 40 40 40 40 40 40 39 34 34 35 31 33 34 34 40 40 40 40 40 40
40
>I6629V002B0OCQ length=361 xy=0710_2744 region=2 run=R_2014_12_30_12_21_21_
40 40 40 40 40 39 39 39 40 40 40 40 40 40 40 40 40 40 40 40 40 40 40 40 40 40 40 40 40 40 40 39 39 39 40 40 40 39 39 39 40 40 40 40 40 40 40 40 40 40 40 40 40 40 40 39 39 39 40 40
40 40 40 40 40 40 40 40 40 40 40 40 39 39 39 40 40 40 40 40 40 40 40 40 40 40 40 40 40 40 40 40 40 40 40 40 40 40 40 40 40 39 39 39 40 40 40 40 40 40 40 40 40 40 40 40 40 40 40 40
40 40 40 40 40 40 40 40 40 40 40 40 40 40 40 40 40 40 40 40 40 40 40 40 40 40 40 40 40 40 40 40 40 40 40 40 40 40 40 39 39 39 40 40 40 40 40 40 40 40 40 40 40 40 40 40 40 40 40 40
40 40 40 40 40 40 40 40 40 40 40 40 40 40 40 40 40 40 40 40 40 40 40 40 40 40 40 40 40 40 40 40 40 40 40 40 40 40 40 40 40 40 40 40 40 40 40 40 40 40 40 39 39 39 40 40 40 40 33 33
33 33 40 40 40 39 39 39 40 40 40 40 40 40 40 40 40 40 40 40 39 39 39 40 40 40 40 40 40 40 40 40 40 40 40 40 40 40 40 39 39 39 40 40 40 40 40 40 40 40 40 40 40 40 40 40 40 40 40 40
34 34 34 34 40 40 40 40 40 40 40 40 40 40 40 40 40 40 40 40 40 40 40 40 40 40 40 40 40 40 40 40 40 40 40 40 40 40 40 40 40 40 40 40 40 40 39 39 39 40 34 34 34 34 40 40 40 40 40 40
40
>I6629V002B0OEZ length=25 xy=0710_2825 region=2 run=R_2014_12_30_12_21_21_
40 40 40 40 39 40 40 40 40 39 37 33 30 31 30 30 31 30 25 17 16 16 24 31 31
>I6629V002B0OGA length=359 xy=0710_2872 region=2 run=R_2014_12_30_12_21_21_
40 40 40 40 40 39 39 39 40 40 40 40 40 40 40 40 40 40 40 40 40 40 40 40 40 40 40 40 40 40 40 39 39 39 40 40 40 39 39 39 40 40 40 40 40 40 40 40 40 40 40 40 40 40 40 40 40 40 40 40
40 40 40 38 38 38 40 40 40 40 40 40 39 39 39 40 33 33 31 31 37 37 39 37 30 30 30 30 30 30 38 39 37 37 40 40 40 40 40 40 40 38 34 34 34 35 38 40 40 40 40 40 40 40 40 40 40 40 40 40
40 40 40 40 40 40 39 38 38 38 34 21 21 21 21 21 21 38 40 23 40 40 40 40 40 40 40 40 40 40 40 40 40 40 40 40 40 40 40 39 39 39 40 40 40 40 40 40 40 40 40 40 40 40 40 40 40 40 40 40
40 40 40 40 30 30 30 34 40 40 40 40 40 40 40 40 40 40 40 40 28 28 28 26 26 34 38 39 39 40 40 40 40 40 40 40 40 40 40 40 40 40 40 40 40 40 38 38 38 40 40 33 33 31 33 35 31 32 16 16
16 16 27 17 25 24 26 26 28 17 24 24 30 32 28 28 28 26 20 15 14 14 17 22 31 31 29 31 27 33 40 40 40 40 34 34 34 34 34 34 30 18 25 18 25 30 36 36 36 36 36 40 36 40 40 40 38 36 30 30
30 37 40 40 40 40 30 30 28 28 34 40 40 40 40 34 34 32 34 40 40 40 40 40 38 38 38 40 40 40 40 40 37 38 37 40 40 40 40 40 40 40 40 29 23 21 21 24 25 25 25 25 22 12 22 29 40 36 36
>I6629V002B0OHY length=18 xy=0710_2932 region=2 run=R_2014_12_30_12_21_21_
32 27 23 23 23 25 32 35 35 28 24 23 23 30 22 22 19 19
>I6629V002B0OMS length=338 xy=0710_3106 region=2 run=R_2014_12_30_12_21_21_
40 40 40 40 40 38 38 38 40 40 40 40 40 40 40 40 40 40 40 40 40 40 40 40 40 40 40 40 40 40 40 39 39 39 40 40 40 39 39 39 40 40 40 40 40 40 40 40 40 40 40 40 40 40 40 40 40 40 40 40
40 40 40 40 40 40 31 31 31 40 40 40 40 40 40 40 39 39 39 40 40 38 38 30 30 30 40 40 40 38 34 34 33 38 39 40 40 40 40 40 40 40 40 40 40 40 40 40 40 39 39 39 40 40 40 40 40 40 40 40
40 38 36 35 32 33 33 33 23 20 12 12 11 11 11 17 12 23 28 28 19 19 21 23 40 40 40 40 40 40 40 40 40 40 40 40 40 40 40 40 40 40 40 40 40 38 38 38 40 40 40 40 38 38 38 40 40 40 40 40
40 40 40 40 40 40 40 40 40 40 40 40 40 40 40 40 40 40 40 40 40 40 40 39 39 39 40 34 38 38 39 40 40 40 40 40 40 40 40 40 40 40 40 40 40 40 40 40 40 40 40 40 40 39 39 39 40 38 38 38
38 39 39 40 40 40 40 40 40 38 38 38 38 38 40 40 40 40 40 40 40 40 39 39 39 40 40 40 40 40 40 40 40 40 40 40 40 40 40 32 23 19 19 19 26 27 36 36 21 21 19 23 16 35 35 35 40 40 40 38
40 40 28 29 29 29 29 37 35 32 26 25 33 36 28 28 31 31 33 23 20 13 19 35 40 38 36 35 35 32 33 33 27 22 22 22 31 25
>I6629V002B0ONE length=361 xy=0710_3128 region=2 run=R_2014_12_30_12_21_21_
40 40 40 40 40 39 39 39 40 40 40 40 40 40 40 40 40 40 40 40 40 40 40 40 40 40 34 34 35 39 40 39 39 39 40 40 40 39 39 39 40 40 40 40 40 40 40 40 40 40 40 40 40 40 40 40 40 40 40 40
40 40 40 40 40 40 40 40 40 40 40 40 39 39 39 40 34 34 34 34 39 39 39 40 40 40 40 40 40 40 40 39 39 39 40 40 40 40 40 40 40 40 40 40 40 39 39 39 40 40 40 40 40 40 40 40 40 40 40 40
40 40 40 40 36 33 35 35 36 33 29 14 14 14 14 14 14 22 29 22 34 34 38 38 40 40 40 40 40 40 40 40 40 40 40 40 40 40 39 38 38 38 39 39 40 40 40 40 40 40 40 40 40 40 40 40 40 40 40 40
40 40 40 40 40 40 40 40 40 40 40 40 40 40 40 40 40 40 40 40 30 28 28 28 28 40 40 40 40 39 30 30 30 40 40 40 40 40 40 40 40 40 40 39 39 39 39 40 40 40 40 39 39 39 40 40 40 40 34 34
34 34 40 40 40 39 39 39 40 40 40 40 40 40 40 40 40 40 40 39 38 38 38 39 40 40 40 40 40 40 40 40 40 39 35 34 34 40 40 39 39 39 40 40 34 36 36 36 36 36 36 19 19 19 33 31 28 19 19 22
22 35 28 32 24 24 24 24 24 40 40 34 34 32 36 33 32 34 26 26 26 24 30 40 40 40 40 40 40 40 40 40 40 40 40 40 40 39 39 39 39 40 40 40 40 40 40 40 39 35 31 31 33 31 30 16 30 39 40 40
40
>I6629V002B0OPG length=363 xy=0710_3202 region=2 run=R_2014_12_30_12_21_21_
40 40 40 40 38 21 21 21 39 40 40 40 40 40 40 40 40 40 40 39 39 39 34 34 26 26 26 26 37 36 36 33 33 34 40 40 40 30 30 30 40 40 40 40 40 40 40 40 40 40 40 40 40 40 40 40 40 40 40 40
40 40 40 40 40 40 40 40 40 40 40 40 33 33 33 33 39 39 39 39 26 34 34 40 40 40 34 34 34 34 40 40 39 39 39 40 40 40 40 40 40 40 40 40 40 40 40 40 40 38 38 38 40 39 39 39 40 40 40 40
40 39 39 39 40 40 40 40 40 31 31 31 31 39 30 40 40 40 40 40 40 40 40 40 40 40 40 40 40 40 40 40 40 40 39 39 39 40 40 39 39 39 40 40 40 40 40 40 40 40 40 40 40 40 40 40 40 40 40 40
40 40 40 40 40 40 40 40 40 40 40 40 40 40 40 40 40 40 39 39 39 40 40 35 35 35 39 39 39 39 39 39 39 39 40 40 40 40 40 40 40 40 40 40 40 40 40 40 40 40 40 39 39 39 40 40 40 40 30 30
30 30 39 29 39 30 30 30 40 30 30 30 40 40 40 39 39 39 39 40 39 38 40 39 39 40 36 36 39 40 40 34 34 28 36 34 34 35 40 34 34 34 39 39 39 39 36 36 36 40 40 40 40 40 40 34 35 35 39 25
25 26 25 25 34 34 40 40 40 40 40 40 40 40 40 40 40 40 39 39 39 39 39 40 40 40 40 40 40 40 40 40 40 40 40 39 39 39 39 40 40 40 40 40 33 34 34 34 40 40 40 40 34 34 34 34 39 29 39 40
40 40 40
>I6629V002B0ORA length=52 xy=0710_3268 region=2 run=R_2014_12_30_12_21_21_
40 39 31 28 28 31 39 39 40 40 40 40 40 40 40 40 40 40 40 40 40 40 40 40 37 37 37 37 37 37 37 37 37 37 37 37 37 37 37 37 37 27 25 25 30 30 23 19 19 19 21 21
>I6629V002B0OUO length=361 xy=0710_3390 region=2 run=R_2014_12_30_12_21_21_
40 40 40 40 40 39 39 39 40 40 40 40 40 40 40 40 40 40 40 40 40 40 40 40 40 40 40 40 40 40 40 39 39 39 40 40 40 39 39 39 40 40 40 40 40 40 40 40 40 40 40 40 40 40 40 40 40 40 40 40
40 40 40 40 40 40 40 40 40 40 40 40 39 39 39 40 33 34 32 32 38 38 38 40 40 40 40 40 40 40 40 39 39 39 40 40 40 40 40 40 40 40 40 40 40 40 40 40 40 40 40 40 40 40 40 40 40 40 40 40
40 40 40 40 40 40 40 40 40 40 40 22 26 26 26 24 24 40 40 33 40 40 40 40 40 40 40 40 40 40 40 40 40 40 40 40 40 40 40 39 39 39 40 40 40 40 40 40 40 40 40 40 40 40 40 40 40 40 40 40
40 40 40 40 40 40 40 40 40 40 40 40 40 40 40 40 40 40 40 40 27 27 30 27 27 40 40 40 40 40 39 39 39 40 40 40 40 40 40 40 40 40 40 40 40 40 40 40 40 40 40 39 39 39 40 40 40 40 34 34
34 34 40 40 40 39 39 39 40 40 40 40 40 40 40 40 40 40 40 40 39 39 39 40 40 40 40 40 40 40 40 40 40 40 40 40 40 40 40 39 39 39 40 40 40 40 40 40 40 40 40 39 39 39 40 40 40 33 33 34
34 40 36 36 26 26 26 30 30 36 40 40 36 40 40 40 40 40 39 26 26 26 30 40 40 40 40 40 40 40 40 40 40 40 40 30 30 24 24 22 28 34 40 40 40 37 36 36 36 39 31 33 33 31 30 16 30 35 40 40
40
>I6629V002B0OV8 length=24 xy=0710_3446 region=2 run=R_2014_12_30_12_21_21_
40 40 40 40 40 40 40 40 40 40 40 40 40 34 34 34 34 40 40 40 40 40 40 40
>I6629V002B0OWL length=349 xy=0710_3459 region=2 run=R_2014_12_30_12_21_21_
40 40 40 40 40 39 39 39 40 40 40 40 40 40 40 40 40 40 40 40 40 40 40 40 40 40 40 40 40 40 40 39 39 39 40 40 40 39 39 39 40 40 40 40 40 40 40 40 40 40 40 40 40 40 40 38 38 38 40 40
40 40 40 40 40 40 40 40 40 40 40 40 39 39 39 40 40 40 40 40 40 40 40 40 40 40 40 40 40 40 40 40 40 40 40 40 40 40 40 40 40 39 39 39 40 40 40 40 40 40 40 40 40 40 40 40 40 40 40 40
40 40 40 38 38 38 40 40 40 40 40 40 40 40 40 40 40 40 40 40 40 40 40 40 40 40 40 40 40 40 40 40 40 40 40 40 40 40 40 39 39 39 40 40 40 40 40 40 40 40 40 38 38 38 40 40 40 38 38 38
40 40 40 40 40 40 40 40 40 40 40 40 40 40 40 40 40 29 29 29 40 40 40 40 40 40 40 40 40 40 40 40 40 40 40 40 40 40 40 40 40 40 40 40 40 40 40 40 40 40 40 39 39 39 28 28 28 38 31 34
34 34 38 27 38 39 39 38 38 32 38 40 40 40 40 40 40 38 38 38 39 28 28 28 37 38 37 37 38 38 38 38 38 32 28 28 28 40 40 39 39 39 40 40 20 28 28 37 32 32 32 35 34 30 32 31 31 31 29 31
20 20 20 20 25 31 29 29 29 32 32 20 20 21 27 31 36 31 27 25 25 25 35 37 34 35 35 35 36 36 36 36 27 20 21 21 21 36 32 32 23 17 17 17 18 26 26 14 14
>I6629V002B0OZF length=360 xy=0710_3561 region=2 run=R_2014_12_30_12_21_21_
40 40 40 40 40 39 39 39 40 40 40 39 39 39 40 40 40 40 40 40 40 40 40 40 40 40 40 40 40 40 40 39 39 39 40 40 40 39 39 39 40 40 40 40 40 40 40 40 40 40 40 40 40 40 40 40 40 40 40 40
40 40 40 40 40 40 40 40 40 40 40 40 39 39 39 40 34 34 34 34 39 39 39 40 40 40 40 40 40 40 40 39 39 39 40 40 40 40 40 40 40 39 39 39 40 40 40 40 40 40 40 40 40 40 40 40 40 40 40 40
40 40 40 40 40 40 40 40 40 40 40 26 26 26 26 24 24 40 40 33 40 40 40 40 40 40 40 40 40 40 40 40 40 40 40 40 40 40 40 39 39 39 40 40 40 40 40 40 40 40 40 40 40 40 40 40 40 40 40 40
40 40 40 40 39 39 39 40 40 40 40 40 40 40 40 40 40 40 40 40 29 29 30 30 30 40 39 39 39 40 40 40 40 40 40 40 40 40 40 40 40 40 40 40 40 40 40 40 40 40 40 39 39 39 40 40 40 39 33 33
33 33 39 29 40 39 37 40 39 34 39 40 40 40 40 40 40 40 40 40 39 39 39 40 40 40 40 40 40 40 39 39 39 39 39 38 38 39 40 39 39 39 40 40 34 39 39 40 40 40 40 40 40 40 40 39 39 39 39 40
39 39 39 40 40 40 40 34 34 34 34 39 39 40 40 40 40 40 40 40 40 40 35 35 35 40 40 40 40 40 40 40 40 40 40 40 40 40 40 40 40 40 40 40 40 40 40 34 35 31 31 31 31 40 34 40 40 40 40 40
>I6629V002B0P66 length=24 xy=0711_1040 region=2 run=R_2014_12_30_12_21_21_
40 40 40 40 40 40 40 40 40 40 40 40 40 34 34 34 34 40 40 40 40 40 40 40
>I6629V002B0P90 length=363 xy=0711_1142 region=2 run=R_2014_12_30_12_21_21_
40 40 40 40 40 39 39 39 40 40 40 40 40 40 40 40 40 40 40 40 40 40 40 40 40 40 40 40 40 40 40 39 39 39 40 40 40 39 39 39 40 40 40 40 40 40 40 40 40 40 40 40 40 40 40 40 40 40 40 40
40 40 40 40 40 40 40 40 40 40 40 40 34 34 34 34 39 39 39 40 40 40 40 40 40 40 40 40 40 40 40 40 39 39 39 40 40 40 40 40 40 40 40 40 40 40 40 40 40 39 39 39 40 39 39 39 40 40 40 40
40 40 40 40 40 40 40 40 40 34 34 34 34 40 40 40 40 40 40 40 40 40 40 40 40 40 40 40 40 40 40 40 40 40 40 40 40 40 40 39 39 39 40 40 40 40 40 40 40 40 40 40 40 40 40 40 40 40 40 40
40 40 40 40 40 40 40 40 40 40 40 40 40 40 40 40 40 40 38 38 38 40 40 40 40 40 39 39 39 39 39 39 39 39 40 40 40 40 40 40 40 40 40 40 40 40 40 40 40 40 40 39 39 39 40 40 40 40 33 34
34 34 40 34 35 30 30 30 40 40 40 40 40 40 40 40 40 40 40 40 39 39 39 40 40 40 40 40 40 40 40 40 40 40 40 40 40 40 40 39 39 39 40 40 40 40 39 39 39 40 40 35 35 35 40 40 40 40 40 28
28 28 28 28 40 39 39 39 40 40 40 40 40 40 40 40 40 40 40 40 40 40 40 40 40 40 40 40 40 40 40 40 40 40 40 40 40 40 40 40 40 40 35 35 33 33 33 33 39 34 34 40 33 33 33 33 40 34 40 40
40 40 40
>I6629V002B0PKV length=23 xy=0711_0237 region=2 run=R_2014_12_30_12_21_21_
40 40 40 40 40 40 40 40 40 40 40 40 34 34 34 34 40 40 40 40 40 40 40
>I6629V002B0PL1 length=361 xy=0711_0279 region=2 run=R_2014_12_30_12_21_21_
40 40 40 40 40 26 26 26 39 40 40 40 40 40 40 40 40 40 40 40 40 40 40 40 40 39 39 39 40 40 40 39 39 39 40 40 40 30 30 30 40 40 40 40 40 40 40 40 40 40 40 40 40 40 40 28 28 28 28 28
40 40 40 40 40 40 40 40 40 40 40 40 39 39 39 40 34 34 32 32 40 40 40 40 40 40 40 40 40 40 40 38 38 38 40 40 40 40 40 40 40 40 40 40 40 40 40 40 40 40 39 39 39 40 40 40 40 40 40 40
40 40 40 40 40 39 39 39 40 40 40 40 40 40 40 40 40 40 40 40 40 40 40 40 40 40 40 40 40 40 40 40 40 40 40 40 40 40 40 39 39 39 40 40 40 40 40 40 40 40 40 40 40 40 40 40 40 40 39 39
39 39 40 40 40 40 40 40 40 40 40 40 40 40 40 40 40 40 40 40 40 40 40 40 40 40 40 40 40 40 40 40 40 40 40 40 40 40 40 40 40 40 40 40 40 40 40 40 40 40 40 39 39 39 40 40 40 40 34 34
34 34 40 40 40 39 39 39 40 40 40 40 40 40 40 40 40 40 39 39 38 39 39 40 40 40 40 40 40 40 40 40 40 40 40 40 40 40 40 39 39 39 40 40 40 40 40 40 40 40 40 40 40 40 40 40 39 39 39 39
29 29 29 29 34 34 20 20 20 36 40 40 40 40 36 36 37 35 35 28 40 40 40 40 36 36 36 39 26 26 26 30 30 40 40 40 40 40 40 40 40 40 40 40 40 40 40 40 40 40 34 34 34 34 40 40 40 40 40 40
40
>I6629V002B0PMC length=359 xy=0711_0290 region=2 run=R_2014_12_30_12_21_21_
40 40 40 40 40 39 39 39 40 40 40 40 40 40 40 40 40 40 40 40 40 40 40 40 40 40 40 40 40 40 40 39 39 39 40 40 40 39 39 39 40 40 40 40 40 40 40 40 40 40 40 40 40 40 34 34 34 34 40 40
40 40 40 40 40 40 40 40 40 40 40 39 39 39 40 34 34 34 34 39 39 39 40 40 40 40 40 40 40 40 39 39 39 40 40 40 40 40 40 40 39 39 39 40 40 40 40 40 40 40 40 40 40 40 40 40 40 40 40 40
40 40 40 40 40 40 40 40 40 40 30 30 30 30 30 40 40 40 40 40 40 40 40 40 40 40 40 40 40 40 40 40 40 40 40 40 40 40 39 39 39 40 40 40 40 40 40 40 40 40 40 40 40 40 40 40 40 40 40 40
40 40 40 40 40 40 40 40 40 40 40 40 40 40 40 40 40 40 40 40 34 34 34 34 40 39 39 39 40 40 40 40 40 40 40 40 40 40 40 40 40 40 40 40 40 40 40 40 40 40 34 34 34 39 40 40 40 32 32 32
32 40 40 40 38 38 38 40 40 40 40 40 40 40 40 40 40 40 40 39 39 39 40 40 40 40 40 40 40 40 40 40 40 40 38 38 38 39 30 30 30 40 40 40 40 40 40 39 39 39 39 40 40 40 39 39 39 39 39 37
37 38 40 40 39 39 39 39 40 40 40 40 40 40 40 40 40 40 40 40 40 40 40 40 40 40 30 30 30 30 39 40 40 40 40 40 40 40 40 40 40 40 40 40 40 40 40 40 31 31 31 31 39 29 40 40 40 40 40
>I6629V002B0PZJ length=361 xy=0711_0765 region=2 run=R_2014_12_30_12_21_21_
40 40 40 40 40 40 40 40 40 40 40 40 40 40 40 40 40 40 40 40 40 40 40 40 40 40 40 40 40 40 40 39 39 39 40 40 40 39 39 39 40 40 40 40 40 40 40 40 40 40 40 40 40 40 40 39 39 39 40 40
40 40 40 40 40 40 40 40 40 40 40 40 39 39 39 40 40 40 40 40 40 40 40 40 40 40 40 40 40 40 40 40 40 40 40 40 40 40 40 26 26 26 34 34 40 40 40 40 40 40 40 40 40 40 40 40 40 40 40 40
40 40 40 40 40 40 40 40 40 40 40 40 40 40 40 40 40 40 40 40 40 40 40 40 40 40 40 40 40 40 40 40 40 40 40 40 40 40 40 39 39 39 40 40 40 40 40 40 40 40 40 40 40 40 40 40 40 40 40 40
40 40 40 40 40 40 40 40 40 40 40 40 40 40 40 40 40 40 40 40 40 40 40 40 40 40 40 40 40 40 40 40 40 40 40 40 40 40 40 40 40 40 40 40 40 40 40 40 40 40 40 39 39 39 40 40 40 40 34 34
34 34 40 40 40 39 39 39 40 40 40 40 40 40 40 40 40 40 40 40 39 39 39 40 40 40 40 40 40 40 39 39 39 40 40 40 40 40 40 39 39 39 40 40 40 39 39 39 40 40 40 40 40 40 40 40 40 40 40 40
34 34 33 32 40 40 40 40 40 40 40 40 40 40 40 40 40 40 40 40 40 40 40 40 40 40 35 35 35 39 40 40 40 34 34 34 40 39 26 24 19 19 22 36 40 40 40 39 39 39 31 33 33 33 40 34 40 40 35 34
34
>I6629V002B0Q2N length=24 xy=0711_2173 region=2 run=R_2014_12_30_12_21_21_
40 40 40 40 40 40 40 40 40 40 40 40 40 34 34 34 34 40 40 40 40 40 40 40
>I6629V002B0Q4I length=28 xy=0711_2240 region=2 run=R_2014_12_30_12_21_21_
40 40 40 40 40 40 40 40 40 40 40 40 40 40 40 40 40 34 34 34 34 40 40 40 40 40 40 40
>I6629V002B0Q6D length=361 xy=0711_2307 region=2 run=R_2014_12_30_12_21_21_
40 40 40 40 40 39 39 39 40 40 40 40 40 40 40 40 40 40 40 40 40 40 40 40 40 39 39 39 40 40 40 39 39 39 40 40 40 38 38 38 40 40 40 40 40 40 40 40 40 40 40 40 40 40 40 30 30 30 30 30
40 40 40 40 40 39 39 39 40 40 40 40 39 39 39 38 29 29 29 29 34 40 39 38 35 35 40 40 39 39 40 39 39 39 40 40 40 40 40 40 40 40 40 40 40 40 40 40 38 38 38 38 39 40 40 40 40 40 40 40
40 40 40 40 40 39 39 39 40 40 40 40 40 40 40 35 33 33 40 40 40 39 40 40 40 40 40 38 38 38 38 38 38 40 40 40 40 40 40 39 39 39 40 40 40 40 40 33 33 33 40 40 40 40 40 40 40 40 40 40
40 40 40 40 40 40 40 40 40 40 40 40 40 40 40 40 40 40 40 38 38 38 40 40 40 40 40 40 40 40 40 40 40 40 40 40 40 40 40 40 40 40 40 40 40 40 40 40 40 40 40 39 39 39 40 40 40 40 32 34
34 34 40 40 40 39 39 39 40 40 40 40 40 40 40 40 40 40 40 38 33 33 33 40 40 40 40 40 40 40 40 40 40 29 24 22 22 33 40 39 39 36 40 40 34 40 40 39 40 29 28 27 26 31 35 29 29 21 21 21
18 18 18 18 33 33 33 33 33 39 39 34 35 35 33 33 33 35 35 25 27 27 28 26 23 23 23 38 35 27 27 27 27 36 34 38 38 34 34 35 36 36 34 34 38 33 27 20 20 22 23 24 25 21 22 12 22 26 32 26
27
>I6629V002B0QC5 length=24 xy=0711_1255 region=2 run=R_2014_12_30_12_21_21_
39 39 39 40 40 40 40 40 40 40 40 40 40 34 34 34 34 40 40 40 40 40 40 40
>I6629V002B0QD9 length=362 xy=0711_1295 region=2 run=R_2014_12_30_12_21_21_
40 40 40 40 40 39 39 39 40 40 40 40 40 40 40 40 40 40 40 40 40 40 40 40 38 38 38 38 40 40 40 39 39 37 40 40 33 20 20 20 28 35 38 36 24 25 24 29 29 34 34 35 37 38 35 20 21 21 38 35
40 40 40 40 40 40 40 40 40 33 30 25 26 26 38 40 40 40 40 40 40 40 40 40 40 40 30 30 30 29 33 40 40 40 40 40 40 40 40 40 40 39 39 39 38 38 38 40 40 40 40 40 40 40 40 40 40 40 40 40
40 40 40 40 40 40 40 38 38 38 38 40 40 35 33 35 38 38 40 40 40 40 40 40 40 40 40 40 40 40 40 40 40 40 40 40 40 40 40 39 39 39 40 40 40 40 40 40 38 38 38 38 40 40 40 40 40 40 40 40
40 40 40 40 33 33 33 40 40 37 37 35 38 40 40 36 35 24 23 23 24 33 38 35 34 35 35 40 40 40 35 24 24 24 24 40 40 40 28 24 24 24 28 33 40 40 40 40 40 40 40 40 39 39 39 40 40 38 38 31
31 31 31 40 32 40 33 39 39 40 40 40 40 38 38 38 40 40 40 40 35 33 33 37 40 40 40 35 33 34 38 40 40 40 40 40 40 38 38 38 38 38 33 35 40 30 33 33 33 38 32 32 33 31 30 32 32 35 31 21
22 18 18 18 18 23 28 36 36 36 39 39 36 38 40 29 29 29 29 38 39 34 34 33 40 40 40 40 40 40 40 40 40 40 40 40 40 40 27 27 22 20 19 23 29 32 29 31 27 27 22 20 20 21 21 26 15 26 26 27
36 33
>I6629V002B0QER length=360 xy=0711_1313 region=2 run=R_2014_12_30_12_21_21_
40 40 40 40 40 39 39 39 40 40 40 40 40 40 40 40 40 40 40 40 40 40 40 40 40 40 40 40 40 40 40 39 39 39 40 40 40 39 39 39 40 40 40 40 40 40 40 40 40 40 40 40 40 40 40 40 40 40 40 40
40 40 40 40 40 40 40 40 40 40 40 40 39 39 39 40 32 32 32 32 39 39 39 40 40 40 40 40 40 40 40 39 39 39 40 40 40 40 40 40 40 39 39 39 40 40 40 40 40 40 40 40 40 40 40 40 40 40 40 40
40 40 40 40 40 40 40 40 40 40 40 22 22 22 22 22 22 40 40 30 40 40 40 40 40 40 40 40 40 40 40 40 40 40 40 40 40 40 40 39 39 39 40 40 40 40 40 40 40 40 40 40 40 40 40 40 40 40 40 40
40 40 40 40 40 40 40 40 40 40 40 40 40 40 40 40 40 40 40 40 28 28 29 28 28 40 39 39 39 40 40 40 40 40 40 40 40 40 40 40 40 40 40 40 40 40 40 40 40 40 40 39 39 39 40 40 40 40 33 33
34 33 40 40 40 39 39 39 40 40 40 40 40 40 40 40 40 40 40 40 39 39 39 40 40 40 39 39 39 39 40 40 40 40 39 38 38 39 40 39 39 39 40 40 40 40 40 40 40 40 40 40 40 40 40 34 34 35 35 40
39 39 39 40 40 40 40 34 34 34 34 40 40 39 39 39 40 40 40 40 40 40 40 40 40 40 40 40 40 40 40 40 40 39 39 39 40 40 40 34 34 35 40 40 39 39 34 34 35 31 33 33 33 40 34 40 40 40 40 40
>I6629V002B0QH8 length=357 xy=0711_1438 region=2 run=R_2014_12_30_12_21_21_
39 38 35 35 35 24 24 26 26 24 40 31 31 30 30 32 26 26 23 21 21 30 14 14 13 13 13 13 18 25 21 18 18 18 25 17 25 20 21 21 21 21 30 36 35 36 35 35 33 33 33 35 35 28 23 23 23 23 38 39
39 39 39 36 36 39 39 39 38 38 35 19 15 15 15 26 14 14 14 19 17 17 17 19 25 25 23 26 26 19 19 20 32 35 35 26 26 26 26 31 31 31 34 34 34 40 40 39 39 35 36 33 29 29 29 33 39 39 35 35
35 38 38 36 33 35 35 36 36 36 31 26 19 19 19 21 38 32 38 38 36 35 35 33 33 35 35 33 31 31 31 27 27 27 38 38 38 35 35 24 24 24 39 33 33 33 39 39 39 39 39 39 39 39 39 39 39 39 31 31
31 31 29 33 33 33 30 25 25 25 17 17 17 19 29 33 33 30 35 33 32 27 29 29 33 26 19 21 21 31 31 31 30 33 33 33 33 33 38 38 38 33 31 31 31 26 26 26 35 35 33 33 29 29 33 38 35 33 32 18
18 18 18 27 18 18 11 11 11 11 12 11 11 14 14 20 27 29 28 32 30 33 33 31 31 31 31 21 21 21 30 33 33 29 21 21 20 21 26 31 31 33 29 26 26 33 33 23 29 21 21 21 21 20 24 26 26 24 26 26
22 12 12 12 11 11 11 11 16 11 20 20 20 16 16 19 21 24 24 26 33 33 33 27 33 33 39 39 39 39 35 33 33 33 33 33 33 28 17 14 14 14 14 13 23 21 23 19 22 22 19 19 19 19 18 21 18
>I6629V002B0QKA length=360 xy=0711_1512 region=2 run=R_2014_12_30_12_21_21_
40 40 40 40 40 39 39 39 40 40 40 40 40 40 40 40 40 40 34 34 37 40 38 38 38 38 40 40 40 40 40 30 30 30 40 40 40 39 39 39 40 40 40 40 40 40 40 40 40 40 40 40 40 40 30 30 30 34 37 38
38 38 40 40 40 40 40 40 40 40 40 40 39 39 39 40 34 34 34 34 39 39 39 40 40 40 38 38 38 38 40 26 26 26 38 38 40 40 40 40 38 38 38 40 40 40 40 40 40 40 40 40 40 40 40 40 40 38 38 38
40 40 40 40 40 40 40 40 40 40 40 35 35 34 34 19 19 20 32 40 34 34 34 34 40 40 40 40 40 40 40 40 40 40 38 34 34 34 40 34 34 34 40 38 38 39 40 40 40 40 40 40 40 40 40 40 40 40 40 40
40 40 40 38 38 38 40 40 40 40 40 40 38 38 38 40 40 40 40 40 40 40 38 38 38 40 39 39 39 38 30 28 28 40 40 40 40 40 40 40 40 40 40 40 40 40 40 40 40 40 40 38 38 38 40 40 39 36 25 25
23 23 38 23 36 33 29 29 28 28 34 34 40 40 40 40 40 40 40 40 39 39 39 40 40 40 34 34 37 34 40 38 38 38 38 38 39 39 40 39 39 39 40 38 34 38 40 40 40 40 40 40 30 30 20 20 20 34 36 40
34 30 30 30 30 40 40 40 40 40 40 40 40 40 40 34 34 34 34 34 40 40 36 39 38 38 38 40 40 40 40 40 40 40 40 40 40 40 40 40 24 24 24 24 24 40 40 40 40 29 29 29 31 40 30 40 40 40 40 40
>I6629V002B0QKK length=361 xy=0711_1522 region=2 run=R_2014_12_30_12_21_21_
40 40 40 40 38 21 21 21 21 21 39 40 40 40 40 40 40 40 40 40 40 40 40 40 40 40 40 40 40 40 40 39 39 39 40 40 40 39 39 39 40 40 40 40 40 40 40 40 40 40 40 40 40 40 40 39 39 39 40 40
40 40 40 40 40 40 40 40 40 40 40 40 39 39 39 40 39 39 39 40 39 39 39 40 40 40 40 40 39 39 39 40 34 34 34 34 40 40 40 40 40 39 39 39 40 40 40 40 40 40 40 40 40 40 40 40 40 39 39 39
40 40 40 40 40 40 40 40 40 40 40 40 40 40 40 40 40 40 40 40 40 40 40 40 40 40 40 40 40 40 40 40 40 40 40 40 40 40 40 39 39 39 40 40 40 40 40 40 40 40 40 40 40 40 40 40 40 40 40 40
40 40 40 40 40 40 40 40 40 40 40 40 40 40 40 40 40 40 40 40 40 40 40 40 40 40 40 40 40 40 40 40 40 40 40 40 40 40 40 40 40 40 40 40 40 40 40 40 40 40 40 39 39 39 40 40 40 40 33 33
33 33 40 40 40 40 40 40 40 40 40 40 40 40 40 40 40 40 40 40 39 39 39 40 40 40 40 40 40 40 40 40 40 40 40 40 40 40 40 39 39 39 40 40 40 40 40 40 40 40 40 40 40 40 40 40 40 40 40 40
33 33 33 33 40 34 40 39 39 39 39 35 30 30 30 34 39 40 40 40 40 40 40 40 40 40 40 40 40 40 40 40 40 40 40 30 30 30 30 40 40 40 40 40 40 40 40 40 40 39 31 31 32 31 39 29 40 40 40 40
40
>I6629V002B0QMH length=360 xy=0711_1591 region=2 run=R_2014_12_30_12_21_21_
40 40 40 40 40 39 39 39 40 40 40 40 40 40 40 40 40 40 40 40 40 40 40 40 40 40 40 40 40 40 40 39 39 39 40 40 40 39 39 39 40 40 40 40 40 40 40 40 40 40 40 40 40 40 40 39 39 39 40 40
40 40 40 40 40 40 40 40 40 40 40 40 39 39 39 40 40 40 40 40 40 40 40 40 40 40 40 40 40 40 40 40 40 40 40 40 40 40 40 40 40 39 39 39 40 40 40 40 40 40 40 40 40 40 40 40 40 40 40 40
40 40 40 40 40 40 40 40 40 40 40 40 40 40 40 40 40 40 40 40 40 40 40 40 40 40 40 40 40 40 40 40 40 40 40 40 40 40 40 39 39 39 40 40 40 40 40 40 40 40 40 40 40 40 40 40 40 40 40 40
40 40 40 40 40 40 40 40 40 40 40 40 40 40 40 40 40 40 40 40 40 40 40 40 40 40 40 40 40 40 40 40 40 40 40 40 40 40 40 40 40 40 40 40 40 40 40 40 40 40 40 39 39 39 40 40 40 40 34 34
34 34 40 40 39 38 38 38 39 40 40 40 40 40 40 40 40 40 40 40 39 39 39 40 40 40 40 40 40 40 40 40 40 40 40 40 40 40 39 39 39 40 40 34 39 39 40 40 40 39 35 35 35 40 40 40 40 40 40 34
34 34 34 40 40 35 34 34 40 40 40 40 40 40 40 40 40 40 40 40 40 40 40 39 39 39 40 40 40 40 40 40 39 39 39 39 30 30 30 28 33 33 40 40 40 40 40 40 40 31 31 31 31 40 40 40 40 40 40 40
>I6629V002B0QML length=361 xy=0711_1595 region=2 run=R_2014_12_30_12_21_21_
40 40 40 40 40 39 39 39 40 40 40 40 40 40 40 40 40 40 40 40 40 40 40 40 40 40 40 40 40 40 40 39 39 39 40 40 40 39 39 39 40 40 40 40 40 40 40 40 40 40 40 40 33 33 29 29 29 29 40 40
40 40 40 40 40 40 40 40 40 40 40 40 39 39 39 40 34 34 34 34 39 39 39 40 40 40 40 40 40 40 40 39 39 39 40 40 40 40 40 40 40 34 34 34 40 40 40 40 40 40 40 40 40 40 40 40 40 40 40 40
40 40 40 40 40 40 40 40 40 40 40 27 27 27 27 27 40 40 40 40 40 40 40 40 40 40 40 40 40 40 40 40 40 40 40 40 40 40 40 39 39 39 40 40 40 40 40 40 40 40 40 40 40 40 40 40 40 40 40 40
40 40 40 40 40 40 40 40 40 40 40 40 40 40 40 40 40 40 40 40 40 21 21 21 21 40 37 37 37 40 40 40 40 40 40 40 40 40 40 40 40 40 40 40 40 40 40 40 40 40 40 39 39 39 40 40 40 40 33 33
34 34 40 40 40 38 34 34 35 40 39 40 40 40 40 40 40 40 35 30 27 27 27 26 36 38 34 36 35 33 32 36 36 27 26 20 20 20 30 30 34 34 34 40 34 39 39 39 39 40 40 40 35 35 32 23 26 25 25 25
17 15 15 15 14 25 33 33 32 24 23 21 32 33 34 35 39 40 30 24 24 24 30 36 36 36 36 30 30 19 22 22 30 40 40 40 40 36 36 39 40 40 40 40 40 39 39 39 40 40 33 33 33 33 39 29 39 40 40 40
40
>I6629V002B0QT4 length=361 xy=0711_1866 region=2 run=R_2014_12_30_12_21_21_
40 40 40 40 40 38 38 38 40 40 40 40 40 40 40 40 40 40 40 39 39 39 40 40 40 40 40 40 40 40 40 39 39 39 40 40 40 39 39 39 40 40 40 40 40 40 40 40 40 40 40 40 40 40 35 34 34 38 40 40
40 40 40 40 40 40 40 40 40 40 40 40 39 39 39 40 39 39 39 40 40 40 40 40 40 40 40 40 40 40 40 40 40 40 40 40 40 40 40 40 40 39 39 39 40 40 40 40 40 40 40 40 40 40 40 40 40 40 40 40
40 40 40 40 40 39 39 39 40 40 40 40 40 40 40 40 40 40 40 40 40 40 40 40 40 40 40 40 40 40 40 40 40 40 40 40 40 40 40 39 39 39 40 40 40 40 40 40 40 40 40 40 40 40 40 40 40 40 40 40
40 40 40 40 40 40 40 40 40 40 40 40 40 40 40 40 40 40 40 40 40 40 40 40 40 40 40 40 40 40 40 40 40 40 40 40 40 40 40 40 40 40 40 40 40 40 40 40 40 40 40 39 39 39 40 40 40 40 33 33
33 33 40 29 35 26 26 26 34 28 40 40 36 24 24 24 34 40 40 40 40 40 40 39 39 40 40 40 40 40 40 40 40 40 40 40 40 40 40 39 39 39 40 40 40 40 40 40 40 40 40 40 40 40 40 40 40 40 39 39
30 30 30 30 40 40 40 40 40 40 40 40 40 39 39 39 40 40 40 40 40 40 40 40 40 40 39 39 30 30 30 40 40 40 40 40 40 40 40 40 39 34 35 35 39 39 35 33 33 40 29 29 29 29 30 16 30 36 36 40
40
>I6629V002B0QXP length=24 xy=0711_1995 region=2 run=R_2014_12_30_12_21_21_
40 40 40 40 40 40 40 40 40 40 40 40 40 34 34 34 34 40 40 40 40 40 40 40
>I6629V002B0QXT length=24 xy=0711_1999 region=2 run=R_2014_12_30_12_21_21_
40 40 40 39 38 34 34 39 39 40 40 40 40 33 33 31 31 39 31 40 40 40 40 40
>I6629V002B0R3X length=362 xy=0711_3515 region=2 run=R_2014_12_30_12_21_21_
40 38 34 34 39 40 40 40 40 40 40 40 40 40 40 40 40 40 40 40 40 40 40 40 40 40 40 40 40 40 40 39 39 39 40 40 40 39 39 39 40 40 40 40 40 40 40 40 40 40 40 40 40 40 40 40 40 40 40 40
40 40 40 40 40 40 40 40 40 40 40 40 39 39 39 40 40 40 40 40 40 40 40 40 40 40 40 40 40 40 40 40 40 40 40 40 40 40 40 40 40 40 40 40 40 39 39 39 40 40 40 40 40 40 40 40 40 40 40 40
40 40 40 40 40 40 40 40 40 34 34 34 34 40 40 40 40 39 39 39 40 40 40 40 39 39 39 40 40 40 40 40 40 40 40 40 40 40 40 39 39 39 40 40 40 40 40 40 40 40 40 40 40 40 34 34 34 39 39 40
40 40 40 40 40 40 40 40 40 40 40 40 40 38 38 38 40 40 40 40 39 39 39 39 40 40 40 40 40 40 40 40 39 39 39 40 40 40 40 40 40 40 40 40 39 30 30 30 30 30 28 36 34 34 40 40 40 39 31 31
31 31 40 34 40 39 39 39 40 39 39 39 40 40 40 40 40 40 40 40 33 33 33 33 39 40 40 40 40 40 40 40 40 40 40 40 40 40 40 39 39 39 40 40 40 40 40 40 40 40 40 40 40 40 40 40 40 40 40 40
40 40 40 40 40 40 40 40 40 40 40 39 39 39 40 40 40 40 40 40 40 40 40 40 40 40 40 40 40 40 40 40 40 40 40 40 40 40 40 40 40 40 40 40 39 39 39 35 28 28 40 31 31 31 31 40 34 40 40 40
40 40
>I6629V002B0R4Q length=361 xy=0711_3544 region=2 run=R_2014_12_30_12_21_21_
40 40 40 40 40 39 39 39 40 40 40 40 40 40 40 40 40 40 40 40 40 40 40 40 40 40 40 40 40 40 40 39 39 39 40 40 40 39 39 39 40 40 40 40 40 40 40 40 40 40 40 40 40 40 40 39 39 39 40 40
40 40 40 40 40 40 40 40 40 40 40 40 39 39 39 40 40 40 40 40 40 40 40 40 40 40 40 40 40 40 40 40 40 40 40 40 40 40 40 40 40 39 39 39 40 40 40 40 40 40 40 40 40 40 40 40 40 40 40 40
40 40 40 40 40 40 40 40 40 40 40 40 40 40 40 40 40 40 40 40 40 40 40 40 40 40 40 40 40 40 40 40 40 40 40 40 40 40 40 39 39 39 40 40 40 40 40 40 40 40 40 40 40 40 40 40 40 40 40 40
40 40 40 40 40 40 40 40 40 40 40 40 40 40 40 40 40 40 40 40 40 40 40 40 40 40 40 40 40 40 40 40 40 40 40 40 40 40 40 40 40 40 40 40 40 40 40 40 40 40 40 39 34 34 35 40 40 40 34 33
33 33 40 34 40 39 39 38 39 40 40 40 40 40 40 40 40 40 40 40 39 39 39 40 40 40 40 40 39 35 34 34 35 39 40 40 40 40 40 39 39 39 40 40 40 40 40 40 40 40 40 40 40 40 40 40 40 40 40 40
33 34 32 32 40 39 35 34 34 40 40 40 40 40 40 40 40 40 40 40 39 39 39 39 40 40 40 40 40 40 40 40 40 39 39 39 40 40 40 39 39 39 39 40 40 40 39 39 39 40 33 33 34 34 40 34 40 40 40 40
40
>I6629V002B0R87 length=24 xy=0711_3705 region=2 run=R_2014_12_30_12_21_21_
40 40 40 40 40 40 40 40 40 40 40 40 40 34 34 34 34 40 40 40 40 40 40 40
>I6629V002B0RFT length=361 xy=0711_2647 region=2 run=R_2014_12_30_12_21_21_
40 40 40 40 40 39 39 39 40 40 40 40 40 40 40 40 40 40 40 40 40 40 40 40 40 40 40 40 40 40 40 39 39 39 40 40 40 39 39 39 40 40 40 40 40 40 40 40 40 40 40 40 40 40 40 39 39 39 40 40
40 40 40 40 40 40 40 40 40 40 40 40 39 39 39 40 40 40 40 40 40 40 40 40 40 40 40 40 40 40 40 40 40 40 40 40 40 40 40 40 40 39 39 39 40 40 40 40 40 40 40 40 40 40 40 40 40 40 40 40
40 40 40 40 40 40 40 40 40 40 40 40 39 39 39 40 40 40 40 40 40 40 40 40 39 39 39 40 40 40 40 40 40 40 40 40 40 40 40 39 39 39 40 40 40 40 40 40 40 40 40 40 40 40 40 40 40 40 40 40
40 40 40 40 40 40 40 40 40 40 40 40 40 40 40 40 40 40 40 40 40 40 40 40 40 40 40 40 40 40 40 40 40 40 40 40 40 40 40 40 40 40 40 40 40 40 40 40 40 40 40 38 38 38 40 40 40 40 34 34
31 30 35 23 35 39 39 39 40 40 40 40 40 40 40 40 40 40 40 40 39 39 39 40 40 40 40 40 40 40 40 40 40 40 40 40 40 40 40 39 39 39 40 40 40 40 40 40 40 40 40 40 40 40 40 40 40 40 40 40
33 33 33 33 40 35 35 34 34 40 40 40 40 40 40 40 40 40 40 40 40 40 40 40 40 40 40 40 40 40 40 40 40 35 30 30 30 40 40 40 40 40 40 40 40 40 40 40 40 40 33 34 34 34 40 40 40 40 40 40
40
>I6629V002B0RJQ length=363 xy=0711_2788 region=2 run=R_2014_12_30_12_21_21_
40 40 40 40 40 30 30 30 40 40 40 40 40 40 40 40 40 40 40 40 40 40 40 40 40 40 40 40 40 40 40 39 39 39 40 40 40 39 39 39 40 40 40 40 40 40 40 40 40 40 40 40 40 40 39 39 39 40 40 40
40 40 40 40 40 40 40 40 40 40 40 40 39 39 39 40 40 40 40 40 40 40 40 40 40 40 40 40 40 40 40 40 40 40 40 40 40 40 40 40 40 40 40 39 39 39 40 40 40 39 39 39 40 40 40 40 40 40 40 40
40 40 40 40 40 40 40 40 40 34 34 34 34 40 40 40 40 40 40 40 40 40 40 40 40 40 40 40 40 40 40 40 40 40 40 40 40 40 40 39 39 39 40 40 40 40 40 40 40 40 40 40 40 40 40 40 40 40 40 40
40 40 40 40 40 40 40 40 40 40 40 40 40 40 40 40 40 40 40 40 40 40 40 40 40 40 39 39 39 40 40 39 39 39 40 40 40 40 40 40 40 40 40 40 40 40 40 40 40 40 40 39 39 39 40 40 40 40 32 32
32 32 40 40 40 40 40 40 40 40 40 40 40 40 40 40 40 40 40 40 39 39 39 40 40 40 40 40 40 40 40 40 40 40 40 40 40 40 40 39 39 39 40 40 39 39 38 38 38 40 40 40 40 40 40 40 40 40 40 25
25 25 25 25 35 39 40 40 40 40 40 40 40 40 34 34 34 34 40 40 40 40 40 40 40 40 40 40 40 40 40 40 40 40 40 40 40 40 40 40 40 40 40 39 31 31 33 33 40 34 34 40 32 32 34 33 40 34 40 40
40 40 40
>I6629V002B0RNO length=25 xy=0711_2930 region=2 run=R_2014_12_30_12_21_21_
40 40 40 40 40 40 40 40 40 40 40 40 40 40 34 34 34 34 40 40 40 40 40 40 40
>I6629V002B0RS8 length=24 xy=0711_3130 region=2 run=R_2014_12_30_12_21_21_
40 40 40 40 40 40 40 40 40 40 40 40 40 34 34 34 34 40 40 40 40 40 40 40
>I6629V002B0RSY length=24 xy=0711_3120 region=2 run=R_2014_12_30_12_21_21_
40 40 40 40 40 40 40 40 39 39 30 30 30 32 32 32 32 40 37 40 40 40 40 40
>I6629V002B0RX8 length=361 xy=0711_3310 region=2 run=R_2014_12_30_12_21_21_
40 40 40 40 40 39 39 39 40 40 40 40 40 40 40 40 40 40 40 40 40 40 40 40 40 40 40 40 40 40 40 39 39 39 40 40 40 39 39 39 40 40 40 40 40 40 40 40 40 40 40 40 40 40 40 39 39 39 40 40
40 40 40 40 40 40 40 40 40 40 40 40 39 39 39 40 40 40 40 40 40 40 40 40 40 40 40 40 40 40 40 40 40 40 40 40 40 40 40 40 40 39 39 39 40 40 40 40 40 40 40 40 40 40 40 40 40 40 40 40
40 40 40 40 40 40 40 40 40 40 40 40 40 40 40 40 40 40 40 40 40 40 40 40 40 40 40 40 40 40 40 40 40 40 39 39 39 40 40 39 39 39 40 40 40 40 40 40 40 40 40 40 40 40 40 40 40 40 40 40
40 40 40 40 40 40 40 40 40 40 40 40 40 40 40 40 40 40 40 40 40 40 40 40 40 40 40 40 40 40 40 40 40 40 40 40 40 40 40 40 40 40 40 40 40 40 40 40 40 40 40 39 39 39 40 40 40 40 34 34
34 34 40 40 40 39 39 39 40 40 40 40 40 40 40 40 40 40 40 40 39 39 39 40 40 40 40 40 40 40 40 40 40 40 40 40 40 40 40 39 39 39 40 40 37 39 39 39 40 40 40 40 40 40 40 40 40 40 40 40
34 34 34 34 40 40 40 40 40 40 40 40 40 40 40 40 40 40 40 35 34 34 39 40 40 40 40 40 40 40 40 40 40 40 40 40 40 40 30 30 22 22 22 28 40 40 39 28 28 30 32 33 34 31 39 29 39 39 40 40
40
>I6629V002B0RZI length=361 xy=0711_3356 region=2 run=R_2014_12_30_12_21_21_
40 40 40 40 40 39 39 39 40 40 40 40 40 40 40 40 40 40 40 40 40 40 40 40 40 40 40 40 40 40 40 39 39 39 40 40 40 39 39 39 40 40 40 40 40 40 40 40 40 40 40 40 39 39 39 39 40 40 39 39
39 39 39 39 40 40 40 40 40 40 40 40 39 39 39 40 33 34 34 34 39 39 39 40 40 40 40 40 40 40 40 39 39 39 39 39 39 40 40 40 40 40 40 40 31 31 31 31 40 40 40 40 40 40 40 40 40 40 40 40
40 40 40 40 40 40 40 40 40 40 40 39 39 39 40 40 40 40 40 40 40 40 39 39 39 40 40 40 40 40 40 40 40 40 40 40 40 40 40 39 39 39 40 40 40 40 40 40 40 40 40 40 40 40 40 40 40 40 40 40
40 40 40 40 40 40 40 40 40 40 40 40 39 39 39 40 40 40 40 40 40 40 40 40 40 40 40 40 40 40 40 40 40 40 40 40 40 40 40 40 40 40 40 40 40 40 40 40 40 40 40 39 39 39 40 40 40 40 33 33
33 33 40 29 30 28 28 28 30 28 40 40 40 40 40 40 40 40 40 40 39 39 39 40 40 40 40 40 40 40 39 39 36 39 40 40 40 34 30 20 20 20 24 39 34 36 36 40 40 40 40 40 40 40 40 40 40 40 40 40
40 40 40 40 40 40 40 40 40 40 40 40 36 28 28 28 28 40 36 23 34 34 35 39 40 40 40 40 40 40 40 40 40 40 40 40 40 34 34 34 33 36 39 39 36 36 34 33 33 34 31 31 31 31 30 16 30 30 40 40
40
>I6629V002B0S21 length=349 xy=0712_0683 region=2 run=R_2014_12_30_12_21_21_
40 40 40 40 40 39 39 39 40 40 40 40 40 40 40 40 40 40 40 40 40 40 40 40 40 40 40 40 40 40 40 39 39 39 40 40 40 39 39 39 40 40 40 40 40 40 40 40 40 40 40 40 40 40 40 40 40 40 40 40
40 40 40 40 40 40 40 40 40 40 40 40 39 39 39 40 34 34 34 34 39 39 39 40 40 40 40 40 40 40 40 39 39 39 40 40 40 40 40 40 40 39 39 39 40 40 40 40 40 40 40 40 40 40 40 40 40 40 40 40
40 40 40 40 40 40 40 40 40 40 39 23 22 22 22 22 34 40 39 39 39 39 40 40 40 40 40 40 40 40 40 40 40 40 40 40 40 40 40 39 39 39 40 40 40 40 40 40 40 40 40 40 40 40 40 40 40 40 40 40
40 40 40 40 40 40 40 40 40 40 40 40 40 40 40 40 40 40 40 40 40 34 34 34 34 40 39 39 39 40 40 40 40 40 40 40 40 40 40 40 40 40 40 40 40 40 40 40 40 40 40 39 39 39 40 40 40 40 34 34
34 34 40 40 40 39 39 39 40 40 40 40 40 40 40 40 40 40 40 40 39 39 39 40 40 40 40 40 40 40 40 40 40 40 40 39 39 39 40 39 39 39 40 40 37 39 39 39 40 40 40 40 40 40 40 34 34 33 36 36
34 30 30 34 30 30 30 30 34 40 40 40 36 36 39 40 40 40 40 39 39 39 39 36 36 40 40 40 36 34 34 34 30 30 30 34 34 36 40 38 35 30 30 28 28 26 25 21 25
>I6629V002B0S4M length=361 xy=0712_0740 region=2 run=R_2014_12_30_12_21_21_
40 40 40 40 40 39 39 39 40 40 40 40 40 40 40 40 40 40 40 40 40 40 40 40 39 39 39 39 40 40 40 39 39 39 40 40 40 39 39 39 40 40 40 40 40 40 40 40 40 40 40 40 40 40 40 39 39 39 40 40
40 40 35 30 30 30 40 40 40 40 40 40 39 39 39 40 40 40 40 40 40 40 40 40 40 40 40 40 40 40 40 40 40 40 40 40 40 40 40 40 40 39 39 39 40 40 40 40 40 40 40 40 40 40 40 40 40 40 40 40
40 40 40 40 40 40 40 40 40 40 40 40 40 40 40 40 40 40 40 40 40 40 40 40 40 40 40 40 40 40 40 40 40 40 40 40 40 40 40 39 39 39 40 40 40 40 40 40 40 40 40 40 40 40 40 40 40 40 40 40
40 40 40 40 40 40 40 40 40 40 40 40 40 40 40 40 40 40 40 40 40 40 40 40 40 40 40 40 40 40 40 40 40 40 40 40 40 40 40 40 40 40 40 40 40 40 40 40 40 40 40 39 39 39 40 40 40 40 34 34
34 33 40 40 40 39 39 39 40 40 40 40 40 40 40 40 40 40 40 40 30 30 30 40 40 40 40 40 40 40 40 40 40 40 40 40 40 40 40 39 39 39 40 40 40 39 39 39 40 40 40 40 40 40 40 40 40 40 40 40
34 34 34 34 40 39 30 30 30 40 40 40 40 40 40 40 40 40 40 40 40 40 40 40 40 40 40 40 40 40 40 39 39 39 39 39 40 40 40 40 40 40 40 40 40 40 40 40 40 40 34 34 34 34 40 40 40 40 40 40
40
>I6629V002B0SB8 length=350 xy=0711_3814 region=2 run=R_2014_12_30_12_21_21_
40 40 40 40 40 39 39 39 40 40 40 40 40 40 40 38 34 34 40 40 40 40 40 40 40 39 39 39 40 40 40 39 39 39 40 40 40 39 39 39 40 40 40 40 40 40 40 40 40 40 40 40 40 40 40 28 28 29 28 28
40 40 40 40 40 40 40 40 40 40 40 40 39 39 39 40 34 34 34 34 40 40 40 40 34 34 34 34 39 40 40 38 38 38 40 40 40 40 40 40 40 40 40 40 40 40 40 40 40 40 39 39 39 40 40 40 40 40 40 40
40 40 40 40 40 39 39 39 40 40 40 40 40 40 40 40 40 40 40 40 40 40 40 40 40 40 40 40 40 40 40 40 40 40 40 40 40 40 40 39 39 39 40 40 40 40 40 40 40 40 40 40 40 40 40 40 40 40 40 40
40 40 40 40 40 40 40 40 40 40 40 40 40 40 40 40 40 40 40 40 40 40 40 40 40 40 40 40 40 40 40 40 40 39 35 35 35 40 40 40 40 40 40 40 40 40 40 40 40 40 40 39 39 39 40 40 40 40 31 31
31 31 40 30 40 39 39 39 39 40 39 39 39 40 40 40 40 40 40 40 26 26 26 26 30 40 40 38 36 36 36 36 40 36 30 26 26 26 39 37 34 34 40 40 40 40 40 39 39 39 40 40 40 40 40 40 40 40 40 40
34 34 34 34 40 40 38 38 38 40 40 39 39 39 39 39 39 40 40 40 40 40 40 40 40 40 40 40 40 40 40 40 40 40 40 40 40 40 40 39 39 36 40 37 40 38 37 36 19 22
>I6629V002B0SE0 length=24 xy=0711_3914 region=2 run=R_2014_12_30_12_21_21_
40 40 40 40 40 40 40 40 40 40 40 40 40 32 33 33 33 40 40 40 40 40 40 40
>I6629V002B0SI7 length=23 xy=0711_4065 region=2 run=R_2014_12_30_12_21_21_
40 40 40 40 40 40 40 40 40 40 40 40 29 29 29 29 40 40 40 40 40 40 40
>I6629V002B0SLV length=361 xy=0712_0065 region=2 run=R_2014_12_30_12_21_21_
40 40 40 40 40 39 39 39 40 40 40 40 40 40 40 40 40 40 40 40 40 40 40 40 40 40 40 40 40 40 40 39 39 39 40 40 40 39 39 39 40 40 40 40 40 40 40 40 40 40 40 40 40 40 40 40 40 40 40 40
40 40 40 40 40 40 40 40 40 40 40 40 39 39 39 40 34 34 34 34 39 39 39 40 40 40 40 40 40 40 40 39 39 39 40 40 40 40 40 40 40 40 40 40 40 39 39 39 40 40 40 40 40 40 40 40 40 40 40 40
40 40 40 40 40 40 40 40 40 40 40 26 26 26 26 26 26 40 40 40 40 40 40 40 40 40 40 40 40 40 40 40 40 40 40 40 40 40 40 39 39 39 40 40 40 40 40 40 40 40 40 40 40 40 40 40 40 40 40 40
40 40 40 40 40 40 40 40 40 40 40 40 40 40 40 40 40 40 40 40 28 28 30 28 28 40 40 40 40 40 39 39 39 40 40 40 40 40 40 40 40 40 40 40 40 40 40 40 40 40 40 40 40 40 40 40 40 40 34 34
34 34 40 40 40 39 39 39 40 40 40 40 40 40 40 40 40 40 40 40 39 39 39 40 40 40 40 39 39 39 40 40 40 40 40 40 40 40 35 30 30 30 39 40 40 40 40 40 40 40 40 39 39 39 40 40 40 40 40 40
40 40 40 40 39 39 39 39 39 39 39 40 40 40 39 39 39 39 39 39 40 39 39 39 39 40 40 40 40 40 40 40 40 40 40 40 40 39 39 39 40 40 40 40 40 40 40 40 40 40 33 33 34 31 39 29 40 40 40 40
40
>I6629V002B0SMF length=24 xy=0712_0085 region=2 run=R_2014_12_30_12_21_21_
40 40 40 40 40 40 40 40 40 40 40 40 40 34 34 34 34 40 40 40 40 40 40 40
>I6629V002B0SP8 length=24 xy=0712_0222 region=2 run=R_2014_12_30_12_21_21_
40 40 40 40 39 39 39 40 40 40 40 40 40 26 26 26 26 38 25 39 39 40 40 40
>I6629V002B0SQP length=23 xy=0712_0239 region=2 run=R_2014_12_30_12_21_21_
40 40 40 40 40 40 40 40 40 40 40 40 34 34 34 34 40 40 40 40 40 40 40
>I6629V002B0SRI length=360 xy=0712_0268 region=2 run=R_2014_12_30_12_21_21_
40 40 40 40 40 39 39 39 40 40 40 40 40 40 40 40 40 40 40 40 40 40 39 39 39 39 40 40 40 40 40 39 39 39 40 40 40 39 39 39 40 40 40 40 40 40 40 40 40 40 40 40 40 40 32 32 32 32 40 40
40 40 40 40 40 40 40 40 40 40 40 40 39 39 39 39 31 31 31 31 39 39 39 40 40 40 40 40 40 40 40 39 39 39 40 40 40 40 40 40 40 40 40 40 40 40 40 40 40 40 40 40 40 40 40 40 40 40 40 40
40 40 40 40 40 40 40 40 40 40 40 25 25 25 25 25 40 40 40 40 39 39 39 39 40 40 40 40 40 40 40 40 40 40 40 40 40 40 40 39 39 39 40 40 40 40 40 40 40 40 40 40 40 40 40 40 40 40 40 40
40 40 40 40 40 40 40 40 40 40 40 40 40 40 40 40 40 40 40 40 40 34 34 34 34 40 39 39 39 40 40 40 40 40 40 40 40 40 40 40 40 40 40 40 40 40 40 40 40 40 40 39 39 39 40 40 40 40 31 31
31 31 40 34 40 39 39 39 40 40 39 39 40 40 40 40 40 40 40 40 39 39 39 40 40 40 40 40 40 40 40 40 40 40 39 30 30 30 40 38 38 38 40 40 40 40 40 40 40 40 40 40 40 40 40 40 40 40 39 39
28 28 28 35 40 40 40 39 39 39 40 40 40 40 40 40 40 40 40 40 40 40 40 40 40 40 40 40 40 40 40 40 40 35 35 35 39 40 40 40 40 40 40 40 40 40 40 40 40 31 31 31 31 35 23 35 35 39 34 34
>I6629V002B0SSW length=362 xy=0712_0318 region=2 run=R_2014_12_30_12_21_21_
40 40 40 40 40 40 36 30 30 30 30 30 30 29 28 31 28 36 36 36 26 29 29 29 29 36 40 40 40 38 33 33 34 34 34 34 28 40 36 36 36 40 40 40 40 34 30 26 25 26 40 34 30 27 27 40 22 25 25 25
26 38 38 38 23 40 40 40 40 40 40 40 40 39 39 39 40 40 40 40 39 39 39 40 40 40 40 40 39 39 39 40 40 40 40 40 40 40 40 40 40 40 40 40 40 39 39 39 40 40 40 40 40 40 40 40 40 40 40 40
38 38 38 40 40 40 40 40 40 31 31 31 31 38 40 40 40 35 35 35 39 39 21 21 21 40 40 38 38 32 33 33 40 40 40 40 40 40 40 39 39 39 40 40 40 40 40 40 40 40 40 40 40 40 40 40 39 39 39 40
32 32 34 40 38 38 38 38 40 40 38 38 38 39 39 39 40 40 40 40 40 40 40 40 40 40 39 39 39 30 30 28 34 37 40 40 40 40 40 40 40 40 40 38 38 38 40 40 40 40 40 39 39 39 40 40 40 40 34 34
34 33 40 40 40 39 39 39 40 39 39 39 40 40 40 38 38 38 34 30 33 29 29 29 40 40 40 40 40 40 40 40 40 40 40 40 40 40 40 39 39 39 40 40 40 40 40 40 40 40 40 40 40 40 40 40 40 40 40 40
40 40 40 34 34 34 34 40 40 40 40 39 39 39 40 40 40 40 40 40 40 40 40 40 40 40 40 40 40 40 40 40 40 40 37 36 38 38 40 38 36 36 40 30 24 24 24 29 28 28 38 26 29 29 29 34 16 30 30 38
40 40
>I6629V002B0SVQ length=360 xy=0712_0420 region=2 run=R_2014_12_30_12_21_21_
36 31 16 16 16 16 16 16 16 37 40 40 40 40 40 40 40 40 40 40 40 40 40 40 40 40 40 40 40 40 39 39 39 40 40 40 39 39 39 40 40 40 40 40 40 40 40 40 40 40 40 40 40 40 40 40 39 39 39 40
40 40 40 40 40 40 40 40 40 40 40 39 39 39 40 39 39 39 40 40 40 40 40 40 40 40 40 40 40 40 40 40 40 40 40 40 40 40 40 40 39 39 39 40 40 40 40 40 40 39 39 39 40 40 40 40 40 40 40 40
40 40 40 40 40 40 40 40 40 40 40 40 40 40 40 40 40 40 40 40 40 40 40 40 40 40 40 40 40 40 40 40 40 40 40 40 40 40 39 39 39 40 40 40 40 40 40 40 40 40 40 40 40 40 40 40 40 40 40 40
40 40 40 39 39 39 40 40 40 40 40 40 40 40 40 40 40 40 40 40 40 40 40 40 40 40 40 40 40 40 40 40 40 40 39 39 39 40 40 40 40 40 40 40 40 40 40 40 40 40 39 39 39 40 40 40 40 34 34 31
31 39 34 40 38 38 38 40 40 40 40 40 40 40 40 40 40 39 39 38 38 38 40 40 40 40 40 40 39 39 39 40 40 40 40 40 40 40 39 39 39 40 40 40 39 39 39 39 39 40 40 40 40 40 40 40 40 40 36 39
20 20 20 34 30 34 34 39 40 40 40 40 40 40 40 39 39 39 40 40 40 40 40 40 40 40 40 40 40 40 40 40 40 40 40 40 40 40 40 39 39 39 40 40 40 40 40 40 34 22 22 24 24 30 16 40 40 40 40 40
>I6629V002B0SXQ length=24 xy=0712_0492 region=2 run=R_2014_12_30_12_21_21_
40 40 40 40 40 40 40 40 40 40 40 40 40 34 34 34 34 40 40 40 40 40 40 40
>I6629V002B0SYJ length=360 xy=0712_0521 region=2 run=R_2014_12_30_12_21_21_
40 40 40 40 40 39 39 39 40 40 40 40 40 40 40 40 40 40 40 40 40 40 40 40 40 40 40 40 40 40 40 39 39 39 40 40 40 39 39 39 40 40 40 40 40 40 40 40 40 40 40 40 40 40 26 26 26 26 39 40
40 40 40 40 40 40 40 40 40 40 40 32 19 19 19 36 19 19 19 19 24 24 29 27 40 40 40 40 40 40 40 39 39 39 40 40 40 40 40 40 40 39 39 39 40 40 40 40 40 40 40 40 40 40 40 40 40 40 40 40
40 40 40 40 40 40 40 40 40 40 40 22 22 22 22 22 22 40 21 21 40 40 40 40 40 40 40 40 40 40 40 40 40 40 39 39 39 40 30 26 26 26 40 40 40 40 40 40 40 40 40 40 40 40 40 40 40 40 40 40
40 40 40 40 40 40 40 40 40 40 40 40 40 36 36 36 36 38 36 33 30 19 19 19 19 28 33 33 33 38 38 40 40 40 40 40 40 40 40 40 40 40 40 40 40 40 40 40 40 40 40 39 39 39 40 40 40 40 34 34
34 32 40 34 40 39 39 39 40 40 40 40 40 40 34 34 34 40 26 26 20 20 19 28 32 35 33 35 35 30 28 31 31 30 33 20 20 17 28 22 22 22 31 38 35 38 36 36 36 40 40 40 40 36 36 24 26 24 34 36
20 17 17 32 32 35 35 30 25 14 12 12 14 22 16 31 32 28 20 23 22 28 36 36 36 36 30 24 26 26 39 40 40 39 39 39 40 40 40 40 40 40 40 40 40 39 39 39 40 33 33 34 31 35 23 35 35 40 40 40
>I6629V002B0T4E length=361 xy=0712_2028 region=2 run=R_2014_12_30_12_21_21_
40 40 40 40 40 39 39 39 40 40 40 40 40 40 40 40 40 40 40 40 40 40 40 40 40 40 40 40 40 40 40 39 39 39 40 40 40 39 39 39 40 40 40 40 40 40 40 40 40 40 40 40 40 40 40 39 39 39 40 40
40 40 40 40 40 40 40 40 40 40 40 40 39 39 39 40 40 40 40 40 40 40 40 40 40 40 40 40 40 40 40 40 40 40 40 40 40 40 40 40 40 39 39 39 40 40 40 40 40 40 40 40 40 40 40 40 40 40 40 40
40 40 40 40 40 40 40 40 40 40 40 40 40 40 40 40 40 40 40 40 40 40 40 40 40 40 40 40 40 40 40 40 40 40 40 40 40 40 40 39 39 39 40 40 40 40 40 40 40 40 40 40 40 40 40 40 40 40 40 40
40 40 40 40 40 40 40 40 40 40 40 40 40 40 40 40 40 40 40 40 40 40 40 40 40 40 40 40 40 40 40 40 39 39 39 40 40 40 40 40 40 40 40 40 40 40 40 40 40 40 40 39 39 39 40 40 40 40 34 34
34 34 40 40 40 39 39 39 40 40 40 40 40 40 40 40 40 40 40 40 39 39 39 40 40 40 40 40 40 40 40 40 40 40 40 40 40 40 40 39 39 39 40 40 40 40 40 40 40 40 40 40 40 40 40 40 40 40 40 40
34 34 34 34 40 40 40 40 40 40 40 40 40 40 40 40 40 40 40 40 40 40 40 40 40 40 40 40 40 40 40 40 40 40 40 40 40 34 34 26 28 28 40 40 40 40 40 40 40 40 34 34 34 33 40 34 40 40 40 40
40
>I6629V002B0T81 length=361 xy=0712_2195 region=2 run=R_2014_12_30_12_21_21_
40 40 40 40 40 39 39 39 40 40 40 40 40 40 40 40 40 40 40 40 40 40 40 40 40 40 40 40 40 40 40 39 39 39 40 40 40 39 39 39 40 40 40 40 40 40 40 40 40 40 40 40 40 40 40 40 40 40 40 40
40 40 40 40 40 40 40 40 40 38 38 38 39 38 38 38 32 34 34 34 39 39 39 37 40 38 38 38 40 37 34 25 24 24 28 28 28 28 38 40 40 40 40 40 40 40 40 40 40 40 40 40 40 40 40 40 40 40 40 40
40 40 40 40 40 40 40 40 40 40 40 26 26 26 26 26 40 40 40 40 40 40 40 40 40 40 40 40 40 40 40 40 40 40 40 40 40 40 40 33 33 33 40 40 40 40 40 40 40 40 40 40 40 40 40 40 40 40 33 33
31 29 29 40 40 40 40 40 40 40 40 40 38 35 35 37 34 32 32 32 26 14 14 14 14 14 21 28 30 30 35 35 39 40 40 40 40 40 40 40 40 40 40 40 40 40 40 40 40 40 40 40 39 36 34 40 33 32 33 24
23 23 21 22 14 22 28 29 26 21 16 21 21 26 29 36 36 33 27 28 27 33 20 20 20 33 40 40 39 37 32 33 33 33 37 33 35 32 34 40 33 33 33 26 33 20 29 29 35 38 40 38 38 38 40 40 40 40 40 40
40 39 39 38 38 38 38 38 38 29 29 29 40 40 40 40 38 38 38 38 31 31 31 29 27 23 26 17 17 14 19 19 25 28 26 26 26 26 26 27 27 27 37 40 40 40 40 39 39 40 34 34 34 34 40 30 40 40 40 39
39
>I6629V002B0T8L length=362 xy=0712_2179 region=2 run=R_2014_12_30_12_21_21_
40 40 40 40 40 40 40 40 40 40 40 40 40 40 40 39 30 30 30 39 40 40 40 40 40 40 40 40 40 40 40 39 39 39 40 40 40 39 39 39 40 40 40 40 40 40 40 40 40 40 40 40 40 40 40 28 28 28 25 25
30 30 39 30 40 40 40 40 40 40 40 40 39 39 39 40 39 39 39 40 39 39 39 40 40 40 40 40 34 34 34 40 40 40 40 40 40 40 40 40 40 40 40 40 40 34 34 34 40 40 40 40 40 40 40 40 40 40 40 40
40 40 40 40 40 40 40 40 40 34 34 34 34 40 40 40 40 39 39 39 40 40 39 39 39 40 40 40 40 40 40 40 40 40 40 40 40 40 40 39 39 39 40 40 40 40 40 40 40 40 40 40 40 40 40 40 39 39 39 40
40 40 40 40 40 40 40 40 40 40 40 40 40 39 39 39 40 40 40 40 40 40 40 40 40 40 39 39 39 40 40 40 40 40 40 40 40 40 40 40 40 40 40 40 40 40 40 40 40 40 40 39 39 39 40 40 40 40 32 32
31 31 40 30 30 20 20 20 34 20 19 19 38 35 35 33 38 40 34 34 28 31 31 31 39 40 40 40 40 40 39 39 39 40 39 30 30 30 39 39 39 39 40 40 40 35 34 34 40 40 40 40 40 40 40 40 40 40 40 40
40 40 40 40 40 40 40 40 40 40 40 39 39 39 40 40 40 40 40 40 40 40 40 40 40 39 39 39 40 40 40 40 40 40 40 40 40 40 40 39 35 35 35 39 39 39 39 36 32 32 40 29 29 29 29 30 16 30 28 36
36 36
>I6629V002B0TBY length=334 xy=0712_1004 region=2 run=R_2014_12_30_12_21_21_
40 40 40 40 40 39 39 39 40 40 40 40 40 40 40 40 40 40 40 40 40 40 40 40 40 40 40 40 40 40 40 38 38 38 40 40 40 39 39 39 40 40 40 40 40 40 40 40 40 40 40 40 40 40 40 39 39 39 40 40
40 40 40 40 40 40 40 40 40 40 40 40 38 31 29 31 38 38 40 40 40 40 40 40 40 40 40 40 40 40 40 40 40 40 40 40 40 40 40 40 40 33 33 33 40 40 40 40 40 40 40 40 40 40 40 40 40 40 40 40
40 40 40 40 40 40 40 40 40 40 40 40 40 40 40 40 40 40 40 40 40 40 40 40 40 40 40 40 40 40 40 40 40 40 40 40 40 40 40 39 39 39 40 40 40 40 40 40 40 40 40 40 40 40 40 40 40 40 40 40
40 40 40 40 40 40 40 40 40 40 40 40 40 40 40 40 40 40 40 40 40 40 40 40 40 40 40 40 40 40 40 40 40 40 40 40 40 40 40 40 40 40 40 40 40 40 40 40 40 40 40 39 39 39 40 40 40 40 34 34
33 33 40 26 38 38 38 39 38 26 32 32 40 40 40 40 40 40 40 40 39 39 39 40 40 40 40 38 38 38 39 39 40 40 40 40 40 40 40 39 39 39 40 40 40 40 40 40 39 28 28 28 35 38 38 38 35 35 35 28
20 20 20 20 35 40 40 40 40 40 40 39 39 39 39 40 40 38 38 38 39 39 39 35 35 34 33 33 32 32 33 36 20 16
>I6629V002B0TCG length=361 xy=0712_1022 region=2 run=R_2014_12_30_12_21_21_
40 40 40 40 40 39 39 39 40 40 40 40 40 40 40 40 40 40 40 40 40 40 40 40 40 40 40 40 40 40 40 39 39 39 40 40 40 39 39 39 40 40 40 40 40 40 40 40 40 40 40 40 40 40 40 39 39 39 40 40
40 40 40 40 40 40 40 40 40 40 40 40 39 39 39 40 40 40 40 40 40 40 40 40 40 40 40 40 40 40 40 40 40 40 40 40 40 40 40 40 40 39 39 39 40 40 40 40 40 40 40 40 40 40 40 40 40 40 40 40
40 40 40 40 40 40 40 40 40 40 40 40 40 40 40 40 40 40 40 40 40 40 40 40 40 40 40 40 40 40 40 40 40 40 40 40 40 40 40 39 39 39 40 40 40 40 40 40 40 40 40 40 40 40 40 40 40 40 40 40
40 40 40 40 40 40 40 40 40 40 40 40 40 40 40 40 40 40 40 40 40 40 40 40 40 40 40 40 40 40 40 40 40 40 40 40 40 40 40 40 40 40 40 40 40 40 40 40 40 40 40 39 39 39 40 40 40 40 32 32
32 32 40 40 40 39 39 39 40 38 38 38 40 40 40 40 40 40 40 40 39 39 39 40 40 40 40 40 40 40 40 40 40 40 40 40 40 40 40 39 39 39 40 40 28 35 35 40 40 40 40 40 40 40 40 40 40 40 40 40
33 33 32 32 40 40 39 39 39 40 40 40 40 40 40 40 40 40 40 40 40 40 40 40 40 40 40 40 40 40 40 40 40 40 40 40 39 39 39 40 40 40 40 40 40 40 39 39 39 40 33 34 34 34 40 34 40 40 40 40
40
>I6629V002B0TIF length=363 xy=0712_1237 region=2 run=R_2014_12_30_12_21_21_
40 40 40 40 40 39 39 39 40 40 40 40 40 40 40 40 40 40 40 40 40 40 40 40 40 40 40 40 40 40 40 39 39 39 40 40 40 39 39 39 40 40 40 40 40 40 40 40 40 40 40 40 40 40 40 40 40 40 40 40
40 40 40 40 40 40 40 40 40 40 40 39 29 29 29 29 30 30 30 40 30 40 40 40 40 40 40 40 33 33 34 34 34 34 34 26 30 40 40 40 40 40 40 39 39 39 40 40 40 39 39 39 40 40 40 40 40 40 40 40
40 40 40 40 40 40 40 40 40 33 33 34 33 40 40 40 40 40 40 40 40 40 40 40 40 40 40 40 40 40 40 40 40 40 40 40 40 39 39 39 40 40 40 40 40 40 40 40 40 40 40 40 40 40 40 40 40 39 39 39
40 40 40 40 40 40 40 40 40 40 40 40 40 39 39 39 39 40 40 40 40 40 40 40 40 40 39 39 39 40 40 40 40 40 40 40 40 40 40 40 40 40 40 40 40 40 40 40 40 40 40 39 39 39 40 40 40 39 31 31
31 31 40 34 40 40 40 40 40 40 40 40 40 40 40 40 40 40 40 40 38 38 38 40 40 40 40 40 40 40 40 39 39 39 40 40 40 40 40 39 39 39 40 40 40 40 39 39 39 40 40 40 40 40 39 39 39 40 40 33
33 33 33 40 40 40 40 40 40 40 40 40 40 40 40 39 39 39 40 40 39 37 39 40 40 40 40 40 40 40 40 40 40 40 40 40 40 40 40 40 40 40 40 40 32 32 34 34 40 34 34 40 32 32 31 31 39 29 39 39
40 40 40
>I6629V002B0TIM length=360 xy=0712_1244 region=2 run=R_2014_12_30_12_21_21_
40 40 40 40 40 39 39 39 40 40 40 40 40 40 40 40 40 40 40 40 40 40 40 40 40 40 40 40 40 40 40 39 39 39 40 40 40 39 39 39 40 40 40 40 40 40 40 40 40 40 40 40 40 40 34 34 34 34 40 40
40 40 40 40 40 40 40 40 40 40 40 40 39 39 39 40 34 34 34 34 34 34 34 40 40 40 40 40 40 40 40 38 38 38 40 40 40 40 40 40 40 39 39 39 40 40 40 40 40 40 40 40 40 40 40 40 40 40 40 40
40 40 40 40 40 40 40 40 40 40 40 26 26 26 26 26 40 40 40 40 40 40 40 40 40 40 40 40 40 40 40 40 40 40 40 40 40 40 40 39 39 39 40 40 40 40 40 40 40 40 40 40 40 40 40 40 40 40 40 40
40 40 40 40 40 40 40 40 40 40 40 40 40 40 40 40 40 40 40 40 40 32 32 32 32 40 39 39 39 40 40 40 40 40 40 40 40 40 40 40 40 40 40 40 40 40 40 40 40 40 40 39 39 39 40 39 35 35 30 30
30 30 40 34 40 38 38 38 40 40 40 40 40 40 40 40 40 40 40 40 39 39 39 40 40 40 40 40 40 40 40 40 40 40 40 39 39 39 40 39 39 39 40 40 40 40 40 40 40 40 40 40 40 40 40 34 34 30 30 30
37 37 36 35 35 34 34 39 39 39 39 40 40 40 40 40 40 39 30 30 30 30 30 40 40 40 39 39 34 34 35 40 40 39 39 39 40 40 40 40 40 40 40 40 39 35 34 34 35 31 31 31 31 40 30 40 40 40 40 40
>I6629V002B0TLD length=24 xy=0712_1343 region=2 run=R_2014_12_30_12_21_21_
40 40 40 40 40 40 40 40 40 40 40 40 40 34 34 34 34 40 40 40 40 40 40 40
>I6629V002B0TVK length=364 xy=0712_1710 region=2 run=R_2014_12_30_12_21_21_
40 40 40 40 40 39 39 39 40 40 40 40 40 40 40 40 40 40 40 40 40 40 40 40 40 39 39 39 40 40 40 39 39 39 40 40 40 39 39 39 40 40 40 40 40 40 40 40 40 40 40 40 40 40 39 39 39 40 40 39
39 39 40 40 40 40 40 40 40 40 40 40 39 39 39 40 40 40 40 40 40 40 40 40 40 40 40 40 40 40 40 40 40 40 40 40 40 40 40 40 40 40 40 40 40 40 40 40 40 40 40 40 40 40 40 40 40 40 40 40
40 40 40 39 39 39 40 40 40 40 31 31 31 31 40 40 40 40 40 40 40 40 40 40 40 40 40 40 40 40 40 40 40 40 40 40 40 40 40 40 39 39 39 40 40 40 40 40 40 40 40 40 40 40 40 40 40 40 40 40
40 40 40 40 40 40 40 40 40 40 40 40 40 39 39 39 40 40 40 40 40 40 40 40 40 40 40 39 39 39 40 40 34 34 34 34 40 40 40 40 40 40 40 40 40 40 40 40 40 40 40 40 38 38 38 40 40 40 40 33
33 33 33 40 40 40 40 40 40 40 39 39 39 40 40 40 40 40 40 40 39 30 30 30 39 40 40 40 40 40 40 40 40 40 40 40 40 40 40 40 39 39 39 40 40 40 40 39 39 39 40 40 40 40 40 40 40 40 40 40
38 38 38 40 40 40 39 39 39 39 39 40 40 40 40 40 40 39 39 39 39 40 40 40 40 40 40 40 40 39 39 39 39 40 40 40 40 40 40 40 40 40 40 40 40 32 32 33 32 39 29 29 40 34 34 34 32 40 34 40
40 40 40 40
>I6629V002B0TWC length=360 xy=0712_1738 region=2 run=R_2014_12_30_12_21_21_
40 40 40 40 40 39 39 39 40 40 40 40 40 40 40 40 40 40 40 40 40 40 40 40 40 39 39 39 40 40 40 39 39 39 40 40 40 40 40 40 40 40 40 40 40 40 40 40 40 40 40 40 40 40 39 25 25 25 25 25
39 39 40 33 40 40 40 40 40 40 40 40 39 39 39 40 34 34 34 34 40 40 40 40 40 40 40 40 40 40 40 39 38 38 39 39 40 40 40 40 40 40 40 40 40 40 40 40 40 40 38 38 38 40 40 40 40 40 40 40
40 40 40 40 40 26 26 26 39 40 40 40 40 40 40 40 40 40 40 40 40 40 40 40 40 40 40 40 40 40 40 40 40 40 40 40 40 40 40 40 40 40 40 40 40 40 40 40 40 40 40 40 40 40 40 40 40 40 40 40
40 40 40 40 40 40 40 40 40 40 40 40 40 40 40 40 40 40 40 40 40 40 40 40 40 40 40 40 40 40 40 40 40 40 40 40 40 40 40 40 40 40 40 40 40 40 40 40 40 40 39 39 39 40 39 39 39 32 34 34
33 39 29 39 38 39 39 40 40 40 40 40 40 40 40 40 40 40 40 39 39 39 40 40 40 40 40 40 40 40 39 35 35 35 39 40 40 40 39 37 37 40 40 34 39 39 39 39 39 39 40 40 40 40 40 40 39 39 39 32
32 33 33 40 40 38 34 34 35 40 40 40 40 39 39 39 39 39 34 40 40 40 40 40 40 40 40 40 40 40 40 40 40 39 39 39 39 39 39 40 40 40 40 40 39 39 39 39 39 31 31 31 31 35 23 36 40 40 40 40
>I6629V002B0TXA length=361 xy=0712_1772 region=2 run=R_2014_12_30_12_21_21_
40 40 40 40 40 39 39 39 40 40 40 40 40 40 40 40 40 40 40 40 40 40 40 40 40 40 40 40 40 40 40 39 39 39 40 40 40 39 39 39 40 40 40 40 40 40 40 40 40 40 40 40 40 40 40 40 40 40 40 40
40 40 40 40 40 40 40 40 40 40 40 40 39 39 39 40 34 34 34 34 39 39 39 40 40 40 40 40 40 40 40 39 39 39 40 40 40 40 40 40 40 40 40 40 40 39 39 39 40 40 40 40 40 40 40 40 40 40 40 40
40 40 40 40 40 40 40 40 40 40 40 22 22 22 22 22 22 39 40 30 40 40 40 40 40 40 40 40 40 40 40 40 40 40 40 40 40 40 40 39 39 39 40 40 40 40 40 40 40 40 40 40 40 40 40 40 40 40 40 40
40 40 40 40 40 40 40 40 40 40 40 40 40 40 40 40 40 40 40 40 26 26 26 26 24 40 40 40 40 40 39 39 39 40 40 40 40 40 40 40 40 40 40 40 40 40 40 40 40 40 40 39 39 39 40 40 40 40 34 34
34 34 40 40 40 39 39 39 40 40 40 40 40 40 40 40 40 40 40 39 38 38 39 40 40 40 40 40 40 40 40 40 40 40 40 40 40 40 40 39 39 39 40 40 40 40 40 40 40 40 40 40 40 40 40 40 40 40 40 39
39 39 40 40 39 39 39 40 40 40 40 40 40 39 39 39 39 39 40 40 40 40 40 40 40 40 40 40 40 40 40 40 40 40 40 40 40 40 40 40 40 40 40 40 40 40 40 40 40 40 32 33 33 31 35 23 35 40 40 40
40
>I6629V002B0TZ3 length=24 xy=0712_1873 region=2 run=R_2014_12_30_12_21_21_
40 40 40 40 40 40 40 40 40 40 40 40 40 34 34 34 34 40 40 40 40 40 40 40
>I6629V002B0U39 length=363 xy=0712_3319 region=2 run=R_2014_12_30_12_21_21_
40 40 40 40 40 39 39 39 40 40 40 40 40 40 40 40 40 40 40 40 40 40 40 40 40 40 40 40 40 40 40 39 39 39 40 40 40 39 39 39 39 39 39 40 40 40 40 40 40 40 40 40 40 40 40 40 40 40 40 40
40 40 40 40 40 39 39 39 40 40 40 40 34 34 34 34 40 40 40 40 39 39 39 40 40 40 40 40 39 39 39 40 40 40 40 40 40 40 40 40 40 40 40 40 40 40 40 40 40 38 38 38 40 40 40 40 40 40 40 40
40 40 40 40 40 40 40 40 40 32 32 32 31 38 30 38 38 40 40 40 40 40 40 40 40 40 40 40 40 40 40 40 40 40 40 40 40 40 40 39 39 39 40 40 40 40 40 40 40 40 40 38 38 38 40 34 34 34 40 40
40 40 40 40 40 40 40 40 40 40 40 40 40 40 40 40 40 40 40 40 40 40 40 37 34 34 40 40 40 40 40 40 40 40 38 38 38 34 34 34 34 40 40 40 40 40 40 40 40 38 38 24 24 24 40 40 40 40 33 33
33 33 40 27 38 38 38 38 40 40 40 40 40 40 40 40 40 40 40 40 39 39 39 40 40 40 40 40 40 40 40 40 40 40 40 40 40 40 40 39 39 39 40 40 40 40 39 38 38 38 34 38 38 38 38 34 34 32 39 36
36 36 40 40 40 40 40 40 40 40 40 40 40 40 40 40 40 40 40 40 40 40 40 40 40 40 40 40 40 40 40 40 40 40 40 40 40 40 40 40 40 40 30 24 24 24 24 23 32 20 20 36 26 26 26 25 29 16 30 30
34 40 40
>I6629V002B0U45 length=24 xy=0712_3351 region=2 run=R_2014_12_30_12_21_21_
40 40 40 40 40 40 39 39 39 40 40 40 40 33 33 33 33 40 40 40 40 40 40 40
>I6629V002B0U5K length=390 xy=0712_3366 region=2 run=R_2014_12_30_12_21_21_
40 40 40 40 40 30 30 30 30 30 40 40 40 40 40 40 40 40 40 40 40 40 40 40 40 40 40 40 40 40 40 39 39 39 40 40 40 39 39 39 40 40 40 40 40 40 40 40 40 40 40 40 40 40 40 40 40 39 39 39
40 40 40 40 40 40 40 40 40 40 40 40 39 39 39 40 39 39 39 40 40 40 40 40 40 40 40 40 40 40 40 40 40 40 40 40 40 40 40 40 40 39 39 39 40 40 40 40 40 40 39 39 39 40 40 40 40 40 40 40
40 40 40 40 40 40 40 40 40 40 40 40 40 40 40 40 40 40 40 40 40 40 40 40 40 40 40 40 40 40 40 40 40 40 40 40 40 40 40 39 39 39 40 40 40 40 40 40 40 40 40 40 40 40 40 40 40 40 40 40
40 40 40 40 40 40 40 40 40 40 40 40 40 40 40 40 40 40 40 40 40 40 40 40 40 40 40 40 40 40 40 39 39 39 40 40 40 40 40 40 40 40 40 40 40 40 40 40 40 40 40 38 38 38 39 40 40 40 34 34
34 34 40 40 40 39 39 39 40 40 40 40 40 40 40 40 40 40 40 40 39 39 39 40 40 40 40 40 40 40 40 40 40 40 40 40 40 40 40 39 39 39 40 40 37 39 39 40 40 40 40 40 40 40 40 40 40 40 40 40
34 34 34 34 39 39 39 40 40 40 38 38 38 40 40 40 40 40 40 40 40 40 40 40 40 40 40 40 40 40 40 40 40 40 40 40 40 40 40 40 40 40 40 40 40 40 40 40 40 40 34 34 34 31 39 29 39 40 40 40
40 39 39 39 39 39 40 40 40 40 40 40 40 40 34 33 33 40 37 37 29 22 12 12 12 12 12 30 28 26
>I6629V002B0UHC length=360 xy=0712_2494 region=2 run=R_2014_12_30_12_21_21_
40 40 40 40 40 39 39 39 40 40 40 40 40 40 40 40 40 40 40 40 40 40 40 40 40 40 40 40 40 40 40 39 39 39 40 40 40 39 39 39 40 40 40 40 40 40 40 40 40 40 40 40 40 40 40 40 40 40 40 40
40 40 40 40 40 40 40 40 40 40 40 39 38 38 38 40 31 31 31 31 39 39 39 40 40 40 40 40 40 40 40 39 39 39 40 40 40 40 40 40 40 40 40 40 40 40 40 40 40 40 40 40 40 40 40 40 40 40 40 40
40 40 40 40 40 40 40 40 40 40 40 39 39 39 40 40 40 40 40 40 40 40 40 40 40 40 40 40 40 40 40 40 40 40 40 40 40 40 40 39 39 39 40 40 40 40 40 40 40 40 40 40 40 40 40 40 40 40 30 30
30 39 40 40 40 40 40 40 40 40 40 40 39 39 39 40 40 40 40 40 40 40 40 40 40 40 40 40 40 40 40 40 40 40 40 40 40 40 40 40 40 40 40 40 40 40 40 40 40 40 40 39 39 39 39 39 39 40 39 39
39 40 40 40 40 40 38 38 39 28 34 34 40 40 40 40 40 40 40 40 39 39 39 40 40 40 40 40 40 40 40 39 35 35 35 39 30 30 30 38 39 39 40 40 40 40 40 40 40 40 40 40 40 40 40 34 30 26 24 24
33 33 31 31 29 22 22 22 22 30 33 36 36 36 36 33 33 34 36 39 39 39 40 40 40 40 40 40 40 40 40 40 40 40 39 39 39 40 40 40 40 40 39 26 26 26 40 40 40 40 34 34 34 31 30 30 30 40 40 40
>I6629V002B0UK6 length=364 xy=0712_2632 region=2 run=R_2014_12_30_12_21_21_
40 40 40 40 40 39 39 39 40 40 40 40 40 40 40 40 40 40 40 40 40 40 40 40 40 40 40 40 40 40 40 39 39 39 40 40 40 39 39 39 39 39 39 40 40 40 40 40 40 40 40 40 40 40 39 39 39 40 40 40
40 40 40 40 40 39 39 39 40 40 40 40 34 34 34 34 40 40 40 40 40 38 38 38 40 40 40 40 40 40 40 40 40 40 40 40 40 40 40 40 40 39 39 39 40 40 40 40 40 40 39 39 39 40 40 40 40 40 40 40
40 40 40 40 40 40 40 40 40 40 34 34 34 34 40 40 40 40 40 40 40 40 40 40 40 40 40 40 40 40 40 40 40 40 40 40 40 40 40 40 34 34 34 40 40 40 40 40 40 40 40 40 40 40 40 40 40 40 40 40
40 40 40 40 40 40 40 40 40 40 40 40 40 40 40 40 40 40 40 40 40 40 40 40 40 40 40 39 39 39 40 40 40 40 40 40 40 40 40 40 40 40 40 40 40 40 39 39 39 40 40 40 39 39 39 40 40 40 40 33
33 34 34 40 40 40 40 40 40 40 40 40 40 40 40 40 40 40 40 40 35 30 30 30 35 39 40 40 40 40 40 39 39 39 40 40 40 40 40 40 38 34 34 35 40 40 40 39 38 38 39 34 39 39 40 40 40 36 36 34
34 34 34 34 30 30 34 36 36 36 40 40 40 40 39 39 39 40 40 40 40 40 40 40 40 40 40 39 39 39 40 40 40 40 40 40 40 39 39 39 40 40 40 39 39 29 29 29 29 36 13 13 26 29 29 29 29 39 29 36
36 40 40 40
>I6629V002B0UZ0 length=361 xy=0712_3166 region=2 run=R_2014_12_30_12_21_21_
40 40 40 40 40 39 39 39 40 40 40 40 40 40 40 40 39 39 39 40 40 40 40 40 40 40 40 40 40 40 40 39 39 39 40 40 40 39 39 39 40 40 40 40 40 40 40 40 40 40 40 40 40 40 40 34 34 34 40 40
40 40 40 40 40 40 40 40 40 40 40 40 39 39 39 40 40 40 40 40 40 40 40 40 40 40 40 40 40 40 40 40 40 40 40 40 40 40 40 40 40 39 39 39 40 40 40 40 40 40 40 40 40 40 40 40 40 39 39 39
40 40 40 40 40 40 40 40 40 40 40 40 40 40 40 40 40 40 40 40 40 40 40 40 40 40 40 40 40 40 40 40 40 40 40 40 40 40 40 39 39 39 40 40 40 40 40 40 40 40 40 40 40 40 40 40 40 40 40 40
40 40 40 40 40 40 40 40 40 40 40 40 40 40 40 40 40 40 40 40 40 39 39 39 39 40 40 40 40 40 40 40 40 40 39 39 39 39 40 40 40 40 40 40 40 40 40 40 40 40 40 39 39 39 40 40 40 40 34 34
34 34 40 40 40 39 39 39 40 40 40 40 40 40 40 40 40 40 40 40 39 39 39 40 40 40 40 40 40 40 40 40 40 40 40 40 40 40 40 30 30 30 35 40 40 40 40 40 40 34 34 35 35 40 40 40 40 40 40 40
33 34 33 33 40 40 40 40 40 40 40 40 40 40 30 30 30 34 40 40 40 40 35 30 30 30 35 40 40 40 40 39 39 39 40 40 40 40 40 40 40 40 40 40 40 40 40 40 40 40 34 34 34 34 40 23 35 35 40 40
40
>I6629V002B0UZD length=361 xy=0712_3143 region=2 run=R_2014_12_30_12_21_21_
40 40 40 40 40 30 30 30 30 30 40 40 40 40 40 40 40 40 40 40 40 40 40 40 40 40 40 40 40 40 40 39 39 39 40 40 40 39 39 39 40 40 40 40 40 40 40 40 40 40 40 40 40 40 40 40 40 40 40 40
40 40 40 40 40 40 40 40 40 40 40 40 39 39 39 40 39 39 39 40 40 40 40 40 40 40 40 40 40 40 40 40 40 40 40 39 39 39 40 40 40 40 40 40 40 39 39 39 40 40 40 40 40 40 40 40 40 40 40 40
40 40 40 40 40 40 40 40 40 40 40 40 40 40 40 40 40 40 40 40 40 40 40 40 39 39 39 40 40 40 40 40 40 40 40 40 40 40 40 39 39 39 40 40 40 40 40 40 40 40 40 40 40 40 39 39 39 40 40 40
40 40 40 40 39 39 39 40 40 40 40 40 40 40 40 40 40 40 40 40 40 40 40 40 40 40 40 40 40 40 40 40 40 40 40 40 40 40 40 40 40 40 40 40 40 40 40 40 40 40 40 39 39 39 40 40 40 40 34 34
34 34 40 40 40 39 39 39 40 40 40 40 40 40 40 40 40 40 40 40 39 39 39 40 40 40 40 40 40 40 40 40 40 40 40 40 40 40 40 39 39 39 40 40 40 40 40 40 40 40 40 40 40 40 40 40 40 40 40 40
25 25 25 25 25 39 27 40 40 40 40 40 39 39 39 40 40 40 40 40 40 40 40 40 40 40 40 40 40 40 40 40 40 40 40 40 40 40 40 40 40 40 40 40 40 40 40 40 40 40 34 34 34 31 39 29 39 40 40 40
40
>I6629V002B0V0F length=354 xy=0713_0381 region=2 run=R_2014_12_30_12_21_21_
40 40 40 40 40 39 39 39 40 40 40 40 40 40 40 40 40 40 40 40 40 40 40 40 40 40 40 40 40 40 40 38 38 38 40 40 40 39 39 39 40 40 40 40 40 40 40 40 40 40 40 40 40 40 34 34 33 33 40 40
40 40 40 40 40 40 40 40 40 40 40 40 39 39 39 40 32 32 32 32 39 39 39 37 40 40 30 30 30 30 30 39 39 39 39 39 39 40 40 40 40 40 40 40 40 40 40 40 40 40 40 40 40 40 40 40 40 40 40 40
40 40 40 40 40 40 40 40 40 40 40 22 22 22 22 22 22 39 40 23 40 40 40 40 40 40 40 40 40 40 40 40 40 40 40 40 40 40 40 39 39 39 40 40 40 40 40 40 40 40 40 40 40 40 40 40 40 40 30 30
30 30 35 40 30 30 30 39 40 40 40 40 40 40 40 40 40 40 40 35 23 23 23 23 23 40 34 34 34 39 39 40 40 40 40 40 40 40 40 40 40 40 40 40 40 40 40 40 40 40 40 39 39 39 40 40 40 40 34 34
34 34 40 40 40 39 39 39 40 40 40 40 40 40 40 40 40 40 40 40 39 39 39 40 40 40 40 40 40 40 40 40 40 40 40 38 38 38 40 39 39 39 40 40 40 40 40 40 40 40 40 40 40 40 40 40 40 40 39 39
30 30 30 40 40 40 40 39 39 39 39 40 40 40 40 40 40 40 40 34 34 35 39 40 40 40 40 40 40 40 40 40 40 39 39 39 40 40 40 40 40 40 26 26 26 40 40 40 40 34 34 33 31 26
>I6629V002B0V7I length=363 xy=0713_0636 region=2 run=R_2014_12_30_12_21_21_
40 40 40 40 40 39 39 39 40 40 40 40 40 40 40 40 40 40 40 40 40 40 40 40 40 39 39 39 40 40 40 39 39 39 40 40 40 39 39 39 40 40 40 40 40 40 40 40 40 40 40 40 40 40 40 40 40 40 40 40
40 40 40 40 40 40 40 40 40 40 40 40 39 39 39 40 40 40 40 34 34 33 33 40 40 40 40 40 40 40 40 40 39 39 39 40 40 40 40 40 40 40 40 40 40 40 40 40 40 39 39 39 40 40 40 40 40 40 40 40
40 40 40 40 40 40 40 40 40 40 33 33 34 34 40 40 40 40 40 40 40 40 40 40 40 40 40 40 40 40 40 40 40 40 40 40 40 40 40 40 39 39 39 40 40 40 40 40 40 40 40 40 40 40 40 40 40 39 30 30
30 39 39 40 40 34 34 35 40 35 34 34 39 36 40 40 36 40 40 40 30 30 30 30 30 35 40 37 37 37 40 40 40 40 40 40 40 40 40 40 40 40 40 40 40 40 40 40 40 40 39 39 27 20 20 30 36 36 39 31
31 31 31 40 40 40 40 40 40 40 40 40 40 40 40 40 40 40 40 40 40 39 38 38 39 40 40 40 40 40 40 30 30 30 35 40 40 40 40 40 36 30 30 26 26 26 40 34 34 34 36 34 36 40 36 39 39 40 40 40
34 34 34 35 40 40 40 40 40 40 39 39 39 40 39 39 39 40 40 40 40 40 39 39 39 40 40 40 34 34 34 34 34 40 36 30 30 30 30 40 40 40 39 34 29 29 29 29 36 23 23 34 29 29 29 29 34 23 34 40
40 40 40
>I6629V002B0V82 length=360 xy=0713_0692 region=2 run=R_2014_12_30_12_21_21_
40 40 40 40 40 39 39 39 40 40 40 40 40 40 40 40 40 40 40 40 40 40 40 40 40 40 40 40 40 40 40 39 39 39 40 40 40 39 39 39 40 40 40 40 40 40 40 40 40 40 40 40 40 40 32 32 32 32 40 40
40 40 40 40 40 40 40 40 40 40 40 40 39 39 39 40 34 34 34 34 39 39 39 40 40 40 40 40 40 40 40 39 39 39 40 40 40 40 40 40 40 39 39 39 40 40 40 40 40 40 40 40 40 40 40 40 40 40 40 40
40 40 40 40 40 40 40 40 40 40 40 27 27 27 27 27 40 40 40 40 40 40 40 40 40 40 40 40 40 40 40 40 40 40 40 40 40 40 40 39 39 39 40 40 40 40 40 40 40 40 40 40 40 40 40 40 40 40 40 40
40 40 40 40 40 40 40 40 40 40 40 40 40 40 40 40 40 40 40 40 40 34 34 34 34 40 39 39 39 40 40 40 40 40 40 40 40 40 40 40 40 40 40 40 40 40 40 40 40 40 40 39 39 39 40 40 40 40 33 33
29 29 39 29 40 40 37 37 40 40 40 40 40 40 40 40 40 40 40 40 39 39 39 40 40 40 40 40 40 39 39 39 39 40 40 39 39 39 40 34 34 34 40 40 40 40 40 40 40 40 40 40 40 40 40 39 39 39 40 40
39 39 39 40 40 40 40 40 40 40 40 40 40 40 40 40 40 40 40 40 40 39 39 39 40 40 40 40 40 40 40 40 40 40 40 40 40 40 40 40 40 40 40 40 40 40 40 39 39 31 32 34 31 39 29 40 40 40 40 40
>I6629V002B0VC8 length=23 xy=0712_3642 region=2 run=R_2014_12_30_12_21_21_
40 40 40 40 40 40 40 40 40 40 40 40 34 34 34 34 40 40 40 40 40 40 40
>I6629V002B0VDT length=361 xy=0712_3663 region=2 run=R_2014_12_30_12_21_21_
40 40 40 40 40 30 30 30 30 30 40 40 40 40 40 40 40 40 40 40 40 40 39 39 39 39 40 40 40 40 40 39 39 39 40 40 40 39 39 39 40 40 40 40 40 40 40 40 40 40 40 40 40 40 40 38 38 38 40 40
40 40 40 40 40 40 29 29 29 29 39 40 39 39 39 40 39 39 39 40 40 40 40 40 40 40 40 40 39 39 39 40 40 40 40 40 40 40 40 39 34 34 34 34 40 40 40 40 40 40 40 40 40 40 40 40 40 40 40 40
40 40 40 40 40 39 39 39 40 40 40 40 40 40 40 40 40 40 39 39 39 40 40 40 40 40 40 40 40 40 40 40 40 40 40 40 40 40 40 39 39 39 40 40 40 40 40 40 40 40 40 40 40 40 40 40 40 40 40 40
40 40 40 40 40 40 40 40 40 40 40 40 40 40 40 40 40 40 40 40 40 40 40 40 40 40 40 40 40 39 39 39 40 40 40 40 40 40 40 40 40 40 40 40 40 40 40 40 40 40 40 39 39 39 40 40 40 40 26 26
26 26 40 35 39 27 27 27 35 40 40 40 40 40 40 40 40 40 39 35 34 34 39 40 40 40 40 40 40 40 39 39 39 39 39 40 40 40 40 39 39 39 40 40 40 40 40 40 40 40 40 40 40 40 40 40 40 40 40 40
40 39 39 39 40 40 40 40 40 40 40 40 40 40 39 38 38 39 39 40 40 40 40 40 40 40 40 39 26 26 26 26 35 40 40 39 39 39 36 39 39 40 39 39 39 39 40 40 40 40 33 33 33 31 39 29 39 39 40 40
40
>I6629V002B0VNY length=24 xy=0712_4028 region=2 run=R_2014_12_30_12_21_21_
40 40 40 40 40 40 40 40 40 40 40 40 40 34 34 34 34 40 40 40 40 40 40 40
>I6629V002B0VVL length=218 xy=0713_0207 region=2 run=R_2014_12_30_12_21_21_
38 37 37 37 37 37 37 37 37 37 35 35 35 35 35 35 25 25 21 21 21 25 35 35 35 35 35 33 31 31 33 28 28 28 33 21 16 16 15 15 23 29 27 27 27 25 18 18 18 19 19 19 15 15 13 17 17 20 19 26
13 17 17 18 17 19 21 22 20 20 20 18 16 11 11 11 18 11 11 11 16 16 18 18 13 18 17 20 20 21 17 14 13 12 17 17 17 17 25 17 17 16 16 21 21 21 25 13 12 12 12 13 18 18 18 12 12 12 12 18
22 20 20 22 20 22 17 13 13 13 18 19 17 24 27 17 17 17 20 27 24 23 23 23 23 23 23 32 31 27 19 19 19 27 30 30 27 19 19 19 19 19 19 19 19 19 24 30 30 30 30 30 30 31 27 20 20 20 20 20
28 28 27 29 29 30 33 25 25 26 37 37 34 32 32 33 32 32 31 31 33 33 28 19 16 16 15 15 27 21 21 21 21 21 22 21 19 15
>I6629V002B0VW1 length=361 xy=0713_0259 region=2 run=R_2014_12_30_12_21_21_
40 40 40 40 40 39 39 39 40 40 40 40 40 40 40 40 40 40 40 40 40 40 40 40 40 40 40 40 40 40 40 39 39 39 40 40 40 39 39 39 40 40 40 40 40 40 40 40 40 40 40 40 40 40 40 39 39 39 40 40
40 40 40 40 40 40 40 40 40 40 40 40 39 39 39 40 40 40 40 40 40 40 40 40 40 40 40 40 40 40 40 40 40 40 40 40 40 40 40 40 40 39 39 39 40 40 40 40 40 40 40 40 40 40 40 40 40 40 40 40
40 40 40 40 40 40 40 40 40 40 40 40 40 40 40 40 40 40 40 40 40 40 40 40 40 40 40 40 40 40 40 40 40 40 40 40 40 40 40 39 39 39 40 40 40 40 40 40 40 40 40 40 40 40 40 40 40 40 40 40
40 40 40 40 40 40 40 40 40 40 40 40 40 40 40 40 40 40 40 40 40 40 40 40 40 40 40 40 40 40 40 40 40 40 40 40 40 40 40 40 40 40 40 40 40 40 40 40 40 40 40 39 39 39 40 40 40 40 34 34
34 33 40 40 40 39 39 39 40 40 40 40 40 40 40 40 40 40 40 40 39 39 39 40 40 40 40 40 40 40 40 40 40 40 40 40 40 40 40 39 39 39 40 40 40 40 40 40 40 40 40 40 40 40 40 40 40 40 40 40
34 34 34 32 40 40 40 40 40 40 40 40 40 40 40 40 40 40 40 40 40 40 40 40 40 40 40 40 40 40 40 40 40 40 40 40 40 40 40 40 40 40 40 39 39 39 40 40 39 39 26 26 26 26 40 30 40 40 40 40
40
>I6629V002B0W31 length=361 xy=0713_1807 region=2 run=R_2014_12_30_12_21_21_
40 40 40 40 40 39 39 39 40 40 40 40 40 40 40 40 40 40 40 40 40 40 40 40 40 40 39 39 39 40 40 39 39 39 40 40 40 39 39 39 40 40 40 40 40 40 40 40 40 40 40 40 40 40 40 39 39 39 40 40
40 40 40 40 40 40 40 40 40 40 40 40 39 39 39 40 40 40 40 40 40 40 40 40 40 40 39 39 39 40 40 40 40 40 40 40 40 40 40 40 40 39 39 39 40 40 40 40 40 40 40 40 40 40 40 40 40 40 40 40
39 39 39 40 40 40 40 40 40 40 40 40 40 40 40 40 40 40 40 40 40 40 40 40 40 40 40 40 40 40 40 40 40 40 40 40 40 40 40 39 39 39 40 40 40 40 40 40 40 40 40 40 40 40 40 40 40 40 40 40
40 40 40 40 40 40 40 40 39 39 39 40 40 40 40 40 40 40 40 40 40 40 40 40 40 40 39 39 39 40 40 40 40 40 40 40 40 40 40 40 40 40 40 40 40 40 40 40 40 40 40 39 39 39 40 40 40 40 34 34
34 32 40 34 40 39 39 39 40 40 40 40 40 34 34 35 40 40 40 40 39 39 37 40 40 40 40 40 40 40 30 30 30 30 39 36 40 40 40 34 30 30 34 35 28 39 39 40 40 40 40 40 40 40 40 40 40 39 35 35
29 29 29 29 35 39 39 39 40 40 40 39 39 39 40 40 40 40 39 35 34 34 39 40 35 35 35 40 40 40 40 40 40 39 39 39 40 40 34 30 28 26 28 28 32 32 32 31 31 28 17 17 17 17 28 18 40 37 40 33
33
>I6629V002B0W6V length=24 xy=0713_1909 region=2 run=R_2014_12_30_12_21_21_
40 40 40 40 40 40 40 40 40 40 40 40 40 34 34 34 34 40 40 40 40 40 40 40
>I6629V002B0W74 length=349 xy=0713_1954 region=2 run=R_2014_12_30_12_21_21_
40 40 40 40 38 21 21 21 38 40 40 40 40 40 40 40 40 40 40 40 40 40 40 40 40 40 40 40 40 40 40 39 39 39 40 40 40 39 39 39 40 40 40 40 40 40 40 40 40 40 40 40 40 40 40 40 40 40 40 40
40 40 40 40 40 40 40 40 40 40 40 38 35 35 35 35 20 20 20 20 28 28 37 32 40 40 40 40 40 40 40 39 39 39 38 38 38 38 40 40 40 39 39 39 40 40 40 40 40 40 40 40 40 40 40 40 40 40 40 40
40 40 40 40 40 40 40 40 40 40 40 30 30 30 28 28 40 40 40 40 40 40 40 40 40 40 40 40 40 40 40 40 40 40 40 40 40 40 40 39 39 39 40 40 38 38 30 30 30 37 40 38 40 38 35 23 23 23 32 35
35 35 35 35 28 29 29 38 40 40 40 40 40 40 40 40 40 40 40 40 40 34 34 34 34 40 39 38 38 38 38 40 40 40 40 40 40 40 40 40 40 40 40 39 40 40 40 38 35 35 29 25 25 25 32 25 25 25 28 28
29 28 40 32 40 39 39 29 29 22 29 29 40 40 38 28 25 24 24 25 33 29 29 29 38 40 34 35 35 38 40 40 40 28 25 23 23 23 35 36 36 36 26 33 26 33 33 40 38 40 40 40 40 40 40 29 29 21 21 21
38 38 39 40 40 40 40 40 40 40 40 40 40 36 39 34 36 26 20 14 14 15 15 14 17 19 25 15 14 14 34 36 32 27 27 27 40 40 40 40 40 36 36 36 36 36 36 26 22
>I6629V002B0WBN length=361 xy=0713_0785 region=2 run=R_2014_12_30_12_21_21_
35 35 33 33 33 20 20 20 20 20 32 31 31 30 24 23 23 29 28 25 25 25 30 38 37 37 37 37 37 37 37 37 37 37 37 30 29 30 30 30 34 37 37 37 30 29 30 34 37 37 37 37 37 37 37 30 27 23 23 23
30 37 37 37 37 37 37 28 28 28 28 28 37 33 37 37 37 37 37 37 37 37 37 37 37 37 37 37 37 37 37 37 37 37 35 35 35 35 37 37 37 37 35 35 33 33 33 33 33 25 25 25 24 16 16 16 27 27 31 29
29 30 31 33 33 35 35 35 37 35 32 32 32 33 33 33 31 31 29 27 23 23 19 19 19 22 22 19 18 19 18 19 21 21 22 16 16 17 20 20 22 20 16 12 12 12 12 12 13 13 11 18 17 17 13 12 12 16 18 22
13 12 12 12 18 11 11 12 12 11 11 11 12 12 16 22 22 23 25 18 16 16 16 16 17 17 19 16 11 13 13 12 16 24 20 20 13 11 12 12 12 12 16 16 20 20 20 20 16 16 18 18 22 21 18 18 17 17 22 21
21 22 21 22 24 20 16 16 17 18 18 17 17 18 13 13 13 13 27 18 30 28 21 21 21 28 29 19 19 19 19 18 13 13 13 23 22 24 18 12 12 12 12 12 20 22 16 18 18 21 24 21 17 14 13 14 19 27 29 28
29 23 23 23 28 23 15 19 19 29 28 28 24 24 24 27 27 22 18 17 16 16 16 20 20 11 11 11 11 11 9 11 18 15 19 19 19 22 22 22 22 22 17 18 18 18 21 21 22 21 21 22 11 11 11 11 15 19 19 11
11
>I6629V002B0WFS length=360 xy=0713_0934 region=2 run=R_2014_12_30_12_21_21_
40 40 40 40 40 39 39 39 40 40 40 40 40 40 40 40 40 40 40 40 40 40 40 40 40 40 40 40 40 40 40 39 39 39 40 40 40 39 39 39 40 40 40 40 40 40 40 40 40 40 40 40 40 40 40 40 40 40 40 40
40 40 40 40 40 40 40 40 40 40 40 40 39 39 39 40 32 32 32 32 39 39 39 40 40 40 40 40 40 40 40 39 39 39 40 40 40 40 40 40 40 40 40 40 40 40 40 40 40 40 40 40 40 40 40 40 40 40 40 40
40 40 40 40 40 40 40 40 40 40 40 22 22 22 22 22 22 40 40 23 40 40 40 40 40 40 40 40 40 40 40 40 40 40 40 40 40 40 40 39 39 39 40 40 40 40 40 40 40 40 40 40 40 40 40 40 40 40 40 40
40 40 40 40 40 40 40 40 40 40 40 40 40 40 40 40 40 40 40 40 29 29 30 30 30 40 39 39 39 40 40 40 40 40 40 40 40 40 40 40 40 40 40 40 40 40 40 40 40 40 40 39 39 39 40 40 40 40 32 32
32 32 40 34 40 34 34 34 39 40 40 40 40 40 40 40 40 40 40 35 30 30 30 40 40 40 40 40 40 40 40 40 40 40 40 39 39 39 40 39 39 39 40 40 40 40 40 40 40 40 40 40 40 39 39 30 30 30 35 40
39 39 39 40 40 40 40 40 40 40 40 40 40 40 40 40 40 40 40 40 40 40 40 40 40 40 40 39 39 39 40 40 40 40 40 40 40 40 40 40 40 40 40 40 40 40 40 40 40 34 34 34 32 40 34 40 40 40 40 40
>I6629V002B0WHF length=362 xy=0713_0993 region=2 run=R_2014_12_30_12_21_21_
40 40 40 40 40 39 39 39 40 40 40 40 40 40 40 40 40 40 38 38 38 40 40 40 38 38 38 38 38 38 38 38 38 39 40 40 40 39 39 39 40 40 40 40 40 40 40 40 40 40 40 40 40 40 40 40 34 34 31 40
40 40 40 40 40 40 40 40 40 40 40 40 39 39 39 40 32 32 32 32 39 39 39 29 34 33 33 40 33 33 34 38 39 39 40 40 40 40 40 40 40 39 39 39 32 32 32 32 40 40 40 40 40 40 40 40 40 40 40 40
40 40 40 40 38 36 38 33 36 36 34 14 14 14 14 14 14 22 29 22 31 31 32 35 35 38 38 38 38 40 40 40 40 40 40 40 40 40 40 39 38 38 38 40 40 40 40 40 40 40 40 40 40 40 40 40 40 40 40 40
40 40 40 40 25 25 25 25 32 34 34 32 26 28 32 29 25 13 11 11 11 12 12 12 12 20 19 19 20 20 27 30 30 35 30 35 38 40 40 40 40 40 38 33 29 29 29 40 39 40 36 33 33 33 32 35 31 32 14 14
14 14 32 18 25 14 14 14 14 19 18 32 32 37 37 26 26 28 37 40 40 38 38 38 35 33 33 40 40 40 40 40 40 40 40 40 40 40 38 38 38 25 25 21 29 28 40 40 40 40 40 40 39 39 39 40 40 40 34 34
33 38 40 40 40 40 40 40 40 40 40 40 40 38 28 28 25 25 25 28 28 28 32 32 40 40 40 35 27 22 22 22 35 40 40 32 33 33 37 33 33 31 40 40 40 39 39 40 39 39 38 31 31 33 26 27 16 27 27 40
37 36
>I6629V002B0WIA length=389 xy=0713_1024 region=2 run=R_2014_12_30_12_21_21_
40 40 40 40 40 39 39 39 40 40 40 40 40 40 40 40 40 40 40 40 40 40 40 40 40 40 40 40 40 40 40 39 39 39 40 40 40 39 39 39 40 40 40 40 40 40 40 40 40 40 40 40 40 40 40 39 39 39 40 40
40 40 40 40 40 40 40 40 40 40 40 40 39 39 39 40 40 40 40 40 40 40 40 40 40 40 40 40 40 40 40 40 40 40 40 40 40 40 40 40 40 34 34 34 39 39 40 40 40 40 40 40 40 40 40 40 40 40 40 40
40 40 40 40 40 40 40 40 40 40 40 40 40 40 40 40 40 40 40 40 40 40 40 40 40 40 40 40 40 40 40 40 40 40 40 40 40 40 40 40 40 40 40 40 40 40 40 40 40 40 40 40 40 40 40 40 40 40 40 40
40 40 40 40 40 40 40 40 40 40 40 40 40 40 40 40 40 40 40 40 40 40 40 40 40 40 40 40 40 40 40 40 40 40 40 40 40 40 40 40 40 40 40 40 40 40 40 40 40 40 40 39 39 39 40 40 40 40 34 34
34 33 40 34 40 30 30 30 40 40 40 40 40 40 40 40 40 40 40 40 39 39 39 40 40 40 40 40 40 40 40 40 40 40 40 40 40 40 40 39 39 39 40 39 28 35 35 40 40 40 40 40 40 40 40 40 40 40 40 40
34 34 34 33 40 40 40 40 40 39 39 39 39 39 39 39 40 40 40 40 40 40 40 40 40 40 40 40 40 40 40 40 40 39 35 34 34 40 40 40 40 39 39 39 39 40 40 40 39 39 39 40 40 40 40 40 40 40 40 40
40 40 40 40 40 40 40 40 40 39 39 39 40 40 40 40 40 40 40 40 35 35 26 26 26 26 36 36 36
>I6629V002B0WIQ length=361 xy=0713_1040 region=2 run=R_2014_12_30_12_21_21_
40 40 40 40 40 30 30 30 40 40 40 40 40 40 40 40 40 30 27 24 24 30 39 40 30 30 30 30 39 40 40 39 39 39 40 40 40 39 39 39 40 40 40 39 30 30 30 40 40 40 40 40 39 39 39 39 30 30 30 32
34 40 40 40 40 40 40 40 40 40 40 40 30 30 30 40 40 40 40 40 40 40 40 40 40 40 40 40 40 40 40 40 40 40 40 40 40 40 40 40 40 39 39 39 40 40 40 40 40 40 40 40 40 40 40 40 40 40 40 40
40 40 40 40 40 40 40 40 40 40 40 40 40 40 40 40 40 40 40 40 40 40 40 40 40 40 40 40 40 40 40 40 40 40 40 40 40 40 40 39 39 39 40 40 40 40 40 40 40 40 40 40 40 40 40 40 40 40 40 40
40 40 40 40 40 40 40 40 40 40 40 40 40 40 40 40 40 40 40 40 40 40 40 40 40 40 40 40 40 40 40 40 40 40 40 40 40 40 40 40 40 40 40 40 40 40 40 40 40 40 40 39 39 39 40 40 40 40 34 34
34 34 40 40 40 39 39 39 40 40 40 40 40 40 40 40 40 40 40 40 39 39 39 40 40 40 40 40 40 40 40 40 40 40 40 40 40 40 40 39 34 34 35 40 40 40 40 40 40 40 40 40 40 40 40 40 40 39 39 39
33 33 33 29 40 40 35 34 34 40 40 40 40 40 40 40 40 40 40 39 39 39 39 40 40 40 40 40 40 40 40 40 40 40 40 40 40 40 40 40 34 34 35 40 40 40 40 40 40 40 31 31 31 31 30 16 30 39 40 40
40
>I6629V002B0WJL length=361 xy=0713_1071 region=2 run=R_2014_12_30_12_21_21_
40 40 40 40 40 39 39 39 40 40 40 40 40 40 40 40 40 40 40 40 40 40 40 40 40 40 40 40 40 40 40 39 39 39 40 40 40 39 39 39 40 40 40 40 40 40 40 40 40 40 40 40 40 40 40 39 39 39 40 40
40 40 40 40 40 40 40 40 40 40 40 40 39 39 39 40 40 40 40 40 40 40 40 40 40 40 40 40 40 40 40 40 40 40 40 40 40 40 40 40 40 39 39 39 40 40 40 40 40 40 40 40 40 40 40 40 40 40 40 40
40 40 40 40 40 40 40 40 40 40 40 40 40 40 40 40 40 40 40 40 40 40 40 40 40 40 40 40 40 40 40 40 40 40 40 40 40 40 40 39 39 39 40 40 40 40 40 40 40 40 40 40 40 40 40 40 40 40 40 40
40 40 40 40 40 40 40 40 40 40 40 40 40 40 40 40 40 40 40 40 40 40 40 40 40 40 40 40 40 40 40 40 40 40 40 40 40 40 40 40 40 40 40 40 40 40 40 40 40 40 40 39 39 39 40 40 40 40 34 34
34 34 40 40 40 39 39 39 40 40 40 40 40 40 40 40 40 40 40 40 39 39 39 40 40 40 40 40 40 40 40 40 40 40 40 40 40 40 40 39 39 39 40 40 40 40 40 40 40 40 40 40 40 40 40 40 40 40 40 40
34 34 34 34 40 40 40 40 40 40 40 40 40 40 40 40 40 40 40 40 40 40 40 40 40 40 40 40 40 40 40 40 40 40 40 40 40 40 40 40 40 40 40 40 40 40 40 40 40 40 31 31 31 31 40 40 40 40 40 40
40
>I6629V002B0WMF length=24 xy=0713_1173 region=2 run=R_2014_12_30_12_21_21_
40 40 40 40 40 40 40 40 40 40 40 40 40 34 34 34 34 40 40 40 40 40 40 40
>I6629V002B0WN1 length=24 xy=0713_1231 region=2 run=R_2014_12_30_12_21_21_
40 40 40 40 40 40 40 40 40 40 40 40 40 34 34 34 34 40 40 40 40 40 40 40
>I6629V002B0WPO length=362 xy=0713_1290 region=2 run=R_2014_12_30_12_21_21_
40 40 40 40 40 39 39 39 40 40 40 40 40 40 40 40 40 40 40 40 40 40 40 40 40 40 40 40 40 40 40 34 34 34 40 40 40 39 39 39 40 40 40 40 40 40 40 40 40 40 40 40 40 40 40 40 40 40 40 40
40 40 40 40 40 40 40 40 40 40 40 40 39 39 39 40 34 34 34 34 39 39 39 40 40 40 40 40 40 40 40 39 39 39 40 40 40 40 40 40 40 40 40 40 40 40 40 40 40 40 40 40 40 40 40 40 40 40 40 40
40 40 40 40 40 40 40 40 40 40 40 40 26 26 26 39 39 40 40 40 40 40 40 40 40 40 40 40 40 40 40 40 40 40 40 40 40 40 40 40 39 39 39 40 40 40 40 40 40 40 40 40 40 40 40 40 40 40 40 30
30 30 30 40 40 40 40 40 40 40 40 40 40 39 39 39 40 40 40 40 40 40 40 40 40 40 40 40 40 40 39 39 39 39 39 40 40 40 40 40 40 40 40 40 40 40 40 40 40 40 40 40 39 39 39 40 40 40 40 39
39 39 40 40 40 40 39 39 39 40 40 39 39 40 40 40 40 40 40 40 40 30 30 30 39 40 40 40 40 40 40 40 40 40 40 40 40 40 40 40 39 39 39 40 40 40 40 40 40 40 40 35 35 35 39 40 40 40 40 40
40 33 33 33 33 40 40 40 40 40 40 40 40 40 40 39 39 39 40 40 40 39 39 39 40 40 40 40 40 40 40 40 40 40 40 40 40 40 40 40 40 40 40 40 40 40 40 40 40 40 40 34 34 34 32 35 23 35 40 40
40 40
>I6629V002B0WRH length=363 xy=0713_1355 region=2 run=R_2014_12_30_12_21_21_
38 36 39 39 36 33 34 37 40 25 29 28 28 31 35 36 39 30 28 21 21 21 22 22 22 22 22 35 35 38 38 40 36 36 36 39 39 39 39 39 37 29 29 28 36 31 31 31 38 38 36 36 38 35 35 36 24 25 25 25
25 39 40 40 40 40 40 40 40 37 37 37 37 37 39 39 40 37 37 37 40 40 40 40 40 40 40 40 40 31 28 22 22 22 27 35 35 35 35 35 35 35 33 35 36 40 40 40 40 39 39 39 39 40 33 33 33 40 37 37
37 40 40 40 40 40 40 40 37 37 37 37 40 40 40 33 33 33 37 40 40 40 40 40 40 40 40 40 40 40 40 33 33 33 39 39 40 40 40 40 39 39 39 40 40 40 40 40 40 39 39 37 33 33 33 31 35 40 35 35
31 31 31 39 39 37 37 37 40 40 40 40 40 37 38 38 37 37 37 29 29 29 31 39 40 40 40 40 40 40 40 40 40 40 40 40 40 40 40 40 40 40 40 39 31 24 22 22 40 31 31 26 26 26 31 35 35 21 21 16
16 16 14 25 14 24 21 23 23 19 14 16 14 19 26 29 33 32 32 19 14 14 16 16 20 20 27 35 32 33 33 33 35 35 35 40 40 40 40 40 39 39 39 40 35 25 31 31 39 39 37 37 38 36 33 32 32 33 33 26
26 17 17 17 17 26 30 38 38 38 38 38 37 38 40 40 40 40 40 35 31 17 17 20 19 36 36 36 25 19 19 19 19 19 19 30 32 32 33 24 24 19 18 18 39 28 28 28 39 39 39 39 34 34 33 33 33 19 33 39
39 35 35
>I6629V002B0WV4 length=22 xy=0713_1522 region=2 run=R_2014_12_30_12_21_21_
40 40 40 40 40 40 40 40 40 40 40 34 34 34 34 40 40 40 40 40 40 40
>I6629V002B0WZM length=161 xy=0713_1648 region=2 run=R_2014_12_30_12_21_21_
32 32 33 33 32 30 30 30 30 27 35 33 33 32 32 32 31 23 24 18 19 19 19 17 17 17 17 17 17 23 23 23 23 23 29 24 30 26 26 25 20 18 18 25 32 32 32 35 35 33 33 33 33 35 35 28 28 28 28 25
24 25 23 23 19 18 18 25 24 27 27 24 20 11 11 11 11 20 22 12 12 11 11 11 13 23 28 28 28 28 19 19 22 22 32 32 30 30 25 25 25 20 19 19 32 23 23 23 27 19 19 14 14 14 23 19 19 19 19 19
28 27 27 28 35 35 33 35 35 35 35 35 26 26 21 21 21 23 25 25 25 29 29 28 27 27 27 25 25 24 25 25 32 29 28 29 30 30 30 23 19
>I6629V002B0X2P length=24 xy=0713_3055 region=2 run=R_2014_12_30_12_21_21_
40 40 40 40 40 40 40 40 40 40 40 40 40 34 34 34 34 40 40 40 40 40 40 40
>I6629V002B0X5F length=355 xy=0713_3153 region=2 run=R_2014_12_30_12_21_21_
40 40 40 40 40 39 39 39 40 40 40 40 40 40 40 40 40 40 40 40 40 40 39 39 39 40 40 40 40 40 40 39 39 39 40 40 40 39 39 39 40 40 40 40 40 40 40 40 40 40 40 40 40 40 39 39 39 40 40 40
40 40 40 40 40 40 40 40 40 40 40 40 39 39 39 40 32 32 32 32 39 39 39 40 40 40 40 40 40 40 40 39 39 39 40 40 40 40 40 40 40 40 40 40 26 26 26 26 39 40 40 40 40 40 40 40 40 40 40 40
40 40 40 40 40 40 40 40 40 40 40 39 39 39 40 40 40 40 40 40 40 40 39 39 39 40 40 40 40 40 40 40 40 40 40 40 40 40 40 39 39 39 40 40 40 40 39 39 39 40 40 40 40 40 40 40 40 40 39 39
39 39 39 40 40 40 40 40 39 39 39 40 40 40 40 40 40 40 40 40 40 40 40 39 39 39 39 39 40 40 40 40 40 40 40 40 40 40 40 40 40 40 40 40 40 40 39 39 39 40 40 39 39 39 40 40 40 40 29 29
29 29 40 30 40 34 34 34 40 40 40 40 40 40 40 40 40 40 40 40 39 39 39 40 40 40 40 40 40 40 40 40 40 40 40 40 40 40 40 39 39 39 39 39 34 40 40 40 40 40 40 40 40 40 40 40 40 40 40 40
40 40 40 40 40 40 40 40 40 40 40 40 39 26 26 26 26 30 36 23 33 33 35 31 31 36 36 34 30 26 26 26 30 40 40 40 40 40 40 40 40 40 40 40 40 40 40 40 37 36 24 24 24 24 24
>I6629V002B0X7W length=361 xy=0713_3242 region=2 run=R_2014_12_30_12_21_21_
40 39 39 39 40 30 30 30 30 28 40 40 40 40 40 40 40 40 40 40 40 38 34 34 39 39 40 40 40 40 40 39 39 39 40 40 40 39 39 39 40 40 40 40 40 40 40 40 40 40 40 40 40 40 40 39 39 39 40 40
40 40 40 40 40 40 40 40 40 40 40 40 38 38 38 40 40 40 40 40 40 40 40 40 40 40 40 40 40 40 40 40 40 40 40 40 40 40 40 40 40 39 39 39 40 40 40 40 40 40 40 40 40 40 40 40 40 40 40 40
40 40 40 40 40 40 40 40 40 40 40 40 40 40 40 40 40 40 40 40 40 40 40 40 40 40 40 40 40 40 40 40 40 40 40 40 40 40 40 39 39 39 40 40 40 40 40 40 40 40 40 40 40 40 35 34 34 39 39 40
40 40 40 40 40 40 40 40 40 40 40 40 40 40 40 40 40 40 40 40 40 40 40 40 40 40 40 40 40 40 40 40 40 40 40 40 40 40 40 40 40 40 40 40 39 39 39 40 40 40 40 39 38 38 39 40 40 40 33 33
33 33 40 23 30 30 30 30 35 40 40 40 40 40 40 40 40 40 40 40 39 39 39 40 40 40 40 40 40 40 40 40 40 40 40 40 40 40 40 30 30 30 30 40 40 40 40 40 40 40 40 40 40 40 40 40 40 40 40 40
34 34 33 33 40 40 40 40 40 40 40 40 40 40 34 34 35 34 34 40 40 40 40 33 34 34 34 38 40 38 38 37 36 32 34 30 30 30 30 34 33 36 37 37 38 38 36 36 39 39 31 33 33 31 39 29 40 40 40 40
40
>I6629V002B0XDV length=24 xy=0713_2161 region=2 run=R_2014_12_30_12_21_21_
40 40 40 40 40 40 40 34 34 38 39 39 38 26 26 26 26 40 30 40 40 38 39 39
>I6629V002B0XI6 length=235 xy=0713_2352 region=2 run=R_2014_12_30_12_21_21_
21 25 28 21 18 13 15 15 19 21 32 32 31 30 30 30 30 32 27 27 27 24 20 19 19 19 19 19 18 27 27 23 23 23 24 21 31 25 25 25 32 32 33 33 32 32 32 30 30 30 37 37 37 37 31 31 28 28 35 26
35 35 37 37 37 35 35 33 32 31 29 26 24 24 21 22 13 11 11 11 11 11 11 14 25 23 12 12 12 12 18 13 13 13 24 24 27 28 30 32 32 20 20 21 33 27 30 30 30 32 32 32 19 19 16 16 16 27 31 32
31 30 29 29 28 29 29 33 32 32 32 33 20 20 20 20 20 33 33 33 35 30 30 28 28 32 32 33 33 33 33 33 25 25 25 25 25 25 25 25 32 30 30 28 28 33 33 33 33 33 33 33 25 25 25 25 21 21 20 32
32 31 29 29 30 32 32 35 35 37 30 30 30 34 34 37 35 35 32 30 30 30 35 26 26 21 20 20 26 23 23 25 25 24 24 30 19 20 20 27 32 32 31 32 32 32 27 27 27 27 27 27 27 21 21
>I6629V002B0XIA length=361 xy=0713_2320 region=2 run=R_2014_12_30_12_21_21_
40 40 40 40 40 39 39 39 40 40 40 40 40 40 40 40 40 40 40 40 40 40 40 40 40 40 40 40 40 40 40 39 39 39 40 40 40 39 39 39 40 40 40 40 40 40 40 40 40 40 40 40 40 40 39 39 39 40 40 40
40 40 40 40 40 40 40 40 40 40 40 40 39 39 39 40 31 31 31 31 39 39 39 40 40 40 40 40 40 40 40 39 39 39 40 40 40 40 40 40 40 40 40 40 34 34 34 34 40 40 40 40 40 40 40 40 40 40 40 40
40 40 40 40 40 40 40 40 40 40 40 39 39 39 40 40 40 40 40 40 30 30 21 21 21 26 26 29 40 40 40 40 40 40 40 40 40 40 40 39 39 39 40 40 40 40 40 40 40 40 40 40 40 40 40 40 40 40 33 33
33 33 35 40 40 40 40 40 40 40 40 40 40 40 40 40 40 40 40 40 40 40 40 40 40 40 40 40 40 40 40 40 40 40 40 40 40 40 40 40 40 40 40 40 40 40 40 40 40 40 40 39 39 39 40 40 40 40 34 34
34 34 40 40 39 38 38 38 39 40 40 40 40 40 40 40 40 40 40 39 38 38 38 40 40 40 40 40 40 40 40 40 40 40 40 40 40 40 40 39 39 39 40 40 37 39 39 40 40 40 40 40 40 40 40 40 40 40 40 40
40 40 40 40 40 40 40 40 40 40 40 40 40 33 33 33 33 40 40 34 39 39 39 40 40 40 40 40 40 40 39 39 39 40 40 40 40 40 40 40 40 40 40 40 40 40 40 40 40 40 31 31 31 31 39 23 35 35 40 40
40
>I6629V002B0XKU length=360 xy=0713_2412 region=2 run=R_2014_12_30_12_21_21_
40 40 40 40 40 39 39 39 40 40 40 40 40 40 40 40 40 40 40 40 40 40 40 40 40 40 40 40 40 40 40 39 39 39 40 40 40 39 39 39 40 40 40 40 40 40 40 40 40 40 40 40 40 40 34 34 34 34 40 40
40 40 40 40 40 40 40 40 40 40 40 40 39 39 39 40 34 34 34 34 39 39 39 40 40 40 40 40 40 40 40 39 39 39 40 40 40 40 40 40 40 39 39 39 40 40 40 40 40 40 40 40 40 40 40 40 40 40 40 40
40 40 40 40 40 40 40 40 40 40 40 26 26 26 26 26 40 40 40 40 40 40 40 40 40 40 40 40 40 40 40 40 40 40 40 40 40 40 40 39 39 39 40 40 40 40 40 40 40 40 40 40 40 40 40 40 40 40 40 40
40 40 40 40 40 40 40 40 40 40 40 40 40 40 40 40 40 40 40 40 40 34 34 34 34 40 39 39 39 40 40 40 40 40 40 40 40 40 40 40 40 40 40 40 40 40 40 40 40 40 40 39 39 39 40 40 40 40 32 32
32 32 40 40 40 39 39 39 40 40 40 40 40 40 40 40 40 40 40 40 40 40 40 40 40 40 40 40 40 40 40 39 39 39 40 39 39 39 40 38 34 34 28 40 40 40 40 40 40 40 40 40 39 39 39 30 30 30 39 40
30 26 26 40 40 40 40 40 40 40 40 40 40 40 40 40 40 40 35 34 34 40 40 40 40 40 40 40 40 40 40 40 40 40 40 40 40 39 39 39 39 40 40 40 40 40 40 40 40 33 33 33 31 39 23 35 35 40 40 40
>I6629V002B0XNB length=362 xy=0713_2501 region=2 run=R_2014_12_30_12_21_21_
40 40 40 40 40 39 39 39 40 40 40 40 40 40 40 40 40 40 40 40 40 40 40 40 40 39 39 39 40 40 40 39 39 39 40 40 40 39 39 39 39 39 39 40 40 40 40 40 40 40 40 40 40 40 40 40 40 40 40 40
40 40 40 40 40 40 40 40 40 40 40 40 39 39 39 40 40 40 40 40 40 40 40 40 40 40 40 40 40 40 40 40 40 40 40 40 40 40 40 40 40 40 40 39 39 39 40 40 40 35 35 35 40 39 39 39 40 40 40 40
40 40 40 40 40 40 40 40 40 31 31 31 31 39 40 40 40 40 40 40 40 40 40 40 39 39 39 40 40 40 40 40 40 40 40 40 40 40 40 40 40 40 40 40 40 40 40 40 40 40 40 40 40 40 39 39 39 40 40 40
40 40 40 40 40 40 40 40 40 40 40 40 40 40 40 40 40 40 40 40 40 40 40 40 40 40 40 40 40 40 40 40 40 40 40 40 40 40 40 40 40 40 40 40 40 40 40 40 40 40 39 39 39 40 40 40 40 31 31 31
31 40 34 40 40 40 40 40 30 30 30 40 40 40 40 40 40 40 39 34 34 34 40 40 40 40 40 40 40 40 40 40 40 40 40 40 40 40 39 39 39 40 40 40 40 40 40 40 40 40 40 40 40 40 40 40 40 40 34 34
34 34 38 38 38 28 28 28 28 28 28 28 26 26 26 27 40 40 40 40 40 40 39 39 39 40 40 40 40 35 34 34 40 40 40 40 40 40 40 40 40 40 40 40 39 39 39 40 39 39 39 31 31 32 32 40 34 40 40 40
40 40
>I6629V002B0XPF length=360 xy=0713_2577 region=2 run=R_2014_12_30_12_21_21_
40 40 40 40 40 39 39 39 40 40 40 40 40 40 40 40 40 40 40 40 40 40 40 40 40 40 40 40 40 40 40 39 39 39 40 40 40 39 39 39 40 40 40 40 40 40 40 40 40 40 40 40 40 40 34 34 34 34 40 40
40 40 40 40 40 40 40 40 40 40 40 39 38 38 38 40 33 33 34 34 39 39 39 40 40 40 40 40 40 40 40 39 39 39 40 40 40 40 40 40 40 40 40 40 40 40 40 40 40 40 40 40 40 40 40 40 40 40 40 40
40 40 40 40 40 40 40 40 40 40 40 24 24 24 24 24 24 40 40 40 39 39 39 39 40 40 40 40 40 40 40 40 40 40 40 40 40 40 40 39 39 39 40 40 40 40 40 40 40 40 40 40 40 40 40 40 40 40 40 40
40 40 40 40 40 40 40 40 40 40 40 40 40 40 40 40 40 40 40 40 30 30 30 30 30 40 39 39 39 35 35 32 35 39 40 40 40 40 40 40 40 40 40 40 40 40 40 40 40 40 40 30 30 30 39 39 36 36 28 24
28 24 38 23 26 20 20 20 30 21 33 33 36 36 36 36 36 39 35 35 34 38 38 39 40 40 40 40 40 40 40 40 40 40 40 39 39 39 40 39 39 39 34 35 28 30 30 30 30 40 39 39 39 40 40 40 40 40 40 40
39 39 39 34 33 33 33 34 34 16 16 28 28 30 30 30 40 40 40 40 40 40 40 40 40 40 40 40 40 40 40 40 40 39 39 39 40 40 40 40 36 36 36 36 38 36 36 26 30 19 19 19 19 33 23 33 32 40 40 40
>I6629V002B0XR2 length=24 xy=0713_2672 region=2 run=R_2014_12_30_12_21_21_
40 40 40 40 40 40 40 40 40 40 40 40 40 34 34 34 34 40 40 40 40 40 40 40
>I6629V002B0XSH length=360 xy=0713_2687 region=2 run=R_2014_12_30_12_21_21_
40 40 40 40 40 39 39 39 40 40 40 40 40 40 40 40 40 40 40 40 40 40 40 40 40 40 40 40 40 40 40 39 39 39 40 40 40 39 39 39 40 40 40 40 40 40 40 40 40 40 40 40 40 40 40 39 39 39 40 40
40 40 40 40 40 40 40 40 40 40 40 40 39 39 39 40 40 40 40 40 40 40 40 40 40 40 40 40 40 40 40 40 40 40 40 40 40 40 40 40 40 39 39 39 40 40 40 40 40 40 40 40 40 40 40 40 40 40 40 40
40 40 40 40 40 40 40 40 40 40 40 40 40 40 40 40 40 40 40 40 40 40 40 40 40 40 40 40 40 40 40 40 40 40 40 40 40 40 40 39 39 39 40 40 40 40 40 40 40 40 40 40 40 40 40 40 40 40 40 40
40 40 40 40 40 40 40 40 40 40 40 40 40 40 40 40 40 40 40 40 40 40 40 40 39 39 39 39 40 40 40 40 40 40 40 39 39 39 40 40 40 40 40 40 40 40 40 40 40 40 40 39 39 39 40 40 40 40 33 33
34 34 40 40 40 39 39 39 40 40 40 40 40 40 40 40 40 40 40 40 39 39 39 40 40 40 40 40 40 40 40 40 40 40 40 40 40 40 40 39 39 39 40 40 40 40 40 40 40 40 40 40 40 40 40 40 40 40 40 40
34 34 34 34 40 40 40 40 40 40 40 40 40 40 40 40 40 40 40 40 40 40 40 40 40 40 40 40 40 40 40 40 40 40 40 40 40 40 40 40 40 40 40 40 40 40 40 40 40 40 34 34 34 31 30 30 30 40 40 40
>I6629V002B0XXJ length=24 xy=0713_2869 region=2 run=R_2014_12_30_12_21_21_
40 40 40 40 40 40 40 40 40 40 40 40 40 37 37 37 37 40 40 40 40 40 40 40
>I6629V002B0XZW length=24 xy=0713_2954 region=2 run=R_2014_12_30_12_21_21_
40 40 40 40 39 39 39 40 40 40 40 40 40 34 34 34 34 40 40 40 40 40 40 40
>I6629V002B0Y0G length=360 xy=0714_0174 region=2 run=R_2014_12_30_12_21_21_
40 40 40 40 40 39 39 39 40 40 40 40 40 40 40 40 40 40 40 40 40 40 40 40 40 40 40 40 40 40 40 39 39 39 40 40 40 39 39 39 40 40 40 40 40 40 40 40 40 40 40 40 40 40 26 26 26 26 38 40
40 40 40 40 40 40 40 40 40 40 40 40 39 39 39 40 34 34 34 34 39 39 39 40 40 40 40 40 40 40 40 39 39 39 40 40 40 40 40 38 38 38 40 40 40 40 40 40 40 40 40 40 40 40 40 40 40 40 40 40
40 40 40 40 36 31 31 32 33 30 19 12 12 12 12 12 12 19 28 33 33 33 33 38 40 40 40 40 40 40 40 40 40 40 40 40 40 40 40 40 39 39 39 40 40 40 38 38 38 40 40 40 40 40 40 40 40 40 40 40
40 40 40 40 40 40 40 40 40 40 40 40 40 40 40 40 40 40 40 40 40 40 29 29 29 29 40 39 39 39 40 40 40 40 40 40 40 40 40 40 40 40 40 40 40 40 40 40 40 38 38 38 39 39 36 40 38 39 38 33
33 31 30 34 22 38 38 39 39 40 34 38 38 40 40 40 40 40 40 40 40 39 39 39 40 40 40 40 40 40 40 40 38 30 30 30 38 38 38 40 39 39 39 40 40 40 40 40 40 40 40 40 36 40 27 27 17 17 16 16
16 22 22 22 31 35 33 36 33 34 34 36 40 36 38 38 40 40 34 26 25 25 26 30 40 40 40 40 40 34 34 34 38 40 40 40 40 40 40 40 40 40 36 30 30 30 34 33 33 40 32 33 33 33 40 40 40 40 40 40
>I6629V002B0Y4P length=357 xy=0714_0327 region=2 run=R_2014_12_30_12_21_21_
40 40 40 40 40 39 39 39 40 40 40 40 40 40 40 40 40 40 40 40 40 40 40 40 40 40 40 40 40 40 40 39 39 39 40 40 40 39 39 39 40 40 40 40 40 40 40 40 40 40 40 40 40 40 39 39 39 40 40 40
40 40 40 40 40 40 40 40 40 40 40 40 39 39 39 40 39 39 39 40 40 40 40 40 40 40 40 40 40 40 40 40 39 39 39 40 40 40 40 40 40 40 40 39 39 39 40 40 40 39 39 39 40 40 40 40 40 40 40 40
40 40 40 40 40 40 40 40 40 34 34 34 34 40 40 40 40 40 40 40 40 40 40 40 40 40 40 40 40 40 40 40 40 40 40 40 40 40 40 40 40 40 40 40 40 40 40 40 40 40 40 40 40 40 40 40 40 40 40 40
40 40 40 40 40 40 40 40 40 40 40 40 40 40 40 40 40 40 40 40 40 40 40 40 40 40 39 39 39 40 40 40 40 40 40 40 40 40 40 40 40 40 40 40 40 40 40 40 40 40 39 28 28 28 34 34 39 40 32 32
32 32 40 40 40 39 39 39 40 40 40 40 40 40 40 40 40 40 40 40 39 39 39 40 40 40 40 40 40 40 40 40 40 34 34 34 34 40 40 34 34 34 23 35 40 40 39 39 39 40 40 40 40 40 40 39 39 39 40 34
34 34 34 40 40 40 39 39 39 40 40 39 30 30 30 39 39 39 40 34 35 28 39 40 40 40 40 40 40 40 39 39 39 40 40 40 40 40 40 40 40 35 34 34 34 34 34 32 39 29 29 40 33 33 33 32 26
>I6629V002B0Y5P length=361 xy=0714_0363 region=2 run=R_2014_12_30_12_21_21_
40 40 40 40 40 39 39 39 40 40 40 40 40 40 40 40 40 40 40 40 40 40 40 40 40 40 40 40 40 40 40 39 39 39 40 40 40 39 39 39 40 40 40 40 40 40 40 40 40 40 40 40 40 40 40 39 39 39 40 40
40 40 40 40 40 40 34 34 34 34 40 40 38 38 38 40 40 40 40 40 40 40 40 40 40 40 40 40 40 40 40 40 40 40 40 40 40 40 40 40 40 39 39 39 40 40 40 40 40 40 40 40 40 40 40 40 40 40 40 40
40 40 40 40 40 40 40 40 40 40 40 40 40 40 40 40 40 40 40 40 40 40 40 40 40 40 40 40 40 40 40 40 40 40 40 40 40 40 40 39 39 39 40 40 40 40 40 40 40 40 40 40 40 40 40 40 40 40 40 40
40 40 40 40 40 40 40 40 40 40 40 40 40 40 40 40 40 40 40 40 40 40 40 40 40 40 40 40 40 40 40 40 40 40 40 40 40 40 40 40 40 40 40 40 40 40 40 40 40 40 40 39 39 39 40 40 40 40 34 34
34 34 40 40 40 39 39 39 40 40 40 40 40 40 40 40 40 40 40 40 39 39 39 40 40 40 40 40 40 40 40 40 40 40 40 40 40 40 40 39 39 39 40 40 40 40 40 40 40 40 40 40 40 40 40 40 40 40 40 40
31 31 31 31 40 40 39 39 39 40 40 40 40 40 40 40 40 40 40 40 40 40 40 40 40 40 40 40 40 40 40 40 40 40 40 40 40 39 39 35 34 34 39 40 40 40 40 40 40 40 34 34 34 34 40 40 40 40 40 40
40
>I6629V002B0Y7S length=361 xy=0714_0438 region=2 run=R_2014_12_30_12_21_21_
40 40 40 40 40 39 39 39 40 40 40 40 40 40 40 40 40 40 40 40 40 40 40 40 40 40 40 40 40 40 40 39 39 39 40 40 40 39 39 39 40 40 40 40 40 40 40 40 40 40 40 40 40 40 40 39 39 39 40 40
40 40 40 40 40 40 40 40 40 40 40 40 39 39 39 40 40 40 40 40 40 40 40 40 40 40 40 40 40 40 40 40 40 40 40 40 40 40 40 40 40 39 39 39 40 40 40 40 40 40 40 40 40 40 40 40 40 40 40 40
40 40 40 40 40 40 40 40 40 40 40 40 40 40 40 40 40 40 40 40 40 40 40 40 40 40 40 40 40 40 40 40 40 40 40 40 40 40 40 39 39 39 40 40 40 40 40 40 40 40 40 40 40 40 40 40 40 40 40 40
40 40 40 40 40 40 40 40 40 40 40 40 40 40 40 40 40 40 40 40 40 40 40 40 40 40 40 40 40 40 40 40 40 40 40 40 40 40 40 40 40 40 40 40 40 40 40 40 40 40 40 39 39 39 40 40 40 40 34 34
34 34 40 40 40 39 39 39 40 40 40 40 40 40 40 40 40 40 40 40 39 39 39 40 40 40 40 40 40 40 40 40 40 40 40 40 40 40 40 39 39 39 40 40 37 39 39 40 40 40 40 40 40 40 40 40 40 40 40 40
34 34 34 34 40 40 40 40 40 40 40 40 40 40 40 40 40 40 40 40 40 40 40 40 40 40 40 40 40 40 40 40 40 40 40 40 40 40 40 40 40 40 40 40 40 40 40 40 40 40 34 34 34 34 40 40 40 40 40 40
40
>I6629V002B0Y8B length=361 xy=0714_0457 region=2 run=R_2014_12_30_12_21_21_
40 40 40 40 40 39 39 39 40 40 40 40 40 40 40 40 40 40 40 40 40 40 40 40 40 40 40 40 40 40 40 39 39 39 40 40 40 39 39 39 40 40 40 40 40 40 40 40 40 40 40 40 40 40 40 39 39 39 40 40
40 40 40 40 40 40 40 40 40 40 40 40 39 39 39 40 40 40 40 40 40 40 40 40 40 40 39 39 39 40 40 40 40 40 40 40 40 40 40 40 40 39 39 39 40 40 40 40 40 40 40 40 40 40 40 40 40 40 40 40
40 40 40 40 40 40 40 40 40 40 40 40 40 40 40 40 40 40 40 40 40 40 40 40 40 40 40 40 40 40 40 40 40 31 31 31 31 40 40 39 39 39 40 40 40 40 40 40 40 40 40 40 40 40 40 40 40 40 40 40
40 40 40 40 40 40 40 40 40 40 40 40 40 40 40 40 40 40 40 40 40 40 40 40 40 40 40 40 40 40 40 40 40 40 40 40 40 40 40 40 40 40 40 40 40 40 40 40 40 40 40 39 39 39 40 40 40 40 33 33
34 34 40 40 40 39 39 39 40 40 40 40 40 40 40 40 40 40 40 40 34 34 34 39 40 40 40 40 40 40 40 40 40 40 40 40 40 40 39 28 28 28 39 40 40 40 40 40 40 40 40 40 40 40 40 40 40 40 40 40
34 34 33 33 40 40 39 39 39 40 40 40 40 40 40 40 40 40 40 40 40 40 30 30 30 30 40 40 40 40 40 40 40 40 40 40 40 40 39 39 34 34 35 40 40 40 40 40 40 40 32 32 32 32 40 34 40 40 39 39
39
>I6629V002B0YGY length=23 xy=0713_3568 region=2 run=R_2014_12_30_12_21_21_
40 40 40 39 36 36 36 36 40 36 27 30 19 19 19 19 31 29 40 39 40 40 40
>I6629V002B0YH9 length=23 xy=0713_3615 region=2 run=R_2014_12_30_12_21_21_
40 40 40 40 40 40 40 40 40 40 40 40 34 34 34 33 40 40 40 40 40 40 40
>I6629V002B0YMH length=360 xy=0713_3767 region=2 run=R_2014_12_30_12_21_21_
40 40 40 40 40 38 38 38 40 40 40 40 40 40 40 40 40 40 40 40 40 40 40 40 40 40 40 40 40 40 40 38 38 38 40 40 40 39 39 39 40 40 40 40 40 40 40 40 40 40 40 40 40 40 40 39 39 39 40 40
40 40 40 40 40 40 40 40 40 40 40 40 39 39 39 40 40 40 40 40 40 40 40 40 40 40 40 40 40 40 40 40 40 40 40 40 40 40 40 40 40 30 30 30 40 40 40 40 40 40 40 40 40 40 40 40 40 40 40 40
40 40 40 40 40 40 40 40 40 40 40 40 40 40 40 40 40 40 40 40 40 40 40 40 40 40 40 40 40 40 40 40 40 40 40 40 40 40 40 39 39 39 40 40 40 40 40 40 40 40 40 40 40 40 40 40 40 40 40 40
40 40 40 40 40 40 40 40 40 40 40 40 40 40 40 40 40 40 40 40 40 40 40 40 40 40 40 40 40 40 40 40 40 40 40 40 40 40 40 40 40 40 40 40 40 40 40 40 40 40 40 39 39 39 40 40 40 40 30 30
30 30 40 40 40 40 40 40 40 40 40 40 40 40 40 40 40 40 40 40 39 39 39 40 40 40 40 40 40 40 40 40 40 40 40 40 40 40 35 30 30 30 30 35 34 39 39 40 40 40 40 40 40 40 40 40 40 40 40 40
33 34 34 34 40 40 40 40 40 40 40 40 40 40 40 40 40 40 40 40 40 40 40 39 39 39 40 40 40 40 40 40 40 39 35 34 34 40 40 40 40 40 40 40 40 40 40 40 40 40 34 34 34 31 30 30 30 40 40 40
>I6629V002B0YO4 length=360 xy=0713_3862 region=2 run=R_2014_12_30_12_21_21_
40 40 40 37 37 21 21 18 18 18 34 38 38 38 38 36 38 38 40 40 40 40 28 28 28 28 28 31 40 33 35 16 16 16 35 25 28 20 20 20 32 32 33 40 40 40 40 40 40 40 40 40 40 40 40 40 34 34 34 34
40 40 40 40 40 30 30 30 28 27 40 29 35 35 35 40 38 38 38 40 40 40 40 40 40 40 40 40 40 40 40 40 40 40 38 38 38 40 40 40 40 40 40 38 38 38 40 40 38 38 38 38 39 40 40 40 40 40 40 40
40 40 40 40 40 40 40 40 40 40 40 40 40 40 40 40 40 40 40 40 40 40 40 40 40 40 40 40 40 40 40 40 40 40 40 40 40 40 40 33 33 33 40 40 40 40 40 40 40 40 40 40 40 40 40 40 40 40 40 40
40 40 40 40 40 40 40 40 40 40 40 40 40 33 33 33 33 40 39 39 37 35 35 35 38 38 39 39 40 40 39 33 33 33 40 40 40 40 40 40 40 33 33 33 40 33 32 32 32 40 38 22 22 22 32 40 40 40 34 34
34 34 40 33 40 39 39 39 38 28 32 32 40 40 38 38 38 40 40 40 36 36 28 20 22 22 28 40 40 39 32 32 32 35 39 38 38 40 32 32 22 22 20 32 20 28 27 35 32 32 31 26 27 27 35 22 22 22 21 27
24 24 24 24 36 21 35 35 39 37 37 37 36 40 32 26 28 28 40 38 38 38 40 40 40 40 40 40 40 40 40 39 30 31 31 39 39 39 34 31 27 27 27 39 39 39 39 34 35 34 33 33 33 36 29 35 34 31 31 31
>I6629V002B0YPN length=363 xy=0713_3881 region=2 run=R_2014_12_30_12_21_21_
40 40 40 40 40 39 39 39 40 40 40 40 40 40 40 40 40 40 40 40 40 40 40 40 40 40 40 40 40 40 40 39 39 39 40 40 40 39 39 39 39 39 39 40 40 40 40 40 40 40 40 40 40 40 39 39 39 40 40 40
40 40 40 40 40 30 30 30 40 40 40 40 34 34 34 34 40 40 40 40 39 39 39 40 26 26 26 26 26 26 36 40 40 40 40 40 40 40 40 40 40 40 40 40 40 40 40 40 40 39 39 39 40 40 40 40 40 40 40 40
40 40 40 40 40 40 40 40 40 31 31 31 31 40 40 40 40 40 40 40 40 40 40 40 40 40 40 40 40 40 40 40 40 40 40 40 40 40 40 39 39 39 40 40 40 40 40 40 40 40 40 40 40 40 40 39 39 39 39 39
40 40 40 40 40 40 40 40 40 40 40 40 40 40 40 40 40 40 40 40 40 40 40 39 33 33 30 30 30 40 40 40 40 40 40 40 40 40 40 40 40 40 40 40 40 40 40 40 40 40 40 39 39 39 40 40 40 40 31 31
31 31 40 34 40 40 40 40 40 39 39 39 40 40 40 40 40 40 40 40 39 39 39 40 40 40 40 40 40 40 40 40 40 40 39 39 39 39 40 37 36 37 40 40 40 40 37 34 34 35 34 36 36 36 40 40 40 40 40 34
30 30 30 36 36 40 40 40 40 34 34 34 33 40 40 40 39 39 39 39 40 39 39 39 40 40 39 39 39 40 40 40 40 40 40 40 40 40 40 40 40 40 30 30 33 33 33 31 39 29 29 40 31 31 31 31 30 16 30 40
40 40 39
>I6629V002B0YQG length=360 xy=0713_3910 region=2 run=R_2014_12_30_12_21_21_
40 40 40 40 40 39 39 39 40 40 40 40 40 40 40 40 40 40 40 40 40 40 40 40 40 40 40 40 40 40 40 39 39 39 40 40 40 39 39 39 40 40 40 40 40 40 40 40 40 40 40 40 40 40 40 34 34 34 40 40
40 40 40 40 40 40 40 40 40 40 40 40 39 39 39 40 40 40 40 40 40 40 40 40 40 40 40 40 40 40 40 40 40 40 40 40 40 40 40 40 40 39 39 39 40 40 40 40 40 40 40 40 40 40 40 40 40 40 40 40
40 40 40 40 40 40 40 40 40 40 40 40 40 40 40 40 40 40 40 40 40 40 40 40 40 40 40 40 40 40 40 40 40 40 40 40 40 40 40 39 39 39 40 40 40 40 40 40 40 40 40 40 40 40 39 38 38 30 30 28
33 40 40 40 40 40 40 40 40 40 40 40 40 40 40 40 40 40 33 33 35 40 40 40 40 40 40 40 40 40 40 40 40 40 40 40 40 40 40 40 40 40 40 40 39 39 39 39 39 40 40 40 39 39 39 39 39 40 29 29
28 28 40 35 40 30 30 30 34 28 34 34 39 39 39 40 40 40 40 40 39 39 39 40 40 40 40 40 40 40 40 40 40 40 40 40 40 40 40 39 39 39 40 40 40 40 40 40 40 40 40 40 39 39 39 40 40 40 36 36
34 30 30 30 24 30 34 36 36 40 40 40 40 40 40 39 39 39 39 40 40 40 40 40 40 40 40 40 40 40 40 40 40 35 34 34 40 40 40 39 39 39 39 40 40 40 40 40 40 40 31 31 31 31 35 35 35 40 40 40
>I6629V002B0YWR length=24 xy=0714_0041 region=2 run=R_2014_12_30_12_21_21_
40 40 40 40 40 39 39 39 40 40 40 30 30 30 21 21 21 30 40 40 40 40 40 40
>I6629V002B0Z2R length=362 xy=0714_1553 region=2 run=R_2014_12_30_12_21_21_
40 40 40 40 40 40 40 40 40 40 40 40 40 40 40 40 40 40 40 40 40 40 40 40 40 39 39 39 40 40 40 38 38 38 40 40 40 39 39 39 40 40 40 40 40 40 40 40 40 40 40 40 40 40 40 40 40 39 39 39
40 40 40 40 40 40 40 40 40 40 40 40 39 39 39 40 40 40 40 40 40 40 40 40 40 40 40 40 40 40 40 40 40 40 40 40 40 40 40 40 40 40 40 40 40 39 39 39 40 40 26 26 26 26 26 40 40 40 40 40
40 40 40 40 40 40 40 40 40 40 40 40 40 34 34 34 39 40 40 40 40 40 40 40 40 40 40 40 40 40 40 40 40 40 40 40 40 40 40 39 39 39 40 40 40 40 40 40 40 40 40 40 40 40 40 40 40 40 40 40
40 40 40 40 40 40 40 40 40 40 40 40 40 40 40 40 40 40 40 40 35 34 34 34 39 40 39 39 39 40 40 40 40 40 40 40 40 40 40 40 40 40 40 40 40 40 40 40 40 40 40 39 39 39 40 40 40 40 34 34
34 34 40 40 40 39 39 39 40 40 40 40 40 40 40 39 39 39 40 40 39 39 39 40 40 40 40 40 40 40 40 40 40 40 40 40 40 40 35 34 34 34 40 40 40 40 40 40 40 40 40 40 40 40 40 40 40 40 40 40
40 40 40 39 39 38 37 36 36 40 36 34 24 24 24 26 26 34 38 40 40 40 40 40 40 40 40 40 40 40 40 40 40 40 40 40 40 40 40 40 40 40 40 40 40 40 40 40 40 40 40 34 34 34 33 40 29 39 39 40
40 39
>I6629V002B0Z34 length=363 xy=0714_1602 region=2 run=R_2014_12_30_12_21_21_
40 40 40 40 40 39 39 39 40 40 40 40 40 40 40 40 40 40 40 40 40 40 40 40 40 40 40 40 40 40 40 39 39 39 40 40 40 39 39 39 40 40 40 40 40 40 40 40 40 40 40 40 40 40 39 39 39 40 40 40
40 40 40 40 40 40 40 40 40 40 40 40 39 39 39 40 40 40 40 40 40 40 40 40 40 40 40 40 40 40 40 40 40 40 40 40 40 40 40 40 40 40 40 39 39 39 40 40 40 39 39 39 40 40 40 40 40 40 39 39
39 40 40 40 40 40 40 40 40 34 34 34 34 40 40 40 40 40 40 40 40 40 40 40 40 40 40 40 40 40 40 40 40 40 40 40 40 40 40 39 39 39 40 40 40 40 40 40 40 40 40 40 40 40 40 40 40 40 40 40
40 40 40 40 40 40 40 40 40 40 40 40 40 40 40 40 40 40 40 40 40 40 40 40 40 40 39 39 39 40 40 40 40 40 40 40 40 40 40 40 40 40 40 40 40 40 40 40 40 40 40 39 39 39 40 40 40 40 40 40
40 40 40 40 40 40 40 40 40 40 40 40 40 40 40 40 40 40 40 40 39 39 39 40 40 40 40 40 40 40 40 40 40 40 40 40 40 40 40 39 39 39 40 40 40 40 39 39 39 40 40 40 40 40 40 40 40 40 40 25
25 25 25 25 40 40 39 39 39 40 40 40 40 40 34 34 34 34 40 40 40 40 40 40 40 40 40 40 40 40 40 40 40 40 40 35 35 34 39 40 40 40 39 35 31 31 31 31 40 23 23 35 31 32 33 33 40 40 40 40
40 40 40
>I6629V002B0Z7C length=22 xy=0714_1718 region=2 run=R_2014_12_30_12_21_21_
40 40 40 40 40 40 40 40 40 40 40 34 34 34 34 40 40 40 40 40 40 40
>I6629V002B0Z8T length=360 xy=0714_1771 region=2 run=R_2014_12_30_12_21_21_
40 40 40 40 40 28 28 28 28 28 40 40 40 40 40 40 40 40 40 40 40 40 40 40 40 39 39 39 40 40 40 34 34 34 40 40 40 39 39 39 40 40 40 40 40 40 40 40 40 40 40 40 40 40 40 40 40 40 40 40
40 40 40 40 40 30 30 30 30 30 40 40 39 39 39 40 40 40 40 40 40 40 40 40 40 40 40 40 40 40 40 40 40 40 40 40 40 40 40 40 40 40 40 40 40 40 40 40 40 40 40 40 40 40 40 40 40 40 40 40
40 40 40 40 40 40 40 40 40 40 40 40 40 40 40 40 40 40 40 40 40 40 40 40 40 40 40 40 40 40 40 40 40 40 40 40 40 40 40 40 40 40 40 40 40 40 40 40 40 40 40 40 40 40 40 40 40 40 40 40
40 40 40 40 40 40 40 40 40 40 40 40 40 40 40 40 40 40 40 40 40 40 40 40 40 40 40 40 40 40 40 40 40 40 40 40 40 40 40 40 40 40 40 40 40 40 40 40 40 40 40 39 39 39 40 40 40 40 34 34
34 34 40 40 40 30 30 30 39 40 40 40 40 40 40 39 39 39 40 40 39 39 39 40 40 39 35 35 35 35 40 40 40 40 40 40 40 40 40 39 39 39 40 40 40 40 40 40 40 40 40 40 40 40 40 40 40 40 39 39
33 33 33 33 39 29 39 37 37 40 40 40 34 34 35 39 40 40 40 40 40 40 40 40 40 40 40 40 40 40 40 40 40 40 40 40 40 40 40 40 40 40 39 39 39 40 40 40 39 26 26 26 26 39 29 40 40 40 40 40
>I6629V002B0Z8Y length=362 xy=0714_1776 region=2 run=R_2014_12_30_12_21_21_
40 40 40 40 40 40 40 40 40 40 40 40 40 40 40 40 40 40 40 40 40 40 39 39 34 34 35 40 40 40 40 39 39 39 40 40 40 30 30 30 40 40 40 39 39 39 40 40 40 38 34 34 33 31 28 14 14 14 14 14
17 17 31 18 33 33 37 36 36 40 40 39 21 21 21 35 39 39 39 40 39 39 39 40 40 40 40 40 39 39 39 40 40 40 40 40 40 40 40 40 40 40 40 40 40 39 39 39 40 40 40 40 40 39 39 39 40 40 40 40
40 40 40 40 40 40 40 40 40 34 34 34 34 40 40 40 40 39 39 39 40 40 39 39 39 40 40 40 40 40 40 40 40 40 40 40 40 40 40 39 39 39 40 40 40 40 40 40 40 40 40 40 40 40 40 40 39 39 39 40
37 38 39 40 40 40 40 40 40 40 40 40 40 39 39 39 40 40 40 40 40 40 40 40 40 40 39 39 39 40 40 40 40 40 40 40 40 40 40 40 40 40 40 40 40 40 40 40 40 40 40 38 38 38 40 40 40 40 32 32
33 33 40 34 39 30 30 30 39 39 39 37 40 40 40 40 40 40 39 30 30 30 30 30 39 40 40 40 40 40 40 40 40 40 39 39 39 40 40 39 39 39 40 40 40 39 39 39 40 40 40 40 40 40 40 40 40 40 40 40
40 40 40 40 40 40 40 40 40 40 40 34 34 34 40 40 40 40 40 40 40 40 40 40 40 40 40 40 40 40 40 40 40 40 40 40 40 40 39 39 39 39 35 35 34 34 39 39 22 22 30 31 31 31 31 39 29 39 39 40
40 40
>I6629V002B0ZCT length=362 xy=0714_0619 region=2 run=R_2014_12_30_12_21_21_
40 40 40 40 40 40 40 40 40 40 40 40 40 40 40 40 40 40 40 40 40 40 40 40 40 40 40 40 40 40 40 39 39 39 40 40 40 39 39 39 40 40 40 40 40 40 40 40 40 40 40 40 40 40 40 40 40 40 40 40
40 40 40 40 40 40 40 40 40 40 40 40 39 39 39 40 40 40 40 40 40 40 40 40 40 40 40 40 40 40 39 39 39 40 40 40 40 40 40 40 40 40 40 40 40 39 39 39 40 40 40 34 34 34 34 40 40 40 40 40
40 40 40 40 40 40 40 40 40 34 34 34 34 40 40 40 40 26 26 26 40 40 40 40 39 39 39 40 40 40 40 40 40 40 40 40 40 40 40 39 39 39 40 40 40 40 40 40 40 40 40 40 40 40 39 39 39 40 40 40
40 40 40 40 40 40 40 40 40 40 40 40 40 38 38 38 40 40 40 40 40 40 40 40 40 40 40 40 40 40 40 40 40 40 40 40 40 40 40 40 40 40 40 40 40 40 40 40 40 40 40 39 39 39 40 40 40 40 34 34
34 34 40 40 40 40 40 40 40 39 39 39 40 40 40 40 40 40 40 40 34 34 33 33 40 40 40 40 40 40 40 40 40 40 40 40 40 40 40 39 39 39 40 40 40 40 40 40 40 40 40 40 40 40 40 40 40 40 40 40
40 40 40 40 40 40 40 40 40 40 40 39 39 39 40 40 40 40 40 40 40 40 40 40 40 40 40 40 40 40 40 40 40 40 40 40 40 40 40 40 40 40 40 40 39 39 39 40 40 39 40 33 33 33 33 39 29 39 39 40
40 40
>I6629V002B0ZFC length=24 xy=0714_0710 region=2 run=R_2014_12_30_12_21_21_
40 40 40 40 40 40 40 40 40 40 40 40 39 21 21 21 21 39 37 40 40 40 40 40
>I6629V002B0ZGB length=360 xy=0714_0745 region=2 run=R_2014_12_30_12_21_21_
40 40 40 40 40 28 28 28 28 28 40 40 40 40 40 40 40 40 40 40 40 40 40 40 40 40 40 40 40 40 40 39 39 39 40 40 40 39 39 39 38 38 38 40 40 40 40 40 40 40 40 40 40 40 40 40 40 40 40 40
40 40 40 40 40 24 24 24 24 24 40 22 34 34 34 40 39 39 39 40 39 39 39 40 40 40 40 40 38 38 38 40 40 40 40 40 40 40 40 40 40 40 40 40 40 40 40 40 40 40 40 40 40 40 40 40 40 40 40 40
40 40 40 40 40 40 40 40 40 40 40 40 40 40 40 40 40 40 40 40 40 40 40 40 40 40 40 40 40 40 40 40 40 40 40 40 40 40 40 39 39 39 40 40 40 40 40 40 40 40 40 40 40 40 40 40 40 40 40 40
40 40 40 40 40 40 40 40 40 40 40 40 40 40 40 40 40 40 40 40 40 40 40 40 40 40 40 40 40 40 40 40 40 40 40 40 40 40 40 40 40 40 40 40 40 40 40 40 40 40 40 39 39 39 40 40 40 40 32 32
32 32 40 34 40 39 39 39 40 40 40 40 40 40 40 40 40 40 40 40 39 39 39 40 40 40 40 40 40 40 40 40 40 40 40 40 40 40 40 39 34 34 35 39 37 40 40 40 40 40 40 40 40 40 40 40 40 40 40 40
39 39 39 40 40 40 40 40 40 40 40 40 40 40 40 40 40 40 40 40 40 40 40 40 40 40 40 40 40 40 40 40 40 39 39 39 40 40 40 40 40 40 40 40 40 40 40 40 40 34 34 34 33 40 34 40 40 40 40 40
>I6629V002B0ZGM length=24 xy=0714_0756 region=2 run=R_2014_12_30_12_21_21_
40 40 40 40 40 40 40 40 40 40 40 40 40 34 34 34 34 40 40 40 40 40 40 40
>I6629V002B0ZHD length=380 xy=0714_0783 region=2 run=R_2014_12_30_12_21_21_
37 38 39 39 40 21 21 21 22 22 22 40 40 40 40 40 40 40 40 40 40 40 40 40 33 26 26 26 26 26 29 29 29 28 27 39 40 40 39 39 39 39 40 33 33 34 38 40 40 40 40 40 37 37 37 37 33 34 33 39
38 38 37 36 35 32 32 28 19 17 17 18 20 12 12 12 12 18 12 12 12 18 22 23 26 30 36 36 36 38 40 40 40 40 40 40 39 39 40 38 35 35 35 20 20 20 35 33 27 27 29 32 25 36 36 36 36 38 32 27
27 27 23 19 20 20 38 38 39 35 35 36 36 40 39 38 39 38 40 40 40 40 40 40 40 40 40 40 40 40 40 40 40 40 40 40 40 40 40 40 33 21 21 21 37 37 40 40 40 40 40 39 36 29 29 29 33 37 40 40
38 38 38 38 38 37 23 23 23 23 33 36 35 38 37 38 36 36 38 38 32 27 27 28 38 37 38 37 36 33 33 33 40 40 40 40 40 40 40 40 40 40 40 40 40 40 37 35 35 40 40 40 40 39 39 39 39 40 32 30
24 24 23 23 35 18 21 14 16 14 14 16 20 20 20 25 32 33 32 30 32 32 33 33 33 40 38 38 35 35 35 35 21 21 21 23 25 25 25 31 30 15 15 15 23 26 24 30 32 35 36 36 33 33 33 38 38 38 35 32
21 21 21 27 27 32 33 33 33 33 36 36 38 38 35 21 20 21 21 37 39 39 40 36 36 32 32 32 39 39 39 39 36 40 33 23 26 26 30 30 31 33 33 33 33 32 32 34 34 34 33 26 26 26 26 33 14 26 25 36
33 33 33 33 33 35 34 36 36 35 29 29 29 32 32 32 28 28 13 13
>I6629V002B0ZJL length=24 xy=0714_0863 region=2 run=R_2014_12_30_12_21_21_
40 40 40 40 40 40 40 40 40 40 40 40 40 34 34 34 34 40 40 40 40 40 40 40
>I6629V002B0ZMR length=362 xy=0714_0977 region=2 run=R_2014_12_30_12_21_21_
40 40 40 40 40 39 39 39 40 40 40 40 40 40 40 40 40 40 40 40 40 40 40 40 40 39 39 39 40 40 40 39 39 39 40 40 40 39 39 39 40 40 40 40 40 40 40 40 40 40 40 40 40 36 36 22 23 23 23 23
26 26 40 29 31 40 40 40 40 40 40 40 39 39 39 40 34 34 33 33 40 40 40 40 40 40 40 40 40 40 40 39 39 39 40 40 40 40 40 40 40 40 40 40 40 40 40 40 38 39 21 21 21 30 30 36 40 40 40 40
40 40 40 40 40 40 40 40 40 40 40 34 34 34 38 38 38 38 40 40 38 38 38 38 40 40 40 40 40 40 40 40 40 40 40 40 40 40 40 39 39 39 40 40 40 40 40 40 40 40 40 40 40 40 40 40 40 40 40 40
40 40 40 40 40 40 40 40 38 38 38 40 40 40 40 40 40 40 40 40 40 40 40 40 38 38 38 40 40 40 40 40 40 40 38 38 38 40 40 40 40 38 34 34 34 34 40 40 40 38 30 18 18 18 32 33 34 34 28 28
28 28 34 22 34 40 39 39 40 40 38 38 38 40 40 40 38 34 34 34 38 34 34 34 38 40 40 40 40 40 40 38 30 30 30 34 40 40 40 39 39 39 40 40 40 40 40 38 38 38 40 40 40 40 34 30 30 30 38 40
32 32 29 29 40 40 39 39 39 38 40 30 30 30 34 36 25 23 18 18 30 30 36 32 34 34 36 40 40 40 40 40 40 40 40 40 38 34 34 34 40 36 34 31 28 25 25 21 17 20 12 12 12 11 11 18 9 27 28 26
26 26
>I6629V002B0ZP3 length=361 xy=0714_1097 region=2 run=R_2014_12_30_12_21_21_
40 40 40 40 40 39 39 39 40 40 40 40 40 40 40 40 40 40 40 40 40 40 40 40 40 39 39 39 40 40 40 39 39 39 40 40 40 39 39 39 40 40 40 40 40 40 40 40 40 40 40 40 40 40 39 23 23 23 23 23
39 39 40 30 40 40 40 40 40 40 40 40 39 39 39 40 34 34 34 34 40 40 40 40 40 40 40 40 40 40 40 39 39 39 40 40 40 40 40 40 40 40 40 40 40 40 40 40 40 40 39 39 39 40 40 40 40 40 40 40
40 40 40 40 40 39 39 39 40 40 40 40 40 40 40 40 40 40 40 40 40 40 40 40 40 40 40 40 40 40 40 40 40 40 40 40 40 40 40 39 39 39 40 40 40 40 40 40 40 40 40 40 40 40 40 40 40 40 40 40
40 40 40 40 40 40 40 40 40 40 40 40 40 40 40 40 40 40 40 40 40 40 40 40 40 40 40 40 40 40 40 40 40 40 40 40 40 40 40 40 40 40 40 40 40 40 40 40 40 40 40 30 30 30 39 40 40 40 33 33
29 29 40 34 40 39 39 39 40 40 40 40 40 40 40 40 40 40 40 40 39 39 39 40 40 40 40 40 40 40 40 40 40 40 40 40 40 40 35 30 30 30 39 40 40 40 40 40 40 40 40 40 40 40 40 40 40 39 39 39
34 34 34 34 40 40 39 39 39 40 40 40 40 40 39 39 39 40 40 40 40 40 40 40 40 40 40 40 40 39 39 39 40 40 40 40 40 40 40 35 35 35 39 40 40 40 40 40 40 40 34 34 34 34 40 34 40 40 40 40
40
>I6629V002B0ZQP length=361 xy=0714_1119 region=2 run=R_2014_12_30_12_21_21_
40 40 40 40 40 39 39 39 40 40 40 40 40 40 40 40 40 40 40 40 40 40 40 40 39 39 39 39 40 40 40 39 39 39 40 40 40 39 39 39 40 40 40 40 40 40 40 40 40 40 40 40 40 40 39 30 30 30 30 29
40 40 30 26 26 24 36 40 40 40 40 33 20 20 21 39 40 40 40 40 40 40 40 40 40 40 40 40 40 40 40 40 40 40 40 40 40 40 40 40 40 26 26 26 40 40 40 40 40 40 40 40 40 40 40 40 40 40 40 40
40 40 40 40 40 40 40 40 40 40 40 40 40 40 40 40 40 40 40 40 40 40 40 40 40 40 40 40 40 40 40 40 40 40 40 40 40 40 40 39 39 39 40 40 40 40 40 40 40 40 40 40 40 40 30 30 30 40 39 39
39 39 39 40 40 40 40 40 40 40 40 40 40 40 40 40 40 40 33 33 35 39 40 40 40 40 40 40 40 40 40 40 40 40 40 40 40 40 40 40 40 40 40 40 40 40 40 40 40 40 40 39 39 39 40 40 39 39 29 29
28 28 40 29 40 26 26 26 36 24 30 30 40 40 40 40 40 40 40 40 39 39 39 40 40 40 40 40 40 40 40 40 40 40 40 40 40 40 40 39 39 39 40 40 40 40 40 40 40 40 40 40 40 40 40 40 40 40 40 40
33 33 32 32 40 30 30 30 30 35 40 40 40 40 40 40 40 40 40 40 39 34 35 35 39 39 40 40 39 39 39 39 39 40 40 40 40 30 30 30 33 36 40 37 36 36 36 37 36 30 24 24 24 22 40 26 40 40 40 40
40
>I6629V002B0ZS7 length=24 xy=0714_1209 region=2 run=R_2014_12_30_12_21_21_
39 39 39 40 40 40 40 40 40 40 40 40 40 34 34 34 34 40 40 40 40 40 40 40
>I6629V002B0ZWJ length=360 xy=0714_1329 region=2 run=R_2014_12_30_12_21_21_
40 40 40 40 40 39 39 39 40 40 40 40 40 38 38 30 30 30 40 40 40 40 40 40 40 39 39 39 40 40 40 39 38 38 38 40 40 39 39 39 40 40 40 40 40 40 40 40 40 40 40 40 40 38 38 26 26 26 26 26
40 40 40 29 40 40 40 40 40 40 40 40 30 30 30 38 32 34 34 34 40 40 40 40 40 40 40 40 40 40 40 39 39 39 40 40 40 40 40 40 40 40 40 40 40 40 40 40 40 40 26 26 26 40 40 40 40 40 40 40
40 40 40 34 34 21 21 20 30 22 36 40 36 36 36 36 36 39 38 40 40 40 40 40 40 40 40 40 40 40 40 40 40 40 38 38 38 40 40 39 39 39 40 40 40 40 40 40 40 40 40 40 40 40 40 40 40 38 28 28
30 30 40 40 38 38 38 40 34 34 34 40 40 40 40 40 40 34 34 34 30 30 30 34 34 34 34 40 40 40 40 40 40 40 37 34 34 40 40 40 40 40 40 40 40 40 39 38 39 40 40 25 25 25 30 34 33 33 25 25
25 25 36 23 36 23 25 25 25 18 34 34 40 40 40 40 40 40 40 40 39 34 34 34 40 40 40 40 40 40 38 38 38 40 38 38 38 38 40 39 39 39 40 40 40 40 40 40 40 40 40 40 40 40 40 40 40 40 40 40
33 33 33 33 40 40 36 36 36 40 40 36 36 30 30 30 34 34 34 30 30 30 32 40 40 40 40 40 40 40 40 40 40 40 34 24 24 24 30 34 36 36 36 40 40 40 40 40 40 34 34 34 33 40 30 40 40 40 40 40
>I6629V002B104H length=24 xy=0726_0415 region=2 run=R_2014_12_30_12_21_21_
40 40 40 40 40 40 40 40 40 40 40 40 40 34 34 34 34 40 40 40 40 39 34 34
>I6629V002B105C length=344 xy=0726_0446 region=2 run=R_2014_12_30_12_21_21_
40 40 40 40 40 39 39 39 40 40 40 40 40 40 40 40 40 40 40 40 40 40 40 40 40 40 40 40 40 40 40 39 39 39 40 40 40 39 39 39 40 40 40 40 40 40 40 40 40 40 40 40 40 40 40 39 39 39 40 40
40 40 40 40 40 40 40 40 40 40 40 40 39 39 39 40 40 40 40 40 40 40 40 40 40 40 40 40 40 40 40 40 40 40 40 40 40 40 40 40 40 39 39 39 40 40 40 40 40 40 40 40 40 40 40 40 40 40 40 40
40 40 40 40 40 40 40 40 40 40 40 40 40 40 40 40 40 40 40 40 40 40 40 40 40 40 40 40 40 40 40 40 40 40 40 40 40 40 40 39 39 39 40 40 40 40 40 40 40 40 40 40 40 40 40 40 40 40 40 39
39 40 40 40 40 40 40 40 40 39 39 40 40 40 40 40 40 40 40 40 40 40 40 40 40 40 40 40 40 40 40 40 40 40 40 40 40 40 40 40 40 40 40 40 40 40 40 40 40 40 40 39 39 39 40 40 40 40 34 34
34 34 40 40 40 39 39 39 39 40 40 40 40 40 40 40 40 40 40 40 39 39 39 40 40 40 40 40 40 40 36 36 37 39 40 40 40 40 40 39 39 39 40 40 39 39 39 40 40 39 39 39 40 40 40 40 40 40 40 40
34 34 34 34 40 40 40 40 40 40 40 40 40 40 40 40 40 40 40 40 40 40 40 40 40 38 36 30 20 17 17 17 20 21 22 11 11 11 11 13 15 15 15 11
>I6629V002B106B length=24 xy=0726_0481 region=2 run=R_2014_12_30_12_21_21_
40 40 40 40 40 40 26 26 26 40 40 40 40 32 33 33 33 40 40 40 40 40 40 40
>I6629V002B1087 length=23 xy=0726_0585 region=2 run=R_2014_12_30_12_21_21_
40 40 40 40 40 40 40 40 40 40 40 40 40 27 27 27 27 27 40 40 40 40 40
>I6629V002B109M length=361 xy=0726_0600 region=2 run=R_2014_12_30_12_21_21_
40 40 40 40 40 39 39 39 40 40 40 40 40 40 40 40 40 40 40 40 40 40 40 40 40 40 40 40 40 40 40 39 39 39 40 40 40 39 39 39 40 40 40 40 40 40 40 40 40 40 40 40 40 40 40 39 39 39 40 40
40 40 40 40 40 40 40 40 40 40 40 40 39 39 39 40 40 40 40 40 40 40 40 40 40 40 40 40 40 40 40 40 40 40 40 40 40 40 40 40 40 39 39 39 40 40 40 40 40 40 40 40 40 40 40 40 40 40 40 40
40 40 40 40 40 40 40 40 40 40 40 40 40 40 40 40 40 40 40 40 40 40 40 40 40 40 40 40 40 40 40 40 40 40 40 40 40 40 40 39 39 39 40 40 40 40 40 40 40 40 40 40 40 40 40 40 40 40 40 40
40 40 40 40 40 40 40 40 40 40 40 40 40 40 40 40 40 40 40 40 40 40 40 40 40 40 40 40 40 40 40 40 40 39 39 39 39 40 40 40 40 40 40 40 40 40 40 40 40 40 40 34 34 34 40 40 40 40 32 32
32 32 40 40 40 39 39 39 40 40 40 40 40 40 40 40 40 40 40 40 38 38 38 40 40 40 40 40 40 40 39 34 30 30 30 40 40 40 40 30 30 30 40 40 40 40 40 40 40 40 40 40 40 40 40 40 40 40 40 40
29 33 33 33 35 39 40 40 40 40 40 40 40 40 40 40 40 40 39 30 30 30 39 40 40 40 40 40 40 40 40 40 40 40 40 40 40 39 34 30 28 28 39 40 40 40 40 40 40 40 34 34 34 34 40 34 40 40 40 40
40
>I6629V002B10FS length=361 xy=0725_3622 region=2 run=R_2014_12_30_12_21_21_
40 40 40 40 40 39 39 39 40 40 40 40 40 40 40 40 40 40 40 40 40 40 40 40 40 40 40 40 40 40 40 39 39 39 40 40 40 38 38 38 40 40 40 40 40 40 40 40 40 40 40 40 40 40 40 39 39 39 40 40
40 40 40 40 40 40 40 40 40 40 40 40 39 39 39 40 40 40 40 40 40 40 40 40 40 40 40 40 40 40 40 40 40 40 40 40 40 40 40 40 40 39 26 26 26 26 30 40 40 40 40 40 40 40 40 40 40 40 40 40
40 40 40 40 40 40 40 40 40 40 40 40 40 40 40 40 40 40 40 40 40 40 40 40 40 40 40 40 40 40 40 40 40 40 40 40 40 40 40 39 39 39 40 40 40 40 40 40 40 40 40 40 40 40 40 40 40 40 40 40
40 40 40 40 40 40 40 40 40 40 40 40 40 40 40 40 40 40 40 40 40 40 40 40 40 40 40 40 40 40 40 40 40 40 40 40 40 40 40 40 40 40 40 40 40 40 40 40 40 40 40 39 39 39 40 40 40 40 33 33
34 34 40 34 39 38 38 39 40 40 40 40 40 40 40 40 40 40 40 40 39 39 39 40 40 40 40 40 40 40 34 34 35 39 40 40 40 40 40 39 39 39 40 40 40 40 40 35 35 34 39 39 39 40 40 40 40 40 40 40
32 32 31 31 39 40 39 39 39 40 40 40 40 40 40 40 40 40 40 39 39 39 40 40 40 39 39 39 39 39 40 40 40 40 39 39 39 40 40 40 40 40 40 40 40 40 40 40 40 39 31 31 34 34 40 40 40 40 40 40
40
>I6629V002B10IX length=24 xy=0725_3735 region=2 run=R_2014_12_30_12_21_21_
40 40 40 40 40 40 40 40 40 40 40 40 40 34 34 34 34 40 40 40 40 40 40 40
>I6629V002B10P2 length=24 xy=0725_3992 region=2 run=R_2014_12_30_12_21_21_
40 40 40 40 40 40 40 40 40 40 40 40 40 34 34 34 34 40 40 40 40 40 40 40
>I6629V002B10PU length=361 xy=0725_3984 region=2 run=R_2014_12_30_12_21_21_
40 40 40 40 40 26 26 26 26 26 40 40 40 40 40 40 40 40 40 40 40 40 40 40 40 40 40 40 40 40 40 39 39 39 40 40 40 39 39 39 40 40 40 40 40 40 40 40 40 34 34 40 19 18 12 12 12 12 14 14
22 22 33 23 40 40 40 40 40 40 40 40 39 39 39 40 40 40 40 40 40 40 40 40 40 40 40 40 40 40 40 40 40 40 40 40 40 40 40 40 40 34 34 34 40 39 39 39 40 40 40 40 40 40 40 40 40 40 40 40
40 40 40 40 40 40 40 40 40 40 40 40 40 40 40 40 40 40 40 40 40 40 40 40 40 40 40 40 40 40 40 40 40 40 40 40 40 40 40 39 39 39 40 40 40 40 40 40 40 40 40 40 40 40 40 40 40 40 40 40
40 40 40 40 40 40 40 40 40 40 40 40 40 40 40 40 40 40 40 40 40 40 40 40 40 40 40 40 40 40 40 40 40 40 40 40 40 40 40 40 40 40 40 40 40 39 39 39 40 40 40 39 39 39 40 40 40 40 32 32
32 32 40 40 39 38 38 39 40 40 40 40 40 40 40 40 40 40 40 40 39 39 39 40 40 40 40 40 40 40 40 40 40 40 40 40 40 40 40 39 39 39 40 40 37 39 39 40 40 40 40 40 40 40 40 40 40 40 40 40
40 30 26 26 30 30 40 40 40 40 40 40 40 40 40 40 40 40 40 39 39 39 39 40 40 40 40 40 40 40 40 40 40 40 40 40 40 40 39 39 34 34 35 40 40 40 40 40 40 40 32 32 34 34 40 34 40 40 40 40
40
>I6629V002B10YA length=22 xy=0726_0192 region=2 run=R_2014_12_30_12_21_21_
40 39 37 35 28 28 28 33 32 31 30 16 16 16 16 27 15 19 19 19 23 29
>I6629V002B10ZE length=24 xy=0726_0232 region=2 run=R_2014_12_30_12_21_21_
40 40 40 40 40 40 40 40 40 40 40 40 40 33 34 34 34 40 40 40 40 40 40 40
>I6629V002B1173 length=371 xy=0726_1841 region=2 run=R_2014_12_30_12_21_21_
27 27 23 23 27 13 13 17 18 18 18 22 22 18 22 17 13 13 13 13 17 18 13 17 13 13 13 13 13 13 18 17 17 13 18 18 18 22 13 17 13 13 13 22 18 18 22 27 31 27 22 22 22 17 12 12 12 12 18 20
16 17 11 12 12 12 13 17 13 14 14 14 14 25 25 33 36 36 36 36 39 38 35 37 37 39 33 33 34 37 39 39 40 40 40 40 40 40 40 40 39 39 39 40 39 40 40 40 40 40 40 37 37 37 40 40 40 40 40 40
40 40 40 40 40 40 40 40 40 40 40 40 40 40 40 37 37 37 40 39 37 31 31 31 39 40 40 40 40 40 40 40 40 40 37 37 37 37 37 37 39 40 40 39 39 39 40 40 40 39 39 39 40 40 40 40 40 40 40 40
40 37 37 37 37 40 40 37 37 37 39 39 40 40 40 40 40 40 40 40 40 40 40 40 40 39 39 40 40 40 40 40 40 40 40 40 40 40 40 40 40 40 40 40 40 40 40 40 40 40 40 40 40 40 40 40 40 40 40 40
40 39 39 39 40 40 40 40 34 34 33 32 39 26 40 39 39 39 40 40 40 40 40 40 40 39 39 39 40 40 39 39 39 40 40 40 40 40 40 40 40 40 40 40 40 40 40 39 39 39 39 36 40 35 30 35 38 38 35 21
21 21 27 31 35 35 35 38 40 40 24 30 30 30 40 40 40 40 40 40 40 40 40 40 40 40 40 35 33 33 39 39 39 35 35 35 35 35 30 30 30 33 33 33 33 33 33 33 33 30 23 23 23 35 35 36 36 36 36 35
31 31 31 31 39 22 39 39 39 39 39
>I6629V002B118F length=365 xy=0726_1853 region=2 run=R_2014_12_30_12_21_21_
38 38 37 38 36 37 34 33 27 24 14 14 17 17 17 14 14 17 25 22 22 27 18 18 18 18 18 18 18 24 18 13 13 13 27 13 17 13 13 13 13 13 13 24 13 17 17 17 24 22 22 23 27 21 25 28 28 23 23 21
25 17 19 20 29 21 22 18 18 18 29 33 30 40 36 33 33 36 40 29 29 29 29 40 40 40 40 40 40 40 40 40 40 40 39 39 39 40 40 40 40 40 40 40 40 40 40 40 40 40 40 40 40 36 36 36 40 32 32 37
37 37 37 38 38 38 38 40 39 39 39 40 40 40 39 39 39 40 40 40 39 29 29 29 29 38 38 40 40 40 40 40 40 40 40 40 39 40 40 40 40 40 38 38 38 38 40 40 40 40 40 40 40 40 39 39 40 40 40 40
40 40 40 40 40 40 40 40 40 40 40 40 40 40 40 39 33 33 33 33 40 40 39 33 28 28 28 37 37 29 28 28 28 35 40 40 40 40 40 40 40 40 40 40 40 33 32 32 40 40 40 40 40 40 38 38 38 38 40 40
40 34 34 31 31 40 32 40 32 32 32 32 22 22 20 22 35 34 33 34 36 38 38 28 30 30 30 38 38 40 40 40 40 40 40 40 40 40 39 39 39 40 39 39 39 40 40 40 40 39 38 38 38 35 37 40 38 38 38 33
35 35 32 32 32 32 20 20 22 28 39 40 40 40 40 39 39 39 40 40 40 40 40 40 40 40 40 40 39 39 39 39 39 39 39 39 39 39 39 39 39 39 39 40 40 40 40 40 39 39 39 39 39 39 34 34 33 26 20 13
20 20 39 39 37
>I6629V002B119L length=360 xy=0726_1895 region=2 run=R_2014_12_30_12_21_21_
40 40 40 40 40 28 28 28 28 28 40 40 40 40 40 40 40 40 40 40 40 40 38 38 38 38 38 40 40 40 40 34 34 34 40 40 40 39 39 39 40 40 40 40 40 40 40 40 40 40 40 40 40 40 40 40 38 38 38 38
40 40 40 40 40 22 22 22 22 22 40 22 20 20 20 40 36 33 33 22 19 19 19 24 37 33 19 19 12 14 14 14 14 22 22 36 36 39 38 38 40 40 40 40 40 40 40 40 40 40 40 40 40 40 40 40 40 40 40 40
40 40 40 40 40 40 40 40 40 40 40 40 40 40 40 40 40 40 40 40 40 40 40 40 40 40 40 40 40 40 40 40 40 40 40 40 40 40 40 40 30 30 30 38 38 40 40 40 40 40 40 40 40 40 40 40 40 40 40 33
33 34 34 40 40 39 39 39 40 40 40 40 34 33 34 40 40 40 40 40 40 40 40 40 34 34 34 40 40 40 34 34 34 40 40 40 40 40 40 40 40 40 40 40 40 40 40 40 40 40 40 40 39 39 39 40 40 40 40 33
29 29 29 34 22 34 25 25 25 40 28 34 34 40 40 40 40 40 40 40 40 39 39 38 34 34 34 40 40 40 40 40 40 40 40 40 40 40 40 40 36 25 25 24 34 22 30 30 30 30 30 36 32 28 30 28 28 37 33 25
15 12 12 12 12 12 20 24 28 28 28 28 26 31 36 40 40 40 40 40 38 38 38 38 38 40 40 40 40 40 40 40 38 26 30 30 24 24 24 34 34 34 33 38 38 40 36 26 24 23 23 25 25 24 12 24 36 36 36 32
>I6629V002B119Y length=361 xy=0726_1908 region=2 run=R_2014_12_30_12_21_21_
40 40 40 40 40 39 39 39 40 40 40 40 40 40 40 40 40 40 40 40 40 40 40 40 40 40 40 40 40 40 40 39 39 39 40 40 40 39 39 39 40 40 40 40 40 40 40 40 40 40 40 40 40 40 40 39 39 39 40 40
40 40 40 40 40 40 40 40 40 40 40 40 39 39 39 40 40 40 40 40 40 40 40 40 40 40 40 40 40 40 40 40 40 40 40 40 40 40 40 40 40 39 39 39 40 40 40 40 40 40 40 40 40 40 40 40 40 40 40 40
40 40 40 40 40 40 40 40 40 40 40 40 40 40 40 40 40 40 40 40 40 40 40 40 40 40 40 40 40 40 40 40 40 40 40 40 40 40 40 39 39 39 40 40 40 40 40 40 40 40 40 40 40 40 40 40 40 40 40 40
40 40 40 40 40 40 40 40 40 40 40 40 40 40 40 40 40 40 40 40 40 40 40 40 40 40 40 40 40 40 40 40 40 40 40 40 40 40 40 40 40 40 40 40 40 40 40 40 40 40 40 39 39 39 40 40 40 40 34 34
34 34 40 40 40 39 39 39 40 40 40 40 40 40 40 40 40 40 40 40 39 39 39 40 40 40 40 40 40 40 40 40 40 40 40 40 40 40 40 39 39 39 40 40 40 40 40 40 40 40 40 40 40 40 40 40 40 40 40 40
34 34 34 33 40 39 39 39 40 40 40 40 40 40 40 40 40 40 40 40 40 40 40 40 40 40 40 40 40 40 40 40 39 39 39 39 40 40 40 40 40 40 40 39 39 39 40 40 39 39 26 26 26 26 40 34 40 40 40 40
40
>I6629V002B11CK length=362 xy=0726_0706 region=2 run=R_2014_12_30_12_21_21_
38 38 38 40 38 21 20 21 29 40 40 39 36 29 29 29 38 38 40 40 40 40 40 40 40 40 30 30 25 24 25 35 35 33 35 34 35 20 20 20 38 40 35 34 34 38 36 32 29 28 28 29 27 27 28 32 38 37 37 40
40 40 40 40 40 40 40 40 40 40 40 40 37 36 35 38 23 23 23 23 21 21 21 17 29 32 32 32 32 32 32 33 35 37 40 40 40 40 40 35 34 34 40 40 40 39 39 39 40 40 40 40 40 38 38 38 40 40 40 40
40 40 40 40 40 40 40 40 40 40 40 40 40 40 40 40 40 40 38 38 38 38 40 40 40 40 40 40 40 40 40 40 40 40 40 40 40 40 40 39 39 39 40 40 40 40 40 40 40 40 40 40 40 38 38 38 38 40 40 40
33 33 33 40 33 33 33 38 40 40 40 40 39 38 38 40 40 40 40 40 29 29 21 21 21 23 33 36 36 40 40 40 35 37 37 38 40 38 38 38 38 39 38 37 38 38 33 33 33 38 40 33 33 31 36 38 36 33 23 23
24 24 24 21 35 33 33 33 32 26 38 40 40 40 40 40 40 40 40 40 39 39 39 40 40 40 40 40 40 40 33 33 29 28 29 35 35 35 40 37 36 36 40 40 26 29 29 29 40 40 40 40 35 29 31 29 29 31 30 30
16 16 13 13 16 28 13 36 36 38 27 27 27 33 33 33 40 40 38 40 35 40 40 38 40 40 38 40 40 40 40 40 40 36 37 34 38 35 40 38 35 22 22 22 33 38 38 40 39 39 40 33 34 34 33 40 30 40 40 40
40 39
>I6629V002B11CO length=362 xy=0726_0710 region=2 run=R_2014_12_30_12_21_21_
40 40 40 40 40 39 39 39 40 40 40 40 40 40 40 40 40 40 38 33 33 36 38 40 30 30 30 30 40 40 40 39 39 39 40 40 40 39 39 39 40 40 40 40 40 40 40 40 40 40 40 30 31 28 29 29 29 39 40 40
40 38 37 35 38 36 38 40 40 40 32 28 20 21 21 25 31 31 33 31 37 37 37 31 40 40 40 40 40 40 40 26 26 26 40 40 40 40 40 40 40 40 40 40 40 40 40 40 40 40 40 40 40 40 40 40 40 40 40 40
40 40 40 38 39 33 33 20 20 16 17 11 11 11 11 11 11 12 22 25 25 24 28 28 33 40 40 40 40 40 40 40 40 40 40 40 40 40 40 40 39 39 39 40 40 40 40 40 40 38 38 38 37 40 40 40 28 27 28 26
26 32 32 33 33 21 21 22 27 35 33 33 33 21 23 23 34 36 38 36 36 33 25 28 28 29 37 40 40 40 40 38 38 38 40 40 40 40 40 40 40 40 38 38 38 40 40 40 40 35 32 33 27 27 27 32 23 23 23 23
24 22 24 35 23 35 33 33 33 29 22 25 25 40 40 40 40 40 40 40 40 39 39 39 40 40 40 38 38 38 40 40 40 40 39 40 33 33 33 40 39 29 29 20 38 34 40 40 40 40 40 40 40 39 38 38 32 32 30 27
27 16 16 16 14 17 28 19 19 19 25 23 32 35 32 32 35 36 38 38 33 23 23 23 23 32 35 39 38 38 38 40 40 40 40 40 40 32 33 33 32 40 40 40 40 40 38 32 26 26 27 31 32 34 34 40 40 40 40 40
39 39
>I6629V002B11FB length=360 xy=0726_0805 region=2 run=R_2014_12_30_12_21_21_
40 40 40 40 40 39 39 39 40 40 40 40 40 40 40 40 40 40 40 40 40 40 40 40 40 40 40 40 40 40 40 39 39 39 40 40 40 39 39 39 40 40 40 40 40 40 40 40 40 40 40 40 40 40 40 40 40 40 40 40
40 40 40 40 40 40 40 40 40 40 40 40 39 39 39 40 34 34 33 33 39 39 39 40 40 40 40 40 40 40 40 39 39 39 40 40 40 40 40 40 40 39 39 39 40 40 40 40 40 40 40 40 40 40 39 39 39 40 40 40
40 40 40 40 40 40 40 40 40 40 40 22 22 22 22 21 21 40 40 27 40 40 40 40 39 39 39 40 40 40 40 40 40 40 40 40 40 40 40 39 39 39 40 40 40 40 40 40 40 40 40 40 40 40 40 40 40 40 40 40
40 40 40 40 40 40 40 40 40 40 40 40 40 40 40 40 40 40 40 40 30 30 30 29 29 40 39 39 39 40 40 40 40 40 40 40 40 40 40 40 40 40 39 39 39 39 40 40 40 40 40 39 39 39 40 40 40 40 33 34
34 34 40 40 40 39 39 39 40 40 40 40 40 40 40 40 40 40 40 40 39 39 39 40 40 40 40 40 40 40 40 40 39 39 39 30 30 30 35 39 39 37 40 40 40 40 39 39 39 39 39 39 40 40 40 40 40 40 40 40
39 39 39 40 40 34 34 34 34 39 39 40 40 40 40 40 40 40 40 34 34 35 40 40 40 40 40 40 40 40 40 40 39 39 39 40 40 40 40 40 40 40 40 40 40 40 40 40 40 34 34 34 32 39 29 39 39 40 40 40
>I6629V002B11FJ length=363 xy=0726_0813 region=2 run=R_2014_12_30_12_21_21_
25 24 21 35 31 14 14 19 19 27 24 24 24 24 14 14 14 14 24 23 27 29 19 19 19 19 19 21 27 31 30 30 27 27 30 24 31 26 26 26 25 24 22 22 22 24 22 25 27 22 18 19 24 18 17 23 25 19 19 19
23 19 26 26 18 16 18 30 36 38 38 38 38 35 25 25 26 40 40 40 40 40 40 40 40 40 40 40 40 40 40 40 40 40 40 40 40 40 40 40 40 40 40 39 33 33 33 33 40 40 40 40 40 40 40 40 40 40 40 40
40 40 40 40 40 40 40 40 40 40 40 40 40 40 40 40 40 40 40 40 40 40 40 40 40 40 40 40 40 40 40 40 40 40 40 40 40 40 40 40 40 39 39 39 40 40 40 40 40 40 40 40 40 40 40 40 40 40 40 40
40 40 40 40 40 40 40 40 40 40 40 40 40 40 40 40 40 40 40 40 40 40 40 33 33 33 33 40 40 40 40 40 40 40 40 40 40 40 40 40 40 40 40 38 38 38 38 40 40 40 40 40 40 39 39 39 40 40 40 40
34 34 34 34 40 33 40 39 39 39 40 40 40 40 40 40 40 40 40 40 40 40 39 39 39 40 40 40 40 40 40 40 40 40 40 40 40 40 40 40 40 39 39 39 40 40 40 40 40 40 40 40 40 37 38 38 38 38 40 38
38 38 33 33 31 33 40 40 40 40 40 38 38 38 40 40 40 40 40 40 37 35 32 32 32 32 36 40 35 31 17 17 17 37 39 39 39 39 39 40 39 39 29 29 29 39 40 39 39 39 39 35 31 31 31 31 35 21 35 36
35 31 31
>I6629V002B11TQ length=24 xy=0726_1324 region=2 run=R_2014_12_30_12_21_21_
40 40 40 40 40 40 40 40 40 40 40 40 40 34 34 34 34 40 40 40 40 40 40 40
>I6629V002B11VS length=24 xy=0726_1398 region=2 run=R_2014_12_30_12_21_21_
40 40 40 40 40 40 40 40 40 40 40 40 40 31 31 31 31 40 40 40 40 40 40 40
>I6629V002B11XC length=361 xy=0726_1454 region=2 run=R_2014_12_30_12_21_21_
40 40 40 40 40 39 39 39 40 40 40 40 40 40 40 40 40 40 40 40 40 40 40 40 40 40 40 40 40 40 40 39 39 39 40 40 40 39 39 39 40 40 40 40 40 40 40 40 40 40 40 40 40 40 40 39 39 39 40 40
40 40 40 40 40 40 40 40 40 40 40 40 39 39 39 40 40 40 40 40 40 40 40 40 40 40 40 40 40 40 40 40 40 40 40 40 40 40 40 40 40 39 39 39 40 40 40 40 40 40 40 40 40 40 40 40 40 40 40 40
40 40 40 40 40 40 40 40 40 40 40 30 30 30 39 40 40 40 40 40 40 40 40 40 40 40 40 40 40 40 40 40 40 40 40 40 40 40 40 40 40 40 40 40 40 40 40 40 40 40 40 40 40 40 40 40 40 40 40 40
40 40 40 40 40 40 40 40 40 40 40 40 40 40 40 40 40 40 40 40 40 40 40 40 40 40 40 40 40 40 40 40 40 40 40 40 40 40 40 40 40 40 40 40 40 40 40 40 40 40 40 39 39 39 40 40 40 40 34 34
34 34 40 40 40 39 39 39 40 40 40 40 40 40 40 40 40 40 40 40 39 39 39 40 40 40 40 40 40 40 40 40 40 40 40 40 40 40 40 39 39 39 40 40 40 40 40 40 40 40 40 40 40 40 40 40 40 40 40 40
34 34 34 33 40 40 40 40 40 40 40 40 40 40 40 40 40 40 40 40 40 40 40 40 40 40 40 40 40 40 40 40 40 40 40 40 40 40 40 40 40 40 40 40 40 40 40 40 40 40 34 34 34 34 40 40 40 40 40 40
40
>I6629V002B120N length=361 xy=0726_2869 region=2 run=R_2014_12_30_12_21_21_
40 40 40 40 40 39 39 39 40 40 40 40 40 40 40 40 40 40 40 40 40 40 40 40 40 40 40 40 40 40 40 39 39 39 40 40 40 39 39 39 40 40 40 40 40 40 40 40 40 40 40 40 40 40 40 39 39 39 40 40
40 40 40 40 40 40 40 40 40 40 40 40 39 39 39 40 40 40 40 40 40 40 40 40 40 40 40 40 40 40 40 40 40 40 40 40 40 40 40 40 40 39 39 39 40 40 40 40 40 40 40 40 40 40 40 40 40 40 40 40
40 40 40 40 40 40 40 40 40 40 40 40 40 40 40 40 40 40 40 40 40 40 40 40 40 40 40 40 40 40 40 40 40 40 40 40 40 40 40 39 39 39 40 40 40 40 40 40 40 40 40 40 40 40 40 40 40 40 40 40
40 40 40 40 40 40 40 40 40 40 40 40 40 40 40 40 40 40 40 40 40 40 40 40 40 40 40 40 40 40 40 40 40 40 40 40 40 40 40 40 40 40 40 40 40 40 40 40 40 40 40 39 39 39 40 40 40 40 31 31
31 31 40 40 40 39 39 39 40 40 40 40 40 40 40 40 40 40 40 40 39 39 39 40 40 40 40 40 40 40 40 40 40 40 40 40 40 40 40 39 39 39 40 40 40 40 40 40 40 40 40 40 40 40 40 39 39 39 40 40
34 34 33 32 40 40 40 40 40 40 40 40 40 40 40 40 40 40 40 39 39 39 40 40 40 40 40 40 40 39 39 39 39 40 40 40 40 34 26 26 22 28 28 40 40 40 40 40 40 40 34 34 34 33 35 16 30 30 40 40
40
>I6629V002B120Y length=361 xy=0726_2880 region=2 run=R_2014_12_30_12_21_21_
38 40 40 39 28 21 21 21 24 30 39 39 38 38 38 33 34 35 35 35 35 35 32 32 32 32 35 37 35 39 40 36 36 36 40 40 40 33 33 33 33 40 40 40 40 40 35 35 35 40 40 37 37 37 37 24 24 24 37 34
38 38 37 36 36 36 36 30 30 30 35 26 18 18 18 29 29 34 38 36 36 38 36 32 34 33 39 40 40 40 40 40 40 38 33 33 33 33 40 40 40 39 39 39 40 40 40 40 40 40 40 40 40 40 40 40 40 40 40 38
33 33 33 38 40 40 40 39 39 40 39 33 33 33 38 40 40 40 38 38 38 38 38 38 40 40 40 40 40 40 39 39 40 39 39 33 33 33 40 39 39 39 40 40 40 40 40 40 40 38 33 26 24 24 24 28 40 37 35 35
37 37 38 39 39 40 40 40 37 37 37 37 37 37 40 39 39 40 37 33 33 33 33 40 40 40 39 33 33 33 40 40 40 39 40 40 40 40 40 40 40 40 40 40 40 40 40 40 40 40 40 39 39 39 32 32 32 40 30 30
30 30 37 25 32 32 32 39 39 35 39 38 37 37 37 39 40 35 35 35 33 33 30 33 34 26 26 26 25 26 34 29 30 27 32 31 31 29 26 26 26 26 23 25 19 26 26 26 21 20 20 35 32 25 28 28 28 25 23 20
14 14 14 14 23 25 18 20 20 32 34 33 36 38 35 35 35 40 40 40 25 25 28 32 35 37 35 38 36 34 26 24 26 29 20 20 20 20 20 26 23 23 34 36 36 36 33 33 33 34 32 33 34 34 39 40 39 39 39 39
39
>I6629V002B121W length=361 xy=0726_2914 region=2 run=R_2014_12_30_12_21_21_
40 40 40 40 40 28 28 30 30 30 40 40 40 40 40 40 40 40 40 40 40 40 40 40 40 40 40 40 40 40 40 39 39 39 40 40 40 39 39 39 40 40 40 40 40 40 40 40 40 40 40 40 40 40 40 39 39 39 40 40
40 40 40 40 40 40 40 40 40 40 40 40 39 39 39 40 39 39 39 34 34 34 34 40 40 40 40 40 40 40 40 40 39 39 39 39 40 40 40 40 40 39 39 39 40 40 40 40 40 40 40 40 40 40 40 40 40 40 40 40
40 40 40 40 40 40 40 40 40 40 40 40 40 40 40 40 40 40 40 40 40 40 40 40 40 40 40 40 40 40 40 40 40 40 40 40 40 40 40 39 39 39 40 40 40 40 40 40 40 40 40 40 40 40 40 40 40 40 40 40
40 40 40 40 40 40 40 40 40 40 40 40 40 40 40 40 40 40 40 40 40 40 40 40 40 40 40 40 40 40 40 40 40 40 40 40 40 40 40 40 40 40 40 40 40 40 40 40 40 40 40 39 39 39 40 40 40 40 34 34
34 34 40 40 40 39 39 39 40 40 40 40 40 40 40 40 40 40 40 40 39 39 39 40 40 40 40 40 40 40 40 40 40 40 40 40 40 40 40 39 39 39 40 40 40 40 40 40 40 40 40 40 40 40 40 40 40 40 40 40
40 39 39 39 40 40 39 39 39 40 40 40 40 40 40 40 39 39 39 39 34 34 40 40 40 40 40 40 40 40 40 40 40 40 40 40 40 40 40 40 40 40 40 40 40 40 40 40 40 40 31 31 31 31 39 29 39 40 40 40
40
>I6629V002B122E length=361 xy=0726_2932 region=2 run=R_2014_12_30_12_21_21_
40 40 40 40 40 39 39 39 40 40 40 40 40 40 40 40 40 40 40 40 40 40 40 40 40 40 40 40 40 40 40 39 39 39 40 40 40 39 39 39 40 40 40 40 40 40 40 40 40 40 40 40 40 40 40 26 26 26 40 40
40 40 40 40 40 40 40 40 40 40 40 40 39 39 39 40 40 40 40 40 40 40 40 40 40 40 40 40 40 40 40 40 40 40 40 40 40 40 40 40 40 39 39 39 40 40 40 40 40 40 40 40 40 40 40 40 40 40 40 40
40 40 40 40 40 40 40 40 40 40 39 39 39 40 40 40 40 40 40 40 40 40 40 40 40 40 40 40 40 40 40 40 40 40 40 40 40 40 40 39 39 39 40 40 40 40 40 40 40 40 40 40 40 40 40 40 40 40 40 40
40 40 40 40 40 40 40 40 40 40 40 40 40 40 40 40 40 40 40 40 40 40 40 40 40 40 40 40 40 40 40 40 40 40 40 40 40 40 40 40 40 40 40 40 40 40 40 40 40 40 40 39 39 39 40 40 40 40 34 34
34 34 40 40 40 39 39 39 40 40 40 40 40 40 40 40 40 40 40 40 34 30 30 30 39 40 40 40 40 40 40 40 40 40 40 40 40 40 40 39 39 39 40 40 40 40 40 40 40 40 40 40 40 40 40 40 40 40 40 40
33 33 33 33 40 40 39 39 39 40 40 40 40 40 40 40 40 40 39 35 34 34 35 39 40 40 40 40 40 40 40 40 40 40 40 39 39 39 39 39 40 40 40 40 40 40 40 40 40 40 33 33 34 34 40 40 40 40 40 40
40
>I6629V002B122V length=360 xy=0726_2949 region=2 run=R_2014_12_30_12_21_21_
40 40 40 40 40 39 39 39 40 40 40 40 40 40 40 40 40 40 40 40 40 40 40 40 40 40 40 40 40 40 40 39 39 39 40 40 40 39 39 39 40 40 40 40 40 40 40 40 40 40 40 40 40 40 34 34 34 34 40 40
40 40 40 40 40 40 40 40 40 40 40 40 39 39 39 40 34 34 34 34 39 39 39 40 40 40 40 40 40 40 40 39 39 39 40 40 40 40 40 40 40 39 39 39 40 40 40 40 40 40 40 40 40 40 40 40 40 40 40 40
40 40 40 40 40 40 40 40 40 40 35 21 21 21 21 21 39 40 40 40 40 40 40 40 40 40 40 40 40 40 40 40 40 40 40 40 40 40 40 39 39 39 40 40 40 40 40 40 40 40 40 40 40 40 40 40 40 40 40 40
40 40 40 40 34 34 35 40 40 40 40 40 40 40 40 40 40 40 40 40 40 34 34 34 33 40 39 39 39 40 40 40 40 40 40 40 40 40 40 40 40 40 40 40 40 40 40 40 40 40 40 39 39 39 40 40 40 39 33 33
33 33 39 29 40 39 39 39 40 40 40 40 40 40 40 40 40 40 40 40 39 39 39 40 40 40 40 40 40 40 40 40 40 40 40 39 39 39 40 39 39 39 40 40 37 39 39 40 40 40 40 40 40 40 40 34 34 35 35 35
30 30 30 39 39 39 40 40 40 40 40 40 40 40 40 40 40 30 26 26 26 26 26 40 40 40 40 40 40 40 40 40 40 40 40 40 40 39 39 39 40 40 30 30 30 40 40 33 34 26 26 26 26 40 30 40 40 40 40 40
>I6629V002B1245 length=24 xy=0726_3031 region=2 run=R_2014_12_30_12_21_21_
40 40 40 40 40 40 40 40 40 40 40 40 40 34 34 34 34 40 40 40 40 40 40 40
>I6629V002B124F length=343 xy=0726_3005 region=2 run=R_2014_12_30_12_21_21_
40 40 40 40 40 39 39 39 40 40 40 40 40 40 40 40 40 40 40 40 40 40 39 39 39 39 39 39 39 39 39 26 26 26 39 39 39 39 39 39 39 39 39 39 39 39 39 39 39 39 39 39 39 39 39 39 39 39 39 39
39 39 39 39 39 39 39 39 39 39 39 39 39 39 39 39 39 39 39 39 39 39 39 39 39 39 39 39 39 39 39 39 39 39 39 39 39 39 39 39 39 39 39 39 39 39 39 39 39 39 39 39 39 39 39 39 39 39 39 39
39 39 39 39 39 39 39 39 39 39 39 39 39 39 39 39 39 39 39 39 39 39 39 39 39 39 39 39 39 39 39 39 39 39 39 39 39 39 39 39 39 39 39 39 39 39 39 39 39 39 39 39 39 39 39 39 39 39 39 39
39 39 39 39 39 39 39 39 39 39 39 39 39 39 39 39 39 39 39 39 39 39 39 39 39 39 39 39 39 39 39 39 39 39 39 39 39 39 39 39 39 39 39 36 36 36 35 39 39 39 39 39 39 39 39 39 39 39 32 32
32 32 39 24 39 39 39 39 35 22 26 26 39 39 39 39 39 39 39 39 39 39 39 39 39 39 39 39 39 39 39 31 31 31 39 39 39 31 31 31 26 26 24 39 39 39 39 39 39 39 39 39 39 39 39 39 39 39 33 33
28 33 32 24 36 36 38 38 36 36 36 33 29 29 20 20 18 23 23 20 20 16 18 16 16 12 12 12 11 11 11 15 15 11 11 11 15 23 23 29 28 17 18
>I6629V002B12AD length=361 xy=0726_1923 region=2 run=R_2014_12_30_12_21_21_
40 40 40 40 40 39 39 39 40 40 40 40 40 40 40 40 40 40 40 40 40 40 40 40 40 40 40 40 40 40 40 39 39 39 40 40 40 39 39 39 40 40 40 40 40 40 40 40 40 40 40 40 40 40 40 38 38 38 40 40
40 40 40 40 40 40 40 40 40 40 40 40 39 39 39 40 40 40 40 40 40 40 40 40 40 40 40 40 40 40 40 40 40 40 40 40 40 40 40 40 40 39 39 39 40 40 40 40 40 40 40 40 40 40 40 40 40 40 40 40
40 40 40 40 40 40 40 40 40 40 40 40 40 40 40 40 40 40 40 40 40 40 40 40 40 40 40 40 40 40 40 40 40 40 40 40 40 40 39 30 30 30 39 39 40 40 40 40 40 40 40 39 39 39 40 40 40 40 40 40
40 40 40 40 39 39 39 40 40 40 40 40 40 40 40 40 40 40 39 39 39 40 40 40 40 40 40 40 40 40 40 40 40 40 39 34 34 35 40 40 40 35 35 35 35 39 40 40 40 40 40 39 39 39 40 40 39 39 31 31
31 31 40 40 40 39 39 39 40 40 40 40 40 40 40 40 40 40 40 40 39 39 39 40 40 40 40 40 40 40 40 40 40 40 40 40 40 40 40 39 39 39 40 40 28 35 35 35 39 40 40 40 40 40 40 34 34 34 36 36
34 34 34 34 36 33 32 32 36 36 36 40 40 40 39 39 39 40 40 39 39 39 40 40 40 40 40 40 40 40 40 40 40 39 35 34 34 40 39 35 28 28 28 36 40 40 40 39 39 39 31 33 33 33 40 30 40 40 40 40
40
>I6629V002B12DD length=24 xy=0726_2031 region=2 run=R_2014_12_30_12_21_21_
40 40 40 40 40 40 40 40 40 40 40 40 40 34 34 34 34 40 40 40 40 40 40 40
>I6629V002B12EF length=361 xy=0726_2069 region=2 run=R_2014_12_30_12_21_21_
40 40 40 40 40 39 39 39 40 40 40 40 40 40 40 40 40 40 40 40 40 40 40 40 40 40 40 40 40 40 40 39 39 39 40 40 40 39 39 39 40 40 40 40 40 40 40 40 40 40 40 40 40 40 40 26 26 26 40 40
40 40 40 40 40 40 40 40 40 40 40 40 39 39 39 40 40 40 40 40 40 40 40 40 40 40 40 40 40 40 40 40 40 40 40 40 40 40 40 40 40 39 39 39 40 40 40 40 40 40 40 40 40 40 40 40 40 40 40 40
40 40 40 40 40 40 40 40 40 40 40 40 40 40 40 40 40 40 40 40 40 40 40 40 40 39 39 39 40 40 40 40 40 40 40 40 40 40 40 39 39 39 40 40 40 39 39 39 40 40 40 40 40 40 39 39 39 40 40 40
40 40 40 40 40 40 40 40 40 40 40 40 40 40 40 40 40 40 40 40 40 40 40 40 40 40 40 40 40 40 40 39 39 39 40 40 40 40 40 40 40 40 40 40 40 40 40 40 40 40 40 39 39 39 40 40 40 40 34 34
34 34 40 40 40 39 38 38 39 40 40 40 40 40 40 40 40 40 40 40 30 30 30 39 39 40 40 40 40 40 40 40 40 40 40 40 40 40 40 39 39 39 40 40 40 40 40 40 40 40 40 40 40 40 40 40 40 40 40 40
34 34 34 34 40 40 40 40 40 40 40 40 40 40 40 40 40 40 39 35 34 34 35 40 40 40 40 40 40 40 40 40 40 40 40 40 40 34 26 24 21 21 22 40 40 40 39 39 39 40 34 34 34 32 39 23 35 35 40 40
40
>I6629V002B12IS length=361 xy=0726_2226 region=2 run=R_2014_12_30_12_21_21_
40 40 40 40 40 39 39 39 40 40 40 40 40 40 40 40 40 40 40 40 40 40 40 40 40 40 40 40 40 40 40 39 39 39 40 40 40 39 39 39 40 40 40 40 40 40 40 40 40 40 40 40 40 40 40 40 40 40 40 40
40 40 40 40 40 40 40 40 40 40 40 40 39 39 39 40 26 26 26 26 39 39 39 40 40 40 40 40 40 40 40 38 38 38 40 40 40 40 40 40 40 40 40 40 40 39 39 39 40 40 40 40 40 40 40 40 40 40 40 40
40 40 40 40 40 40 40 40 40 40 40 26 26 26 26 24 24 40 40 40 40 40 40 40 40 40 40 40 40 40 40 40 40 40 40 40 40 40 34 34 34 34 40 40 40 40 40 40 40 40 40 40 40 40 40 40 40 40 40 40
40 40 40 40 40 40 40 40 40 40 40 40 40 40 40 40 40 40 33 33 18 16 16 16 16 33 33 36 38 38 30 34 34 40 40 40 40 40 40 40 40 40 40 40 40 40 40 40 40 40 40 39 39 39 40 40 40 40 32 32
31 31 39 40 40 39 39 39 40 40 40 40 40 40 40 40 40 40 40 40 39 39 39 40 40 40 40 40 40 40 40 40 40 40 40 40 40 40 40 39 39 39 40 40 40 40 40 40 40 40 40 39 39 39 40 40 40 40 40 40
40 40 40 40 39 34 34 34 34 40 40 40 40 40 40 40 40 40 40 40 40 40 40 40 40 40 40 35 35 30 30 30 40 40 40 40 40 26 26 26 28 36 34 30 28 28 36 37 36 36 26 26 26 25 30 16 30 36 40 40
40
>I6629V002B12KL length=361 xy=0726_2291 region=2 run=R_2014_12_30_12_21_21_
40 40 40 40 40 39 39 39 40 40 40 40 40 40 40 40 40 40 40 40 40 40 40 40 40 39 39 39 40 40 40 39 39 39 40 40 40 38 38 38 40 40 40 40 40 40 40 40 40 40 40 40 40 40 40 29 30 30 30 30
40 40 40 40 40 40 40 40 40 40 40 40 39 39 39 40 33 33 33 33 40 40 40 40 40 40 40 40 40 40 40 39 39 39 40 40 40 40 40 40 40 40 40 40 40 40 40 40 40 40 39 39 39 40 40 40 40 40 40 40
40 40 40 40 40 39 39 39 40 40 40 40 40 40 40 34 34 35 40 40 40 40 40 40 40 40 40 40 40 40 40 40 40 40 40 40 40 40 40 39 39 39 40 40 40 40 39 39 39 40 40 40 40 40 40 40 40 35 33 33
39 39 39 40 40 40 40 40 40 40 40 40 40 40 40 40 40 40 40 40 40 40 40 40 40 40 40 40 40 40 40 40 40 39 39 39 39 40 40 40 40 40 40 40 40 40 40 40 40 40 40 39 39 39 40 40 40 40 33 34
34 34 40 40 40 39 39 39 39 28 34 34 39 40 40 40 40 40 40 40 39 38 38 39 40 40 40 40 40 40 39 39 39 39 40 40 40 40 40 39 39 39 40 40 40 40 40 40 40 40 40 40 40 40 40 40 40 40 40 40
34 34 34 34 40 40 39 38 38 39 40 40 40 40 39 39 39 39 39 34 39 39 40 40 39 39 39 40 40 40 40 40 40 40 40 40 40 40 40 40 40 40 40 40 40 40 39 28 28 30 33 31 33 33 40 34 40 40 40 40
40
>I6629V002B12LD length=24 xy=0726_2319 region=2 run=R_2014_12_30_12_21_21_
40 34 36 37 36 34 39 38 36 40 32 32 36 31 31 31 31 40 29 36 40 40 40 36
>I6629V002B12ME length=361 xy=0726_2356 region=2 run=R_2014_12_30_12_21_21_
40 40 40 40 40 39 39 39 40 40 40 40 40 40 40 40 40 40 40 40 40 40 40 40 40 39 39 39 40 40 40 39 39 39 40 40 40 39 39 39 40 40 40 40 40 40 40 40 40 40 40 40 40 40 40 27 27 27 26 26
39 39 40 40 40 40 40 40 40 40 40 40 39 39 39 40 34 34 34 34 40 40 40 40 40 40 40 40 40 40 40 39 39 39 40 40 40 40 40 40 39 39 39 40 40 40 40 40 40 40 39 39 39 40 40 40 40 40 40 40
40 40 40 40 40 39 39 39 40 40 40 40 40 40 40 40 40 40 40 40 40 40 40 40 40 40 40 40 40 40 40 40 40 40 40 40 40 40 40 39 39 39 40 40 40 40 40 40 40 40 40 40 40 40 40 40 40 40 40 40
40 40 40 40 40 40 40 40 40 40 40 40 40 40 40 40 40 40 40 40 40 40 40 40 40 40 40 40 40 40 40 40 40 40 40 40 40 40 40 40 40 40 40 40 40 40 40 40 40 40 40 39 39 39 40 40 40 40 34 34
34 34 40 40 39 38 38 39 40 40 40 40 40 40 40 40 40 40 40 40 39 39 39 40 40 40 40 40 40 40 40 39 39 39 39 40 40 40 40 39 39 39 40 40 40 40 40 40 40 40 40 40 40 39 39 39 39 40 40 40
34 34 34 34 40 40 40 40 40 40 40 39 39 39 39 39 37 40 40 40 40 40 40 40 40 40 40 40 40 40 40 40 40 40 35 35 35 39 39 39 40 40 40 40 40 40 40 40 40 40 34 34 34 34 40 40 40 40 40 40
40
>I6629V002B12N7 length=361 xy=0726_2421 region=2 run=R_2014_12_30_12_21_21_
36 36 40 40 40 34 39 39 40 40 40 40 40 40 40 40 38 38 36 33 33 40 40 40 34 34 34 34 40 40 40 35 35 37 40 40 40 39 38 34 34 34 40 40 40 40 40 40 40 40 40 40 40 40 34 30 30 30 34 32
38 40 40 40 40 40 40 40 40 40 40 40 39 39 39 40 40 40 40 40 40 40 40 40 40 40 40 40 40 40 40 40 36 36 34 34 34 36 38 30 30 30 30 29 36 40 36 36 36 40 40 38 38 38 38 40 40 40 40 40
40 40 40 40 40 40 40 40 40 40 40 40 40 40 40 40 40 40 40 40 40 40 40 40 40 40 40 38 38 38 40 40 40 40 40 40 40 40 40 39 39 39 40 40 40 40 40 40 40 40 40 40 40 40 40 30 30 26 26 25
38 40 40 40 40 40 40 40 40 40 40 40 40 38 38 38 38 40 40 40 38 38 38 38 40 40 40 40 40 40 38 38 38 40 40 38 38 38 40 40 40 40 40 40 40 40 40 40 40 40 40 38 38 38 40 40 40 40 28 29
28 28 40 30 34 23 23 23 30 28 40 40 40 40 40 40 34 34 34 34 39 39 39 38 34 34 34 40 40 40 38 36 36 27 26 25 25 25 38 39 39 36 40 40 34 40 40 38 36 30 25 23 22 24 31 31 25 25 23 19
22 17 17 17 24 31 29 31 31 38 35 36 36 30 30 30 34 39 39 32 28 28 38 32 34 34 38 40 40 40 40 40 34 34 34 40 40 40 30 30 26 26 33 40 38 38 34 33 33 40 32 32 34 32 38 22 38 37 40 40
40
>I6629V002B12O2 length=361 xy=0726_2452 region=2 run=R_2014_12_30_12_21_21_
40 40 40 40 40 39 39 39 40 40 40 40 40 40 40 40 40 40 40 40 40 40 40 40 40 40 40 40 40 40 40 39 39 39 40 40 40 39 39 39 40 40 40 40 40 40 40 40 40 40 40 40 40 40 40 40 40 40 40 40
40 40 40 40 39 39 39 40 40 40 40 40 39 39 39 40 39 39 39 40 39 39 39 40 40 40 40 40 40 40 40 39 39 39 40 40 40 40 40 40 40 40 40 40 40 34 34 34 40 40 40 40 40 40 40 40 40 40 40 40
40 40 40 40 40 40 40 40 40 40 40 39 39 39 40 40 40 40 40 40 40 40 39 39 39 40 40 40 40 40 40 40 40 40 40 40 40 40 40 39 39 39 40 40 40 40 40 40 40 40 40 40 40 40 40 40 40 40 40 40
40 40 40 40 40 40 40 40 40 40 40 40 40 40 40 40 40 40 40 40 40 40 40 40 40 40 40 40 40 40 40 40 40 40 40 40 40 40 40 40 40 40 40 40 40 40 40 40 40 40 40 30 30 30 40 40 40 40 34 34
34 34 40 40 40 39 39 39 40 40 40 40 40 40 40 40 40 40 40 40 39 39 39 40 40 40 40 40 40 40 40 40 40 40 40 40 40 40 40 39 39 39 40 40 40 40 40 40 40 40 40 40 40 40 40 40 40 40 40 40
34 34 34 34 39 39 39 40 40 40 40 40 40 40 40 40 40 40 40 40 40 40 40 40 40 40 40 40 40 40 40 40 40 40 40 40 40 40 40 40 40 40 40 40 40 40 40 40 40 40 34 34 34 34 40 40 40 40 40 40
40
>I6629V002B12SY length=360 xy=0726_2592 region=2 run=R_2014_12_30_12_21_21_
40 40 40 40 40 39 39 39 40 40 40 40 40 40 40 40 40 40 40 40 40 40 40 40 40 40 40 40 40 40 40 39 39 39 40 40 40 39 39 39 40 40 40 40 40 40 40 40 40 40 40 40 40 40 29 29 29 29 40 40
40 40 40 40 40 40 40 40 40 40 40 40 39 34 34 35 31 34 34 34 39 39 39 37 40 40 40 40 40 40 40 30 30 30 40 40 40 40 40 40 40 39 39 39 40 40 40 40 40 40 40 40 40 40 40 40 40 40 40 40
40 40 40 40 40 40 40 40 40 40 40 25 25 25 25 25 40 40 40 40 40 40 40 40 40 40 40 40 40 40 40 40 40 40 40 40 40 40 40 39 39 39 40 40 40 40 40 40 40 40 40 40 40 40 40 40 40 40 40 40
40 40 40 40 40 40 40 40 40 40 40 40 40 40 40 40 40 40 40 40 40 31 31 31 31 39 39 39 39 40 40 40 40 40 40 40 40 40 40 40 40 40 40 40 40 40 40 40 30 30 26 27 27 27 35 36 36 40 28 29
28 28 40 34 39 38 38 38 39 40 39 39 40 40 40 40 40 40 40 39 30 30 30 39 40 40 40 40 40 35 34 34 40 40 40 39 37 37 35 34 30 30 24 39 40 39 36 36 36 36 36 36 36 36 36 32 32 30 30 30
20 20 20 24 36 40 40 40 40 40 40 40 40 40 40 40 40 40 40 40 40 40 40 40 40 39 39 30 30 30 40 40 39 39 39 40 40 40 40 40 40 40 40 34 34 35 40 40 40 31 31 31 31 40 23 35 35 40 40 40
>I6629V002B12TG length=24 xy=0726_2610 region=2 run=R_2014_12_30_12_21_21_
40 40 40 40 40 40 40 40 40 40 40 40 40 34 34 34 34 40 40 40 40 40 40 40
>I6629V002B12WA length=361 xy=0726_2712 region=2 run=R_2014_12_30_12_21_21_
40 40 40 40 40 39 39 39 40 40 40 40 40 40 40 40 40 30 27 24 24 39 40 40 34 34 34 34 40 40 40 39 39 39 40 40 40 39 39 39 40 40 40 40 40 40 40 40 40 40 40 40 40 40 40 39 34 34 35 40
40 40 40 40 40 40 40 40 40 40 40 40 39 39 39 40 40 40 40 30 30 30 39 40 40 40 40 40 40 40 40 40 40 40 40 40 40 40 40 40 40 39 39 39 40 40 40 40 40 40 40 40 40 40 40 40 40 40 40 40
40 40 40 40 40 40 40 40 40 40 40 40 40 40 40 40 40 40 40 40 40 40 40 40 40 40 40 40 40 40 40 40 40 40 40 40 40 40 40 39 39 39 40 40 40 40 40 40 40 40 40 39 39 39 40 40 40 40 40 40
40 40 40 40 40 40 40 39 39 39 39 39 39 40 40 40 40 40 39 39 39 40 40 40 40 40 40 40 40 40 40 40 40 40 40 40 40 40 40 40 40 40 40 40 40 39 39 39 39 39 30 30 30 39 40 40 40 40 31 31
33 33 40 34 39 30 30 30 40 40 40 40 40 40 40 40 40 40 40 40 39 39 39 40 40 40 40 40 40 40 40 40 40 39 35 34 34 39 39 37 37 37 39 35 28 35 39 40 40 40 40 40 40 40 40 40 39 39 39 39
34 34 34 34 40 39 39 39 39 40 40 40 40 40 40 40 40 40 40 39 34 34 35 39 40 40 40 40 40 40 40 40 40 39 35 34 34 40 40 40 40 40 40 40 40 40 40 40 40 40 32 32 31 31 40 30 40 39 26 26
26
>I6629V002B135N length=24 xy=0727_0249 region=2 run=R_2014_12_30_12_21_21_
40 40 40 40 40 40 40 40 40 40 40 39 39 31 31 31 31 40 40 40 40 40 40 40
>I6629V002B136P length=24 xy=0727_0287 region=2 run=R_2014_12_30_12_21_21_
40 40 40 40 40 40 40 40 40 40 40 40 40 34 34 34 34 40 40 40 40 40 40 40
>I6629V002B1388 length=359 xy=0727_0378 region=2 run=R_2014_12_30_12_21_21_
40 40 40 40 40 39 39 39 40 40 40 40 40 40 40 40 40 40 40 40 40 40 40 40 40 40 40 40 40 40 40 39 39 39 40 40 40 39 39 39 40 40 40 40 40 40 40 40 40 40 40 40 30 30 19 17 17 17 31 23
37 32 22 16 18 18 30 29 40 40 40 40 36 37 39 40 29 29 29 29 39 39 39 37 40 40 26 26 26 26 40 39 39 39 40 40 40 40 40 40 40 40 40 40 40 40 40 40 39 39 39 40 40 40 40 40 40 40 40 40
40 40 40 40 40 40 40 40 40 40 39 19 19 19 19 19 19 33 36 22 36 36 40 40 40 40 40 40 40 40 40 40 40 40 40 40 40 40 40 39 39 39 40 40 40 40 40 40 40 40 40 40 40 40 40 40 40 40 40 40
40 40 40 40 40 40 40 40 35 34 34 39 39 40 40 40 40 40 40 40 28 28 30 30 30 40 39 39 39 40 40 40 40 40 40 40 40 40 40 40 40 40 40 40 40 40 40 40 40 40 40 38 38 38 40 40 40 39 31 31
33 33 40 40 40 39 39 39 40 28 34 34 40 40 40 40 40 40 39 30 26 30 30 39 39 40 40 40 40 40 40 40 40 40 40 39 39 39 40 39 39 39 40 40 40 40 40 40 40 40 39 39 39 39 40 40 40 40 40 40
40 40 40 33 33 33 33 40 30 30 17 30 30 40 40 40 40 39 39 34 34 35 40 40 40 40 40 40 40 40 40 40 35 35 35 40 34 34 35 39 40 40 40 40 40 40 40 40 40 33 33 34 31 39 39 39 40 40 40
>I6629V002B13BL length=24 xy=0726_3263 region=2 run=R_2014_12_30_12_21_21_
40 40 40 40 40 40 40 40 40 40 40 40 40 34 34 34 34 40 40 40 40 40 40 40
>I6629V002B13BP length=23 xy=0726_3267 region=2 run=R_2014_12_30_12_21_21_
40 40 40 40 40 39 39 39 40 40 40 40 34 34 34 34 40 40 40 40 40 40 40
>I6629V002B13C6 length=361 xy=0726_3320 region=2 run=R_2014_12_30_12_21_21_
40 40 40 40 40 39 39 39 40 40 40 40 40 40 40 40 40 40 40 40 40 40 40 40 40 40 40 40 40 40 40 39 39 39 40 40 40 39 39 39 40 40 40 40 40 40 40 40 40 40 40 40 40 40 40 40 40 40 40 40
40 40 40 40 40 40 40 40 40 40 40 40 39 39 39 40 34 34 34 34 39 39 39 40 40 40 40 40 40 40 40 39 39 39 40 40 40 40 40 40 40 40 40 40 40 38 38 38 40 40 40 40 40 40 40 40 40 40 40 40
40 40 40 40 40 40 40 40 40 40 40 24 24 24 24 24 24 40 40 30 40 40 40 40 40 40 40 40 40 40 40 40 40 40 40 40 40 40 40 39 39 39 40 40 40 40 40 40 40 40 40 40 40 40 40 40 40 40 40 40
40 40 40 40 40 40 40 40 40 40 40 40 40 40 40 40 40 40 40 40 30 30 30 28 28 40 40 40 40 40 39 39 39 40 40 40 40 40 40 40 40 40 40 40 40 40 40 40 40 40 40 39 39 39 40 40 40 40 32 32
32 32 40 40 39 30 30 30 40 40 40 40 40 40 40 39 39 39 40 35 34 34 39 40 40 40 40 40 40 40 40 40 40 40 40 40 40 40 40 39 39 39 40 40 40 40 40 40 40 40 40 39 39 39 40 40 40 40 40 34
34 35 39 40 39 39 39 40 40 40 39 39 39 39 40 39 39 39 40 34 34 34 34 40 40 40 40 40 40 40 40 40 40 40 40 40 40 26 26 26 39 40 34 34 30 30 28 34 39 40 34 34 34 33 35 23 35 39 40 40
40
>I6629V002B13CG length=24 xy=0726_3294 region=2 run=R_2014_12_30_12_21_21_
40 40 40 40 40 40 40 40 40 40 40 40 40 34 34 34 34 40 40 40 40 40 40 40
>I6629V002B13EG length=361 xy=0726_3366 region=2 run=R_2014_12_30_12_21_21_
40 40 40 40 40 39 39 39 40 40 40 40 40 40 40 40 40 40 40 40 40 40 40 40 40 40 40 40 40 40 40 39 39 39 40 40 40 38 38 38 40 40 40 40 40 40 40 40 40 40 40 40 40 40 40 39 39 39 40 40
40 40 40 40 40 40 40 40 40 40 40 40 39 39 39 40 40 40 40 40 40 40 40 40 40 40 40 40 40 40 40 40 40 40 40 40 40 40 40 40 40 39 39 39 40 40 40 40 40 40 40 40 40 40 40 40 40 40 40 40
40 40 40 40 40 40 40 40 40 40 40 40 40 40 40 40 40 40 40 40 40 40 40 40 40 40 40 40 40 40 40 40 40 40 40 40 40 40 40 39 39 39 40 40 40 40 40 40 40 40 40 40 40 40 40 40 40 40 40 40
40 40 40 40 40 40 40 40 40 40 40 40 40 40 40 40 40 40 39 39 39 40 40 40 40 40 40 40 40 40 40 40 40 40 40 40 40 40 40 40 40 40 40 40 40 40 40 40 40 40 40 39 39 39 40 40 40 40 34 34
33 33 40 40 40 39 39 39 40 40 39 39 40 40 40 40 40 40 40 40 39 39 39 40 40 40 40 40 40 40 40 40 40 40 40 40 40 40 40 39 39 39 40 40 37 39 39 40 40 40 40 40 40 40 40 40 40 40 40 40
34 34 34 34 40 40 40 40 40 40 40 40 40 40 40 40 40 40 40 40 40 40 40 40 40 40 40 40 40 40 40 40 40 39 39 39 40 40 40 40 40 40 40 40 39 39 39 39 39 40 34 34 34 34 40 34 40 40 40 40
40
>I6629V002B13FX length=361 xy=0726_3419 region=2 run=R_2014_12_30_12_21_21_
40 40 40 40 40 39 39 39 40 40 40 40 40 40 40 40 40 40 40 40 40 40 40 40 40 39 39 39 40 40 40 39 39 39 40 40 40 39 39 39 40 40 40 40 40 40 40 40 40 40 40 40 40 40 40 30 30 30 29 29
40 40 40 40 40 40 40 40 40 40 40 40 34 34 34 40 34 34 34 34 40 40 40 40 40 40 40 40 40 40 40 39 39 39 40 40 40 40 40 40 39 39 39 40 40 40 40 40 40 40 39 39 39 40 40 40 40 40 40 40
40 40 40 40 40 39 39 39 40 40 40 40 40 40 40 40 40 40 40 40 40 40 40 40 40 40 40 40 40 40 40 40 40 40 40 40 40 40 40 39 39 39 40 40 40 40 40 40 40 40 40 40 40 40 40 40 40 40 40 40
40 40 40 40 40 40 40 40 40 40 40 40 40 40 39 39 39 40 40 40 40 40 40 40 40 40 40 40 40 40 40 40 40 40 40 40 40 40 40 40 40 40 40 40 40 40 40 40 40 40 40 39 39 39 40 40 40 40 34 34
34 34 40 34 39 30 30 30 35 28 40 40 40 40 40 40 40 40 40 40 39 39 39 40 40 40 40 40 40 40 39 39 39 39 39 39 39 40 40 39 39 39 40 40 40 40 40 40 40 40 40 40 40 40 40 40 40 40 40 40
33 33 33 33 39 39 30 30 30 34 40 40 40 36 20 20 20 30 36 31 36 36 36 36 36 40 36 30 30 30 30 40 40 40 40 40 36 30 30 30 39 40 40 40 40 40 40 34 34 35 31 33 34 34 40 34 40 40 40 40
40
>I6629V002B13GW length=24 xy=0726_3454 region=2 run=R_2014_12_30_12_21_21_
40 40 40 40 40 40 40 40 40 40 40 40 40 34 34 34 34 40 40 40 40 40 40 40
>I6629V002B13J8 length=362 xy=0726_3574 region=2 run=R_2014_12_30_12_21_21_
40 40 40 40 40 40 40 40 40 40 40 40 40 40 40 40 40 40 40 40 40 40 40 40 40 40 40 40 40 40 40 39 39 39 40 40 40 39 39 39 40 40 40 40 40 40 40 40 40 40 40 40 40 40 40 31 31 31 31 40
40 40 40 40 40 40 40 40 40 40 40 40 39 39 39 40 39 39 39 40 39 39 39 40 40 40 40 40 39 39 39 40 40 40 40 40 40 40 40 40 40 40 40 40 40 39 39 39 40 40 40 40 40 40 40 40 40 40 40 40
40 40 40 40 40 40 40 40 40 34 34 34 34 40 40 40 40 39 39 39 40 40 39 39 39 40 40 40 40 40 40 40 40 40 40 40 40 40 40 39 39 39 40 39 39 35 34 34 40 40 40 40 40 40 40 40 39 39 39 40
40 40 40 40 40 40 34 34 35 39 40 40 40 39 39 39 40 40 40 40 40 40 40 40 40 40 39 39 39 40 40 40 40 40 40 40 40 40 40 40 40 40 40 40 40 40 40 40 40 40 40 39 39 39 40 40 40 40 32 32
32 32 40 34 40 39 39 39 40 39 39 39 40 40 40 40 40 40 40 40 32 32 32 32 40 40 40 40 40 39 39 39 40 40 40 40 40 40 40 39 39 39 40 40 40 40 40 40 40 40 40 40 40 40 40 40 40 40 40 40
40 40 40 40 40 40 40 40 40 40 40 39 39 39 40 40 40 40 40 40 40 40 40 40 40 40 40 40 40 39 39 39 40 40 40 40 40 40 40 40 40 39 35 30 30 30 30 30 22 22 35 32 33 34 34 40 34 40 40 40
40 40
>I6629V002B13SX length=24 xy=0726_3887 region=2 run=R_2014_12_30_12_21_21_
40 40 40 40 40 40 40 40 40 40 40 40 40 34 34 34 34 40 40 40 40 40 40 40
>I6629V002B13V3 length=363 xy=0726_4001 region=2 run=R_2014_12_30_12_21_21_
40 40 40 40 39 21 21 21 30 40 40 40 40 40 40 40 40 40 40 40 40 40 40 40 39 39 39 39 40 40 40 39 39 39 40 40 40 39 38 38 39 40 40 40 40 40 40 40 40 40 40 40 40 40 38 38 38 40 40 40
40 40 40 40 40 40 40 40 40 40 40 40 21 21 21 21 30 39 40 40 40 40 40 40 40 40 40 40 40 40 40 40 40 40 40 40 40 40 40 40 40 40 40 39 39 39 40 40 40 39 39 39 40 40 40 40 40 40 40 40
40 40 40 40 40 40 40 40 40 30 30 30 30 40 40 40 40 40 40 40 40 40 40 40 40 40 40 40 40 40 40 40 40 40 40 40 40 40 40 40 40 40 40 40 40 40 40 40 40 40 40 40 40 40 39 39 39 40 40 40
40 40 40 40 40 40 40 40 40 40 40 40 40 40 40 40 40 40 40 40 40 40 40 40 40 40 39 39 39 40 40 40 39 39 39 40 40 40 40 40 40 40 40 40 40 40 40 40 40 40 40 39 39 39 40 40 40 40 34 34
34 34 40 40 40 40 40 40 40 40 40 40 40 40 40 40 39 39 39 40 39 39 38 39 39 39 39 40 40 40 40 40 40 40 40 40 40 40 40 39 39 39 40 40 40 40 39 39 39 40 40 39 35 35 35 40 40 40 39 24
20 20 20 36 40 40 40 40 40 36 36 39 40 40 40 40 34 34 34 34 34 35 35 35 35 35 35 40 40 40 40 40 40 40 40 40 40 40 40 40 40 40 40 40 26 26 24 24 29 18 21 32 22 22 22 22 22 12 22 22
28 29 29
>I6629V002B141T length=343 xy=0727_1407 region=2 run=R_2014_12_30_12_21_21_
40 40 40 40 40 38 38 38 40 40 40 40 40 40 40 40 40 40 40 40 40 40 40 38 34 30 30 30 30 40 40 30 30 30 38 35 40 39 39 39 40 40 40 40 40 40 40 40 38 38 38 40 40 40 26 26 26 38 38 38
38 38 40 40 40 40 40 40 40 40 40 40 39 39 39 40 39 39 39 40 39 39 39 40 40 34 34 34 39 34 25 24 26 26 40 40 40 40 40 40 40 40 40 40 40 40 40 40 40 40 40 40 38 25 25 25 38 40 40 40
40 40 40 40 40 40 40 40 40 40 40 21 21 21 19 19 19 36 20 20 36 36 38 38 40 40 40 40 40 40 40 40 40 40 40 40 40 40 40 34 34 34 40 40 40 40 40 40 40 40 40 40 40 40 40 40 40 40 40 40
40 40 40 40 40 40 40 40 40 40 40 40 40 40 40 40 40 40 40 40 25 25 22 22 22 36 29 29 29 33 33 33 33 32 33 38 36 36 36 38 40 40 40 40 40 40 40 40 40 40 40 39 39 39 40 40 40 40 31 31
31 31 40 32 40 39 39 39 40 40 40 40 40 40 40 40 40 40 34 30 23 23 23 39 38 40 40 40 40 40 40 40 40 40 40 39 39 39 40 39 39 39 36 40 36 38 34 34 34 34 34 34 40 40 34 34 34 40 37 37
37 34 34 22 29 30 40 40 40 40 34 30 25 25 25 36 40 40 36 36 36 40 36 26 24 26 30 40 40 40 40 40 40 40 34 34 33 31 19 19 17 18 11
>I6629V002B142Z length=24 xy=0727_1449 region=2 run=R_2014_12_30_12_21_21_
40 40 40 40 40 40 40 40 40 40 40 40 40 34 34 34 34 40 40 40 40 40 40 40
>I6629V002B1430 length=23 xy=0727_1486 region=2 run=R_2014_12_30_12_21_21_
40 40 38 33 33 33 39 38 33 33 33 39 30 30 28 28 31 25 31 26 28 26 26
>I6629V002B145Q length=24 xy=0727_1548 region=2 run=R_2014_12_30_12_21_21_
40 40 40 40 40 40 40 40 40 40 40 40 40 34 34 34 34 40 40 40 40 40 40 40
>I6629V002B147V length=354 xy=0727_1625 region=2 run=R_2014_12_30_12_21_21_
40 40 40 40 40 39 39 39 40 40 40 40 40 40 40 40 40 40 40 40 40 40 40 40 40 40 40 40 40 40 40 39 39 39 40 40 40 39 39 39 40 40 40 40 40 40 40 40 40 40 40 40 40 40 39 39 39 40 40 40
40 40 40 40 40 40 40 40 40 40 40 40 39 39 39 40 34 34 34 34 39 39 39 40 40 40 40 40 40 40 40 39 39 39 40 40 40 40 40 40 40 39 39 39 40 40 40 40 40 40 40 40 40 40 40 40 40 40 40 40
40 40 40 40 40 40 40 40 40 40 40 28 28 30 27 27 40 40 40 40 40 40 40 40 40 40 40 40 40 40 40 40 40 40 40 40 40 40 40 39 39 39 40 40 40 40 40 40 40 40 40 40 40 40 40 40 40 40 40 40
39 39 39 40 40 40 40 40 40 40 40 40 39 39 39 40 40 40 40 40 40 34 34 34 34 40 39 38 38 39 39 40 40 40 40 40 40 40 40 40 40 40 40 40 40 40 40 40 40 40 40 39 39 39 40 40 40 40 33 34
34 33 40 34 40 39 39 38 39 34 39 36 36 36 40 40 40 36 36 30 26 26 26 30 40 40 40 40 40 40 40 39 39 39 40 39 39 39 40 39 39 39 40 40 34 39 39 40 40 40 40 40 40 40 40 30 30 30 30 30
39 39 39 40 39 39 39 39 39 39 39 28 28 35 35 40 40 40 40 34 34 34 35 40 40 40 35 30 30 30 39 39 40 40 40 40 40 40 40 34 34 35 39 40 40 39 39 39 40 31 31 31 31 30
>I6629V002B14CQ length=361 xy=0727_0504 region=2 run=R_2014_12_30_12_21_21_
40 40 40 40 40 39 39 39 40 40 40 40 40 40 40 40 40 40 40 40 40 40 40 40 40 40 40 40 40 40 40 39 39 39 40 40 40 30 30 30 40 40 40 40 40 40 40 40 40 40 40 40 40 40 40 40 40 40 40 40
40 40 40 40 40 40 40 40 40 40 40 40 39 39 39 40 33 34 34 34 39 39 39 40 40 40 40 40 40 40 40 39 39 39 40 40 40 40 40 40 40 40 40 40 40 39 39 39 40 40 40 40 40 40 40 40 40 40 40 40
40 40 40 40 40 40 40 40 40 40 40 24 26 26 26 22 22 40 40 23 40 40 40 40 40 40 40 40 40 40 40 40 40 40 40 40 40 40 40 39 39 39 40 40 40 40 40 40 40 40 40 40 40 40 40 40 40 40 40 40
40 40 40 40 40 40 40 40 40 40 40 40 40 40 40 40 40 40 40 40 27 27 30 26 26 40 40 40 40 40 39 38 38 39 40 40 40 40 40 40 40 40 36 36 36 40 40 39 39 36 36 20 20 20 34 40 40 38 24 24
24 24 40 25 36 26 26 26 30 34 34 34 35 40 40 40 40 40 40 40 39 39 39 40 40 40 40 40 40 40 40 40 40 40 40 39 39 39 40 39 39 39 40 40 34 39 36 36 40 40 38 30 30 29 33 29 22 19 19 27
[truncated: 10,769,354 more chars]
